# Supplementary material for: CryoEM and computational modeling structural insights into the pH regulator NBCn1
Source: Nat Commun. 2025 Nov 11;16:9932. doi: 10.1038/s41467-025-64868-z (PMC12606367; doi:10.1038/s41467-025-64868-z)
Supplement: Supplementary file 7 — Supplementary Data 5 [file 41467_2025_64868_MOESM7_ESM.zip › 100ns_z_restr_MD_NBCn1_2NaCO3/hNBCn1_IF/z-restr_hNBCn1_IF_2NaCO3_first_step_69.pdb]

REMARK    GENERATED BY TRJCONV
TITLE     Title t= 4100.00000 step= 2050000
REMARK    THIS IS A SIMULATION BOX
CRYST1   93.351   93.351  102.478  90.00  90.00  90.00 P 1           1
MODEL        1
ATOM      1  N   LEU A 585      21.960  38.620  37.920  1.00  0.00           N
ATOM      2  HT1 LEU A 585      21.910  39.610  38.250  1.00  0.00           H
ATOM      3  HT2 LEU A 585      20.970  38.340  37.740  1.00  0.00           H
ATOM      4  HT3 LEU A 585      22.460  38.580  37.020  1.00  0.00           H
ATOM      5  CA  LEU A 585      22.580  37.820  39.000  1.00  0.00           C
ATOM      6  HA  LEU A 585      23.590  38.200  39.120  1.00  0.00           H
ATOM      7  CB  LEU A 585      21.740  38.130  40.290  1.00  0.00           C
ATOM      8  HB1 LEU A 585      20.710  37.740  40.240  1.00  0.00           H
ATOM      9  HB2 LEU A 585      21.610  39.240  40.420  1.00  0.00           H
ATOM     10  CG  LEU A 585      22.370  37.650  41.560  1.00  0.00           C
ATOM     11  HG  LEU A 585      22.000  36.600  41.610  1.00  0.00           H
ATOM     12  CD1 LEU A 585      23.920  37.860  41.640  1.00  0.00           C
ATOM     13 HD11 LEU A 585      24.030  38.940  41.400  1.00  0.00           H
ATOM     14 HD12 LEU A 585      24.620  37.220  41.070  1.00  0.00           H
ATOM     15 HD13 LEU A 585      24.250  37.690  42.700  1.00  0.00           H
ATOM     16  CD2 LEU A 585      21.530  38.290  42.760  1.00  0.00           C
ATOM     17 HD21 LEU A 585      22.020  37.990  43.700  1.00  0.00           H
ATOM     18 HD22 LEU A 585      20.440  38.100  42.730  1.00  0.00           H
ATOM     19 HD23 LEU A 585      21.670  39.400  42.810  1.00  0.00           H
ATOM     20  C   LEU A 585      22.610  36.260  38.780  1.00  0.00           C
ATOM     21  O   LEU A 585      23.690  35.710  38.720  1.00  0.00           O
ATOM     22  N   ILE A 586      21.440  35.600  38.760  1.00  0.00           N
ATOM     23  HN  ILE A 586      20.580  36.080  38.930  1.00  0.00           H
ATOM     24  CA  ILE A 586      21.350  34.110  38.760  1.00  0.00           C
ATOM     25  HA  ILE A 586      22.040  33.650  39.460  1.00  0.00           H
ATOM     26  CB  ILE A 586      19.910  33.780  39.020  1.00  0.00           C
ATOM     27  HB  ILE A 586      19.330  34.450  38.330  1.00  0.00           H
ATOM     28  CG2 ILE A 586      19.430  32.410  38.590  1.00  0.00           C
ATOM     29 HG21 ILE A 586      18.360  32.200  38.830  1.00  0.00           H
ATOM     30 HG22 ILE A 586      20.080  31.620  39.000  1.00  0.00           H
ATOM     31 HG23 ILE A 586      19.520  32.310  37.480  1.00  0.00           H
ATOM     32  CG1 ILE A 586      19.620  34.190  40.480  1.00  0.00           C
ATOM     33 HG11 ILE A 586      18.570  34.060  40.800  1.00  0.00           H
ATOM     34 HG12 ILE A 586      19.750  35.270  40.680  1.00  0.00           H
ATOM     35  CD  ILE A 586      20.500  33.530  41.510  1.00  0.00           C
ATOM     36  HD1 ILE A 586      20.330  32.440  41.500  1.00  0.00           H
ATOM     37  HD2 ILE A 586      20.130  33.830  42.520  1.00  0.00           H
ATOM     38  HD3 ILE A 586      21.590  33.710  41.430  1.00  0.00           H
ATOM     39  C   ILE A 586      21.800  33.520  37.430  1.00  0.00           C
ATOM     40  O   ILE A 586      22.580  32.530  37.460  1.00  0.00           O
ATOM     41  N   LEU A 587      21.550  34.100  36.260  1.00  0.00           N
ATOM     42  HN  LEU A 587      20.950  34.890  36.200  1.00  0.00           H
ATOM     43  CA  LEU A 587      22.040  33.480  34.990  1.00  0.00           C
ATOM     44  HA  LEU A 587      21.740  32.450  35.140  1.00  0.00           H
ATOM     45  CB  LEU A 587      21.550  34.010  33.600  1.00  0.00           C
ATOM     46  HB1 LEU A 587      22.050  34.950  33.280  1.00  0.00           H
ATOM     47  HB2 LEU A 587      20.510  34.380  33.750  1.00  0.00           H
ATOM     48  CG  LEU A 587      21.400  33.030  32.450  1.00  0.00           C
ATOM     49  HG  LEU A 587      22.290  32.390  32.260  1.00  0.00           H
ATOM     50  CD1 LEU A 587      20.160  32.110  32.490  1.00  0.00           C
ATOM     51 HD11 LEU A 587      19.220  32.720  32.520  1.00  0.00           H
ATOM     52 HD12 LEU A 587      20.280  31.560  33.450  1.00  0.00           H
ATOM     53 HD13 LEU A 587      20.080  31.490  31.580  1.00  0.00           H
ATOM     54  CD2 LEU A 587      21.160  33.840  31.070  1.00  0.00           C
ATOM     55 HD21 LEU A 587      21.000  33.230  30.160  1.00  0.00           H
ATOM     56 HD22 LEU A 587      21.900  34.640  30.880  1.00  0.00           H
ATOM     57 HD23 LEU A 587      20.160  34.280  31.320  1.00  0.00           H
ATOM     58  C   LEU A 587      23.570  33.530  34.750  1.00  0.00           C
ATOM     59  O   LEU A 587      24.120  32.670  34.060  1.00  0.00           O
ATOM     60  N   ASP A 588      24.310  34.430  35.420  1.00  0.00           N
ATOM     61  HN  ASP A 588      23.900  35.100  36.020  1.00  0.00           H
ATOM     62  CA  ASP A 588      25.720  34.410  35.360  1.00  0.00           C
ATOM     63  HA  ASP A 588      26.010  34.540  34.330  1.00  0.00           H
ATOM     64  CB  ASP A 588      26.320  35.540  36.190  1.00  0.00           C
ATOM     65  HB1 ASP A 588      27.420  35.460  36.100  1.00  0.00           H
ATOM     66  HB2 ASP A 588      26.050  35.450  37.260  1.00  0.00           H
ATOM     67  CG  ASP A 588      25.930  36.950  35.780  1.00  0.00           C
ATOM     68  OD1 ASP A 588      26.410  37.860  36.550  1.00  0.00           O
ATOM     69  OD2 ASP A 588      25.230  37.160  34.790  1.00  0.00           O
ATOM     70  C   ASP A 588      26.280  33.140  36.060  1.00  0.00           C
ATOM     71  O   ASP A 588      27.140  32.390  35.580  1.00  0.00           O
ATOM     72  N   ILE A 589      25.780  32.800  37.290  1.00  0.00           N
ATOM     73  HN  ILE A 589      25.140  33.360  37.820  1.00  0.00           H
ATOM     74  CA  ILE A 589      26.250  31.630  37.950  1.00  0.00           C
ATOM     75  HA  ILE A 589      27.320  31.680  38.090  1.00  0.00           H
ATOM     76  CB  ILE A 589      25.600  31.560  39.370  1.00  0.00           C
ATOM     77  HB  ILE A 589      24.520  31.610  39.110  1.00  0.00           H
ATOM     78  CG2 ILE A 589      25.920  30.330  40.170  1.00  0.00           C
ATOM     79 HG21 ILE A 589      27.000  30.290  40.430  1.00  0.00           H
ATOM     80 HG22 ILE A 589      25.690  29.370  39.670  1.00  0.00           H
ATOM     81 HG23 ILE A 589      25.290  30.410  41.090  1.00  0.00           H
ATOM     82  CG1 ILE A 589      25.890  32.780  40.200  1.00  0.00           C
ATOM     83 HG11 ILE A 589      25.660  33.600  39.500  1.00  0.00           H
ATOM     84 HG12 ILE A 589      26.970  32.920  40.450  1.00  0.00           H
ATOM     85  CD  ILE A 589      24.930  33.010  41.410  1.00  0.00           C
ATOM     86  HD1 ILE A 589      23.840  33.020  41.200  1.00  0.00           H
ATOM     87  HD2 ILE A 589      25.190  34.010  41.790  1.00  0.00           H
ATOM     88  HD3 ILE A 589      25.160  32.330  42.270  1.00  0.00           H
ATOM     89  C   ILE A 589      25.890  30.370  37.130  1.00  0.00           C
ATOM     90  O   ILE A 589      26.790  29.510  36.910  1.00  0.00           O
ATOM     91  N   LYS A 590      24.680  30.260  36.590  1.00  0.00           N
ATOM     92  HN  LYS A 590      24.130  31.110  36.600  1.00  0.00           H
ATOM     93  CA  LYS A 590      24.280  29.100  35.780  1.00  0.00           C
ATOM     94  HA  LYS A 590      24.380  28.270  36.470  1.00  0.00           H
ATOM     95  CB  LYS A 590      22.770  29.290  35.480  1.00  0.00           C
ATOM     96  HB1 LYS A 590      22.420  28.510  34.770  1.00  0.00           H
ATOM     97  HB2 LYS A 590      22.480  30.220  34.960  1.00  0.00           H
ATOM     98  CG  LYS A 590      21.920  29.110  36.710  1.00  0.00           C
ATOM     99  HG1 LYS A 590      22.530  29.540  37.540  1.00  0.00           H
ATOM    100  HG2 LYS A 590      21.810  28.030  36.960  1.00  0.00           H
ATOM    101  CD  LYS A 590      20.550  29.780  36.630  1.00  0.00           C
ATOM    102  HD1 LYS A 590      20.780  30.860  36.470  1.00  0.00           H
ATOM    103  HD2 LYS A 590      19.990  29.650  37.580  1.00  0.00           H
ATOM    104  CE  LYS A 590      19.670  29.270  35.500  1.00  0.00           C
ATOM    105  HE1 LYS A 590      19.330  28.220  35.610  1.00  0.00           H
ATOM    106  HE2 LYS A 590      20.270  29.390  34.560  1.00  0.00           H
ATOM    107  NZ  LYS A 590      18.520  30.100  35.270  1.00  0.00           N
ATOM    108  HZ1 LYS A 590      18.700  31.140  35.210  1.00  0.00           H
ATOM    109  HZ2 LYS A 590      17.850  29.930  36.050  1.00  0.00           H
ATOM    110  HZ3 LYS A 590      18.010  29.780  34.440  1.00  0.00           H
ATOM    111  C   LYS A 590      25.010  28.870  34.520  1.00  0.00           C
ATOM    112  O   LYS A 590      25.510  27.790  34.220  1.00  0.00           O
ATOM    113  N   ARG A 591      25.280  29.960  33.780  1.00  0.00           N
ATOM    114  HN  ARG A 591      25.000  30.890  34.010  1.00  0.00           H
ATOM    115  CA  ARG A 591      26.160  29.860  32.630  1.00  0.00           C
ATOM    116  HA  ARG A 591      25.850  29.040  32.020  1.00  0.00           H
ATOM    117  CB  ARG A 591      26.110  31.160  31.860  1.00  0.00           C
ATOM    118  HB1 ARG A 591      26.980  31.180  31.170  1.00  0.00           H
ATOM    119  HB2 ARG A 591      26.310  32.050  32.490  1.00  0.00           H
ATOM    120  CG  ARG A 591      24.740  31.210  31.170  1.00  0.00           C
ATOM    121  HG1 ARG A 591      23.860  30.910  31.780  1.00  0.00           H
ATOM    122  HG2 ARG A 591      24.860  30.490  30.320  1.00  0.00           H
ATOM    123  CD  ARG A 591      24.680  32.580  30.370  1.00  0.00           C
ATOM    124  HD1 ARG A 591      23.770  32.620  29.730  1.00  0.00           H
ATOM    125  HD2 ARG A 591      25.600  32.580  29.750  1.00  0.00           H
ATOM    126  NE  ARG A 591      24.580  33.650  31.350  1.00  0.00           N
ATOM    127  HE  ARG A 591      24.440  33.420  32.310  1.00  0.00           H
ATOM    128  CZ  ARG A 591      24.670  34.940  30.990  1.00  0.00           C
ATOM    129  NH1 ARG A 591      24.710  35.320  29.720  1.00  0.00           N
ATOM    130 HH11 ARG A 591      24.590  34.640  29.000  1.00  0.00           H
ATOM    131 HH12 ARG A 591      24.950  36.290  29.580  1.00  0.00           H
ATOM    132  NH2 ARG A 591      24.810  35.870  31.930  1.00  0.00           N
ATOM    133 HH21 ARG A 591      24.910  36.790  31.540  1.00  0.00           H
ATOM    134 HH22 ARG A 591      25.010  35.660  32.890  1.00  0.00           H
ATOM    135  C   ARG A 591      27.640  29.520  32.900  1.00  0.00           C
ATOM    136  O   ARG A 591      28.140  28.770  32.140  1.00  0.00           O
ATOM    137  N   LYS A 592      28.400  30.060  33.860  1.00  0.00           N
ATOM    138  HN  LYS A 592      28.020  30.770  34.450  1.00  0.00           H
ATOM    139  CA  LYS A 592      29.820  29.830  34.120  1.00  0.00           C
ATOM    140  HA  LYS A 592      30.270  29.630  33.170  1.00  0.00           H
ATOM    141  CB  LYS A 592      30.400  31.230  34.540  1.00  0.00           C
ATOM    142  HB1 LYS A 592      31.510  31.110  34.520  1.00  0.00           H
ATOM    143  HB2 LYS A 592      30.120  31.490  35.590  1.00  0.00           H
ATOM    144  CG  LYS A 592      30.050  32.410  33.650  1.00  0.00           C
ATOM    145  HG1 LYS A 592      30.240  33.390  34.130  1.00  0.00           H
ATOM    146  HG2 LYS A 592      28.940  32.450  33.670  1.00  0.00           H
ATOM    147  CD  LYS A 592      30.570  32.390  32.270  1.00  0.00           C
ATOM    148  HD1 LYS A 592      30.550  31.350  31.870  1.00  0.00           H
ATOM    149  HD2 LYS A 592      31.650  32.670  32.340  1.00  0.00           H
ATOM    150  CE  LYS A 592      29.900  33.390  31.310  1.00  0.00           C
ATOM    151  HE1 LYS A 592      29.990  34.350  31.880  1.00  0.00           H
ATOM    152  HE2 LYS A 592      28.850  33.070  31.150  1.00  0.00           H
ATOM    153  NZ  LYS A 592      30.560  33.600  29.960  1.00  0.00           N
ATOM    154  HZ1 LYS A 592      30.690  32.700  29.450  1.00  0.00           H
ATOM    155  HZ2 LYS A 592      31.460  34.110  29.970  1.00  0.00           H
ATOM    156  HZ3 LYS A 592      29.930  34.180  29.370  1.00  0.00           H
ATOM    157  C   LYS A 592      30.090  28.730  35.120  1.00  0.00           C
ATOM    158  O   LYS A 592      31.220  28.360  35.420  1.00  0.00           O
ATOM    159  N   ALA A 593      29.020  28.010  35.550  1.00  0.00           N
ATOM    160  HN  ALA A 593      28.140  28.400  35.300  1.00  0.00           H
ATOM    161  CA  ALA A 593      28.980  26.930  36.480  1.00  0.00           C
ATOM    162  HA  ALA A 593      29.270  27.340  37.430  1.00  0.00           H
ATOM    163  CB  ALA A 593      27.530  26.380  36.680  1.00  0.00           C
ATOM    164  HB1 ALA A 593      26.910  27.200  37.100  1.00  0.00           H
ATOM    165  HB2 ALA A 593      27.390  25.620  37.480  1.00  0.00           H
ATOM    166  HB3 ALA A 593      27.050  25.970  35.760  1.00  0.00           H
ATOM    167  C   ALA A 593      29.990  25.770  36.180  1.00  0.00           C
ATOM    168  O   ALA A 593      30.590  25.390  37.130  1.00  0.00           O
ATOM    169  N   PRO A 594      30.070  25.150  34.970  1.00  0.00           N
ATOM    170  CD  PRO A 594      29.420  25.560  33.660  1.00  0.00           C
ATOM    171  HD1 PRO A 594      29.520  26.660  33.500  1.00  0.00           H
ATOM    172  HD2 PRO A 594      28.360  25.220  33.760  1.00  0.00           H
ATOM    173  CA  PRO A 594      30.650  23.740  34.760  1.00  0.00           C
ATOM    174  HA  PRO A 594      30.300  23.080  35.540  1.00  0.00           H
ATOM    175  CB  PRO A 594      30.210  23.350  33.360  1.00  0.00           C
ATOM    176  HB1 PRO A 594      29.250  22.800  33.360  1.00  0.00           H
ATOM    177  HB2 PRO A 594      30.960  22.750  32.800  1.00  0.00           H
ATOM    178  CG  PRO A 594      30.060  24.660  32.540  1.00  0.00           C
ATOM    179  HG1 PRO A 594      31.050  25.030  32.210  1.00  0.00           H
ATOM    180  HG2 PRO A 594      29.450  24.460  31.640  1.00  0.00           H
ATOM    181  C   PRO A 594      32.140  23.760  34.870  1.00  0.00           C
ATOM    182  O   PRO A 594      32.780  22.800  34.490  1.00  0.00           O
ATOM    183  N   PHE A 595      32.790  24.820  35.360  1.00  0.00           N
ATOM    184  HN  PHE A 595      32.300  25.680  35.450  1.00  0.00           H
ATOM    185  CA  PHE A 595      34.260  24.940  35.550  1.00  0.00           C
ATOM    186  HA  PHE A 595      34.640  24.190  34.880  1.00  0.00           H
ATOM    187  CB  PHE A 595      34.930  26.240  35.100  1.00  0.00           C
ATOM    188  HB1 PHE A 595      36.030  26.330  35.220  1.00  0.00           H
ATOM    189  HB2 PHE A 595      34.550  27.140  35.640  1.00  0.00           H
ATOM    190  CG  PHE A 595      34.670  26.530  33.620  1.00  0.00           C
ATOM    191  CD1 PHE A 595      33.710  27.540  33.210  1.00  0.00           C
ATOM    192  HD1 PHE A 595      33.210  28.160  33.930  1.00  0.00           H
ATOM    193  CE1 PHE A 595      33.400  27.680  31.850  1.00  0.00           C
ATOM    194  HE1 PHE A 595      32.670  28.400  31.520  1.00  0.00           H
ATOM    195  CZ  PHE A 595      33.990  26.920  30.840  1.00  0.00           C
ATOM    196  HZ  PHE A 595      33.750  27.130  29.800  1.00  0.00           H
ATOM    197  CD2 PHE A 595      35.170  25.660  32.590  1.00  0.00           C
ATOM    198  HD2 PHE A 595      35.850  24.870  32.860  1.00  0.00           H
ATOM    199  CE2 PHE A 595      34.770  25.830  31.250  1.00  0.00           C
ATOM    200  HE2 PHE A 595      35.160  25.110  30.560  1.00  0.00           H
ATOM    201  C   PHE A 595      34.730  24.640  36.970  1.00  0.00           C
ATOM    202  O   PHE A 595      35.900  24.520  37.330  1.00  0.00           O
ATOM    203  N   PHE A 596      33.700  24.590  37.830  1.00  0.00           N
ATOM    204  HN  PHE A 596      32.790  24.770  37.470  1.00  0.00           H
ATOM    205  CA  PHE A 596      33.790  24.480  39.280  1.00  0.00           C
ATOM    206  HA  PHE A 596      33.990  25.450  39.680  1.00  0.00           H
ATOM    207  CB  PHE A 596      32.310  24.240  39.810  1.00  0.00           C
ATOM    208  HB1 PHE A 596      32.060  23.160  39.660  1.00  0.00           H
ATOM    209  HB2 PHE A 596      31.630  24.850  39.180  1.00  0.00           H
ATOM    210  CG  PHE A 596      32.270  24.370  41.350  1.00  0.00           C
ATOM    211  CD1 PHE A 596      32.160  23.170  42.110  1.00  0.00           C
ATOM    212  HD1 PHE A 596      32.190  22.210  41.630  1.00  0.00           H
ATOM    213  CE1 PHE A 596      32.040  23.240  43.510  1.00  0.00           C
ATOM    214  HE1 PHE A 596      31.720  22.340  44.040  1.00  0.00           H
ATOM    215  CZ  PHE A 596      32.070  24.430  44.230  1.00  0.00           C
ATOM    216  HZ  PHE A 596      32.060  24.350  45.310  1.00  0.00           H
ATOM    217  CD2 PHE A 596      32.460  25.580  42.130  1.00  0.00           C
ATOM    218  HD2 PHE A 596      32.720  26.510  41.660  1.00  0.00           H
ATOM    219  CE2 PHE A 596      32.370  25.580  43.530  1.00  0.00           C
ATOM    220  HE2 PHE A 596      32.440  26.480  44.130  1.00  0.00           H
ATOM    221  C   PHE A 596      34.660  23.290  39.820  1.00  0.00           C
ATOM    222  O   PHE A 596      35.510  23.430  40.660  1.00  0.00           O
ATOM    223  N   LEU A 597      34.430  22.170  39.160  1.00  0.00           N
ATOM    224  HN  LEU A 597      33.720  22.120  38.460  1.00  0.00           H
ATOM    225  CA  LEU A 597      35.230  20.940  39.380  1.00  0.00           C
ATOM    226  HA  LEU A 597      35.700  20.970  40.350  1.00  0.00           H
ATOM    227  CB  LEU A 597      34.380  19.650  39.230  1.00  0.00           C
ATOM    228  HB1 LEU A 597      34.980  18.750  39.470  1.00  0.00           H
ATOM    229  HB2 LEU A 597      34.040  19.560  38.170  1.00  0.00           H
ATOM    230  CG  LEU A 597      33.160  19.490  40.210  1.00  0.00           C
ATOM    231  HG  LEU A 597      32.670  20.470  40.410  1.00  0.00           H
ATOM    232  CD1 LEU A 597      32.110  18.620  39.550  1.00  0.00           C
ATOM    233 HD11 LEU A 597      31.160  18.590  40.120  1.00  0.00           H
ATOM    234 HD12 LEU A 597      32.540  17.600  39.560  1.00  0.00           H
ATOM    235 HD13 LEU A 597      31.870  18.810  38.480  1.00  0.00           H
ATOM    236  CD2 LEU A 597      33.540  18.860  41.540  1.00  0.00           C
ATOM    237 HD21 LEU A 597      33.750  17.780  41.480  1.00  0.00           H
ATOM    238 HD22 LEU A 597      32.540  18.870  42.030  1.00  0.00           H
ATOM    239 HD23 LEU A 597      34.230  19.450  42.190  1.00  0.00           H
ATOM    240  C   LEU A 597      36.470  20.790  38.480  1.00  0.00           C
ATOM    241  O   LEU A 597      37.440  20.080  38.780  1.00  0.00           O
ATOM    242  N   SER A 598      36.360  21.260  37.250  1.00  0.00           N
ATOM    243  HN  SER A 598      35.530  21.700  36.910  1.00  0.00           H
ATOM    244  CA  SER A 598      37.240  21.190  36.130  1.00  0.00           C
ATOM    245  HA  SER A 598      37.650  20.180  36.040  1.00  0.00           H
ATOM    246  CB  SER A 598      36.640  21.690  34.800  1.00  0.00           C
ATOM    247  HB1 SER A 598      37.270  21.440  33.920  1.00  0.00           H
ATOM    248  HB2 SER A 598      36.690  22.790  34.900  1.00  0.00           H
ATOM    249  OG  SER A 598      35.300  21.340  34.750  1.00  0.00           O
ATOM    250  HG1 SER A 598      35.240  20.380  34.680  1.00  0.00           H
ATOM    251  C   SER A 598      38.610  21.930  36.370  1.00  0.00           C
ATOM    252  O   SER A 598      39.640  21.380  35.970  1.00  0.00           O
ATOM    253  N   ASP A 599      38.620  23.090  36.980  1.00  0.00           N
ATOM    254  HN  ASP A 599      37.810  23.660  37.100  1.00  0.00           H
ATOM    255  CA  ASP A 599      39.820  23.720  37.480  1.00  0.00           C
ATOM    256  HA  ASP A 599      40.370  24.060  36.620  1.00  0.00           H
ATOM    257  CB  ASP A 599      39.580  25.020  38.340  1.00  0.00           C
ATOM    258  HB1 ASP A 599      40.510  25.490  38.720  1.00  0.00           H
ATOM    259  HB2 ASP A 599      38.950  24.820  39.240  1.00  0.00           H
ATOM    260  CG  ASP A 599      38.940  26.110  37.400  1.00  0.00           C
ATOM    261  OD1 ASP A 599      38.580  25.900  36.220  1.00  0.00           O
ATOM    262  OD2 ASP A 599      39.010  27.300  37.870  1.00  0.00           O
ATOM    263  C   ASP A 599      40.790  22.900  38.380  1.00  0.00           C
ATOM    264  O   ASP A 599      42.010  23.090  38.450  1.00  0.00           O
ATOM    265  N   PHE A 600      40.240  21.910  39.160  1.00  0.00           N
ATOM    266  HN  PHE A 600      39.270  21.690  39.190  1.00  0.00           H
ATOM    267  CA  PHE A 600      41.130  21.080  40.010  1.00  0.00           C
ATOM    268  HA  PHE A 600      41.780  21.790  40.490  1.00  0.00           H
ATOM    269  CB  PHE A 600      40.320  20.260  41.040  1.00  0.00           C
ATOM    270  HB1 PHE A 600      40.950  19.620  41.690  1.00  0.00           H
ATOM    271  HB2 PHE A 600      39.620  19.630  40.430  1.00  0.00           H
ATOM    272  CG  PHE A 600      39.460  21.160  41.970  1.00  0.00           C
ATOM    273  CD1 PHE A 600      38.090  21.130  41.910  1.00  0.00           C
ATOM    274  HD1 PHE A 600      37.570  20.520  41.190  1.00  0.00           H
ATOM    275  CE1 PHE A 600      37.280  21.920  42.700  1.00  0.00           C
ATOM    276  HE1 PHE A 600      36.200  21.920  42.670  1.00  0.00           H
ATOM    277  CZ  PHE A 600      37.900  22.650  43.730  1.00  0.00           C
ATOM    278  HZ  PHE A 600      37.320  23.320  44.340  1.00  0.00           H
ATOM    279  CD2 PHE A 600      40.070  21.870  43.000  1.00  0.00           C
ATOM    280  HD2 PHE A 600      41.140  21.830  43.190  1.00  0.00           H
ATOM    281  CE2 PHE A 600      39.300  22.600  43.890  1.00  0.00           C
ATOM    282  HE2 PHE A 600      39.900  23.060  44.660  1.00  0.00           H
ATOM    283  C   PHE A 600      42.080  20.160  39.220  1.00  0.00           C
ATOM    284  O   PHE A 600      43.240  20.100  39.510  1.00  0.00           O
ATOM    285  N   LYS A 601      41.570  19.450  38.160  1.00  0.00           N
ATOM    286  HN  LYS A 601      40.640  19.660  37.880  1.00  0.00           H
ATOM    287  CA  LYS A 601      42.330  18.720  37.140  1.00  0.00           C
ATOM    288  HA  LYS A 601      43.060  18.120  37.660  1.00  0.00           H
ATOM    289  CB  LYS A 601      41.320  17.820  36.330  1.00  0.00           C
ATOM    290  HB1 LYS A 601      42.020  17.180  35.740  1.00  0.00           H
ATOM    291  HB2 LYS A 601      40.640  18.400  35.670  1.00  0.00           H
ATOM    292  CG  LYS A 601      40.560  16.690  37.140  1.00  0.00           C
ATOM    293  HG1 LYS A 601      39.950  17.250  37.870  1.00  0.00           H
ATOM    294  HG2 LYS A 601      41.320  16.070  37.650  1.00  0.00           H
ATOM    295  CD  LYS A 601      39.530  15.850  36.370  1.00  0.00           C
ATOM    296  HD1 LYS A 601      38.870  16.600  35.900  1.00  0.00           H
ATOM    297  HD2 LYS A 601      39.080  15.280  37.200  1.00  0.00           H
ATOM    298  CE  LYS A 601      40.170  14.970  35.190  1.00  0.00           C
ATOM    299  HE1 LYS A 601      40.590  14.070  35.680  1.00  0.00           H
ATOM    300  HE2 LYS A 601      40.920  15.520  34.570  1.00  0.00           H
ATOM    301  NZ  LYS A 601      39.200  14.380  34.230  1.00  0.00           N
ATOM    302  HZ1 LYS A 601      38.310  14.130  34.720  1.00  0.00           H
ATOM    303  HZ2 LYS A 601      39.720  13.640  33.710  1.00  0.00           H
ATOM    304  HZ3 LYS A 601      39.080  15.160  33.560  1.00  0.00           H
ATOM    305  C   LYS A 601      43.240  19.560  36.240  1.00  0.00           C
ATOM    306  O   LYS A 601      44.380  19.180  36.010  1.00  0.00           O
ATOM    307  N   ASP A 602      42.870  20.740  35.780  1.00  0.00           N
ATOM    308  HN  ASP A 602      41.880  20.880  35.820  1.00  0.00           H
ATOM    309  CA  ASP A 602      43.680  21.780  35.220  1.00  0.00           C
ATOM    310  HA  ASP A 602      44.210  21.530  34.310  1.00  0.00           H
ATOM    311  CB  ASP A 602      42.800  22.950  34.860  1.00  0.00           C
ATOM    312  HB1 ASP A 602      43.290  23.950  34.810  1.00  0.00           H
ATOM    313  HB2 ASP A 602      41.940  22.960  35.580  1.00  0.00           H
ATOM    314  CG  ASP A 602      42.190  22.710  33.520  1.00  0.00           C
ATOM    315  OD1 ASP A 602      42.590  21.890  32.740  1.00  0.00           O
ATOM    316  OD2 ASP A 602      41.260  23.490  33.200  1.00  0.00           O
ATOM    317  C   ASP A 602      44.800  22.280  36.040  1.00  0.00           C
ATOM    318  O   ASP A 602      45.810  22.750  35.610  1.00  0.00           O
ATOM    319  N   ALA A 603      44.650  22.370  37.370  1.00  0.00           N
ATOM    320  HN  ALA A 603      43.770  22.220  37.820  1.00  0.00           H
ATOM    321  CA  ALA A 603      45.780  22.970  38.090  1.00  0.00           C
ATOM    322  HA  ALA A 603      46.230  23.820  37.590  1.00  0.00           H
ATOM    323  CB  ALA A 603      45.150  23.520  39.470  1.00  0.00           C
ATOM    324  HB1 ALA A 603      44.510  22.680  39.830  1.00  0.00           H
ATOM    325  HB2 ALA A 603      44.520  24.400  39.230  1.00  0.00           H
ATOM    326  HB3 ALA A 603      45.950  23.740  40.210  1.00  0.00           H
ATOM    327  C   ALA A 603      46.840  21.980  38.480  1.00  0.00           C
ATOM    328  O   ALA A 603      47.800  22.220  39.260  1.00  0.00           O
ATOM    329  N   LEU A 604      46.820  20.780  37.930  1.00  0.00           N
ATOM    330  HN  LEU A 604      46.050  20.550  37.330  1.00  0.00           H
ATOM    331  CA  LEU A 604      47.840  19.770  38.050  1.00  0.00           C
ATOM    332  HA  LEU A 604      48.150  19.840  39.080  1.00  0.00           H
ATOM    333  CB  LEU A 604      47.270  18.340  37.760  1.00  0.00           C
ATOM    334  HB1 LEU A 604      48.160  17.680  37.780  1.00  0.00           H
ATOM    335  HB2 LEU A 604      46.830  18.400  36.740  1.00  0.00           H
ATOM    336  CG  LEU A 604      46.260  17.820  38.830  1.00  0.00           C
ATOM    337  HG  LEU A 604      45.470  18.610  38.880  1.00  0.00           H
ATOM    338  CD1 LEU A 604      45.760  16.430  38.270  1.00  0.00           C
ATOM    339 HD11 LEU A 604      46.570  15.730  37.960  1.00  0.00           H
ATOM    340 HD12 LEU A 604      45.200  16.620  37.330  1.00  0.00           H
ATOM    341 HD13 LEU A 604      45.050  15.880  38.920  1.00  0.00           H
ATOM    342  CD2 LEU A 604      46.800  17.680  40.270  1.00  0.00           C
ATOM    343 HD21 LEU A 604      46.030  17.110  40.840  1.00  0.00           H
ATOM    344 HD22 LEU A 604      47.150  18.650  40.670  1.00  0.00           H
ATOM    345 HD23 LEU A 604      47.640  16.950  40.220  1.00  0.00           H
ATOM    346  C   LEU A 604      49.000  19.930  37.170  1.00  0.00           C
ATOM    347  O   LEU A 604      49.020  19.470  35.970  1.00  0.00           O
ATOM    348  N   SER A 605      50.000  20.710  37.700  1.00  0.00           N
ATOM    349  HN  SER A 605      49.810  21.240  38.510  1.00  0.00           H
ATOM    350  CA  SER A 605      51.300  20.930  37.010  1.00  0.00           C
ATOM    351  HA  SER A 605      51.600  19.910  36.810  1.00  0.00           H
ATOM    352  CB  SER A 605      51.220  21.820  35.690  1.00  0.00           C
ATOM    353  HB1 SER A 605      50.380  21.490  35.040  1.00  0.00           H
ATOM    354  HB2 SER A 605      52.050  21.570  35.010  1.00  0.00           H
ATOM    355  OG  SER A 605      51.140  23.210  35.980  1.00  0.00           O
ATOM    356  HG1 SER A 605      50.240  23.470  36.160  1.00  0.00           H
ATOM    357  C   SER A 605      52.300  21.500  37.930  1.00  0.00           C
ATOM    358  O   SER A 605      52.010  22.160  38.940  1.00  0.00           O
ATOM    359  N   LEU A 606      53.640  21.230  37.580  1.00  0.00           N
ATOM    360  HN  LEU A 606      53.720  20.590  36.820  1.00  0.00           H
ATOM    361  CA  LEU A 606      54.780  21.840  38.210  1.00  0.00           C
ATOM    362  HA  LEU A 606      54.800  21.700  39.280  1.00  0.00           H
ATOM    363  CB  LEU A 606      56.130  21.520  37.490  1.00  0.00           C
ATOM    364  HB1 LEU A 606      56.190  22.080  36.530  1.00  0.00           H
ATOM    365  HB2 LEU A 606      56.000  20.430  37.290  1.00  0.00           H
ATOM    366  CG  LEU A 606      57.410  21.790  38.230  1.00  0.00           C
ATOM    367  HG  LEU A 606      57.590  22.890  38.290  1.00  0.00           H
ATOM    368  CD1 LEU A 606      57.720  21.080  39.540  1.00  0.00           C
ATOM    369 HD11 LEU A 606      57.690  19.980  39.400  1.00  0.00           H
ATOM    370 HD12 LEU A 606      57.040  21.330  40.390  1.00  0.00           H
ATOM    371 HD13 LEU A 606      58.770  21.370  39.740  1.00  0.00           H
ATOM    372  CD2 LEU A 606      58.570  21.520  37.250  1.00  0.00           C
ATOM    373 HD21 LEU A 606      59.540  21.890  37.620  1.00  0.00           H
ATOM    374 HD22 LEU A 606      58.400  22.000  36.260  1.00  0.00           H
ATOM    375 HD23 LEU A 606      58.630  20.430  37.000  1.00  0.00           H
ATOM    376  C   LEU A 606      54.690  23.370  38.010  1.00  0.00           C
ATOM    377  O   LEU A 606      55.000  24.100  38.940  1.00  0.00           O
ATOM    378  N   GLN A 607      54.230  23.900  36.860  1.00  0.00           N
ATOM    379  HN  GLN A 607      54.060  23.430  35.980  1.00  0.00           H
ATOM    380  CA  GLN A 607      54.080  25.380  36.810  1.00  0.00           C
ATOM    381  HA  GLN A 607      54.980  25.920  37.070  1.00  0.00           H
ATOM    382  CB  GLN A 607      53.630  25.820  35.390  1.00  0.00           C
ATOM    383  HB1 GLN A 607      52.610  25.520  35.100  1.00  0.00           H
ATOM    384  HB2 GLN A 607      54.320  25.350  34.650  1.00  0.00           H
ATOM    385  CG  GLN A 607      53.710  27.300  35.140  1.00  0.00           C
ATOM    386  HG1 GLN A 607      54.760  27.580  35.330  1.00  0.00           H
ATOM    387  HG2 GLN A 607      53.040  27.750  35.910  1.00  0.00           H
ATOM    388  CD  GLN A 607      53.330  27.770  33.730  1.00  0.00           C
ATOM    389  OE1 GLN A 607      52.270  27.340  33.270  1.00  0.00           O
ATOM    390  NE2 GLN A 607      54.160  28.540  33.000  1.00  0.00           N
ATOM    391 HE21 GLN A 607      53.880  28.700  32.060  1.00  0.00           H
ATOM    392 HE22 GLN A 607      55.090  28.750  33.310  1.00  0.00           H
ATOM    393  C   GLN A 607      53.080  25.910  37.800  1.00  0.00           C
ATOM    394  O   GLN A 607      53.440  26.770  38.550  1.00  0.00           O
ATOM    395  N   CYS A 608      51.840  25.250  37.940  1.00  0.00           N
ATOM    396  HN  CYS A 608      51.720  24.480  37.320  1.00  0.00           H
ATOM    397  CA  CYS A 608      50.840  25.550  38.970  1.00  0.00           C
ATOM    398  HA  CYS A 608      50.560  26.590  38.910  1.00  0.00           H
ATOM    399  CB  CYS A 608      49.560  24.690  39.010  1.00  0.00           C
ATOM    400  HB1 CYS A 608      49.060  24.760  40.000  1.00  0.00           H
ATOM    401  HB2 CYS A 608      49.890  23.640  38.830  1.00  0.00           H
ATOM    402  SG  CYS A 608      48.380  25.380  37.790  1.00  0.00           S
ATOM    403  HG1 CYS A 608      47.720  26.190  38.610  1.00  0.00           H
ATOM    404  C   CYS A 608      51.470  25.470  40.340  1.00  0.00           C
ATOM    405  O   CYS A 608      51.500  26.460  41.070  1.00  0.00           O
ATOM    406  N   LEU A 609      52.170  24.360  40.670  1.00  0.00           N
ATOM    407  HN  LEU A 609      52.140  23.600  40.020  1.00  0.00           H
ATOM    408  CA  LEU A 609      52.760  24.020  41.960  1.00  0.00           C
ATOM    409  HA  LEU A 609      51.930  24.040  42.660  1.00  0.00           H
ATOM    410  CB  LEU A 609      53.420  22.690  41.930  1.00  0.00           C
ATOM    411  HB1 LEU A 609      54.020  22.520  41.010  1.00  0.00           H
ATOM    412  HB2 LEU A 609      52.610  21.940  41.790  1.00  0.00           H
ATOM    413  CG  LEU A 609      54.260  22.270  43.150  1.00  0.00           C
ATOM    414  HG  LEU A 609      55.120  23.000  43.200  1.00  0.00           H
ATOM    415  CD1 LEU A 609      53.550  22.360  44.580  1.00  0.00           C
ATOM    416 HD11 LEU A 609      52.710  21.640  44.480  1.00  0.00           H
ATOM    417 HD12 LEU A 609      53.230  23.410  44.770  1.00  0.00           H
ATOM    418 HD13 LEU A 609      54.270  22.030  45.360  1.00  0.00           H
ATOM    419  CD2 LEU A 609      54.740  20.870  42.900  1.00  0.00           C
ATOM    420 HD21 LEU A 609      53.890  20.170  42.690  1.00  0.00           H
ATOM    421 HD22 LEU A 609      55.290  20.510  43.790  1.00  0.00           H
ATOM    422 HD23 LEU A 609      55.430  20.830  42.030  1.00  0.00           H
ATOM    423  C   LEU A 609      53.810  25.080  42.430  1.00  0.00           C
ATOM    424  O   LEU A 609      53.830  25.630  43.500  1.00  0.00           O
ATOM    425  N   ALA A 610      54.740  25.500  41.500  1.00  0.00           N
ATOM    426  HN  ALA A 610      54.750  25.170  40.570  1.00  0.00           H
ATOM    427  CA  ALA A 610      55.690  26.490  41.870  1.00  0.00           C
ATOM    428  HA  ALA A 610      56.080  26.230  42.840  1.00  0.00           H
ATOM    429  CB  ALA A 610      56.860  26.490  40.780  1.00  0.00           C
ATOM    430  HB1 ALA A 610      56.430  26.930  39.860  1.00  0.00           H
ATOM    431  HB2 ALA A 610      57.150  25.450  40.510  1.00  0.00           H
ATOM    432  HB3 ALA A 610      57.770  27.030  41.100  1.00  0.00           H
ATOM    433  C   ALA A 610      55.110  27.930  41.960  1.00  0.00           C
ATOM    434  O   ALA A 610      55.520  28.750  42.720  1.00  0.00           O
ATOM    435  N   SER A 611      54.090  28.240  41.160  1.00  0.00           N
ATOM    436  HN  SER A 611      53.760  27.580  40.480  1.00  0.00           H
ATOM    437  CA  SER A 611      53.290  29.520  41.140  1.00  0.00           C
ATOM    438  HA  SER A 611      54.100  30.240  41.080  1.00  0.00           H
ATOM    439  CB  SER A 611      52.200  29.660  39.970  1.00  0.00           C
ATOM    440  HB1 SER A 611      51.760  30.670  40.110  1.00  0.00           H
ATOM    441  HB2 SER A 611      51.490  28.820  40.120  1.00  0.00           H
ATOM    442  OG  SER A 611      52.810  29.720  38.680  1.00  0.00           O
ATOM    443  HG1 SER A 611      53.050  28.820  38.470  1.00  0.00           H
ATOM    444  C   SER A 611      52.560  29.740  42.410  1.00  0.00           C
ATOM    445  O   SER A 611      52.590  30.870  42.980  1.00  0.00           O
ATOM    446  N   ILE A 612      51.880  28.700  42.970  1.00  0.00           N
ATOM    447  HN  ILE A 612      51.780  27.850  42.460  1.00  0.00           H
ATOM    448  CA  ILE A 612      51.130  28.810  44.280  1.00  0.00           C
ATOM    449  HA  ILE A 612      50.330  29.520  44.220  1.00  0.00           H
ATOM    450  CB  ILE A 612      50.640  27.360  44.760  1.00  0.00           C
ATOM    451  HB  ILE A 612      51.490  26.650  44.660  1.00  0.00           H
ATOM    452  CG2 ILE A 612      50.110  27.220  46.180  1.00  0.00           C
ATOM    453 HG21 ILE A 612      50.870  27.280  46.990  1.00  0.00           H
ATOM    454 HG22 ILE A 612      49.650  26.220  46.280  1.00  0.00           H
ATOM    455 HG23 ILE A 612      49.380  28.010  46.470  1.00  0.00           H
ATOM    456  CG1 ILE A 612      49.490  26.810  43.890  1.00  0.00           C
ATOM    457 HG11 ILE A 612      49.690  27.160  42.850  1.00  0.00           H
ATOM    458 HG12 ILE A 612      48.510  27.250  44.190  1.00  0.00           H
ATOM    459  CD  ILE A 612      49.310  25.280  43.870  1.00  0.00           C
ATOM    460  HD1 ILE A 612      49.210  24.820  44.880  1.00  0.00           H
ATOM    461  HD2 ILE A 612      50.260  24.840  43.520  1.00  0.00           H
ATOM    462  HD3 ILE A 612      48.430  24.880  43.330  1.00  0.00           H
ATOM    463  C   ILE A 612      52.010  29.260  45.400  1.00  0.00           C
ATOM    464  O   ILE A 612      51.700  30.220  46.060  1.00  0.00           O
ATOM    465  N   LEU A 613      53.180  28.560  45.540  1.00  0.00           N
ATOM    466  HN  LEU A 613      53.260  27.810  44.880  1.00  0.00           H
ATOM    467  CA  LEU A 613      54.220  28.760  46.460  1.00  0.00           C
ATOM    468  HA  LEU A 613      53.770  28.880  47.430  1.00  0.00           H
ATOM    469  CB  LEU A 613      55.350  27.580  46.490  1.00  0.00           C
ATOM    470  HB1 LEU A 613      56.210  28.010  47.030  1.00  0.00           H
ATOM    471  HB2 LEU A 613      55.630  27.380  45.430  1.00  0.00           H
ATOM    472  CG  LEU A 613      54.770  26.300  47.020  1.00  0.00           C
ATOM    473  HG  LEU A 613      53.800  26.100  46.500  1.00  0.00           H
ATOM    474  CD1 LEU A 613      55.650  25.140  46.630  1.00  0.00           C
ATOM    475 HD11 LEU A 613      56.670  25.290  47.040  1.00  0.00           H
ATOM    476 HD12 LEU A 613      55.680  25.000  45.520  1.00  0.00           H
ATOM    477 HD13 LEU A 613      55.140  24.290  47.130  1.00  0.00           H
ATOM    478  CD2 LEU A 613      54.580  26.390  48.500  1.00  0.00           C
ATOM    479 HD21 LEU A 613      53.910  27.180  48.910  1.00  0.00           H
ATOM    480 HD22 LEU A 613      55.550  26.610  49.000  1.00  0.00           H
ATOM    481 HD23 LEU A 613      54.190  25.460  48.960  1.00  0.00           H
ATOM    482  C   LEU A 613      54.860  30.110  46.390  1.00  0.00           C
ATOM    483  O   LEU A 613      55.110  30.710  47.440  1.00  0.00           O
ATOM    484  N   PHE A 614      55.120  30.620  45.110  1.00  0.00           N
ATOM    485  HN  PHE A 614      55.030  29.970  44.350  1.00  0.00           H
ATOM    486  CA  PHE A 614      55.740  31.930  44.740  1.00  0.00           C
ATOM    487  HA  PHE A 614      56.610  31.940  45.370  1.00  0.00           H
ATOM    488  CB  PHE A 614      56.300  31.850  43.280  1.00  0.00           C
ATOM    489  HB1 PHE A 614      55.380  31.680  42.660  1.00  0.00           H
ATOM    490  HB2 PHE A 614      57.010  31.010  43.270  1.00  0.00           H
ATOM    491  CG  PHE A 614      56.840  33.210  42.820  1.00  0.00           C
ATOM    492  CD1 PHE A 614      56.020  34.310  42.530  1.00  0.00           C
ATOM    493  HD1 PHE A 614      54.990  34.400  42.820  1.00  0.00           H
ATOM    494  CE1 PHE A 614      56.550  35.470  42.020  1.00  0.00           C
ATOM    495  HE1 PHE A 614      55.840  36.260  41.890  1.00  0.00           H
ATOM    496  CZ  PHE A 614      57.960  35.630  41.950  1.00  0.00           C
ATOM    497  HZ  PHE A 614      58.340  36.580  41.600  1.00  0.00           H
ATOM    498  CD2 PHE A 614      58.280  33.340  42.630  1.00  0.00           C
ATOM    499  HD2 PHE A 614      58.980  32.550  42.840  1.00  0.00           H
ATOM    500  CE2 PHE A 614      58.810  34.560  42.310  1.00  0.00           C
ATOM    501  HE2 PHE A 614      59.870  34.800  42.200  1.00  0.00           H
ATOM    502  C   PHE A 614      54.880  33.060  45.130  1.00  0.00           C
ATOM    503  O   PHE A 614      55.300  34.140  45.580  1.00  0.00           O
ATOM    504  N   LEU A 615      53.580  32.790  45.060  1.00  0.00           N
ATOM    505  HN  LEU A 615      53.300  31.910  44.670  1.00  0.00           H
ATOM    506  CA  LEU A 615      52.500  33.740  45.350  1.00  0.00           C
ATOM    507  HA  LEU A 615      52.840  34.710  45.050  1.00  0.00           H
ATOM    508  CB  LEU A 615      51.220  33.480  44.450  1.00  0.00           C
ATOM    509  HB1 LEU A 615      50.320  34.000  44.850  1.00  0.00           H
ATOM    510  HB2 LEU A 615      51.020  32.390  44.440  1.00  0.00           H
ATOM    511  CG  LEU A 615      51.420  33.940  42.950  1.00  0.00           C
ATOM    512  HG  LEU A 615      52.370  33.470  42.610  1.00  0.00           H
ATOM    513  CD1 LEU A 615      50.340  33.360  42.060  1.00  0.00           C
ATOM    514 HD11 LEU A 615      50.570  33.800  41.060  1.00  0.00           H
ATOM    515 HD12 LEU A 615      49.290  33.600  42.340  1.00  0.00           H
ATOM    516 HD13 LEU A 615      50.410  32.260  41.980  1.00  0.00           H
ATOM    517  CD2 LEU A 615      51.580  35.460  42.730  1.00  0.00           C
ATOM    518 HD21 LEU A 615      51.850  35.610  41.660  1.00  0.00           H
ATOM    519 HD22 LEU A 615      52.480  35.800  43.300  1.00  0.00           H
ATOM    520 HD23 LEU A 615      50.630  35.990  42.930  1.00  0.00           H
ATOM    521  C   LEU A 615      52.060  33.700  46.780  1.00  0.00           C
ATOM    522  O   LEU A 615      51.690  34.770  47.250  1.00  0.00           O
ATOM    523  N   TYR A 616      52.150  32.550  47.430  1.00  0.00           N
ATOM    524  HN  TYR A 616      52.320  31.690  46.950  1.00  0.00           H
ATOM    525  CA  TYR A 616      52.110  32.460  48.940  1.00  0.00           C
ATOM    526  HA  TYR A 616      51.140  32.770  49.300  1.00  0.00           H
ATOM    527  CB  TYR A 616      52.180  30.950  49.380  1.00  0.00           C
ATOM    528  HB1 TYR A 616      52.940  30.410  48.780  1.00  0.00           H
ATOM    529  HB2 TYR A 616      51.210  30.490  49.100  1.00  0.00           H
ATOM    530  CG  TYR A 616      52.380  30.780  50.840  1.00  0.00           C
ATOM    531  CD1 TYR A 616      53.260  29.760  51.200  1.00  0.00           C
ATOM    532  HD1 TYR A 616      53.850  29.300  50.420  1.00  0.00           H
ATOM    533  CE1 TYR A 616      53.480  29.440  52.550  1.00  0.00           C
ATOM    534  HE1 TYR A 616      54.130  28.600  52.780  1.00  0.00           H
ATOM    535  CZ  TYR A 616      52.800  30.080  53.550  1.00  0.00           C
ATOM    536  OH  TYR A 616      53.070  29.920  54.870  1.00  0.00           O
ATOM    537  HH  TYR A 616      52.490  30.520  55.340  1.00  0.00           H
ATOM    538  CD2 TYR A 616      51.730  31.520  51.870  1.00  0.00           C
ATOM    539  HD2 TYR A 616      50.930  32.190  51.600  1.00  0.00           H
ATOM    540  CE2 TYR A 616      51.980  31.180  53.250  1.00  0.00           C
ATOM    541  HE2 TYR A 616      51.530  31.840  53.990  1.00  0.00           H
ATOM    542  C   TYR A 616      53.170  33.350  49.560  1.00  0.00           C
ATOM    543  O   TYR A 616      52.830  34.130  50.470  1.00  0.00           O
ATOM    544  N   CYS A 617      54.420  33.350  49.060  1.00  0.00           N
ATOM    545  HN  CYS A 617      54.650  32.760  48.290  1.00  0.00           H
ATOM    546  CA  CYS A 617      55.540  34.290  49.320  1.00  0.00           C
ATOM    547  HA  CYS A 617      55.640  34.300  50.390  1.00  0.00           H
ATOM    548  CB  CYS A 617      56.810  33.760  48.780  1.00  0.00           C
ATOM    549  HB1 CYS A 617      57.560  34.520  49.070  1.00  0.00           H
ATOM    550  HB2 CYS A 617      56.760  33.720  47.670  1.00  0.00           H
ATOM    551  SG  CYS A 617      57.310  32.160  49.550  1.00  0.00           S
ATOM    552  HG1 CYS A 617      58.370  32.670  50.180  1.00  0.00           H
ATOM    553  C   CYS A 617      55.280  35.780  48.960  1.00  0.00           C
ATOM    554  O   CYS A 617      55.510  36.660  49.750  1.00  0.00           O
ATOM    555  N   ALA A 618      54.650  36.000  47.780  1.00  0.00           N
ATOM    556  HN  ALA A 618      54.540  35.260  47.130  1.00  0.00           H
ATOM    557  CA  ALA A 618      54.120  37.330  47.400  1.00  0.00           C
ATOM    558  HA  ALA A 618      54.890  38.090  47.400  1.00  0.00           H
ATOM    559  CB  ALA A 618      53.510  37.270  45.990  1.00  0.00           C
ATOM    560  HB1 ALA A 618      54.110  36.630  45.300  1.00  0.00           H
ATOM    561  HB2 ALA A 618      53.420  38.290  45.550  1.00  0.00           H
ATOM    562  HB3 ALA A 618      52.500  36.810  45.960  1.00  0.00           H
ATOM    563  C   ALA A 618      53.040  37.920  48.350  1.00  0.00           C
ATOM    564  O   ALA A 618      53.130  39.080  48.720  1.00  0.00           O
ATOM    565  N   CYS A 619      51.940  37.190  48.620  1.00  0.00           N
ATOM    566  HN  CYS A 619      51.850  36.300  48.200  1.00  0.00           H
ATOM    567  CA  CYS A 619      50.950  37.550  49.510  1.00  0.00           C
ATOM    568  HA  CYS A 619      50.510  38.440  49.080  1.00  0.00           H
ATOM    569  CB  CYS A 619      49.710  36.590  49.480  1.00  0.00           C
ATOM    570  HB1 CYS A 619      48.990  36.660  50.320  1.00  0.00           H
ATOM    571  HB2 CYS A 619      49.950  35.510  49.580  1.00  0.00           H
ATOM    572  SG  CYS A 619      48.890  36.730  47.760  1.00  0.00           S
ATOM    573  HG1 CYS A 619      49.850  36.260  46.980  1.00  0.00           H
ATOM    574  C   CYS A 619      51.310  37.850  50.960  1.00  0.00           C
ATOM    575  O   CYS A 619      50.840  38.750  51.610  1.00  0.00           O
ATOM    576  N   MET A 620      52.090  36.940  51.570  1.00  0.00           N
ATOM    577  HN  MET A 620      52.320  36.090  51.100  1.00  0.00           H
ATOM    578  CA  MET A 620      52.710  37.080  52.900  1.00  0.00           C
ATOM    579  HA  MET A 620      51.820  37.060  53.510  1.00  0.00           H
ATOM    580  CB  MET A 620      53.640  35.920  53.100  1.00  0.00           C
ATOM    581  HB1 MET A 620      54.570  36.030  53.690  1.00  0.00           H
ATOM    582  HB2 MET A 620      54.070  35.700  52.110  1.00  0.00           H
ATOM    583  CG  MET A 620      52.990  34.610  53.510  1.00  0.00           C
ATOM    584  HG1 MET A 620      53.780  33.870  53.280  1.00  0.00           H
ATOM    585  HG2 MET A 620      52.180  34.500  52.770  1.00  0.00           H
ATOM    586  SD  MET A 620      52.360  34.390  55.190  1.00  0.00           S
ATOM    587  CE  MET A 620      53.960  34.120  56.040  1.00  0.00           C
ATOM    588  HE1 MET A 620      54.450  33.250  55.550  1.00  0.00           H
ATOM    589  HE2 MET A 620      53.720  33.830  57.090  1.00  0.00           H
ATOM    590  HE3 MET A 620      54.610  35.010  56.020  1.00  0.00           H
ATOM    591  C   MET A 620      53.450  38.300  53.280  1.00  0.00           C
ATOM    592  O   MET A 620      53.220  39.000  54.240  1.00  0.00           O
ATOM    593  N   SER A 621      54.560  38.540  52.550  1.00  0.00           N
ATOM    594  HN  SER A 621      54.660  38.010  51.720  1.00  0.00           H
ATOM    595  CA  SER A 621      55.530  39.620  52.810  1.00  0.00           C
ATOM    596  HA  SER A 621      55.990  39.400  53.760  1.00  0.00           H
ATOM    597  CB  SER A 621      56.660  39.630  51.790  1.00  0.00           C
ATOM    598  HB1 SER A 621      57.400  40.370  52.190  1.00  0.00           H
ATOM    599  HB2 SER A 621      56.400  39.950  50.760  1.00  0.00           H
ATOM    600  OG  SER A 621      57.320  38.410  51.540  1.00  0.00           O
ATOM    601  HG1 SER A 621      56.720  37.800  51.120  1.00  0.00           H
ATOM    602  C   SER A 621      54.910  41.060  53.000  1.00  0.00           C
ATOM    603  O   SER A 621      55.210  41.680  54.070  1.00  0.00           O
ATOM    604  N   PRO A 622      54.080  41.640  52.110  1.00  0.00           N
ATOM    605  CD  PRO A 622      53.760  41.210  50.770  1.00  0.00           C
ATOM    606  HD1 PRO A 622      53.660  40.110  50.830  1.00  0.00           H
ATOM    607  HD2 PRO A 622      54.670  41.500  50.210  1.00  0.00           H
ATOM    608  CA  PRO A 622      53.300  42.890  52.430  1.00  0.00           C
ATOM    609  HA  PRO A 622      53.920  43.720  52.750  1.00  0.00           H
ATOM    610  CB  PRO A 622      52.560  43.200  51.070  1.00  0.00           C
ATOM    611  HB1 PRO A 622      53.240  43.840  50.460  1.00  0.00           H
ATOM    612  HB2 PRO A 622      51.610  43.760  51.240  1.00  0.00           H
ATOM    613  CG  PRO A 622      52.420  41.840  50.440  1.00  0.00           C
ATOM    614  HG1 PRO A 622      51.620  41.140  50.770  1.00  0.00           H
ATOM    615  HG2 PRO A 622      52.140  41.920  49.360  1.00  0.00           H
ATOM    616  C   PRO A 622      52.210  42.760  53.530  1.00  0.00           C
ATOM    617  O   PRO A 622      52.020  43.660  54.360  1.00  0.00           O
ATOM    618  N   VAL A 623      51.430  41.620  53.680  1.00  0.00           N
ATOM    619  HN  VAL A 623      51.530  40.820  53.100  1.00  0.00           H
ATOM    620  CA  VAL A 623      50.320  41.420  54.580  1.00  0.00           C
ATOM    621  HA  VAL A 623      49.750  42.340  54.560  1.00  0.00           H
ATOM    622  CB  VAL A 623      49.280  40.270  54.200  1.00  0.00           C
ATOM    623  HB  VAL A 623      49.850  39.330  54.060  1.00  0.00           H
ATOM    624  CG1 VAL A 623      48.290  40.130  55.330  1.00  0.00           C
ATOM    625 HG11 VAL A 623      47.800  41.080  55.630  1.00  0.00           H
ATOM    626 HG12 VAL A 623      48.810  39.660  56.200  1.00  0.00           H
ATOM    627 HG13 VAL A 623      47.560  39.410  54.900  1.00  0.00           H
ATOM    628  CG2 VAL A 623      48.560  40.560  52.820  1.00  0.00           C
ATOM    629 HG21 VAL A 623      47.760  39.810  52.680  1.00  0.00           H
ATOM    630 HG22 VAL A 623      49.300  40.630  51.990  1.00  0.00           H
ATOM    631 HG23 VAL A 623      48.080  41.550  52.890  1.00  0.00           H
ATOM    632  C   VAL A 623      50.730  41.280  56.010  1.00  0.00           C
ATOM    633  O   VAL A 623      50.090  41.770  56.930  1.00  0.00           O
ATOM    634  N   ILE A 624      51.840  40.580  56.270  1.00  0.00           N
ATOM    635  HN  ILE A 624      52.390  40.130  55.570  1.00  0.00           H
ATOM    636  CA  ILE A 624      52.450  40.510  57.630  1.00  0.00           C
ATOM    637  HA  ILE A 624      51.660  40.300  58.330  1.00  0.00           H
ATOM    638  CB  ILE A 624      53.520  39.350  57.630  1.00  0.00           C
ATOM    639  HB  ILE A 624      54.290  39.580  56.870  1.00  0.00           H
ATOM    640  CG2 ILE A 624      54.270  39.220  58.990  1.00  0.00           C
ATOM    641 HG21 ILE A 624      53.580  38.840  59.780  1.00  0.00           H
ATOM    642 HG22 ILE A 624      54.620  40.230  59.340  1.00  0.00           H
ATOM    643 HG23 ILE A 624      55.210  38.630  59.050  1.00  0.00           H
ATOM    644  CG1 ILE A 624      52.990  37.980  57.250  1.00  0.00           C
ATOM    645 HG11 ILE A 624      53.860  37.290  57.220  1.00  0.00           H
ATOM    646 HG12 ILE A 624      52.720  37.890  56.190  1.00  0.00           H
ATOM    647  CD  ILE A 624      51.850  37.350  58.030  1.00  0.00           C
ATOM    648  HD1 ILE A 624      51.770  36.330  57.610  1.00  0.00           H
ATOM    649  HD2 ILE A 624      50.960  38.010  58.120  1.00  0.00           H
ATOM    650  HD3 ILE A 624      52.360  37.240  59.020  1.00  0.00           H
ATOM    651  C   ILE A 624      53.050  41.850  58.020  1.00  0.00           C
ATOM    652  O   ILE A 624      52.960  42.230  59.180  1.00  0.00           O
ATOM    653  N   THR A 625      53.540  42.700  57.060  1.00  0.00           N
ATOM    654  HN  THR A 625      53.520  42.350  56.120  1.00  0.00           H
ATOM    655  CA  THR A 625      53.830  44.150  57.310  1.00  0.00           C
ATOM    656  HA  THR A 625      54.350  44.060  58.250  1.00  0.00           H
ATOM    657  CB  THR A 625      54.660  44.760  56.220  1.00  0.00           C
ATOM    658  HB  THR A 625      54.120  44.540  55.280  1.00  0.00           H
ATOM    659  OG1 THR A 625      55.970  44.220  56.250  1.00  0.00           O
ATOM    660  HG1 THR A 625      55.940  43.350  55.840  1.00  0.00           H
ATOM    661  CG2 THR A 625      54.800  46.230  56.490  1.00  0.00           C
ATOM    662 HG21 THR A 625      55.080  46.460  57.550  1.00  0.00           H
ATOM    663 HG22 THR A 625      53.870  46.730  56.170  1.00  0.00           H
ATOM    664 HG23 THR A 625      55.660  46.590  55.890  1.00  0.00           H
ATOM    665  C   THR A 625      52.540  44.940  57.640  1.00  0.00           C
ATOM    666  O   THR A 625      52.590  45.530  58.720  1.00  0.00           O
ATOM    667  N   PHE A 626      51.480  44.740  56.880  1.00  0.00           N
ATOM    668  HN  PHE A 626      51.530  44.120  56.100  1.00  0.00           H
ATOM    669  CA  PHE A 626      50.190  45.340  57.170  1.00  0.00           C
ATOM    670  HA  PHE A 626      50.400  46.400  57.170  1.00  0.00           H
ATOM    671  CB  PHE A 626      49.210  45.010  55.960  1.00  0.00           C
ATOM    672  HB1 PHE A 626      49.130  43.940  55.700  1.00  0.00           H
ATOM    673  HB2 PHE A 626      49.600  45.560  55.070  1.00  0.00           H
ATOM    674  CG  PHE A 626      47.790  45.370  56.210  1.00  0.00           C
ATOM    675  CD1 PHE A 626      46.940  44.410  56.770  1.00  0.00           C
ATOM    676  HD1 PHE A 626      47.320  43.500  57.200  1.00  0.00           H
ATOM    677  CE1 PHE A 626      45.560  44.580  56.800  1.00  0.00           C
ATOM    678  HE1 PHE A 626      44.980  43.910  57.410  1.00  0.00           H
ATOM    679  CZ  PHE A 626      44.970  45.690  56.360  1.00  0.00           C
ATOM    680  HZ  PHE A 626      43.900  45.820  56.420  1.00  0.00           H
ATOM    681  CD2 PHE A 626      47.160  46.540  55.710  1.00  0.00           C
ATOM    682  HD2 PHE A 626      47.810  47.280  55.260  1.00  0.00           H
ATOM    683  CE2 PHE A 626      45.730  46.700  55.800  1.00  0.00           C
ATOM    684  HE2 PHE A 626      45.420  47.620  55.340  1.00  0.00           H
ATOM    685  C   PHE A 626      49.650  44.950  58.440  1.00  0.00           C
ATOM    686  O   PHE A 626      49.170  45.810  59.200  1.00  0.00           O
ATOM    687  N   GLY A 627      49.720  43.700  58.920  1.00  0.00           N
ATOM    688  HN  GLY A 627      50.120  42.990  58.330  1.00  0.00           H
ATOM    689  CA  GLY A 627      49.270  43.190  60.210  1.00  0.00           C
ATOM    690  HA1 GLY A 627      49.450  42.130  60.160  1.00  0.00           H
ATOM    691  HA2 GLY A 627      48.240  43.480  60.380  1.00  0.00           H
ATOM    692  C   GLY A 627      50.070  43.770  61.350  1.00  0.00           C
ATOM    693  O   GLY A 627      49.630  44.050  62.490  1.00  0.00           O
ATOM    694  N   GLY A 628      51.410  43.920  61.240  1.00  0.00           N
ATOM    695  HN  GLY A 628      51.780  43.560  60.390  1.00  0.00           H
ATOM    696  CA  GLY A 628      52.270  44.460  62.220  1.00  0.00           C
ATOM    697  HA1 GLY A 628      53.300  44.210  61.960  1.00  0.00           H
ATOM    698  HA2 GLY A 628      51.920  44.100  63.180  1.00  0.00           H
ATOM    699  C   GLY A 628      52.070  45.990  62.370  1.00  0.00           C
ATOM    700  O   GLY A 628      51.940  46.550  63.440  1.00  0.00           O
ATOM    701  N   LEU A 629      52.060  46.670  61.260  1.00  0.00           N
ATOM    702  HN  LEU A 629      52.260  46.190  60.400  1.00  0.00           H
ATOM    703  CA  LEU A 629      51.720  48.040  61.200  1.00  0.00           C
ATOM    704  HA  LEU A 629      52.420  48.660  61.740  1.00  0.00           H
ATOM    705  CB  LEU A 629      52.060  48.520  59.770  1.00  0.00           C
ATOM    706  HB1 LEU A 629      51.380  47.980  59.070  1.00  0.00           H
ATOM    707  HB2 LEU A 629      53.130  48.280  59.570  1.00  0.00           H
ATOM    708  CG  LEU A 629      51.860  50.020  59.490  1.00  0.00           C
ATOM    709  HG  LEU A 629      50.910  50.430  59.890  1.00  0.00           H
ATOM    710  CD1 LEU A 629      53.010  50.790  60.100  1.00  0.00           C
ATOM    711 HD11 LEU A 629      53.140  50.340  61.120  1.00  0.00           H
ATOM    712 HD12 LEU A 629      52.890  51.880  60.280  1.00  0.00           H
ATOM    713 HD13 LEU A 629      53.950  50.610  59.540  1.00  0.00           H
ATOM    714  CD2 LEU A 629      51.720  50.260  58.010  1.00  0.00           C
ATOM    715 HD21 LEU A 629      51.430  51.310  57.780  1.00  0.00           H
ATOM    716 HD22 LEU A 629      50.920  49.590  57.650  1.00  0.00           H
ATOM    717 HD23 LEU A 629      52.680  50.030  57.500  1.00  0.00           H
ATOM    718  C   LEU A 629      50.360  48.360  61.660  1.00  0.00           C
ATOM    719  O   LEU A 629      50.180  49.270  62.480  1.00  0.00           O
ATOM    720  N   LEU A 630      49.330  47.510  61.250  1.00  0.00           N
ATOM    721  HN  LEU A 630      49.510  46.750  60.640  1.00  0.00           H
ATOM    722  CA  LEU A 630      48.030  47.470  61.880  1.00  0.00           C
ATOM    723  HA  LEU A 630      47.760  48.510  61.840  1.00  0.00           H
ATOM    724  CB  LEU A 630      47.050  46.470  61.230  1.00  0.00           C
ATOM    725  HB1 LEU A 630      47.490  45.450  61.280  1.00  0.00           H
ATOM    726  HB2 LEU A 630      47.060  46.810  60.160  1.00  0.00           H
ATOM    727  CG  LEU A 630      45.560  46.390  61.710  1.00  0.00           C
ATOM    728  HG  LEU A 630      45.540  46.440  62.820  1.00  0.00           H
ATOM    729  CD1 LEU A 630      44.830  47.720  61.220  1.00  0.00           C
ATOM    730 HD11 LEU A 630      43.730  47.670  61.340  1.00  0.00           H
ATOM    731 HD12 LEU A 630      44.940  47.760  60.110  1.00  0.00           H
ATOM    732 HD13 LEU A 630      45.330  48.590  61.670  1.00  0.00           H
ATOM    733  CD2 LEU A 630      44.830  45.190  61.280  1.00  0.00           C
ATOM    734 HD21 LEU A 630      45.320  44.230  61.530  1.00  0.00           H
ATOM    735 HD22 LEU A 630      44.850  45.170  60.170  1.00  0.00           H
ATOM    736 HD23 LEU A 630      43.720  45.190  61.330  1.00  0.00           H
ATOM    737  C   LEU A 630      47.970  47.200  63.440  1.00  0.00           C
ATOM    738  O   LEU A 630      47.340  47.930  64.220  1.00  0.00           O
ATOM    739  N   GLY A 631      48.810  46.270  64.010  1.00  0.00           N
ATOM    740  HN  GLY A 631      49.390  45.760  63.380  1.00  0.00           H
ATOM    741  CA  GLY A 631      49.080  46.250  65.400  1.00  0.00           C
ATOM    742  HA1 GLY A 631      50.030  45.720  65.510  1.00  0.00           H
ATOM    743  HA2 GLY A 631      48.210  45.800  65.850  1.00  0.00           H
ATOM    744  C   GLY A 631      49.360  47.540  66.100  1.00  0.00           C
ATOM    745  O   GLY A 631      48.720  47.950  67.040  1.00  0.00           O
ATOM    746  N   GLU A 632      50.460  48.240  65.690  1.00  0.00           N
ATOM    747  HN  GLU A 632      51.100  47.870  65.020  1.00  0.00           H
ATOM    748  CA  GLU A 632      50.820  49.580  66.190  1.00  0.00           C
ATOM    749  HA  GLU A 632      51.000  49.550  67.250  1.00  0.00           H
ATOM    750  CB  GLU A 632      52.120  49.940  65.490  1.00  0.00           C
ATOM    751  HB1 GLU A 632      52.310  51.010  65.700  1.00  0.00           H
ATOM    752  HB2 GLU A 632      52.010  49.910  64.390  1.00  0.00           H
ATOM    753  CG  GLU A 632      53.310  49.080  66.030  1.00  0.00           C
ATOM    754  HG1 GLU A 632      54.190  49.350  65.410  1.00  0.00           H
ATOM    755  HG2 GLU A 632      53.140  47.990  65.930  1.00  0.00           H
ATOM    756  CD  GLU A 632      53.680  49.340  67.460  1.00  0.00           C
ATOM    757  OE1 GLU A 632      54.160  50.440  67.760  1.00  0.00           O
ATOM    758  OE2 GLU A 632      53.420  48.470  68.370  1.00  0.00           O
ATOM    759  C   GLU A 632      49.690  50.670  65.950  1.00  0.00           C
ATOM    760  O   GLU A 632      49.400  51.500  66.770  1.00  0.00           O
ATOM    761  N   ALA A 633      49.030  50.710  64.790  1.00  0.00           N
ATOM    762  HN  ALA A 633      49.250  49.950  64.170  1.00  0.00           H
ATOM    763  CA  ALA A 633      48.030  51.690  64.470  1.00  0.00           C
ATOM    764  HA  ALA A 633      48.530  52.640  64.570  1.00  0.00           H
ATOM    765  CB  ALA A 633      47.650  51.500  62.970  1.00  0.00           C
ATOM    766  HB1 ALA A 633      47.050  50.580  62.830  1.00  0.00           H
ATOM    767  HB2 ALA A 633      48.510  51.400  62.270  1.00  0.00           H
ATOM    768  HB3 ALA A 633      46.990  52.330  62.640  1.00  0.00           H
ATOM    769  C   ALA A 633      46.920  51.660  65.430  1.00  0.00           C
ATOM    770  O   ALA A 633      46.360  52.670  65.850  1.00  0.00           O
ATOM    771  N   THR A 634      46.400  50.390  65.650  1.00  0.00           N
ATOM    772  HN  THR A 634      46.860  49.550  65.410  1.00  0.00           H
ATOM    773  CA  THR A 634      45.210  50.280  66.400  1.00  0.00           C
ATOM    774  HA  THR A 634      44.580  51.140  66.280  1.00  0.00           H
ATOM    775  CB  THR A 634      44.340  49.060  65.980  1.00  0.00           C
ATOM    776  HB  THR A 634      43.400  48.980  66.560  1.00  0.00           H
ATOM    777  OG1 THR A 634      45.030  47.820  66.080  1.00  0.00           O
ATOM    778  HG1 THR A 634      45.490  47.750  65.240  1.00  0.00           H
ATOM    779  CG2 THR A 634      43.870  49.360  64.560  1.00  0.00           C
ATOM    780 HG21 THR A 634      43.140  50.200  64.500  1.00  0.00           H
ATOM    781 HG22 THR A 634      43.340  48.530  64.060  1.00  0.00           H
ATOM    782 HG23 THR A 634      44.760  49.590  63.940  1.00  0.00           H
ATOM    783  C   THR A 634      45.480  50.120  67.840  1.00  0.00           C
ATOM    784  O   THR A 634      44.510  50.150  68.610  1.00  0.00           O
ATOM    785  N   GLU A 635      46.780  50.000  68.200  1.00  0.00           N
ATOM    786  HN  GLU A 635      47.550  50.010  67.570  1.00  0.00           H
ATOM    787  CA  GLU A 635      47.070  49.820  69.610  1.00  0.00           C
ATOM    788  HA  GLU A 635      48.130  50.000  69.540  1.00  0.00           H
ATOM    789  CB  GLU A 635      46.720  51.090  70.580  1.00  0.00           C
ATOM    790  HB1 GLU A 635      46.950  50.790  71.620  1.00  0.00           H
ATOM    791  HB2 GLU A 635      45.620  51.260  70.570  1.00  0.00           H
ATOM    792  CG  GLU A 635      47.420  52.380  70.040  1.00  0.00           C
ATOM    793  HG1 GLU A 635      47.050  52.640  69.030  1.00  0.00           H
ATOM    794  HG2 GLU A 635      48.510  52.220  69.900  1.00  0.00           H
ATOM    795  CD  GLU A 635      47.280  53.590  70.900  1.00  0.00           C
ATOM    796  OE1 GLU A 635      46.170  54.110  70.940  1.00  0.00           O
ATOM    797  OE2 GLU A 635      48.250  53.940  71.650  1.00  0.00           O
ATOM    798  C   GLU A 635      46.870  48.460  70.300  1.00  0.00           C
ATOM    799  O   GLU A 635      46.440  48.390  71.420  1.00  0.00           O
ATOM    800  N   GLY A 636      47.280  47.400  69.530  1.00  0.00           N
ATOM    801  HN  GLY A 636      47.820  47.580  68.710  1.00  0.00           H
ATOM    802  CA  GLY A 636      47.000  45.980  69.960  1.00  0.00           C
ATOM    803  HA1 GLY A 636      47.210  45.980  71.020  1.00  0.00           H
ATOM    804  HA2 GLY A 636      47.650  45.310  69.420  1.00  0.00           H
ATOM    805  C   GLY A 636      45.590  45.460  69.860  1.00  0.00           C
ATOM    806  O   GLY A 636      45.170  44.640  70.670  1.00  0.00           O
ATOM    807  N   ARG A 637      44.780  45.890  68.930  1.00  0.00           N
ATOM    808  HN  ARG A 637      45.140  46.490  68.230  1.00  0.00           H
ATOM    809  CA  ARG A 637      43.410  45.470  68.880  1.00  0.00           C
ATOM    810  HA  ARG A 637      43.220  44.870  69.770  1.00  0.00           H
ATOM    811  CB  ARG A 637      42.580  46.710  68.660  1.00  0.00           C
ATOM    812  HB1 ARG A 637      41.680  46.590  68.020  1.00  0.00           H
ATOM    813  HB2 ARG A 637      43.160  47.510  68.140  1.00  0.00           H
ATOM    814  CG  ARG A 637      42.100  47.270  70.010  1.00  0.00           C
ATOM    815  HG1 ARG A 637      41.560  46.500  70.600  1.00  0.00           H
ATOM    816  HG2 ARG A 637      41.290  47.940  69.660  1.00  0.00           H
ATOM    817  CD  ARG A 637      43.160  48.060  70.750  1.00  0.00           C
ATOM    818  HD1 ARG A 637      43.610  48.880  70.160  1.00  0.00           H
ATOM    819  HD2 ARG A 637      44.060  47.540  71.180  1.00  0.00           H
ATOM    820  NE  ARG A 637      42.350  48.750  71.810  1.00  0.00           N
ATOM    821  HE  ARG A 637      41.370  48.690  71.620  1.00  0.00           H
ATOM    822  CZ  ARG A 637      42.800  49.810  72.440  1.00  0.00           C
ATOM    823  NH1 ARG A 637      42.000  50.550  73.140  1.00  0.00           N
ATOM    824 HH11 ARG A 637      41.080  50.210  73.300  1.00  0.00           H
ATOM    825 HH12 ARG A 637      42.450  51.210  73.750  1.00  0.00           H
ATOM    826  NH2 ARG A 637      44.080  50.010  72.610  1.00  0.00           N
ATOM    827 HH21 ARG A 637      44.710  49.450  72.080  1.00  0.00           H
ATOM    828 HH22 ARG A 637      44.420  50.760  73.170  1.00  0.00           H
ATOM    829  C   ARG A 637      43.140  44.500  67.780  1.00  0.00           C
ATOM    830  O   ARG A 637      42.580  43.420  68.010  1.00  0.00           O
ATOM    831  N   ILE A 638      43.800  44.670  66.590  1.00  0.00           N
ATOM    832  HN  ILE A 638      44.290  45.530  66.470  1.00  0.00           H
ATOM    833  CA  ILE A 638      43.720  43.820  65.420  1.00  0.00           C
ATOM    834  HA  ILE A 638      43.750  42.840  65.850  1.00  0.00           H
ATOM    835  CB  ILE A 638      42.530  44.050  64.530  1.00  0.00           C
ATOM    836  HB  ILE A 638      42.700  43.530  63.570  1.00  0.00           H
ATOM    837  CG2 ILE A 638      41.310  43.360  65.130  1.00  0.00           C
ATOM    838 HG21 ILE A 638      41.560  42.280  65.250  1.00  0.00           H
ATOM    839 HG22 ILE A 638      40.420  43.450  64.480  1.00  0.00           H
ATOM    840 HG23 ILE A 638      41.010  43.850  66.080  1.00  0.00           H
ATOM    841  CG1 ILE A 638      42.320  45.530  64.180  1.00  0.00           C
ATOM    842 HG11 ILE A 638      43.320  45.950  63.900  1.00  0.00           H
ATOM    843 HG12 ILE A 638      42.060  46.120  65.080  1.00  0.00           H
ATOM    844  CD  ILE A 638      41.270  45.840  63.070  1.00  0.00           C
ATOM    845  HD1 ILE A 638      41.490  45.120  62.270  1.00  0.00           H
ATOM    846  HD2 ILE A 638      41.280  46.920  62.790  1.00  0.00           H
ATOM    847  HD3 ILE A 638      40.250  45.690  63.480  1.00  0.00           H
ATOM    848  C   ILE A 638      45.070  43.850  64.710  1.00  0.00           C
ATOM    849  O   ILE A 638      45.750  44.830  64.820  1.00  0.00           O
ATOM    850  N   SER A 639      45.550  42.670  64.150  1.00  0.00           N
ATOM    851  HN  SER A 639      45.050  41.830  64.000  1.00  0.00           H
ATOM    852  CA  SER A 639      46.910  42.590  63.690  1.00  0.00           C
ATOM    853  HA  SER A 639      47.190  43.510  63.190  1.00  0.00           H
ATOM    854  CB  SER A 639      47.930  42.370  64.860  1.00  0.00           C
ATOM    855  HB1 SER A 639      47.760  41.370  65.300  1.00  0.00           H
ATOM    856  HB2 SER A 639      47.570  42.950  65.740  1.00  0.00           H
ATOM    857  OG  SER A 639      49.360  42.460  64.690  1.00  0.00           O
ATOM    858  HG1 SER A 639      49.510  43.210  64.090  1.00  0.00           H
ATOM    859  C   SER A 639      47.060  41.440  62.670  1.00  0.00           C
ATOM    860  O   SER A 639      46.100  41.320  61.870  1.00  0.00           O
ATOM    861  N   ALA A 640      48.170  40.730  62.620  1.00  0.00           N
ATOM    862  HN  ALA A 640      48.890  40.820  63.310  1.00  0.00           H
ATOM    863  CA  ALA A 640      48.510  39.750  61.600  1.00  0.00           C
ATOM    864  HA  ALA A 640      48.460  40.160  60.600  1.00  0.00           H
ATOM    865  CB  ALA A 640      50.110  39.340  61.690  1.00  0.00           C
ATOM    866  HB1 ALA A 640      50.650  40.200  61.250  1.00  0.00           H
ATOM    867  HB2 ALA A 640      50.230  38.420  61.090  1.00  0.00           H
ATOM    868  HB3 ALA A 640      50.420  39.200  62.760  1.00  0.00           H
ATOM    869  C   ALA A 640      47.650  38.460  61.520  1.00  0.00           C
ATOM    870  O   ALA A 640      47.270  38.060  60.420  1.00  0.00           O
ATOM    871  N   ILE A 641      47.300  37.810  62.610  1.00  0.00           N
ATOM    872  HN  ILE A 641      47.500  38.220  63.510  1.00  0.00           H
ATOM    873  CA  ILE A 641      46.560  36.520  62.620  1.00  0.00           C
ATOM    874  HA  ILE A 641      47.090  35.820  61.990  1.00  0.00           H
ATOM    875  CB  ILE A 641      46.580  35.990  64.080  1.00  0.00           C
ATOM    876  HB  ILE A 641      46.220  36.750  64.810  1.00  0.00           H
ATOM    877  CG2 ILE A 641      45.640  34.770  64.120  1.00  0.00           C
ATOM    878 HG21 ILE A 641      46.030  33.980  63.430  1.00  0.00           H
ATOM    879 HG22 ILE A 641      44.560  34.970  63.930  1.00  0.00           H
ATOM    880 HG23 ILE A 641      45.680  34.270  65.130  1.00  0.00           H
ATOM    881  CG1 ILE A 641      48.020  35.580  64.660  1.00  0.00           C
ATOM    882 HG11 ILE A 641      47.870  34.960  65.570  1.00  0.00           H
ATOM    883 HG12 ILE A 641      48.580  36.470  65.000  1.00  0.00           H
ATOM    884  CD  ILE A 641      48.890  34.800  63.690  1.00  0.00           C
ATOM    885  HD1 ILE A 641      49.860  34.480  64.120  1.00  0.00           H
ATOM    886  HD2 ILE A 641      49.010  35.600  62.920  1.00  0.00           H
ATOM    887  HD3 ILE A 641      48.370  33.940  63.250  1.00  0.00           H
ATOM    888  C   ILE A 641      45.160  36.800  62.110  1.00  0.00           C
ATOM    889  O   ILE A 641      44.600  36.090  61.260  1.00  0.00           O
ATOM    890  N   GLU A 642      44.590  37.920  62.540  1.00  0.00           N
ATOM    891  HN  GLU A 642      44.790  38.530  63.300  1.00  0.00           H
ATOM    892  CA  GLU A 642      43.240  38.300  62.020  1.00  0.00           C
ATOM    893  HA  GLU A 642      42.560  37.470  62.100  1.00  0.00           H
ATOM    894  CB  GLU A 642      42.620  39.450  62.880  1.00  0.00           C
ATOM    895  HB1 GLU A 642      41.560  39.540  62.550  1.00  0.00           H
ATOM    896  HB2 GLU A 642      43.140  40.420  62.740  1.00  0.00           H
ATOM    897  CG  GLU A 642      42.500  39.220  64.380  1.00  0.00           C
ATOM    898  HG1 GLU A 642      42.370  38.160  64.680  1.00  0.00           H
ATOM    899  HG2 GLU A 642      41.540  39.730  64.640  1.00  0.00           H
ATOM    900  CD  GLU A 642      43.530  39.850  65.220  1.00  0.00           C
ATOM    901  OE1 GLU A 642      43.380  40.030  66.440  1.00  0.00           O
ATOM    902  OE2 GLU A 642      44.600  40.230  64.680  1.00  0.00           O
ATOM    903  C   GLU A 642      43.280  38.660  60.530  1.00  0.00           C
ATOM    904  O   GLU A 642      42.310  38.510  59.830  1.00  0.00           O
ATOM    905  N   SER A 643      44.390  39.250  60.080  1.00  0.00           N
ATOM    906  HN  SER A 643      44.970  39.690  60.760  1.00  0.00           H
ATOM    907  CA  SER A 643      44.700  39.580  58.710  1.00  0.00           C
ATOM    908  HA  SER A 643      43.870  40.120  58.270  1.00  0.00           H
ATOM    909  CB  SER A 643      46.000  40.350  58.570  1.00  0.00           C
ATOM    910  HB1 SER A 643      46.290  40.650  57.540  1.00  0.00           H
ATOM    911  HB2 SER A 643      46.870  39.700  58.830  1.00  0.00           H
ATOM    912  OG  SER A 643      46.050  41.540  59.370  1.00  0.00           O
ATOM    913  HG1 SER A 643      46.040  41.250  60.290  1.00  0.00           H
ATOM    914  C   SER A 643      44.830  38.300  57.860  1.00  0.00           C
ATOM    915  O   SER A 643      44.450  38.310  56.700  1.00  0.00           O
ATOM    916  N   LEU A 644      45.470  37.290  58.390  1.00  0.00           N
ATOM    917  HN  LEU A 644      45.830  37.430  59.300  1.00  0.00           H
ATOM    918  CA  LEU A 644      45.630  35.990  57.700  1.00  0.00           C
ATOM    919  HA  LEU A 644      45.910  36.270  56.690  1.00  0.00           H
ATOM    920  CB  LEU A 644      46.730  35.190  58.450  1.00  0.00           C
ATOM    921  HB1 LEU A 644      46.750  34.150  58.060  1.00  0.00           H
ATOM    922  HB2 LEU A 644      46.370  35.140  59.490  1.00  0.00           H
ATOM    923  CG  LEU A 644      48.070  35.890  58.240  1.00  0.00           C
ATOM    924  HG  LEU A 644      48.120  36.980  58.460  1.00  0.00           H
ATOM    925  CD1 LEU A 644      49.040  35.330  59.210  1.00  0.00           C
ATOM    926 HD11 LEU A 644      48.950  34.220  59.170  1.00  0.00           H
ATOM    927 HD12 LEU A 644      48.810  35.740  60.220  1.00  0.00           H
ATOM    928 HD13 LEU A 644      50.080  35.660  58.990  1.00  0.00           H
ATOM    929  CD2 LEU A 644      48.370  35.690  56.790  1.00  0.00           C
ATOM    930 HD21 LEU A 644      47.950  34.720  56.450  1.00  0.00           H
ATOM    931 HD22 LEU A 644      49.470  35.740  56.640  1.00  0.00           H
ATOM    932 HD23 LEU A 644      47.870  36.500  56.210  1.00  0.00           H
ATOM    933  C   LEU A 644      44.310  35.240  57.670  1.00  0.00           C
ATOM    934  O   LEU A 644      43.960  34.760  56.660  1.00  0.00           O
ATOM    935  N   PHE A 645      43.580  35.190  58.800  1.00  0.00           N
ATOM    936  HN  PHE A 645      43.920  35.480  59.700  1.00  0.00           H
ATOM    937  CA  PHE A 645      42.240  34.640  58.810  1.00  0.00           C
ATOM    938  HA  PHE A 645      42.300  33.660  58.380  1.00  0.00           H
ATOM    939  CB  PHE A 645      41.570  34.450  60.250  1.00  0.00           C
ATOM    940  HB1 PHE A 645      41.700  35.480  60.670  1.00  0.00           H
ATOM    941  HB2 PHE A 645      42.230  33.850  60.900  1.00  0.00           H
ATOM    942  CG  PHE A 645      40.170  33.920  60.380  1.00  0.00           C
ATOM    943  CD1 PHE A 645      39.610  32.980  59.500  1.00  0.00           C
ATOM    944  HD1 PHE A 645      40.030  32.680  58.560  1.00  0.00           H
ATOM    945  CE1 PHE A 645      38.270  32.540  59.750  1.00  0.00           C
ATOM    946  HE1 PHE A 645      37.800  31.730  59.230  1.00  0.00           H
ATOM    947  CZ  PHE A 645      37.660  32.850  60.950  1.00  0.00           C
ATOM    948  HZ  PHE A 645      36.650  32.580  61.210  1.00  0.00           H
ATOM    949  CD2 PHE A 645      39.540  34.280  61.600  1.00  0.00           C
ATOM    950  HD2 PHE A 645      39.910  34.920  62.380  1.00  0.00           H
ATOM    951  CE2 PHE A 645      38.230  33.780  61.830  1.00  0.00           C
ATOM    952  HE2 PHE A 645      37.750  34.120  62.740  1.00  0.00           H
ATOM    953  C   PHE A 645      41.250  35.370  57.900  1.00  0.00           C
ATOM    954  O   PHE A 645      40.420  34.810  57.190  1.00  0.00           O
ATOM    955  N   GLY A 646      41.270  36.730  57.860  1.00  0.00           N
ATOM    956  HN  GLY A 646      41.830  37.120  58.600  1.00  0.00           H
ATOM    957  CA  GLY A 646      40.480  37.510  56.970  1.00  0.00           C
ATOM    958  HA1 GLY A 646      40.630  38.550  57.200  1.00  0.00           H
ATOM    959  HA2 GLY A 646      39.420  37.320  57.070  1.00  0.00           H
ATOM    960  C   GLY A 646      40.840  37.230  55.530  1.00  0.00           C
ATOM    961  O   GLY A 646      39.990  37.130  54.620  1.00  0.00           O
ATOM    962  N   ALA A 647      42.160  37.110  55.210  1.00  0.00           N
ATOM    963  HN  ALA A 647      42.850  37.420  55.860  1.00  0.00           H
ATOM    964  CA  ALA A 647      42.600  36.880  53.900  1.00  0.00           C
ATOM    965  HA  ALA A 647      42.110  37.590  53.260  1.00  0.00           H
ATOM    966  CB  ALA A 647      44.180  37.000  53.920  1.00  0.00           C
ATOM    967  HB1 ALA A 647      44.520  37.980  54.280  1.00  0.00           H
ATOM    968  HB2 ALA A 647      44.530  36.790  52.880  1.00  0.00           H
ATOM    969  HB3 ALA A 647      44.610  36.180  54.540  1.00  0.00           H
ATOM    970  C   ALA A 647      42.160  35.590  53.310  1.00  0.00           C
ATOM    971  O   ALA A 647      41.640  35.450  52.220  1.00  0.00           O
ATOM    972  N   SER A 648      42.250  34.600  54.150  1.00  0.00           N
ATOM    973  HN  SER A 648      42.730  34.740  55.020  1.00  0.00           H
ATOM    974  CA  SER A 648      41.850  33.240  53.740  1.00  0.00           C
ATOM    975  HA  SER A 648      42.090  32.910  52.740  1.00  0.00           H
ATOM    976  CB  SER A 648      42.250  32.110  54.770  1.00  0.00           C
ATOM    977  HB1 SER A 648      43.350  32.060  54.710  1.00  0.00           H
ATOM    978  HB2 SER A 648      41.890  31.120  54.420  1.00  0.00           H
ATOM    979  OG  SER A 648      41.880  32.350  56.120  1.00  0.00           O
ATOM    980  HG1 SER A 648      42.350  33.160  56.300  1.00  0.00           H
ATOM    981  C   SER A 648      40.300  33.090  53.750  1.00  0.00           C
ATOM    982  O   SER A 648      39.690  32.610  52.760  1.00  0.00           O
ATOM    983  N   LEU A 649      39.540  33.560  54.790  1.00  0.00           N
ATOM    984  HN  LEU A 649      40.040  33.760  55.630  1.00  0.00           H
ATOM    985  CA  LEU A 649      38.050  33.610  54.800  1.00  0.00           C
ATOM    986  HA  LEU A 649      37.690  32.600  54.620  1.00  0.00           H
ATOM    987  CB  LEU A 649      37.500  34.050  56.150  1.00  0.00           C
ATOM    988  HB1 LEU A 649      37.970  34.990  56.520  1.00  0.00           H
ATOM    989  HB2 LEU A 649      37.870  33.230  56.790  1.00  0.00           H
ATOM    990  CG  LEU A 649      35.950  34.140  56.290  1.00  0.00           C
ATOM    991  HG  LEU A 649      35.550  34.910  55.610  1.00  0.00           H
ATOM    992  CD1 LEU A 649      35.160  32.850  55.850  1.00  0.00           C
ATOM    993 HD11 LEU A 649      35.320  32.600  54.780  1.00  0.00           H
ATOM    994 HD12 LEU A 649      34.060  33.050  55.900  1.00  0.00           H
ATOM    995 HD13 LEU A 649      35.480  32.070  56.560  1.00  0.00           H
ATOM    996  CD2 LEU A 649      35.590  34.480  57.790  1.00  0.00           C
ATOM    997 HD21 LEU A 649      34.530  34.730  57.970  1.00  0.00           H
ATOM    998 HD22 LEU A 649      36.130  35.370  58.150  1.00  0.00           H
ATOM    999 HD23 LEU A 649      35.880  33.590  58.380  1.00  0.00           H
ATOM   1000  C   LEU A 649      37.420  34.480  53.680  1.00  0.00           C
ATOM   1001  O   LEU A 649      36.530  34.030  52.970  1.00  0.00           O
ATOM   1002  N   THR A 650      37.900  35.720  53.390  1.00  0.00           N
ATOM   1003  HN  THR A 650      38.690  36.140  53.840  1.00  0.00           H
ATOM   1004  CA  THR A 650      37.450  36.530  52.230  1.00  0.00           C
ATOM   1005  HA  THR A 650      36.370  36.550  52.230  1.00  0.00           H
ATOM   1006  CB  THR A 650      38.010  38.000  52.220  1.00  0.00           C
ATOM   1007  HB  THR A 650      39.100  37.920  51.990  1.00  0.00           H
ATOM   1008  OG1 THR A 650      37.950  38.640  53.500  1.00  0.00           O
ATOM   1009  HG1 THR A 650      38.620  38.230  54.050  1.00  0.00           H
ATOM   1010  CG2 THR A 650      37.290  38.880  51.170  1.00  0.00           C
ATOM   1011 HG21 THR A 650      36.230  38.950  51.500  1.00  0.00           H
ATOM   1012 HG22 THR A 650      37.220  38.400  50.170  1.00  0.00           H
ATOM   1013 HG23 THR A 650      37.800  39.850  50.970  1.00  0.00           H
ATOM   1014  C   THR A 650      37.900  35.920  50.930  1.00  0.00           C
ATOM   1015  O   THR A 650      37.100  35.950  49.990  1.00  0.00           O
ATOM   1016  N   GLY A 651      39.090  35.280  50.830  1.00  0.00           N
ATOM   1017  HN  GLY A 651      39.770  35.310  51.550  1.00  0.00           H
ATOM   1018  CA  GLY A 651      39.610  34.790  49.610  1.00  0.00           C
ATOM   1019  HA1 GLY A 651      40.680  34.830  49.580  1.00  0.00           H
ATOM   1020  HA2 GLY A 651      39.210  35.380  48.800  1.00  0.00           H
ATOM   1021  C   GLY A 651      39.140  33.400  49.150  1.00  0.00           C
ATOM   1022  O   GLY A 651      38.900  33.260  47.990  1.00  0.00           O
ATOM   1023  N   ILE A 652      39.060  32.400  49.990  1.00  0.00           N
ATOM   1024  HN  ILE A 652      39.410  32.560  50.910  1.00  0.00           H
ATOM   1025  CA  ILE A 652      38.550  31.040  49.600  1.00  0.00           C
ATOM   1026  HA  ILE A 652      39.110  30.570  48.800  1.00  0.00           H
ATOM   1027  CB  ILE A 652      38.860  30.080  50.750  1.00  0.00           C
ATOM   1028  HB  ILE A 652      38.470  30.460  51.710  1.00  0.00           H
ATOM   1029  CG2 ILE A 652      38.130  28.750  50.420  1.00  0.00           C
ATOM   1030 HG21 ILE A 652      37.100  28.760  50.830  1.00  0.00           H
ATOM   1031 HG22 ILE A 652      38.680  27.880  50.830  1.00  0.00           H
ATOM   1032 HG23 ILE A 652      38.110  28.500  49.340  1.00  0.00           H
ATOM   1033  CG1 ILE A 652      40.450  29.800  50.910  1.00  0.00           C
ATOM   1034 HG11 ILE A 652      40.900  30.810  50.930  1.00  0.00           H
ATOM   1035 HG12 ILE A 652      40.860  29.170  50.090  1.00  0.00           H
ATOM   1036  CD  ILE A 652      40.760  29.100  52.210  1.00  0.00           C
ATOM   1037  HD1 ILE A 652      40.270  29.550  53.110  1.00  0.00           H
ATOM   1038  HD2 ILE A 652      41.850  29.210  52.370  1.00  0.00           H
ATOM   1039  HD3 ILE A 652      40.530  28.010  52.220  1.00  0.00           H
ATOM   1040  C   ILE A 652      37.100  31.020  49.060  1.00  0.00           C
ATOM   1041  O   ILE A 652      36.870  30.560  47.930  1.00  0.00           O
ATOM   1042  N   ALA A 653      36.130  31.620  49.760  1.00  0.00           N
ATOM   1043  HN  ALA A 653      36.350  31.960  50.670  1.00  0.00           H
ATOM   1044  CA  ALA A 653      34.890  32.060  49.120  1.00  0.00           C
ATOM   1045  HA  ALA A 653      34.280  31.190  48.930  1.00  0.00           H
ATOM   1046  CB  ALA A 653      34.260  33.070  50.200  1.00  0.00           C
ATOM   1047  HB1 ALA A 653      33.340  33.620  49.930  1.00  0.00           H
ATOM   1048  HB2 ALA A 653      35.010  33.790  50.600  1.00  0.00           H
ATOM   1049  HB3 ALA A 653      33.960  32.350  51.000  1.00  0.00           H
ATOM   1050  C   ALA A 653      35.060  32.800  47.830  1.00  0.00           C
ATOM   1051  O   ALA A 653      34.410  32.500  46.830  1.00  0.00           O
ATOM   1052  N   TYR A 654      35.860  33.840  47.710  1.00  0.00           N
ATOM   1053  HN  TYR A 654      36.480  34.230  48.390  1.00  0.00           H
ATOM   1054  CA  TYR A 654      35.930  34.590  46.490  1.00  0.00           C
ATOM   1055  HA  TYR A 654      34.960  35.010  46.270  1.00  0.00           H
ATOM   1056  CB  TYR A 654      36.940  35.750  46.800  1.00  0.00           C
ATOM   1057  HB1 TYR A 654      37.940  35.400  47.150  1.00  0.00           H
ATOM   1058  HB2 TYR A 654      36.570  36.370  47.640  1.00  0.00           H
ATOM   1059  CG  TYR A 654      37.300  36.650  45.700  1.00  0.00           C
ATOM   1060  CD1 TYR A 654      38.530  36.640  44.930  1.00  0.00           C
ATOM   1061  HD1 TYR A 654      39.210  35.830  45.120  1.00  0.00           H
ATOM   1062  CE1 TYR A 654      38.730  37.530  43.840  1.00  0.00           C
ATOM   1063  HE1 TYR A 654      39.610  37.320  43.240  1.00  0.00           H
ATOM   1064  CZ  TYR A 654      37.760  38.490  43.500  1.00  0.00           C
ATOM   1065  OH  TYR A 654      37.940  39.370  42.430  1.00  0.00           O
ATOM   1066  HH  TYR A 654      38.850  39.270  42.160  1.00  0.00           H
ATOM   1067  CD2 TYR A 654      36.370  37.710  45.340  1.00  0.00           C
ATOM   1068  HD2 TYR A 654      35.470  37.710  45.930  1.00  0.00           H
ATOM   1069  CE2 TYR A 654      36.570  38.640  44.280  1.00  0.00           C
ATOM   1070  HE2 TYR A 654      35.830  39.390  44.090  1.00  0.00           H
ATOM   1071  C   TYR A 654      36.350  33.790  45.280  1.00  0.00           C
ATOM   1072  O   TYR A 654      35.840  33.950  44.160  1.00  0.00           O
ATOM   1073  N   SER A 655      37.420  32.990  45.520  1.00  0.00           N
ATOM   1074  HN  SER A 655      37.800  32.970  46.440  1.00  0.00           H
ATOM   1075  CA  SER A 655      38.030  32.090  44.550  1.00  0.00           C
ATOM   1076  HA  SER A 655      38.410  32.720  43.760  1.00  0.00           H
ATOM   1077  CB  SER A 655      39.440  31.470  44.930  1.00  0.00           C
ATOM   1078  HB1 SER A 655      40.320  32.160  44.920  1.00  0.00           H
ATOM   1079  HB2 SER A 655      39.690  30.650  44.230  1.00  0.00           H
ATOM   1080  OG  SER A 655      39.520  30.930  46.290  1.00  0.00           O
ATOM   1081  HG1 SER A 655      39.540  31.740  46.810  1.00  0.00           H
ATOM   1082  C   SER A 655      37.110  31.060  43.940  1.00  0.00           C
ATOM   1083  O   SER A 655      36.830  30.960  42.730  1.00  0.00           O
ATOM   1084  N   LEU A 656      36.740  30.210  44.860  1.00  0.00           N
ATOM   1085  HN  LEU A 656      37.030  30.400  45.790  1.00  0.00           H
ATOM   1086  CA  LEU A 656      35.980  28.990  44.620  1.00  0.00           C
ATOM   1087  HA  LEU A 656      36.600  28.520  43.880  1.00  0.00           H
ATOM   1088  CB  LEU A 656      35.840  28.040  45.820  1.00  0.00           C
ATOM   1089  HB1 LEU A 656      35.420  28.690  46.620  1.00  0.00           H
ATOM   1090  HB2 LEU A 656      36.810  27.660  46.180  1.00  0.00           H
ATOM   1091  CG  LEU A 656      34.910  26.840  45.700  1.00  0.00           C
ATOM   1092  HG  LEU A 656      33.890  27.150  45.400  1.00  0.00           H
ATOM   1093  CD1 LEU A 656      35.450  25.870  44.680  1.00  0.00           C
ATOM   1094 HD11 LEU A 656      36.500  25.500  44.810  1.00  0.00           H
ATOM   1095 HD12 LEU A 656      35.490  26.390  43.700  1.00  0.00           H
ATOM   1096 HD13 LEU A 656      34.760  25.010  44.570  1.00  0.00           H
ATOM   1097  CD2 LEU A 656      34.760  26.320  47.120  1.00  0.00           C
ATOM   1098 HD21 LEU A 656      35.720  25.960  47.560  1.00  0.00           H
ATOM   1099 HD22 LEU A 656      34.180  25.370  47.070  1.00  0.00           H
ATOM   1100 HD23 LEU A 656      34.300  27.020  47.840  1.00  0.00           H
ATOM   1101  C   LEU A 656      34.710  29.250  43.860  1.00  0.00           C
ATOM   1102  O   LEU A 656      34.400  28.480  42.940  1.00  0.00           O
ATOM   1103  N   PHE A 657      33.960  30.320  44.250  1.00  0.00           N
ATOM   1104  HN  PHE A 657      34.320  30.870  45.000  1.00  0.00           H
ATOM   1105  CA  PHE A 657      32.720  30.570  43.710  1.00  0.00           C
ATOM   1106  HA  PHE A 657      32.420  29.620  43.300  1.00  0.00           H
ATOM   1107  CB  PHE A 657      31.740  31.260  44.690  1.00  0.00           C
ATOM   1108  HB1 PHE A 657      30.760  31.410  44.180  1.00  0.00           H
ATOM   1109  HB2 PHE A 657      32.230  32.160  45.140  1.00  0.00           H
ATOM   1110  CG  PHE A 657      31.520  30.330  45.840  1.00  0.00           C
ATOM   1111  CD1 PHE A 657      31.580  30.810  47.180  1.00  0.00           C
ATOM   1112  HD1 PHE A 657      31.750  31.870  47.400  1.00  0.00           H
ATOM   1113  CE1 PHE A 657      31.390  29.970  48.250  1.00  0.00           C
ATOM   1114  HE1 PHE A 657      31.490  30.340  49.260  1.00  0.00           H
ATOM   1115  CZ  PHE A 657      31.060  28.630  48.060  1.00  0.00           C
ATOM   1116  HZ  PHE A 657      30.830  27.890  48.820  1.00  0.00           H
ATOM   1117  CD2 PHE A 657      31.250  28.980  45.650  1.00  0.00           C
ATOM   1118  HD2 PHE A 657      31.290  28.560  44.660  1.00  0.00           H
ATOM   1119  CE2 PHE A 657      30.950  28.120  46.750  1.00  0.00           C
ATOM   1120  HE2 PHE A 657      30.570  27.120  46.600  1.00  0.00           H
ATOM   1121  C   PHE A 657      32.820  31.510  42.480  1.00  0.00           C
ATOM   1122  O   PHE A 657      31.900  31.630  41.640  1.00  0.00           O
ATOM   1123  N   ALA A 658      33.990  32.130  42.250  1.00  0.00           N
ATOM   1124  HN  ALA A 658      34.720  32.060  42.920  1.00  0.00           H
ATOM   1125  CA  ALA A 658      34.430  32.840  41.140  1.00  0.00           C
ATOM   1126  HA  ALA A 658      35.460  33.090  41.330  1.00  0.00           H
ATOM   1127  CB  ALA A 658      34.510  32.000  39.910  1.00  0.00           C
ATOM   1128  HB1 ALA A 658      33.470  31.620  39.730  1.00  0.00           H
ATOM   1129  HB2 ALA A 658      35.170  31.120  40.070  1.00  0.00           H
ATOM   1130  HB3 ALA A 658      34.710  32.680  39.070  1.00  0.00           H
ATOM   1131  C   ALA A 658      33.770  34.200  41.000  1.00  0.00           C
ATOM   1132  O   ALA A 658      32.850  34.380  40.180  1.00  0.00           O
ATOM   1133  N   GLY A 659      34.130  35.220  41.830  1.00  0.00           N
ATOM   1134  HN  GLY A 659      34.750  35.000  42.590  1.00  0.00           H
ATOM   1135  CA  GLY A 659      33.820  36.640  41.420  1.00  0.00           C
ATOM   1136  HA1 GLY A 659      33.980  37.320  42.240  1.00  0.00           H
ATOM   1137  HA2 GLY A 659      32.810  36.720  41.050  1.00  0.00           H
ATOM   1138  C   GLY A 659      34.620  37.180  40.250  1.00  0.00           C
ATOM   1139  O   GLY A 659      34.140  37.830  39.330  1.00  0.00           O
ATOM   1140  N   GLN A 660      35.870  36.710  40.170  1.00  0.00           N
ATOM   1141  HN  GLN A 660      36.230  36.140  40.910  1.00  0.00           H
ATOM   1142  CA  GLN A 660      36.850  36.940  39.120  1.00  0.00           C
ATOM   1143  HA  GLN A 660      36.510  36.400  38.260  1.00  0.00           H
ATOM   1144  CB  GLN A 660      37.080  38.440  38.760  1.00  0.00           C
ATOM   1145  HB1 GLN A 660      38.120  38.710  39.070  1.00  0.00           H
ATOM   1146  HB2 GLN A 660      36.410  39.020  39.420  1.00  0.00           H
ATOM   1147  CG  GLN A 660      36.760  38.700  37.240  1.00  0.00           C
ATOM   1148  HG1 GLN A 660      36.860  39.790  37.030  1.00  0.00           H
ATOM   1149  HG2 GLN A 660      35.720  38.390  37.000  1.00  0.00           H
ATOM   1150  CD  GLN A 660      37.740  37.980  36.290  1.00  0.00           C
ATOM   1151  OE1 GLN A 660      38.470  37.070  36.600  1.00  0.00           O
ATOM   1152  NE2 GLN A 660      37.760  38.370  35.000  1.00  0.00           N
ATOM   1153 HE21 GLN A 660      38.350  37.890  34.360  1.00  0.00           H
ATOM   1154 HE22 GLN A 660      37.060  39.030  34.730  1.00  0.00           H
ATOM   1155  C   GLN A 660      38.050  36.200  39.600  1.00  0.00           C
ATOM   1156  O   GLN A 660      38.890  36.840  40.240  1.00  0.00           O
ATOM   1157  N   PRO A 661      38.300  34.940  39.370  1.00  0.00           N
ATOM   1158  CD  PRO A 661      37.470  33.990  38.550  1.00  0.00           C
ATOM   1159  HD1 PRO A 661      37.710  34.340  37.520  1.00  0.00           H
ATOM   1160  HD2 PRO A 661      36.420  34.160  38.870  1.00  0.00           H
ATOM   1161  CA  PRO A 661      39.150  34.180  40.270  1.00  0.00           C
ATOM   1162  HA  PRO A 661      39.260  34.550  41.270  1.00  0.00           H
ATOM   1163  CB  PRO A 661      38.500  32.810  40.250  1.00  0.00           C
ATOM   1164  HB1 PRO A 661      37.710  32.940  41.020  1.00  0.00           H
ATOM   1165  HB2 PRO A 661      39.190  32.020  40.600  1.00  0.00           H
ATOM   1166  CG  PRO A 661      38.010  32.590  38.810  1.00  0.00           C
ATOM   1167  HG1 PRO A 661      38.850  32.350  38.120  1.00  0.00           H
ATOM   1168  HG2 PRO A 661      37.220  31.830  38.700  1.00  0.00           H
ATOM   1169  C   PRO A 661      40.560  34.080  39.750  1.00  0.00           C
ATOM   1170  O   PRO A 661      41.340  33.330  40.300  1.00  0.00           O
ATOM   1171  N   LEU A 662      40.860  34.810  38.660  1.00  0.00           N
ATOM   1172  HN  LEU A 662      40.130  35.260  38.160  1.00  0.00           H
ATOM   1173  CA  LEU A 662      42.240  34.980  38.160  1.00  0.00           C
ATOM   1174  HA  LEU A 662      42.850  34.170  38.530  1.00  0.00           H
ATOM   1175  CB  LEU A 662      42.210  35.050  36.630  1.00  0.00           C
ATOM   1176  HB1 LEU A 662      43.050  35.510  36.090  1.00  0.00           H
ATOM   1177  HB2 LEU A 662      41.380  35.730  36.350  1.00  0.00           H
ATOM   1178  CG  LEU A 662      41.900  33.670  35.940  1.00  0.00           C
ATOM   1179  HG  LEU A 662      41.110  33.100  36.450  1.00  0.00           H
ATOM   1180  CD1 LEU A 662      41.390  33.970  34.550  1.00  0.00           C
ATOM   1181 HD11 LEU A 662      40.420  34.510  34.620  1.00  0.00           H
ATOM   1182 HD12 LEU A 662      41.260  33.040  33.960  1.00  0.00           H
ATOM   1183 HD13 LEU A 662      42.150  34.620  34.060  1.00  0.00           H
ATOM   1184  CD2 LEU A 662      43.050  32.660  35.840  1.00  0.00           C
ATOM   1185 HD21 LEU A 662      42.830  32.080  34.920  1.00  0.00           H
ATOM   1186 HD22 LEU A 662      43.270  31.990  36.710  1.00  0.00           H
ATOM   1187 HD23 LEU A 662      43.960  33.260  35.600  1.00  0.00           H
ATOM   1188  C   LEU A 662      42.770  36.280  38.680  1.00  0.00           C
ATOM   1189  O   LEU A 662      43.870  36.710  38.320  1.00  0.00           O
ATOM   1190  N   THR A 663      42.050  36.910  39.580  1.00  0.00           N
ATOM   1191  HN  THR A 663      41.190  36.520  39.890  1.00  0.00           H
ATOM   1192  CA  THR A 663      42.420  38.060  40.350  1.00  0.00           C
ATOM   1193  HA  THR A 663      43.370  38.450  40.000  1.00  0.00           H
ATOM   1194  CB  THR A 663      41.480  39.310  40.260  1.00  0.00           C
ATOM   1195  HB  THR A 663      41.970  40.140  40.810  1.00  0.00           H
ATOM   1196  OG1 THR A 663      40.230  38.920  40.840  1.00  0.00           O
ATOM   1197  HG1 THR A 663      39.980  38.110  40.380  1.00  0.00           H
ATOM   1198  CG2 THR A 663      41.200  39.680  38.830  1.00  0.00           C
ATOM   1199 HG21 THR A 663      42.230  39.760  38.390  1.00  0.00           H
ATOM   1200 HG22 THR A 663      40.660  40.640  38.670  1.00  0.00           H
ATOM   1201 HG23 THR A 663      40.650  38.870  38.320  1.00  0.00           H
ATOM   1202  C   THR A 663      42.730  37.710  41.860  1.00  0.00           C
ATOM   1203  O   THR A 663      42.000  36.940  42.440  1.00  0.00           O
ATOM   1204  N   ILE A 664      43.830  38.160  42.480  1.00  0.00           N
ATOM   1205  HN  ILE A 664      44.410  38.890  42.130  1.00  0.00           H
ATOM   1206  CA  ILE A 664      44.330  37.650  43.770  1.00  0.00           C
ATOM   1207  HA  ILE A 664      43.680  36.820  44.040  1.00  0.00           H
ATOM   1208  CB  ILE A 664      45.810  37.170  43.690  1.00  0.00           C
ATOM   1209  HB  ILE A 664      46.500  37.950  43.310  1.00  0.00           H
ATOM   1210  CG2 ILE A 664      46.390  36.690  45.050  1.00  0.00           C
ATOM   1211 HG21 ILE A 664      46.380  37.440  45.880  1.00  0.00           H
ATOM   1212 HG22 ILE A 664      47.410  36.260  44.950  1.00  0.00           H
ATOM   1213 HG23 ILE A 664      45.820  35.790  45.370  1.00  0.00           H
ATOM   1214  CG1 ILE A 664      46.110  36.040  42.760  1.00  0.00           C
ATOM   1215 HG11 ILE A 664      47.160  35.780  43.010  1.00  0.00           H
ATOM   1216 HG12 ILE A 664      46.140  36.240  41.670  1.00  0.00           H
ATOM   1217  CD  ILE A 664      45.370  34.710  42.880  1.00  0.00           C
ATOM   1218  HD1 ILE A 664      45.970  33.780  42.760  1.00  0.00           H
ATOM   1219  HD2 ILE A 664      44.530  34.740  42.150  1.00  0.00           H
ATOM   1220  HD3 ILE A 664      44.940  34.720  43.900  1.00  0.00           H
ATOM   1221  C   ILE A 664      44.190  38.830  44.690  1.00  0.00           C
ATOM   1222  O   ILE A 664      44.660  39.950  44.350  1.00  0.00           O
ATOM   1223  N   LEU A 665      43.550  38.570  45.860  1.00  0.00           N
ATOM   1224  HN  LEU A 665      43.020  37.720  45.910  1.00  0.00           H
ATOM   1225  CA  LEU A 665      43.430  39.620  46.860  1.00  0.00           C
ATOM   1226  HA  LEU A 665      42.960  40.500  46.450  1.00  0.00           H
ATOM   1227  CB  LEU A 665      42.430  39.220  47.940  1.00  0.00           C
ATOM   1228  HB1 LEU A 665      42.110  40.100  48.550  1.00  0.00           H
ATOM   1229  HB2 LEU A 665      42.890  38.530  48.670  1.00  0.00           H
ATOM   1230  CG  LEU A 665      41.060  38.580  47.410  1.00  0.00           C
ATOM   1231  HG  LEU A 665      41.390  37.590  47.000  1.00  0.00           H
ATOM   1232  CD1 LEU A 665      40.290  38.220  48.630  1.00  0.00           C
ATOM   1233 HD11 LEU A 665      39.320  37.740  48.400  1.00  0.00           H
ATOM   1234 HD12 LEU A 665      39.990  39.120  49.220  1.00  0.00           H
ATOM   1235 HD13 LEU A 665      40.990  37.600  49.230  1.00  0.00           H
ATOM   1236  CD2 LEU A 665      40.170  39.410  46.530  1.00  0.00           C
ATOM   1237 HD21 LEU A 665      39.940  40.410  46.960  1.00  0.00           H
ATOM   1238 HD22 LEU A 665      39.180  38.890  46.430  1.00  0.00           H
ATOM   1239 HD23 LEU A 665      40.710  39.510  45.570  1.00  0.00           H
ATOM   1240  C   LEU A 665      44.640  39.990  47.680  1.00  0.00           C
ATOM   1241  O   LEU A 665      45.370  39.090  48.100  1.00  0.00           O
ATOM   1242  N   GLY A 666      44.800  41.300  47.990  1.00  0.00           N
ATOM   1243  HN  GLY A 666      44.200  42.040  47.710  1.00  0.00           H
ATOM   1244  CA  GLY A 666      45.860  41.770  48.880  1.00  0.00           C
ATOM   1245  HA1 GLY A 666      46.630  42.280  48.310  1.00  0.00           H
ATOM   1246  HA2 GLY A 666      46.170  40.890  49.420  1.00  0.00           H
ATOM   1247  C   GLY A 666      45.440  42.820  49.820  1.00  0.00           C
ATOM   1248  O   GLY A 666      44.220  43.150  49.860  1.00  0.00           O
ATOM   1249  N   SER A 667      46.410  43.460  50.470  1.00  0.00           N
ATOM   1250  HN  SER A 667      47.360  43.170  50.400  1.00  0.00           H
ATOM   1251  CA  SER A 667      46.240  44.660  51.330  1.00  0.00           C
ATOM   1252  HA  SER A 667      45.260  44.610  51.770  1.00  0.00           H
ATOM   1253  CB  SER A 667      47.270  44.770  52.530  1.00  0.00           C
ATOM   1254  HB1 SER A 667      47.080  43.960  53.270  1.00  0.00           H
ATOM   1255  HB2 SER A 667      47.090  45.680  53.140  1.00  0.00           H
ATOM   1256  OG  SER A 667      48.590  44.540  52.090  1.00  0.00           O
ATOM   1257  HG1 SER A 667      49.020  45.410  52.150  1.00  0.00           H
ATOM   1258  C   SER A 667      46.350  45.950  50.590  1.00  0.00           C
ATOM   1259  O   SER A 667      46.930  45.990  49.440  1.00  0.00           O
ATOM   1260  N   THR A 668      45.680  47.010  51.100  1.00  0.00           N
ATOM   1261  HN  THR A 668      45.340  46.930  52.040  1.00  0.00           H
ATOM   1262  CA  THR A 668      45.520  48.200  50.310  1.00  0.00           C
ATOM   1263  HA  THR A 668      46.310  48.280  49.590  1.00  0.00           H
ATOM   1264  CB  THR A 668      44.280  48.160  49.560  1.00  0.00           C
ATOM   1265  HB  THR A 668      44.270  47.360  48.790  1.00  0.00           H
ATOM   1266  OG1 THR A 668      44.130  49.330  48.760  1.00  0.00           O
ATOM   1267  HG1 THR A 668      43.200  49.280  48.520  1.00  0.00           H
ATOM   1268  CG2 THR A 668      43.060  48.050  50.490  1.00  0.00           C
ATOM   1269 HG21 THR A 668      42.080  48.060  49.960  1.00  0.00           H
ATOM   1270 HG22 THR A 668      43.050  48.940  51.160  1.00  0.00           H
ATOM   1271 HG23 THR A 668      43.010  47.130  51.110  1.00  0.00           H
ATOM   1272  C   THR A 668      45.670  49.480  51.220  1.00  0.00           C
ATOM   1273  O   THR A 668      45.060  49.600  52.260  1.00  0.00           O
ATOM   1274  N   GLY A 669      46.340  50.540  50.730  1.00  0.00           N
ATOM   1275  HN  GLY A 669      46.830  50.620  49.870  1.00  0.00           H
ATOM   1276  CA  GLY A 669      46.390  51.780  51.490  1.00  0.00           C
ATOM   1277  HA1 GLY A 669      47.070  52.370  50.910  1.00  0.00           H
ATOM   1278  HA2 GLY A 669      46.880  51.520  52.420  1.00  0.00           H
ATOM   1279  C   GLY A 669      45.130  52.540  51.810  1.00  0.00           C
ATOM   1280  O   GLY A 669      45.040  53.020  52.890  1.00  0.00           O
ATOM   1281  N   PRO A 670      44.160  52.690  50.950  1.00  0.00           N
ATOM   1282  CD  PRO A 670      44.340  52.560  49.420  1.00  0.00           C
ATOM   1283  HD1 PRO A 670      43.820  51.630  49.120  1.00  0.00           H
ATOM   1284  HD2 PRO A 670      45.370  52.580  49.030  1.00  0.00           H
ATOM   1285  CA  PRO A 670      43.110  53.690  51.260  1.00  0.00           C
ATOM   1286  HA  PRO A 670      43.490  54.640  51.600  1.00  0.00           H
ATOM   1287  CB  PRO A 670      42.390  53.930  49.910  1.00  0.00           C
ATOM   1288  HB1 PRO A 670      42.050  54.980  49.820  1.00  0.00           H
ATOM   1289  HB2 PRO A 670      41.620  53.160  49.680  1.00  0.00           H
ATOM   1290  CG  PRO A 670      43.540  53.650  48.820  1.00  0.00           C
ATOM   1291  HG1 PRO A 670      43.150  53.400  47.800  1.00  0.00           H
ATOM   1292  HG2 PRO A 670      44.070  54.620  48.880  1.00  0.00           H
ATOM   1293  C   PRO A 670      42.270  53.250  52.480  1.00  0.00           C
ATOM   1294  O   PRO A 670      41.810  54.090  53.230  1.00  0.00           O
ATOM   1295  N   VAL A 671      42.060  51.930  52.550  1.00  0.00           N
ATOM   1296  HN  VAL A 671      42.640  51.370  51.960  1.00  0.00           H
ATOM   1297  CA  VAL A 671      41.320  51.330  53.660  1.00  0.00           C
ATOM   1298  HA  VAL A 671      40.490  51.930  54.030  1.00  0.00           H
ATOM   1299  CB  VAL A 671      40.700  49.990  53.270  1.00  0.00           C
ATOM   1300  HB  VAL A 671      41.400  49.410  52.630  1.00  0.00           H
ATOM   1301  CG1 VAL A 671      40.230  49.240  54.510  1.00  0.00           C
ATOM   1302 HG11 VAL A 671      39.370  49.760  55.000  1.00  0.00           H
ATOM   1303 HG12 VAL A 671      41.010  49.050  55.280  1.00  0.00           H
ATOM   1304 HG13 VAL A 671      39.750  48.330  54.110  1.00  0.00           H
ATOM   1305  CG2 VAL A 671      39.470  50.320  52.420  1.00  0.00           C
ATOM   1306 HG21 VAL A 671      39.800  50.880  51.520  1.00  0.00           H
ATOM   1307 HG22 VAL A 671      38.660  50.890  52.930  1.00  0.00           H
ATOM   1308 HG23 VAL A 671      39.100  49.360  52.000  1.00  0.00           H
ATOM   1309  C   VAL A 671      42.170  51.280  54.920  1.00  0.00           C
ATOM   1310  O   VAL A 671      41.590  51.450  56.000  1.00  0.00           O
ATOM   1311  N   LEU A 672      43.550  51.000  54.910  1.00  0.00           N
ATOM   1312  HN  LEU A 672      44.010  50.890  54.030  1.00  0.00           H
ATOM   1313  CA  LEU A 672      44.420  51.170  56.090  1.00  0.00           C
ATOM   1314  HA  LEU A 672      44.080  50.440  56.820  1.00  0.00           H
ATOM   1315  CB  LEU A 672      45.870  50.870  55.500  1.00  0.00           C
ATOM   1316  HB1 LEU A 672      46.130  51.580  54.700  1.00  0.00           H
ATOM   1317  HB2 LEU A 672      45.850  49.850  55.060  1.00  0.00           H
ATOM   1318  CG  LEU A 672      47.060  50.790  56.550  1.00  0.00           C
ATOM   1319  HG  LEU A 672      47.220  51.780  57.020  1.00  0.00           H
ATOM   1320  CD1 LEU A 672      46.670  50.010  57.790  1.00  0.00           C
ATOM   1321 HD11 LEU A 672      45.670  50.120  58.250  1.00  0.00           H
ATOM   1322 HD12 LEU A 672      47.410  49.900  58.600  1.00  0.00           H
ATOM   1323 HD13 LEU A 672      46.640  48.970  57.410  1.00  0.00           H
ATOM   1324  CD2 LEU A 672      48.460  50.350  55.980  1.00  0.00           C
ATOM   1325 HD21 LEU A 672      49.030  51.240  55.620  1.00  0.00           H
ATOM   1326 HD22 LEU A 672      48.280  49.580  55.200  1.00  0.00           H
ATOM   1327 HD23 LEU A 672      49.020  49.880  56.820  1.00  0.00           H
ATOM   1328  C   LEU A 672      44.320  52.540  56.650  1.00  0.00           C
ATOM   1329  O   LEU A 672      44.190  52.760  57.850  1.00  0.00           O
ATOM   1330  N   VAL A 673      44.420  53.530  55.750  1.00  0.00           N
ATOM   1331  HN  VAL A 673      44.630  53.340  54.800  1.00  0.00           H
ATOM   1332  CA  VAL A 673      44.170  54.880  56.140  1.00  0.00           C
ATOM   1333  HA  VAL A 673      44.820  55.100  56.980  1.00  0.00           H
ATOM   1334  CB  VAL A 673      44.350  55.910  55.050  1.00  0.00           C
ATOM   1335  HB  VAL A 673      43.710  55.670  54.180  1.00  0.00           H
ATOM   1336  CG1 VAL A 673      44.100  57.380  55.480  1.00  0.00           C
ATOM   1337 HG11 VAL A 673      44.590  57.480  56.480  1.00  0.00           H
ATOM   1338 HG12 VAL A 673      43.040  57.620  55.680  1.00  0.00           H
ATOM   1339 HG13 VAL A 673      44.400  58.070  54.660  1.00  0.00           H
ATOM   1340  CG2 VAL A 673      45.870  55.800  54.650  1.00  0.00           C
ATOM   1341 HG21 VAL A 673      46.490  56.080  55.530  1.00  0.00           H
ATOM   1342 HG22 VAL A 673      46.150  56.550  53.890  1.00  0.00           H
ATOM   1343 HG23 VAL A 673      46.100  54.760  54.310  1.00  0.00           H
ATOM   1344  C   VAL A 673      42.800  55.160  56.700  1.00  0.00           C
ATOM   1345  O   VAL A 673      42.770  55.710  57.830  1.00  0.00           O
ATOM   1346  N   PHE A 674      41.610  54.700  56.160  1.00  0.00           N
ATOM   1347  HN  PHE A 674      41.600  54.220  55.290  1.00  0.00           H
ATOM   1348  CA  PHE A 674      40.340  54.860  56.750  1.00  0.00           C
ATOM   1349  HA  PHE A 674      40.190  55.900  57.020  1.00  0.00           H
ATOM   1350  CB  PHE A 674      39.220  54.360  55.770  1.00  0.00           C
ATOM   1351  HB1 PHE A 674      39.080  53.250  55.770  1.00  0.00           H
ATOM   1352  HB2 PHE A 674      39.350  54.830  54.780  1.00  0.00           H
ATOM   1353  CG  PHE A 674      37.900  54.910  56.130  1.00  0.00           C
ATOM   1354  CD1 PHE A 674      37.640  56.310  56.040  1.00  0.00           C
ATOM   1355  HD1 PHE A 674      38.380  56.950  55.590  1.00  0.00           H
ATOM   1356  CE1 PHE A 674      36.380  56.780  56.390  1.00  0.00           C
ATOM   1357  HE1 PHE A 674      36.140  57.830  56.360  1.00  0.00           H
ATOM   1358  CZ  PHE A 674      35.390  55.910  56.960  1.00  0.00           C
ATOM   1359  HZ  PHE A 674      34.470  56.220  57.440  1.00  0.00           H
ATOM   1360  CD2 PHE A 674      36.900  54.030  56.660  1.00  0.00           C
ATOM   1361  HD2 PHE A 674      37.140  52.980  56.800  1.00  0.00           H
ATOM   1362  CE2 PHE A 674      35.690  54.550  57.080  1.00  0.00           C
ATOM   1363  HE2 PHE A 674      34.940  53.870  57.460  1.00  0.00           H
ATOM   1364  C   PHE A 674      40.170  54.020  58.090  1.00  0.00           C
ATOM   1365  O   PHE A 674      39.420  54.430  58.920  1.00  0.00           O
ATOM   1366  N   GLU A 675      40.840  52.900  58.240  1.00  0.00           N
ATOM   1367  HN  GLU A 675      41.350  52.530  57.470  1.00  0.00           H
ATOM   1368  CA  GLU A 675      40.910  52.080  59.480  1.00  0.00           C
ATOM   1369  HA  GLU A 675      39.930  51.810  59.830  1.00  0.00           H
ATOM   1370  CB  GLU A 675      41.670  50.780  59.160  1.00  0.00           C
ATOM   1371  HB1 GLU A 675      42.750  50.930  58.900  1.00  0.00           H
ATOM   1372  HB2 GLU A 675      41.090  50.280  58.360  1.00  0.00           H
ATOM   1373  CG  GLU A 675      41.810  49.650  60.250  1.00  0.00           C
ATOM   1374  HG1 GLU A 675      42.160  50.150  61.180  1.00  0.00           H
ATOM   1375  HG2 GLU A 675      42.570  48.900  59.930  1.00  0.00           H
ATOM   1376  CD  GLU A 675      40.500  49.000  60.730  1.00  0.00           C
ATOM   1377  OE1 GLU A 675      40.150  47.970  60.150  1.00  0.00           O
ATOM   1378  OE2 GLU A 675      39.930  49.490  61.720  1.00  0.00           O
ATOM   1379  C   GLU A 675      41.560  52.800  60.660  1.00  0.00           C
ATOM   1380  O   GLU A 675      40.960  52.850  61.740  1.00  0.00           O
ATOM   1381  N   LYS A 676      42.700  53.460  60.430  1.00  0.00           N
ATOM   1382  HN  LYS A 676      43.100  53.430  59.510  1.00  0.00           H
ATOM   1383  CA  LYS A 676      43.370  54.440  61.340  1.00  0.00           C
ATOM   1384  HA  LYS A 676      43.420  53.850  62.240  1.00  0.00           H
ATOM   1385  CB  LYS A 676      44.860  54.580  60.800  1.00  0.00           C
ATOM   1386  HB1 LYS A 676      44.760  54.700  59.700  1.00  0.00           H
ATOM   1387  HB2 LYS A 676      45.470  53.710  61.120  1.00  0.00           H
ATOM   1388  CG  LYS A 676      45.590  55.850  61.130  1.00  0.00           C
ATOM   1389  HG1 LYS A 676      45.480  56.030  62.220  1.00  0.00           H
ATOM   1390  HG2 LYS A 676      45.020  56.700  60.680  1.00  0.00           H
ATOM   1391  CD  LYS A 676      47.060  55.740  60.880  1.00  0.00           C
ATOM   1392  HD1 LYS A 676      47.210  55.390  59.840  1.00  0.00           H
ATOM   1393  HD2 LYS A 676      47.490  54.920  61.500  1.00  0.00           H
ATOM   1394  CE  LYS A 676      47.920  56.930  61.310  1.00  0.00           C
ATOM   1395  HE1 LYS A 676      47.400  57.150  62.270  1.00  0.00           H
ATOM   1396  HE2 LYS A 676      47.850  57.820  60.670  1.00  0.00           H
ATOM   1397  NZ  LYS A 676      49.380  56.600  61.560  1.00  0.00           N
ATOM   1398  HZ1 LYS A 676      49.440  55.940  62.360  1.00  0.00           H
ATOM   1399  HZ2 LYS A 676      49.910  57.480  61.760  1.00  0.00           H
ATOM   1400  HZ3 LYS A 676      49.850  56.190  60.710  1.00  0.00           H
ATOM   1401  C   LYS A 676      42.590  55.750  61.590  1.00  0.00           C
ATOM   1402  O   LYS A 676      42.460  56.060  62.720  1.00  0.00           O
ATOM   1403  N   ILE A 677      41.900  56.380  60.620  1.00  0.00           N
ATOM   1404  HN  ILE A 677      42.010  56.050  59.690  1.00  0.00           H
ATOM   1405  CA  ILE A 677      40.850  57.370  60.990  1.00  0.00           C
ATOM   1406  HA  ILE A 677      41.220  58.220  61.550  1.00  0.00           H
ATOM   1407  CB  ILE A 677      40.300  58.010  59.720  1.00  0.00           C
ATOM   1408  HB  ILE A 677      40.090  57.200  58.970  1.00  0.00           H
ATOM   1409  CG2 ILE A 677      39.070  58.920  59.990  1.00  0.00           C
ATOM   1410 HG21 ILE A 677      38.190  58.310  60.290  1.00  0.00           H
ATOM   1411 HG22 ILE A 677      38.750  59.370  59.020  1.00  0.00           H
ATOM   1412 HG23 ILE A 677      39.280  59.720  60.720  1.00  0.00           H
ATOM   1413  CG1 ILE A 677      41.430  58.800  59.020  1.00  0.00           C
ATOM   1414 HG11 ILE A 677      42.340  58.170  58.870  1.00  0.00           H
ATOM   1415 HG12 ILE A 677      41.660  59.650  59.710  1.00  0.00           H
ATOM   1416  CD  ILE A 677      41.100  59.330  57.610  1.00  0.00           C
ATOM   1417  HD1 ILE A 677      41.910  60.020  57.290  1.00  0.00           H
ATOM   1418  HD2 ILE A 677      40.200  59.980  57.570  1.00  0.00           H
ATOM   1419  HD3 ILE A 677      41.030  58.630  56.760  1.00  0.00           H
ATOM   1420  C   ILE A 677      39.670  56.840  61.780  1.00  0.00           C
ATOM   1421  O   ILE A 677      39.330  57.480  62.780  1.00  0.00           O
ATOM   1422  N   LEU A 678      39.060  55.700  61.380  1.00  0.00           N
ATOM   1423  HN  LEU A 678      39.430  55.190  60.610  1.00  0.00           H
ATOM   1424  CA  LEU A 678      37.880  55.060  62.040  1.00  0.00           C
ATOM   1425  HA  LEU A 678      37.030  55.730  62.010  1.00  0.00           H
ATOM   1426  CB  LEU A 678      37.500  53.800  61.190  1.00  0.00           C
ATOM   1427  HB1 LEU A 678      38.290  53.010  61.270  1.00  0.00           H
ATOM   1428  HB2 LEU A 678      37.310  54.120  60.150  1.00  0.00           H
ATOM   1429  CG  LEU A 678      36.130  53.210  61.470  1.00  0.00           C
ATOM   1430  HG  LEU A 678      35.380  53.990  61.270  1.00  0.00           H
ATOM   1431  CD1 LEU A 678      35.780  52.030  60.480  1.00  0.00           C
ATOM   1432 HD11 LEU A 678      36.110  52.340  59.470  1.00  0.00           H
ATOM   1433 HD12 LEU A 678      34.710  51.740  60.470  1.00  0.00           H
ATOM   1434 HD13 LEU A 678      36.380  51.130  60.720  1.00  0.00           H
ATOM   1435  CD2 LEU A 678      35.810  52.700  62.820  1.00  0.00           C
ATOM   1436 HD21 LEU A 678      36.590  52.010  63.210  1.00  0.00           H
ATOM   1437 HD22 LEU A 678      34.840  52.180  62.750  1.00  0.00           H
ATOM   1438 HD23 LEU A 678      35.720  53.510  63.570  1.00  0.00           H
ATOM   1439  C   LEU A 678      38.200  54.650  63.520  1.00  0.00           C
ATOM   1440  O   LEU A 678      37.460  54.910  64.450  1.00  0.00           O
ATOM   1441  N   TYR A 679      39.420  54.130  63.770  1.00  0.00           N
ATOM   1442  HN  TYR A 679      39.960  53.740  63.040  1.00  0.00           H
ATOM   1443  CA  TYR A 679      39.970  54.040  65.130  1.00  0.00           C
ATOM   1444  HA  TYR A 679      39.160  53.600  65.670  1.00  0.00           H
ATOM   1445  CB  TYR A 679      41.340  53.260  65.130  1.00  0.00           C
ATOM   1446  HB1 TYR A 679      42.030  53.830  64.460  1.00  0.00           H
ATOM   1447  HB2 TYR A 679      41.170  52.300  64.600  1.00  0.00           H
ATOM   1448  CG  TYR A 679      41.990  53.070  66.430  1.00  0.00           C
ATOM   1449  CD1 TYR A 679      41.220  52.710  67.490  1.00  0.00           C
ATOM   1450  HD1 TYR A 679      40.160  52.610  67.370  1.00  0.00           H
ATOM   1451  CE1 TYR A 679      41.710  52.690  68.770  1.00  0.00           C
ATOM   1452  HE1 TYR A 679      41.010  52.560  69.600  1.00  0.00           H
ATOM   1453  CZ  TYR A 679      43.080  52.970  69.030  1.00  0.00           C
ATOM   1454  OH  TYR A 679      43.650  53.060  70.290  1.00  0.00           O
ATOM   1455  HH  TYR A 679      44.600  53.210  70.300  1.00  0.00           H
ATOM   1456  CD2 TYR A 679      43.320  53.310  66.640  1.00  0.00           C
ATOM   1457  HD2 TYR A 679      43.900  53.600  65.780  1.00  0.00           H
ATOM   1458  CE2 TYR A 679      43.920  53.270  67.900  1.00  0.00           C
ATOM   1459  HE2 TYR A 679      44.970  53.510  67.990  1.00  0.00           H
ATOM   1460  C   TYR A 679      40.180  55.430  65.800  1.00  0.00           C
ATOM   1461  O   TYR A 679      39.610  55.600  66.880  1.00  0.00           O
ATOM   1462  N   LYS A 680      40.860  56.420  65.260  1.00  0.00           N
ATOM   1463  HN  LYS A 680      41.270  56.420  64.360  1.00  0.00           H
ATOM   1464  CA  LYS A 680      41.060  57.710  65.940  1.00  0.00           C
ATOM   1465  HA  LYS A 680      41.570  57.540  66.880  1.00  0.00           H
ATOM   1466  CB  LYS A 680      41.820  58.700  65.020  1.00  0.00           C
ATOM   1467  HB1 LYS A 680      41.610  59.780  65.170  1.00  0.00           H
ATOM   1468  HB2 LYS A 680      41.450  58.420  64.020  1.00  0.00           H
ATOM   1469  CG  LYS A 680      43.380  58.510  65.000  1.00  0.00           C
ATOM   1470  HG1 LYS A 680      43.820  59.010  64.110  1.00  0.00           H
ATOM   1471  HG2 LYS A 680      43.580  57.410  64.920  1.00  0.00           H
ATOM   1472  CD  LYS A 680      44.150  58.850  66.340  1.00  0.00           C
ATOM   1473  HD1 LYS A 680      45.250  58.780  66.110  1.00  0.00           H
ATOM   1474  HD2 LYS A 680      43.880  58.040  67.040  1.00  0.00           H
ATOM   1475  CE  LYS A 680      43.880  60.190  66.990  1.00  0.00           C
ATOM   1476  HE1 LYS A 680      42.850  60.270  67.410  1.00  0.00           H
ATOM   1477  HE2 LYS A 680      44.110  61.000  66.260  1.00  0.00           H
ATOM   1478  NZ  LYS A 680      44.840  60.300  68.170  1.00  0.00           N
ATOM   1479  HZ1 LYS A 680      45.840  60.130  67.960  1.00  0.00           H
ATOM   1480  HZ2 LYS A 680      44.520  59.680  68.930  1.00  0.00           H
ATOM   1481  HZ3 LYS A 680      44.890  61.210  68.670  1.00  0.00           H
ATOM   1482  C   LYS A 680      39.770  58.400  66.330  1.00  0.00           C
ATOM   1483  O   LYS A 680      39.620  59.060  67.330  1.00  0.00           O
ATOM   1484  N   PHE A 681      38.720  58.340  65.450  1.00  0.00           N
ATOM   1485  HN  PHE A 681      38.900  57.700  64.720  1.00  0.00           H
ATOM   1486  CA  PHE A 681      37.290  58.790  65.600  1.00  0.00           C
ATOM   1487  HA  PHE A 681      37.290  59.860  65.660  1.00  0.00           H
ATOM   1488  CB  PHE A 681      36.560  58.310  64.260  1.00  0.00           C
ATOM   1489  HB1 PHE A 681      36.870  57.260  64.080  1.00  0.00           H
ATOM   1490  HB2 PHE A 681      36.900  58.940  63.400  1.00  0.00           H
ATOM   1491  CG  PHE A 681      35.020  58.320  64.300  1.00  0.00           C
ATOM   1492  CD1 PHE A 681      34.340  57.030  64.020  1.00  0.00           C
ATOM   1493  HD1 PHE A 681      34.990  56.260  63.620  1.00  0.00           H
ATOM   1494  CE1 PHE A 681      32.940  56.850  64.190  1.00  0.00           C
ATOM   1495  HE1 PHE A 681      32.520  55.890  63.940  1.00  0.00           H
ATOM   1496  CZ  PHE A 681      32.210  57.950  64.610  1.00  0.00           C
ATOM   1497  HZ  PHE A 681      31.130  58.020  64.490  1.00  0.00           H
ATOM   1498  CD2 PHE A 681      34.220  59.330  64.800  1.00  0.00           C
ATOM   1499  HD2 PHE A 681      34.630  60.300  65.050  1.00  0.00           H
ATOM   1500  CE2 PHE A 681      32.850  59.150  65.010  1.00  0.00           C
ATOM   1501  HE2 PHE A 681      32.280  59.970  65.390  1.00  0.00           H
ATOM   1502  C   PHE A 681      36.600  58.190  66.810  1.00  0.00           C
ATOM   1503  O   PHE A 681      36.040  58.900  67.630  1.00  0.00           O
ATOM   1504  N   CYS A 682      36.790  56.820  66.940  1.00  0.00           N
ATOM   1505  HN  CYS A 682      37.100  56.240  66.190  1.00  0.00           H
ATOM   1506  CA  CYS A 682      36.250  56.120  68.110  1.00  0.00           C
ATOM   1507  HA  CYS A 682      35.210  56.420  68.160  1.00  0.00           H
ATOM   1508  CB  CYS A 682      36.500  54.640  67.860  1.00  0.00           C
ATOM   1509  HB1 CYS A 682      36.270  54.100  68.800  1.00  0.00           H
ATOM   1510  HB2 CYS A 682      37.600  54.470  67.750  1.00  0.00           H
ATOM   1511  SG  CYS A 682      35.480  53.840  66.540  1.00  0.00           S
ATOM   1512  HG1 CYS A 682      35.160  54.910  65.830  1.00  0.00           H
ATOM   1513  C   CYS A 682      36.810  56.580  69.430  1.00  0.00           C
ATOM   1514  O   CYS A 682      35.970  56.870  70.350  1.00  0.00           O
ATOM   1515  N   ARG A 683      38.210  56.750  69.530  1.00  0.00           N
ATOM   1516  HN  ARG A 683      38.730  56.520  68.710  1.00  0.00           H
ATOM   1517  CA  ARG A 683      38.920  57.360  70.670  1.00  0.00           C
ATOM   1518  HA  ARG A 683      38.580  56.830  71.550  1.00  0.00           H
ATOM   1519  CB  ARG A 683      40.460  57.270  70.550  1.00  0.00           C
ATOM   1520  HB1 ARG A 683      40.940  57.710  71.450  1.00  0.00           H
ATOM   1521  HB2 ARG A 683      40.830  57.830  69.660  1.00  0.00           H
ATOM   1522  CG  ARG A 683      41.060  55.830  70.400  1.00  0.00           C
ATOM   1523  HG1 ARG A 683      42.130  55.910  70.140  1.00  0.00           H
ATOM   1524  HG2 ARG A 683      40.570  55.310  69.550  1.00  0.00           H
ATOM   1525  CD  ARG A 683      40.880  54.870  71.640  1.00  0.00           C
ATOM   1526  HD1 ARG A 683      41.490  53.960  71.520  1.00  0.00           H
ATOM   1527  HD2 ARG A 683      39.800  54.620  71.770  1.00  0.00           H
ATOM   1528  NE  ARG A 683      41.380  55.610  72.910  1.00  0.00           N
ATOM   1529  HE  ARG A 683      40.780  56.170  73.480  1.00  0.00           H
ATOM   1530  CZ  ARG A 683      42.710  55.660  73.190  1.00  0.00           C
ATOM   1531  NH1 ARG A 683      43.130  56.380  74.240  1.00  0.00           N
ATOM   1532 HH11 ARG A 683      44.050  56.260  74.590  1.00  0.00           H
ATOM   1533 HH12 ARG A 683      42.430  56.950  74.680  1.00  0.00           H
ATOM   1534  NH2 ARG A 683      43.590  55.020  72.510  1.00  0.00           N
ATOM   1535 HH21 ARG A 683      43.290  54.430  71.750  1.00  0.00           H
ATOM   1536 HH22 ARG A 683      44.500  54.820  72.860  1.00  0.00           H
ATOM   1537  C   ARG A 683      38.560  58.860  71.030  1.00  0.00           C
ATOM   1538  O   ARG A 683      38.260  59.250  72.160  1.00  0.00           O
ATOM   1539  N   ASP A 684      38.570  59.700  69.960  1.00  0.00           N
ATOM   1540  HN  ASP A 684      38.870  59.370  69.080  1.00  0.00           H
ATOM   1541  CA  ASP A 684      38.160  61.150  70.070  1.00  0.00           C
ATOM   1542  HA  ASP A 684      38.780  61.600  70.840  1.00  0.00           H
ATOM   1543  CB  ASP A 684      38.370  61.880  68.650  1.00  0.00           C
ATOM   1544  HB1 ASP A 684      37.570  62.640  68.570  1.00  0.00           H
ATOM   1545  HB2 ASP A 684      38.210  61.030  67.950  1.00  0.00           H
ATOM   1546  CG  ASP A 684      39.640  62.630  68.460  1.00  0.00           C
ATOM   1547  OD1 ASP A 684      40.440  62.580  69.450  1.00  0.00           O
ATOM   1548  OD2 ASP A 684      39.870  63.230  67.410  1.00  0.00           O
ATOM   1549  C   ASP A 684      36.700  61.360  70.640  1.00  0.00           C
ATOM   1550  O   ASP A 684      36.440  62.140  71.560  1.00  0.00           O
ATOM   1551  N   TYR A 685      35.790  60.610  70.120  1.00  0.00           N
ATOM   1552  HN  TYR A 685      36.080  60.020  69.370  1.00  0.00           H
ATOM   1553  CA  TYR A 685      34.370  60.830  70.230  1.00  0.00           C
ATOM   1554  HA  TYR A 685      34.250  61.700  70.860  1.00  0.00           H
ATOM   1555  CB  TYR A 685      33.650  61.120  68.870  1.00  0.00           C
ATOM   1556  HB1 TYR A 685      32.560  61.240  69.080  1.00  0.00           H
ATOM   1557  HB2 TYR A 685      33.950  60.320  68.180  1.00  0.00           H
ATOM   1558  CG  TYR A 685      34.210  62.350  68.250  1.00  0.00           C
ATOM   1559  CD1 TYR A 685      35.050  62.350  67.140  1.00  0.00           C
ATOM   1560  HD1 TYR A 685      35.220  61.330  66.840  1.00  0.00           H
ATOM   1561  CE1 TYR A 685      35.700  63.470  66.630  1.00  0.00           C
ATOM   1562  HE1 TYR A 685      36.360  63.460  65.780  1.00  0.00           H
ATOM   1563  CZ  TYR A 685      35.490  64.690  67.220  1.00  0.00           C
ATOM   1564  OH  TYR A 685      36.070  65.840  66.750  1.00  0.00           O
ATOM   1565  HH  TYR A 685      35.790  66.630  67.210  1.00  0.00           H
ATOM   1566  CD2 TYR A 685      33.930  63.660  68.820  1.00  0.00           C
ATOM   1567  HD2 TYR A 685      33.360  63.780  69.720  1.00  0.00           H
ATOM   1568  CE2 TYR A 685      34.530  64.810  68.260  1.00  0.00           C
ATOM   1569  HE2 TYR A 685      34.230  65.710  68.770  1.00  0.00           H
ATOM   1570  C   TYR A 685      33.570  59.790  71.090  1.00  0.00           C
ATOM   1571  O   TYR A 685      32.350  59.770  71.200  1.00  0.00           O
ATOM   1572  N   GLN A 686      34.380  58.950  71.830  1.00  0.00           N
ATOM   1573  HN  GLN A 686      35.320  58.860  71.530  1.00  0.00           H
ATOM   1574  CA  GLN A 686      34.070  58.210  73.070  1.00  0.00           C
ATOM   1575  HA  GLN A 686      35.030  57.830  73.390  1.00  0.00           H
ATOM   1576  CB  GLN A 686      33.500  59.110  74.190  1.00  0.00           C
ATOM   1577  HB1 GLN A 686      32.440  59.380  73.970  1.00  0.00           H
ATOM   1578  HB2 GLN A 686      34.050  60.060  74.320  1.00  0.00           H
ATOM   1579  CG  GLN A 686      33.450  58.380  75.540  1.00  0.00           C
ATOM   1580  HG1 GLN A 686      32.640  57.640  75.470  1.00  0.00           H
ATOM   1581  HG2 GLN A 686      33.190  59.170  76.280  1.00  0.00           H
ATOM   1582  CD  GLN A 686      34.710  57.800  76.000  1.00  0.00           C
ATOM   1583  OE1 GLN A 686      35.780  58.350  75.870  1.00  0.00           O
ATOM   1584  NE2 GLN A 686      34.610  56.530  76.540  1.00  0.00           N
ATOM   1585 HE21 GLN A 686      35.420  55.970  76.630  1.00  0.00           H
ATOM   1586 HE22 GLN A 686      33.690  56.140  76.570  1.00  0.00           H
ATOM   1587  C   GLN A 686      33.110  57.080  72.710  1.00  0.00           C
ATOM   1588  O   GLN A 686      32.000  56.940  73.190  1.00  0.00           O
ATOM   1589  N   LEU A 687      33.490  56.230  71.750  1.00  0.00           N
ATOM   1590  HN  LEU A 687      34.250  56.420  71.150  1.00  0.00           H
ATOM   1591  CA  LEU A 687      32.740  55.180  71.210  1.00  0.00           C
ATOM   1592  HA  LEU A 687      31.770  55.020  71.660  1.00  0.00           H
ATOM   1593  CB  LEU A 687      32.520  55.560  69.700  1.00  0.00           C
ATOM   1594  HB1 LEU A 687      32.460  54.610  69.130  1.00  0.00           H
ATOM   1595  HB2 LEU A 687      33.500  55.950  69.360  1.00  0.00           H
ATOM   1596  CG  LEU A 687      31.500  56.600  69.410  1.00  0.00           C
ATOM   1597  HG  LEU A 687      31.550  57.390  70.200  1.00  0.00           H
ATOM   1598  CD1 LEU A 687      32.000  57.330  68.130  1.00  0.00           C
ATOM   1599 HD11 LEU A 687      32.740  58.100  68.430  1.00  0.00           H
ATOM   1600 HD12 LEU A 687      31.180  57.860  67.590  1.00  0.00           H
ATOM   1601 HD13 LEU A 687      32.400  56.590  67.390  1.00  0.00           H
ATOM   1602  CD2 LEU A 687      30.110  56.110  69.310  1.00  0.00           C
ATOM   1603 HD21 LEU A 687      29.660  55.770  70.260  1.00  0.00           H
ATOM   1604 HD22 LEU A 687      30.080  55.420  68.450  1.00  0.00           H
ATOM   1605 HD23 LEU A 687      29.510  57.000  69.030  1.00  0.00           H
ATOM   1606  C   LEU A 687      33.540  53.940  71.240  1.00  0.00           C
ATOM   1607  O   LEU A 687      34.640  53.970  70.730  1.00  0.00           O
ATOM   1608  N   SER A 688      33.000  52.830  71.780  1.00  0.00           N
ATOM   1609  HN  SER A 688      32.110  52.810  72.230  1.00  0.00           H
ATOM   1610  CA  SER A 688      33.790  51.560  71.650  1.00  0.00           C
ATOM   1611  HA  SER A 688      34.750  51.790  72.080  1.00  0.00           H
ATOM   1612  CB  SER A 688      33.190  50.430  72.470  1.00  0.00           C
ATOM   1613  HB1 SER A 688      32.260  50.160  71.950  1.00  0.00           H
ATOM   1614  HB2 SER A 688      33.000  50.700  73.540  1.00  0.00           H
ATOM   1615  OG  SER A 688      34.120  49.290  72.410  1.00  0.00           O
ATOM   1616  HG1 SER A 688      34.760  49.510  73.110  1.00  0.00           H
ATOM   1617  C   SER A 688      34.040  51.040  70.200  1.00  0.00           C
ATOM   1618  O   SER A 688      33.210  50.710  69.380  1.00  0.00           O
ATOM   1619  N   TYR A 689      35.370  51.020  69.890  1.00  0.00           N
ATOM   1620  HN  TYR A 689      35.970  51.420  70.580  1.00  0.00           H
ATOM   1621  CA  TYR A 689      36.000  50.650  68.650  1.00  0.00           C
ATOM   1622  HA  TYR A 689      35.690  51.400  67.930  1.00  0.00           H
ATOM   1623  CB  TYR A 689      37.570  50.740  68.650  1.00  0.00           C
ATOM   1624  HB1 TYR A 689      37.890  50.010  69.420  1.00  0.00           H
ATOM   1625  HB2 TYR A 689      37.930  51.770  68.900  1.00  0.00           H
ATOM   1626  CG  TYR A 689      38.410  50.370  67.430  1.00  0.00           C
ATOM   1627  CD1 TYR A 689      39.580  49.540  67.630  1.00  0.00           C
ATOM   1628  HD1 TYR A 689      39.930  49.190  68.590  1.00  0.00           H
ATOM   1629  CE1 TYR A 689      40.290  49.120  66.520  1.00  0.00           C
ATOM   1630  HE1 TYR A 689      41.140  48.460  66.560  1.00  0.00           H
ATOM   1631  CZ  TYR A 689      40.010  49.570  65.230  1.00  0.00           C
ATOM   1632  OH  TYR A 689      40.720  49.070  64.140  1.00  0.00           O
ATOM   1633  HH  TYR A 689      40.300  49.270  63.310  1.00  0.00           H
ATOM   1634  CD2 TYR A 689      38.100  50.760  66.110  1.00  0.00           C
ATOM   1635  HD2 TYR A 689      37.170  51.290  65.970  1.00  0.00           H
ATOM   1636  CE2 TYR A 689      38.770  50.290  65.010  1.00  0.00           C
ATOM   1637  HE2 TYR A 689      38.650  50.550  63.970  1.00  0.00           H
ATOM   1638  C   TYR A 689      35.590  49.490  67.810  1.00  0.00           C
ATOM   1639  O   TYR A 689      34.860  49.670  66.820  1.00  0.00           O
ATOM   1640  N   LEU A 690      35.960  48.300  68.180  1.00  0.00           N
ATOM   1641  HN  LEU A 690      36.440  48.260  69.060  1.00  0.00           H
ATOM   1642  CA  LEU A 690      35.770  47.100  67.390  1.00  0.00           C
ATOM   1643  HA  LEU A 690      36.220  47.240  66.410  1.00  0.00           H
ATOM   1644  CB  LEU A 690      36.550  45.920  67.940  1.00  0.00           C
ATOM   1645  HB1 LEU A 690      36.260  44.940  67.500  1.00  0.00           H
ATOM   1646  HB2 LEU A 690      36.500  45.810  69.050  1.00  0.00           H
ATOM   1647  CG  LEU A 690      38.080  45.980  67.780  1.00  0.00           C
ATOM   1648  HG  LEU A 690      38.430  47.000  68.050  1.00  0.00           H
ATOM   1649  CD1 LEU A 690      38.690  45.010  68.870  1.00  0.00           C
ATOM   1650 HD11 LEU A 690      38.300  45.280  69.880  1.00  0.00           H
ATOM   1651 HD12 LEU A 690      39.800  45.120  68.930  1.00  0.00           H
ATOM   1652 HD13 LEU A 690      38.490  43.950  68.620  1.00  0.00           H
ATOM   1653  CD2 LEU A 690      38.670  45.740  66.350  1.00  0.00           C
ATOM   1654 HD21 LEU A 690      38.440  44.750  65.910  1.00  0.00           H
ATOM   1655 HD22 LEU A 690      39.750  45.820  66.590  1.00  0.00           H
ATOM   1656 HD23 LEU A 690      38.360  46.580  65.690  1.00  0.00           H
ATOM   1657  C   LEU A 690      34.310  46.790  67.140  1.00  0.00           C
ATOM   1658  O   LEU A 690      33.890  46.380  66.050  1.00  0.00           O
ATOM   1659  N   SER A 691      33.450  46.960  68.210  1.00  0.00           N
ATOM   1660  HN  SER A 691      33.710  47.160  69.160  1.00  0.00           H
ATOM   1661  CA  SER A 691      31.990  46.890  68.040  1.00  0.00           C
ATOM   1662  HA  SER A 691      31.710  45.920  67.670  1.00  0.00           H
ATOM   1663  CB  SER A 691      31.270  47.130  69.410  1.00  0.00           C
ATOM   1664  HB1 SER A 691      31.490  48.120  69.860  1.00  0.00           H
ATOM   1665  HB2 SER A 691      31.500  46.340  70.150  1.00  0.00           H
ATOM   1666  OG  SER A 691      29.820  47.160  69.190  1.00  0.00           O
ATOM   1667  HG1 SER A 691      29.610  46.310  68.790  1.00  0.00           H
ATOM   1668  C   SER A 691      31.480  47.950  67.040  1.00  0.00           C
ATOM   1669  O   SER A 691      30.760  47.620  66.130  1.00  0.00           O
ATOM   1670  N   LEU A 692      31.890  49.320  67.140  1.00  0.00           N
ATOM   1671  HN  LEU A 692      32.580  49.560  67.800  1.00  0.00           H
ATOM   1672  CA  LEU A 692      31.420  50.240  66.200  1.00  0.00           C
ATOM   1673  HA  LEU A 692      30.350  50.100  66.080  1.00  0.00           H
ATOM   1674  CB  LEU A 692      31.780  51.640  66.630  1.00  0.00           C
ATOM   1675  HB1 LEU A 692      32.880  51.720  66.770  1.00  0.00           H
ATOM   1676  HB2 LEU A 692      31.410  51.840  67.660  1.00  0.00           H
ATOM   1677  CG  LEU A 692      31.230  52.770  65.750  1.00  0.00           C
ATOM   1678  HG  LEU A 692      31.480  52.650  64.670  1.00  0.00           H
ATOM   1679  CD1 LEU A 692      29.740  52.970  65.840  1.00  0.00           C
ATOM   1680 HD11 LEU A 692      29.210  52.040  65.550  1.00  0.00           H
ATOM   1681 HD12 LEU A 692      29.370  53.700  65.080  1.00  0.00           H
ATOM   1682 HD13 LEU A 692      29.390  53.110  66.890  1.00  0.00           H
ATOM   1683  CD2 LEU A 692      31.820  54.180  66.270  1.00  0.00           C
ATOM   1684 HD21 LEU A 692      31.600  55.050  65.630  1.00  0.00           H
ATOM   1685 HD22 LEU A 692      32.920  54.110  66.440  1.00  0.00           H
ATOM   1686 HD23 LEU A 692      31.360  54.430  67.250  1.00  0.00           H
ATOM   1687  C   LEU A 692      31.950  50.000  64.820  1.00  0.00           C
ATOM   1688  O   LEU A 692      31.250  50.180  63.820  1.00  0.00           O
ATOM   1689  N   ARG A 693      33.240  49.660  64.710  1.00  0.00           N
ATOM   1690  HN  ARG A 693      33.810  49.680  65.520  1.00  0.00           H
ATOM   1691  CA  ARG A 693      33.900  49.310  63.460  1.00  0.00           C
ATOM   1692  HA  ARG A 693      33.830  50.210  62.870  1.00  0.00           H
ATOM   1693  CB  ARG A 693      35.390  49.000  63.750  1.00  0.00           C
ATOM   1694  HB1 ARG A 693      35.310  48.110  64.400  1.00  0.00           H
ATOM   1695  HB2 ARG A 693      35.870  49.820  64.330  1.00  0.00           H
ATOM   1696  CG  ARG A 693      36.370  48.490  62.650  1.00  0.00           C
ATOM   1697  HG1 ARG A 693      36.690  49.440  62.160  1.00  0.00           H
ATOM   1698  HG2 ARG A 693      35.770  47.930  61.900  1.00  0.00           H
ATOM   1699  CD  ARG A 693      37.480  47.510  63.040  1.00  0.00           C
ATOM   1700  HD1 ARG A 693      37.100  46.680  63.670  1.00  0.00           H
ATOM   1701  HD2 ARG A 693      38.240  47.940  63.720  1.00  0.00           H
ATOM   1702  NE  ARG A 693      38.000  47.090  61.720  1.00  0.00           N
ATOM   1703  HE  ARG A 693      38.550  47.800  61.290  1.00  0.00           H
ATOM   1704  CZ  ARG A 693      37.730  45.970  61.060  1.00  0.00           C
ATOM   1705  NH1 ARG A 693      36.930  45.090  61.540  1.00  0.00           N
ATOM   1706 HH11 ARG A 693      36.430  45.360  62.380  1.00  0.00           H
ATOM   1707 HH12 ARG A 693      36.770  44.230  61.080  1.00  0.00           H
ATOM   1708  NH2 ARG A 693      38.360  45.900  59.880  1.00  0.00           N
ATOM   1709 HH21 ARG A 693      38.060  45.210  59.220  1.00  0.00           H
ATOM   1710 HH22 ARG A 693      39.040  46.610  59.690  1.00  0.00           H
ATOM   1711  C   ARG A 693      33.330  48.090  62.750  1.00  0.00           C
ATOM   1712  O   ARG A 693      33.160  48.100  61.550  1.00  0.00           O
ATOM   1713  N   THR A 694      32.820  47.080  63.520  1.00  0.00           N
ATOM   1714  HN  THR A 694      33.170  46.950  64.450  1.00  0.00           H
ATOM   1715  CA  THR A 694      31.990  45.900  63.070  1.00  0.00           C
ATOM   1716  HA  THR A 694      32.600  45.420  62.310  1.00  0.00           H
ATOM   1717  CB  THR A 694      31.810  44.880  64.080  1.00  0.00           C
ATOM   1718  HB  THR A 694      31.790  45.270  65.120  1.00  0.00           H
ATOM   1719  OG1 THR A 694      32.870  43.890  63.970  1.00  0.00           O
ATOM   1720  HG1 THR A 694      32.520  43.140  63.480  1.00  0.00           H
ATOM   1721  CG2 THR A 694      30.570  43.990  63.800  1.00  0.00           C
ATOM   1722 HG21 THR A 694      29.620  44.510  64.080  1.00  0.00           H
ATOM   1723 HG22 THR A 694      30.610  43.080  64.450  1.00  0.00           H
ATOM   1724 HG23 THR A 694      30.450  43.760  62.720  1.00  0.00           H
ATOM   1725  C   THR A 694      30.620  46.420  62.480  1.00  0.00           C
ATOM   1726  O   THR A 694      30.180  45.990  61.410  1.00  0.00           O
ATOM   1727  N   SER A 695      29.890  47.300  63.240  1.00  0.00           N
ATOM   1728  HN  SER A 695      30.340  47.670  64.040  1.00  0.00           H
ATOM   1729  CA  SER A 695      28.670  47.960  62.930  1.00  0.00           C
ATOM   1730  HA  SER A 695      27.970  47.160  62.740  1.00  0.00           H
ATOM   1731  CB  SER A 695      28.220  48.800  64.130  1.00  0.00           C
ATOM   1732  HB1 SER A 695      27.200  49.240  64.010  1.00  0.00           H
ATOM   1733  HB2 SER A 695      29.030  49.510  64.370  1.00  0.00           H
ATOM   1734  OG  SER A 695      28.140  47.920  65.260  1.00  0.00           O
ATOM   1735  HG1 SER A 695      29.030  47.600  65.470  1.00  0.00           H
ATOM   1736  C   SER A 695      28.700  48.690  61.640  1.00  0.00           C
ATOM   1737  O   SER A 695      27.770  48.660  60.790  1.00  0.00           O
ATOM   1738  N   ILE A 696      29.790  49.350  61.330  1.00  0.00           N
ATOM   1739  HN  ILE A 696      30.460  49.430  62.080  1.00  0.00           H
ATOM   1740  CA  ILE A 696      30.050  50.020  60.090  1.00  0.00           C
ATOM   1741  HA  ILE A 696      29.140  50.560  59.890  1.00  0.00           H
ATOM   1742  CB  ILE A 696      31.190  50.950  60.240  1.00  0.00           C
ATOM   1743  HB  ILE A 696      31.990  50.380  60.770  1.00  0.00           H
ATOM   1744  CG2 ILE A 696      31.830  51.440  58.930  1.00  0.00           C
ATOM   1745 HG21 ILE A 696      31.010  51.770  58.250  1.00  0.00           H
ATOM   1746 HG22 ILE A 696      32.450  50.600  58.520  1.00  0.00           H
ATOM   1747 HG23 ILE A 696      32.480  52.310  59.190  1.00  0.00           H
ATOM   1748  CG1 ILE A 696      30.730  52.150  61.110  1.00  0.00           C
ATOM   1749 HG11 ILE A 696      30.040  51.860  61.930  1.00  0.00           H
ATOM   1750 HG12 ILE A 696      30.170  52.850  60.450  1.00  0.00           H
ATOM   1751  CD  ILE A 696      31.860  52.850  61.790  1.00  0.00           C
ATOM   1752  HD1 ILE A 696      31.390  53.590  62.470  1.00  0.00           H
ATOM   1753  HD2 ILE A 696      32.450  53.520  61.150  1.00  0.00           H
ATOM   1754  HD3 ILE A 696      32.580  52.160  62.290  1.00  0.00           H
ATOM   1755  C   ILE A 696      30.290  49.010  58.940  1.00  0.00           C
ATOM   1756  O   ILE A 696      29.850  49.300  57.820  1.00  0.00           O
ATOM   1757  N   GLY A 697      31.070  47.890  59.190  1.00  0.00           N
ATOM   1758  HN  GLY A 697      31.440  47.720  60.110  1.00  0.00           H
ATOM   1759  CA  GLY A 697      31.330  46.860  58.140  1.00  0.00           C
ATOM   1760  HA1 GLY A 697      32.000  46.150  58.620  1.00  0.00           H
ATOM   1761  HA2 GLY A 697      31.740  47.400  57.300  1.00  0.00           H
ATOM   1762  C   GLY A 697      30.000  46.240  57.700  1.00  0.00           C
ATOM   1763  O   GLY A 697      29.710  45.980  56.560  1.00  0.00           O
ATOM   1764  N   LEU A 698      29.100  46.010  58.680  1.00  0.00           N
ATOM   1765  HN  LEU A 698      29.430  46.010  59.620  1.00  0.00           H
ATOM   1766  CA  LEU A 698      27.720  45.670  58.490  1.00  0.00           C
ATOM   1767  HA  LEU A 698      27.720  44.830  57.810  1.00  0.00           H
ATOM   1768  CB  LEU A 698      27.030  45.310  59.740  1.00  0.00           C
ATOM   1769  HB1 LEU A 698      25.950  45.150  59.510  1.00  0.00           H
ATOM   1770  HB2 LEU A 698      27.090  46.140  60.480  1.00  0.00           H
ATOM   1771  CG  LEU A 698      27.620  43.990  60.290  1.00  0.00           C
ATOM   1772  HG  LEU A 698      28.700  44.150  60.440  1.00  0.00           H
ATOM   1773  CD1 LEU A 698      27.180  43.670  61.740  1.00  0.00           C
ATOM   1774 HD11 LEU A 698      27.320  44.600  62.330  1.00  0.00           H
ATOM   1775 HD12 LEU A 698      27.570  42.780  62.290  1.00  0.00           H
ATOM   1776 HD13 LEU A 698      26.090  43.480  61.700  1.00  0.00           H
ATOM   1777  CD2 LEU A 698      27.330  42.670  59.470  1.00  0.00           C
ATOM   1778 HD21 LEU A 698      27.950  41.900  59.960  1.00  0.00           H
ATOM   1779 HD22 LEU A 698      27.620  42.890  58.410  1.00  0.00           H
ATOM   1780 HD23 LEU A 698      26.240  42.500  59.550  1.00  0.00           H
ATOM   1781  C   LEU A 698      26.860  46.570  57.620  1.00  0.00           C
ATOM   1782  O   LEU A 698      26.290  46.000  56.640  1.00  0.00           O
ATOM   1783  N   TRP A 699      26.830  47.860  57.930  1.00  0.00           N
ATOM   1784  HN  TRP A 699      27.190  48.160  58.810  1.00  0.00           H
ATOM   1785  CA  TRP A 699      26.270  48.910  57.020  1.00  0.00           C
ATOM   1786  HA  TRP A 699      25.210  48.710  56.940  1.00  0.00           H
ATOM   1787  CB  TRP A 699      26.300  50.380  57.620  1.00  0.00           C
ATOM   1788  HB1 TRP A 699      26.330  51.140  56.810  1.00  0.00           H
ATOM   1789  HB2 TRP A 699      27.240  50.410  58.220  1.00  0.00           H
ATOM   1790  CG  TRP A 699      25.210  50.740  58.540  1.00  0.00           C
ATOM   1791  CD1 TRP A 699      25.140  50.710  59.940  1.00  0.00           C
ATOM   1792  HD1 TRP A 699      25.920  50.280  60.560  1.00  0.00           H
ATOM   1793  NE1 TRP A 699      23.940  51.230  60.330  1.00  0.00           N
ATOM   1794  HE1 TRP A 699      23.880  51.770  61.150  1.00  0.00           H
ATOM   1795  CE2 TRP A 699      23.250  51.680  59.230  1.00  0.00           C
ATOM   1796  CD2 TRP A 699      23.970  51.270  58.090  1.00  0.00           C
ATOM   1797  CE3 TRP A 699      23.420  51.500  56.820  1.00  0.00           C
ATOM   1798  HE3 TRP A 699      23.960  51.140  55.960  1.00  0.00           H
ATOM   1799  CZ3 TRP A 699      22.140  52.050  56.770  1.00  0.00           C
ATOM   1800  HZ3 TRP A 699      21.670  52.100  55.800  1.00  0.00           H
ATOM   1801  CZ2 TRP A 699      21.990  52.290  59.160  1.00  0.00           C
ATOM   1802  HZ2 TRP A 699      21.530  52.400  60.140  1.00  0.00           H
ATOM   1803  CH2 TRP A 699      21.400  52.520  57.890  1.00  0.00           C
ATOM   1804  HH2 TRP A 699      20.410  52.940  57.830  1.00  0.00           H
ATOM   1805  C   TRP A 699      26.860  48.870  55.560  1.00  0.00           C
ATOM   1806  O   TRP A 699      26.110  48.940  54.560  1.00  0.00           O
ATOM   1807  N   THR A 700      28.150  48.760  55.530  1.00  0.00           N
ATOM   1808  HN  THR A 700      28.680  48.960  56.340  1.00  0.00           H
ATOM   1809  CA  THR A 700      28.980  48.800  54.300  1.00  0.00           C
ATOM   1810  HA  THR A 700      28.750  49.750  53.850  1.00  0.00           H
ATOM   1811  CB  THR A 700      30.480  48.840  54.640  1.00  0.00           C
ATOM   1812  HB  THR A 700      30.770  47.960  55.260  1.00  0.00           H
ATOM   1813  OG1 THR A 700      30.760  50.040  55.380  1.00  0.00           O
ATOM   1814  HG1 THR A 700      30.490  49.830  56.270  1.00  0.00           H
ATOM   1815  CG2 THR A 700      31.390  48.910  53.350  1.00  0.00           C
ATOM   1816 HG21 THR A 700      32.440  49.150  53.640  1.00  0.00           H
ATOM   1817 HG22 THR A 700      30.980  49.680  52.670  1.00  0.00           H
ATOM   1818 HG23 THR A 700      31.340  47.900  52.880  1.00  0.00           H
ATOM   1819  C   THR A 700      28.630  47.630  53.430  1.00  0.00           C
ATOM   1820  O   THR A 700      28.360  47.780  52.240  1.00  0.00           O
ATOM   1821  N   SER A 701      28.450  46.450  54.000  1.00  0.00           N
ATOM   1822  HN  SER A 701      28.680  46.380  54.960  1.00  0.00           H
ATOM   1823  CA  SER A 701      28.050  45.280  53.200  1.00  0.00           C
ATOM   1824  HA  SER A 701      28.860  45.090  52.510  1.00  0.00           H
ATOM   1825  CB  SER A 701      27.980  43.980  54.080  1.00  0.00           C
ATOM   1826  HB1 SER A 701      27.070  43.960  54.700  1.00  0.00           H
ATOM   1827  HB2 SER A 701      28.890  44.020  54.710  1.00  0.00           H
ATOM   1828  OG  SER A 701      28.000  42.760  53.350  1.00  0.00           O
ATOM   1829  HG1 SER A 701      28.700  42.740  52.700  1.00  0.00           H
ATOM   1830  C   SER A 701      26.710  45.530  52.410  1.00  0.00           C
ATOM   1831  O   SER A 701      26.650  45.270  51.210  1.00  0.00           O
ATOM   1832  N   PHE A 702      25.660  46.040  53.100  1.00  0.00           N
ATOM   1833  HN  PHE A 702      25.790  46.270  54.070  1.00  0.00           H
ATOM   1834  CA  PHE A 702      24.410  46.470  52.480  1.00  0.00           C
ATOM   1835  HA  PHE A 702      24.090  45.570  51.980  1.00  0.00           H
ATOM   1836  CB  PHE A 702      23.400  46.810  53.640  1.00  0.00           C
ATOM   1837  HB1 PHE A 702      23.810  47.500  54.420  1.00  0.00           H
ATOM   1838  HB2 PHE A 702      23.120  45.870  54.140  1.00  0.00           H
ATOM   1839  CG  PHE A 702      22.070  47.470  53.120  1.00  0.00           C
ATOM   1840  CD1 PHE A 702      21.540  48.610  53.760  1.00  0.00           C
ATOM   1841  HD1 PHE A 702      22.100  48.980  54.610  1.00  0.00           H
ATOM   1842  CE1 PHE A 702      20.390  49.240  53.300  1.00  0.00           C
ATOM   1843  HE1 PHE A 702      20.010  50.090  53.840  1.00  0.00           H
ATOM   1844  CZ  PHE A 702      19.650  48.590  52.380  1.00  0.00           C
ATOM   1845  HZ  PHE A 702      18.680  48.930  52.060  1.00  0.00           H
ATOM   1846  CD2 PHE A 702      21.390  46.890  52.040  1.00  0.00           C
ATOM   1847  HD2 PHE A 702      21.790  45.980  51.600  1.00  0.00           H
ATOM   1848  CE2 PHE A 702      20.180  47.460  51.700  1.00  0.00           C
ATOM   1849  HE2 PHE A 702      19.580  46.850  51.040  1.00  0.00           H
ATOM   1850  C   PHE A 702      24.570  47.510  51.440  1.00  0.00           C
ATOM   1851  O   PHE A 702      24.040  47.440  50.300  1.00  0.00           O
ATOM   1852  N   LEU A 703      25.350  48.520  51.690  1.00  0.00           N
ATOM   1853  HN  LEU A 703      25.570  48.730  52.650  1.00  0.00           H
ATOM   1854  CA  LEU A 703      25.600  49.600  50.770  1.00  0.00           C
ATOM   1855  HA  LEU A 703      24.660  49.910  50.340  1.00  0.00           H
ATOM   1856  CB  LEU A 703      26.380  50.760  51.490  1.00  0.00           C
ATOM   1857  HB1 LEU A 703      26.620  51.460  50.650  1.00  0.00           H
ATOM   1858  HB2 LEU A 703      27.330  50.380  51.940  1.00  0.00           H
ATOM   1859  CG  LEU A 703      25.430  51.400  52.540  1.00  0.00           C
ATOM   1860  HG  LEU A 703      25.030  50.560  53.140  1.00  0.00           H
ATOM   1861  CD1 LEU A 703      26.040  52.260  53.560  1.00  0.00           C
ATOM   1862 HD11 LEU A 703      25.200  52.590  54.210  1.00  0.00           H
ATOM   1863 HD12 LEU A 703      26.640  53.120  53.180  1.00  0.00           H
ATOM   1864 HD13 LEU A 703      26.690  51.580  54.160  1.00  0.00           H
ATOM   1865  CD2 LEU A 703      24.420  52.270  51.880  1.00  0.00           C
ATOM   1866 HD21 LEU A 703      23.690  52.520  52.680  1.00  0.00           H
ATOM   1867 HD22 LEU A 703      23.850  51.860  51.010  1.00  0.00           H
ATOM   1868 HD23 LEU A 703      24.840  53.220  51.460  1.00  0.00           H
ATOM   1869  C   LEU A 703      26.330  49.190  49.500  1.00  0.00           C
ATOM   1870  O   LEU A 703      26.100  49.680  48.420  1.00  0.00           O
ATOM   1871  N   CYS A 704      27.200  48.180  49.660  1.00  0.00           N
ATOM   1872  HN  CYS A 704      27.310  47.880  50.600  1.00  0.00           H
ATOM   1873  CA  CYS A 704      27.930  47.500  48.610  1.00  0.00           C
ATOM   1874  HA  CYS A 704      28.350  48.260  47.960  1.00  0.00           H
ATOM   1875  CB  CYS A 704      28.960  46.570  49.190  1.00  0.00           C
ATOM   1876  HB1 CYS A 704      29.350  45.780  48.510  1.00  0.00           H
ATOM   1877  HB2 CYS A 704      28.430  46.090  50.050  1.00  0.00           H
ATOM   1878  SG  CYS A 704      30.330  47.580  49.730  1.00  0.00           S
ATOM   1879  HG1 CYS A 704      29.730  48.340  50.650  1.00  0.00           H
ATOM   1880  C   CYS A 704      26.960  46.790  47.690  1.00  0.00           C
ATOM   1881  O   CYS A 704      27.260  46.800  46.490  1.00  0.00           O
ATOM   1882  N   ILE A 705      25.890  46.100  48.220  1.00  0.00           N
ATOM   1883  HN  ILE A 705      25.890  46.000  49.210  1.00  0.00           H
ATOM   1884  CA  ILE A 705      24.840  45.540  47.390  1.00  0.00           C
ATOM   1885  HA  ILE A 705      25.290  44.930  46.620  1.00  0.00           H
ATOM   1886  CB  ILE A 705      23.890  44.730  48.210  1.00  0.00           C
ATOM   1887  HB  ILE A 705      23.490  45.290  49.080  1.00  0.00           H
ATOM   1888  CG2 ILE A 705      22.720  44.200  47.370  1.00  0.00           C
ATOM   1889 HG21 ILE A 705      21.970  43.640  47.970  1.00  0.00           H
ATOM   1890 HG22 ILE A 705      23.140  43.690  46.480  1.00  0.00           H
ATOM   1891 HG23 ILE A 705      22.050  45.050  47.120  1.00  0.00           H
ATOM   1892  CG1 ILE A 705      24.780  43.550  48.720  1.00  0.00           C
ATOM   1893 HG11 ILE A 705      25.430  43.800  49.580  1.00  0.00           H
ATOM   1894 HG12 ILE A 705      25.340  43.170  47.840  1.00  0.00           H
ATOM   1895  CD  ILE A 705      23.870  42.390  49.290  1.00  0.00           C
ATOM   1896  HD1 ILE A 705      24.600  41.620  49.610  1.00  0.00           H
ATOM   1897  HD2 ILE A 705      23.250  41.930  48.500  1.00  0.00           H
ATOM   1898  HD3 ILE A 705      23.330  42.760  50.180  1.00  0.00           H
ATOM   1899  C   ILE A 705      24.040  46.660  46.710  1.00  0.00           C
ATOM   1900  O   ILE A 705      23.760  46.530  45.510  1.00  0.00           O
ATOM   1901  N   VAL A 706      23.750  47.820  47.340  1.00  0.00           N
ATOM   1902  HN  VAL A 706      24.210  47.950  48.220  1.00  0.00           H
ATOM   1903  CA  VAL A 706      23.160  48.920  46.680  1.00  0.00           C
ATOM   1904  HA  VAL A 706      22.220  48.670  46.210  1.00  0.00           H
ATOM   1905  CB  VAL A 706      22.790  50.120  47.600  1.00  0.00           C
ATOM   1906  HB  VAL A 706      23.690  50.370  48.200  1.00  0.00           H
ATOM   1907  CG1 VAL A 706      22.390  51.440  46.890  1.00  0.00           C
ATOM   1908 HG11 VAL A 706      21.580  51.120  46.200  1.00  0.00           H
ATOM   1909 HG12 VAL A 706      23.260  51.930  46.420  1.00  0.00           H
ATOM   1910 HG13 VAL A 706      21.970  52.180  47.610  1.00  0.00           H
ATOM   1911  CG2 VAL A 706      21.600  49.620  48.480  1.00  0.00           C
ATOM   1912 HG21 VAL A 706      21.140  50.340  49.200  1.00  0.00           H
ATOM   1913 HG22 VAL A 706      22.020  48.870  49.180  1.00  0.00           H
ATOM   1914 HG23 VAL A 706      20.750  49.360  47.800  1.00  0.00           H
ATOM   1915  C   VAL A 706      23.980  49.510  45.480  1.00  0.00           C
ATOM   1916  O   VAL A 706      23.510  49.660  44.320  1.00  0.00           O
ATOM   1917  N   LEU A 707      25.270  49.830  45.650  1.00  0.00           N
ATOM   1918  HN  LEU A 707      25.680  49.900  46.550  1.00  0.00           H
ATOM   1919  CA  LEU A 707      26.180  50.110  44.550  1.00  0.00           C
ATOM   1920  HA  LEU A 707      25.880  51.070  44.170  1.00  0.00           H
ATOM   1921  CB  LEU A 707      27.560  50.280  45.260  1.00  0.00           C
ATOM   1922  HB1 LEU A 707      27.640  49.400  45.940  1.00  0.00           H
ATOM   1923  HB2 LEU A 707      27.490  51.160  45.940  1.00  0.00           H
ATOM   1924  CG  LEU A 707      28.880  50.580  44.430  1.00  0.00           C
ATOM   1925  HG  LEU A 707      29.260  49.690  43.900  1.00  0.00           H
ATOM   1926  CD1 LEU A 707      28.600  51.610  43.310  1.00  0.00           C
ATOM   1927 HD11 LEU A 707      29.540  51.910  42.800  1.00  0.00           H
ATOM   1928 HD12 LEU A 707      27.970  52.460  43.660  1.00  0.00           H
ATOM   1929 HD13 LEU A 707      28.120  51.090  42.450  1.00  0.00           H
ATOM   1930  CD2 LEU A 707      29.910  51.060  45.400  1.00  0.00           C
ATOM   1931 HD21 LEU A 707      30.190  50.310  46.160  1.00  0.00           H
ATOM   1932 HD22 LEU A 707      29.650  51.890  46.090  1.00  0.00           H
ATOM   1933 HD23 LEU A 707      30.840  51.430  44.930  1.00  0.00           H
ATOM   1934  C   LEU A 707      26.200  49.050  43.430  1.00  0.00           C
ATOM   1935  O   LEU A 707      26.130  49.400  42.240  1.00  0.00           O
ATOM   1936  N   VAL A 708      26.050  47.730  43.650  1.00  0.00           N
ATOM   1937  HN  VAL A 708      26.010  47.270  44.540  1.00  0.00           H
ATOM   1938  CA  VAL A 708      26.040  46.690  42.590  1.00  0.00           C
ATOM   1939  HA  VAL A 708      26.840  46.860  41.870  1.00  0.00           H
ATOM   1940  CB  VAL A 708      26.150  45.220  43.190  1.00  0.00           C
ATOM   1941  HB  VAL A 708      25.690  45.280  44.200  1.00  0.00           H
ATOM   1942  CG1 VAL A 708      25.360  44.090  42.440  1.00  0.00           C
ATOM   1943 HG11 VAL A 708      25.770  44.030  41.410  1.00  0.00           H
ATOM   1944 HG12 VAL A 708      24.300  44.410  42.540  1.00  0.00           H
ATOM   1945 HG13 VAL A 708      25.440  43.100  42.940  1.00  0.00           H
ATOM   1946  CG2 VAL A 708      27.660  44.980  43.300  1.00  0.00           C
ATOM   1947 HG21 VAL A 708      28.120  44.960  42.290  1.00  0.00           H
ATOM   1948 HG22 VAL A 708      27.790  43.980  43.770  1.00  0.00           H
ATOM   1949 HG23 VAL A 708      28.220  45.720  43.900  1.00  0.00           H
ATOM   1950  C   VAL A 708      24.750  46.820  41.780  1.00  0.00           C
ATOM   1951  O   VAL A 708      24.720  46.920  40.580  1.00  0.00           O
ATOM   1952  N   ALA A 709      23.670  47.050  42.550  1.00  0.00           N
ATOM   1953  HN  ALA A 709      23.700  47.150  43.550  1.00  0.00           H
ATOM   1954  CA  ALA A 709      22.300  47.300  42.060  1.00  0.00           C
ATOM   1955  HA  ALA A 709      21.870  46.440  41.570  1.00  0.00           H
ATOM   1956  CB  ALA A 709      21.280  47.610  43.220  1.00  0.00           C
ATOM   1957  HB1 ALA A 709      21.730  48.280  43.990  1.00  0.00           H
ATOM   1958  HB2 ALA A 709      21.010  46.680  43.770  1.00  0.00           H
ATOM   1959  HB3 ALA A 709      20.310  48.030  42.910  1.00  0.00           H
ATOM   1960  C   ALA A 709      22.160  48.570  41.220  1.00  0.00           C
ATOM   1961  O   ALA A 709      21.280  48.590  40.370  1.00  0.00           O
ATOM   1962  N   THR A 710      22.760  49.690  41.550  1.00  0.00           N
ATOM   1963  HN  THR A 710      23.290  49.620  42.400  1.00  0.00           H
ATOM   1964  CA  THR A 710      22.930  50.860  40.740  1.00  0.00           C
ATOM   1965  HA  THR A 710      21.970  51.200  40.370  1.00  0.00           H
ATOM   1966  CB  THR A 710      23.590  51.940  41.490  1.00  0.00           C
ATOM   1967  HB  THR A 710      24.690  51.910  41.420  1.00  0.00           H
ATOM   1968  OG1 THR A 710      23.270  51.960  42.870  1.00  0.00           O
ATOM   1969  HG1 THR A 710      23.280  51.090  43.260  1.00  0.00           H
ATOM   1970  CG2 THR A 710      23.120  53.300  40.880  1.00  0.00           C
ATOM   1971 HG21 THR A 710      23.520  53.280  39.850  1.00  0.00           H
ATOM   1972 HG22 THR A 710      23.690  54.090  41.410  1.00  0.00           H
ATOM   1973 HG23 THR A 710      22.020  53.450  40.860  1.00  0.00           H
ATOM   1974  C   THR A 710      23.800  50.660  39.520  1.00  0.00           C
ATOM   1975  O   THR A 710      23.700  51.420  38.550  1.00  0.00           O
ATOM   1976  N   ASP A 711      24.690  49.640  39.540  1.00  0.00           N
ATOM   1977  HN  ASP A 711      24.700  49.090  40.380  1.00  0.00           H
ATOM   1978  CA  ASP A 711      25.720  49.240  38.550  1.00  0.00           C
ATOM   1979  HA  ASP A 711      25.990  48.250  38.890  1.00  0.00           H
ATOM   1980  CB  ASP A 711      25.130  49.270  37.130  1.00  0.00           C
ATOM   1981  HB1 ASP A 711      24.730  50.310  36.960  1.00  0.00           H
ATOM   1982  HB2 ASP A 711      24.200  48.670  37.170  1.00  0.00           H
ATOM   1983  CG  ASP A 711      26.010  48.830  35.980  1.00  0.00           C
ATOM   1984  OD1 ASP A 711      26.080  49.490  34.860  1.00  0.00           O
ATOM   1985  OD2 ASP A 711      26.550  47.770  36.140  1.00  0.00           O
ATOM   1986  C   ASP A 711      27.060  50.030  38.680  1.00  0.00           C
ATOM   1987  O   ASP A 711      27.170  51.220  38.390  1.00  0.00           O
ATOM   1988  N   ALA A 712      28.120  49.380  39.200  1.00  0.00           N
ATOM   1989  HN  ALA A 712      28.060  48.450  39.560  1.00  0.00           H
ATOM   1990  CA  ALA A 712      29.380  50.010  39.380  1.00  0.00           C
ATOM   1991  HA  ALA A 712      29.250  50.910  39.950  1.00  0.00           H
ATOM   1992  CB  ALA A 712      30.240  49.010  40.140  1.00  0.00           C
ATOM   1993  HB1 ALA A 712      31.250  49.400  40.390  1.00  0.00           H
ATOM   1994  HB2 ALA A 712      30.340  48.210  39.380  1.00  0.00           H
ATOM   1995  HB3 ALA A 712      29.620  48.710  41.010  1.00  0.00           H
ATOM   1996  C   ALA A 712      30.040  50.530  38.080  1.00  0.00           C
ATOM   1997  O   ALA A 712      30.580  51.640  37.930  1.00  0.00           O
ATOM   1998  N   SER A 713      29.940  49.740  36.980  1.00  0.00           N
ATOM   1999  HN  SER A 713      29.490  48.850  37.100  1.00  0.00           H
ATOM   2000  CA  SER A 713      30.200  50.020  35.610  1.00  0.00           C
ATOM   2001  HA  SER A 713      31.270  50.000  35.520  1.00  0.00           H
ATOM   2002  CB  SER A 713      29.750  48.930  34.610  1.00  0.00           C
ATOM   2003  HB1 SER A 713      28.700  48.650  34.850  1.00  0.00           H
ATOM   2004  HB2 SER A 713      30.380  48.040  34.730  1.00  0.00           H
ATOM   2005  OG  SER A 713      29.890  49.180  33.180  1.00  0.00           O
ATOM   2006  HG1 SER A 713      30.830  49.170  32.950  1.00  0.00           H
ATOM   2007  C   SER A 713      29.660  51.350  35.060  1.00  0.00           C
ATOM   2008  O   SER A 713      30.350  52.250  34.600  1.00  0.00           O
ATOM   2009  N   SER A 714      28.360  51.600  35.210  1.00  0.00           N
ATOM   2010  HN  SER A 714      27.770  50.830  35.460  1.00  0.00           H
ATOM   2011  CA  SER A 714      27.720  52.850  34.780  1.00  0.00           C
ATOM   2012  HA  SER A 714      28.140  53.030  33.800  1.00  0.00           H
ATOM   2013  CB  SER A 714      26.160  52.930  34.780  1.00  0.00           C
ATOM   2014  HB1 SER A 714      25.860  53.990  34.600  1.00  0.00           H
ATOM   2015  HB2 SER A 714      25.890  52.510  35.780  1.00  0.00           H
ATOM   2016  OG  SER A 714      25.650  52.110  33.720  1.00  0.00           O
ATOM   2017  HG1 SER A 714      25.670  51.220  34.090  1.00  0.00           H
ATOM   2018  C   SER A 714      28.270  54.010  35.530  1.00  0.00           C
ATOM   2019  O   SER A 714      28.350  55.140  35.000  1.00  0.00           O
ATOM   2020  N   LEU A 715      28.630  53.860  36.800  1.00  0.00           N
ATOM   2021  HN  LEU A 715      28.540  52.980  37.280  1.00  0.00           H
ATOM   2022  CA  LEU A 715      29.010  55.030  37.610  1.00  0.00           C
ATOM   2023  HA  LEU A 715      28.630  55.930  37.160  1.00  0.00           H
ATOM   2024  CB  LEU A 715      28.620  54.790  39.100  1.00  0.00           C
ATOM   2025  HB1 LEU A 715      28.890  55.730  39.640  1.00  0.00           H
ATOM   2026  HB2 LEU A 715      29.300  53.950  39.380  1.00  0.00           H
ATOM   2027  CG  LEU A 715      27.090  54.510  39.310  1.00  0.00           C
ATOM   2028  HG  LEU A 715      26.720  53.810  38.520  1.00  0.00           H
ATOM   2029  CD1 LEU A 715      26.910  54.020  40.720  1.00  0.00           C
ATOM   2030 HD11 LEU A 715      27.300  54.760  41.450  1.00  0.00           H
ATOM   2031 HD12 LEU A 715      27.330  53.010  40.930  1.00  0.00           H
ATOM   2032 HD13 LEU A 715      25.840  53.930  40.990  1.00  0.00           H
ATOM   2033  CD2 LEU A 715      26.250  55.760  38.990  1.00  0.00           C
ATOM   2034 HD21 LEU A 715      26.370  56.560  39.750  1.00  0.00           H
ATOM   2035 HD22 LEU A 715      25.180  55.480  38.910  1.00  0.00           H
ATOM   2036 HD23 LEU A 715      26.430  56.130  37.950  1.00  0.00           H
ATOM   2037  C   LEU A 715      30.490  55.180  37.640  1.00  0.00           C
ATOM   2038  O   LEU A 715      30.940  56.190  38.180  1.00  0.00           O
ATOM   2039  N   VAL A 716      31.400  54.340  37.110  1.00  0.00           N
ATOM   2040  HN  VAL A 716      31.040  53.570  36.580  1.00  0.00           H
ATOM   2041  CA  VAL A 716      32.870  54.520  37.240  1.00  0.00           C
ATOM   2042  HA  VAL A 716      33.070  54.970  38.210  1.00  0.00           H
ATOM   2043  CB  VAL A 716      33.450  53.130  37.390  1.00  0.00           C
ATOM   2044  HB  VAL A 716      32.770  52.590  38.080  1.00  0.00           H
ATOM   2045  CG1 VAL A 716      33.630  52.360  36.050  1.00  0.00           C
ATOM   2046 HG11 VAL A 716      34.410  52.970  35.550  1.00  0.00           H
ATOM   2047 HG12 VAL A 716      32.660  52.090  35.580  1.00  0.00           H
ATOM   2048 HG13 VAL A 716      34.160  51.440  36.370  1.00  0.00           H
ATOM   2049  CG2 VAL A 716      34.880  53.200  38.060  1.00  0.00           C
ATOM   2050 HG21 VAL A 716      34.960  53.980  38.840  1.00  0.00           H
ATOM   2051 HG22 VAL A 716      35.700  53.560  37.400  1.00  0.00           H
ATOM   2052 HG23 VAL A 716      35.130  52.230  38.530  1.00  0.00           H
ATOM   2053  C   VAL A 716      33.450  55.350  36.120  1.00  0.00           C
ATOM   2054  O   VAL A 716      34.580  55.850  36.200  1.00  0.00           O
ATOM   2055  N   CYS A 717      32.630  55.620  35.050  1.00  0.00           N
ATOM   2056  HN  CYS A 717      31.720  55.190  35.070  1.00  0.00           H
ATOM   2057  CA  CYS A 717      33.020  56.340  33.850  1.00  0.00           C
ATOM   2058  HA  CYS A 717      33.850  55.750  33.480  1.00  0.00           H
ATOM   2059  CB  CYS A 717      32.010  56.300  32.710  1.00  0.00           C
ATOM   2060  HB1 CYS A 717      31.990  55.230  32.420  1.00  0.00           H
ATOM   2061  HB2 CYS A 717      32.370  56.800  31.770  1.00  0.00           H
ATOM   2062  SG  CYS A 717      30.380  56.900  32.990  1.00  0.00           S
ATOM   2063  HG1 CYS A 717      30.540  58.210  32.900  1.00  0.00           H
ATOM   2064  C   CYS A 717      33.520  57.740  34.000  1.00  0.00           C
ATOM   2065  O   CYS A 717      34.400  58.180  33.230  1.00  0.00           O
ATOM   2066  N   TYR A 718      33.070  58.450  35.090  1.00  0.00           N
ATOM   2067  HN  TYR A 718      32.270  58.050  35.530  1.00  0.00           H
ATOM   2068  CA  TYR A 718      33.450  59.750  35.570  1.00  0.00           C
ATOM   2069  HA  TYR A 718      33.480  60.430  34.740  1.00  0.00           H
ATOM   2070  CB  TYR A 718      32.360  60.330  36.560  1.00  0.00           C
ATOM   2071  HB1 TYR A 718      32.560  61.430  36.600  1.00  0.00           H
ATOM   2072  HB2 TYR A 718      32.420  59.940  37.600  1.00  0.00           H
ATOM   2073  CG  TYR A 718      30.940  60.060  36.090  1.00  0.00           C
ATOM   2074  CD1 TYR A 718      30.500  60.540  34.860  1.00  0.00           C
ATOM   2075  HD1 TYR A 718      31.030  61.310  34.340  1.00  0.00           H
ATOM   2076  CE1 TYR A 718      29.210  60.110  34.350  1.00  0.00           C
ATOM   2077  HE1 TYR A 718      29.000  60.480  33.350  1.00  0.00           H
ATOM   2078  CZ  TYR A 718      28.360  59.400  35.150  1.00  0.00           C
ATOM   2079  OH  TYR A 718      27.190  58.890  34.610  1.00  0.00           O
ATOM   2080  HH  TYR A 718      26.610  58.740  35.360  1.00  0.00           H
ATOM   2081  CD2 TYR A 718      30.020  59.230  36.800  1.00  0.00           C
ATOM   2082  HD2 TYR A 718      30.290  58.970  37.820  1.00  0.00           H
ATOM   2083  CE2 TYR A 718      28.730  58.980  36.410  1.00  0.00           C
ATOM   2084  HE2 TYR A 718      28.100  58.340  37.020  1.00  0.00           H
ATOM   2085  C   TYR A 718      34.830  59.760  36.260  1.00  0.00           C
ATOM   2086  O   TYR A 718      35.540  60.760  36.300  1.00  0.00           O
ATOM   2087  N   ILE A 719      35.250  58.580  36.770  1.00  0.00           N
ATOM   2088  HN  ILE A 719      34.850  57.730  36.440  1.00  0.00           H
ATOM   2089  CA  ILE A 719      36.580  58.490  37.380  1.00  0.00           C
ATOM   2090  HA  ILE A 719      36.830  59.460  37.790  1.00  0.00           H
ATOM   2091  CB  ILE A 719      36.560  57.650  38.670  1.00  0.00           C
ATOM   2092  HB  ILE A 719      36.530  56.590  38.360  1.00  0.00           H
ATOM   2093  CG2 ILE A 719      37.900  57.840  39.510  1.00  0.00           C
ATOM   2094 HG21 ILE A 719      38.050  57.000  40.220  1.00  0.00           H
ATOM   2095 HG22 ILE A 719      37.760  58.700  40.190  1.00  0.00           H
ATOM   2096 HG23 ILE A 719      38.810  57.930  38.880  1.00  0.00           H
ATOM   2097  CG1 ILE A 719      35.370  57.770  39.570  1.00  0.00           C
ATOM   2098 HG11 ILE A 719      34.450  57.560  38.990  1.00  0.00           H
ATOM   2099 HG12 ILE A 719      35.290  58.750  40.100  1.00  0.00           H
ATOM   2100  CD  ILE A 719      35.510  56.880  40.850  1.00  0.00           C
ATOM   2101  HD1 ILE A 719      34.610  56.740  41.480  1.00  0.00           H
ATOM   2102  HD2 ILE A 719      36.290  57.390  41.440  1.00  0.00           H
ATOM   2103  HD3 ILE A 719      35.920  55.880  40.590  1.00  0.00           H
ATOM   2104  C   ILE A 719      37.640  58.170  36.320  1.00  0.00           C
ATOM   2105  O   ILE A 719      37.730  56.990  36.040  1.00  0.00           O
ATOM   2106  N   THR A 720      38.450  59.140  35.860  1.00  0.00           N
ATOM   2107  HN  THR A 720      38.280  60.090  36.140  1.00  0.00           H
ATOM   2108  CA  THR A 720      39.410  58.980  34.840  1.00  0.00           C
ATOM   2109  HA  THR A 720      39.080  58.100  34.300  1.00  0.00           H
ATOM   2110  CB  THR A 720      39.350  60.100  33.740  1.00  0.00           C
ATOM   2111  HB  THR A 720      39.900  59.880  32.790  1.00  0.00           H
ATOM   2112  OG1 THR A 720      39.950  61.320  34.170  1.00  0.00           O
ATOM   2113  HG1 THR A 720      40.270  61.770  33.380  1.00  0.00           H
ATOM   2114  CG2 THR A 720      37.880  60.320  33.250  1.00  0.00           C
ATOM   2115 HG21 THR A 720      37.330  61.070  33.850  1.00  0.00           H
ATOM   2116 HG22 THR A 720      37.270  59.400  33.320  1.00  0.00           H
ATOM   2117 HG23 THR A 720      38.000  60.670  32.200  1.00  0.00           H
ATOM   2118  C   THR A 720      40.830  58.810  35.470  1.00  0.00           C
ATOM   2119  O   THR A 720      41.010  58.840  36.660  1.00  0.00           O
ATOM   2120  N   ARG A 721      41.940  58.640  34.630  1.00  0.00           N
ATOM   2121  HN  ARG A 721      41.820  58.620  33.640  1.00  0.00           H
ATOM   2122  CA  ARG A 721      43.290  58.370  35.150  1.00  0.00           C
ATOM   2123  HA  ARG A 721      43.230  57.660  35.960  1.00  0.00           H
ATOM   2124  CB  ARG A 721      44.310  57.870  34.160  1.00  0.00           C
ATOM   2125  HB1 ARG A 721      45.300  57.780  34.650  1.00  0.00           H
ATOM   2126  HB2 ARG A 721      44.360  58.550  33.290  1.00  0.00           H
ATOM   2127  CG  ARG A 721      43.920  56.550  33.510  1.00  0.00           C
ATOM   2128  HG1 ARG A 721      44.570  56.140  32.710  1.00  0.00           H
ATOM   2129  HG2 ARG A 721      42.920  56.700  33.050  1.00  0.00           H
ATOM   2130  CD  ARG A 721      43.680  55.330  34.440  1.00  0.00           C
ATOM   2131  HD1 ARG A 721      43.340  54.450  33.870  1.00  0.00           H
ATOM   2132  HD2 ARG A 721      42.920  55.610  35.200  1.00  0.00           H
ATOM   2133  NE  ARG A 721      45.050  55.000  34.950  1.00  0.00           N
ATOM   2134  HE  ARG A 721      45.860  55.190  34.390  1.00  0.00           H
ATOM   2135  CZ  ARG A 721      45.230  54.270  36.060  1.00  0.00           C
ATOM   2136  NH1 ARG A 721      44.310  53.720  36.840  1.00  0.00           N
ATOM   2137 HH11 ARG A 721      43.360  53.970  36.660  1.00  0.00           H
ATOM   2138 HH12 ARG A 721      44.610  53.310  37.700  1.00  0.00           H
ATOM   2139  NH2 ARG A 721      46.490  53.910  36.260  1.00  0.00           N
ATOM   2140 HH21 ARG A 721      47.170  54.520  35.860  1.00  0.00           H
ATOM   2141 HH22 ARG A 721      46.630  53.450  37.140  1.00  0.00           H
ATOM   2142  C   ARG A 721      43.950  59.570  35.810  1.00  0.00           C
ATOM   2143  O   ARG A 721      44.890  59.510  36.600  1.00  0.00           O
ATOM   2144  N   PHE A 722      43.370  60.800  35.520  1.00  0.00           N
ATOM   2145  HN  PHE A 722      42.680  60.830  34.800  1.00  0.00           H
ATOM   2146  CA  PHE A 722      43.680  61.990  36.240  1.00  0.00           C
ATOM   2147  HA  PHE A 722      44.740  62.120  36.100  1.00  0.00           H
ATOM   2148  CB  PHE A 722      42.960  63.210  35.510  1.00  0.00           C
ATOM   2149  HB1 PHE A 722      41.890  62.990  35.370  1.00  0.00           H
ATOM   2150  HB2 PHE A 722      43.460  63.230  34.520  1.00  0.00           H
ATOM   2151  CG  PHE A 722      43.110  64.600  36.140  1.00  0.00           C
ATOM   2152  CD1 PHE A 722      44.070  65.510  35.670  1.00  0.00           C
ATOM   2153  HD1 PHE A 722      44.670  65.240  34.820  1.00  0.00           H
ATOM   2154  CE1 PHE A 722      44.080  66.770  36.200  1.00  0.00           C
ATOM   2155  HE1 PHE A 722      44.590  67.430  35.530  1.00  0.00           H
ATOM   2156  CZ  PHE A 722      43.250  67.110  37.240  1.00  0.00           C
ATOM   2157  HZ  PHE A 722      43.270  68.120  37.630  1.00  0.00           H
ATOM   2158  CD2 PHE A 722      42.170  64.920  37.130  1.00  0.00           C
ATOM   2159  HD2 PHE A 722      41.390  64.230  37.400  1.00  0.00           H
ATOM   2160  CE2 PHE A 722      42.280  66.210  37.680  1.00  0.00           C
ATOM   2161  HE2 PHE A 722      41.510  66.510  38.370  1.00  0.00           H
ATOM   2162  C   PHE A 722      43.380  61.990  37.710  1.00  0.00           C
ATOM   2163  O   PHE A 722      44.200  62.320  38.530  1.00  0.00           O
ATOM   2164  N   THR A 723      42.160  61.480  37.950  1.00  0.00           N
ATOM   2165  HN  THR A 723      41.550  61.310  37.190  1.00  0.00           H
ATOM   2166  CA  THR A 723      41.820  61.140  39.270  1.00  0.00           C
ATOM   2167  HA  THR A 723      42.070  62.010  39.850  1.00  0.00           H
ATOM   2168  CB  THR A 723      40.260  61.020  39.280  1.00  0.00           C
ATOM   2169  HB  THR A 723      39.940  60.270  38.520  1.00  0.00           H
ATOM   2170  OG1 THR A 723      39.720  62.320  39.030  1.00  0.00           O
ATOM   2171  HG1 THR A 723      39.260  62.300  38.190  1.00  0.00           H
ATOM   2172  CG2 THR A 723      39.840  60.520  40.660  1.00  0.00           C
ATOM   2173 HG21 THR A 723      38.770  60.760  40.840  1.00  0.00           H
ATOM   2174 HG22 THR A 723      40.400  61.010  41.480  1.00  0.00           H
ATOM   2175 HG23 THR A 723      40.070  59.440  40.770  1.00  0.00           H
ATOM   2176  C   THR A 723      42.560  60.010  39.980  1.00  0.00           C
ATOM   2177  O   THR A 723      43.150  60.160  41.050  1.00  0.00           O
ATOM   2178  N   GLU A 724      42.560  58.810  39.340  1.00  0.00           N
ATOM   2179  HN  GLU A 724      42.160  58.710  38.430  1.00  0.00           H
ATOM   2180  CA  GLU A 724      43.090  57.640  39.960  1.00  0.00           C
ATOM   2181  HA  GLU A 724      42.640  57.550  40.930  1.00  0.00           H
ATOM   2182  CB  GLU A 724      42.970  56.430  39.060  1.00  0.00           C
ATOM   2183  HB1 GLU A 724      43.560  55.580  39.470  1.00  0.00           H
ATOM   2184  HB2 GLU A 724      43.390  56.530  38.030  1.00  0.00           H
ATOM   2185  CG  GLU A 724      41.470  56.060  38.980  1.00  0.00           C
ATOM   2186  HG1 GLU A 724      40.850  56.770  38.410  1.00  0.00           H
ATOM   2187  HG2 GLU A 724      41.140  56.000  40.040  1.00  0.00           H
ATOM   2188  CD  GLU A 724      41.340  54.640  38.400  1.00  0.00           C
ATOM   2189  OE1 GLU A 724      41.670  54.360  37.220  1.00  0.00           O
ATOM   2190  OE2 GLU A 724      40.920  53.780  39.190  1.00  0.00           O
ATOM   2191  C   GLU A 724      44.600  57.680  40.370  1.00  0.00           C
ATOM   2192  O   GLU A 724      44.890  57.040  41.360  1.00  0.00           O
ATOM   2193  N   GLU A 725      45.540  58.280  39.600  1.00  0.00           N
ATOM   2194  HN  GLU A 725      45.180  58.580  38.730  1.00  0.00           H
ATOM   2195  CA  GLU A 725      46.900  58.170  39.890  1.00  0.00           C
ATOM   2196  HA  GLU A 725      47.270  57.230  40.270  1.00  0.00           H
ATOM   2197  CB  GLU A 725      47.720  58.510  38.530  1.00  0.00           C
ATOM   2198  HB1 GLU A 725      48.770  58.360  38.880  1.00  0.00           H
ATOM   2199  HB2 GLU A 725      47.560  59.520  38.100  1.00  0.00           H
ATOM   2200  CG  GLU A 725      47.640  57.410  37.380  1.00  0.00           C
ATOM   2201  HG1 GLU A 725      46.650  57.520  36.900  1.00  0.00           H
ATOM   2202  HG2 GLU A 725      47.720  56.380  37.810  1.00  0.00           H
ATOM   2203  CD  GLU A 725      48.790  57.660  36.460  1.00  0.00           C
ATOM   2204  OE1 GLU A 725      49.440  56.680  35.990  1.00  0.00           O
ATOM   2205  OE2 GLU A 725      48.950  58.850  36.000  1.00  0.00           O
ATOM   2206  C   GLU A 725      47.250  59.290  40.820  1.00  0.00           C
ATOM   2207  O   GLU A 725      48.300  59.220  41.450  1.00  0.00           O
ATOM   2208  N   ALA A 726      46.480  60.400  40.850  1.00  0.00           N
ATOM   2209  HN  ALA A 726      45.650  60.400  40.300  1.00  0.00           H
ATOM   2210  CA  ALA A 726      46.610  61.500  41.840  1.00  0.00           C
ATOM   2211  HA  ALA A 726      47.680  61.660  41.940  1.00  0.00           H
ATOM   2212  CB  ALA A 726      45.760  62.790  41.460  1.00  0.00           C
ATOM   2213  HB1 ALA A 726      45.740  63.570  42.240  1.00  0.00           H
ATOM   2214  HB2 ALA A 726      44.700  62.470  41.450  1.00  0.00           H
ATOM   2215  HB3 ALA A 726      46.240  63.190  40.530  1.00  0.00           H
ATOM   2216  C   ALA A 726      46.110  61.060  43.310  1.00  0.00           C
ATOM   2217  O   ALA A 726      46.750  61.320  44.330  1.00  0.00           O
ATOM   2218  N   PHE A 727      45.060  60.230  43.400  1.00  0.00           N
ATOM   2219  HN  PHE A 727      44.570  60.180  42.540  1.00  0.00           H
ATOM   2220  CA  PHE A 727      44.610  59.590  44.580  1.00  0.00           C
ATOM   2221  HA  PHE A 727      44.390  60.280  45.380  1.00  0.00           H
ATOM   2222  CB  PHE A 727      43.260  58.840  44.250  1.00  0.00           C
ATOM   2223  HB1 PHE A 727      43.360  58.100  43.440  1.00  0.00           H
ATOM   2224  HB2 PHE A 727      42.470  59.520  43.890  1.00  0.00           H
ATOM   2225  CG  PHE A 727      42.690  58.060  45.420  1.00  0.00           C
ATOM   2226  CD1 PHE A 727      42.130  56.790  45.260  1.00  0.00           C
ATOM   2227  HD1 PHE A 727      42.200  56.270  44.320  1.00  0.00           H
ATOM   2228  CE1 PHE A 727      41.570  56.110  46.320  1.00  0.00           C
ATOM   2229  HE1 PHE A 727      41.360  55.060  46.230  1.00  0.00           H
ATOM   2230  CZ  PHE A 727      41.360  56.780  47.560  1.00  0.00           C
ATOM   2231  HZ  PHE A 727      40.900  56.240  48.370  1.00  0.00           H
ATOM   2232  CD2 PHE A 727      42.420  58.740  46.630  1.00  0.00           C
ATOM   2233  HD2 PHE A 727      42.810  59.740  46.840  1.00  0.00           H
ATOM   2234  CE2 PHE A 727      41.620  58.150  47.660  1.00  0.00           C
ATOM   2235  HE2 PHE A 727      41.380  58.700  48.560  1.00  0.00           H
ATOM   2236  C   PHE A 727      45.640  58.550  45.040  1.00  0.00           C
ATOM   2237  O   PHE A 727      45.910  58.540  46.220  1.00  0.00           O
ATOM   2238  N   ALA A 728      46.260  57.790  44.090  1.00  0.00           N
ATOM   2239  HN  ALA A 728      45.960  57.990  43.160  1.00  0.00           H
ATOM   2240  CA  ALA A 728      47.470  57.070  44.410  1.00  0.00           C
ATOM   2241  HA  ALA A 728      47.230  56.510  45.300  1.00  0.00           H
ATOM   2242  CB  ALA A 728      48.000  56.160  43.180  1.00  0.00           C
ATOM   2243  HB1 ALA A 728      47.270  55.430  42.780  1.00  0.00           H
ATOM   2244  HB2 ALA A 728      48.980  55.680  43.330  1.00  0.00           H
ATOM   2245  HB3 ALA A 728      48.250  56.770  42.280  1.00  0.00           H
ATOM   2246  C   ALA A 728      48.620  57.960  44.860  1.00  0.00           C
ATOM   2247  O   ALA A 728      49.420  57.570  45.750  1.00  0.00           O
ATOM   2248  N   ALA A 729      48.840  59.090  44.150  1.00  0.00           N
ATOM   2249  HN  ALA A 729      48.360  59.350  43.320  1.00  0.00           H
ATOM   2250  CA  ALA A 729      49.920  60.030  44.570  1.00  0.00           C
ATOM   2251  HA  ALA A 729      50.800  59.460  44.330  1.00  0.00           H
ATOM   2252  CB  ALA A 729      49.990  61.260  43.610  1.00  0.00           C
ATOM   2253  HB1 ALA A 729      50.640  62.010  44.110  1.00  0.00           H
ATOM   2254  HB2 ALA A 729      48.970  61.680  43.490  1.00  0.00           H
ATOM   2255  HB3 ALA A 729      50.430  60.990  42.630  1.00  0.00           H
ATOM   2256  C   ALA A 729      50.030  60.430  46.100  1.00  0.00           C
ATOM   2257  O   ALA A 729      51.090  60.310  46.670  1.00  0.00           O
ATOM   2258  N   LEU A 730      48.880  60.710  46.730  1.00  0.00           N
ATOM   2259  HN  LEU A 730      48.060  60.780  46.150  1.00  0.00           H
ATOM   2260  CA  LEU A 730      48.580  60.970  48.040  1.00  0.00           C
ATOM   2261  HA  LEU A 730      49.060  61.900  48.290  1.00  0.00           H
ATOM   2262  CB  LEU A 730      47.060  61.210  48.130  1.00  0.00           C
ATOM   2263  HB1 LEU A 730      46.470  60.410  47.640  1.00  0.00           H
ATOM   2264  HB2 LEU A 730      46.920  62.160  47.560  1.00  0.00           H
ATOM   2265  CG  LEU A 730      46.460  61.360  49.500  1.00  0.00           C
ATOM   2266  HG  LEU A 730      46.600  60.510  50.200  1.00  0.00           H
ATOM   2267  CD1 LEU A 730      47.020  62.610  50.220  1.00  0.00           C
ATOM   2268 HD11 LEU A 730      46.150  63.180  50.600  1.00  0.00           H
ATOM   2269 HD12 LEU A 730      47.510  63.170  49.390  1.00  0.00           H
ATOM   2270 HD13 LEU A 730      47.740  62.260  50.990  1.00  0.00           H
ATOM   2271  CD2 LEU A 730      44.920  61.480  49.270  1.00  0.00           C
ATOM   2272 HD21 LEU A 730      44.730  62.390  48.660  1.00  0.00           H
ATOM   2273 HD22 LEU A 730      44.490  61.710  50.270  1.00  0.00           H
ATOM   2274 HD23 LEU A 730      44.300  60.610  48.950  1.00  0.00           H
ATOM   2275  C   LEU A 730      48.930  59.830  48.980  1.00  0.00           C
ATOM   2276  O   LEU A 730      49.710  60.070  49.950  1.00  0.00           O
ATOM   2277  N   ILE A 731      48.420  58.580  48.690  1.00  0.00           N
ATOM   2278  HN  ILE A 731      47.800  58.460  47.920  1.00  0.00           H
ATOM   2279  CA  ILE A 731      48.630  57.350  49.350  1.00  0.00           C
ATOM   2280  HA  ILE A 731      48.420  57.510  50.400  1.00  0.00           H
ATOM   2281  CB  ILE A 731      47.740  56.120  48.890  1.00  0.00           C
ATOM   2282  HB  ILE A 731      47.950  55.880  47.830  1.00  0.00           H
ATOM   2283  CG2 ILE A 731      47.940  54.910  49.760  1.00  0.00           C
ATOM   2284 HG21 ILE A 731      47.100  54.180  49.680  1.00  0.00           H
ATOM   2285 HG22 ILE A 731      47.970  55.030  50.860  1.00  0.00           H
ATOM   2286 HG23 ILE A 731      48.830  54.290  49.540  1.00  0.00           H
ATOM   2287  CG1 ILE A 731      46.250  56.520  48.810  1.00  0.00           C
ATOM   2288 HG11 ILE A 731      45.810  55.540  48.540  1.00  0.00           H
ATOM   2289 HG12 ILE A 731      46.010  57.320  48.070  1.00  0.00           H
ATOM   2290  CD  ILE A 731      45.580  56.900  50.190  1.00  0.00           C
ATOM   2291  HD1 ILE A 731      44.490  56.840  50.000  1.00  0.00           H
ATOM   2292  HD2 ILE A 731      45.880  57.940  50.460  1.00  0.00           H
ATOM   2293  HD3 ILE A 731      45.980  56.250  51.000  1.00  0.00           H
ATOM   2294  C   ILE A 731      50.180  57.050  49.380  1.00  0.00           C
ATOM   2295  O   ILE A 731      50.750  56.530  50.360  1.00  0.00           O
ATOM   2296  N   CYS A 732      50.940  57.320  48.330  1.00  0.00           N
ATOM   2297  HN  CYS A 732      50.520  57.640  47.490  1.00  0.00           H
ATOM   2298  CA  CYS A 732      52.410  57.180  48.250  1.00  0.00           C
ATOM   2299  HA  CYS A 732      52.690  56.140  48.430  1.00  0.00           H
ATOM   2300  CB  CYS A 732      52.930  57.550  46.810  1.00  0.00           C
ATOM   2301  HB1 CYS A 732      54.030  57.520  46.660  1.00  0.00           H
ATOM   2302  HB2 CYS A 732      52.730  58.620  46.570  1.00  0.00           H
ATOM   2303  SG  CYS A 732      52.250  56.610  45.470  1.00  0.00           S
ATOM   2304  HG1 CYS A 732      52.600  55.370  45.780  1.00  0.00           H
ATOM   2305  C   CYS A 732      53.270  58.000  49.200  1.00  0.00           C
ATOM   2306  O   CYS A 732      54.240  57.500  49.850  1.00  0.00           O
ATOM   2307  N   ILE A 733      52.930  59.280  49.420  1.00  0.00           N
ATOM   2308  HN  ILE A 733      52.190  59.670  48.880  1.00  0.00           H
ATOM   2309  CA  ILE A 733      53.670  60.100  50.380  1.00  0.00           C
ATOM   2310  HA  ILE A 733      54.740  59.980  50.290  1.00  0.00           H
ATOM   2311  CB  ILE A 733      53.490  61.470  49.990  1.00  0.00           C
ATOM   2312  HB  ILE A 733      52.430  61.770  50.120  1.00  0.00           H
ATOM   2313  CG2 ILE A 733      54.370  62.330  51.020  1.00  0.00           C
ATOM   2314 HG21 ILE A 733      55.460  62.120  50.940  1.00  0.00           H
ATOM   2315 HG22 ILE A 733      54.000  62.110  52.040  1.00  0.00           H
ATOM   2316 HG23 ILE A 733      54.160  63.410  50.880  1.00  0.00           H
ATOM   2317  CG1 ILE A 733      53.950  61.730  48.480  1.00  0.00           C
ATOM   2318 HG11 ILE A 733      53.700  62.780  48.250  1.00  0.00           H
ATOM   2319 HG12 ILE A 733      53.250  61.220  47.790  1.00  0.00           H
ATOM   2320  CD  ILE A 733      55.380  61.470  48.160  1.00  0.00           C
ATOM   2321  HD1 ILE A 733      55.590  61.840  47.140  1.00  0.00           H
ATOM   2322  HD2 ILE A 733      55.540  60.370  48.210  1.00  0.00           H
ATOM   2323  HD3 ILE A 733      56.120  61.910  48.860  1.00  0.00           H
ATOM   2324  C   ILE A 733      53.200  59.790  51.840  1.00  0.00           C
ATOM   2325  O   ILE A 733      54.010  59.750  52.780  1.00  0.00           O
ATOM   2326  N   ILE A 734      51.940  59.410  52.070  1.00  0.00           N
ATOM   2327  HN  ILE A 734      51.340  59.380  51.260  1.00  0.00           H
ATOM   2328  CA  ILE A 734      51.370  58.920  53.300  1.00  0.00           C
ATOM   2329  HA  ILE A 734      51.560  59.680  54.030  1.00  0.00           H
ATOM   2330  CB  ILE A 734      49.840  58.770  53.240  1.00  0.00           C
ATOM   2331  HB  ILE A 734      49.530  58.090  52.420  1.00  0.00           H
ATOM   2332  CG2 ILE A 734      49.410  58.200  54.630  1.00  0.00           C
ATOM   2333 HG21 ILE A 734      50.020  57.290  54.760  1.00  0.00           H
ATOM   2334 HG22 ILE A 734      48.330  57.940  54.520  1.00  0.00           H
ATOM   2335 HG23 ILE A 734      49.470  58.980  55.430  1.00  0.00           H
ATOM   2336  CG1 ILE A 734      49.110  60.130  53.090  1.00  0.00           C
ATOM   2337 HG11 ILE A 734      49.450  60.680  52.190  1.00  0.00           H
ATOM   2338 HG12 ILE A 734      49.350  60.710  54.010  1.00  0.00           H
ATOM   2339  CD  ILE A 734      47.560  60.020  53.040  1.00  0.00           C
ATOM   2340  HD1 ILE A 734      47.340  59.420  52.130  1.00  0.00           H
ATOM   2341  HD2 ILE A 734      47.160  61.060  52.960  1.00  0.00           H
ATOM   2342  HD3 ILE A 734      47.160  59.370  53.840  1.00  0.00           H
ATOM   2343  C   ILE A 734      52.080  57.620  53.710  1.00  0.00           C
ATOM   2344  O   ILE A 734      52.460  57.410  54.890  1.00  0.00           O
ATOM   2345  N   PHE A 735      52.340  56.720  52.740  1.00  0.00           N
ATOM   2346  HN  PHE A 735      51.950  56.860  51.840  1.00  0.00           H
ATOM   2347  CA  PHE A 735      53.240  55.580  52.920  1.00  0.00           C
ATOM   2348  HA  PHE A 735      52.800  55.010  53.720  1.00  0.00           H
ATOM   2349  CB  PHE A 735      53.280  54.540  51.760  1.00  0.00           C
ATOM   2350  HB1 PHE A 735      54.200  53.950  51.870  1.00  0.00           H
ATOM   2351  HB2 PHE A 735      53.240  55.010  50.750  1.00  0.00           H
ATOM   2352  CG  PHE A 735      52.210  53.420  51.760  1.00  0.00           C
ATOM   2353  CD1 PHE A 735      50.870  53.630  51.990  1.00  0.00           C
ATOM   2354  HD1 PHE A 735      50.460  54.540  52.400  1.00  0.00           H
ATOM   2355  CE1 PHE A 735      49.960  52.590  52.050  1.00  0.00           C
ATOM   2356  HE1 PHE A 735      48.990  52.740  52.480  1.00  0.00           H
ATOM   2357  CZ  PHE A 735      50.320  51.280  51.630  1.00  0.00           C
ATOM   2358  HZ  PHE A 735      49.610  50.510  51.900  1.00  0.00           H
ATOM   2359  CD2 PHE A 735      52.560  52.140  51.300  1.00  0.00           C
ATOM   2360  HD2 PHE A 735      53.580  51.920  51.020  1.00  0.00           H
ATOM   2361  CE2 PHE A 735      51.690  51.070  51.360  1.00  0.00           C
ATOM   2362  HE2 PHE A 735      52.100  50.080  51.210  1.00  0.00           H
ATOM   2363  C   PHE A 735      54.630  55.880  53.380  1.00  0.00           C
ATOM   2364  O   PHE A 735      55.110  55.210  54.310  1.00  0.00           O
ATOM   2365  N   ILE A 736      55.330  56.740  52.670  1.00  0.00           N
ATOM   2366  HN  ILE A 736      54.920  57.130  51.850  1.00  0.00           H
ATOM   2367  CA  ILE A 736      56.720  57.120  53.060  1.00  0.00           C
ATOM   2368  HA  ILE A 736      57.400  56.290  52.960  1.00  0.00           H
ATOM   2369  CB  ILE A 736      57.260  58.130  52.010  1.00  0.00           C
ATOM   2370  HB  ILE A 736      56.440  58.880  51.880  1.00  0.00           H
ATOM   2371  CG2 ILE A 736      58.470  58.890  52.630  1.00  0.00           C
ATOM   2372 HG21 ILE A 736      59.270  58.160  52.900  1.00  0.00           H
ATOM   2373 HG22 ILE A 736      58.150  59.470  53.520  1.00  0.00           H
ATOM   2374 HG23 ILE A 736      58.720  59.720  51.940  1.00  0.00           H
ATOM   2375  CG1 ILE A 736      57.510  57.400  50.710  1.00  0.00           C
ATOM   2376 HG11 ILE A 736      56.620  56.790  50.440  1.00  0.00           H
ATOM   2377 HG12 ILE A 736      58.420  56.770  50.810  1.00  0.00           H
ATOM   2378  CD  ILE A 736      57.790  58.340  49.510  1.00  0.00           C
ATOM   2379  HD1 ILE A 736      58.860  58.600  49.660  1.00  0.00           H
ATOM   2380  HD2 ILE A 736      57.110  59.210  49.440  1.00  0.00           H
ATOM   2381  HD3 ILE A 736      57.660  57.660  48.640  1.00  0.00           H
ATOM   2382  C   ILE A 736      56.700  57.680  54.470  1.00  0.00           C
ATOM   2383  O   ILE A 736      57.470  57.320  55.380  1.00  0.00           O
ATOM   2384  N   TYR A 737      55.740  58.570  54.690  1.00  0.00           N
ATOM   2385  HN  TYR A 737      55.110  58.900  54.000  1.00  0.00           H
ATOM   2386  CA  TYR A 737      55.480  59.350  56.000  1.00  0.00           C
ATOM   2387  HA  TYR A 737      56.440  59.810  56.230  1.00  0.00           H
ATOM   2388  CB  TYR A 737      54.470  60.560  55.770  1.00  0.00           C
ATOM   2389  HB1 TYR A 737      53.550  60.200  55.270  1.00  0.00           H
ATOM   2390  HB2 TYR A 737      54.830  61.380  55.120  1.00  0.00           H
ATOM   2391  CG  TYR A 737      54.010  61.090  57.120  1.00  0.00           C
ATOM   2392  CD1 TYR A 737      53.060  60.390  57.900  1.00  0.00           C
ATOM   2393  HD1 TYR A 737      52.570  59.550  57.440  1.00  0.00           H
ATOM   2394  CE1 TYR A 737      52.650  60.880  59.110  1.00  0.00           C
ATOM   2395  HE1 TYR A 737      51.980  60.300  59.740  1.00  0.00           H
ATOM   2396  CZ  TYR A 737      53.330  62.000  59.620  1.00  0.00           C
ATOM   2397  OH  TYR A 737      52.980  62.570  60.860  1.00  0.00           O
ATOM   2398  HH  TYR A 737      52.330  61.950  61.220  1.00  0.00           H
ATOM   2399  CD2 TYR A 737      54.720  62.140  57.640  1.00  0.00           C
ATOM   2400  HD2 TYR A 737      55.560  62.660  57.220  1.00  0.00           H
ATOM   2401  CE2 TYR A 737      54.370  62.610  58.880  1.00  0.00           C
ATOM   2402  HE2 TYR A 737      54.890  63.400  59.390  1.00  0.00           H
ATOM   2403  C   TYR A 737      55.270  58.430  57.200  1.00  0.00           C
ATOM   2404  O   TYR A 737      55.870  58.590  58.260  1.00  0.00           O
ATOM   2405  N   GLU A 738      54.380  57.460  56.990  1.00  0.00           N
ATOM   2406  HN  GLU A 738      53.850  57.450  56.140  1.00  0.00           H
ATOM   2407  CA  GLU A 738      53.940  56.580  58.050  1.00  0.00           C
ATOM   2408  HA  GLU A 738      53.560  57.250  58.810  1.00  0.00           H
ATOM   2409  CB  GLU A 738      52.820  55.540  57.650  1.00  0.00           C
ATOM   2410  HB1 GLU A 738      52.630  54.700  58.350  1.00  0.00           H
ATOM   2411  HB2 GLU A 738      53.100  55.120  56.670  1.00  0.00           H
ATOM   2412  CG  GLU A 738      51.460  56.140  57.450  1.00  0.00           C
ATOM   2413  HG1 GLU A 738      50.800  55.570  56.760  1.00  0.00           H
ATOM   2414  HG2 GLU A 738      51.500  57.150  56.980  1.00  0.00           H
ATOM   2415  CD  GLU A 738      50.570  56.270  58.640  1.00  0.00           C
ATOM   2416  OE1 GLU A 738      49.540  56.910  58.610  1.00  0.00           O
ATOM   2417  OE2 GLU A 738      50.880  55.700  59.680  1.00  0.00           O
ATOM   2418  C   GLU A 738      55.000  55.820  58.830  1.00  0.00           C
ATOM   2419  O   GLU A 738      55.040  55.650  60.100  1.00  0.00           O
ATOM   2420  N   ALA A 739      55.970  55.290  58.060  1.00  0.00           N
ATOM   2421  HN  ALA A 739      55.950  55.510  57.090  1.00  0.00           H
ATOM   2422  CA  ALA A 739      57.190  54.690  58.620  1.00  0.00           C
ATOM   2423  HA  ALA A 739      56.850  53.890  59.260  1.00  0.00           H
ATOM   2424  CB  ALA A 739      58.100  54.150  57.510  1.00  0.00           C
ATOM   2425  HB1 ALA A 739      57.540  53.420  56.880  1.00  0.00           H
ATOM   2426  HB2 ALA A 739      58.890  53.580  58.040  1.00  0.00           H
ATOM   2427  HB3 ALA A 739      58.530  55.000  56.950  1.00  0.00           H
ATOM   2428  C   ALA A 739      58.000  55.700  59.530  1.00  0.00           C
ATOM   2429  O   ALA A 739      58.370  55.300  60.620  1.00  0.00           O
ATOM   2430  N   LEU A 740      58.210  56.910  59.030  1.00  0.00           N
ATOM   2431  HN  LEU A 740      57.920  57.140  58.100  1.00  0.00           H
ATOM   2432  CA  LEU A 740      58.920  58.000  59.690  1.00  0.00           C
ATOM   2433  HA  LEU A 740      59.870  57.590  59.990  1.00  0.00           H
ATOM   2434  CB  LEU A 740      59.160  59.160  58.770  1.00  0.00           C
ATOM   2435  HB1 LEU A 740      59.690  60.010  59.260  1.00  0.00           H
ATOM   2436  HB2 LEU A 740      58.150  59.520  58.510  1.00  0.00           H
ATOM   2437  CG  LEU A 740      60.060  58.890  57.510  1.00  0.00           C
ATOM   2438  HG  LEU A 740      59.730  58.050  56.850  1.00  0.00           H
ATOM   2439  CD1 LEU A 740      60.140  60.150  56.650  1.00  0.00           C
ATOM   2440 HD11 LEU A 740      59.130  60.430  56.280  1.00  0.00           H
ATOM   2441 HD12 LEU A 740      60.970  60.030  55.930  1.00  0.00           H
ATOM   2442 HD13 LEU A 740      60.530  60.970  57.290  1.00  0.00           H
ATOM   2443  CD2 LEU A 740      61.480  58.540  57.830  1.00  0.00           C
ATOM   2444 HD21 LEU A 740      61.500  57.710  58.570  1.00  0.00           H
ATOM   2445 HD22 LEU A 740      61.890  59.500  58.250  1.00  0.00           H
ATOM   2446 HD23 LEU A 740      62.050  58.090  56.990  1.00  0.00           H
ATOM   2447  C   LEU A 740      58.190  58.460  60.990  1.00  0.00           C
ATOM   2448  O   LEU A 740      58.840  58.700  61.970  1.00  0.00           O
ATOM   2449  N   GLU A 741      56.810  58.480  60.930  1.00  0.00           N
ATOM   2450  HN  GLU A 741      56.430  58.470  60.010  1.00  0.00           H
ATOM   2451  CA  GLU A 741      55.980  58.720  62.080  1.00  0.00           C
ATOM   2452  HA  GLU A 741      56.270  59.590  62.640  1.00  0.00           H
ATOM   2453  CB  GLU A 741      54.510  58.800  61.590  1.00  0.00           C
ATOM   2454  HB1 GLU A 741      54.190  57.800  61.200  1.00  0.00           H
ATOM   2455  HB2 GLU A 741      54.450  59.500  60.740  1.00  0.00           H
ATOM   2456  CG  GLU A 741      53.480  59.150  62.760  1.00  0.00           C
ATOM   2457  HG1 GLU A 741      53.750  60.200  63.050  1.00  0.00           H
ATOM   2458  HG2 GLU A 741      53.490  58.480  63.650  1.00  0.00           H
ATOM   2459  CD  GLU A 741      52.000  59.410  62.300  1.00  0.00           C
ATOM   2460  OE1 GLU A 741      51.240  58.440  62.130  1.00  0.00           O
ATOM   2461  OE2 GLU A 741      51.610  60.620  62.190  1.00  0.00           O
ATOM   2462  C   GLU A 741      56.160  57.590  63.080  1.00  0.00           C
ATOM   2463  O   GLU A 741      56.260  57.970  64.280  1.00  0.00           O
ATOM   2464  N   LYS A 742      56.200  56.290  62.750  1.00  0.00           N
ATOM   2465  HN  LYS A 742      56.020  56.080  61.790  1.00  0.00           H
ATOM   2466  CA  LYS A 742      56.530  55.230  63.680  1.00  0.00           C
ATOM   2467  HA  LYS A 742      55.930  55.240  64.570  1.00  0.00           H
ATOM   2468  CB  LYS A 742      56.150  53.940  62.940  1.00  0.00           C
ATOM   2469  HB1 LYS A 742      56.720  53.830  62.000  1.00  0.00           H
ATOM   2470  HB2 LYS A 742      55.070  54.070  62.690  1.00  0.00           H
ATOM   2471  CG  LYS A 742      56.440  52.590  63.610  1.00  0.00           C
ATOM   2472  HG1 LYS A 742      57.540  52.450  63.600  1.00  0.00           H
ATOM   2473  HG2 LYS A 742      55.870  51.790  63.110  1.00  0.00           H
ATOM   2474  CD  LYS A 742      55.910  52.590  65.060  1.00  0.00           C
ATOM   2475  HD1 LYS A 742      56.490  53.300  65.700  1.00  0.00           H
ATOM   2476  HD2 LYS A 742      55.970  51.550  65.460  1.00  0.00           H
ATOM   2477  CE  LYS A 742      54.350  52.960  65.190  1.00  0.00           C
ATOM   2478  HE1 LYS A 742      53.720  52.220  64.650  1.00  0.00           H
ATOM   2479  HE2 LYS A 742      54.210  53.980  64.780  1.00  0.00           H
ATOM   2480  NZ  LYS A 742      53.830  52.940  66.580  1.00  0.00           N
ATOM   2481  HZ1 LYS A 742      53.790  52.030  67.070  1.00  0.00           H
ATOM   2482  HZ2 LYS A 742      52.820  53.220  66.610  1.00  0.00           H
ATOM   2483  HZ3 LYS A 742      54.270  53.700  67.140  1.00  0.00           H
ATOM   2484  C   LYS A 742      58.070  55.180  64.120  1.00  0.00           C
ATOM   2485  O   LYS A 742      58.410  54.830  65.290  1.00  0.00           O
ATOM   2486  N   LEU A 743      59.070  55.500  63.300  1.00  0.00           N
ATOM   2487  HN  LEU A 743      59.030  55.640  62.310  1.00  0.00           H
ATOM   2488  CA  LEU A 743      60.360  55.720  63.800  1.00  0.00           C
ATOM   2489  HA  LEU A 743      60.740  54.820  64.260  1.00  0.00           H
ATOM   2490  CB  LEU A 743      61.280  55.820  62.560  1.00  0.00           C
ATOM   2491  HB1 LEU A 743      62.270  56.250  62.780  1.00  0.00           H
ATOM   2492  HB2 LEU A 743      60.730  56.540  61.920  1.00  0.00           H
ATOM   2493  CG  LEU A 743      61.490  54.580  61.760  1.00  0.00           C
ATOM   2494  HG  LEU A 743      60.510  54.210  61.400  1.00  0.00           H
ATOM   2495  CD1 LEU A 743      62.370  54.950  60.570  1.00  0.00           C
ATOM   2496 HD11 LEU A 743      62.090  55.990  60.290  1.00  0.00           H
ATOM   2497 HD12 LEU A 743      62.190  54.240  59.740  1.00  0.00           H
ATOM   2498 HD13 LEU A 743      63.470  54.940  60.770  1.00  0.00           H
ATOM   2499  CD2 LEU A 743      61.890  53.360  62.560  1.00  0.00           C
ATOM   2500 HD21 LEU A 743      62.800  53.570  63.180  1.00  0.00           H
ATOM   2501 HD22 LEU A 743      62.190  52.510  61.930  1.00  0.00           H
ATOM   2502 HD23 LEU A 743      61.070  53.120  63.280  1.00  0.00           H
ATOM   2503  C   LEU A 743      60.520  56.780  64.850  1.00  0.00           C
ATOM   2504  O   LEU A 743      61.210  56.650  65.850  1.00  0.00           O
ATOM   2505  N   PHE A 744      59.840  57.930  64.760  1.00  0.00           N
ATOM   2506  HN  PHE A 744      59.180  57.930  64.010  1.00  0.00           H
ATOM   2507  CA  PHE A 744      59.840  58.940  65.750  1.00  0.00           C
ATOM   2508  HA  PHE A 744      60.850  59.250  65.950  1.00  0.00           H
ATOM   2509  CB  PHE A 744      58.960  60.090  65.190  1.00  0.00           C
ATOM   2510  HB1 PHE A 744      57.900  59.790  65.040  1.00  0.00           H
ATOM   2511  HB2 PHE A 744      59.260  60.580  64.240  1.00  0.00           H
ATOM   2512  CG  PHE A 744      58.870  61.230  66.170  1.00  0.00           C
ATOM   2513  CD1 PHE A 744      60.030  61.920  66.640  1.00  0.00           C
ATOM   2514  HD1 PHE A 744      61.000  61.610  66.250  1.00  0.00           H
ATOM   2515  CE1 PHE A 744      59.870  62.950  67.580  1.00  0.00           C
ATOM   2516  HE1 PHE A 744      60.700  63.460  68.060  1.00  0.00           H
ATOM   2517  CZ  PHE A 744      58.640  63.370  67.930  1.00  0.00           C
ATOM   2518  HZ  PHE A 744      58.560  64.150  68.680  1.00  0.00           H
ATOM   2519  CD2 PHE A 744      57.620  61.690  66.630  1.00  0.00           C
ATOM   2520  HD2 PHE A 744      56.730  61.240  66.220  1.00  0.00           H
ATOM   2521  CE2 PHE A 744      57.510  62.750  67.430  1.00  0.00           C
ATOM   2522  HE2 PHE A 744      56.540  63.150  67.680  1.00  0.00           H
ATOM   2523  C   PHE A 744      59.240  58.530  67.120  1.00  0.00           C
ATOM   2524  O   PHE A 744      59.770  58.870  68.110  1.00  0.00           O
ATOM   2525  N   ASP A 745      58.130  57.720  67.100  1.00  0.00           N
ATOM   2526  HN  ASP A 745      57.560  57.770  66.290  1.00  0.00           H
ATOM   2527  CA  ASP A 745      57.460  57.090  68.260  1.00  0.00           C
ATOM   2528  HA  ASP A 745      57.240  57.900  68.940  1.00  0.00           H
ATOM   2529  CB  ASP A 745      56.190  56.350  67.750  1.00  0.00           C
ATOM   2530  HB1 ASP A 745      56.530  55.720  66.910  1.00  0.00           H
ATOM   2531  HB2 ASP A 745      55.440  57.060  67.320  1.00  0.00           H
ATOM   2532  CG  ASP A 745      55.460  55.530  68.730  1.00  0.00           C
ATOM   2533  OD1 ASP A 745      54.480  54.870  68.230  1.00  0.00           O
ATOM   2534  OD2 ASP A 745      55.790  55.410  69.940  1.00  0.00           O
ATOM   2535  C   ASP A 745      58.520  56.190  68.920  1.00  0.00           C
ATOM   2536  O   ASP A 745      58.820  56.220  70.100  1.00  0.00           O
ATOM   2537  N   LEU A 746      59.290  55.400  68.070  1.00  0.00           N
ATOM   2538  HN  LEU A 746      59.090  55.380  67.090  1.00  0.00           H
ATOM   2539  CA  LEU A 746      60.280  54.450  68.620  1.00  0.00           C
ATOM   2540  HA  LEU A 746      59.850  53.780  69.350  1.00  0.00           H
ATOM   2541  CB  LEU A 746      60.800  53.650  67.380  1.00  0.00           C
ATOM   2542  HB1 LEU A 746      61.220  54.370  66.640  1.00  0.00           H
ATOM   2543  HB2 LEU A 746      59.940  53.290  66.790  1.00  0.00           H
ATOM   2544  CG  LEU A 746      61.710  52.450  67.620  1.00  0.00           C
ATOM   2545  HG  LEU A 746      61.380  51.880  68.520  1.00  0.00           H
ATOM   2546  CD1 LEU A 746      61.570  51.470  66.440  1.00  0.00           C
ATOM   2547 HD11 LEU A 746      60.510  51.210  66.220  1.00  0.00           H
ATOM   2548 HD12 LEU A 746      62.330  50.680  66.590  1.00  0.00           H
ATOM   2549 HD13 LEU A 746      61.730  52.100  65.530  1.00  0.00           H
ATOM   2550  CD2 LEU A 746      63.170  52.960  67.840  1.00  0.00           C
ATOM   2551 HD21 LEU A 746      63.450  53.370  66.840  1.00  0.00           H
ATOM   2552 HD22 LEU A 746      63.910  52.180  68.110  1.00  0.00           H
ATOM   2553 HD23 LEU A 746      63.350  53.700  68.650  1.00  0.00           H
ATOM   2554  C   LEU A 746      61.490  55.210  69.270  1.00  0.00           C
ATOM   2555  O   LEU A 746      61.940  54.890  70.370  1.00  0.00           O
ATOM   2556  N   GLY A 747      61.770  56.470  68.740  1.00  0.00           N
ATOM   2557  HN  GLY A 747      61.240  56.730  67.950  1.00  0.00           H
ATOM   2558  CA  GLY A 747      62.910  57.250  69.120  1.00  0.00           C
ATOM   2559  HA1 GLY A 747      63.240  57.920  68.350  1.00  0.00           H
ATOM   2560  HA2 GLY A 747      63.750  56.630  69.420  1.00  0.00           H
ATOM   2561  C   GLY A 747      62.560  58.000  70.370  1.00  0.00           C
ATOM   2562  O   GLY A 747      63.410  58.270  71.220  1.00  0.00           O
ATOM   2563  N   GLU A 748      61.260  58.370  70.500  1.00  0.00           N
ATOM   2564  HN  GLU A 748      60.620  58.210  69.750  1.00  0.00           H
ATOM   2565  CA  GLU A 748      60.720  58.920  71.700  1.00  0.00           C
ATOM   2566  HA  GLU A 748      61.410  59.660  72.080  1.00  0.00           H
ATOM   2567  CB  GLU A 748      59.310  59.560  71.450  1.00  0.00           C
ATOM   2568  HB1 GLU A 748      58.830  59.690  72.450  1.00  0.00           H
ATOM   2569  HB2 GLU A 748      58.700  58.920  70.790  1.00  0.00           H
ATOM   2570  CG  GLU A 748      59.190  60.910  70.700  1.00  0.00           C
ATOM   2571  HG1 GLU A 748      58.580  60.800  69.770  1.00  0.00           H
ATOM   2572  HG2 GLU A 748      60.130  61.340  70.280  1.00  0.00           H
ATOM   2573  CD  GLU A 748      58.610  62.030  71.550  1.00  0.00           C
ATOM   2574  OE1 GLU A 748      57.430  62.060  71.790  1.00  0.00           O
ATOM   2575  OE2 GLU A 748      59.450  62.840  71.980  1.00  0.00           O
ATOM   2576  C   GLU A 748      60.580  57.910  72.870  1.00  0.00           C
ATOM   2577  O   GLU A 748      60.830  58.210  74.000  1.00  0.00           O
ATOM   2578  N   THR A 749      60.180  56.680  72.490  1.00  0.00           N
ATOM   2579  HN  THR A 749      60.090  56.410  71.540  1.00  0.00           H
ATOM   2580  CA  THR A 749      60.020  55.550  73.360  1.00  0.00           C
ATOM   2581  HA  THR A 749      59.520  55.950  74.220  1.00  0.00           H
ATOM   2582  CB  THR A 749      59.180  54.480  72.680  1.00  0.00           C
ATOM   2583  HB  THR A 749      59.580  54.270  71.650  1.00  0.00           H
ATOM   2584  OG1 THR A 749      57.830  54.790  72.710  1.00  0.00           O
ATOM   2585  HG1 THR A 749      57.760  55.570  72.170  1.00  0.00           H
ATOM   2586  CG2 THR A 749      59.260  53.060  73.410  1.00  0.00           C
ATOM   2587 HG21 THR A 749      58.650  52.400  72.750  1.00  0.00           H
ATOM   2588 HG22 THR A 749      58.920  52.990  74.470  1.00  0.00           H
ATOM   2589 HG23 THR A 749      60.300  52.700  73.300  1.00  0.00           H
ATOM   2590  C   THR A 749      61.320  55.050  73.930  1.00  0.00           C
ATOM   2591  O   THR A 749      61.430  55.050  75.150  1.00  0.00           O
ATOM   2592  N   TYR A 750      62.320  54.710  73.150  1.00  0.00           N
ATOM   2593  HN  TYR A 750      62.200  54.810  72.170  1.00  0.00           H
ATOM   2594  CA  TYR A 750      63.490  53.870  73.490  1.00  0.00           C
ATOM   2595  HA  TYR A 750      63.160  53.340  74.380  1.00  0.00           H
ATOM   2596  CB  TYR A 750      63.820  52.800  72.370  1.00  0.00           C
ATOM   2597  HB1 TYR A 750      64.720  52.210  72.670  1.00  0.00           H
ATOM   2598  HB2 TYR A 750      63.950  53.300  71.390  1.00  0.00           H
ATOM   2599  CG  TYR A 750      62.710  51.840  72.370  1.00  0.00           C
ATOM   2600  CD1 TYR A 750      62.490  50.990  73.480  1.00  0.00           C
ATOM   2601  HD1 TYR A 750      63.080  51.080  74.370  1.00  0.00           H
ATOM   2602  CE1 TYR A 750      61.470  50.020  73.390  1.00  0.00           C
ATOM   2603  HE1 TYR A 750      61.300  49.460  74.300  1.00  0.00           H
ATOM   2604  CZ  TYR A 750      60.700  49.880  72.240  1.00  0.00           C
ATOM   2605  OH  TYR A 750      59.640  48.950  72.320  1.00  0.00           O
ATOM   2606  HH  TYR A 750      59.000  49.290  71.700  1.00  0.00           H
ATOM   2607  CD2 TYR A 750      62.030  51.610  71.190  1.00  0.00           C
ATOM   2608  HD2 TYR A 750      62.320  52.220  70.330  1.00  0.00           H
ATOM   2609  CE2 TYR A 750      61.060  50.630  71.080  1.00  0.00           C
ATOM   2610  HE2 TYR A 750      60.320  50.700  70.290  1.00  0.00           H
ATOM   2611  C   TYR A 750      64.760  54.730  73.800  1.00  0.00           C
ATOM   2612  O   TYR A 750      64.790  55.990  73.740  1.00  0.00           O
ATOM   2613  N   ALA A 751      65.870  53.940  74.150  1.00  0.00           N
ATOM   2614  HN  ALA A 751      65.710  52.960  74.260  1.00  0.00           H
ATOM   2615  CA  ALA A 751      67.130  54.550  74.240  1.00  0.00           C
ATOM   2616  HA  ALA A 751      67.080  55.270  75.040  1.00  0.00           H
ATOM   2617  CB  ALA A 751      68.240  53.590  74.770  1.00  0.00           C
ATOM   2618  HB1 ALA A 751      67.880  53.040  75.670  1.00  0.00           H
ATOM   2619  HB2 ALA A 751      69.100  54.170  75.150  1.00  0.00           H
ATOM   2620  HB3 ALA A 751      68.610  52.810  74.070  1.00  0.00           H
ATOM   2621  C   ALA A 751      67.640  55.220  72.960  1.00  0.00           C
ATOM   2622  O   ALA A 751      67.320  54.900  71.810  1.00  0.00           O
ATOM   2623  N   PHE A 752      68.520  56.200  73.130  1.00  0.00           N
ATOM   2624  HN  PHE A 752      68.700  56.490  74.070  1.00  0.00           H
ATOM   2625  CA  PHE A 752      68.970  57.180  72.200  1.00  0.00           C
ATOM   2626  HA  PHE A 752      68.890  56.760  71.210  1.00  0.00           H
ATOM   2627  CB  PHE A 752      68.160  58.520  72.390  1.00  0.00           C
ATOM   2628  HB1 PHE A 752      68.500  58.850  73.400  1.00  0.00           H
ATOM   2629  HB2 PHE A 752      67.080  58.250  72.310  1.00  0.00           H
ATOM   2630  CG  PHE A 752      68.500  59.480  71.270  1.00  0.00           C
ATOM   2631  CD1 PHE A 752      68.090  59.290  69.980  1.00  0.00           C
ATOM   2632  HD1 PHE A 752      67.330  58.540  69.770  1.00  0.00           H
ATOM   2633  CE1 PHE A 752      68.410  60.170  68.940  1.00  0.00           C
ATOM   2634  HE1 PHE A 752      68.050  59.960  67.940  1.00  0.00           H
ATOM   2635  CZ  PHE A 752      69.230  61.280  69.200  1.00  0.00           C
ATOM   2636  HZ  PHE A 752      69.600  61.980  68.450  1.00  0.00           H
ATOM   2637  CD2 PHE A 752      69.220  60.680  71.550  1.00  0.00           C
ATOM   2638  HD2 PHE A 752      69.520  60.860  72.580  1.00  0.00           H
ATOM   2639  CE2 PHE A 752      69.550  61.590  70.510  1.00  0.00           C
ATOM   2640  HE2 PHE A 752      70.300  62.330  70.740  1.00  0.00           H
ATOM   2641  C   PHE A 752      70.410  57.490  72.380  1.00  0.00           C
ATOM   2642  O   PHE A 752      70.800  57.650  73.500  1.00  0.00           O
ATOM   2643  N   PRO A 822      71.220  57.580  71.370  1.00  0.00           N
ATOM   2644  CD  PRO A 822      72.560  58.140  71.520  1.00  0.00           C
ATOM   2645  HD1 PRO A 822      73.100  57.660  72.360  1.00  0.00           H
ATOM   2646  HD2 PRO A 822      72.540  59.220  71.760  1.00  0.00           H
ATOM   2647  CA  PRO A 822      70.950  57.160  69.960  1.00  0.00           C
ATOM   2648  HA  PRO A 822      70.000  57.600  69.650  1.00  0.00           H
ATOM   2649  CB  PRO A 822      72.110  57.840  69.230  1.00  0.00           C
ATOM   2650  HB1 PRO A 822      71.810  58.870  68.930  1.00  0.00           H
ATOM   2651  HB2 PRO A 822      72.210  57.410  68.210  1.00  0.00           H
ATOM   2652  CG  PRO A 822      73.250  57.780  70.190  1.00  0.00           C
ATOM   2653  HG1 PRO A 822      73.640  56.750  70.340  1.00  0.00           H
ATOM   2654  HG2 PRO A 822      74.120  58.430  69.960  1.00  0.00           H
ATOM   2655  C   PRO A 822      70.840  55.640  69.930  1.00  0.00           C
ATOM   2656  O   PRO A 822      70.060  55.170  69.130  1.00  0.00           O
ATOM   2657  N   ASP A 823      71.600  54.890  70.710  1.00  0.00           N
ATOM   2658  HN  ASP A 823      72.270  55.380  71.250  1.00  0.00           H
ATOM   2659  CA  ASP A 823      71.730  53.520  70.950  1.00  0.00           C
ATOM   2660  HA  ASP A 823      72.730  53.190  70.670  1.00  0.00           H
ATOM   2661  CB  ASP A 823      71.840  53.160  72.550  1.00  0.00           C
ATOM   2662  HB1 ASP A 823      71.740  52.090  72.820  1.00  0.00           H
ATOM   2663  HB2 ASP A 823      71.040  53.770  73.020  1.00  0.00           H
ATOM   2664  CG  ASP A 823      73.210  53.490  73.200  1.00  0.00           C
ATOM   2665  OD1 ASP A 823      73.620  52.770  74.160  1.00  0.00           O
ATOM   2666  OD2 ASP A 823      73.890  54.400  72.670  1.00  0.00           O
ATOM   2667  C   ASP A 823      70.690  52.580  70.300  1.00  0.00           C
ATOM   2668  O   ASP A 823      70.940  52.030  69.210  1.00  0.00           O
ATOM   2669  N   VAL A 824      69.540  52.330  71.000  1.00  0.00           N
ATOM   2670  HN  VAL A 824      69.270  52.790  71.840  1.00  0.00           H
ATOM   2671  CA  VAL A 824      68.490  51.490  70.410  1.00  0.00           C
ATOM   2672  HA  VAL A 824      68.940  50.540  70.170  1.00  0.00           H
ATOM   2673  CB  VAL A 824      67.390  51.180  71.510  1.00  0.00           C
ATOM   2674  HB  VAL A 824      67.100  51.990  72.210  1.00  0.00           H
ATOM   2675  CG1 VAL A 824      66.120  50.510  70.850  1.00  0.00           C
ATOM   2676 HG11 VAL A 824      65.590  51.300  70.270  1.00  0.00           H
ATOM   2677 HG12 VAL A 824      65.460  50.110  71.650  1.00  0.00           H
ATOM   2678 HG13 VAL A 824      66.470  49.700  70.190  1.00  0.00           H
ATOM   2679  CG2 VAL A 824      67.940  49.980  72.340  1.00  0.00           C
ATOM   2680 HG21 VAL A 824      67.250  49.700  73.180  1.00  0.00           H
ATOM   2681 HG22 VAL A 824      68.840  50.360  72.850  1.00  0.00           H
ATOM   2682 HG23 VAL A 824      68.040  49.100  71.660  1.00  0.00           H
ATOM   2683  C   VAL A 824      67.860  51.990  69.150  1.00  0.00           C
ATOM   2684  O   VAL A 824      67.710  51.280  68.180  1.00  0.00           O
ATOM   2685  N   LEU A 825      67.510  53.320  69.100  1.00  0.00           N
ATOM   2686  HN  LEU A 825      67.530  53.820  69.960  1.00  0.00           H
ATOM   2687  CA  LEU A 825      67.070  54.010  67.790  1.00  0.00           C
ATOM   2688  HA  LEU A 825      66.180  53.430  67.600  1.00  0.00           H
ATOM   2689  CB  LEU A 825      66.690  55.490  67.990  1.00  0.00           C
ATOM   2690  HB1 LEU A 825      67.640  56.030  68.200  1.00  0.00           H
ATOM   2691  HB2 LEU A 825      66.090  55.600  68.910  1.00  0.00           H
ATOM   2692  CG  LEU A 825      66.050  56.210  66.780  1.00  0.00           C
ATOM   2693  HG  LEU A 825      66.680  56.180  65.880  1.00  0.00           H
ATOM   2694  CD1 LEU A 825      64.680  55.590  66.460  1.00  0.00           C
ATOM   2695 HD11 LEU A 825      64.100  55.450  67.400  1.00  0.00           H
ATOM   2696 HD12 LEU A 825      64.700  54.660  65.850  1.00  0.00           H
ATOM   2697 HD13 LEU A 825      64.160  56.360  65.850  1.00  0.00           H
ATOM   2698  CD2 LEU A 825      65.980  57.680  67.180  1.00  0.00           C
ATOM   2699 HD21 LEU A 825      65.520  58.260  66.350  1.00  0.00           H
ATOM   2700 HD22 LEU A 825      67.000  58.030  67.400  1.00  0.00           H
ATOM   2701 HD23 LEU A 825      65.420  57.720  68.130  1.00  0.00           H
ATOM   2702  C   LEU A 825      68.100  53.870  66.680  1.00  0.00           C
ATOM   2703  O   LEU A 825      67.700  53.630  65.540  1.00  0.00           O
ATOM   2704  N   PHE A 826      69.430  54.000  66.840  1.00  0.00           N
ATOM   2705  HN  PHE A 826      69.780  54.470  67.640  1.00  0.00           H
ATOM   2706  CA  PHE A 826      70.280  53.900  65.720  1.00  0.00           C
ATOM   2707  HA  PHE A 826      69.820  54.240  64.810  1.00  0.00           H
ATOM   2708  CB  PHE A 826      71.550  54.750  66.000  1.00  0.00           C
ATOM   2709  HB1 PHE A 826      72.380  54.440  65.320  1.00  0.00           H
ATOM   2710  HB2 PHE A 826      71.930  54.590  67.030  1.00  0.00           H
ATOM   2711  CG  PHE A 826      71.220  56.250  65.700  1.00  0.00           C
ATOM   2712  CD1 PHE A 826      72.260  57.000  65.000  1.00  0.00           C
ATOM   2713  HD1 PHE A 826      73.020  56.390  64.530  1.00  0.00           H
ATOM   2714  CE1 PHE A 826      72.360  58.360  64.960  1.00  0.00           C
ATOM   2715  HE1 PHE A 826      73.200  58.890  64.530  1.00  0.00           H
ATOM   2716  CZ  PHE A 826      71.380  59.120  65.610  1.00  0.00           C
ATOM   2717  HZ  PHE A 826      71.510  60.180  65.640  1.00  0.00           H
ATOM   2718  CD2 PHE A 826      70.220  57.060  66.310  1.00  0.00           C
ATOM   2719  HD2 PHE A 826      69.550  56.650  67.060  1.00  0.00           H
ATOM   2720  CE2 PHE A 826      70.370  58.440  66.270  1.00  0.00           C
ATOM   2721  HE2 PHE A 826      69.690  59.080  66.820  1.00  0.00           H
ATOM   2722  C   PHE A 826      70.640  52.450  65.300  1.00  0.00           C
ATOM   2723  O   PHE A 826      70.730  52.230  64.130  1.00  0.00           O
ATOM   2724  N   TRP A 827      70.550  51.400  66.220  1.00  0.00           N
ATOM   2725  HN  TRP A 827      70.600  51.530  67.210  1.00  0.00           H
ATOM   2726  CA  TRP A 827      70.480  50.030  65.760  1.00  0.00           C
ATOM   2727  HA  TRP A 827      71.250  49.820  65.030  1.00  0.00           H
ATOM   2728  CB  TRP A 827      70.650  48.980  66.940  1.00  0.00           C
ATOM   2729  HB1 TRP A 827      70.120  48.030  66.740  1.00  0.00           H
ATOM   2730  HB2 TRP A 827      70.030  49.380  67.770  1.00  0.00           H
ATOM   2731  CG  TRP A 827      72.060  48.660  67.380  1.00  0.00           C
ATOM   2732  CD1 TRP A 827      72.640  49.140  68.540  1.00  0.00           C
ATOM   2733  HD1 TRP A 827      72.290  49.880  69.230  1.00  0.00           H
ATOM   2734  NE1 TRP A 827      73.970  48.690  68.580  1.00  0.00           N
ATOM   2735  HE1 TRP A 827      74.650  49.030  69.190  1.00  0.00           H
ATOM   2736  CE2 TRP A 827      74.200  47.850  67.520  1.00  0.00           C
ATOM   2737  CD2 TRP A 827      73.000  47.730  66.740  1.00  0.00           C
ATOM   2738  CE3 TRP A 827      72.910  46.870  65.630  1.00  0.00           C
ATOM   2739  HE3 TRP A 827      71.930  46.740  65.180  1.00  0.00           H
ATOM   2740  CZ3 TRP A 827      74.140  46.330  65.200  1.00  0.00           C
ATOM   2741  HZ3 TRP A 827      74.210  45.900  64.210  1.00  0.00           H
ATOM   2742  CZ2 TRP A 827      75.380  47.230  67.140  1.00  0.00           C
ATOM   2743  HZ2 TRP A 827      76.330  47.350  67.630  1.00  0.00           H
ATOM   2744  CH2 TRP A 827      75.320  46.490  65.970  1.00  0.00           C
ATOM   2745  HH2 TRP A 827      76.280  46.150  65.590  1.00  0.00           H
ATOM   2746  C   TRP A 827      69.180  49.760  64.970  1.00  0.00           C
ATOM   2747  O   TRP A 827      69.280  49.030  63.970  1.00  0.00           O
ATOM   2748  N   CYS A 828      68.030  50.310  65.310  1.00  0.00           N
ATOM   2749  HN  CYS A 828      68.040  50.820  66.170  1.00  0.00           H
ATOM   2750  CA  CYS A 828      66.780  50.230  64.580  1.00  0.00           C
ATOM   2751  HA  CYS A 828      66.600  49.180  64.440  1.00  0.00           H
ATOM   2752  CB  CYS A 828      65.550  50.700  65.370  1.00  0.00           C
ATOM   2753  HB1 CYS A 828      64.640  50.640  64.730  1.00  0.00           H
ATOM   2754  HB2 CYS A 828      65.650  51.810  65.450  1.00  0.00           H
ATOM   2755  SG  CYS A 828      65.420  49.670  66.880  1.00  0.00           S
ATOM   2756  HG1 CYS A 828      66.240  50.550  67.440  1.00  0.00           H
ATOM   2757  C   CYS A 828      66.900  50.880  63.210  1.00  0.00           C
ATOM   2758  O   CYS A 828      66.630  50.190  62.230  1.00  0.00           O
ATOM   2759  N   VAL A 829      67.410  52.110  63.110  1.00  0.00           N
ATOM   2760  HN  VAL A 829      67.600  52.560  63.980  1.00  0.00           H
ATOM   2761  CA  VAL A 829      67.490  52.790  61.860  1.00  0.00           C
ATOM   2762  HA  VAL A 829      66.590  52.820  61.250  1.00  0.00           H
ATOM   2763  CB  VAL A 829      67.820  54.250  62.210  1.00  0.00           C
ATOM   2764  HB  VAL A 829      68.580  54.320  63.020  1.00  0.00           H
ATOM   2765  CG1 VAL A 829      68.270  55.000  60.940  1.00  0.00           C
ATOM   2766 HG11 VAL A 829      67.540  54.820  60.120  1.00  0.00           H
ATOM   2767 HG12 VAL A 829      69.280  54.600  60.700  1.00  0.00           H
ATOM   2768 HG13 VAL A 829      68.350  56.080  61.130  1.00  0.00           H
ATOM   2769  CG2 VAL A 829      66.570  54.900  62.770  1.00  0.00           C
ATOM   2770 HG21 VAL A 829      65.730  54.910  62.060  1.00  0.00           H
ATOM   2771 HG22 VAL A 829      66.840  55.970  62.820  1.00  0.00           H
ATOM   2772 HG23 VAL A 829      66.320  54.520  63.780  1.00  0.00           H
ATOM   2773  C   VAL A 829      68.460  52.140  60.890  1.00  0.00           C
ATOM   2774  O   VAL A 829      68.180  52.060  59.710  1.00  0.00           O
ATOM   2775  N   ILE A 830      69.560  51.510  61.370  1.00  0.00           N
ATOM   2776  HN  ILE A 830      69.870  51.640  62.300  1.00  0.00           H
ATOM   2777  CA  ILE A 830      70.470  50.710  60.600  1.00  0.00           C
ATOM   2778  HA  ILE A 830      70.920  51.300  59.810  1.00  0.00           H
ATOM   2779  CB  ILE A 830      71.630  50.160  61.520  1.00  0.00           C
ATOM   2780  HB  ILE A 830      71.280  49.920  62.540  1.00  0.00           H
ATOM   2781  CG2 ILE A 830      72.360  48.960  60.910  1.00  0.00           C
ATOM   2782 HG21 ILE A 830      73.250  48.710  61.520  1.00  0.00           H
ATOM   2783 HG22 ILE A 830      72.750  49.300  59.930  1.00  0.00           H
ATOM   2784 HG23 ILE A 830      71.760  48.030  60.820  1.00  0.00           H
ATOM   2785  CG1 ILE A 830      72.620  51.340  61.820  1.00  0.00           C
ATOM   2786 HG11 ILE A 830      73.250  51.070  62.680  1.00  0.00           H
ATOM   2787 HG12 ILE A 830      71.890  52.090  62.160  1.00  0.00           H
ATOM   2788  CD  ILE A 830      73.300  52.010  60.670  1.00  0.00           C
ATOM   2789  HD1 ILE A 830      73.970  52.840  60.990  1.00  0.00           H
ATOM   2790  HD2 ILE A 830      72.540  52.470  60.000  1.00  0.00           H
ATOM   2791  HD3 ILE A 830      73.790  51.250  60.030  1.00  0.00           H
ATOM   2792  C   ILE A 830      69.850  49.540  59.880  1.00  0.00           C
ATOM   2793  O   ILE A 830      70.120  49.260  58.740  1.00  0.00           O
ATOM   2794  N   LEU A 831      68.900  48.830  60.590  1.00  0.00           N
ATOM   2795  HN  LEU A 831      68.820  49.050  61.560  1.00  0.00           H
ATOM   2796  CA  LEU A 831      68.270  47.620  60.070  1.00  0.00           C
ATOM   2797  HA  LEU A 831      69.060  47.010  59.650  1.00  0.00           H
ATOM   2798  CB  LEU A 831      67.680  46.860  61.320  1.00  0.00           C
ATOM   2799  HB1 LEU A 831      66.900  47.560  61.690  1.00  0.00           H
ATOM   2800  HB2 LEU A 831      68.350  46.750  62.200  1.00  0.00           H
ATOM   2801  CG  LEU A 831      67.120  45.420  61.100  1.00  0.00           C
ATOM   2802  HG  LEU A 831      66.310  45.390  60.330  1.00  0.00           H
ATOM   2803  CD1 LEU A 831      68.180  44.480  60.490  1.00  0.00           C
ATOM   2804 HD11 LEU A 831      69.020  44.340  61.200  1.00  0.00           H
ATOM   2805 HD12 LEU A 831      68.560  44.900  59.540  1.00  0.00           H
ATOM   2806 HD13 LEU A 831      67.750  43.490  60.250  1.00  0.00           H
ATOM   2807  CD2 LEU A 831      66.740  44.650  62.410  1.00  0.00           C
ATOM   2808 HD21 LEU A 831      66.100  43.770  62.190  1.00  0.00           H
ATOM   2809 HD22 LEU A 831      66.100  45.330  63.010  1.00  0.00           H
ATOM   2810 HD23 LEU A 831      67.570  44.320  63.070  1.00  0.00           H
ATOM   2811  C   LEU A 831      67.160  47.890  59.110  1.00  0.00           C
ATOM   2812  O   LEU A 831      66.780  47.190  58.160  1.00  0.00           O
ATOM   2813  N   PHE A 832      66.510  49.030  59.370  1.00  0.00           N
ATOM   2814  HN  PHE A 832      66.860  49.500  60.180  1.00  0.00           H
ATOM   2815  CA  PHE A 832      65.510  49.650  58.530  1.00  0.00           C
ATOM   2816  HA  PHE A 832      64.690  48.950  58.480  1.00  0.00           H
ATOM   2817  CB  PHE A 832      65.010  50.850  59.300  1.00  0.00           C
ATOM   2818  HB1 PHE A 832      65.900  51.410  59.670  1.00  0.00           H
ATOM   2819  HB2 PHE A 832      64.500  50.610  60.250  1.00  0.00           H
ATOM   2820  CG  PHE A 832      64.060  51.830  58.560  1.00  0.00           C
ATOM   2821  CD1 PHE A 832      64.530  53.060  58.070  1.00  0.00           C
ATOM   2822  HD1 PHE A 832      65.530  53.290  58.390  1.00  0.00           H
ATOM   2823  CE1 PHE A 832      63.690  53.920  57.350  1.00  0.00           C
ATOM   2824  HE1 PHE A 832      64.110  54.820  56.940  1.00  0.00           H
ATOM   2825  CZ  PHE A 832      62.390  53.500  57.020  1.00  0.00           C
ATOM   2826  HZ  PHE A 832      61.840  54.160  56.370  1.00  0.00           H
ATOM   2827  CD2 PHE A 832      62.720  51.500  58.340  1.00  0.00           C
ATOM   2828  HD2 PHE A 832      62.350  50.610  58.830  1.00  0.00           H
ATOM   2829  CE2 PHE A 832      61.850  52.260  57.530  1.00  0.00           C
ATOM   2830  HE2 PHE A 832      60.840  52.050  57.220  1.00  0.00           H
ATOM   2831  C   PHE A 832      65.990  49.950  57.150  1.00  0.00           C
ATOM   2832  O   PHE A 832      65.420  49.630  56.140  1.00  0.00           O
ATOM   2833  N   PHE A 833      67.140  50.690  57.160  1.00  0.00           N
ATOM   2834  HN  PHE A 833      67.540  50.970  58.030  1.00  0.00           H
ATOM   2835  CA  PHE A 833      67.680  51.240  55.940  1.00  0.00           C
ATOM   2836  HA  PHE A 833      66.860  51.520  55.290  1.00  0.00           H
ATOM   2837  CB  PHE A 833      68.810  52.370  56.270  1.00  0.00           C
ATOM   2838  HB1 PHE A 833      69.520  52.370  55.420  1.00  0.00           H
ATOM   2839  HB2 PHE A 833      69.380  52.190  57.210  1.00  0.00           H
ATOM   2840  CG  PHE A 833      68.270  53.770  56.270  1.00  0.00           C
ATOM   2841  CD1 PHE A 833      67.160  54.150  55.420  1.00  0.00           C
ATOM   2842  HD1 PHE A 833      66.660  53.460  54.770  1.00  0.00           H
ATOM   2843  CE1 PHE A 833      66.600  55.460  55.380  1.00  0.00           C
ATOM   2844  HE1 PHE A 833      65.830  55.750  54.680  1.00  0.00           H
ATOM   2845  CZ  PHE A 833      67.180  56.400  56.250  1.00  0.00           C
ATOM   2846  HZ  PHE A 833      66.780  57.400  56.260  1.00  0.00           H
ATOM   2847  CD2 PHE A 833      68.740  54.770  57.030  1.00  0.00           C
ATOM   2848  HD2 PHE A 833      69.540  54.520  57.730  1.00  0.00           H
ATOM   2849  CE2 PHE A 833      68.240  56.070  57.110  1.00  0.00           C
ATOM   2850  HE2 PHE A 833      68.620  56.860  57.760  1.00  0.00           H
ATOM   2851  C   PHE A 833      68.490  50.200  55.210  1.00  0.00           C
ATOM   2852  O   PHE A 833      68.630  50.280  54.030  1.00  0.00           O
ATOM   2853  N   THR A 834      69.050  49.230  55.980  1.00  0.00           N
ATOM   2854  HN  THR A 834      69.190  49.350  56.960  1.00  0.00           H
ATOM   2855  CA  THR A 834      69.600  47.970  55.350  1.00  0.00           C
ATOM   2856  HA  THR A 834      70.200  48.130  54.480  1.00  0.00           H
ATOM   2857  CB  THR A 834      70.570  47.190  56.250  1.00  0.00           C
ATOM   2858  HB  THR A 834      70.760  46.250  55.700  1.00  0.00           H
ATOM   2859  OG1 THR A 834      69.990  46.870  57.500  1.00  0.00           O
ATOM   2860  HG1 THR A 834      69.910  47.740  57.930  1.00  0.00           H
ATOM   2861  CG2 THR A 834      71.980  47.900  56.400  1.00  0.00           C
ATOM   2862 HG21 THR A 834      72.370  48.090  55.380  1.00  0.00           H
ATOM   2863 HG22 THR A 834      72.710  47.170  56.820  1.00  0.00           H
ATOM   2864 HG23 THR A 834      71.970  48.860  56.950  1.00  0.00           H
ATOM   2865  C   THR A 834      68.530  47.020  54.780  1.00  0.00           C
ATOM   2866  O   THR A 834      68.690  46.440  53.730  1.00  0.00           O
ATOM   2867  N   THR A 835      67.290  47.000  55.390  1.00  0.00           N
ATOM   2868  HN  THR A 835      67.110  47.430  56.260  1.00  0.00           H
ATOM   2869  CA  THR A 835      66.160  46.250  54.800  1.00  0.00           C
ATOM   2870  HA  THR A 835      66.470  45.250  54.520  1.00  0.00           H
ATOM   2871  CB  THR A 835      64.990  46.020  55.790  1.00  0.00           C
ATOM   2872  HB  THR A 835      64.820  46.990  56.290  1.00  0.00           H
ATOM   2873  OG1 THR A 835      65.450  45.060  56.790  1.00  0.00           O
ATOM   2874  HG1 THR A 835      65.900  45.600  57.430  1.00  0.00           H
ATOM   2875  CG2 THR A 835      63.740  45.460  55.180  1.00  0.00           C
ATOM   2876 HG21 THR A 835      63.310  46.160  54.430  1.00  0.00           H
ATOM   2877 HG22 THR A 835      62.940  45.210  55.900  1.00  0.00           H
ATOM   2878 HG23 THR A 835      63.930  44.470  54.700  1.00  0.00           H
ATOM   2879  C   THR A 835      65.750  46.990  53.520  1.00  0.00           C
ATOM   2880  O   THR A 835      65.350  46.420  52.540  1.00  0.00           O
ATOM   2881  N   PHE A 836      65.690  48.290  53.530  1.00  0.00           N
ATOM   2882  HN  PHE A 836      65.930  48.780  54.370  1.00  0.00           H
ATOM   2883  CA  PHE A 836      65.430  49.100  52.330  1.00  0.00           C
ATOM   2884  HA  PHE A 836      64.580  48.630  51.860  1.00  0.00           H
ATOM   2885  CB  PHE A 836      64.950  50.480  52.860  1.00  0.00           C
ATOM   2886  HB1 PHE A 836      65.550  51.000  53.630  1.00  0.00           H
ATOM   2887  HB2 PHE A 836      63.910  50.290  53.210  1.00  0.00           H
ATOM   2888  CG  PHE A 836      64.740  51.410  51.680  1.00  0.00           C
ATOM   2889  CD1 PHE A 836      65.470  52.630  51.640  1.00  0.00           C
ATOM   2890  HD1 PHE A 836      66.240  52.870  52.370  1.00  0.00           H
ATOM   2891  CE1 PHE A 836      65.090  53.610  50.670  1.00  0.00           C
ATOM   2892  HE1 PHE A 836      65.620  54.560  50.600  1.00  0.00           H
ATOM   2893  CZ  PHE A 836      64.150  53.300  49.680  1.00  0.00           C
ATOM   2894  HZ  PHE A 836      63.860  54.000  48.910  1.00  0.00           H
ATOM   2895  CD2 PHE A 836      63.700  51.180  50.750  1.00  0.00           C
ATOM   2896  HD2 PHE A 836      63.140  50.260  50.850  1.00  0.00           H
ATOM   2897  CE2 PHE A 836      63.450  52.160  49.750  1.00  0.00           C
ATOM   2898  HE2 PHE A 836      62.730  52.060  48.940  1.00  0.00           H
ATOM   2899  C   PHE A 836      66.450  49.010  51.200  1.00  0.00           C
ATOM   2900  O   PHE A 836      66.090  48.720  50.060  1.00  0.00           O
ATOM   2901  N   PHE A 837      67.790  49.190  51.560  1.00  0.00           N
ATOM   2902  HN  PHE A 837      68.180  49.570  52.400  1.00  0.00           H
ATOM   2903  CA  PHE A 837      68.860  48.780  50.590  1.00  0.00           C
ATOM   2904  HA  PHE A 837      68.540  49.290  49.690  1.00  0.00           H
ATOM   2905  CB  PHE A 837      70.250  49.250  51.050  1.00  0.00           C
ATOM   2906  HB1 PHE A 837      70.210  49.320  52.160  1.00  0.00           H
ATOM   2907  HB2 PHE A 837      70.410  50.270  50.640  1.00  0.00           H
ATOM   2908  CG  PHE A 837      71.470  48.320  50.640  1.00  0.00           C
ATOM   2909  CD1 PHE A 837      71.910  48.170  49.330  1.00  0.00           C
ATOM   2910  HD1 PHE A 837      71.420  48.770  48.570  1.00  0.00           H
ATOM   2911  CE1 PHE A 837      72.930  47.260  49.000  1.00  0.00           C
ATOM   2912  HE1 PHE A 837      73.230  47.340  47.960  1.00  0.00           H
ATOM   2913  CZ  PHE A 837      73.440  46.380  49.940  1.00  0.00           C
ATOM   2914  HZ  PHE A 837      74.160  45.600  49.740  1.00  0.00           H
ATOM   2915  CD2 PHE A 837      72.010  47.450  51.590  1.00  0.00           C
ATOM   2916  HD2 PHE A 837      71.700  47.580  52.610  1.00  0.00           H
ATOM   2917  CE2 PHE A 837      72.960  46.470  51.320  1.00  0.00           C
ATOM   2918  HE2 PHE A 837      73.310  45.800  52.100  1.00  0.00           H
ATOM   2919  C   PHE A 837      68.770  47.280  50.150  1.00  0.00           C
ATOM   2920  O   PHE A 837      68.950  46.990  48.970  1.00  0.00           O
ATOM   2921  N   LEU A 838      68.580  46.250  50.980  1.00  0.00           N
ATOM   2922  HN  LEU A 838      68.680  46.330  51.970  1.00  0.00           H
ATOM   2923  CA  LEU A 838      68.480  44.860  50.470  1.00  0.00           C
ATOM   2924  HA  LEU A 838      69.360  44.680  49.870  1.00  0.00           H
ATOM   2925  CB  LEU A 838      68.470  43.940  51.750  1.00  0.00           C
ATOM   2926  HB1 LEU A 838      67.620  44.250  52.380  1.00  0.00           H
ATOM   2927  HB2 LEU A 838      69.340  44.170  52.390  1.00  0.00           H
ATOM   2928  CG  LEU A 838      68.500  42.420  51.400  1.00  0.00           C
ATOM   2929  HG  LEU A 838      67.590  42.180  50.800  1.00  0.00           H
ATOM   2930  CD1 LEU A 838      69.830  42.020  50.650  1.00  0.00           C
ATOM   2931 HD11 LEU A 838      69.870  40.920  50.610  1.00  0.00           H
ATOM   2932 HD12 LEU A 838      70.680  42.350  51.270  1.00  0.00           H
ATOM   2933 HD13 LEU A 838      69.900  42.470  49.630  1.00  0.00           H
ATOM   2934  CD2 LEU A 838      68.580  41.620  52.710  1.00  0.00           C
ATOM   2935 HD21 LEU A 838      69.590  41.440  53.170  1.00  0.00           H
ATOM   2936 HD22 LEU A 838      68.190  40.610  52.450  1.00  0.00           H
ATOM   2937 HD23 LEU A 838      67.890  42.090  53.430  1.00  0.00           H
ATOM   2938  C   LEU A 838      67.340  44.580  49.510  1.00  0.00           C
ATOM   2939  O   LEU A 838      67.570  43.970  48.480  1.00  0.00           O
ATOM   2940  N   SER A 839      66.140  45.050  49.890  1.00  0.00           N
ATOM   2941  HN  SER A 839      65.990  45.400  50.810  1.00  0.00           H
ATOM   2942  CA  SER A 839      64.920  44.820  49.060  1.00  0.00           C
ATOM   2943  HA  SER A 839      64.920  43.760  48.880  1.00  0.00           H
ATOM   2944  CB  SER A 839      63.610  45.250  49.720  1.00  0.00           C
ATOM   2945  HB1 SER A 839      63.390  44.650  50.630  1.00  0.00           H
ATOM   2946  HB2 SER A 839      62.740  44.940  49.090  1.00  0.00           H
ATOM   2947  OG  SER A 839      63.580  46.640  50.010  1.00  0.00           O
ATOM   2948  HG1 SER A 839      64.230  46.820  50.710  1.00  0.00           H
ATOM   2949  C   SER A 839      65.160  45.300  47.640  1.00  0.00           C
ATOM   2950  O   SER A 839      65.100  44.560  46.640  1.00  0.00           O
ATOM   2951  N   SER A 840      65.520  46.630  47.460  1.00  0.00           N
ATOM   2952  HN  SER A 840      65.440  47.380  48.110  1.00  0.00           H
ATOM   2953  CA  SER A 840      65.880  47.170  46.170  1.00  0.00           C
ATOM   2954  HA  SER A 840      65.080  47.170  45.450  1.00  0.00           H
ATOM   2955  CB  SER A 840      66.220  48.740  46.250  1.00  0.00           C
ATOM   2956  HB1 SER A 840      65.290  49.340  46.400  1.00  0.00           H
ATOM   2957  HB2 SER A 840      66.590  49.110  45.270  1.00  0.00           H
ATOM   2958  OG  SER A 840      67.180  48.950  47.350  1.00  0.00           O
ATOM   2959  HG1 SER A 840      66.750  48.900  48.200  1.00  0.00           H
ATOM   2960  C   SER A 840      67.070  46.450  45.490  1.00  0.00           C
ATOM   2961  O   SER A 840      66.990  46.190  44.290  1.00  0.00           O
ATOM   2962  N   PHE A 841      68.120  46.200  46.210  1.00  0.00           N
ATOM   2963  HN  PHE A 841      68.090  46.220  47.210  1.00  0.00           H
ATOM   2964  CA  PHE A 841      69.280  45.580  45.720  1.00  0.00           C
ATOM   2965  HA  PHE A 841      69.610  46.250  44.950  1.00  0.00           H
ATOM   2966  CB  PHE A 841      70.310  45.640  46.750  1.00  0.00           C
ATOM   2967  HB1 PHE A 841      69.940  45.210  47.700  1.00  0.00           H
ATOM   2968  HB2 PHE A 841      70.630  46.700  46.820  1.00  0.00           H
ATOM   2969  CG  PHE A 841      71.590  44.900  46.390  1.00  0.00           C
ATOM   2970  CD1 PHE A 841      72.040  43.870  47.230  1.00  0.00           C
ATOM   2971  HD1 PHE A 841      71.390  43.320  47.900  1.00  0.00           H
ATOM   2972  CE1 PHE A 841      73.300  43.340  47.110  1.00  0.00           C
ATOM   2973  HE1 PHE A 841      73.570  42.550  47.790  1.00  0.00           H
ATOM   2974  CZ  PHE A 841      74.240  43.890  46.220  1.00  0.00           C
ATOM   2975  HZ  PHE A 841      75.210  43.430  46.140  1.00  0.00           H
ATOM   2976  CD2 PHE A 841      72.560  45.430  45.480  1.00  0.00           C
ATOM   2977  HD2 PHE A 841      72.240  46.240  44.820  1.00  0.00           H
ATOM   2978  CE2 PHE A 841      73.890  45.010  45.480  1.00  0.00           C
ATOM   2979  HE2 PHE A 841      74.620  45.290  44.750  1.00  0.00           H
ATOM   2980  C   PHE A 841      69.060  44.300  45.110  1.00  0.00           C
ATOM   2981  O   PHE A 841      69.480  43.960  44.040  1.00  0.00           O
ATOM   2982  N   LEU A 842      68.200  43.470  45.770  1.00  0.00           N
ATOM   2983  HN  LEU A 842      67.780  43.720  46.630  1.00  0.00           H
ATOM   2984  CA  LEU A 842      67.670  42.180  45.210  1.00  0.00           C
ATOM   2985  HA  LEU A 842      68.500  41.500  45.020  1.00  0.00           H
ATOM   2986  CB  LEU A 842      66.970  41.330  46.290  1.00  0.00           C
ATOM   2987  HB1 LEU A 842      66.430  40.520  45.760  1.00  0.00           H
ATOM   2988  HB2 LEU A 842      66.210  41.960  46.810  1.00  0.00           H
ATOM   2989  CG  LEU A 842      67.930  40.700  47.240  1.00  0.00           C
ATOM   2990  HG  LEU A 842      68.690  41.450  47.570  1.00  0.00           H
ATOM   2991  CD1 LEU A 842      67.160  40.290  48.520  1.00  0.00           C
ATOM   2992 HD11 LEU A 842      66.270  39.630  48.410  1.00  0.00           H
ATOM   2993 HD12 LEU A 842      66.850  41.220  49.060  1.00  0.00           H
ATOM   2994 HD13 LEU A 842      67.960  39.860  49.170  1.00  0.00           H
ATOM   2995  CD2 LEU A 842      68.620  39.440  46.720  1.00  0.00           C
ATOM   2996 HD21 LEU A 842      67.890  38.750  46.230  1.00  0.00           H
ATOM   2997 HD22 LEU A 842      69.040  38.890  47.580  1.00  0.00           H
ATOM   2998 HD23 LEU A 842      69.430  39.630  45.990  1.00  0.00           H
ATOM   2999  C   LEU A 842      66.850  42.410  43.900  1.00  0.00           C
ATOM   3000  O   LEU A 842      67.000  41.670  42.900  1.00  0.00           O
ATOM   3001  N   LYS A 843      66.010  43.440  43.830  1.00  0.00           N
ATOM   3002  HN  LYS A 843      65.840  44.060  44.590  1.00  0.00           H
ATOM   3003  CA  LYS A 843      65.060  43.670  42.780  1.00  0.00           C
ATOM   3004  HA  LYS A 843      64.520  42.790  42.450  1.00  0.00           H
ATOM   3005  CB  LYS A 843      63.910  44.510  43.470  1.00  0.00           C
ATOM   3006  HB1 LYS A 843      64.450  45.320  44.000  1.00  0.00           H
ATOM   3007  HB2 LYS A 843      63.440  43.890  44.260  1.00  0.00           H
ATOM   3008  CG  LYS A 843      62.840  45.240  42.590  1.00  0.00           C
ATOM   3009  HG1 LYS A 843      63.230  46.010  41.880  1.00  0.00           H
ATOM   3010  HG2 LYS A 843      62.080  45.700  43.260  1.00  0.00           H
ATOM   3011  CD  LYS A 843      61.970  44.280  41.730  1.00  0.00           C
ATOM   3012  HD1 LYS A 843      61.790  43.330  42.270  1.00  0.00           H
ATOM   3013  HD2 LYS A 843      62.580  44.030  40.850  1.00  0.00           H
ATOM   3014  CE  LYS A 843      60.580  44.970  41.430  1.00  0.00           C
ATOM   3015  HE1 LYS A 843      60.730  46.020  41.090  1.00  0.00           H
ATOM   3016  HE2 LYS A 843      59.960  44.940  42.360  1.00  0.00           H
ATOM   3017  NZ  LYS A 843      59.800  44.250  40.360  1.00  0.00           N
ATOM   3018  HZ1 LYS A 843      60.180  44.380  39.400  1.00  0.00           H
ATOM   3019  HZ2 LYS A 843      58.770  44.420  40.340  1.00  0.00           H
ATOM   3020  HZ3 LYS A 843      59.840  43.220  40.460  1.00  0.00           H
ATOM   3021  C   LYS A 843      65.610  44.340  41.540  1.00  0.00           C
ATOM   3022  O   LYS A 843      65.130  44.240  40.400  1.00  0.00           O
ATOM   3023  N   GLN A 844      66.750  45.120  41.670  1.00  0.00           N
ATOM   3024  HN  GLN A 844      67.010  45.440  42.580  1.00  0.00           H
ATOM   3025  CA  GLN A 844      67.490  45.590  40.470  1.00  0.00           C
ATOM   3026  HA  GLN A 844      66.770  45.640  39.680  1.00  0.00           H
ATOM   3027  CB  GLN A 844      68.190  47.020  40.660  1.00  0.00           C
ATOM   3028  HB1 GLN A 844      68.580  47.370  39.670  1.00  0.00           H
ATOM   3029  HB2 GLN A 844      69.030  46.830  41.350  1.00  0.00           H
ATOM   3030  CG  GLN A 844      67.170  48.060  41.130  1.00  0.00           C
ATOM   3031  HG1 GLN A 844      67.670  49.060  41.110  1.00  0.00           H
ATOM   3032  HG2 GLN A 844      67.020  47.730  42.180  1.00  0.00           H
ATOM   3033  CD  GLN A 844      65.860  48.060  40.370  1.00  0.00           C
ATOM   3034  OE1 GLN A 844      65.890  48.120  39.150  1.00  0.00           O
ATOM   3035  NE2 GLN A 844      64.690  48.060  40.990  1.00  0.00           N
ATOM   3036 HE21 GLN A 844      63.840  48.040  40.480  1.00  0.00           H
ATOM   3037 HE22 GLN A 844      64.570  48.460  41.900  1.00  0.00           H
ATOM   3038  C   GLN A 844      68.610  44.620  40.070  1.00  0.00           C
ATOM   3039  O   GLN A 844      69.340  44.830  39.150  1.00  0.00           O
ATOM   3040  N   PHE A 845      68.740  43.390  40.630  1.00  0.00           N
ATOM   3041  HN  PHE A 845      68.100  43.170  41.360  1.00  0.00           H
ATOM   3042  CA  PHE A 845      69.740  42.390  40.170  1.00  0.00           C
ATOM   3043  HA  PHE A 845      70.680  42.910  40.120  1.00  0.00           H
ATOM   3044  CB  PHE A 845      69.670  41.220  41.170  1.00  0.00           C
ATOM   3045  HB1 PHE A 845      68.680  40.730  41.310  1.00  0.00           H
ATOM   3046  HB2 PHE A 845      69.960  41.500  42.200  1.00  0.00           H
ATOM   3047  CG  PHE A 845      70.660  40.160  40.690  1.00  0.00           C
ATOM   3048  CD1 PHE A 845      72.020  40.490  40.460  1.00  0.00           C
ATOM   3049  HD1 PHE A 845      72.420  41.480  40.320  1.00  0.00           H
ATOM   3050  CE1 PHE A 845      73.020  39.540  40.180  1.00  0.00           C
ATOM   3051  HE1 PHE A 845      74.030  39.730  39.850  1.00  0.00           H
ATOM   3052  CZ  PHE A 845      72.640  38.240  40.040  1.00  0.00           C
ATOM   3053  HZ  PHE A 845      73.450  37.530  39.920  1.00  0.00           H
ATOM   3054  CD2 PHE A 845      70.360  38.830  40.490  1.00  0.00           C
ATOM   3055  HD2 PHE A 845      69.340  38.460  40.550  1.00  0.00           H
ATOM   3056  CE2 PHE A 845      71.300  37.870  40.160  1.00  0.00           C
ATOM   3057  HE2 PHE A 845      70.930  36.860  40.170  1.00  0.00           H
ATOM   3058  C   PHE A 845      69.570  41.980  38.730  1.00  0.00           C
ATOM   3059  O   PHE A 845      70.570  41.900  37.980  1.00  0.00           O
ATOM   3060  N   LYS A 846      68.340  41.780  38.260  1.00  0.00           N
ATOM   3061  HN  LYS A 846      67.610  41.910  38.930  1.00  0.00           H
ATOM   3062  CA  LYS A 846      67.890  41.600  36.860  1.00  0.00           C
ATOM   3063  HA  LYS A 846      68.240  40.630  36.550  1.00  0.00           H
ATOM   3064  CB  LYS A 846      66.330  41.570  36.600  1.00  0.00           C
ATOM   3065  HB1 LYS A 846      65.990  40.650  37.120  1.00  0.00           H
ATOM   3066  HB2 LYS A 846      66.120  41.370  35.540  1.00  0.00           H
ATOM   3067  CG  LYS A 846      65.580  42.760  37.120  1.00  0.00           C
ATOM   3068  HG1 LYS A 846      65.850  43.670  36.550  1.00  0.00           H
ATOM   3069  HG2 LYS A 846      65.870  42.990  38.160  1.00  0.00           H
ATOM   3070  CD  LYS A 846      64.080  42.520  37.110  1.00  0.00           C
ATOM   3071  HD1 LYS A 846      63.590  43.420  37.520  1.00  0.00           H
ATOM   3072  HD2 LYS A 846      63.760  41.790  37.900  1.00  0.00           H
ATOM   3073  CE  LYS A 846      63.410  42.230  35.680  1.00  0.00           C
ATOM   3074  HE1 LYS A 846      63.610  41.290  35.130  1.00  0.00           H
ATOM   3075  HE2 LYS A 846      63.780  43.070  35.050  1.00  0.00           H
ATOM   3076  NZ  LYS A 846      61.950  42.160  35.730  1.00  0.00           N
ATOM   3077  HZ1 LYS A 846      61.510  42.970  36.230  1.00  0.00           H
ATOM   3078  HZ2 LYS A 846      61.550  41.320  36.190  1.00  0.00           H
ATOM   3079  HZ3 LYS A 846      61.580  42.250  34.760  1.00  0.00           H
ATOM   3080  C   LYS A 846      68.470  42.600  35.890  1.00  0.00           C
ATOM   3081  O   LYS A 846      68.560  42.220  34.710  1.00  0.00           O
ATOM   3082  N   THR A 847      68.920  43.780  36.330  1.00  0.00           N
ATOM   3083  HN  THR A 847      68.860  44.010  37.300  1.00  0.00           H
ATOM   3084  CA  THR A 847      69.560  44.720  35.430  1.00  0.00           C
ATOM   3085  HA  THR A 847      68.930  44.920  34.580  1.00  0.00           H
ATOM   3086  CB  THR A 847      69.780  46.050  36.090  1.00  0.00           C
ATOM   3087  HB  THR A 847      70.660  46.160  36.760  1.00  0.00           H
ATOM   3088  OG1 THR A 847      68.830  46.400  37.040  1.00  0.00           O
ATOM   3089  HG1 THR A 847      69.110  45.910  37.810  1.00  0.00           H
ATOM   3090  CG2 THR A 847      69.730  47.110  34.990  1.00  0.00           C
ATOM   3091 HG21 THR A 847      68.750  47.050  34.470  1.00  0.00           H
ATOM   3092 HG22 THR A 847      70.580  46.950  34.300  1.00  0.00           H
ATOM   3093 HG23 THR A 847      69.790  48.160  35.330  1.00  0.00           H
ATOM   3094  C   THR A 847      70.950  44.340  34.970  1.00  0.00           C
ATOM   3095  O   THR A 847      71.590  44.700  34.000  1.00  0.00           O
ATOM   3096  N   LYS A 848      71.620  43.640  35.880  1.00  0.00           N
ATOM   3097  HN  LYS A 848      71.220  43.430  36.770  1.00  0.00           H
ATOM   3098  CA  LYS A 848      73.040  43.260  35.590  1.00  0.00           C
ATOM   3099  HA  LYS A 848      73.590  44.030  35.070  1.00  0.00           H
ATOM   3100  CB  LYS A 848      73.780  43.060  36.950  1.00  0.00           C
ATOM   3101  HB1 LYS A 848      74.810  42.720  36.720  1.00  0.00           H
ATOM   3102  HB2 LYS A 848      73.270  42.260  37.520  1.00  0.00           H
ATOM   3103  CG  LYS A 848      73.820  44.240  37.930  1.00  0.00           C
ATOM   3104  HG1 LYS A 848      74.280  43.810  38.840  1.00  0.00           H
ATOM   3105  HG2 LYS A 848      72.750  44.480  38.130  1.00  0.00           H
ATOM   3106  CD  LYS A 848      74.580  45.450  37.570  1.00  0.00           C
ATOM   3107  HD1 LYS A 848      74.040  45.930  36.740  1.00  0.00           H
ATOM   3108  HD2 LYS A 848      75.590  45.140  37.230  1.00  0.00           H
ATOM   3109  CE  LYS A 848      74.550  46.480  38.670  1.00  0.00           C
ATOM   3110  HE1 LYS A 848      75.110  46.070  39.530  1.00  0.00           H
ATOM   3111  HE2 LYS A 848      73.480  46.680  38.880  1.00  0.00           H
ATOM   3112  NZ  LYS A 848      75.240  47.770  38.290  1.00  0.00           N
ATOM   3113  HZ1 LYS A 848      76.140  47.390  37.930  1.00  0.00           H
ATOM   3114  HZ2 LYS A 848      75.420  48.440  39.070  1.00  0.00           H
ATOM   3115  HZ3 LYS A 848      74.770  48.210  37.470  1.00  0.00           H
ATOM   3116  C   LYS A 848      73.150  41.990  34.660  1.00  0.00           C
ATOM   3117  O   LYS A 848      72.170  41.380  34.370  1.00  0.00           O
ATOM   3118  N   ARG A 849      74.350  41.660  34.210  1.00  0.00           N
ATOM   3119  HN  ARG A 849      75.210  42.140  34.410  1.00  0.00           H
ATOM   3120  CA  ARG A 849      74.650  40.670  33.180  1.00  0.00           C
ATOM   3121  HA  ARG A 849      73.860  40.670  32.450  1.00  0.00           H
ATOM   3122  CB  ARG A 849      75.840  41.030  32.170  1.00  0.00           C
ATOM   3123  HB1 ARG A 849      75.910  40.240  31.390  1.00  0.00           H
ATOM   3124  HB2 ARG A 849      76.810  41.130  32.710  1.00  0.00           H
ATOM   3125  CG  ARG A 849      75.600  42.420  31.400  1.00  0.00           C
ATOM   3126  HG1 ARG A 849      76.490  42.650  30.780  1.00  0.00           H
ATOM   3127  HG2 ARG A 849      75.760  43.260  32.120  1.00  0.00           H
ATOM   3128  CD  ARG A 849      74.310  42.580  30.600  1.00  0.00           C
ATOM   3129  HD1 ARG A 849      74.200  43.550  30.080  1.00  0.00           H
ATOM   3130  HD2 ARG A 849      73.350  42.530  31.170  1.00  0.00           H
ATOM   3131  NE  ARG A 849      74.250  41.460  29.590  1.00  0.00           N
ATOM   3132  HE  ARG A 849      75.150  41.040  29.460  1.00  0.00           H
ATOM   3133  CZ  ARG A 849      73.290  40.630  29.460  1.00  0.00           C
ATOM   3134  NH1 ARG A 849      73.660  39.380  29.110  1.00  0.00           N
ATOM   3135 HH11 ARG A 849      74.640  39.190  29.170  1.00  0.00           H
ATOM   3136 HH12 ARG A 849      73.070  38.570  29.170  1.00  0.00           H
ATOM   3137  NH2 ARG A 849      71.990  40.830  29.660  1.00  0.00           N
ATOM   3138 HH21 ARG A 849      71.710  41.760  29.920  1.00  0.00           H
ATOM   3139 HH22 ARG A 849      71.350  40.120  29.340  1.00  0.00           H
ATOM   3140  C   ARG A 849      74.760  39.190  33.580  1.00  0.00           C
ATOM   3141  O   ARG A 849      74.610  38.240  32.810  1.00  0.00           O
ATOM   3142  N   TYR A 850      74.980  39.000  34.900  1.00  0.00           N
ATOM   3143  HN  TYR A 850      74.930  39.800  35.500  1.00  0.00           H
ATOM   3144  CA  TYR A 850      75.230  37.750  35.560  1.00  0.00           C
ATOM   3145  HA  TYR A 850      76.090  37.360  35.060  1.00  0.00           H
ATOM   3146  CB  TYR A 850      75.330  37.950  37.100  1.00  0.00           C
ATOM   3147  HB1 TYR A 850      75.630  37.020  37.660  1.00  0.00           H
ATOM   3148  HB2 TYR A 850      74.300  38.190  37.440  1.00  0.00           H
ATOM   3149  CG  TYR A 850      76.430  39.010  37.410  1.00  0.00           C
ATOM   3150  CD1 TYR A 850      75.970  40.330  37.720  1.00  0.00           C
ATOM   3151  HD1 TYR A 850      74.890  40.480  37.770  1.00  0.00           H
ATOM   3152  CE1 TYR A 850      76.850  41.270  38.110  1.00  0.00           C
ATOM   3153  HE1 TYR A 850      76.520  42.260  38.340  1.00  0.00           H
ATOM   3154  CZ  TYR A 850      78.270  40.920  38.100  1.00  0.00           C
ATOM   3155  OH  TYR A 850      79.160  41.900  38.660  1.00  0.00           O
ATOM   3156  HH  TYR A 850      80.010  41.480  38.500  1.00  0.00           H
ATOM   3157  CD2 TYR A 850      77.770  38.660  37.330  1.00  0.00           C
ATOM   3158  HD2 TYR A 850      77.990  37.600  37.210  1.00  0.00           H
ATOM   3159  CE2 TYR A 850      78.720  39.620  37.720  1.00  0.00           C
ATOM   3160  HE2 TYR A 850      79.760  39.360  37.870  1.00  0.00           H
ATOM   3161  C   TYR A 850      74.010  36.760  35.430  1.00  0.00           C
ATOM   3162  O   TYR A 850      72.810  37.040  35.510  1.00  0.00           O
ATOM   3163  N   PHE A 851      74.320  35.480  35.220  1.00  0.00           N
ATOM   3164  HN  PHE A 851      75.260  35.160  35.210  1.00  0.00           H
ATOM   3165  CA  PHE A 851      73.340  34.340  35.190  1.00  0.00           C
ATOM   3166  HA  PHE A 851      73.950  33.480  34.950  1.00  0.00           H
ATOM   3167  CB  PHE A 851      72.670  34.220  36.590  1.00  0.00           C
ATOM   3168  HB1 PHE A 851      71.880  33.440  36.510  1.00  0.00           H
ATOM   3169  HB2 PHE A 851      72.090  35.130  36.830  1.00  0.00           H
ATOM   3170  CG  PHE A 851      73.590  33.660  37.680  1.00  0.00           C
ATOM   3171  CD1 PHE A 851      73.450  34.240  38.960  1.00  0.00           C
ATOM   3172  HD1 PHE A 851      72.890  35.150  39.160  1.00  0.00           H
ATOM   3173  CE1 PHE A 851      74.330  33.750  39.970  1.00  0.00           C
ATOM   3174  HE1 PHE A 851      74.380  34.250  40.930  1.00  0.00           H
ATOM   3175  CZ  PHE A 851      75.310  32.780  39.710  1.00  0.00           C
ATOM   3176  HZ  PHE A 851      75.910  32.430  40.530  1.00  0.00           H
ATOM   3177  CD2 PHE A 851      74.460  32.570  37.470  1.00  0.00           C
ATOM   3178  HD2 PHE A 851      74.460  31.980  36.570  1.00  0.00           H
ATOM   3179  CE2 PHE A 851      75.340  32.130  38.490  1.00  0.00           C
ATOM   3180  HE2 PHE A 851      75.880  31.250  38.220  1.00  0.00           H
ATOM   3181  C   PHE A 851      72.410  34.460  33.990  1.00  0.00           C
ATOM   3182  O   PHE A 851      72.360  35.380  33.200  1.00  0.00           O
ATOM   3183  N   PRO A 852      71.670  33.300  33.670  1.00  0.00           N
ATOM   3184  CD  PRO A 852      71.880  31.960  34.120  1.00  0.00           C
ATOM   3185  HD1 PRO A 852      71.300  31.910  35.060  1.00  0.00           H
ATOM   3186  HD2 PRO A 852      72.910  31.570  34.230  1.00  0.00           H
ATOM   3187  CA  PRO A 852      70.510  33.380  32.790  1.00  0.00           C
ATOM   3188  HA  PRO A 852      70.930  33.620  31.830  1.00  0.00           H
ATOM   3189  CB  PRO A 852      69.900  31.970  32.800  1.00  0.00           C
ATOM   3190  HB1 PRO A 852      69.400  31.520  31.920  1.00  0.00           H
ATOM   3191  HB2 PRO A 852      69.150  31.930  33.620  1.00  0.00           H
ATOM   3192  CG  PRO A 852      71.020  30.930  33.240  1.00  0.00           C
ATOM   3193  HG1 PRO A 852      70.630  30.100  33.870  1.00  0.00           H
ATOM   3194  HG2 PRO A 852      71.540  30.470  32.390  1.00  0.00           H
ATOM   3195  C   PRO A 852      69.470  34.430  33.030  1.00  0.00           C
ATOM   3196  O   PRO A 852      69.100  34.510  34.230  1.00  0.00           O
ATOM   3197  N   THR A 853      68.920  35.090  31.980  1.00  0.00           N
ATOM   3198  HN  THR A 853      69.460  35.020  31.150  1.00  0.00           H
ATOM   3199  CA  THR A 853      67.780  36.030  32.020  1.00  0.00           C
ATOM   3200  HA  THR A 853      68.150  36.890  32.560  1.00  0.00           H
ATOM   3201  CB  THR A 853      67.420  36.630  30.640  1.00  0.00           C
ATOM   3202  HB  THR A 853      68.330  37.110  30.240  1.00  0.00           H
ATOM   3203  OG1 THR A 853      66.400  37.590  30.770  1.00  0.00           O
ATOM   3204  HG1 THR A 853      66.630  38.200  30.060  1.00  0.00           H
ATOM   3205  CG2 THR A 853      66.990  35.510  29.710  1.00  0.00           C
ATOM   3206 HG21 THR A 853      67.770  34.730  29.640  1.00  0.00           H
ATOM   3207 HG22 THR A 853      66.790  35.810  28.660  1.00  0.00           H
ATOM   3208 HG23 THR A 853      66.060  35.010  30.080  1.00  0.00           H
ATOM   3209  C   THR A 853      66.650  35.660  32.930  1.00  0.00           C
ATOM   3210  O   THR A 853      66.220  36.420  33.820  1.00  0.00           O
ATOM   3211  N   LYS A 854      66.190  34.430  32.810  1.00  0.00           N
ATOM   3212  HN  LYS A 854      66.550  33.750  32.160  1.00  0.00           H
ATOM   3213  CA  LYS A 854      65.100  33.940  33.620  1.00  0.00           C
ATOM   3214  HA  LYS A 854      64.250  34.610  33.530  1.00  0.00           H
ATOM   3215  CB  LYS A 854      64.650  32.530  32.980  1.00  0.00           C
ATOM   3216  HB1 LYS A 854      63.870  32.070  33.620  1.00  0.00           H
ATOM   3217  HB2 LYS A 854      65.520  31.840  32.960  1.00  0.00           H
ATOM   3218  CG  LYS A 854      64.020  32.670  31.490  1.00  0.00           C
ATOM   3219  HG1 LYS A 854      63.770  31.680  31.090  1.00  0.00           H
ATOM   3220  HG2 LYS A 854      64.850  33.020  30.820  1.00  0.00           H
ATOM   3221  CD  LYS A 854      62.940  33.710  31.450  1.00  0.00           C
ATOM   3222  HD1 LYS A 854      63.440  34.670  31.750  1.00  0.00           H
ATOM   3223  HD2 LYS A 854      62.160  33.460  32.210  1.00  0.00           H
ATOM   3224  CE  LYS A 854      62.330  33.960  30.060  1.00  0.00           C
ATOM   3225  HE1 LYS A 854      61.610  33.130  29.870  1.00  0.00           H
ATOM   3226  HE2 LYS A 854      62.970  33.970  29.150  1.00  0.00           H
ATOM   3227  NZ  LYS A 854      61.580  35.220  30.100  1.00  0.00           N
ATOM   3228  HZ1 LYS A 854      61.060  35.290  31.010  1.00  0.00           H
ATOM   3229  HZ2 LYS A 854      60.950  35.220  29.270  1.00  0.00           H
ATOM   3230  HZ3 LYS A 854      62.280  35.970  30.210  1.00  0.00           H
ATOM   3231  C   LYS A 854      65.410  33.830  35.160  1.00  0.00           C
ATOM   3232  O   LYS A 854      64.610  34.290  36.020  1.00  0.00           O
ATOM   3233  N   VAL A 855      66.660  33.370  35.500  1.00  0.00           N
ATOM   3234  HN  VAL A 855      67.240  33.120  34.730  1.00  0.00           H
ATOM   3235  CA  VAL A 855      67.260  33.240  36.800  1.00  0.00           C
ATOM   3236  HA  VAL A 855      66.630  32.660  37.470  1.00  0.00           H
ATOM   3237  CB  VAL A 855      68.520  32.310  36.720  1.00  0.00           C
ATOM   3238  HB  VAL A 855      69.240  32.720  35.980  1.00  0.00           H
ATOM   3239  CG1 VAL A 855      69.310  32.410  38.010  1.00  0.00           C
ATOM   3240 HG11 VAL A 855      69.610  33.430  38.310  1.00  0.00           H
ATOM   3241 HG12 VAL A 855      70.210  31.760  38.080  1.00  0.00           H
ATOM   3242 HG13 VAL A 855      68.650  32.070  38.840  1.00  0.00           H
ATOM   3243  CG2 VAL A 855      68.210  30.850  36.350  1.00  0.00           C
ATOM   3244 HG21 VAL A 855      67.540  30.500  37.150  1.00  0.00           H
ATOM   3245 HG22 VAL A 855      69.090  30.200  36.550  1.00  0.00           H
ATOM   3246 HG23 VAL A 855      67.730  30.800  35.340  1.00  0.00           H
ATOM   3247  C   VAL A 855      67.420  34.590  37.480  1.00  0.00           C
ATOM   3248  O   VAL A 855      66.920  34.680  38.630  1.00  0.00           O
ATOM   3249  N   ARG A 856      68.070  35.650  36.930  1.00  0.00           N
ATOM   3250  HN  ARG A 856      68.590  35.560  36.080  1.00  0.00           H
ATOM   3251  CA  ARG A 856      68.130  37.000  37.480  1.00  0.00           C
ATOM   3252  HA  ARG A 856      68.510  36.820  38.480  1.00  0.00           H
ATOM   3253  CB  ARG A 856      69.170  37.870  36.730  1.00  0.00           C
ATOM   3254  HB1 ARG A 856      70.110  37.290  36.760  1.00  0.00           H
ATOM   3255  HB2 ARG A 856      69.310  38.810  37.300  1.00  0.00           H
ATOM   3256  CG  ARG A 856      68.760  38.120  35.260  1.00  0.00           C
ATOM   3257  HG1 ARG A 856      67.790  38.650  35.300  1.00  0.00           H
ATOM   3258  HG2 ARG A 856      68.590  37.190  34.660  1.00  0.00           H
ATOM   3259  CD  ARG A 856      69.830  39.110  34.450  1.00  0.00           C
ATOM   3260  HD1 ARG A 856      70.390  39.750  35.160  1.00  0.00           H
ATOM   3261  HD2 ARG A 856      69.180  39.700  33.760  1.00  0.00           H
ATOM   3262  NE  ARG A 856      70.830  38.340  33.700  1.00  0.00           N
ATOM   3263  HE  ARG A 856      71.530  37.810  34.180  1.00  0.00           H
ATOM   3264  CZ  ARG A 856      70.940  38.340  32.390  1.00  0.00           C
ATOM   3265  NH1 ARG A 856      70.070  38.930  31.560  1.00  0.00           N
ATOM   3266 HH11 ARG A 856      69.540  39.700  31.930  1.00  0.00           H
ATOM   3267 HH12 ARG A 856      70.230  38.950  30.580  1.00  0.00           H
ATOM   3268  NH2 ARG A 856      71.820  37.570  31.720  1.00  0.00           N
ATOM   3269 HH21 ARG A 856      71.630  37.470  30.750  1.00  0.00           H
ATOM   3270 HH22 ARG A 856      72.090  36.760  32.260  1.00  0.00           H
ATOM   3271  C   ARG A 856      66.720  37.570  37.660  1.00  0.00           C
ATOM   3272  O   ARG A 856      66.450  38.140  38.720  1.00  0.00           O
ATOM   3273  N   SER A 857      65.840  37.430  36.640  1.00  0.00           N
ATOM   3274  HN  SER A 857      66.150  37.010  35.790  1.00  0.00           H
ATOM   3275  CA  SER A 857      64.460  37.870  36.700  1.00  0.00           C
ATOM   3276  HA  SER A 857      64.520  38.950  36.830  1.00  0.00           H
ATOM   3277  CB  SER A 857      63.760  37.770  35.330  1.00  0.00           C
ATOM   3278  HB1 SER A 857      63.740  36.710  35.010  1.00  0.00           H
ATOM   3279  HB2 SER A 857      64.210  38.290  34.460  1.00  0.00           H
ATOM   3280  OG  SER A 857      62.380  38.240  35.420  1.00  0.00           O
ATOM   3281  HG1 SER A 857      61.900  37.530  35.870  1.00  0.00           H
ATOM   3282  C   SER A 857      63.650  37.260  37.840  1.00  0.00           C
ATOM   3283  O   SER A 857      62.930  37.920  38.560  1.00  0.00           O
ATOM   3284  N   THR A 858      63.760  35.890  38.020  1.00  0.00           N
ATOM   3285  HN  THR A 858      64.360  35.400  37.400  1.00  0.00           H
ATOM   3286  CA  THR A 858      63.170  35.080  39.090  1.00  0.00           C
ATOM   3287  HA  THR A 858      62.100  35.120  39.190  1.00  0.00           H
ATOM   3288  CB  THR A 858      63.390  33.560  38.910  1.00  0.00           C
ATOM   3289  HB  THR A 858      64.470  33.350  38.800  1.00  0.00           H
ATOM   3290  OG1 THR A 858      62.670  33.260  37.750  1.00  0.00           O
ATOM   3291  HG1 THR A 858      63.060  33.800  37.050  1.00  0.00           H
ATOM   3292  CG2 THR A 858      62.800  32.640  40.010  1.00  0.00           C
ATOM   3293 HG21 THR A 858      61.720  32.830  40.170  1.00  0.00           H
ATOM   3294 HG22 THR A 858      63.410  32.900  40.900  1.00  0.00           H
ATOM   3295 HG23 THR A 858      63.110  31.590  39.860  1.00  0.00           H
ATOM   3296  C   THR A 858      63.680  35.500  40.350  1.00  0.00           C
ATOM   3297  O   THR A 858      62.880  35.610  41.260  1.00  0.00           O
ATOM   3298  N   ILE A 859      65.030  35.800  40.450  1.00  0.00           N
ATOM   3299  HN  ILE A 859      65.660  35.490  39.720  1.00  0.00           H
ATOM   3300  CA  ILE A 859      65.690  36.220  41.730  1.00  0.00           C
ATOM   3301  HA  ILE A 859      65.380  35.620  42.570  1.00  0.00           H
ATOM   3302  CB  ILE A 859      67.200  36.260  41.700  1.00  0.00           C
ATOM   3303  HB  ILE A 859      67.600  36.850  40.850  1.00  0.00           H
ATOM   3304  CG2 ILE A 859      67.600  37.020  43.020  1.00  0.00           C
ATOM   3305 HG21 ILE A 859      67.560  38.130  42.890  1.00  0.00           H
ATOM   3306 HG22 ILE A 859      68.630  36.750  43.340  1.00  0.00           H
ATOM   3307 HG23 ILE A 859      67.020  36.730  43.930  1.00  0.00           H
ATOM   3308  CG1 ILE A 859      67.860  34.830  41.730  1.00  0.00           C
ATOM   3309 HG11 ILE A 859      67.410  34.130  41.000  1.00  0.00           H
ATOM   3310 HG12 ILE A 859      67.730  34.400  42.750  1.00  0.00           H
ATOM   3311  CD  ILE A 859      69.380  34.900  41.540  1.00  0.00           C
ATOM   3312  HD1 ILE A 859      69.910  35.520  42.300  1.00  0.00           H
ATOM   3313  HD2 ILE A 859      69.590  35.210  40.490  1.00  0.00           H
ATOM   3314  HD3 ILE A 859      69.660  33.830  41.610  1.00  0.00           H
ATOM   3315  C   ILE A 859      65.130  37.620  42.130  1.00  0.00           C
ATOM   3316  O   ILE A 859      64.640  37.850  43.230  1.00  0.00           O
ATOM   3317  N   SER A 860      65.130  38.600  41.150  1.00  0.00           N
ATOM   3318  HN  SER A 860      65.750  38.440  40.370  1.00  0.00           H
ATOM   3319  CA  SER A 860      64.610  39.920  41.390  1.00  0.00           C
ATOM   3320  HA  SER A 860      65.130  40.290  42.260  1.00  0.00           H
ATOM   3321  CB  SER A 860      64.890  40.810  40.130  1.00  0.00           C
ATOM   3322  HB1 SER A 860      64.330  41.760  40.050  1.00  0.00           H
ATOM   3323  HB2 SER A 860      64.720  40.250  39.180  1.00  0.00           H
ATOM   3324  OG  SER A 860      66.290  41.070  40.130  1.00  0.00           O
ATOM   3325  HG1 SER A 860      66.570  41.100  41.040  1.00  0.00           H
ATOM   3326  C   SER A 860      63.130  40.120  41.780  1.00  0.00           C
ATOM   3327  O   SER A 860      62.650  41.150  42.280  1.00  0.00           O
ATOM   3328  N   ASP A 861      62.320  39.050  41.640  1.00  0.00           N
ATOM   3329  HN  ASP A 861      62.580  38.140  41.370  1.00  0.00           H
ATOM   3330  CA  ASP A 861      60.890  39.050  41.890  1.00  0.00           C
ATOM   3331  HA  ASP A 861      60.670  40.060  42.220  1.00  0.00           H
ATOM   3332  CB  ASP A 861      60.230  38.530  40.600  1.00  0.00           C
ATOM   3333  HB1 ASP A 861      60.210  37.420  40.560  1.00  0.00           H
ATOM   3334  HB2 ASP A 861      60.760  38.780  39.650  1.00  0.00           H
ATOM   3335  CG  ASP A 861      58.780  38.880  40.520  1.00  0.00           C
ATOM   3336  OD1 ASP A 861      58.200  38.220  39.600  1.00  0.00           O
ATOM   3337  OD2 ASP A 861      58.240  39.870  41.090  1.00  0.00           O
ATOM   3338  C   ASP A 861      60.570  38.210  43.130  1.00  0.00           C
ATOM   3339  O   ASP A 861      59.500  38.210  43.690  1.00  0.00           O
ATOM   3340  N   PHE A 862      61.640  37.540  43.720  1.00  0.00           N
ATOM   3341  HN  PHE A 862      62.530  37.570  43.270  1.00  0.00           H
ATOM   3342  CA  PHE A 862      61.520  36.810  44.930  1.00  0.00           C
ATOM   3343  HA  PHE A 862      60.480  36.600  45.140  1.00  0.00           H
ATOM   3344  CB  PHE A 862      62.290  35.460  44.690  1.00  0.00           C
ATOM   3345  HB1 PHE A 862      63.380  35.690  44.700  1.00  0.00           H
ATOM   3346  HB2 PHE A 862      61.950  35.160  43.670  1.00  0.00           H
ATOM   3347  CG  PHE A 862      61.900  34.520  45.760  1.00  0.00           C
ATOM   3348  CD1 PHE A 862      62.870  34.130  46.670  1.00  0.00           C
ATOM   3349  HD1 PHE A 862      63.860  34.540  46.530  1.00  0.00           H
ATOM   3350  CE1 PHE A 862      62.660  33.300  47.750  1.00  0.00           C
ATOM   3351  HE1 PHE A 862      63.390  33.150  48.530  1.00  0.00           H
ATOM   3352  CZ  PHE A 862      61.400  32.730  47.850  1.00  0.00           C
ATOM   3353  HZ  PHE A 862      61.230  32.070  48.680  1.00  0.00           H
ATOM   3354  CD2 PHE A 862      60.700  33.850  45.890  1.00  0.00           C
ATOM   3355  HD2 PHE A 862      60.050  34.080  45.050  1.00  0.00           H
ATOM   3356  CE2 PHE A 862      60.420  32.930  46.930  1.00  0.00           C
ATOM   3357  HE2 PHE A 862      59.460  32.470  47.030  1.00  0.00           H
ATOM   3358  C   PHE A 862      62.190  37.680  46.060  1.00  0.00           C
ATOM   3359  O   PHE A 862      62.440  37.220  47.190  1.00  0.00           O
ATOM   3360  N   ALA A 863      62.510  38.930  45.690  1.00  0.00           N
ATOM   3361  HN  ALA A 863      62.290  39.230  44.760  1.00  0.00           H
ATOM   3362  CA  ALA A 863      63.460  39.810  46.310  1.00  0.00           C
ATOM   3363  HA  ALA A 863      64.420  39.350  46.480  1.00  0.00           H
ATOM   3364  CB  ALA A 863      63.630  41.110  45.510  1.00  0.00           C
ATOM   3365  HB1 ALA A 863      62.670  41.650  45.380  1.00  0.00           H
ATOM   3366  HB2 ALA A 863      63.880  40.930  44.440  1.00  0.00           H
ATOM   3367  HB3 ALA A 863      64.350  41.850  45.920  1.00  0.00           H
ATOM   3368  C   ALA A 863      62.980  40.200  47.740  1.00  0.00           C
ATOM   3369  O   ALA A 863      63.790  40.310  48.640  1.00  0.00           O
ATOM   3370  N   VAL A 864      61.650  40.480  48.030  1.00  0.00           N
ATOM   3371  HN  VAL A 864      60.890  40.200  47.460  1.00  0.00           H
ATOM   3372  CA  VAL A 864      61.220  41.110  49.290  1.00  0.00           C
ATOM   3373  HA  VAL A 864      62.100  41.680  49.530  1.00  0.00           H
ATOM   3374  CB  VAL A 864      60.010  42.050  49.110  1.00  0.00           C
ATOM   3375  HB  VAL A 864      59.000  41.620  48.920  1.00  0.00           H
ATOM   3376  CG1 VAL A 864      59.910  42.820  50.380  1.00  0.00           C
ATOM   3377 HG11 VAL A 864      59.410  42.200  51.140  1.00  0.00           H
ATOM   3378 HG12 VAL A 864      59.220  43.680  50.210  1.00  0.00           H
ATOM   3379 HG13 VAL A 864      60.940  43.150  50.660  1.00  0.00           H
ATOM   3380  CG2 VAL A 864      60.360  42.990  47.970  1.00  0.00           C
ATOM   3381 HG21 VAL A 864      59.540  43.730  47.840  1.00  0.00           H
ATOM   3382 HG22 VAL A 864      60.380  42.470  46.990  1.00  0.00           H
ATOM   3383 HG23 VAL A 864      61.140  43.730  48.220  1.00  0.00           H
ATOM   3384  C   VAL A 864      60.990  40.030  50.360  1.00  0.00           C
ATOM   3385  O   VAL A 864      61.340  40.180  51.530  1.00  0.00           O
ATOM   3386  N   PHE A 865      60.490  38.800  50.010  1.00  0.00           N
ATOM   3387  HN  PHE A 865      60.190  38.710  49.060  1.00  0.00           H
ATOM   3388  CA  PHE A 865      60.440  37.650  50.850  1.00  0.00           C
ATOM   3389  HA  PHE A 865      59.870  37.930  51.720  1.00  0.00           H
ATOM   3390  CB  PHE A 865      59.750  36.490  50.020  1.00  0.00           C
ATOM   3391  HB1 PHE A 865      60.410  36.230  49.170  1.00  0.00           H
ATOM   3392  HB2 PHE A 865      58.710  36.660  49.680  1.00  0.00           H
ATOM   3393  CG  PHE A 865      59.700  35.200  50.800  1.00  0.00           C
ATOM   3394  CD1 PHE A 865      60.670  34.330  50.550  1.00  0.00           C
ATOM   3395  HD1 PHE A 865      61.430  34.640  49.840  1.00  0.00           H
ATOM   3396  CE1 PHE A 865      60.690  33.050  51.250  1.00  0.00           C
ATOM   3397  HE1 PHE A 865      61.420  32.330  50.960  1.00  0.00           H
ATOM   3398  CZ  PHE A 865      59.580  32.710  52.110  1.00  0.00           C
ATOM   3399  HZ  PHE A 865      59.530  31.710  52.500  1.00  0.00           H
ATOM   3400  CD2 PHE A 865      58.690  34.910  51.670  1.00  0.00           C
ATOM   3401  HD2 PHE A 865      57.880  35.610  51.790  1.00  0.00           H
ATOM   3402  CE2 PHE A 865      58.560  33.660  52.220  1.00  0.00           C
ATOM   3403  HE2 PHE A 865      57.660  33.490  52.790  1.00  0.00           H
ATOM   3404  C   PHE A 865      61.900  37.200  51.310  1.00  0.00           C
ATOM   3405  O   PHE A 865      62.270  36.820  52.370  1.00  0.00           O
ATOM   3406  N   LEU A 866      62.800  37.230  50.310  1.00  0.00           N
ATOM   3407  HN  LEU A 866      62.580  37.370  49.340  1.00  0.00           H
ATOM   3408  CA  LEU A 866      64.180  36.860  50.490  1.00  0.00           C
ATOM   3409  HA  LEU A 866      64.130  35.920  51.030  1.00  0.00           H
ATOM   3410  CB  LEU A 866      64.830  36.720  49.160  1.00  0.00           C
ATOM   3411  HB1 LEU A 866      64.830  37.680  48.600  1.00  0.00           H
ATOM   3412  HB2 LEU A 866      64.240  35.950  48.590  1.00  0.00           H
ATOM   3413  CG  LEU A 866      66.210  36.120  49.160  1.00  0.00           C
ATOM   3414  HG  LEU A 866      66.930  36.590  49.870  1.00  0.00           H
ATOM   3415  CD1 LEU A 866      66.220  34.690  49.780  1.00  0.00           C
ATOM   3416 HD11 LEU A 866      65.290  34.160  49.490  1.00  0.00           H
ATOM   3417 HD12 LEU A 866      66.120  34.810  50.890  1.00  0.00           H
ATOM   3418 HD13 LEU A 866      67.140  34.090  49.600  1.00  0.00           H
ATOM   3419  CD2 LEU A 866      66.830  36.070  47.760  1.00  0.00           C
ATOM   3420 HD21 LEU A 866      66.750  37.090  47.340  1.00  0.00           H
ATOM   3421 HD22 LEU A 866      66.310  35.380  47.060  1.00  0.00           H
ATOM   3422 HD23 LEU A 866      67.930  35.910  47.820  1.00  0.00           H
ATOM   3423  C   LEU A 866      64.860  37.800  51.450  1.00  0.00           C
ATOM   3424  O   LEU A 866      65.670  37.310  52.250  1.00  0.00           O
ATOM   3425  N   THR A 867      64.500  39.130  51.470  1.00  0.00           N
ATOM   3426  HN  THR A 867      63.890  39.430  50.740  1.00  0.00           H
ATOM   3427  CA  THR A 867      64.920  40.150  52.430  1.00  0.00           C
ATOM   3428  HA  THR A 867      65.990  40.280  52.420  1.00  0.00           H
ATOM   3429  CB  THR A 867      64.350  41.520  52.080  1.00  0.00           C
ATOM   3430  HB  THR A 867      63.240  41.430  52.070  1.00  0.00           H
ATOM   3431  OG1 THR A 867      64.830  41.950  50.810  1.00  0.00           O
ATOM   3432  HG1 THR A 867      64.700  41.250  50.160  1.00  0.00           H
ATOM   3433  CG2 THR A 867      64.700  42.590  53.110  1.00  0.00           C
ATOM   3434 HG21 THR A 867      64.280  43.580  52.820  1.00  0.00           H
ATOM   3435 HG22 THR A 867      65.790  42.780  53.320  1.00  0.00           H
ATOM   3436 HG23 THR A 867      64.310  42.390  54.130  1.00  0.00           H
ATOM   3437  C   THR A 867      64.690  39.700  53.780  1.00  0.00           C
ATOM   3438  O   THR A 867      65.570  39.680  54.610  1.00  0.00           O
ATOM   3439  N   ILE A 868      63.370  39.320  54.020  1.00  0.00           N
ATOM   3440  HN  ILE A 868      62.730  39.250  53.260  1.00  0.00           H
ATOM   3441  CA  ILE A 868      62.990  38.970  55.400  1.00  0.00           C
ATOM   3442  HA  ILE A 868      63.250  39.790  56.050  1.00  0.00           H
ATOM   3443  CB  ILE A 868      61.450  38.750  55.600  1.00  0.00           C
ATOM   3444  HB  ILE A 868      61.010  38.000  54.900  1.00  0.00           H
ATOM   3445  CG2 ILE A 868      61.280  38.200  57.030  1.00  0.00           C
ATOM   3446 HG21 ILE A 868      60.270  38.390  57.440  1.00  0.00           H
ATOM   3447 HG22 ILE A 868      61.910  38.730  57.780  1.00  0.00           H
ATOM   3448 HG23 ILE A 868      61.490  37.110  57.070  1.00  0.00           H
ATOM   3449  CG1 ILE A 868      60.770  40.110  55.420  1.00  0.00           C
ATOM   3450 HG11 ILE A 868      60.780  40.290  54.320  1.00  0.00           H
ATOM   3451 HG12 ILE A 868      61.230  40.960  55.960  1.00  0.00           H
ATOM   3452  CD  ILE A 868      59.270  40.050  55.650  1.00  0.00           C
ATOM   3453  HD1 ILE A 868      59.060  40.060  56.750  1.00  0.00           H
ATOM   3454  HD2 ILE A 868      58.800  39.180  55.140  1.00  0.00           H
ATOM   3455  HD3 ILE A 868      58.790  40.990  55.320  1.00  0.00           H
ATOM   3456  C   ILE A 868      63.820  37.790  55.860  1.00  0.00           C
ATOM   3457  O   ILE A 868      64.330  37.700  57.010  1.00  0.00           O
ATOM   3458  N   VAL A 869      64.050  36.740  55.050  1.00  0.00           N
ATOM   3459  HN  VAL A 869      63.620  36.640  54.160  1.00  0.00           H
ATOM   3460  CA  VAL A 869      64.740  35.480  55.380  1.00  0.00           C
ATOM   3461  HA  VAL A 869      64.390  35.070  56.320  1.00  0.00           H
ATOM   3462  CB  VAL A 869      64.780  34.390  54.280  1.00  0.00           C
ATOM   3463  HB  VAL A 869      65.240  34.790  53.340  1.00  0.00           H
ATOM   3464  CG1 VAL A 869      65.560  33.120  54.670  1.00  0.00           C
ATOM   3465 HG11 VAL A 869      66.630  33.320  54.890  1.00  0.00           H
ATOM   3466 HG12 VAL A 869      65.560  32.340  53.890  1.00  0.00           H
ATOM   3467 HG13 VAL A 869      65.140  32.670  55.610  1.00  0.00           H
ATOM   3468  CG2 VAL A 869      63.280  33.970  53.920  1.00  0.00           C
ATOM   3469 HG21 VAL A 869      62.850  34.900  53.490  1.00  0.00           H
ATOM   3470 HG22 VAL A 869      62.670  33.640  54.790  1.00  0.00           H
ATOM   3471 HG23 VAL A 869      63.360  33.120  53.200  1.00  0.00           H
ATOM   3472  C   VAL A 869      66.200  35.710  55.670  1.00  0.00           C
ATOM   3473  O   VAL A 869      66.700  35.140  56.650  1.00  0.00           O
ATOM   3474  N   ILE A 870      66.880  36.570  54.920  1.00  0.00           N
ATOM   3475  HN  ILE A 870      66.470  36.860  54.070  1.00  0.00           H
ATOM   3476  CA  ILE A 870      68.250  37.030  55.190  1.00  0.00           C
ATOM   3477  HA  ILE A 870      68.820  36.110  55.140  1.00  0.00           H
ATOM   3478  CB  ILE A 870      68.800  37.880  54.000  1.00  0.00           C
ATOM   3479  HB  ILE A 870      68.020  38.610  53.700  1.00  0.00           H
ATOM   3480  CG2 ILE A 870      70.070  38.580  54.330  1.00  0.00           C
ATOM   3481 HG21 ILE A 870      70.590  38.930  53.410  1.00  0.00           H
ATOM   3482 HG22 ILE A 870      70.810  37.960  54.880  1.00  0.00           H
ATOM   3483 HG23 ILE A 870      69.950  39.430  55.030  1.00  0.00           H
ATOM   3484  CG1 ILE A 870      69.040  37.060  52.700  1.00  0.00           C
ATOM   3485 HG11 ILE A 870      68.230  36.300  52.650  1.00  0.00           H
ATOM   3486 HG12 ILE A 870      70.010  36.520  52.620  1.00  0.00           H
ATOM   3487  CD  ILE A 870      68.910  37.940  51.380  1.00  0.00           C
ATOM   3488  HD1 ILE A 870      69.000  37.250  50.510  1.00  0.00           H
ATOM   3489  HD2 ILE A 870      69.820  38.580  51.410  1.00  0.00           H
ATOM   3490  HD3 ILE A 870      67.900  38.410  51.320  1.00  0.00           H
ATOM   3491  C   ILE A 870      68.350  37.680  56.500  1.00  0.00           C
ATOM   3492  O   ILE A 870      69.260  37.390  57.350  1.00  0.00           O
ATOM   3493  N   MET A 871      67.470  38.680  56.780  1.00  0.00           N
ATOM   3494  HN  MET A 871      66.630  38.750  56.240  1.00  0.00           H
ATOM   3495  CA  MET A 871      67.590  39.470  58.060  1.00  0.00           C
ATOM   3496  HA  MET A 871      68.620  39.780  58.110  1.00  0.00           H
ATOM   3497  CB  MET A 871      66.700  40.670  58.030  1.00  0.00           C
ATOM   3498  HB1 MET A 871      66.870  41.260  58.960  1.00  0.00           H
ATOM   3499  HB2 MET A 871      65.660  40.400  57.790  1.00  0.00           H
ATOM   3500  CG  MET A 871      67.250  41.600  56.910  1.00  0.00           C
ATOM   3501  HG1 MET A 871      66.560  42.460  56.790  1.00  0.00           H
ATOM   3502  HG2 MET A 871      67.240  41.090  55.920  1.00  0.00           H
ATOM   3503  SD  MET A 871      68.910  42.320  57.240  1.00  0.00           S
ATOM   3504  CE  MET A 871      68.780  43.800  56.160  1.00  0.00           C
ATOM   3505  HE1 MET A 871      68.040  44.530  56.550  1.00  0.00           H
ATOM   3506  HE2 MET A 871      68.560  43.570  55.100  1.00  0.00           H
ATOM   3507  HE3 MET A 871      69.750  44.320  56.100  1.00  0.00           H
ATOM   3508  C   MET A 871      67.320  38.750  59.300  1.00  0.00           C
ATOM   3509  O   MET A 871      67.920  38.920  60.290  1.00  0.00           O
ATOM   3510  N   VAL A 872      66.310  37.730  59.260  1.00  0.00           N
ATOM   3511  HN  VAL A 872      65.740  37.460  58.500  1.00  0.00           H
ATOM   3512  CA  VAL A 872      66.030  36.810  60.360  1.00  0.00           C
ATOM   3513  HA  VAL A 872      65.870  37.370  61.260  1.00  0.00           H
ATOM   3514  CB  VAL A 872      64.730  35.990  60.340  1.00  0.00           C
ATOM   3515  HB  VAL A 872      64.650  35.440  61.290  1.00  0.00           H
ATOM   3516  CG1 VAL A 872      63.490  36.850  60.280  1.00  0.00           C
ATOM   3517 HG11 VAL A 872      62.570  36.280  60.580  1.00  0.00           H
ATOM   3518 HG12 VAL A 872      63.190  37.220  59.280  1.00  0.00           H
ATOM   3519 HG13 VAL A 872      63.680  37.800  60.820  1.00  0.00           H
ATOM   3520  CG2 VAL A 872      64.600  34.870  59.250  1.00  0.00           C
ATOM   3521 HG21 VAL A 872      64.260  35.330  58.300  1.00  0.00           H
ATOM   3522 HG22 VAL A 872      63.800  34.120  59.470  1.00  0.00           H
ATOM   3523 HG23 VAL A 872      65.530  34.310  58.980  1.00  0.00           H
ATOM   3524  C   VAL A 872      67.220  35.920  60.530  1.00  0.00           C
ATOM   3525  O   VAL A 872      67.610  35.660  61.620  1.00  0.00           O
ATOM   3526  N   THR A 873      68.000  35.600  59.450  1.00  0.00           N
ATOM   3527  HN  THR A 873      67.830  35.940  58.530  1.00  0.00           H
ATOM   3528  CA  THR A 873      69.230  34.820  59.570  1.00  0.00           C
ATOM   3529  HA  THR A 873      68.950  34.080  60.300  1.00  0.00           H
ATOM   3530  CB  THR A 873      69.780  34.220  58.270  1.00  0.00           C
ATOM   3531  HB  THR A 873      70.170  34.890  57.480  1.00  0.00           H
ATOM   3532  OG1 THR A 873      68.710  33.480  57.640  1.00  0.00           O
ATOM   3533  HG1 THR A 873      68.040  34.090  57.310  1.00  0.00           H
ATOM   3534  CG2 THR A 873      70.870  33.170  58.580  1.00  0.00           C
ATOM   3535 HG21 THR A 873      71.340  32.680  57.700  1.00  0.00           H
ATOM   3536 HG22 THR A 873      70.560  32.520  59.430  1.00  0.00           H
ATOM   3537 HG23 THR A 873      71.790  33.690  58.960  1.00  0.00           H
ATOM   3538  C   THR A 873      70.430  35.630  60.140  1.00  0.00           C
ATOM   3539  O   THR A 873      71.180  35.130  60.910  1.00  0.00           O
ATOM   3540  N   ILE A 874      70.610  36.980  59.780  1.00  0.00           N
ATOM   3541  HN  ILE A 874      70.020  37.400  59.110  1.00  0.00           H
ATOM   3542  CA  ILE A 874      71.630  37.850  60.460  1.00  0.00           C
ATOM   3543  HA  ILE A 874      72.600  37.380  60.380  1.00  0.00           H
ATOM   3544  CB  ILE A 874      71.700  39.200  59.760  1.00  0.00           C
ATOM   3545  HB  ILE A 874      70.680  39.620  59.600  1.00  0.00           H
ATOM   3546  CG2 ILE A 874      72.630  40.200  60.470  1.00  0.00           C
ATOM   3547 HG21 ILE A 874      72.290  40.310  61.530  1.00  0.00           H
ATOM   3548 HG22 ILE A 874      72.570  41.190  59.980  1.00  0.00           H
ATOM   3549 HG23 ILE A 874      73.690  39.870  60.410  1.00  0.00           H
ATOM   3550  CG1 ILE A 874      72.230  39.070  58.320  1.00  0.00           C
ATOM   3551 HG11 ILE A 874      71.860  38.130  57.870  1.00  0.00           H
ATOM   3552 HG12 ILE A 874      73.340  39.010  58.220  1.00  0.00           H
ATOM   3553  CD  ILE A 874      72.030  40.240  57.380  1.00  0.00           C
ATOM   3554  HD1 ILE A 874      72.710  40.100  56.520  1.00  0.00           H
ATOM   3555  HD2 ILE A 874      72.400  41.190  57.830  1.00  0.00           H
ATOM   3556  HD3 ILE A 874      70.940  40.330  57.150  1.00  0.00           H
ATOM   3557  C   ILE A 874      71.360  37.990  61.940  1.00  0.00           C
ATOM   3558  O   ILE A 874      72.260  37.860  62.810  1.00  0.00           O
ATOM   3559  N   ASP A 875      70.050  38.160  62.280  1.00  0.00           N
ATOM   3560  HN  ASP A 875      69.350  38.250  61.570  1.00  0.00           H
ATOM   3561  CA  ASP A 875      69.610  38.180  63.630  1.00  0.00           C
ATOM   3562  HA  ASP A 875      70.250  38.890  64.110  1.00  0.00           H
ATOM   3563  CB  ASP A 875      68.130  38.570  63.750  1.00  0.00           C
ATOM   3564  HB1 ASP A 875      67.580  37.700  63.350  1.00  0.00           H
ATOM   3565  HB2 ASP A 875      67.940  39.490  63.140  1.00  0.00           H
ATOM   3566  CG  ASP A 875      67.700  38.920  65.150  1.00  0.00           C
ATOM   3567  OD1 ASP A 875      68.630  39.160  66.020  1.00  0.00           O
ATOM   3568  OD2 ASP A 875      66.490  39.000  65.470  1.00  0.00           O
ATOM   3569  C   ASP A 875      69.920  36.850  64.360  1.00  0.00           C
ATOM   3570  O   ASP A 875      70.570  36.770  65.390  1.00  0.00           O
ATOM   3571  N   TYR A 876      69.570  35.640  63.840  1.00  0.00           N
ATOM   3572  HN  TYR A 876      69.080  35.570  62.960  1.00  0.00           H
ATOM   3573  CA  TYR A 876      69.850  34.390  64.540  1.00  0.00           C
ATOM   3574  HA  TYR A 876      69.330  34.380  65.480  1.00  0.00           H
ATOM   3575  CB  TYR A 876      69.390  33.260  63.560  1.00  0.00           C
ATOM   3576  HB1 TYR A 876      70.040  33.040  62.690  1.00  0.00           H
ATOM   3577  HB2 TYR A 876      68.400  33.640  63.240  1.00  0.00           H
ATOM   3578  CG  TYR A 876      69.080  31.960  64.340  1.00  0.00           C
ATOM   3579  CD1 TYR A 876      70.100  31.050  64.540  1.00  0.00           C
ATOM   3580  HD1 TYR A 876      71.120  31.410  64.410  1.00  0.00           H
ATOM   3581  CE1 TYR A 876      69.770  29.810  65.040  1.00  0.00           C
ATOM   3582  HE1 TYR A 876      70.560  29.070  65.160  1.00  0.00           H
ATOM   3583  CZ  TYR A 876      68.480  29.410  65.430  1.00  0.00           C
ATOM   3584  OH  TYR A 876      68.260  28.030  65.950  1.00  0.00           O
ATOM   3585  HH  TYR A 876      67.470  28.010  66.500  1.00  0.00           H
ATOM   3586  CD2 TYR A 876      67.770  31.670  64.810  1.00  0.00           C
ATOM   3587  HD2 TYR A 876      66.980  32.390  64.650  1.00  0.00           H
ATOM   3588  CE2 TYR A 876      67.510  30.370  65.240  1.00  0.00           C
ATOM   3589  HE2 TYR A 876      66.480  30.160  65.490  1.00  0.00           H
ATOM   3590  C   TYR A 876      71.340  34.140  64.730  1.00  0.00           C
ATOM   3591  O   TYR A 876      71.690  33.600  65.790  1.00  0.00           O
ATOM   3592  N   LEU A 877      72.110  34.570  63.760  1.00  0.00           N
ATOM   3593  HN  LEU A 877      71.700  35.070  63.000  1.00  0.00           H
ATOM   3594  CA  LEU A 877      73.530  34.290  63.820  1.00  0.00           C
ATOM   3595  HA  LEU A 877      73.680  33.280  64.150  1.00  0.00           H
ATOM   3596  CB  LEU A 877      74.210  34.440  62.420  1.00  0.00           C
ATOM   3597  HB1 LEU A 877      75.320  34.360  62.530  1.00  0.00           H
ATOM   3598  HB2 LEU A 877      74.190  35.410  61.870  1.00  0.00           H
ATOM   3599  CG  LEU A 877      73.870  33.320  61.370  1.00  0.00           C
ATOM   3600  HG  LEU A 877      72.820  33.410  61.020  1.00  0.00           H
ATOM   3601  CD1 LEU A 877      74.630  33.490  60.140  1.00  0.00           C
ATOM   3602 HD11 LEU A 877      75.690  33.690  60.430  1.00  0.00           H
ATOM   3603 HD12 LEU A 877      74.280  34.430  59.640  1.00  0.00           H
ATOM   3604 HD13 LEU A 877      74.480  32.630  59.470  1.00  0.00           H
ATOM   3605  CD2 LEU A 877      73.970  31.960  62.070  1.00  0.00           C
ATOM   3606 HD21 LEU A 877      74.890  31.720  62.640  1.00  0.00           H
ATOM   3607 HD22 LEU A 877      73.780  31.150  61.340  1.00  0.00           H
ATOM   3608 HD23 LEU A 877      73.080  31.730  62.700  1.00  0.00           H
ATOM   3609  C   LEU A 877      74.410  35.180  64.760  1.00  0.00           C
ATOM   3610  O   LEU A 877      75.390  34.790  65.360  1.00  0.00           O
ATOM   3611  N   VAL A 878      74.100  36.470  64.790  1.00  0.00           N
ATOM   3612  HN  VAL A 878      73.460  36.870  64.140  1.00  0.00           H
ATOM   3613  CA  VAL A 878      75.000  37.460  65.460  1.00  0.00           C
ATOM   3614  HA  VAL A 878      75.710  36.940  66.080  1.00  0.00           H
ATOM   3615  CB  VAL A 878      75.810  38.370  64.490  1.00  0.00           C
ATOM   3616  HB  VAL A 878      76.490  38.930  65.170  1.00  0.00           H
ATOM   3617  CG1 VAL A 878      76.710  37.480  63.630  1.00  0.00           C
ATOM   3618 HG11 VAL A 878      77.440  38.040  63.010  1.00  0.00           H
ATOM   3619 HG12 VAL A 878      76.100  36.910  62.880  1.00  0.00           H
ATOM   3620 HG13 VAL A 878      77.100  36.660  64.280  1.00  0.00           H
ATOM   3621  CG2 VAL A 878      74.960  39.330  63.720  1.00  0.00           C
ATOM   3622 HG21 VAL A 878      74.550  40.130  64.380  1.00  0.00           H
ATOM   3623 HG22 VAL A 878      74.140  38.890  63.100  1.00  0.00           H
ATOM   3624 HG23 VAL A 878      75.580  39.740  62.910  1.00  0.00           H
ATOM   3625  C   VAL A 878      74.220  38.290  66.420  1.00  0.00           C
ATOM   3626  O   VAL A 878      74.860  38.800  67.310  1.00  0.00           O
ATOM   3627  N   GLY A 879      72.840  38.310  66.300  1.00  0.00           N
ATOM   3628  HN  GLY A 879      72.300  37.750  65.670  1.00  0.00           H
ATOM   3629  CA  GLY A 879      71.950  39.160  67.140  1.00  0.00           C
ATOM   3630  HA1 GLY A 879      72.180  39.090  68.190  1.00  0.00           H
ATOM   3631  HA2 GLY A 879      70.950  38.820  66.910  1.00  0.00           H
ATOM   3632  C   GLY A 879      71.950  40.640  66.810  1.00  0.00           C
ATOM   3633  O   GLY A 879      73.000  41.320  66.870  1.00  0.00           O
ATOM   3634  N   VAL A 880      70.730  41.160  66.560  1.00  0.00           N
ATOM   3635  HN  VAL A 880      69.940  40.560  66.600  1.00  0.00           H
ATOM   3636  CA  VAL A 880      70.500  42.560  66.270  1.00  0.00           C
ATOM   3637  HA  VAL A 880      71.410  43.140  66.360  1.00  0.00           H
ATOM   3638  CB  VAL A 880      70.150  42.770  64.870  1.00  0.00           C
ATOM   3639  HB  VAL A 880      69.200  42.330  64.480  1.00  0.00           H
ATOM   3640  CG1 VAL A 880      70.250  44.290  64.420  1.00  0.00           C
ATOM   3641 HG11 VAL A 880      70.340  44.260  63.320  1.00  0.00           H
ATOM   3642 HG12 VAL A 880      71.120  44.760  64.940  1.00  0.00           H
ATOM   3643 HG13 VAL A 880      69.350  44.820  64.810  1.00  0.00           H
ATOM   3644  CG2 VAL A 880      71.160  42.010  63.950  1.00  0.00           C
ATOM   3645 HG21 VAL A 880      72.200  42.270  64.190  1.00  0.00           H
ATOM   3646 HG22 VAL A 880      71.130  42.500  62.950  1.00  0.00           H
ATOM   3647 HG23 VAL A 880      71.010  40.910  63.880  1.00  0.00           H
ATOM   3648  C   VAL A 880      69.470  43.120  67.230  1.00  0.00           C
ATOM   3649  O   VAL A 880      68.380  42.550  67.380  1.00  0.00           O
ATOM   3650  N   PRO A 881      69.780  44.250  67.840  1.00  0.00           N
ATOM   3651  CD  PRO A 881      71.170  44.560  68.280  1.00  0.00           C
ATOM   3652  HD1 PRO A 881      71.630  44.980  67.360  1.00  0.00           H
ATOM   3653  HD2 PRO A 881      71.750  43.670  68.590  1.00  0.00           H
ATOM   3654  CA  PRO A 881      68.760  44.980  68.590  1.00  0.00           C
ATOM   3655  HA  PRO A 881      68.370  44.220  69.270  1.00  0.00           H
ATOM   3656  CB  PRO A 881      69.670  46.100  69.240  1.00  0.00           C
ATOM   3657  HB1 PRO A 881      69.270  46.560  70.170  1.00  0.00           H
ATOM   3658  HB2 PRO A 881      69.840  46.930  68.530  1.00  0.00           H
ATOM   3659  CG  PRO A 881      71.060  45.510  69.500  1.00  0.00           C
ATOM   3660  HG1 PRO A 881      71.820  46.310  69.370  1.00  0.00           H
ATOM   3661  HG2 PRO A 881      71.100  44.990  70.480  1.00  0.00           H
ATOM   3662  C   PRO A 881      67.560  45.480  67.810  1.00  0.00           C
ATOM   3663  O   PRO A 881      67.700  45.980  66.720  1.00  0.00           O
ATOM   3664  N   SER A 882      66.370  45.210  68.300  1.00  0.00           N
ATOM   3665  HN  SER A 882      66.410  44.680  69.150  1.00  0.00           H
ATOM   3666  CA  SER A 882      65.070  45.580  67.710  1.00  0.00           C
ATOM   3667  HA  SER A 882      64.910  46.640  67.830  1.00  0.00           H
ATOM   3668  CB  SER A 882      64.940  45.290  66.220  1.00  0.00           C
ATOM   3669  HB1 SER A 882      63.910  45.280  65.830  1.00  0.00           H
ATOM   3670  HB2 SER A 882      65.290  44.240  66.170  1.00  0.00           H
ATOM   3671  OG  SER A 882      65.510  46.280  65.400  1.00  0.00           O
ATOM   3672  HG1 SER A 882      66.450  46.380  65.530  1.00  0.00           H
ATOM   3673  C   SER A 882      63.900  44.830  68.340  1.00  0.00           C
ATOM   3674  O   SER A 882      63.900  43.600  68.450  1.00  0.00           O
ATOM   3675  N   PRO A 883      62.820  45.490  68.780  1.00  0.00           N
ATOM   3676  CD  PRO A 883      62.690  46.950  68.930  1.00  0.00           C
ATOM   3677  HD1 PRO A 883      62.520  47.480  67.970  1.00  0.00           H
ATOM   3678  HD2 PRO A 883      63.620  47.380  69.370  1.00  0.00           H
ATOM   3679  CA  PRO A 883      61.570  44.810  69.110  1.00  0.00           C
ATOM   3680  HA  PRO A 883      61.730  44.120  69.930  1.00  0.00           H
ATOM   3681  CB  PRO A 883      60.640  45.930  69.420  1.00  0.00           C
ATOM   3682  HB1 PRO A 883      59.830  45.790  70.170  1.00  0.00           H
ATOM   3683  HB2 PRO A 883      60.060  46.140  68.490  1.00  0.00           H
ATOM   3684  CG  PRO A 883      61.460  47.130  69.810  1.00  0.00           C
ATOM   3685  HG1 PRO A 883      60.990  48.100  69.540  1.00  0.00           H
ATOM   3686  HG2 PRO A 883      61.690  46.960  70.890  1.00  0.00           H
ATOM   3687  C   PRO A 883      61.040  44.000  67.960  1.00  0.00           C
ATOM   3688  O   PRO A 883      61.010  44.410  66.790  1.00  0.00           O
ATOM   3689  N   LYS A 884      60.430  42.810  68.280  1.00  0.00           N
ATOM   3690  HN  LYS A 884      60.550  42.580  69.240  1.00  0.00           H
ATOM   3691  CA  LYS A 884      59.840  41.920  67.370  1.00  0.00           C
ATOM   3692  HA  LYS A 884      60.310  42.010  66.410  1.00  0.00           H
ATOM   3693  CB  LYS A 884      60.050  40.420  67.630  1.00  0.00           C
ATOM   3694  HB1 LYS A 884      59.690  39.780  66.790  1.00  0.00           H
ATOM   3695  HB2 LYS A 884      59.470  40.140  68.530  1.00  0.00           H
ATOM   3696  CG  LYS A 884      61.520  40.050  67.860  1.00  0.00           C
ATOM   3697  HG1 LYS A 884      61.620  38.950  67.990  1.00  0.00           H
ATOM   3698  HG2 LYS A 884      61.740  40.320  68.920  1.00  0.00           H
ATOM   3699  CD  LYS A 884      62.540  40.590  66.860  1.00  0.00           C
ATOM   3700  HD1 LYS A 884      62.600  41.680  67.040  1.00  0.00           H
ATOM   3701  HD2 LYS A 884      62.240  40.410  65.810  1.00  0.00           H
ATOM   3702  CE  LYS A 884      63.970  40.040  67.060  1.00  0.00           C
ATOM   3703  HE1 LYS A 884      64.210  40.050  68.130  1.00  0.00           H
ATOM   3704  HE2 LYS A 884      64.690  40.620  66.450  1.00  0.00           H
ATOM   3705  NZ  LYS A 884      64.140  38.670  66.570  1.00  0.00           N
ATOM   3706  HZ1 LYS A 884      65.130  38.800  66.310  1.00  0.00           H
ATOM   3707  HZ2 LYS A 884      63.580  38.470  65.720  1.00  0.00           H
ATOM   3708  HZ3 LYS A 884      63.950  37.900  67.250  1.00  0.00           H
ATOM   3709  C   LYS A 884      58.330  42.110  67.160  1.00  0.00           C
ATOM   3710  O   LYS A 884      57.640  42.720  67.970  1.00  0.00           O
ATOM   3711  N   LEU A 885      57.780  41.440  66.110  1.00  0.00           N
ATOM   3712  HN  LEU A 885      58.530  41.120  65.540  1.00  0.00           H
ATOM   3713  CA  LEU A 885      56.370  41.240  65.790  1.00  0.00           C
ATOM   3714  HA  LEU A 885      55.940  42.220  65.890  1.00  0.00           H
ATOM   3715  CB  LEU A 885      56.100  40.840  64.330  1.00  0.00           C
ATOM   3716  HB1 LEU A 885      56.900  40.120  64.050  1.00  0.00           H
ATOM   3717  HB2 LEU A 885      56.430  41.740  63.770  1.00  0.00           H
ATOM   3718  CG  LEU A 885      54.640  40.540  63.860  1.00  0.00           C
ATOM   3719  HG  LEU A 885      54.370  39.630  64.420  1.00  0.00           H
ATOM   3720  CD1 LEU A 885      53.620  41.640  64.120  1.00  0.00           C
ATOM   3721 HD11 LEU A 885      52.780  41.540  63.390  1.00  0.00           H
ATOM   3722 HD12 LEU A 885      54.110  42.610  63.940  1.00  0.00           H
ATOM   3723 HD13 LEU A 885      53.120  41.660  65.120  1.00  0.00           H
ATOM   3724  CD2 LEU A 885      54.540  40.100  62.440  1.00  0.00           C
ATOM   3725 HD21 LEU A 885      54.740  40.880  61.670  1.00  0.00           H
ATOM   3726 HD22 LEU A 885      53.570  39.630  62.150  1.00  0.00           H
ATOM   3727 HD23 LEU A 885      55.220  39.230  62.360  1.00  0.00           H
ATOM   3728  C   LEU A 885      55.610  40.460  66.800  1.00  0.00           C
ATOM   3729  O   LEU A 885      55.870  39.330  67.050  1.00  0.00           O
ATOM   3730  N   HSD A 886      54.730  41.040  67.520  1.00  0.00           N
ATOM   3731  HN  HSD A 886      54.390  41.960  67.360  1.00  0.00           H
ATOM   3732  CA  HSD A 886      53.990  40.370  68.590  1.00  0.00           C
ATOM   3733  HA  HSD A 886      54.670  39.680  69.070  1.00  0.00           H
ATOM   3734  CB  HSD A 886      53.520  41.380  69.640  1.00  0.00           C
ATOM   3735  HB1 HSD A 886      52.820  40.850  70.320  1.00  0.00           H
ATOM   3736  HB2 HSD A 886      53.090  42.350  69.330  1.00  0.00           H
ATOM   3737  ND1 HSD A 886      55.170  42.950  70.750  1.00  0.00           N
ATOM   3738  HD1 HSD A 886      55.210  43.750  70.140  1.00  0.00           H
ATOM   3739  CG  HSD A 886      54.530  41.760  70.540  1.00  0.00           C
ATOM   3740  CE1 HSD A 886      55.830  42.910  71.930  1.00  0.00           C
ATOM   3741  HE1 HSD A 886      56.480  43.730  72.250  1.00  0.00           H
ATOM   3742  NE2 HSD A 886      55.590  41.770  72.590  1.00  0.00           N
ATOM   3743  CD2 HSD A 886      54.760  41.090  71.680  1.00  0.00           C
ATOM   3744  HD2 HSD A 886      54.230  40.180  71.970  1.00  0.00           H
ATOM   3745  C   HSD A 886      52.780  39.690  68.020  1.00  0.00           C
ATOM   3746  O   HSD A 886      52.030  40.380  67.280  1.00  0.00           O
ATOM   3747  N   VAL A 887      52.530  38.390  68.300  1.00  0.00           N
ATOM   3748  HN  VAL A 887      53.150  37.830  68.840  1.00  0.00           H
ATOM   3749  CA  VAL A 887      51.320  37.740  67.840  1.00  0.00           C
ATOM   3750  HA  VAL A 887      50.600  38.490  67.550  1.00  0.00           H
ATOM   3751  CB  VAL A 887      51.630  36.830  66.620  1.00  0.00           C
ATOM   3752  HB  VAL A 887      50.690  36.350  66.290  1.00  0.00           H
ATOM   3753  CG1 VAL A 887      52.130  37.750  65.520  1.00  0.00           C
ATOM   3754 HG11 VAL A 887      51.460  38.640  65.540  1.00  0.00           H
ATOM   3755 HG12 VAL A 887      52.110  37.250  64.530  1.00  0.00           H
ATOM   3756 HG13 VAL A 887      53.150  38.130  65.760  1.00  0.00           H
ATOM   3757  CG2 VAL A 887      52.740  35.770  66.910  1.00  0.00           C
ATOM   3758 HG21 VAL A 887      52.990  35.170  66.010  1.00  0.00           H
ATOM   3759 HG22 VAL A 887      52.550  35.080  67.750  1.00  0.00           H
ATOM   3760 HG23 VAL A 887      53.710  36.300  67.070  1.00  0.00           H
ATOM   3761  C   VAL A 887      50.710  36.920  68.970  1.00  0.00           C
ATOM   3762  O   VAL A 887      51.470  36.250  69.670  1.00  0.00           O
ATOM   3763  N   PRO A 888      49.330  36.990  69.260  1.00  0.00           N
ATOM   3764  CD  PRO A 888      48.300  37.750  68.450  1.00  0.00           C
ATOM   3765  HD1 PRO A 888      48.580  37.890  67.380  1.00  0.00           H
ATOM   3766  HD2 PRO A 888      48.140  38.730  68.940  1.00  0.00           H
ATOM   3767  CA  PRO A 888      48.560  36.020  70.110  1.00  0.00           C
ATOM   3768  HA  PRO A 888      49.040  36.060  71.080  1.00  0.00           H
ATOM   3769  CB  PRO A 888      47.070  36.420  69.910  1.00  0.00           C
ATOM   3770  HB1 PRO A 888      46.850  37.250  70.600  1.00  0.00           H
ATOM   3771  HB2 PRO A 888      46.360  35.600  70.140  1.00  0.00           H
ATOM   3772  CG  PRO A 888      47.010  36.920  68.480  1.00  0.00           C
ATOM   3773  HG1 PRO A 888      46.930  36.160  67.680  1.00  0.00           H
ATOM   3774  HG2 PRO A 888      46.180  37.650  68.390  1.00  0.00           H
ATOM   3775  C   PRO A 888      48.780  34.640  69.650  1.00  0.00           C
ATOM   3776  O   PRO A 888      49.230  34.460  68.490  1.00  0.00           O
ATOM   3777  N   GLU A 889      48.590  33.690  70.510  1.00  0.00           N
ATOM   3778  HN  GLU A 889      48.110  33.760  71.390  1.00  0.00           H
ATOM   3779  CA  GLU A 889      48.940  32.290  70.190  1.00  0.00           C
ATOM   3780  HA  GLU A 889      49.200  32.240  69.150  1.00  0.00           H
ATOM   3781  CB  GLU A 889      50.050  31.740  70.940  1.00  0.00           C
ATOM   3782  HB1 GLU A 889      50.140  30.650  70.790  1.00  0.00           H
ATOM   3783  HB2 GLU A 889      49.830  31.780  72.020  1.00  0.00           H
ATOM   3784  CG  GLU A 889      51.260  32.650  70.700  1.00  0.00           C
ATOM   3785  HG1 GLU A 889      51.170  33.570  71.300  1.00  0.00           H
ATOM   3786  HG2 GLU A 889      51.410  32.930  69.630  1.00  0.00           H
ATOM   3787  CD  GLU A 889      52.550  32.080  71.250  1.00  0.00           C
ATOM   3788  OE1 GLU A 889      53.290  32.740  72.110  1.00  0.00           O
ATOM   3789  OE2 GLU A 889      52.940  30.910  70.860  1.00  0.00           O
ATOM   3790  C   GLU A 889      47.690  31.440  70.430  1.00  0.00           C
ATOM   3791  O   GLU A 889      46.760  31.840  71.110  1.00  0.00           O
ATOM   3792  N   LYS A 890      47.530  30.370  69.610  1.00  0.00           N
ATOM   3793  HN  LYS A 890      48.340  30.180  69.070  1.00  0.00           H
ATOM   3794  CA  LYS A 890      46.590  29.270  69.670  1.00  0.00           C
ATOM   3795  HA  LYS A 890      46.960  28.520  68.990  1.00  0.00           H
ATOM   3796  CB  LYS A 890      46.470  28.650  71.070  1.00  0.00           C
ATOM   3797  HB1 LYS A 890      45.860  27.720  71.000  1.00  0.00           H
ATOM   3798  HB2 LYS A 890      45.940  29.390  71.710  1.00  0.00           H
ATOM   3799  CG  LYS A 890      47.810  28.290  71.850  1.00  0.00           C
ATOM   3800  HG1 LYS A 890      47.430  28.080  72.870  1.00  0.00           H
ATOM   3801  HG2 LYS A 890      48.430  29.200  72.060  1.00  0.00           H
ATOM   3802  CD  LYS A 890      48.550  27.100  71.290  1.00  0.00           C
ATOM   3803  HD1 LYS A 890      49.510  27.040  71.870  1.00  0.00           H
ATOM   3804  HD2 LYS A 890      48.750  27.270  70.210  1.00  0.00           H
ATOM   3805  CE  LYS A 890      47.970  25.690  71.340  1.00  0.00           C
ATOM   3806  HE1 LYS A 890      47.030  25.600  70.770  1.00  0.00           H
ATOM   3807  HE2 LYS A 890      47.860  25.530  72.430  1.00  0.00           H
ATOM   3808  NZ  LYS A 890      48.870  24.550  70.880  1.00  0.00           N
ATOM   3809  HZ1 LYS A 890      48.900  24.550  69.840  1.00  0.00           H
ATOM   3810  HZ2 LYS A 890      48.590  23.610  71.260  1.00  0.00           H
ATOM   3811  HZ3 LYS A 890      49.850  24.730  71.170  1.00  0.00           H
ATOM   3812  C   LYS A 890      45.200  29.650  69.110  1.00  0.00           C
ATOM   3813  O   LYS A 890      44.120  29.180  69.580  1.00  0.00           O
ATOM   3814  N   PHE A 891      45.240  30.490  68.070  1.00  0.00           N
ATOM   3815  HN  PHE A 891      46.090  30.790  67.650  1.00  0.00           H
ATOM   3816  CA  PHE A 891      44.070  30.930  67.240  1.00  0.00           C
ATOM   3817  HA  PHE A 891      44.570  31.600  66.560  1.00  0.00           H
ATOM   3818  CB  PHE A 891      43.500  29.760  66.360  1.00  0.00           C
ATOM   3819  HB1 PHE A 891      43.100  28.840  66.840  1.00  0.00           H
ATOM   3820  HB2 PHE A 891      44.350  29.220  65.880  1.00  0.00           H
ATOM   3821  CG  PHE A 891      42.500  30.230  65.290  1.00  0.00           C
ATOM   3822  CD1 PHE A 891      41.380  29.450  65.060  1.00  0.00           C
ATOM   3823  HD1 PHE A 891      41.170  28.510  65.540  1.00  0.00           H
ATOM   3824  CE1 PHE A 891      40.330  29.940  64.260  1.00  0.00           C
ATOM   3825  HE1 PHE A 891      39.530  29.230  64.090  1.00  0.00           H
ATOM   3826  CZ  PHE A 891      40.460  31.210  63.630  1.00  0.00           C
ATOM   3827  HZ  PHE A 891      39.650  31.560  62.990  1.00  0.00           H
ATOM   3828  CD2 PHE A 891      42.590  31.510  64.680  1.00  0.00           C
ATOM   3829  HD2 PHE A 891      43.390  32.210  64.860  1.00  0.00           H
ATOM   3830  CE2 PHE A 891      41.600  31.930  63.800  1.00  0.00           C
ATOM   3831  HE2 PHE A 891      41.780  32.860  63.280  1.00  0.00           H
ATOM   3832  C   PHE A 891      42.960  31.680  68.090  1.00  0.00           C
ATOM   3833  O   PHE A 891      41.880  31.100  68.270  1.00  0.00           O
ATOM   3834  N   GLU A 892      43.250  32.940  68.530  1.00  0.00           N
ATOM   3835  HN  GLU A 892      44.110  33.310  68.200  1.00  0.00           H
ATOM   3836  CA  GLU A 892      42.380  33.800  69.310  1.00  0.00           C
ATOM   3837  HA  GLU A 892      41.370  33.500  69.070  1.00  0.00           H
ATOM   3838  CB  GLU A 892      42.600  33.570  70.870  1.00  0.00           C
ATOM   3839  HB1 GLU A 892      42.400  32.490  71.090  1.00  0.00           H
ATOM   3840  HB2 GLU A 892      41.790  34.060  71.440  1.00  0.00           H
ATOM   3841  CG  GLU A 892      43.920  34.030  71.570  1.00  0.00           C
ATOM   3842  HG1 GLU A 892      44.140  35.110  71.560  1.00  0.00           H
ATOM   3843  HG2 GLU A 892      44.810  33.430  71.290  1.00  0.00           H
ATOM   3844  CD  GLU A 892      43.730  33.600  73.000  1.00  0.00           C
ATOM   3845  OE1 GLU A 892      43.220  32.550  73.320  1.00  0.00           O
ATOM   3846  OE2 GLU A 892      44.070  34.520  73.820  1.00  0.00           O
ATOM   3847  C   GLU A 892      42.620  35.290  68.990  1.00  0.00           C
ATOM   3848  O   GLU A 892      43.770  35.560  68.630  1.00  0.00           O
ATOM   3849  N   PRO A 893      41.640  36.180  69.000  1.00  0.00           N
ATOM   3850  CD  PRO A 893      40.260  35.880  69.310  1.00  0.00           C
ATOM   3851  HD1 PRO A 893      40.220  35.560  70.380  1.00  0.00           H
ATOM   3852  HD2 PRO A 893      39.890  35.100  68.620  1.00  0.00           H
ATOM   3853  CA  PRO A 893      41.830  37.600  68.930  1.00  0.00           C
ATOM   3854  HA  PRO A 893      41.850  37.890  67.880  1.00  0.00           H
ATOM   3855  CB  PRO A 893      40.580  38.180  69.580  1.00  0.00           C
ATOM   3856  HB1 PRO A 893      40.330  39.210  69.210  1.00  0.00           H
ATOM   3857  HB2 PRO A 893      40.710  38.200  70.680  1.00  0.00           H
ATOM   3858  CG  PRO A 893      39.490  37.170  69.190  1.00  0.00           C
ATOM   3859  HG1 PRO A 893      38.530  37.120  69.760  1.00  0.00           H
ATOM   3860  HG2 PRO A 893      39.230  37.220  68.110  1.00  0.00           H
ATOM   3861  C   PRO A 893      43.030  38.240  69.590  1.00  0.00           C
ATOM   3862  O   PRO A 893      43.400  37.830  70.690  1.00  0.00           O
ATOM   3863  N   THR A 894      43.690  39.290  68.960  1.00  0.00           N
ATOM   3864  HN  THR A 894      43.340  39.610  68.090  1.00  0.00           H
ATOM   3865  CA  THR A 894      44.770  40.040  69.560  1.00  0.00           C
ATOM   3866  HA  THR A 894      45.520  39.390  69.980  1.00  0.00           H
ATOM   3867  CB  THR A 894      45.340  41.030  68.540  1.00  0.00           C
ATOM   3868  HB  THR A 894      44.520  41.690  68.200  1.00  0.00           H
ATOM   3869  OG1 THR A 894      45.670  40.340  67.350  1.00  0.00           O
ATOM   3870  HG1 THR A 894      44.840  40.100  66.930  1.00  0.00           H
ATOM   3871  CG2 THR A 894      46.540  41.890  69.040  1.00  0.00           C
ATOM   3872 HG21 THR A 894      46.540  42.320  70.060  1.00  0.00           H
ATOM   3873 HG22 THR A 894      46.530  42.690  68.270  1.00  0.00           H
ATOM   3874 HG23 THR A 894      47.470  41.290  68.910  1.00  0.00           H
ATOM   3875  C   THR A 894      44.240  40.870  70.730  1.00  0.00           C
ATOM   3876  O   THR A 894      44.860  41.100  71.750  1.00  0.00           O
ATOM   3877  N   HSD A 895      43.070  41.510  70.490  1.00  0.00           N
ATOM   3878  HN  HSD A 895      42.600  41.300  69.650  1.00  0.00           H
ATOM   3879  CA  HSD A 895      42.180  41.950  71.560  1.00  0.00           C
ATOM   3880  HA  HSD A 895      42.740  42.780  71.970  1.00  0.00           H
ATOM   3881  CB  HSD A 895      40.940  42.470  70.890  1.00  0.00           C
ATOM   3882  HB1 HSD A 895      40.640  41.840  70.040  1.00  0.00           H
ATOM   3883  HB2 HSD A 895      41.120  43.440  70.390  1.00  0.00           H
ATOM   3884  ND1 HSD A 895      39.450  43.790  72.450  1.00  0.00           N
ATOM   3885  HD1 HSD A 895      40.120  44.470  72.730  1.00  0.00           H
ATOM   3886  CG  HSD A 895      39.700  42.640  71.740  1.00  0.00           C
ATOM   3887  CE1 HSD A 895      38.100  43.800  72.720  1.00  0.00           C
ATOM   3888  HE1 HSD A 895      37.690  44.640  73.270  1.00  0.00           H
ATOM   3889  NE2 HSD A 895      37.510  42.690  72.320  1.00  0.00           N
ATOM   3890  CD2 HSD A 895      38.530  41.980  71.680  1.00  0.00           C
ATOM   3891  HD2 HSD A 895      38.240  41.040  71.250  1.00  0.00           H
ATOM   3892  C   HSD A 895      41.690  40.990  72.660  1.00  0.00           C
ATOM   3893  O   HSD A 895      41.040  40.000  72.250  1.00  0.00           O
ATOM   3894  N   PRO A 896      41.770  41.170  73.940  1.00  0.00           N
ATOM   3895  CD  PRO A 896      42.360  42.400  74.430  1.00  0.00           C
ATOM   3896  HD1 PRO A 896      41.740  43.310  74.260  1.00  0.00           H
ATOM   3897  HD2 PRO A 896      43.310  42.570  73.900  1.00  0.00           H
ATOM   3898  CA  PRO A 896      41.890  40.150  74.930  1.00  0.00           C
ATOM   3899  HA  PRO A 896      42.180  39.260  74.390  1.00  0.00           H
ATOM   3900  CB  PRO A 896      42.930  40.690  75.980  1.00  0.00           C
ATOM   3901  HB1 PRO A 896      43.980  40.540  75.660  1.00  0.00           H
ATOM   3902  HB2 PRO A 896      42.760  40.120  76.930  1.00  0.00           H
ATOM   3903  CG  PRO A 896      42.750  42.170  75.910  1.00  0.00           C
ATOM   3904  HG1 PRO A 896      41.970  42.430  76.670  1.00  0.00           H
ATOM   3905  HG2 PRO A 896      43.670  42.770  76.040  1.00  0.00           H
ATOM   3906  C   PRO A 896      40.630  39.820  75.580  1.00  0.00           C
ATOM   3907  O   PRO A 896      40.530  38.750  76.260  1.00  0.00           O
ATOM   3908  N   GLU A 897      39.550  40.630  75.400  1.00  0.00           N
ATOM   3909  HN  GLU A 897      39.600  41.150  74.560  1.00  0.00           H
ATOM   3910  CA  GLU A 897      38.370  40.660  76.270  1.00  0.00           C
ATOM   3911  HA  GLU A 897      38.630  40.610  77.310  1.00  0.00           H
ATOM   3912  CB  GLU A 897      37.660  42.000  76.040  1.00  0.00           C
ATOM   3913  HB1 GLU A 897      36.700  42.100  76.610  1.00  0.00           H
ATOM   3914  HB2 GLU A 897      37.400  42.090  74.970  1.00  0.00           H
ATOM   3915  CG  GLU A 897      38.560  43.200  76.520  1.00  0.00           C
ATOM   3916  HG1 GLU A 897      39.460  43.100  75.890  1.00  0.00           H
ATOM   3917  HG2 GLU A 897      38.770  43.100  77.610  1.00  0.00           H
ATOM   3918  CD  GLU A 897      38.020  44.580  76.320  1.00  0.00           C
ATOM   3919  OE1 GLU A 897      38.700  45.300  75.560  1.00  0.00           O
ATOM   3920  OE2 GLU A 897      37.020  44.980  76.940  1.00  0.00           O
ATOM   3921  C   GLU A 897      37.280  39.580  75.930  1.00  0.00           C
ATOM   3922  O   GLU A 897      36.360  39.310  76.740  1.00  0.00           O
ATOM   3923  N   ARG A 898      37.320  38.940  74.750  1.00  0.00           N
ATOM   3924  HN  ARG A 898      38.020  39.240  74.100  1.00  0.00           H
ATOM   3925  CA  ARG A 898      36.230  38.080  74.200  1.00  0.00           C
ATOM   3926  HA  ARG A 898      35.870  37.510  75.050  1.00  0.00           H
ATOM   3927  CB  ARG A 898      35.090  38.940  73.470  1.00  0.00           C
ATOM   3928  HB1 ARG A 898      34.640  39.610  74.230  1.00  0.00           H
ATOM   3929  HB2 ARG A 898      34.370  38.230  72.980  1.00  0.00           H
ATOM   3930  CG  ARG A 898      35.650  39.880  72.400  1.00  0.00           C
ATOM   3931  HG1 ARG A 898      36.510  39.390  71.900  1.00  0.00           H
ATOM   3932  HG2 ARG A 898      35.910  40.880  72.820  1.00  0.00           H
ATOM   3933  CD  ARG A 898      34.560  40.260  71.400  1.00  0.00           C
ATOM   3934  HD1 ARG A 898      33.890  40.860  72.040  1.00  0.00           H
ATOM   3935  HD2 ARG A 898      34.030  39.370  70.990  1.00  0.00           H
ATOM   3936  NE  ARG A 898      35.160  41.180  70.330  1.00  0.00           N
ATOM   3937  HE  ARG A 898      35.030  42.170  70.410  1.00  0.00           H
ATOM   3938  CZ  ARG A 898      35.950  40.710  69.350  1.00  0.00           C
ATOM   3939  NH1 ARG A 898      36.280  39.460  69.080  1.00  0.00           N
ATOM   3940 HH11 ARG A 898      36.850  39.200  68.300  1.00  0.00           H
ATOM   3941 HH12 ARG A 898      35.740  38.780  69.570  1.00  0.00           H
ATOM   3942  NH2 ARG A 898      36.460  41.610  68.560  1.00  0.00           N
ATOM   3943 HH21 ARG A 898      37.150  41.380  67.900  1.00  0.00           H
ATOM   3944 HH22 ARG A 898      36.000  42.500  68.620  1.00  0.00           H
ATOM   3945  C   ARG A 898      36.790  37.020  73.230  1.00  0.00           C
ATOM   3946  O   ARG A 898      37.970  37.080  72.950  1.00  0.00           O
ATOM   3947  N   GLY A 899      36.060  35.990  72.900  1.00  0.00           N
ATOM   3948  HN  GLY A 899      35.300  35.880  73.530  1.00  0.00           H
ATOM   3949  CA  GLY A 899      36.170  35.160  71.680  1.00  0.00           C
ATOM   3950  HA1 GLY A 899      35.380  34.420  71.770  1.00  0.00           H
ATOM   3951  HA2 GLY A 899      37.170  34.780  71.650  1.00  0.00           H
ATOM   3952  C   GLY A 899      35.980  35.800  70.270  1.00  0.00           C
ATOM   3953  O   GLY A 899      35.760  37.010  70.150  1.00  0.00           O
ATOM   3954  N   TRP A 900      36.120  35.040  69.160  1.00  0.00           N
ATOM   3955  HN  TRP A 900      36.350  34.070  69.300  1.00  0.00           H
ATOM   3956  CA  TRP A 900      36.030  35.520  67.780  1.00  0.00           C
ATOM   3957  HA  TRP A 900      36.770  36.310  67.750  1.00  0.00           H
ATOM   3958  CB  TRP A 900      36.520  34.390  66.830  1.00  0.00           C
ATOM   3959  HB1 TRP A 900      36.160  34.460  65.790  1.00  0.00           H
ATOM   3960  HB2 TRP A 900      35.950  33.500  67.190  1.00  0.00           H
ATOM   3961  CG  TRP A 900      38.000  34.090  66.860  1.00  0.00           C
ATOM   3962  CD1 TRP A 900      38.600  33.000  67.380  1.00  0.00           C
ATOM   3963  HD1 TRP A 900      38.040  32.150  67.760  1.00  0.00           H
ATOM   3964  NE1 TRP A 900      39.950  33.020  67.110  1.00  0.00           N
ATOM   3965  HE1 TRP A 900      40.520  32.250  67.090  1.00  0.00           H
ATOM   3966  CE2 TRP A 900      40.200  34.120  66.330  1.00  0.00           C
ATOM   3967  CD2 TRP A 900      39.010  34.800  66.160  1.00  0.00           C
ATOM   3968  CE3 TRP A 900      38.990  35.900  65.350  1.00  0.00           C
ATOM   3969  HE3 TRP A 900      38.080  36.440  65.100  1.00  0.00           H
ATOM   3970  CZ3 TRP A 900      40.130  36.310  64.750  1.00  0.00           C
ATOM   3971  HZ3 TRP A 900      40.010  37.210  64.160  1.00  0.00           H
ATOM   3972  CZ2 TRP A 900      41.410  34.620  65.750  1.00  0.00           C
ATOM   3973  HZ2 TRP A 900      42.330  34.090  65.930  1.00  0.00           H
ATOM   3974  CH2 TRP A 900      41.370  35.720  64.870  1.00  0.00           C
ATOM   3975  HH2 TRP A 900      42.210  36.040  64.270  1.00  0.00           H
ATOM   3976  C   TRP A 900      34.620  35.930  67.280  1.00  0.00           C
ATOM   3977  O   TRP A 900      34.540  36.780  66.470  1.00  0.00           O
ATOM   3978  N   ILE A 901      33.480  35.530  67.840  1.00  0.00           N
ATOM   3979  HN  ILE A 901      33.390  34.840  68.540  1.00  0.00           H
ATOM   3980  CA  ILE A 901      32.200  36.040  67.320  1.00  0.00           C
ATOM   3981  HA  ILE A 901      32.290  36.190  66.250  1.00  0.00           H
ATOM   3982  CB  ILE A 901      31.080  34.920  67.350  1.00  0.00           C
ATOM   3983  HB  ILE A 901      30.920  34.620  68.410  1.00  0.00           H
ATOM   3984  CG2 ILE A 901      29.770  35.480  66.690  1.00  0.00           C
ATOM   3985 HG21 ILE A 901      30.020  35.770  65.640  1.00  0.00           H
ATOM   3986 HG22 ILE A 901      29.220  36.330  67.150  1.00  0.00           H
ATOM   3987 HG23 ILE A 901      29.040  34.640  66.700  1.00  0.00           H
ATOM   3988  CG1 ILE A 901      31.520  33.680  66.550  1.00  0.00           C
ATOM   3989 HG11 ILE A 901      32.600  33.470  66.680  1.00  0.00           H
ATOM   3990 HG12 ILE A 901      31.430  33.960  65.470  1.00  0.00           H
ATOM   3991  CD  ILE A 901      30.680  32.450  66.740  1.00  0.00           C
ATOM   3992  HD1 ILE A 901      30.750  32.120  67.800  1.00  0.00           H
ATOM   3993  HD2 ILE A 901      31.010  31.570  66.140  1.00  0.00           H
ATOM   3994  HD3 ILE A 901      29.600  32.590  66.510  1.00  0.00           H
ATOM   3995  C   ILE A 901      31.750  37.250  68.020  1.00  0.00           C
ATOM   3996  O   ILE A 901      31.180  37.270  69.120  1.00  0.00           O
ATOM   3997  N   ILE A 902      31.980  38.430  67.410  1.00  0.00           N
ATOM   3998  HN  ILE A 902      32.510  38.430  66.570  1.00  0.00           H
ATOM   3999  CA  ILE A 902      31.460  39.750  67.820  1.00  0.00           C
ATOM   4000  HA  ILE A 902      31.400  39.750  68.900  1.00  0.00           H
ATOM   4001  CB  ILE A 902      32.400  40.890  67.400  1.00  0.00           C
ATOM   4002  HB  ILE A 902      33.310  40.740  68.020  1.00  0.00           H
ATOM   4003  CG2 ILE A 902      32.700  40.940  65.910  1.00  0.00           C
ATOM   4004 HG21 ILE A 902      33.380  40.100  65.660  1.00  0.00           H
ATOM   4005 HG22 ILE A 902      33.160  41.890  65.570  1.00  0.00           H
ATOM   4006 HG23 ILE A 902      31.810  40.970  65.250  1.00  0.00           H
ATOM   4007  CG1 ILE A 902      31.860  42.240  67.990  1.00  0.00           C
ATOM   4008 HG11 ILE A 902      31.580  41.980  69.040  1.00  0.00           H
ATOM   4009 HG12 ILE A 902      31.030  42.510  67.310  1.00  0.00           H
ATOM   4010  CD  ILE A 902      32.910  43.310  68.060  1.00  0.00           C
ATOM   4011  HD1 ILE A 902      32.500  44.350  68.120  1.00  0.00           H
ATOM   4012  HD2 ILE A 902      33.430  43.400  67.080  1.00  0.00           H
ATOM   4013  HD3 ILE A 902      33.520  43.130  68.970  1.00  0.00           H
ATOM   4014  C   ILE A 902      30.020  39.850  67.360  1.00  0.00           C
ATOM   4015  O   ILE A 902      29.620  39.250  66.330  1.00  0.00           O
ATOM   4016  N   SER A 903      29.140  40.430  68.140  1.00  0.00           N
ATOM   4017  HN  SER A 903      29.510  40.820  68.980  1.00  0.00           H
ATOM   4018  CA  SER A 903      27.770  40.540  67.820  1.00  0.00           C
ATOM   4019  HA  SER A 903      27.480  39.510  67.640  1.00  0.00           H
ATOM   4020  CB  SER A 903      26.880  40.940  69.030  1.00  0.00           C
ATOM   4021  HB1 SER A 903      27.200  41.970  69.340  1.00  0.00           H
ATOM   4022  HB2 SER A 903      27.070  40.280  69.900  1.00  0.00           H
ATOM   4023  OG  SER A 903      25.440  40.850  68.850  1.00  0.00           O
ATOM   4024  HG1 SER A 903      25.300  39.910  68.900  1.00  0.00           H
ATOM   4025  C   SER A 903      27.510  41.450  66.660  1.00  0.00           C
ATOM   4026  O   SER A 903      28.010  42.620  66.620  1.00  0.00           O
ATOM   4027  N   PRO A 904      26.810  40.970  65.640  1.00  0.00           N
ATOM   4028  CD  PRO A 904      26.100  39.660  65.550  1.00  0.00           C
ATOM   4029  HD1 PRO A 904      25.680  39.410  66.550  1.00  0.00           H
ATOM   4030  HD2 PRO A 904      26.730  38.810  65.210  1.00  0.00           H
ATOM   4031  CA  PRO A 904      26.280  41.850  64.600  1.00  0.00           C
ATOM   4032  HA  PRO A 904      27.200  42.130  64.110  1.00  0.00           H
ATOM   4033  CB  PRO A 904      25.430  41.000  63.650  1.00  0.00           C
ATOM   4034  HB1 PRO A 904      26.100  40.450  62.940  1.00  0.00           H
ATOM   4035  HB2 PRO A 904      24.640  41.500  63.050  1.00  0.00           H
ATOM   4036  CG  PRO A 904      24.910  39.860  64.580  1.00  0.00           C
ATOM   4037  HG1 PRO A 904      24.130  40.310  65.220  1.00  0.00           H
ATOM   4038  HG2 PRO A 904      24.570  39.000  63.960  1.00  0.00           H
ATOM   4039  C   PRO A 904      25.480  43.110  65.200  1.00  0.00           C
ATOM   4040  O   PRO A 904      24.460  42.910  65.860  1.00  0.00           O
ATOM   4041  N   LEU A 905      25.970  44.310  64.940  1.00  0.00           N
ATOM   4042  HN  LEU A 905      26.810  44.400  64.410  1.00  0.00           H
ATOM   4043  CA  LEU A 905      25.410  45.650  65.230  1.00  0.00           C
ATOM   4044  HA  LEU A 905      26.160  46.290  64.800  1.00  0.00           H
ATOM   4045  CB  LEU A 905      23.980  45.980  64.620  1.00  0.00           C
ATOM   4046  HB1 LEU A 905      23.670  47.030  64.830  1.00  0.00           H
ATOM   4047  HB2 LEU A 905      23.260  45.290  65.080  1.00  0.00           H
ATOM   4048  CG  LEU A 905      23.870  45.760  63.150  1.00  0.00           C
ATOM   4049  HG  LEU A 905      24.260  44.770  62.820  1.00  0.00           H
ATOM   4050  CD1 LEU A 905      22.370  45.790  62.720  1.00  0.00           C
ATOM   4051 HD11 LEU A 905      22.250  45.640  61.630  1.00  0.00           H
ATOM   4052 HD12 LEU A 905      21.900  46.780  62.880  1.00  0.00           H
ATOM   4053 HD13 LEU A 905      21.730  45.080  63.280  1.00  0.00           H
ATOM   4054  CD2 LEU A 905      24.720  46.860  62.460  1.00  0.00           C
ATOM   4055 HD21 LEU A 905      24.300  47.890  62.580  1.00  0.00           H
ATOM   4056 HD22 LEU A 905      24.690  46.650  61.360  1.00  0.00           H
ATOM   4057 HD23 LEU A 905      25.790  46.800  62.740  1.00  0.00           H
ATOM   4058  C   LEU A 905      25.370  45.850  66.740  1.00  0.00           C
ATOM   4059  O   LEU A 905      24.670  46.680  67.330  1.00  0.00           O
ATOM   4060  N   GLY A 906      26.230  45.170  67.500  1.00  0.00           N
ATOM   4061  HN  GLY A 906      26.720  44.380  67.130  1.00  0.00           H
ATOM   4062  CA  GLY A 906      26.540  45.290  68.980  1.00  0.00           C
ATOM   4063  HA1 GLY A 906      27.160  46.150  69.140  1.00  0.00           H
ATOM   4064  HA2 GLY A 906      27.140  44.430  69.260  1.00  0.00           H
ATOM   4065  C   GLY A 906      25.330  45.260  69.920  1.00  0.00           C
ATOM   4066  O   GLY A 906      24.260  44.720  69.660  1.00  0.00           O
ATOM   4067  N   ASP A 907      25.570  45.910  71.050  1.00  0.00           N
ATOM   4068  HN  ASP A 907      26.460  46.320  71.210  1.00  0.00           H
ATOM   4069  CA  ASP A 907      24.620  46.370  72.070  1.00  0.00           C
ATOM   4070  HA  ASP A 907      23.680  45.850  72.010  1.00  0.00           H
ATOM   4071  CB  ASP A 907      25.220  46.140  73.430  1.00  0.00           C
ATOM   4072  HB1 ASP A 907      24.610  46.400  74.320  1.00  0.00           H
ATOM   4073  HB2 ASP A 907      26.170  46.700  73.630  1.00  0.00           H
ATOM   4074  CG  ASP A 907      25.500  44.620  73.720  1.00  0.00           C
ATOM   4075  OD1 ASP A 907      24.820  43.770  73.150  1.00  0.00           O
ATOM   4076  OD2 ASP A 907      26.370  44.320  74.540  1.00  0.00           O
ATOM   4077  C   ASP A 907      24.340  47.840  71.920  1.00  0.00           C
ATOM   4078  O   ASP A 907      23.820  48.540  72.740  1.00  0.00           O
ATOM   4079  N   ASN A 908      24.930  48.360  70.840  1.00  0.00           N
ATOM   4080  HN  ASN A 908      25.360  47.740  70.180  1.00  0.00           H
ATOM   4081  CA  ASN A 908      24.860  49.800  70.550  1.00  0.00           C
ATOM   4082  HA  ASN A 908      25.460  50.280  71.310  1.00  0.00           H
ATOM   4083  CB  ASN A 908      25.370  50.020  69.130  1.00  0.00           C
ATOM   4084  HB1 ASN A 908      25.290  51.080  68.820  1.00  0.00           H
ATOM   4085  HB2 ASN A 908      24.860  49.360  68.400  1.00  0.00           H
ATOM   4086  CG  ASN A 908      26.850  49.800  69.200  1.00  0.00           C
ATOM   4087  OD1 ASN A 908      27.470  50.110  70.260  1.00  0.00           O
ATOM   4088  ND2 ASN A 908      27.480  49.080  68.210  1.00  0.00           N
ATOM   4089 HD21 ASN A 908      28.430  48.790  68.410  1.00  0.00           H
ATOM   4090 HD22 ASN A 908      27.040  48.710  67.390  1.00  0.00           H
ATOM   4091  C   ASN A 908      23.400  50.300  70.530  1.00  0.00           C
ATOM   4092  O   ASN A 908      22.500  49.610  70.010  1.00  0.00           O
ATOM   4093  N   PRO A 909      23.090  51.430  71.130  1.00  0.00           N
ATOM   4094  CD  PRO A 909      23.870  52.080  72.180  1.00  0.00           C
ATOM   4095  HD1 PRO A 909      24.780  52.510  71.710  1.00  0.00           H
ATOM   4096  HD2 PRO A 909      24.090  51.340  72.980  1.00  0.00           H
ATOM   4097  CA  PRO A 909      21.820  52.120  70.920  1.00  0.00           C
ATOM   4098  HA  PRO A 909      21.100  51.570  71.500  1.00  0.00           H
ATOM   4099  CB  PRO A 909      22.120  53.520  71.510  1.00  0.00           C
ATOM   4100  HB1 PRO A 909      21.140  53.990  71.760  1.00  0.00           H
ATOM   4101  HB2 PRO A 909      22.740  54.210  70.910  1.00  0.00           H
ATOM   4102  CG  PRO A 909      22.990  53.180  72.700  1.00  0.00           C
ATOM   4103  HG1 PRO A 909      23.540  54.030  73.160  1.00  0.00           H
ATOM   4104  HG2 PRO A 909      22.260  52.820  73.450  1.00  0.00           H
ATOM   4105  C   PRO A 909      21.350  52.290  69.480  1.00  0.00           C
ATOM   4106  O   PRO A 909      22.120  52.380  68.570  1.00  0.00           O
ATOM   4107  N   TRP A 910      20.010  52.310  69.270  1.00  0.00           N
ATOM   4108  HN  TRP A 910      19.350  52.320  70.020  1.00  0.00           H
ATOM   4109  CA  TRP A 910      19.470  52.470  67.920  1.00  0.00           C
ATOM   4110  HA  TRP A 910      19.780  51.610  67.340  1.00  0.00           H
ATOM   4111  CB  TRP A 910      17.950  52.550  68.130  1.00  0.00           C
ATOM   4112  HB1 TRP A 910      17.720  53.300  68.930  1.00  0.00           H
ATOM   4113  HB2 TRP A 910      17.790  51.520  68.510  1.00  0.00           H
ATOM   4114  CG  TRP A 910      17.070  52.770  66.930  1.00  0.00           C
ATOM   4115  CD1 TRP A 910      16.490  51.830  66.130  1.00  0.00           C
ATOM   4116  HD1 TRP A 910      16.570  50.780  66.390  1.00  0.00           H
ATOM   4117  NE1 TRP A 910      15.690  52.460  65.230  1.00  0.00           N
ATOM   4118  HE1 TRP A 910      15.060  52.020  64.610  1.00  0.00           H
ATOM   4119  CE2 TRP A 910      15.810  53.820  65.300  1.00  0.00           C
ATOM   4120  CD2 TRP A 910      16.650  54.080  66.390  1.00  0.00           C
ATOM   4121  CE3 TRP A 910      16.870  55.470  66.750  1.00  0.00           C
ATOM   4122  HE3 TRP A 910      17.480  55.730  67.600  1.00  0.00           H
ATOM   4123  CZ3 TRP A 910      16.330  56.480  65.900  1.00  0.00           C
ATOM   4124  HZ3 TRP A 910      16.540  57.510  66.110  1.00  0.00           H
ATOM   4125  CZ2 TRP A 910      15.390  54.820  64.450  1.00  0.00           C
ATOM   4126  HZ2 TRP A 910      14.810  54.540  63.580  1.00  0.00           H
ATOM   4127  CH2 TRP A 910      15.600  56.190  64.830  1.00  0.00           C
ATOM   4128  HH2 TRP A 910      15.130  56.890  64.140  1.00  0.00           H
ATOM   4129  C   TRP A 910      19.880  53.790  67.280  1.00  0.00           C
ATOM   4130  O   TRP A 910      20.180  53.810  66.110  1.00  0.00           O
ATOM   4131  N   TRP A 911      19.890  54.920  67.970  1.00  0.00           N
ATOM   4132  HN  TRP A 911      19.460  54.910  68.870  1.00  0.00           H
ATOM   4133  CA  TRP A 911      20.570  56.120  67.430  1.00  0.00           C
ATOM   4134  HA  TRP A 911      20.060  56.430  66.540  1.00  0.00           H
ATOM   4135  CB  TRP A 911      20.370  57.320  68.430  1.00  0.00           C
ATOM   4136  HB1 TRP A 911      19.280  57.510  68.550  1.00  0.00           H
ATOM   4137  HB2 TRP A 911      20.850  58.260  68.120  1.00  0.00           H
ATOM   4138  CG  TRP A 911      20.770  57.100  69.840  1.00  0.00           C
ATOM   4139  CD1 TRP A 911      20.110  56.650  70.930  1.00  0.00           C
ATOM   4140  HD1 TRP A 911      19.060  56.410  71.020  1.00  0.00           H
ATOM   4141  NE1 TRP A 911      20.910  56.640  72.000  1.00  0.00           N
ATOM   4142  HE1 TRP A 911      20.780  56.650  72.970  1.00  0.00           H
ATOM   4143  CE2 TRP A 911      22.190  56.920  71.570  1.00  0.00           C
ATOM   4144  CD2 TRP A 911      22.110  57.370  70.250  1.00  0.00           C
ATOM   4145  CE3 TRP A 911      23.260  57.790  69.550  1.00  0.00           C
ATOM   4146  HE3 TRP A 911      23.290  58.110  68.510  1.00  0.00           H
ATOM   4147  CZ3 TRP A 911      24.470  57.960  70.300  1.00  0.00           C
ATOM   4148  HZ3 TRP A 911      25.320  58.360  69.770  1.00  0.00           H
ATOM   4149  CZ2 TRP A 911      23.360  57.060  72.310  1.00  0.00           C
ATOM   4150  HZ2 TRP A 911      23.280  56.630  73.290  1.00  0.00           H
ATOM   4151  CH2 TRP A 911      24.530  57.560  71.630  1.00  0.00           C
ATOM   4152  HH2 TRP A 911      25.500  57.670  72.090  1.00  0.00           H
ATOM   4153  C   TRP A 911      22.110  55.890  67.060  1.00  0.00           C
ATOM   4154  O   TRP A 911      22.530  56.500  66.100  1.00  0.00           O
ATOM   4155  N   THR A 912      22.850  55.060  67.760  1.00  0.00           N
ATOM   4156  HN  THR A 912      22.580  54.490  68.530  1.00  0.00           H
ATOM   4157  CA  THR A 912      24.240  54.800  67.330  1.00  0.00           C
ATOM   4158  HA  THR A 912      24.840  55.700  67.300  1.00  0.00           H
ATOM   4159  CB  THR A 912      24.970  53.940  68.410  1.00  0.00           C
ATOM   4160  HB  THR A 912      24.420  53.060  68.810  1.00  0.00           H
ATOM   4161  OG1 THR A 912      25.240  54.790  69.480  1.00  0.00           O
ATOM   4162  HG1 THR A 912      24.670  55.550  69.370  1.00  0.00           H
ATOM   4163  CG2 THR A 912      26.380  53.640  68.000  1.00  0.00           C
ATOM   4164 HG21 THR A 912      26.460  52.870  67.190  1.00  0.00           H
ATOM   4165 HG22 THR A 912      26.910  53.110  68.810  1.00  0.00           H
ATOM   4166 HG23 THR A 912      27.050  54.490  67.780  1.00  0.00           H
ATOM   4167  C   THR A 912      24.350  54.100  65.960  1.00  0.00           C
ATOM   4168  O   THR A 912      24.940  54.650  65.080  1.00  0.00           O
ATOM   4169  N   LEU A 913      23.540  53.070  65.720  1.00  0.00           N
ATOM   4170  HN  LEU A 913      22.950  52.700  66.430  1.00  0.00           H
ATOM   4171  CA  LEU A 913      23.350  52.370  64.540  1.00  0.00           C
ATOM   4172  HA  LEU A 913      24.310  52.040  64.150  1.00  0.00           H
ATOM   4173  CB  LEU A 913      22.600  51.100  64.930  1.00  0.00           C
ATOM   4174  HB1 LEU A 913      22.390  50.420  64.070  1.00  0.00           H
ATOM   4175  HB2 LEU A 913      21.570  51.400  65.230  1.00  0.00           H
ATOM   4176  CG  LEU A 913      23.300  50.150  65.880  1.00  0.00           C
ATOM   4177  HG  LEU A 913      23.580  50.690  66.820  1.00  0.00           H
ATOM   4178  CD1 LEU A 913      22.310  49.090  66.210  1.00  0.00           C
ATOM   4179 HD11 LEU A 913      21.820  48.750  65.270  1.00  0.00           H
ATOM   4180 HD12 LEU A 913      21.510  49.490  66.870  1.00  0.00           H
ATOM   4181 HD13 LEU A 913      22.690  48.220  66.790  1.00  0.00           H
ATOM   4182  CD2 LEU A 913      24.430  49.550  65.180  1.00  0.00           C
ATOM   4183 HD21 LEU A 913      24.100  49.120  64.220  1.00  0.00           H
ATOM   4184 HD22 LEU A 913      24.900  48.660  65.660  1.00  0.00           H
ATOM   4185 HD23 LEU A 913      25.280  50.270  65.110  1.00  0.00           H
ATOM   4186  C   LEU A 913      22.790  53.260  63.460  1.00  0.00           C
ATOM   4187  O   LEU A 913      23.160  53.220  62.300  1.00  0.00           O
ATOM   4188  N   LEU A 914      21.850  54.160  63.780  1.00  0.00           N
ATOM   4189  HN  LEU A 914      21.300  54.040  64.620  1.00  0.00           H
ATOM   4190  CA  LEU A 914      21.470  55.200  62.850  1.00  0.00           C
ATOM   4191  HA  LEU A 914      21.070  54.630  62.020  1.00  0.00           H
ATOM   4192  CB  LEU A 914      20.310  55.980  63.450  1.00  0.00           C
ATOM   4193  HB1 LEU A 914      20.580  56.400  64.440  1.00  0.00           H
ATOM   4194  HB2 LEU A 914      19.590  55.150  63.590  1.00  0.00           H
ATOM   4195  CG  LEU A 914      19.670  57.140  62.720  1.00  0.00           C
ATOM   4196  HG  LEU A 914      20.510  57.870  62.660  1.00  0.00           H
ATOM   4197  CD1 LEU A 914      19.170  56.730  61.330  1.00  0.00           C
ATOM   4198 HD11 LEU A 914      18.460  55.880  61.480  1.00  0.00           H
ATOM   4199 HD12 LEU A 914      19.940  56.230  60.700  1.00  0.00           H
ATOM   4200 HD13 LEU A 914      18.750  57.590  60.760  1.00  0.00           H
ATOM   4201  CD2 LEU A 914      18.650  57.780  63.670  1.00  0.00           C
ATOM   4202 HD21 LEU A 914      17.660  57.290  63.600  1.00  0.00           H
ATOM   4203 HD22 LEU A 914      18.530  58.820  63.280  1.00  0.00           H
ATOM   4204 HD23 LEU A 914      18.860  57.910  64.760  1.00  0.00           H
ATOM   4205  C   LEU A 914      22.530  56.090  62.210  1.00  0.00           C
ATOM   4206  O   LEU A 914      22.720  56.140  61.000  1.00  0.00           O
ATOM   4207  N   ILE A 915      23.410  56.720  63.000  1.00  0.00           N
ATOM   4208  HN  ILE A 915      23.470  56.550  63.980  1.00  0.00           H
ATOM   4209  CA  ILE A 915      24.440  57.630  62.290  1.00  0.00           C
ATOM   4210  HA  ILE A 915      23.910  58.180  61.520  1.00  0.00           H
ATOM   4211  CB  ILE A 915      24.920  58.750  63.320  1.00  0.00           C
ATOM   4212  HB  ILE A 915      23.970  59.230  63.660  1.00  0.00           H
ATOM   4213  CG2 ILE A 915      25.600  58.210  64.570  1.00  0.00           C
ATOM   4214 HG21 ILE A 915      26.580  57.780  64.280  1.00  0.00           H
ATOM   4215 HG22 ILE A 915      24.920  57.440  64.980  1.00  0.00           H
ATOM   4216 HG23 ILE A 915      25.800  58.940  65.400  1.00  0.00           H
ATOM   4217  CG1 ILE A 915      25.740  59.870  62.670  1.00  0.00           C
ATOM   4218 HG11 ILE A 915      25.240  60.040  61.700  1.00  0.00           H
ATOM   4219 HG12 ILE A 915      26.770  59.460  62.550  1.00  0.00           H
ATOM   4220  CD  ILE A 915      25.750  61.140  63.590  1.00  0.00           C
ATOM   4221  HD1 ILE A 915      26.590  61.790  63.260  1.00  0.00           H
ATOM   4222  HD2 ILE A 915      25.880  60.850  64.650  1.00  0.00           H
ATOM   4223  HD3 ILE A 915      24.780  61.680  63.510  1.00  0.00           H
ATOM   4224  C   ILE A 915      25.610  56.820  61.740  1.00  0.00           C
ATOM   4225  O   ILE A 915      26.390  57.290  60.890  1.00  0.00           O
ATOM   4226  N   ALA A 916      25.720  55.600  62.290  1.00  0.00           N
ATOM   4227  HN  ALA A 916      25.130  55.410  63.070  1.00  0.00           H
ATOM   4228  CA  ALA A 916      26.750  54.700  61.810  1.00  0.00           C
ATOM   4229  HA  ALA A 916      27.630  55.300  62.060  1.00  0.00           H
ATOM   4230  CB  ALA A 916      26.790  53.420  62.710  1.00  0.00           C
ATOM   4231  HB1 ALA A 916      25.970  52.820  62.250  1.00  0.00           H
ATOM   4232  HB2 ALA A 916      26.520  53.690  63.760  1.00  0.00           H
ATOM   4233  HB3 ALA A 916      27.780  52.950  62.810  1.00  0.00           H
ATOM   4234  C   ALA A 916      26.870  54.370  60.400  1.00  0.00           C
ATOM   4235  O   ALA A 916      27.890  53.900  59.890  1.00  0.00           O
ATOM   4236  N   ALA A 917      25.720  54.610  59.720  1.00  0.00           N
ATOM   4237  HN  ALA A 917      24.950  54.940  60.260  1.00  0.00           H
ATOM   4238  CA  ALA A 917      25.600  54.690  58.350  1.00  0.00           C
ATOM   4239  HA  ALA A 917      25.740  53.690  57.960  1.00  0.00           H
ATOM   4240  CB  ALA A 917      24.150  55.020  57.920  1.00  0.00           C
ATOM   4241  HB1 ALA A 917      24.070  55.010  56.810  1.00  0.00           H
ATOM   4242  HB2 ALA A 917      23.820  56.010  58.330  1.00  0.00           H
ATOM   4243  HB3 ALA A 917      23.390  54.310  58.300  1.00  0.00           H
ATOM   4244  C   ALA A 917      26.570  55.680  57.630  1.00  0.00           C
ATOM   4245  O   ALA A 917      27.150  55.310  56.620  1.00  0.00           O
ATOM   4246  N   ILE A 918      26.730  56.890  58.170  1.00  0.00           N
ATOM   4247  HN  ILE A 918      26.340  57.180  59.040  1.00  0.00           H
ATOM   4248  CA  ILE A 918      27.700  57.880  57.600  1.00  0.00           C
ATOM   4249  HA  ILE A 918      27.370  57.980  56.580  1.00  0.00           H
ATOM   4250  CB  ILE A 918      27.440  59.220  58.230  1.00  0.00           C
ATOM   4251  HB  ILE A 918      27.600  59.160  59.330  1.00  0.00           H
ATOM   4252  CG2 ILE A 918      28.310  60.210  57.460  1.00  0.00           C
ATOM   4253 HG21 ILE A 918      29.410  60.130  57.680  1.00  0.00           H
ATOM   4254 HG22 ILE A 918      27.910  61.220  57.710  1.00  0.00           H
ATOM   4255 HG23 ILE A 918      28.240  60.000  56.380  1.00  0.00           H
ATOM   4256  CG1 ILE A 918      25.980  59.730  58.060  1.00  0.00           C
ATOM   4257 HG11 ILE A 918      26.100  60.680  58.630  1.00  0.00           H
ATOM   4258 HG12 ILE A 918      25.200  59.130  58.600  1.00  0.00           H
ATOM   4259  CD  ILE A 918      25.440  59.920  56.630  1.00  0.00           C
ATOM   4260  HD1 ILE A 918      25.400  58.960  56.070  1.00  0.00           H
ATOM   4261  HD2 ILE A 918      26.080  60.540  55.990  1.00  0.00           H
ATOM   4262  HD3 ILE A 918      24.390  60.290  56.750  1.00  0.00           H
ATOM   4263  C   ILE A 918      29.160  57.470  57.470  1.00  0.00           C
ATOM   4264  O   ILE A 918      29.670  57.520  56.390  1.00  0.00           O
ATOM   4265  N   PRO A 919      29.920  56.940  58.450  1.00  0.00           N
ATOM   4266  CD  PRO A 919      29.560  57.040  59.890  1.00  0.00           C
ATOM   4267  HD1 PRO A 919      28.480  56.770  59.950  1.00  0.00           H
ATOM   4268  HD2 PRO A 919      29.690  58.050  60.300  1.00  0.00           H
ATOM   4269  CA  PRO A 919      31.280  56.380  58.290  1.00  0.00           C
ATOM   4270  HA  PRO A 919      31.890  57.130  57.810  1.00  0.00           H
ATOM   4271  CB  PRO A 919      31.760  56.140  59.770  1.00  0.00           C
ATOM   4272  HB1 PRO A 919      32.420  57.010  60.050  1.00  0.00           H
ATOM   4273  HB2 PRO A 919      32.340  55.200  59.920  1.00  0.00           H
ATOM   4274  CG  PRO A 919      30.490  56.090  60.600  1.00  0.00           C
ATOM   4275  HG1 PRO A 919      29.960  55.120  60.640  1.00  0.00           H
ATOM   4276  HG2 PRO A 919      30.640  56.390  61.660  1.00  0.00           H
ATOM   4277  C   PRO A 919      31.300  55.130  57.430  1.00  0.00           C
ATOM   4278  O   PRO A 919      32.320  54.940  56.730  1.00  0.00           O
ATOM   4279  N   ALA A 920      30.210  54.330  57.410  1.00  0.00           N
ATOM   4280  HN  ALA A 920      29.420  54.370  58.020  1.00  0.00           H
ATOM   4281  CA  ALA A 920      30.120  53.370  56.300  1.00  0.00           C
ATOM   4282  HA  ALA A 920      31.010  52.760  56.380  1.00  0.00           H
ATOM   4283  CB  ALA A 920      28.820  52.470  56.470  1.00  0.00           C
ATOM   4284  HB1 ALA A 920      27.930  53.040  56.120  1.00  0.00           H
ATOM   4285  HB2 ALA A 920      28.740  52.070  57.510  1.00  0.00           H
ATOM   4286  HB3 ALA A 920      28.880  51.680  55.700  1.00  0.00           H
ATOM   4287  C   ALA A 920      30.140  53.900  54.890  1.00  0.00           C
ATOM   4288  O   ALA A 920      30.900  53.410  54.080  1.00  0.00           O
ATOM   4289  N   LEU A 921      29.300  54.900  54.540  1.00  0.00           N
ATOM   4290  HN  LEU A 921      28.700  55.250  55.250  1.00  0.00           H
ATOM   4291  CA  LEU A 921      29.300  55.540  53.190  1.00  0.00           C
ATOM   4292  HA  LEU A 921      29.180  54.700  52.510  1.00  0.00           H
ATOM   4293  CB  LEU A 921      28.150  56.590  53.070  1.00  0.00           C
ATOM   4294  HB1 LEU A 921      28.450  57.540  53.550  1.00  0.00           H
ATOM   4295  HB2 LEU A 921      27.320  56.080  53.610  1.00  0.00           H
ATOM   4296  CG  LEU A 921      27.660  57.040  51.630  1.00  0.00           C
ATOM   4297  HG  LEU A 921      28.610  57.380  51.150  1.00  0.00           H
ATOM   4298  CD1 LEU A 921      27.170  55.790  50.870  1.00  0.00           C
ATOM   4299 HD11 LEU A 921      26.850  56.150  49.860  1.00  0.00           H
ATOM   4300 HD12 LEU A 921      26.220  55.450  51.310  1.00  0.00           H
ATOM   4301 HD13 LEU A 921      27.840  54.910  50.840  1.00  0.00           H
ATOM   4302  CD2 LEU A 921      26.530  58.070  51.690  1.00  0.00           C
ATOM   4303 HD21 LEU A 921      26.440  58.670  50.750  1.00  0.00           H
ATOM   4304 HD22 LEU A 921      26.730  58.720  52.570  1.00  0.00           H
ATOM   4305 HD23 LEU A 921      25.530  57.670  51.940  1.00  0.00           H
ATOM   4306  C   LEU A 921      30.680  56.180  52.860  1.00  0.00           C
ATOM   4307  O   LEU A 921      31.140  56.300  51.690  1.00  0.00           O
ATOM   4308  N   LEU A 922      31.520  56.640  53.830  1.00  0.00           N
ATOM   4309  HN  LEU A 922      31.240  56.710  54.790  1.00  0.00           H
ATOM   4310  CA  LEU A 922      32.860  57.120  53.600  1.00  0.00           C
ATOM   4311  HA  LEU A 922      32.870  57.730  52.700  1.00  0.00           H
ATOM   4312  CB  LEU A 922      33.400  57.940  54.780  1.00  0.00           C
ATOM   4313  HB1 LEU A 922      34.490  58.080  54.610  1.00  0.00           H
ATOM   4314  HB2 LEU A 922      33.360  57.460  55.770  1.00  0.00           H
ATOM   4315  CG  LEU A 922      32.680  59.370  55.050  1.00  0.00           C
ATOM   4316  HG  LEU A 922      31.610  59.140  55.240  1.00  0.00           H
ATOM   4317  CD1 LEU A 922      33.280  60.050  56.320  1.00  0.00           C
ATOM   4318 HD11 LEU A 922      32.740  61.000  56.560  1.00  0.00           H
ATOM   4319 HD12 LEU A 922      34.370  60.210  56.230  1.00  0.00           H
ATOM   4320 HD13 LEU A 922      33.160  59.380  57.200  1.00  0.00           H
ATOM   4321  CD2 LEU A 922      32.750  60.250  53.820  1.00  0.00           C
ATOM   4322 HD21 LEU A 922      32.060  61.070  54.100  1.00  0.00           H
ATOM   4323 HD22 LEU A 922      32.290  59.710  52.970  1.00  0.00           H
ATOM   4324 HD23 LEU A 922      33.740  60.680  53.620  1.00  0.00           H
ATOM   4325  C   LEU A 922      33.850  55.980  53.210  1.00  0.00           C
ATOM   4326  O   LEU A 922      34.880  56.210  52.560  1.00  0.00           O
ATOM   4327  N   CYS A 923      33.660  54.740  53.780  1.00  0.00           N
ATOM   4328  HN  CYS A 923      32.950  54.830  54.480  1.00  0.00           H
ATOM   4329  CA  CYS A 923      34.470  53.580  53.500  1.00  0.00           C
ATOM   4330  HA  CYS A 923      35.540  53.750  53.570  1.00  0.00           H
ATOM   4331  CB  CYS A 923      34.120  52.540  54.640  1.00  0.00           C
ATOM   4332  HB1 CYS A 923      33.080  52.190  54.440  1.00  0.00           H
ATOM   4333  HB2 CYS A 923      34.040  52.940  55.670  1.00  0.00           H
ATOM   4334  SG  CYS A 923      35.210  51.080  54.720  1.00  0.00           S
ATOM   4335  HG1 CYS A 923      34.630  50.410  53.730  1.00  0.00           H
ATOM   4336  C   CYS A 923      34.120  52.930  52.210  1.00  0.00           C
ATOM   4337  O   CYS A 923      34.910  52.360  51.530  1.00  0.00           O
ATOM   4338  N   THR A 924      32.810  53.140  51.900  1.00  0.00           N
ATOM   4339  HN  THR A 924      32.290  53.690  52.540  1.00  0.00           H
ATOM   4340  CA  THR A 924      32.080  52.430  50.850  1.00  0.00           C
ATOM   4341  HA  THR A 924      32.160  51.390  51.060  1.00  0.00           H
ATOM   4342  CB  THR A 924      30.590  52.770  50.810  1.00  0.00           C
ATOM   4343  HB  THR A 924      30.450  53.830  51.120  1.00  0.00           H
ATOM   4344  OG1 THR A 924      29.890  51.920  51.700  1.00  0.00           O
ATOM   4345  HG1 THR A 924      30.160  52.200  52.580  1.00  0.00           H
ATOM   4346  CG2 THR A 924      29.830  52.640  49.480  1.00  0.00           C
ATOM   4347 HG21 THR A 924      28.780  53.040  49.540  1.00  0.00           H
ATOM   4348 HG22 THR A 924      29.790  51.640  49.020  1.00  0.00           H
ATOM   4349 HG23 THR A 924      30.390  53.410  48.900  1.00  0.00           H
ATOM   4350  C   THR A 924      32.710  52.560  49.470  1.00  0.00           C
ATOM   4351  O   THR A 924      32.860  51.670  48.670  1.00  0.00           O
ATOM   4352  N   ILE A 925      33.160  53.780  49.190  1.00  0.00           N
ATOM   4353  HN  ILE A 925      32.950  54.460  49.880  1.00  0.00           H
ATOM   4354  CA  ILE A 925      33.880  54.270  47.920  1.00  0.00           C
ATOM   4355  HA  ILE A 925      33.390  53.940  47.010  1.00  0.00           H
ATOM   4356  CB  ILE A 925      34.050  55.830  47.910  1.00  0.00           C
ATOM   4357  HB  ILE A 925      33.020  56.250  47.960  1.00  0.00           H
ATOM   4358  CG2 ILE A 925      34.760  56.330  49.210  1.00  0.00           C
ATOM   4359 HG21 ILE A 925      34.410  55.830  50.130  1.00  0.00           H
ATOM   4360 HG22 ILE A 925      34.640  57.430  49.330  1.00  0.00           H
ATOM   4361 HG23 ILE A 925      35.850  56.100  49.140  1.00  0.00           H
ATOM   4362  CG1 ILE A 925      34.530  56.390  46.570  1.00  0.00           C
ATOM   4363 HG11 ILE A 925      34.030  55.800  45.760  1.00  0.00           H
ATOM   4364 HG12 ILE A 925      35.630  56.290  46.490  1.00  0.00           H
ATOM   4365  CD  ILE A 925      34.130  57.810  46.310  1.00  0.00           C
ATOM   4366  HD1 ILE A 925      33.040  57.980  46.170  1.00  0.00           H
ATOM   4367  HD2 ILE A 925      34.430  58.140  45.290  1.00  0.00           H
ATOM   4368  HD3 ILE A 925      34.590  58.560  46.990  1.00  0.00           H
ATOM   4369  C   ILE A 925      35.210  53.570  47.850  1.00  0.00           C
ATOM   4370  O   ILE A 925      35.720  53.370  46.730  1.00  0.00           O
ATOM   4371  N   LEU A 926      35.930  53.350  48.990  1.00  0.00           N
ATOM   4372  HN  LEU A 926      35.570  53.490  49.910  1.00  0.00           H
ATOM   4373  CA  LEU A 926      37.260  52.700  48.940  1.00  0.00           C
ATOM   4374  HA  LEU A 926      37.880  53.280  48.260  1.00  0.00           H
ATOM   4375  CB  LEU A 926      37.830  52.870  50.320  1.00  0.00           C
ATOM   4376  HB1 LEU A 926      38.910  52.670  50.200  1.00  0.00           H
ATOM   4377  HB2 LEU A 926      37.260  52.240  51.050  1.00  0.00           H
ATOM   4378  CG  LEU A 926      38.000  54.300  50.810  1.00  0.00           C
ATOM   4379  HG  LEU A 926      37.010  54.790  50.880  1.00  0.00           H
ATOM   4380  CD1 LEU A 926      38.670  54.250  52.180  1.00  0.00           C
ATOM   4381 HD11 LEU A 926      38.340  55.160  52.720  1.00  0.00           H
ATOM   4382 HD12 LEU A 926      39.760  54.220  51.990  1.00  0.00           H
ATOM   4383 HD13 LEU A 926      38.650  53.330  52.790  1.00  0.00           H
ATOM   4384  CD2 LEU A 926      38.870  55.170  49.900  1.00  0.00           C
ATOM   4385 HD21 LEU A 926      39.050  56.220  50.220  1.00  0.00           H
ATOM   4386 HD22 LEU A 926      38.440  55.060  48.880  1.00  0.00           H
ATOM   4387 HD23 LEU A 926      39.880  54.710  49.850  1.00  0.00           H
ATOM   4388  C   LEU A 926      37.250  51.240  48.470  1.00  0.00           C
ATOM   4389  O   LEU A 926      38.150  50.770  47.780  1.00  0.00           O
ATOM   4390  N   ILE A 927      36.230  50.460  48.890  1.00  0.00           N
ATOM   4391  HN  ILE A 927      35.460  50.820  49.390  1.00  0.00           H
ATOM   4392  CA  ILE A 927      36.080  49.040  48.540  1.00  0.00           C
ATOM   4393  HA  ILE A 927      37.040  48.590  48.730  1.00  0.00           H
ATOM   4394  CB  ILE A 927      35.120  48.400  49.410  1.00  0.00           C
ATOM   4395  HB  ILE A 927      34.140  48.890  49.230  1.00  0.00           H
ATOM   4396  CG2 ILE A 927      34.830  46.970  48.950  1.00  0.00           C
ATOM   4397 HG21 ILE A 927      35.750  46.350  49.000  1.00  0.00           H
ATOM   4398 HG22 ILE A 927      34.300  47.020  47.980  1.00  0.00           H
ATOM   4399 HG23 ILE A 927      34.070  46.580  49.670  1.00  0.00           H
ATOM   4400  CG1 ILE A 927      35.280  48.570  50.970  1.00  0.00           C
ATOM   4401 HG11 ILE A 927      34.250  48.430  51.350  1.00  0.00           H
ATOM   4402 HG12 ILE A 927      35.550  49.650  51.070  1.00  0.00           H
ATOM   4403  CD  ILE A 927      36.360  47.710  51.620  1.00  0.00           C
ATOM   4404  HD1 ILE A 927      36.520  48.100  52.650  1.00  0.00           H
ATOM   4405  HD2 ILE A 927      37.270  47.890  51.010  1.00  0.00           H
ATOM   4406  HD3 ILE A 927      36.090  46.640  51.570  1.00  0.00           H
ATOM   4407  C   ILE A 927      35.690  48.860  47.110  1.00  0.00           C
ATOM   4408  O   ILE A 927      36.320  48.040  46.410  1.00  0.00           O
ATOM   4409  N   PHE A 928      34.830  49.740  46.540  1.00  0.00           N
ATOM   4410  HN  PHE A 928      34.320  50.360  47.130  1.00  0.00           H
ATOM   4411  CA  PHE A 928      34.660  49.850  45.060  1.00  0.00           C
ATOM   4412  HA  PHE A 928      34.290  48.900  44.690  1.00  0.00           H
ATOM   4413  CB  PHE A 928      33.640  50.980  44.850  1.00  0.00           C
ATOM   4414  HB1 PHE A 928      33.940  51.770  45.570  1.00  0.00           H
ATOM   4415  HB2 PHE A 928      32.660  50.660  45.270  1.00  0.00           H
ATOM   4416  CG  PHE A 928      33.340  51.590  43.470  1.00  0.00           C
ATOM   4417  CD1 PHE A 928      32.250  51.160  42.740  1.00  0.00           C
ATOM   4418  HD1 PHE A 928      31.620  50.330  43.070  1.00  0.00           H
ATOM   4419  CE1 PHE A 928      31.890  51.870  41.560  1.00  0.00           C
ATOM   4420  HE1 PHE A 928      31.070  51.440  41.010  1.00  0.00           H
ATOM   4421  CZ  PHE A 928      32.710  52.920  41.150  1.00  0.00           C
ATOM   4422  HZ  PHE A 928      32.460  53.420  40.240  1.00  0.00           H
ATOM   4423  CD2 PHE A 928      34.060  52.750  43.130  1.00  0.00           C
ATOM   4424  HD2 PHE A 928      34.930  52.990  43.730  1.00  0.00           H
ATOM   4425  CE2 PHE A 928      33.720  53.440  41.940  1.00  0.00           C
ATOM   4426  HE2 PHE A 928      34.290  54.300  41.640  1.00  0.00           H
ATOM   4427  C   PHE A 928      35.980  50.120  44.300  1.00  0.00           C
ATOM   4428  O   PHE A 928      36.210  49.440  43.310  1.00  0.00           O
ATOM   4429  N   MET A 929      36.850  51.080  44.740  1.00  0.00           N
ATOM   4430  HN  MET A 929      36.630  51.560  45.590  1.00  0.00           H
ATOM   4431  CA  MET A 929      38.030  51.510  43.980  1.00  0.00           C
ATOM   4432  HA  MET A 929      37.540  51.830  43.060  1.00  0.00           H
ATOM   4433  CB  MET A 929      38.710  52.740  44.560  1.00  0.00           C
ATOM   4434  HB1 MET A 929      39.730  52.890  44.130  1.00  0.00           H
ATOM   4435  HB2 MET A 929      38.880  52.640  45.650  1.00  0.00           H
ATOM   4436  CG  MET A 929      37.890  54.090  44.330  1.00  0.00           C
ATOM   4437  HG1 MET A 929      38.350  54.890  44.950  1.00  0.00           H
ATOM   4438  HG2 MET A 929      36.880  53.920  44.730  1.00  0.00           H
ATOM   4439  SD  MET A 929      37.820  54.680  42.650  1.00  0.00           S
ATOM   4440  CE  MET A 929      39.520  55.410  42.580  1.00  0.00           C
ATOM   4441  HE1 MET A 929      39.700  56.170  41.790  1.00  0.00           H
ATOM   4442  HE2 MET A 929      40.130  54.500  42.470  1.00  0.00           H
ATOM   4443  HE3 MET A 929      39.760  55.940  43.530  1.00  0.00           H
ATOM   4444  C   MET A 929      39.010  50.390  43.650  1.00  0.00           C
ATOM   4445  O   MET A 929      39.520  50.200  42.540  1.00  0.00           O
ATOM   4446  N   ASP A 930      39.290  49.490  44.610  1.00  0.00           N
ATOM   4447  HN  ASP A 930      38.850  49.510  45.500  1.00  0.00           H
ATOM   4448  CA  ASP A 930      40.300  48.380  44.390  1.00  0.00           C
ATOM   4449  HA  ASP A 930      41.110  48.790  43.780  1.00  0.00           H
ATOM   4450  CB  ASP A 930      40.840  47.900  45.700  1.00  0.00           C
ATOM   4451  HB1 ASP A 930      41.440  46.970  45.640  1.00  0.00           H
ATOM   4452  HB2 ASP A 930      39.980  47.680  46.360  1.00  0.00           H
ATOM   4453  CG  ASP A 930      41.770  48.860  46.480  1.00  0.00           C
ATOM   4454  OD1 ASP A 930      41.570  49.170  47.650  1.00  0.00           O
ATOM   4455  OD2 ASP A 930      42.750  49.400  45.810  1.00  0.00           O
ATOM   4456  C   ASP A 930      39.760  47.140  43.660  1.00  0.00           C
ATOM   4457  O   ASP A 930      40.460  46.590  42.780  1.00  0.00           O
ATOM   4458  N   GLN A 931      38.470  46.860  43.730  1.00  0.00           N
ATOM   4459  HN  GLN A 931      37.790  47.260  44.340  1.00  0.00           H
ATOM   4460  CA  GLN A 931      37.880  45.970  42.810  1.00  0.00           C
ATOM   4461  HA  GLN A 931      38.420  45.040  42.740  1.00  0.00           H
ATOM   4462  CB  GLN A 931      36.420  45.630  43.290  1.00  0.00           C
ATOM   4463  HB1 GLN A 931      35.960  45.160  42.390  1.00  0.00           H
ATOM   4464  HB2 GLN A 931      35.870  46.550  43.580  1.00  0.00           H
ATOM   4465  CG  GLN A 931      36.420  44.640  44.490  1.00  0.00           C
ATOM   4466  HG1 GLN A 931      35.420  44.200  44.660  1.00  0.00           H
ATOM   4467  HG2 GLN A 931      36.670  45.340  45.320  1.00  0.00           H
ATOM   4468  CD  GLN A 931      37.420  43.500  44.350  1.00  0.00           C
ATOM   4469  OE1 GLN A 931      38.330  43.310  45.210  1.00  0.00           O
ATOM   4470  NE2 GLN A 931      37.370  42.800  43.210  1.00  0.00           N
ATOM   4471 HE21 GLN A 931      38.090  42.120  43.030  1.00  0.00           H
ATOM   4472 HE22 GLN A 931      36.590  42.840  42.600  1.00  0.00           H
ATOM   4473  C   GLN A 931      37.900  46.430  41.360  1.00  0.00           C
ATOM   4474  O   GLN A 931      38.420  45.750  40.470  1.00  0.00           O
ATOM   4475  N   GLN A 932      37.360  47.670  41.170  1.00  0.00           N
ATOM   4476  HN  GLN A 932      36.920  48.190  41.900  1.00  0.00           H
ATOM   4477  CA  GLN A 932      37.290  48.330  39.860  1.00  0.00           C
ATOM   4478  HA  GLN A 932      36.670  47.750  39.210  1.00  0.00           H
ATOM   4479  CB  GLN A 932      36.560  49.760  39.810  1.00  0.00           C
ATOM   4480  HB1 GLN A 932      36.770  50.130  38.780  1.00  0.00           H
ATOM   4481  HB2 GLN A 932      37.070  50.470  40.500  1.00  0.00           H
ATOM   4482  CG  GLN A 932      35.070  49.740  40.190  1.00  0.00           C
ATOM   4483  HG1 GLN A 932      34.790  50.810  40.070  1.00  0.00           H
ATOM   4484  HG2 GLN A 932      34.990  49.310  41.210  1.00  0.00           H
ATOM   4485  CD  GLN A 932      34.200  48.840  39.440  1.00  0.00           C
ATOM   4486  OE1 GLN A 932      34.230  47.640  39.680  1.00  0.00           O
ATOM   4487  NE2 GLN A 932      33.290  49.420  38.610  1.00  0.00           N
ATOM   4488 HE21 GLN A 932      33.090  50.400  38.550  1.00  0.00           H
ATOM   4489 HE22 GLN A 932      32.990  48.750  37.920  1.00  0.00           H
ATOM   4490  C   GLN A 932      38.570  48.370  38.970  1.00  0.00           C
ATOM   4491  O   GLN A 932      38.540  47.860  37.820  1.00  0.00           O
ATOM   4492  N   ILE A 933      39.760  48.840  39.450  1.00  0.00           N
ATOM   4493  HN  ILE A 933      39.730  49.210  40.370  1.00  0.00           H
ATOM   4494  CA  ILE A 933      41.060  48.800  38.800  1.00  0.00           C
ATOM   4495  HA  ILE A 933      40.960  49.350  37.870  1.00  0.00           H
ATOM   4496  CB  ILE A 933      42.020  49.630  39.630  1.00  0.00           C
ATOM   4497  HB  ILE A 933      41.490  50.570  39.870  1.00  0.00           H
ATOM   4498  CG2 ILE A 933      42.300  48.900  41.030  1.00  0.00           C
ATOM   4499 HG21 ILE A 933      42.890  47.970  40.900  1.00  0.00           H
ATOM   4500 HG22 ILE A 933      41.360  48.750  41.600  1.00  0.00           H
ATOM   4501 HG23 ILE A 933      42.930  49.550  41.670  1.00  0.00           H
ATOM   4502  CG1 ILE A 933      43.370  49.900  38.850  1.00  0.00           C
ATOM   4503 HG11 ILE A 933      43.870  48.920  38.790  1.00  0.00           H
ATOM   4504 HG12 ILE A 933      43.940  50.440  39.630  1.00  0.00           H
ATOM   4505  CD  ILE A 933      43.250  50.480  37.470  1.00  0.00           C
ATOM   4506  HD1 ILE A 933      42.850  49.760  36.730  1.00  0.00           H
ATOM   4507  HD2 ILE A 933      44.230  50.920  37.170  1.00  0.00           H
ATOM   4508  HD3 ILE A 933      42.590  51.360  37.540  1.00  0.00           H
ATOM   4509  C   ILE A 933      41.520  47.440  38.490  1.00  0.00           C
ATOM   4510  O   ILE A 933      42.120  47.240  37.450  1.00  0.00           O
ATOM   4511  N   THR A 934      41.290  46.450  39.430  1.00  0.00           N
ATOM   4512  HN  THR A 934      40.770  46.700  40.230  1.00  0.00           H
ATOM   4513  CA  THR A 934      41.830  45.140  39.130  1.00  0.00           C
ATOM   4514  HA  THR A 934      42.800  45.180  38.660  1.00  0.00           H
ATOM   4515  CB  THR A 934      41.870  44.270  40.420  1.00  0.00           C
ATOM   4516  HB  THR A 934      40.880  43.930  40.800  1.00  0.00           H
ATOM   4517  OG1 THR A 934      42.490  45.020  41.450  1.00  0.00           O
ATOM   4518  HG1 THR A 934      41.870  45.630  41.870  1.00  0.00           H
ATOM   4519  CG2 THR A 934      42.830  42.990  40.340  1.00  0.00           C
ATOM   4520 HG21 THR A 934      43.170  42.650  41.350  1.00  0.00           H
ATOM   4521 HG22 THR A 934      43.700  43.360  39.760  1.00  0.00           H
ATOM   4522 HG23 THR A 934      42.310  42.200  39.750  1.00  0.00           H
ATOM   4523  C   THR A 934      40.990  44.390  38.110  1.00  0.00           C
ATOM   4524  O   THR A 934      41.430  43.520  37.480  1.00  0.00           O
ATOM   4525  N   ALA A 935      39.700  44.670  37.970  1.00  0.00           N
ATOM   4526  HN  ALA A 935      39.220  45.340  38.520  1.00  0.00           H
ATOM   4527  CA  ALA A 935      38.860  44.300  36.820  1.00  0.00           C
ATOM   4528  HA  ALA A 935      38.860  43.220  36.720  1.00  0.00           H
ATOM   4529  CB  ALA A 935      37.440  44.800  37.110  1.00  0.00           C
ATOM   4530  HB1 ALA A 935      36.950  44.370  38.010  1.00  0.00           H
ATOM   4531  HB2 ALA A 935      36.810  44.460  36.260  1.00  0.00           H
ATOM   4532  HB3 ALA A 935      37.400  45.900  37.070  1.00  0.00           H
ATOM   4533  C   ALA A 935      39.350  44.840  35.450  1.00  0.00           C
ATOM   4534  O   ALA A 935      39.400  44.040  34.550  1.00  0.00           O
ATOM   4535  N   VAL A 936      39.890  46.080  35.390  1.00  0.00           N
ATOM   4536  HN  VAL A 936      39.920  46.710  36.160  1.00  0.00           H
ATOM   4537  CA  VAL A 936      40.500  46.550  34.150  1.00  0.00           C
ATOM   4538  HA  VAL A 936      39.800  46.500  33.320  1.00  0.00           H
ATOM   4539  CB  VAL A 936      40.980  48.040  34.280  1.00  0.00           C
ATOM   4540  HB  VAL A 936      41.740  48.020  35.090  1.00  0.00           H
ATOM   4541  CG1 VAL A 936      41.490  48.540  32.870  1.00  0.00           C
ATOM   4542 HG11 VAL A 936      41.560  49.640  32.830  1.00  0.00           H
ATOM   4543 HG12 VAL A 936      40.780  48.250  32.060  1.00  0.00           H
ATOM   4544 HG13 VAL A 936      42.410  48.030  32.510  1.00  0.00           H
ATOM   4545  CG2 VAL A 936      39.850  48.960  34.710  1.00  0.00           C
ATOM   4546 HG21 VAL A 936      39.170  49.060  33.840  1.00  0.00           H
ATOM   4547 HG22 VAL A 936      40.100  50.020  34.940  1.00  0.00           H
ATOM   4548 HG23 VAL A 936      39.280  48.600  35.580  1.00  0.00           H
ATOM   4549  C   VAL A 936      41.700  45.710  33.720  1.00  0.00           C
ATOM   4550  O   VAL A 936      41.910  45.300  32.550  1.00  0.00           O
ATOM   4551  N   ILE A 937      42.580  45.270  34.690  1.00  0.00           N
ATOM   4552  HN  ILE A 937      42.390  45.510  35.640  1.00  0.00           H
ATOM   4553  CA  ILE A 937      43.630  44.290  34.520  1.00  0.00           C
ATOM   4554  HA  ILE A 937      44.300  44.640  33.750  1.00  0.00           H
ATOM   4555  CB  ILE A 937      44.480  44.180  35.780  1.00  0.00           C
ATOM   4556  HB  ILE A 937      43.880  43.650  36.560  1.00  0.00           H
ATOM   4557  CG2 ILE A 937      45.810  43.380  35.690  1.00  0.00           C
ATOM   4558 HG21 ILE A 937      46.350  43.950  34.900  1.00  0.00           H
ATOM   4559 HG22 ILE A 937      45.530  42.380  35.300  1.00  0.00           H
ATOM   4560 HG23 ILE A 937      46.240  43.370  36.710  1.00  0.00           H
ATOM   4561  CG1 ILE A 937      44.940  45.540  36.340  1.00  0.00           C
ATOM   4562 HG11 ILE A 937      45.450  45.380  37.310  1.00  0.00           H
ATOM   4563 HG12 ILE A 937      44.070  46.110  36.760  1.00  0.00           H
ATOM   4564  CD  ILE A 937      45.720  46.490  35.400  1.00  0.00           C
ATOM   4565  HD1 ILE A 937      46.690  46.080  35.040  1.00  0.00           H
ATOM   4566  HD2 ILE A 937      46.060  47.420  35.900  1.00  0.00           H
ATOM   4567  HD3 ILE A 937      45.150  46.720  34.460  1.00  0.00           H
ATOM   4568  C   ILE A 937      43.180  42.960  33.940  1.00  0.00           C
ATOM   4569  O   ILE A 937      43.850  42.570  32.990  1.00  0.00           O
ATOM   4570  N   ILE A 938      42.140  42.280  34.440  1.00  0.00           N
ATOM   4571  HN  ILE A 938      41.740  42.650  35.280  1.00  0.00           H
ATOM   4572  CA  ILE A 938      41.820  40.950  33.920  1.00  0.00           C
ATOM   4573  HA  ILE A 938      42.780  40.570  33.580  1.00  0.00           H
ATOM   4574  CB  ILE A 938      41.290  40.130  35.110  1.00  0.00           C
ATOM   4575  HB  ILE A 938      42.090  40.170  35.880  1.00  0.00           H
ATOM   4576  CG2 ILE A 938      39.940  40.690  35.640  1.00  0.00           C
ATOM   4577 HG21 ILE A 938      39.500  40.050  36.450  1.00  0.00           H
ATOM   4578 HG22 ILE A 938      39.210  40.680  34.810  1.00  0.00           H
ATOM   4579 HG23 ILE A 938      39.960  41.730  36.010  1.00  0.00           H
ATOM   4580  CG1 ILE A 938      41.130  38.640  34.780  1.00  0.00           C
ATOM   4581 HG11 ILE A 938      40.430  38.570  33.920  1.00  0.00           H
ATOM   4582 HG12 ILE A 938      40.770  38.040  35.650  1.00  0.00           H
ATOM   4583  CD  ILE A 938      42.410  37.960  34.390  1.00  0.00           C
ATOM   4584  HD1 ILE A 938      42.220  36.880  34.260  1.00  0.00           H
ATOM   4585  HD2 ILE A 938      43.150  38.180  35.180  1.00  0.00           H
ATOM   4586  HD3 ILE A 938      42.780  38.410  33.440  1.00  0.00           H
ATOM   4587  C   ILE A 938      40.910  41.030  32.690  1.00  0.00           C
ATOM   4588  O   ILE A 938      40.830  40.140  31.810  1.00  0.00           O
ATOM   4589  N   ASN A 939      40.330  42.230  32.500  1.00  0.00           N
ATOM   4590  HN  ASN A 939      40.310  42.890  33.250  1.00  0.00           H
ATOM   4591  CA  ASN A 939      39.620  42.520  31.310  1.00  0.00           C
ATOM   4592  HA  ASN A 939      39.350  41.600  30.820  1.00  0.00           H
ATOM   4593  CB  ASN A 939      38.370  43.440  31.660  1.00  0.00           C
ATOM   4594  HB1 ASN A 939      37.890  43.770  30.710  1.00  0.00           H
ATOM   4595  HB2 ASN A 939      38.740  44.360  32.170  1.00  0.00           H
ATOM   4596  CG  ASN A 939      37.280  42.680  32.470  1.00  0.00           C
ATOM   4597  OD1 ASN A 939      37.160  41.420  32.250  1.00  0.00           O
ATOM   4598  ND2 ASN A 939      36.560  43.330  33.380  1.00  0.00           N
ATOM   4599 HD21 ASN A 939      36.620  44.310  33.570  1.00  0.00           H
ATOM   4600 HD22 ASN A 939      35.980  42.750  33.950  1.00  0.00           H
ATOM   4601  C   ASN A 939      40.510  43.140  30.220  1.00  0.00           C
ATOM   4602  O   ASN A 939      40.030  43.510  29.130  1.00  0.00           O
ATOM   4603  N   ARG A 940      41.870  43.290  30.340  1.00  0.00           N
ATOM   4604  HN  ARG A 940      42.280  42.900  31.170  1.00  0.00           H
ATOM   4605  CA  ARG A 940      42.780  43.510  29.220  1.00  0.00           C
ATOM   4606  HA  ARG A 940      42.700  44.550  28.950  1.00  0.00           H
ATOM   4607  CB  ARG A 940      44.280  43.270  29.650  1.00  0.00           C
ATOM   4608  HB1 ARG A 940      44.910  43.270  28.740  1.00  0.00           H
ATOM   4609  HB2 ARG A 940      44.410  42.340  30.240  1.00  0.00           H
ATOM   4610  CG  ARG A 940      44.890  44.420  30.510  1.00  0.00           C
ATOM   4611  HG1 ARG A 940      44.320  44.470  31.470  1.00  0.00           H
ATOM   4612  HG2 ARG A 940      44.670  45.420  30.070  1.00  0.00           H
ATOM   4613  CD  ARG A 940      46.410  44.330  30.650  1.00  0.00           C
ATOM   4614  HD1 ARG A 940      46.990  44.350  29.710  1.00  0.00           H
ATOM   4615  HD2 ARG A 940      46.670  43.380  31.140  1.00  0.00           H
ATOM   4616  NE  ARG A 940      46.810  45.460  31.530  1.00  0.00           N
ATOM   4617  HE  ARG A 940      46.220  46.260  31.630  1.00  0.00           H
ATOM   4618  CZ  ARG A 940      47.980  45.530  32.140  1.00  0.00           C
ATOM   4619  NH1 ARG A 940      48.240  46.650  32.770  1.00  0.00           N
ATOM   4620 HH11 ARG A 940      47.800  47.550  32.840  1.00  0.00           H
ATOM   4621 HH12 ARG A 940      49.090  46.660  33.300  1.00  0.00           H
ATOM   4622  NH2 ARG A 940      48.750  44.510  32.340  1.00  0.00           N
ATOM   4623 HH21 ARG A 940      48.520  43.590  32.010  1.00  0.00           H
ATOM   4624 HH22 ARG A 940      49.680  44.540  32.710  1.00  0.00           H
ATOM   4625  C   ARG A 940      42.540  42.760  27.880  1.00  0.00           C
ATOM   4626  O   ARG A 940      42.070  41.590  27.860  1.00  0.00           O
ATOM   4627  N   LYS A 941      42.810  43.440  26.740  1.00  0.00           N
ATOM   4628  HN  LYS A 941      43.220  44.350  26.790  1.00  0.00           H
ATOM   4629  CA  LYS A 941      42.300  43.000  25.480  1.00  0.00           C
ATOM   4630  HA  LYS A 941      41.270  42.660  25.560  1.00  0.00           H
ATOM   4631  CB  LYS A 941      42.390  44.160  24.420  1.00  0.00           C
ATOM   4632  HB1 LYS A 941      42.260  43.800  23.390  1.00  0.00           H
ATOM   4633  HB2 LYS A 941      43.440  44.520  24.480  1.00  0.00           H
ATOM   4634  CG  LYS A 941      41.270  45.270  24.520  1.00  0.00           C
ATOM   4635  HG1 LYS A 941      41.770  46.150  24.060  1.00  0.00           H
ATOM   4636  HG2 LYS A 941      41.230  45.550  25.600  1.00  0.00           H
ATOM   4637  CD  LYS A 941      39.970  44.950  23.800  1.00  0.00           C
ATOM   4638  HD1 LYS A 941      39.680  43.880  23.740  1.00  0.00           H
ATOM   4639  HD2 LYS A 941      40.300  45.120  22.740  1.00  0.00           H
ATOM   4640  CE  LYS A 941      38.710  45.810  24.210  1.00  0.00           C
ATOM   4641  HE1 LYS A 941      37.970  45.670  23.390  1.00  0.00           H
ATOM   4642  HE2 LYS A 941      38.870  46.900  24.390  1.00  0.00           H
ATOM   4643  NZ  LYS A 941      38.120  45.210  25.450  1.00  0.00           N
ATOM   4644  HZ1 LYS A 941      38.660  45.600  26.240  1.00  0.00           H
ATOM   4645  HZ2 LYS A 941      38.300  44.180  25.450  1.00  0.00           H
ATOM   4646  HZ3 LYS A 941      37.100  45.390  25.540  1.00  0.00           H
ATOM   4647  C   LYS A 941      42.930  41.750  24.940  1.00  0.00           C
ATOM   4648  O   LYS A 941      42.320  40.990  24.110  1.00  0.00           O
ATOM   4649  N   GLU A 942      44.280  41.560  25.330  1.00  0.00           N
ATOM   4650  HN  GLU A 942      44.760  42.310  25.770  1.00  0.00           H
ATOM   4651  CA  GLU A 942      45.070  40.360  24.890  1.00  0.00           C
ATOM   4652  HA  GLU A 942      44.950  40.120  23.840  1.00  0.00           H
ATOM   4653  CB  GLU A 942      46.550  40.630  25.030  1.00  0.00           C
ATOM   4654  HB1 GLU A 942      47.110  39.670  24.990  1.00  0.00           H
ATOM   4655  HB2 GLU A 942      46.640  41.060  26.060  1.00  0.00           H
ATOM   4656  CG  GLU A 942      47.160  41.580  23.950  1.00  0.00           C
ATOM   4657  HG1 GLU A 942      46.380  42.340  23.750  1.00  0.00           H
ATOM   4658  HG2 GLU A 942      47.400  41.040  23.010  1.00  0.00           H
ATOM   4659  CD  GLU A 942      48.420  42.210  24.520  1.00  0.00           C
ATOM   4660  OE1 GLU A 942      49.480  41.910  23.950  1.00  0.00           O
ATOM   4661  OE2 GLU A 942      48.390  43.040  25.430  1.00  0.00           O
ATOM   4662  C   GLU A 942      44.560  39.070  25.590  1.00  0.00           C
ATOM   4663  O   GLU A 942      44.930  37.950  25.190  1.00  0.00           O
ATOM   4664  N   HSD A 943      43.830  39.270  26.700  1.00  0.00           N
ATOM   4665  HN  HSD A 943      43.800  40.200  27.030  1.00  0.00           H
ATOM   4666  CA  HSD A 943      43.360  38.170  27.460  1.00  0.00           C
ATOM   4667  HA  HSD A 943      44.060  37.340  27.480  1.00  0.00           H
ATOM   4668  CB  HSD A 943      43.380  38.490  28.930  1.00  0.00           C
ATOM   4669  HB1 HSD A 943      42.890  37.740  29.590  1.00  0.00           H
ATOM   4670  HB2 HSD A 943      42.760  39.400  29.070  1.00  0.00           H
ATOM   4671  ND1 HSD A 943      45.750  38.190  29.130  1.00  0.00           N
ATOM   4672  HD1 HSD A 943      45.850  37.460  28.450  1.00  0.00           H
ATOM   4673  CG  HSD A 943      44.640  38.700  29.660  1.00  0.00           C
ATOM   4674  CE1 HSD A 943      46.810  38.570  29.940  1.00  0.00           C
ATOM   4675  HE1 HSD A 943      47.830  38.280  29.730  1.00  0.00           H
ATOM   4676  NE2 HSD A 943      46.410  39.290  30.950  1.00  0.00           N
ATOM   4677  CD2 HSD A 943      45.040  39.380  30.750  1.00  0.00           C
ATOM   4678  HD2 HSD A 943      44.440  39.930  31.460  1.00  0.00           H
ATOM   4679  C   HSD A 943      42.050  37.680  26.870  1.00  0.00           C
ATOM   4680  O   HSD A 943      40.930  38.190  27.240  1.00  0.00           O
ATOM   4681  N   LYS A 944      42.200  36.540  26.100  1.00  0.00           N
ATOM   4682  HN  LYS A 944      43.100  36.130  25.940  1.00  0.00           H
ATOM   4683  CA  LYS A 944      41.090  35.700  25.600  1.00  0.00           C
ATOM   4684  HA  LYS A 944      40.200  36.300  25.710  1.00  0.00           H
ATOM   4685  CB  LYS A 944      41.370  35.180  24.170  1.00  0.00           C
ATOM   4686  HB1 LYS A 944      40.960  34.140  24.120  1.00  0.00           H
ATOM   4687  HB2 LYS A 944      42.460  35.120  23.970  1.00  0.00           H
ATOM   4688  CG  LYS A 944      40.930  36.010  22.980  1.00  0.00           C
ATOM   4689  HG1 LYS A 944      39.910  36.390  23.130  1.00  0.00           H
ATOM   4690  HG2 LYS A 944      41.030  35.440  22.030  1.00  0.00           H
ATOM   4691  CD  LYS A 944      41.790  37.330  22.750  1.00  0.00           C
ATOM   4692  HD1 LYS A 944      42.820  36.970  22.940  1.00  0.00           H
ATOM   4693  HD2 LYS A 944      41.550  37.980  23.620  1.00  0.00           H
ATOM   4694  CE  LYS A 944      41.610  38.050  21.430  1.00  0.00           C
ATOM   4695  HE1 LYS A 944      40.590  37.920  21.010  1.00  0.00           H
ATOM   4696  HE2 LYS A 944      42.350  37.670  20.700  1.00  0.00           H
ATOM   4697  NZ  LYS A 944      41.850  39.540  21.550  1.00  0.00           N
ATOM   4698  HZ1 LYS A 944      41.400  39.920  22.410  1.00  0.00           H
ATOM   4699  HZ2 LYS A 944      41.400  40.040  20.750  1.00  0.00           H
ATOM   4700  HZ3 LYS A 944      42.840  39.860  21.500  1.00  0.00           H
ATOM   4701  C   LYS A 944      40.840  34.570  26.620  1.00  0.00           C
ATOM   4702  O   LYS A 944      41.730  33.780  26.950  1.00  0.00           O
ATOM   4703  N   LEU A 945      39.590  34.560  27.200  1.00  0.00           N
ATOM   4704  HN  LEU A 945      38.970  35.260  26.860  1.00  0.00           H
ATOM   4705  CA  LEU A 945      39.210  33.660  28.180  1.00  0.00           C
ATOM   4706  HA  LEU A 945      40.060  33.200  28.660  1.00  0.00           H
ATOM   4707  CB  LEU A 945      38.550  34.490  29.390  1.00  0.00           C
ATOM   4708  HB1 LEU A 945      38.240  33.830  30.220  1.00  0.00           H
ATOM   4709  HB2 LEU A 945      37.680  34.990  28.910  1.00  0.00           H
ATOM   4710  CG  LEU A 945      39.520  35.620  29.860  1.00  0.00           C
ATOM   4711  HG  LEU A 945      39.710  36.350  29.040  1.00  0.00           H
ATOM   4712  CD1 LEU A 945      38.920  36.500  30.870  1.00  0.00           C
ATOM   4713 HD11 LEU A 945      38.630  35.920  31.780  1.00  0.00           H
ATOM   4714 HD12 LEU A 945      37.920  36.970  30.710  1.00  0.00           H
ATOM   4715 HD13 LEU A 945      39.640  37.250  31.250  1.00  0.00           H
ATOM   4716  CD2 LEU A 945      40.840  35.040  30.380  1.00  0.00           C
ATOM   4717 HD21 LEU A 945      40.700  34.520  31.340  1.00  0.00           H
ATOM   4718 HD22 LEU A 945      41.540  35.890  30.540  1.00  0.00           H
ATOM   4719 HD23 LEU A 945      41.340  34.330  29.700  1.00  0.00           H
ATOM   4720  C   LEU A 945      38.140  32.660  27.680  1.00  0.00           C
ATOM   4721  O   LEU A 945      37.150  33.040  27.060  1.00  0.00           O
ATOM   4722  N   LYS A 946      38.330  31.400  27.890  1.00  0.00           N
ATOM   4723  HN  LYS A 946      39.190  31.160  28.340  1.00  0.00           H
ATOM   4724  CA  LYS A 946      37.480  30.280  27.450  1.00  0.00           C
ATOM   4725  HA  LYS A 946      36.740  30.580  26.730  1.00  0.00           H
ATOM   4726  CB  LYS A 946      38.250  29.070  26.770  1.00  0.00           C
ATOM   4727  HB1 LYS A 946      37.580  28.190  26.760  1.00  0.00           H
ATOM   4728  HB2 LYS A 946      39.130  28.880  27.430  1.00  0.00           H
ATOM   4729  CG  LYS A 946      38.730  29.360  25.270  1.00  0.00           C
ATOM   4730  HG1 LYS A 946      37.960  29.930  24.700  1.00  0.00           H
ATOM   4731  HG2 LYS A 946      38.820  28.390  24.740  1.00  0.00           H
ATOM   4732  CD  LYS A 946      39.890  30.380  25.170  1.00  0.00           C
ATOM   4733  HD1 LYS A 946      39.430  31.330  25.530  1.00  0.00           H
ATOM   4734  HD2 LYS A 946      40.000  30.550  24.090  1.00  0.00           H
ATOM   4735  CE  LYS A 946      41.310  30.170  25.850  1.00  0.00           C
ATOM   4736  HE1 LYS A 946      41.270  30.230  26.970  1.00  0.00           H
ATOM   4737  HE2 LYS A 946      41.790  31.160  25.660  1.00  0.00           H
ATOM   4738  NZ  LYS A 946      42.060  29.120  25.280  1.00  0.00           N
ATOM   4739  HZ1 LYS A 946      41.360  28.410  25.000  1.00  0.00           H
ATOM   4740  HZ2 LYS A 946      42.800  28.710  25.880  1.00  0.00           H
ATOM   4741  HZ3 LYS A 946      42.470  29.500  24.400  1.00  0.00           H
ATOM   4742  C   LYS A 946      36.620  29.750  28.660  1.00  0.00           C
ATOM   4743  O   LYS A 946      35.730  28.970  28.500  1.00  0.00           O
ATOM   4744  N   LYS A 947      36.850  30.200  29.900  1.00  0.00           N
ATOM   4745  HN  LYS A 947      37.690  30.690  30.120  1.00  0.00           H
ATOM   4746  CA  LYS A 947      36.150  29.910  31.080  1.00  0.00           C
ATOM   4747  HA  LYS A 947      35.460  29.090  30.910  1.00  0.00           H
ATOM   4748  CB  LYS A 947      37.080  29.510  32.240  1.00  0.00           C
ATOM   4749  HB1 LYS A 947      36.510  29.350  33.180  1.00  0.00           H
ATOM   4750  HB2 LYS A 947      37.800  30.340  32.440  1.00  0.00           H
ATOM   4751  CG  LYS A 947      37.850  28.210  31.930  1.00  0.00           C
ATOM   4752  HG1 LYS A 947      38.630  28.460  31.190  1.00  0.00           H
ATOM   4753  HG2 LYS A 947      37.200  27.440  31.460  1.00  0.00           H
ATOM   4754  CD  LYS A 947      38.470  27.590  33.130  1.00  0.00           C
ATOM   4755  HD1 LYS A 947      37.640  27.290  33.800  1.00  0.00           H
ATOM   4756  HD2 LYS A 947      39.240  28.230  33.610  1.00  0.00           H
ATOM   4757  CE  LYS A 947      39.230  26.320  32.660  1.00  0.00           C
ATOM   4758  HE1 LYS A 947      39.950  26.610  31.860  1.00  0.00           H
ATOM   4759  HE2 LYS A 947      38.490  25.610  32.240  1.00  0.00           H
ATOM   4760  NZ  LYS A 947      39.980  25.750  33.750  1.00  0.00           N
ATOM   4761  HZ1 LYS A 947      39.460  25.550  34.630  1.00  0.00           H
ATOM   4762  HZ2 LYS A 947      40.740  26.420  34.010  1.00  0.00           H
ATOM   4763  HZ3 LYS A 947      40.500  24.910  33.430  1.00  0.00           H
ATOM   4764  C   LYS A 947      35.250  31.030  31.520  1.00  0.00           C
ATOM   4765  O   LYS A 947      34.030  30.960  31.460  1.00  0.00           O
ATOM   4766  N   GLY A 948      35.850  32.220  31.900  1.00  0.00           N
ATOM   4767  HN  GLY A 948      36.840  32.220  31.910  1.00  0.00           H
ATOM   4768  CA  GLY A 948      35.230  33.470  32.290  1.00  0.00           C
ATOM   4769  HA1 GLY A 948      34.580  33.910  31.550  1.00  0.00           H
ATOM   4770  HA2 GLY A 948      36.020  34.150  32.600  1.00  0.00           H
ATOM   4771  C   GLY A 948      34.480  33.420  33.550  1.00  0.00           C
ATOM   4772  O   GLY A 948      34.640  32.490  34.340  1.00  0.00           O
ATOM   4773  N   ALA A 949      33.730  34.480  33.860  1.00  0.00           N
ATOM   4774  HN  ALA A 949      33.690  35.190  33.160  1.00  0.00           H
ATOM   4775  CA  ALA A 949      33.250  34.720  35.200  1.00  0.00           C
ATOM   4776  HA  ALA A 949      32.760  33.800  35.470  1.00  0.00           H
ATOM   4777  CB  ALA A 949      34.400  35.210  36.210  1.00  0.00           C
ATOM   4778  HB1 ALA A 949      34.940  36.110  35.870  1.00  0.00           H
ATOM   4779  HB2 ALA A 949      35.150  34.390  36.140  1.00  0.00           H
ATOM   4780  HB3 ALA A 949      34.030  35.230  37.270  1.00  0.00           H
ATOM   4781  C   ALA A 949      32.140  35.770  35.180  1.00  0.00           C
ATOM   4782  O   ALA A 949      32.060  36.570  34.230  1.00  0.00           O
ATOM   4783  N   GLY A 950      31.230  35.850  36.240  1.00  0.00           N
ATOM   4784  HN  GLY A 950      31.260  35.120  36.910  1.00  0.00           H
ATOM   4785  CA  GLY A 950      30.080  36.760  36.280  1.00  0.00           C
ATOM   4786  HA1 GLY A 950      29.670  36.570  37.260  1.00  0.00           H
ATOM   4787  HA2 GLY A 950      29.460  36.360  35.490  1.00  0.00           H
ATOM   4788  C   GLY A 950      30.320  38.280  36.050  1.00  0.00           C
ATOM   4789  O   GLY A 950      31.430  38.770  35.960  1.00  0.00           O
ATOM   4790  N   TYR A 951      29.150  38.940  35.850  1.00  0.00           N
ATOM   4791  HN  TYR A 951      28.250  38.500  35.870  1.00  0.00           H
ATOM   4792  CA  TYR A 951      29.120  40.370  35.540  1.00  0.00           C
ATOM   4793  HA  TYR A 951      29.780  40.490  34.690  1.00  0.00           H
ATOM   4794  CB  TYR A 951      27.700  40.840  34.890  1.00  0.00           C
ATOM   4795  HB1 TYR A 951      26.880  40.600  35.590  1.00  0.00           H
ATOM   4796  HB2 TYR A 951      27.540  40.350  33.900  1.00  0.00           H
ATOM   4797  CG  TYR A 951      27.530  42.280  34.560  1.00  0.00           C
ATOM   4798  CD1 TYR A 951      26.820  43.100  35.520  1.00  0.00           C
ATOM   4799  HD1 TYR A 951      26.410  42.600  36.380  1.00  0.00           H
ATOM   4800  CE1 TYR A 951      26.650  44.500  35.310  1.00  0.00           C
ATOM   4801  HE1 TYR A 951      26.060  45.050  36.010  1.00  0.00           H
ATOM   4802  CZ  TYR A 951      27.360  45.030  34.210  1.00  0.00           C
ATOM   4803  OH  TYR A 951      27.230  46.430  33.990  1.00  0.00           O
ATOM   4804  HH  TYR A 951      26.930  46.850  34.800  1.00  0.00           H
ATOM   4805  CD2 TYR A 951      27.920  42.910  33.400  1.00  0.00           C
ATOM   4806  HD2 TYR A 951      28.380  42.320  32.620  1.00  0.00           H
ATOM   4807  CE2 TYR A 951      28.010  44.320  33.330  1.00  0.00           C
ATOM   4808  HE2 TYR A 951      28.250  44.760  32.360  1.00  0.00           H
ATOM   4809  C   TYR A 951      29.590  41.440  36.520  1.00  0.00           C
ATOM   4810  O   TYR A 951      30.240  42.420  36.240  1.00  0.00           O
ATOM   4811  N   HSD A 952      29.250  41.270  37.870  1.00  0.00           N
ATOM   4812  HN  HSD A 952      28.680  40.490  38.090  1.00  0.00           H
ATOM   4813  CA  HSD A 952      29.410  42.240  38.990  1.00  0.00           C
ATOM   4814  HA  HSD A 952      30.280  42.830  38.740  1.00  0.00           H
ATOM   4815  CB  HSD A 952      28.200  43.150  39.260  1.00  0.00           C
ATOM   4816  HB1 HSD A 952      28.080  43.770  38.340  1.00  0.00           H
ATOM   4817  HB2 HSD A 952      28.340  43.900  40.080  1.00  0.00           H
ATOM   4818  ND1 HSD A 952      25.790  42.630  38.790  1.00  0.00           N
ATOM   4819  HD1 HSD A 952      25.690  43.520  38.330  1.00  0.00           H
ATOM   4820  CG  HSD A 952      26.940  42.360  39.500  1.00  0.00           C
ATOM   4821  CE1 HSD A 952      24.800  41.830  39.230  1.00  0.00           C
ATOM   4822  HE1 HSD A 952      23.810  41.700  38.790  1.00  0.00           H
ATOM   4823  NE2 HSD A 952      25.160  41.100  40.190  1.00  0.00           N
ATOM   4824  CD2 HSD A 952      26.490  41.390  40.390  1.00  0.00           C
ATOM   4825  HD2 HSD A 952      27.180  40.940  41.110  1.00  0.00           H
ATOM   4826  C   HSD A 952      29.650  41.520  40.180  1.00  0.00           C
ATOM   4827  O   HSD A 952      29.560  42.110  41.240  1.00  0.00           O
ATOM   4828  N   LEU A 953      29.850  40.200  40.080  1.00  0.00           N
ATOM   4829  HN  LEU A 953      29.810  39.830  39.160  1.00  0.00           H
ATOM   4830  CA  LEU A 953      30.120  39.210  41.090  1.00  0.00           C
ATOM   4831  HA  LEU A 953      29.340  39.270  41.830  1.00  0.00           H
ATOM   4832  CB  LEU A 953      30.230  37.730  40.620  1.00  0.00           C
ATOM   4833  HB1 LEU A 953      30.470  37.220  41.570  1.00  0.00           H
ATOM   4834  HB2 LEU A 953      31.080  37.590  39.910  1.00  0.00           H
ATOM   4835  CG  LEU A 953      28.960  37.060  40.210  1.00  0.00           C
ATOM   4836  HG  LEU A 953      28.630  37.450  39.220  1.00  0.00           H
ATOM   4837  CD1 LEU A 953      29.300  35.590  39.940  1.00  0.00           C
ATOM   4838 HD11 LEU A 953      29.640  35.040  40.840  1.00  0.00           H
ATOM   4839 HD12 LEU A 953      30.210  35.490  39.310  1.00  0.00           H
ATOM   4840 HD13 LEU A 953      28.400  35.250  39.400  1.00  0.00           H
ATOM   4841  CD2 LEU A 953      27.830  37.230  41.220  1.00  0.00           C
ATOM   4842 HD21 LEU A 953      27.340  38.230  41.220  1.00  0.00           H
ATOM   4843 HD22 LEU A 953      28.220  36.990  42.240  1.00  0.00           H
ATOM   4844 HD23 LEU A 953      27.030  36.490  41.020  1.00  0.00           H
ATOM   4845  C   LEU A 953      31.450  39.550  41.820  1.00  0.00           C
ATOM   4846  O   LEU A 953      31.580  39.310  43.000  1.00  0.00           O
ATOM   4847  N   ASP A 954      32.430  40.090  41.150  1.00  0.00           N
ATOM   4848  HN  ASP A 954      32.400  40.120  40.150  1.00  0.00           H
ATOM   4849  CA  ASP A 954      33.640  40.600  41.830  1.00  0.00           C
ATOM   4850  HA  ASP A 954      34.080  39.750  42.340  1.00  0.00           H
ATOM   4851  CB  ASP A 954      34.690  41.100  40.860  1.00  0.00           C
ATOM   4852  HB1 ASP A 954      34.910  40.230  40.220  1.00  0.00           H
ATOM   4853  HB2 ASP A 954      35.650  41.400  41.320  1.00  0.00           H
ATOM   4854  CG  ASP A 954      34.290  42.270  39.990  1.00  0.00           C
ATOM   4855  OD1 ASP A 954      33.190  42.640  39.730  1.00  0.00           O
ATOM   4856  OD2 ASP A 954      35.400  42.910  39.510  1.00  0.00           O
ATOM   4857  HD2 ASP A 954      35.130  43.690  39.020  1.00  0.00           H
ATOM   4858  C   ASP A 954      33.450  41.540  42.930  1.00  0.00           C
ATOM   4859  O   ASP A 954      33.900  41.410  44.070  1.00  0.00           O
ATOM   4860  N   LEU A 955      32.740  42.710  42.640  1.00  0.00           N
ATOM   4861  HN  LEU A 955      32.400  42.860  41.730  1.00  0.00           H
ATOM   4862  CA  LEU A 955      32.370  43.610  43.750  1.00  0.00           C
ATOM   4863  HA  LEU A 955      33.240  43.830  44.340  1.00  0.00           H
ATOM   4864  CB  LEU A 955      31.780  44.980  43.250  1.00  0.00           C
ATOM   4865  HB1 LEU A 955      30.860  44.760  42.650  1.00  0.00           H
ATOM   4866  HB2 LEU A 955      32.640  45.460  42.740  1.00  0.00           H
ATOM   4867  CG  LEU A 955      31.520  46.030  44.410  1.00  0.00           C
ATOM   4868  HG  LEU A 955      30.560  45.810  44.950  1.00  0.00           H
ATOM   4869  CD1 LEU A 955      32.680  46.160  45.390  1.00  0.00           C
ATOM   4870 HD11 LEU A 955      33.100  45.290  45.920  1.00  0.00           H
ATOM   4871 HD12 LEU A 955      32.630  46.990  46.130  1.00  0.00           H
ATOM   4872 HD13 LEU A 955      33.500  46.440  44.680  1.00  0.00           H
ATOM   4873  CD2 LEU A 955      31.110  47.380  43.720  1.00  0.00           C
ATOM   4874 HD21 LEU A 955      31.960  47.880  43.200  1.00  0.00           H
ATOM   4875 HD22 LEU A 955      30.700  48.140  44.430  1.00  0.00           H
ATOM   4876 HD23 LEU A 955      30.330  47.190  42.950  1.00  0.00           H
ATOM   4877  C   LEU A 955      31.350  43.070  44.740  1.00  0.00           C
ATOM   4878  O   LEU A 955      31.530  43.200  45.930  1.00  0.00           O
ATOM   4879  N   LEU A 956      30.330  42.380  44.210  1.00  0.00           N
ATOM   4880  HN  LEU A 956      30.240  42.210  43.230  1.00  0.00           H
ATOM   4881  CA  LEU A 956      29.360  41.700  45.100  1.00  0.00           C
ATOM   4882  HA  LEU A 956      28.920  42.560  45.600  1.00  0.00           H
ATOM   4883  CB  LEU A 956      28.180  41.150  44.260  1.00  0.00           C
ATOM   4884  HB1 LEU A 956      28.560  40.230  43.780  1.00  0.00           H
ATOM   4885  HB2 LEU A 956      27.860  41.860  43.470  1.00  0.00           H
ATOM   4886  CG  LEU A 956      26.920  40.600  45.020  1.00  0.00           C
ATOM   4887  HG  LEU A 956      27.140  39.710  45.660  1.00  0.00           H
ATOM   4888  CD1 LEU A 956      26.340  41.690  45.920  1.00  0.00           C
ATOM   4889 HD11 LEU A 956      27.190  41.800  46.630  1.00  0.00           H
ATOM   4890 HD12 LEU A 956      25.460  41.400  46.550  1.00  0.00           H
ATOM   4891 HD13 LEU A 956      26.280  42.630  45.340  1.00  0.00           H
ATOM   4892  CD2 LEU A 956      25.810  40.200  43.960  1.00  0.00           C
ATOM   4893 HD21 LEU A 956      24.790  40.070  44.370  1.00  0.00           H
ATOM   4894 HD22 LEU A 956      26.200  39.260  43.510  1.00  0.00           H
ATOM   4895 HD23 LEU A 956      25.710  40.970  43.180  1.00  0.00           H
ATOM   4896  C   LEU A 956      29.940  40.690  46.100  1.00  0.00           C
ATOM   4897  O   LEU A 956      29.710  40.750  47.330  1.00  0.00           O
ATOM   4898  N   MET A 957      30.780  39.710  45.740  1.00  0.00           N
ATOM   4899  HN  MET A 957      30.980  39.570  44.780  1.00  0.00           H
ATOM   4900  CA  MET A 957      31.360  38.720  46.650  1.00  0.00           C
ATOM   4901  HA  MET A 957      30.530  38.230  47.130  1.00  0.00           H
ATOM   4902  CB  MET A 957      32.040  37.590  45.810  1.00  0.00           C
ATOM   4903  HB1 MET A 957      32.630  36.950  46.490  1.00  0.00           H
ATOM   4904  HB2 MET A 957      32.860  37.970  45.160  1.00  0.00           H
ATOM   4905  CG  MET A 957      31.040  36.670  44.990  1.00  0.00           C
ATOM   4906  HG1 MET A 957      30.760  37.240  44.070  1.00  0.00           H
ATOM   4907  HG2 MET A 957      30.140  36.380  45.580  1.00  0.00           H
ATOM   4908  SD  MET A 957      31.820  35.100  44.440  1.00  0.00           S
ATOM   4909  CE  MET A 957      30.340  34.310  43.630  1.00  0.00           C
ATOM   4910  HE1 MET A 957      30.690  33.560  42.900  1.00  0.00           H
ATOM   4911  HE2 MET A 957      29.690  34.980  43.020  1.00  0.00           H
ATOM   4912  HE3 MET A 957      29.730  33.770  44.400  1.00  0.00           H
ATOM   4913  C   MET A 957      32.330  39.290  47.690  1.00  0.00           C
ATOM   4914  O   MET A 957      32.310  38.920  48.870  1.00  0.00           O
ATOM   4915  N   VAL A 958      33.220  40.250  47.330  1.00  0.00           N
ATOM   4916  HN  VAL A 958      33.200  40.650  46.420  1.00  0.00           H
ATOM   4917  CA  VAL A 958      34.090  41.000  48.260  1.00  0.00           C
ATOM   4918  HA  VAL A 958      34.650  40.230  48.780  1.00  0.00           H
ATOM   4919  CB  VAL A 958      34.980  41.950  47.470  1.00  0.00           C
ATOM   4920  HB  VAL A 958      34.440  42.620  46.760  1.00  0.00           H
ATOM   4921  CG1 VAL A 958      35.830  42.880  48.410  1.00  0.00           C
ATOM   4922 HG11 VAL A 958      36.390  42.140  49.000  1.00  0.00           H
ATOM   4923 HG12 VAL A 958      35.160  43.480  49.070  1.00  0.00           H
ATOM   4924 HG13 VAL A 958      36.560  43.470  47.820  1.00  0.00           H
ATOM   4925  CG2 VAL A 958      35.930  41.000  46.680  1.00  0.00           C
ATOM   4926 HG21 VAL A 958      35.270  40.340  46.070  1.00  0.00           H
ATOM   4927 HG22 VAL A 958      36.530  40.500  47.470  1.00  0.00           H
ATOM   4928 HG23 VAL A 958      36.610  41.630  46.070  1.00  0.00           H
ATOM   4929  C   VAL A 958      33.270  41.840  49.250  1.00  0.00           C
ATOM   4930  O   VAL A 958      33.570  41.930  50.400  1.00  0.00           O
ATOM   4931  N   GLY A 959      32.180  42.440  48.800  1.00  0.00           N
ATOM   4932  HN  GLY A 959      32.110  42.470  47.790  1.00  0.00           H
ATOM   4933  CA  GLY A 959      31.270  43.220  49.630  1.00  0.00           C
ATOM   4934  HA1 GLY A 959      30.560  43.610  48.910  1.00  0.00           H
ATOM   4935  HA2 GLY A 959      31.860  43.960  50.140  1.00  0.00           H
ATOM   4936  C   GLY A 959      30.500  42.470  50.600  1.00  0.00           C
ATOM   4937  O   GLY A 959      30.260  42.760  51.760  1.00  0.00           O
ATOM   4938  N   VAL A 960      29.950  41.340  50.160  1.00  0.00           N
ATOM   4939  HN  VAL A 960      29.950  41.210  49.170  1.00  0.00           H
ATOM   4940  CA  VAL A 960      29.290  40.350  50.870  1.00  0.00           C
ATOM   4941  HA  VAL A 960      28.580  40.920  51.460  1.00  0.00           H
ATOM   4942  CB  VAL A 960      28.520  39.380  49.910  1.00  0.00           C
ATOM   4943  HB  VAL A 960      29.200  39.040  49.100  1.00  0.00           H
ATOM   4944  CG1 VAL A 960      27.860  38.220  50.720  1.00  0.00           C
ATOM   4945 HG11 VAL A 960      27.340  38.590  51.620  1.00  0.00           H
ATOM   4946 HG12 VAL A 960      28.640  37.560  51.140  1.00  0.00           H
ATOM   4947 HG13 VAL A 960      27.190  37.610  50.070  1.00  0.00           H
ATOM   4948  CG2 VAL A 960      27.400  40.260  49.340  1.00  0.00           C
ATOM   4949 HG21 VAL A 960      26.720  40.560  50.170  1.00  0.00           H
ATOM   4950 HG22 VAL A 960      26.790  39.830  48.520  1.00  0.00           H
ATOM   4951 HG23 VAL A 960      27.680  41.200  48.820  1.00  0.00           H
ATOM   4952  C   VAL A 960      30.170  39.720  51.880  1.00  0.00           C
ATOM   4953  O   VAL A 960      29.840  39.670  53.080  1.00  0.00           O
ATOM   4954  N   MET A 961      31.470  39.240  51.550  1.00  0.00           N
ATOM   4955  HN  MET A 961      31.670  39.190  50.570  1.00  0.00           H
ATOM   4956  CA  MET A 961      32.420  38.850  52.540  1.00  0.00           C
ATOM   4957  HA  MET A 961      31.890  38.180  53.220  1.00  0.00           H
ATOM   4958  CB  MET A 961      33.580  38.050  51.950  1.00  0.00           C
ATOM   4959  HB1 MET A 961      34.350  37.830  52.710  1.00  0.00           H
ATOM   4960  HB2 MET A 961      34.120  38.740  51.250  1.00  0.00           H
ATOM   4961  CG  MET A 961      33.130  36.770  51.250  1.00  0.00           C
ATOM   4962  HG1 MET A 961      33.920  36.070  50.960  1.00  0.00           H
ATOM   4963  HG2 MET A 961      32.570  37.130  50.360  1.00  0.00           H
ATOM   4964  SD  MET A 961      32.070  35.640  52.210  1.00  0.00           S
ATOM   4965  CE  MET A 961      33.310  35.160  53.510  1.00  0.00           C
ATOM   4966  HE1 MET A 961      34.150  34.650  52.970  1.00  0.00           H
ATOM   4967  HE2 MET A 961      33.080  34.420  54.300  1.00  0.00           H
ATOM   4968  HE3 MET A 961      33.700  36.110  53.930  1.00  0.00           H
ATOM   4969  C   MET A 961      32.940  39.950  53.510  1.00  0.00           C
ATOM   4970  O   MET A 961      33.280  39.600  54.630  1.00  0.00           O
ATOM   4971  N   LEU A 962      32.910  41.230  53.150  1.00  0.00           N
ATOM   4972  HN  LEU A 962      32.650  41.580  52.250  1.00  0.00           H
ATOM   4973  CA  LEU A 962      33.040  42.280  54.170  1.00  0.00           C
ATOM   4974  HA  LEU A 962      34.050  42.360  54.580  1.00  0.00           H
ATOM   4975  CB  LEU A 962      32.880  43.600  53.440  1.00  0.00           C
ATOM   4976  HB1 LEU A 962      31.820  43.820  53.140  1.00  0.00           H
ATOM   4977  HB2 LEU A 962      33.360  43.530  52.440  1.00  0.00           H
ATOM   4978  CG  LEU A 962      33.550  44.840  54.060  1.00  0.00           C
ATOM   4979  HG  LEU A 962      34.570  44.600  54.430  1.00  0.00           H
ATOM   4980  CD1 LEU A 962      33.610  45.780  52.870  1.00  0.00           C
ATOM   4981 HD11 LEU A 962      34.310  45.360  52.110  1.00  0.00           H
ATOM   4982 HD12 LEU A 962      33.950  46.750  53.290  1.00  0.00           H
ATOM   4983 HD13 LEU A 962      32.610  45.950  52.430  1.00  0.00           H
ATOM   4984  CD2 LEU A 962      32.610  45.360  55.190  1.00  0.00           C
ATOM   4985 HD21 LEU A 962      31.590  45.320  54.770  1.00  0.00           H
ATOM   4986 HD22 LEU A 962      32.840  46.430  55.370  1.00  0.00           H
ATOM   4987 HD23 LEU A 962      32.630  44.820  56.150  1.00  0.00           H
ATOM   4988  C   LEU A 962      32.050  42.130  55.340  1.00  0.00           C
ATOM   4989  O   LEU A 962      32.400  42.170  56.480  1.00  0.00           O
ATOM   4990  N   GLY A 963      30.780  41.830  55.030  1.00  0.00           N
ATOM   4991  HN  GLY A 963      30.530  41.690  54.080  1.00  0.00           H
ATOM   4992  CA  GLY A 963      29.660  41.570  55.960  1.00  0.00           C
ATOM   4993  HA1 GLY A 963      28.780  41.430  55.350  1.00  0.00           H
ATOM   4994  HA2 GLY A 963      29.660  42.390  56.660  1.00  0.00           H
ATOM   4995  C   GLY A 963      29.930  40.260  56.750  1.00  0.00           C
ATOM   4996  O   GLY A 963      29.940  40.290  57.970  1.00  0.00           O
ATOM   4997  N   VAL A 964      30.380  39.150  56.060  1.00  0.00           N
ATOM   4998  HN  VAL A 964      30.180  39.030  55.100  1.00  0.00           H
ATOM   4999  CA  VAL A 964      30.830  37.970  56.790  1.00  0.00           C
ATOM   5000  HA  VAL A 964      30.040  37.670  57.470  1.00  0.00           H
ATOM   5001  CB  VAL A 964      31.190  36.850  55.850  1.00  0.00           C
ATOM   5002  HB  VAL A 964      31.930  37.020  55.040  1.00  0.00           H
ATOM   5003  CG1 VAL A 964      31.620  35.480  56.530  1.00  0.00           C
ATOM   5004 HG11 VAL A 964      31.360  34.600  55.910  1.00  0.00           H
ATOM   5005 HG12 VAL A 964      31.030  35.340  57.460  1.00  0.00           H
ATOM   5006 HG13 VAL A 964      32.690  35.550  56.810  1.00  0.00           H
ATOM   5007  CG2 VAL A 964      29.900  36.670  55.110  1.00  0.00           C
ATOM   5008 HG21 VAL A 964      30.000  35.720  54.550  1.00  0.00           H
ATOM   5009 HG22 VAL A 964      29.570  37.440  54.380  1.00  0.00           H
ATOM   5010 HG23 VAL A 964      29.060  36.560  55.820  1.00  0.00           H
ATOM   5011  C   VAL A 964      32.030  38.210  57.720  1.00  0.00           C
ATOM   5012  O   VAL A 964      31.930  37.940  58.900  1.00  0.00           O
ATOM   5013  N   CYS A 965      33.160  38.750  57.290  1.00  0.00           N
ATOM   5014  HN  CYS A 965      33.250  38.990  56.330  1.00  0.00           H
ATOM   5015  CA  CYS A 965      34.270  38.920  58.080  1.00  0.00           C
ATOM   5016  HA  CYS A 965      34.490  38.020  58.630  1.00  0.00           H
ATOM   5017  CB  CYS A 965      35.460  39.320  57.260  1.00  0.00           C
ATOM   5018  HB1 CYS A 965      36.260  39.590  57.990  1.00  0.00           H
ATOM   5019  HB2 CYS A 965      35.290  40.260  56.670  1.00  0.00           H
ATOM   5020  SG  CYS A 965      35.990  37.840  56.250  1.00  0.00           S
ATOM   5021  HG1 CYS A 965      34.970  37.720  55.400  1.00  0.00           H
ATOM   5022  C   CYS A 965      34.080  40.070  59.140  1.00  0.00           C
ATOM   5023  O   CYS A 965      34.840  40.180  60.030  1.00  0.00           O
ATOM   5024  N   SER A 966      33.080  40.930  59.020  1.00  0.00           N
ATOM   5025  HN  SER A 966      32.530  40.840  58.190  1.00  0.00           H
ATOM   5026  CA  SER A 966      32.750  41.900  60.020  1.00  0.00           C
ATOM   5027  HA  SER A 966      33.680  42.330  60.340  1.00  0.00           H
ATOM   5028  CB  SER A 966      31.910  43.060  59.570  1.00  0.00           C
ATOM   5029  HB1 SER A 966      31.730  43.730  60.440  1.00  0.00           H
ATOM   5030  HB2 SER A 966      30.960  42.640  59.170  1.00  0.00           H
ATOM   5031  OG  SER A 966      32.670  43.700  58.560  1.00  0.00           O
ATOM   5032  HG1 SER A 966      32.610  43.070  57.840  1.00  0.00           H
ATOM   5033  C   SER A 966      32.050  41.200  61.250  1.00  0.00           C
ATOM   5034  O   SER A 966      32.250  41.670  62.340  1.00  0.00           O
ATOM   5035  N   VAL A 967      31.340  39.990  61.030  1.00  0.00           N
ATOM   5036  HN  VAL A 967      31.220  39.650  60.110  1.00  0.00           H
ATOM   5037  CA  VAL A 967      30.770  39.270  62.200  1.00  0.00           C
ATOM   5038  HA  VAL A 967      30.360  40.020  62.860  1.00  0.00           H
ATOM   5039  CB  VAL A 967      29.690  38.240  61.800  1.00  0.00           C
ATOM   5040  HB  VAL A 967      30.130  37.670  60.950  1.00  0.00           H
ATOM   5041  CG1 VAL A 967      29.390  37.220  62.970  1.00  0.00           C
ATOM   5042 HG11 VAL A 967      30.180  36.450  63.110  1.00  0.00           H
ATOM   5043 HG12 VAL A 967      28.520  36.650  62.560  1.00  0.00           H
ATOM   5044 HG13 VAL A 967      29.210  37.750  63.920  1.00  0.00           H
ATOM   5045  CG2 VAL A 967      28.430  38.960  61.270  1.00  0.00           C
ATOM   5046 HG21 VAL A 967      27.840  38.170  60.760  1.00  0.00           H
ATOM   5047 HG22 VAL A 967      28.590  39.820  60.580  1.00  0.00           H
ATOM   5048 HG23 VAL A 967      27.820  39.370  62.100  1.00  0.00           H
ATOM   5049  C   VAL A 967      31.950  38.510  62.860  1.00  0.00           C
ATOM   5050  O   VAL A 967      31.960  38.400  64.060  1.00  0.00           O
ATOM   5051  N   MET A 968      33.040  38.230  62.160  1.00  0.00           N
ATOM   5052  HN  MET A 968      33.040  38.160  61.160  1.00  0.00           H
ATOM   5053  CA  MET A 968      34.240  37.620  62.840  1.00  0.00           C
ATOM   5054  HA  MET A 968      33.860  37.160  63.740  1.00  0.00           H
ATOM   5055  CB  MET A 968      34.910  36.530  61.850  1.00  0.00           C
ATOM   5056  HB1 MET A 968      35.870  36.130  62.220  1.00  0.00           H
ATOM   5057  HB2 MET A 968      35.040  37.050  60.870  1.00  0.00           H
ATOM   5058  CG  MET A 968      33.910  35.360  61.550  1.00  0.00           C
ATOM   5059  HG1 MET A 968      34.420  34.810  60.720  1.00  0.00           H
ATOM   5060  HG2 MET A 968      32.970  35.910  61.300  1.00  0.00           H
[truncated: 6,873,249 more chars]
