# Supplementary material for: CryoEM and computational modeling structural insights into the pH regulator NBCn1
Source: Nat Commun. 2025 Nov 11;16:9932. doi: 10.1038/s41467-025-64868-z (PMC12606367; doi:10.1038/s41467-025-64868-z)
Supplement: Supplementary file 7 — Supplementary Data 5 [file 41467_2025_64868_MOESM7_ESM.zip › 100ns_z_restr_MD_NBCn1_2NaCO3/hNBCn1_IF/z-restr_hNBCn1_IF_2NaCO3_first_step_68.pdb]

REMARK    GENERATED BY TRJCONV
TITLE     Title t= 4100.00000 step= 2050000
REMARK    THIS IS A SIMULATION BOX
CRYST1   93.324   93.324  102.867  90.00  90.00  90.00 P 1           1
MODEL        1
ATOM      1  N   LEU A 585      24.970  38.370  36.620  1.00  0.00           N
ATOM      2  HT1 LEU A 585      25.470  37.940  35.820  1.00  0.00           H
ATOM      3  HT2 LEU A 585      25.330  39.250  37.040  1.00  0.00           H
ATOM      4  HT3 LEU A 585      23.960  38.480  36.410  1.00  0.00           H
ATOM      5  CA  LEU A 585      25.130  37.360  37.780  1.00  0.00           C
ATOM      6  HA  LEU A 585      26.200  37.220  37.760  1.00  0.00           H
ATOM      7  CB  LEU A 585      24.550  37.920  39.030  1.00  0.00           C
ATOM      8  HB1 LEU A 585      23.550  38.370  38.920  1.00  0.00           H
ATOM      9  HB2 LEU A 585      25.300  38.610  39.490  1.00  0.00           H
ATOM     10  CG  LEU A 585      24.490  36.960  40.260  1.00  0.00           C
ATOM     11  HG  LEU A 585      23.790  36.110  40.190  1.00  0.00           H
ATOM     12  CD1 LEU A 585      25.900  36.480  40.640  1.00  0.00           C
ATOM     13 HD11 LEU A 585      26.520  37.310  41.050  1.00  0.00           H
ATOM     14 HD12 LEU A 585      26.480  35.990  39.840  1.00  0.00           H
ATOM     15 HD13 LEU A 585      25.950  35.600  41.330  1.00  0.00           H
ATOM     16  CD2 LEU A 585      23.910  37.770  41.430  1.00  0.00           C
ATOM     17 HD21 LEU A 585      23.000  38.340  41.120  1.00  0.00           H
ATOM     18 HD22 LEU A 585      24.630  38.580  41.690  1.00  0.00           H
ATOM     19 HD23 LEU A 585      23.790  37.240  42.390  1.00  0.00           H
ATOM     20  C   LEU A 585      24.600  35.990  37.400  1.00  0.00           C
ATOM     21  O   LEU A 585      25.260  34.990  37.570  1.00  0.00           O
ATOM     22  N   ILE A 586      23.290  35.900  37.070  1.00  0.00           N
ATOM     23  HN  ILE A 586      22.690  36.690  36.980  1.00  0.00           H
ATOM     24  CA  ILE A 586      22.600  34.590  36.780  1.00  0.00           C
ATOM     25  HA  ILE A 586      22.810  33.960  37.640  1.00  0.00           H
ATOM     26  CB  ILE A 586      21.000  34.740  36.700  1.00  0.00           C
ATOM     27  HB  ILE A 586      20.860  35.460  35.880  1.00  0.00           H
ATOM     28  CG2 ILE A 586      20.300  33.430  36.240  1.00  0.00           C
ATOM     29 HG21 ILE A 586      20.210  32.600  36.970  1.00  0.00           H
ATOM     30 HG22 ILE A 586      20.710  33.150  35.240  1.00  0.00           H
ATOM     31 HG23 ILE A 586      19.300  33.880  36.010  1.00  0.00           H
ATOM     32  CG1 ILE A 586      20.470  35.280  38.090  1.00  0.00           C
ATOM     33 HG11 ILE A 586      21.240  35.980  38.470  1.00  0.00           H
ATOM     34 HG12 ILE A 586      20.410  34.380  38.750  1.00  0.00           H
ATOM     35  CD  ILE A 586      19.100  35.910  37.890  1.00  0.00           C
ATOM     36  HD1 ILE A 586      18.490  35.270  37.240  1.00  0.00           H
ATOM     37  HD2 ILE A 586      19.030  36.830  37.260  1.00  0.00           H
ATOM     38  HD3 ILE A 586      18.630  36.060  38.880  1.00  0.00           H
ATOM     39  C   ILE A 586      23.160  33.960  35.560  1.00  0.00           C
ATOM     40  O   ILE A 586      23.560  32.800  35.710  1.00  0.00           O
ATOM     41  N   LEU A 587      23.300  34.650  34.430  1.00  0.00           N
ATOM     42  HN  LEU A 587      23.010  35.610  34.420  1.00  0.00           H
ATOM     43  CA  LEU A 587      23.750  34.000  33.170  1.00  0.00           C
ATOM     44  HA  LEU A 587      23.150  33.110  33.010  1.00  0.00           H
ATOM     45  CB  LEU A 587      23.550  34.960  32.000  1.00  0.00           C
ATOM     46  HB1 LEU A 587      24.110  34.530  31.140  1.00  0.00           H
ATOM     47  HB2 LEU A 587      24.110  35.860  32.320  1.00  0.00           H
ATOM     48  CG  LEU A 587      22.080  35.330  31.590  1.00  0.00           C
ATOM     49  HG  LEU A 587      21.450  35.690  32.430  1.00  0.00           H
ATOM     50  CD1 LEU A 587      22.190  36.460  30.630  1.00  0.00           C
ATOM     51 HD11 LEU A 587      22.850  37.230  31.100  1.00  0.00           H
ATOM     52 HD12 LEU A 587      21.230  36.890  30.260  1.00  0.00           H
ATOM     53 HD13 LEU A 587      22.770  36.110  29.750  1.00  0.00           H
ATOM     54  CD2 LEU A 587      21.420  34.100  30.940  1.00  0.00           C
ATOM     55 HD21 LEU A 587      20.390  34.440  30.660  1.00  0.00           H
ATOM     56 HD22 LEU A 587      21.310  33.250  31.640  1.00  0.00           H
ATOM     57 HD23 LEU A 587      21.930  33.840  29.990  1.00  0.00           H
ATOM     58  C   LEU A 587      25.220  33.530  33.280  1.00  0.00           C
ATOM     59  O   LEU A 587      25.680  32.550  32.820  1.00  0.00           O
ATOM     60  N   ASP A 588      26.000  34.430  33.980  1.00  0.00           N
ATOM     61  HN  ASP A 588      25.680  35.340  34.220  1.00  0.00           H
ATOM     62  CA  ASP A 588      27.410  34.150  34.220  1.00  0.00           C
ATOM     63  HA  ASP A 588      28.020  34.150  33.320  1.00  0.00           H
ATOM     64  CB  ASP A 588      27.900  35.230  35.210  1.00  0.00           C
ATOM     65  HB1 ASP A 588      29.000  35.200  35.320  1.00  0.00           H
ATOM     66  HB2 ASP A 588      27.470  35.180  36.240  1.00  0.00           H
ATOM     67  CG  ASP A 588      27.660  36.550  34.540  1.00  0.00           C
ATOM     68  OD1 ASP A 588      26.710  37.220  35.000  1.00  0.00           O
ATOM     69  OD2 ASP A 588      28.330  36.950  33.580  1.00  0.00           O
ATOM     70  C   ASP A 588      27.700  32.810  34.880  1.00  0.00           C
ATOM     71  O   ASP A 588      28.500  32.050  34.380  1.00  0.00           O
ATOM     72  N   ILE A 589      26.980  32.430  35.980  1.00  0.00           N
ATOM     73  HN  ILE A 589      26.300  33.050  36.350  1.00  0.00           H
ATOM     74  CA  ILE A 589      27.050  31.130  36.720  1.00  0.00           C
ATOM     75  HA  ILE A 589      28.070  30.980  37.060  1.00  0.00           H
ATOM     76  CB  ILE A 589      26.260  31.050  37.990  1.00  0.00           C
ATOM     77  HB  ILE A 589      25.200  31.330  37.810  1.00  0.00           H
ATOM     78  CG2 ILE A 589      26.220  29.610  38.680  1.00  0.00           C
ATOM     79 HG21 ILE A 589      25.570  29.670  39.580  1.00  0.00           H
ATOM     80 HG22 ILE A 589      27.190  29.240  39.080  1.00  0.00           H
ATOM     81 HG23 ILE A 589      25.760  28.890  37.970  1.00  0.00           H
ATOM     82  CG1 ILE A 589      26.780  32.150  38.970  1.00  0.00           C
ATOM     83 HG11 ILE A 589      26.850  33.100  38.410  1.00  0.00           H
ATOM     84 HG12 ILE A 589      27.750  31.950  39.490  1.00  0.00           H
ATOM     85  CD  ILE A 589      25.740  32.550  40.060  1.00  0.00           C
ATOM     86  HD1 ILE A 589      26.110  33.470  40.570  1.00  0.00           H
ATOM     87  HD2 ILE A 589      25.620  31.770  40.840  1.00  0.00           H
ATOM     88  HD3 ILE A 589      24.720  32.730  39.660  1.00  0.00           H
ATOM     89  C   ILE A 589      26.610  29.960  35.850  1.00  0.00           C
ATOM     90  O   ILE A 589      27.250  28.900  35.840  1.00  0.00           O
ATOM     91  N   LYS A 590      25.560  30.180  35.040  1.00  0.00           N
ATOM     92  HN  LYS A 590      25.070  31.050  34.950  1.00  0.00           H
ATOM     93  CA  LYS A 590      25.190  29.150  34.060  1.00  0.00           C
ATOM     94  HA  LYS A 590      25.120  28.230  34.630  1.00  0.00           H
ATOM     95  CB  LYS A 590      23.840  29.490  33.330  1.00  0.00           C
ATOM     96  HB1 LYS A 590      23.570  28.670  32.630  1.00  0.00           H
ATOM     97  HB2 LYS A 590      24.000  30.300  32.590  1.00  0.00           H
ATOM     98  CG  LYS A 590      22.640  29.720  34.260  1.00  0.00           C
ATOM     99  HG1 LYS A 590      23.090  30.430  34.990  1.00  0.00           H
ATOM    100  HG2 LYS A 590      22.440  28.760  34.790  1.00  0.00           H
ATOM    101  CD  LYS A 590      21.350  30.150  33.580  1.00  0.00           C
ATOM    102  HD1 LYS A 590      21.210  29.470  32.720  1.00  0.00           H
ATOM    103  HD2 LYS A 590      21.470  31.160  33.150  1.00  0.00           H
ATOM    104  CE  LYS A 590      20.080  30.120  34.520  1.00  0.00           C
ATOM    105  HE1 LYS A 590      20.200  30.920  35.280  1.00  0.00           H
ATOM    106  HE2 LYS A 590      20.030  29.100  34.960  1.00  0.00           H
ATOM    107  NZ  LYS A 590      18.720  30.490  33.900  1.00  0.00           N
ATOM    108  HZ1 LYS A 590      17.950  30.590  34.590  1.00  0.00           H
ATOM    109  HZ2 LYS A 590      18.450  29.640  33.350  1.00  0.00           H
ATOM    110  HZ3 LYS A 590      18.800  31.300  33.250  1.00  0.00           H
ATOM    111  C   LYS A 590      26.270  28.810  32.940  1.00  0.00           C
ATOM    112  O   LYS A 590      26.510  27.720  32.530  1.00  0.00           O
ATOM    113  N   ARG A 591      26.940  29.850  32.460  1.00  0.00           N
ATOM    114  HN  ARG A 591      26.660  30.790  32.680  1.00  0.00           H
ATOM    115  CA  ARG A 591      27.920  29.780  31.400  1.00  0.00           C
ATOM    116  HA  ARG A 591      27.420  29.370  30.530  1.00  0.00           H
ATOM    117  CB  ARG A 591      28.200  31.270  30.930  1.00  0.00           C
ATOM    118  HB1 ARG A 591      29.040  31.160  30.200  1.00  0.00           H
ATOM    119  HB2 ARG A 591      28.550  31.820  31.840  1.00  0.00           H
ATOM    120  CG  ARG A 591      27.080  31.970  30.130  1.00  0.00           C
ATOM    121  HG1 ARG A 591      26.080  31.830  30.590  1.00  0.00           H
ATOM    122  HG2 ARG A 591      27.020  31.430  29.170  1.00  0.00           H
ATOM    123  CD  ARG A 591      27.230  33.490  30.040  1.00  0.00           C
ATOM    124  HD1 ARG A 591      28.210  33.830  29.640  1.00  0.00           H
ATOM    125  HD2 ARG A 591      27.190  33.820  31.110  1.00  0.00           H
ATOM    126  NE  ARG A 591      26.090  33.930  29.220  1.00  0.00           N
ATOM    127  HE  ARG A 591      25.460  33.280  28.800  1.00  0.00           H
ATOM    128  CZ  ARG A 591      25.740  35.200  29.040  1.00  0.00           C
ATOM    129  NH1 ARG A 591      26.420  36.190  29.610  1.00  0.00           N
ATOM    130 HH11 ARG A 591      27.170  35.880  30.170  1.00  0.00           H
ATOM    131 HH12 ARG A 591      26.000  37.090  29.740  1.00  0.00           H
ATOM    132  NH2 ARG A 591      24.710  35.450  28.250  1.00  0.00           N
ATOM    133 HH21 ARG A 591      24.760  36.410  27.970  1.00  0.00           H
ATOM    134 HH22 ARG A 591      24.510  34.770  27.550  1.00  0.00           H
ATOM    135  C   ARG A 591      29.180  29.010  31.710  1.00  0.00           C
ATOM    136  O   ARG A 591      29.760  28.320  30.830  1.00  0.00           O
ATOM    137  N   LYS A 592      29.680  29.190  32.920  1.00  0.00           N
ATOM    138  HN  LYS A 592      29.210  29.750  33.590  1.00  0.00           H
ATOM    139  CA  LYS A 592      30.940  28.560  33.310  1.00  0.00           C
ATOM    140  HA  LYS A 592      31.520  28.260  32.450  1.00  0.00           H
ATOM    141  CB  LYS A 592      31.750  29.650  34.140  1.00  0.00           C
ATOM    142  HB1 LYS A 592      32.590  29.180  34.690  1.00  0.00           H
ATOM    143  HB2 LYS A 592      31.070  30.030  34.930  1.00  0.00           H
ATOM    144  CG  LYS A 592      32.380  30.750  33.290  1.00  0.00           C
ATOM    145  HG1 LYS A 592      32.590  30.240  32.320  1.00  0.00           H
ATOM    146  HG2 LYS A 592      33.320  31.000  33.820  1.00  0.00           H
ATOM    147  CD  LYS A 592      31.460  32.010  33.230  1.00  0.00           C
ATOM    148  HD1 LYS A 592      31.200  32.360  34.250  1.00  0.00           H
ATOM    149  HD2 LYS A 592      30.570  31.670  32.660  1.00  0.00           H
ATOM    150  CE  LYS A 592      32.030  33.240  32.440  1.00  0.00           C
ATOM    151  HE1 LYS A 592      32.800  33.820  32.990  1.00  0.00           H
ATOM    152  HE2 LYS A 592      31.220  33.960  32.190  1.00  0.00           H
ATOM    153  NZ  LYS A 592      32.500  32.830  31.130  1.00  0.00           N
ATOM    154  HZ1 LYS A 592      33.310  32.170  31.210  1.00  0.00           H
ATOM    155  HZ2 LYS A 592      32.930  33.600  30.590  1.00  0.00           H
ATOM    156  HZ3 LYS A 592      31.740  32.420  30.540  1.00  0.00           H
ATOM    157  C   LYS A 592      30.580  27.310  34.120  1.00  0.00           C
ATOM    158  O   LYS A 592      31.460  26.630  34.560  1.00  0.00           O
ATOM    159  N   ALA A 593      29.320  26.940  34.450  1.00  0.00           N
ATOM    160  HN  ALA A 593      28.530  27.530  34.320  1.00  0.00           H
ATOM    161  CA  ALA A 593      28.980  25.650  35.140  1.00  0.00           C
ATOM    162  HA  ALA A 593      29.420  25.720  36.130  1.00  0.00           H
ATOM    163  CB  ALA A 593      27.440  25.580  35.260  1.00  0.00           C
ATOM    164  HB1 ALA A 593      27.150  24.900  36.090  1.00  0.00           H
ATOM    165  HB2 ALA A 593      26.930  25.180  34.360  1.00  0.00           H
ATOM    166  HB3 ALA A 593      27.140  26.610  35.530  1.00  0.00           H
ATOM    167  C   ALA A 593      29.500  24.290  34.640  1.00  0.00           C
ATOM    168  O   ALA A 593      29.920  23.520  35.540  1.00  0.00           O
ATOM    169  N   PRO A 594      29.460  23.940  33.230  1.00  0.00           N
ATOM    170  CD  PRO A 594      28.680  24.680  32.180  1.00  0.00           C
ATOM    171  HD1 PRO A 594      29.260  25.590  31.940  1.00  0.00           H
ATOM    172  HD2 PRO A 594      27.610  24.940  32.380  1.00  0.00           H
ATOM    173  CA  PRO A 594      30.110  22.770  32.710  1.00  0.00           C
ATOM    174  HA  PRO A 594      30.000  21.930  33.370  1.00  0.00           H
ATOM    175  CB  PRO A 594      29.540  22.580  31.300  1.00  0.00           C
ATOM    176  HB1 PRO A 594      28.660  21.930  31.520  1.00  0.00           H
ATOM    177  HB2 PRO A 594      30.130  22.090  30.500  1.00  0.00           H
ATOM    178  CG  PRO A 594      28.820  23.860  30.880  1.00  0.00           C
ATOM    179  HG1 PRO A 594      29.490  24.450  30.210  1.00  0.00           H
ATOM    180  HG2 PRO A 594      27.920  23.740  30.250  1.00  0.00           H
ATOM    181  C   PRO A 594      31.560  22.940  32.570  1.00  0.00           C
ATOM    182  O   PRO A 594      32.230  22.020  32.140  1.00  0.00           O
ATOM    183  N   PHE A 595      32.180  24.120  32.910  1.00  0.00           N
ATOM    184  HN  PHE A 595      31.660  24.930  33.170  1.00  0.00           H
ATOM    185  CA  PHE A 595      33.630  24.300  32.840  1.00  0.00           C
ATOM    186  HA  PHE A 595      34.070  23.440  32.360  1.00  0.00           H
ATOM    187  CB  PHE A 595      33.860  25.550  31.850  1.00  0.00           C
ATOM    188  HB1 PHE A 595      34.960  25.540  31.700  1.00  0.00           H
ATOM    189  HB2 PHE A 595      33.540  26.510  32.320  1.00  0.00           H
ATOM    190  CG  PHE A 595      33.230  25.400  30.490  1.00  0.00           C
ATOM    191  CD1 PHE A 595      32.390  26.290  29.830  1.00  0.00           C
ATOM    192  HD1 PHE A 595      32.090  27.280  30.150  1.00  0.00           H
ATOM    193  CE1 PHE A 595      31.800  25.760  28.610  1.00  0.00           C
ATOM    194  HE1 PHE A 595      31.110  26.460  28.140  1.00  0.00           H
ATOM    195  CZ  PHE A 595      32.090  24.530  28.100  1.00  0.00           C
ATOM    196  HZ  PHE A 595      31.730  24.280  27.110  1.00  0.00           H
ATOM    197  CD2 PHE A 595      33.810  24.300  29.770  1.00  0.00           C
ATOM    198  HD2 PHE A 595      34.570  23.680  30.220  1.00  0.00           H
ATOM    199  CE2 PHE A 595      33.270  23.860  28.600  1.00  0.00           C
ATOM    200  HE2 PHE A 595      33.600  22.980  28.080  1.00  0.00           H
ATOM    201  C   PHE A 595      34.350  24.510  34.160  1.00  0.00           C
ATOM    202  O   PHE A 595      35.490  25.020  34.100  1.00  0.00           O
ATOM    203  N   PHE A 596      33.770  24.150  35.320  1.00  0.00           N
ATOM    204  HN  PHE A 596      32.870  23.750  35.150  1.00  0.00           H
ATOM    205  CA  PHE A 596      34.340  24.230  36.690  1.00  0.00           C
ATOM    206  HA  PHE A 596      34.730  25.220  36.820  1.00  0.00           H
ATOM    207  CB  PHE A 596      33.170  24.020  37.760  1.00  0.00           C
ATOM    208  HB1 PHE A 596      32.620  23.100  37.470  1.00  0.00           H
ATOM    209  HB2 PHE A 596      32.500  24.880  37.590  1.00  0.00           H
ATOM    210  CG  PHE A 596      33.650  23.800  39.180  1.00  0.00           C
ATOM    211  CD1 PHE A 596      34.330  24.840  39.810  1.00  0.00           C
ATOM    212  HD1 PHE A 596      34.450  25.720  39.200  1.00  0.00           H
ATOM    213  CE1 PHE A 596      34.620  24.850  41.110  1.00  0.00           C
ATOM    214  HE1 PHE A 596      35.000  25.740  41.580  1.00  0.00           H
ATOM    215  CZ  PHE A 596      34.400  23.660  41.850  1.00  0.00           C
ATOM    216  HZ  PHE A 596      34.710  23.740  42.880  1.00  0.00           H
ATOM    217  CD2 PHE A 596      33.550  22.540  39.860  1.00  0.00           C
ATOM    218  HD2 PHE A 596      33.120  21.670  39.410  1.00  0.00           H
ATOM    219  CE2 PHE A 596      33.870  22.520  41.240  1.00  0.00           C
ATOM    220  HE2 PHE A 596      33.850  21.610  41.820  1.00  0.00           H
ATOM    221  C   PHE A 596      35.470  23.230  36.860  1.00  0.00           C
ATOM    222  O   PHE A 596      36.650  23.500  37.200  1.00  0.00           O
ATOM    223  N   LEU A 597      35.260  22.020  36.350  1.00  0.00           N
ATOM    224  HN  LEU A 597      34.370  21.880  35.930  1.00  0.00           H
ATOM    225  CA  LEU A 597      36.100  20.810  36.420  1.00  0.00           C
ATOM    226  HA  LEU A 597      36.440  20.720  37.440  1.00  0.00           H
ATOM    227  CB  LEU A 597      35.260  19.570  36.190  1.00  0.00           C
ATOM    228  HB1 LEU A 597      35.910  18.670  36.320  1.00  0.00           H
ATOM    229  HB2 LEU A 597      34.840  19.470  35.170  1.00  0.00           H
ATOM    230  CG  LEU A 597      34.160  19.480  37.330  1.00  0.00           C
ATOM    231  HG  LEU A 597      33.470  20.330  37.180  1.00  0.00           H
ATOM    232  CD1 LEU A 597      33.450  18.170  37.140  1.00  0.00           C
ATOM    233 HD11 LEU A 597      32.840  18.190  36.220  1.00  0.00           H
ATOM    234 HD12 LEU A 597      32.720  17.970  37.960  1.00  0.00           H
ATOM    235 HD13 LEU A 597      34.130  17.300  37.070  1.00  0.00           H
ATOM    236  CD2 LEU A 597      34.880  19.510  38.730  1.00  0.00           C
ATOM    237 HD21 LEU A 597      34.130  19.420  39.540  1.00  0.00           H
ATOM    238 HD22 LEU A 597      35.240  20.540  38.950  1.00  0.00           H
ATOM    239 HD23 LEU A 597      35.690  18.760  38.820  1.00  0.00           H
ATOM    240  C   LEU A 597      37.350  20.850  35.600  1.00  0.00           C
ATOM    241  O   LEU A 597      38.400  20.280  36.050  1.00  0.00           O
ATOM    242  N   SER A 598      37.340  21.630  34.510  1.00  0.00           N
ATOM    243  HN  SER A 598      36.420  21.970  34.290  1.00  0.00           H
ATOM    244  CA  SER A 598      38.410  21.940  33.610  1.00  0.00           C
ATOM    245  HA  SER A 598      38.820  21.060  33.150  1.00  0.00           H
ATOM    246  CB  SER A 598      37.800  22.770  32.490  1.00  0.00           C
ATOM    247  HB1 SER A 598      37.230  23.560  33.010  1.00  0.00           H
ATOM    248  HB2 SER A 598      36.990  22.250  31.930  1.00  0.00           H
ATOM    249  OG  SER A 598      38.760  23.380  31.570  1.00  0.00           O
ATOM    250  HG1 SER A 598      39.480  22.800  31.330  1.00  0.00           H
ATOM    251  C   SER A 598      39.610  22.580  34.240  1.00  0.00           C
ATOM    252  O   SER A 598      40.790  22.270  34.010  1.00  0.00           O
ATOM    253  N   ASP A 599      39.320  23.430  35.260  1.00  0.00           N
ATOM    254  HN  ASP A 599      38.380  23.580  35.580  1.00  0.00           H
ATOM    255  CA  ASP A 599      40.340  24.110  36.000  1.00  0.00           C
ATOM    256  HA  ASP A 599      40.990  24.610  35.300  1.00  0.00           H
ATOM    257  CB  ASP A 599      39.680  25.130  36.920  1.00  0.00           C
ATOM    258  HB1 ASP A 599      40.430  25.480  37.660  1.00  0.00           H
ATOM    259  HB2 ASP A 599      38.840  24.620  37.420  1.00  0.00           H
ATOM    260  CG  ASP A 599      39.100  26.390  36.270  1.00  0.00           C
ATOM    261  OD1 ASP A 599      38.990  26.500  35.010  1.00  0.00           O
ATOM    262  OD2 ASP A 599      38.670  27.320  37.060  1.00  0.00           O
ATOM    263  C   ASP A 599      41.270  23.250  36.830  1.00  0.00           C
ATOM    264  O   ASP A 599      42.470  23.490  36.920  1.00  0.00           O
ATOM    265  N   PHE A 600      40.750  22.190  37.430  1.00  0.00           N
ATOM    266  HN  PHE A 600      39.770  22.030  37.320  1.00  0.00           H
ATOM    267  CA  PHE A 600      41.430  21.040  38.030  1.00  0.00           C
ATOM    268  HA  PHE A 600      42.160  21.470  38.720  1.00  0.00           H
ATOM    269  CB  PHE A 600      40.350  20.220  38.770  1.00  0.00           C
ATOM    270  HB1 PHE A 600      40.810  19.360  39.300  1.00  0.00           H
ATOM    271  HB2 PHE A 600      39.740  19.790  37.950  1.00  0.00           H
ATOM    272  CG  PHE A 600      39.630  21.150  39.840  1.00  0.00           C
ATOM    273  CD1 PHE A 600      40.250  21.480  41.040  1.00  0.00           C
ATOM    274  HD1 PHE A 600      41.240  21.080  41.180  1.00  0.00           H
ATOM    275  CE1 PHE A 600      39.500  22.200  41.990  1.00  0.00           C
ATOM    276  HE1 PHE A 600      40.050  22.530  42.860  1.00  0.00           H
ATOM    277  CZ  PHE A 600      38.210  22.630  41.750  1.00  0.00           C
ATOM    278  HZ  PHE A 600      37.510  23.010  42.500  1.00  0.00           H
ATOM    279  CD2 PHE A 600      38.350  21.670  39.520  1.00  0.00           C
ATOM    280  HD2 PHE A 600      37.920  21.550  38.540  1.00  0.00           H
ATOM    281  CE2 PHE A 600      37.650  22.410  40.460  1.00  0.00           C
ATOM    282  HE2 PHE A 600      36.670  22.740  40.180  1.00  0.00           H
ATOM    283  C   PHE A 600      42.340  20.280  37.120  1.00  0.00           C
ATOM    284  O   PHE A 600      43.450  19.920  37.410  1.00  0.00           O
ATOM    285  N   LYS A 601      41.890  20.010  35.880  1.00  0.00           N
ATOM    286  HN  LYS A 601      40.980  20.280  35.600  1.00  0.00           H
ATOM    287  CA  LYS A 601      42.800  19.410  34.850  1.00  0.00           C
ATOM    288  HA  LYS A 601      43.190  18.520  35.320  1.00  0.00           H
ATOM    289  CB  LYS A 601      41.860  18.870  33.680  1.00  0.00           C
ATOM    290  HB1 LYS A 601      42.390  18.810  32.700  1.00  0.00           H
ATOM    291  HB2 LYS A 601      41.060  19.610  33.540  1.00  0.00           H
ATOM    292  CG  LYS A 601      41.120  17.640  33.960  1.00  0.00           C
ATOM    293  HG1 LYS A 601      40.210  17.610  33.300  1.00  0.00           H
ATOM    294  HG2 LYS A 601      40.740  17.700  35.000  1.00  0.00           H
ATOM    295  CD  LYS A 601      42.040  16.410  33.820  1.00  0.00           C
ATOM    296  HD1 LYS A 601      41.530  15.480  34.190  1.00  0.00           H
ATOM    297  HD2 LYS A 601      42.940  16.550  34.450  1.00  0.00           H
ATOM    298  CE  LYS A 601      42.510  16.150  32.400  1.00  0.00           C
ATOM    299  HE1 LYS A 601      43.250  16.900  32.080  1.00  0.00           H
ATOM    300  HE2 LYS A 601      41.630  16.210  31.710  1.00  0.00           H
ATOM    301  NZ  LYS A 601      43.120  14.800  32.300  1.00  0.00           N
ATOM    302  HZ1 LYS A 601      43.120  14.570  31.280  1.00  0.00           H
ATOM    303  HZ2 LYS A 601      42.650  14.060  32.870  1.00  0.00           H
ATOM    304  HZ3 LYS A 601      44.110  14.740  32.580  1.00  0.00           H
ATOM    305  C   LYS A 601      43.970  20.290  34.280  1.00  0.00           C
ATOM    306  O   LYS A 601      45.090  19.840  33.990  1.00  0.00           O
ATOM    307  N   ASP A 602      43.750  21.600  34.110  1.00  0.00           N
ATOM    308  HN  ASP A 602      42.840  21.970  34.280  1.00  0.00           H
ATOM    309  CA  ASP A 602      44.690  22.620  33.530  1.00  0.00           C
ATOM    310  HA  ASP A 602      45.200  22.150  32.710  1.00  0.00           H
ATOM    311  CB  ASP A 602      43.860  23.780  32.920  1.00  0.00           C
ATOM    312  HB1 ASP A 602      44.430  24.720  32.750  1.00  0.00           H
ATOM    313  HB2 ASP A 602      43.230  24.070  33.790  1.00  0.00           H
ATOM    314  CG  ASP A 602      42.940  23.450  31.720  1.00  0.00           C
ATOM    315  OD1 ASP A 602      43.210  22.420  31.050  1.00  0.00           O
ATOM    316  OD2 ASP A 602      41.900  24.120  31.520  1.00  0.00           O
ATOM    317  C   ASP A 602      45.750  23.070  34.500  1.00  0.00           C
ATOM    318  O   ASP A 602      46.630  23.840  34.150  1.00  0.00           O
ATOM    319  N   ALA A 603      45.600  22.640  35.820  1.00  0.00           N
ATOM    320  HN  ALA A 603      44.690  22.280  36.000  1.00  0.00           H
ATOM    321  CA  ALA A 603      46.450  23.090  36.920  1.00  0.00           C
ATOM    322  HA  ALA A 603      46.990  23.980  36.670  1.00  0.00           H
ATOM    323  CB  ALA A 603      45.460  23.220  38.140  1.00  0.00           C
ATOM    324  HB1 ALA A 603      46.030  23.240  39.080  1.00  0.00           H
ATOM    325  HB2 ALA A 603      44.820  22.310  38.110  1.00  0.00           H
ATOM    326  HB3 ALA A 603      44.820  24.110  38.180  1.00  0.00           H
ATOM    327  C   ALA A 603      47.500  22.050  37.230  1.00  0.00           C
ATOM    328  O   ALA A 603      48.290  22.320  38.170  1.00  0.00           O
ATOM    329  N   LEU A 604      47.670  20.960  36.480  1.00  0.00           N
ATOM    330  HN  LEU A 604      47.170  20.790  35.640  1.00  0.00           H
ATOM    331  CA  LEU A 604      48.640  19.900  36.820  1.00  0.00           C
ATOM    332  HA  LEU A 604      48.800  19.910  37.890  1.00  0.00           H
ATOM    333  CB  LEU A 604      47.830  18.570  36.460  1.00  0.00           C
ATOM    334  HB1 LEU A 604      48.450  17.650  36.470  1.00  0.00           H
ATOM    335  HB2 LEU A 604      47.310  18.630  35.480  1.00  0.00           H
ATOM    336  CG  LEU A 604      46.700  18.240  37.520  1.00  0.00           C
ATOM    337  HG  LEU A 604      46.150  19.160  37.760  1.00  0.00           H
ATOM    338  CD1 LEU A 604      45.830  17.190  36.860  1.00  0.00           C
ATOM    339 HD11 LEU A 604      45.490  17.560  35.880  1.00  0.00           H
ATOM    340 HD12 LEU A 604      45.050  17.070  37.650  1.00  0.00           H
ATOM    341 HD13 LEU A 604      46.410  16.240  36.760  1.00  0.00           H
ATOM    342  CD2 LEU A 604      47.330  17.720  38.820  1.00  0.00           C
ATOM    343 HD21 LEU A 604      47.990  16.850  38.710  1.00  0.00           H
ATOM    344 HD22 LEU A 604      46.430  17.580  39.480  1.00  0.00           H
ATOM    345 HD23 LEU A 604      47.790  18.610  39.300  1.00  0.00           H
ATOM    346  C   LEU A 604      49.970  20.000  36.090  1.00  0.00           C
ATOM    347  O   LEU A 604      50.840  19.170  36.170  1.00  0.00           O
ATOM    348  N   SER A 605      50.200  21.150  35.390  1.00  0.00           N
ATOM    349  HN  SER A 605      49.560  21.910  35.460  1.00  0.00           H
ATOM    350  CA  SER A 605      51.440  21.370  34.710  1.00  0.00           C
ATOM    351  HA  SER A 605      51.710  20.440  34.230  1.00  0.00           H
ATOM    352  CB  SER A 605      51.300  22.600  33.700  1.00  0.00           C
ATOM    353  HB1 SER A 605      50.920  23.460  34.310  1.00  0.00           H
ATOM    354  HB2 SER A 605      50.550  22.320  32.940  1.00  0.00           H
ATOM    355  OG  SER A 605      52.610  23.040  33.160  1.00  0.00           O
ATOM    356  HG1 SER A 605      53.000  22.240  32.810  1.00  0.00           H
ATOM    357  C   SER A 605      52.480  21.770  35.730  1.00  0.00           C
ATOM    358  O   SER A 605      52.130  22.320  36.760  1.00  0.00           O
ATOM    359  N   LEU A 606      53.770  21.560  35.380  1.00  0.00           N
ATOM    360  HN  LEU A 606      54.050  21.030  34.570  1.00  0.00           H
ATOM    361  CA  LEU A 606      54.820  22.190  36.100  1.00  0.00           C
ATOM    362  HA  LEU A 606      54.850  21.760  37.080  1.00  0.00           H
ATOM    363  CB  LEU A 606      56.180  21.700  35.390  1.00  0.00           C
ATOM    364  HB1 LEU A 606      56.050  21.940  34.310  1.00  0.00           H
ATOM    365  HB2 LEU A 606      56.080  20.600  35.500  1.00  0.00           H
ATOM    366  CG  LEU A 606      57.490  22.110  35.900  1.00  0.00           C
ATOM    367  HG  LEU A 606      57.600  23.200  35.680  1.00  0.00           H
ATOM    368  CD1 LEU A 606      57.610  21.940  37.410  1.00  0.00           C
ATOM    369 HD11 LEU A 606      57.620  20.830  37.470  1.00  0.00           H
ATOM    370 HD12 LEU A 606      56.790  22.290  38.070  1.00  0.00           H
ATOM    371 HD13 LEU A 606      58.550  22.320  37.870  1.00  0.00           H
ATOM    372  CD2 LEU A 606      58.650  21.340  35.250  1.00  0.00           C
ATOM    373 HD21 LEU A 606      59.610  21.700  35.670  1.00  0.00           H
ATOM    374 HD22 LEU A 606      58.790  21.560  34.170  1.00  0.00           H
ATOM    375 HD23 LEU A 606      58.550  20.250  35.440  1.00  0.00           H
ATOM    376  C   LEU A 606      54.810  23.690  36.140  1.00  0.00           C
ATOM    377  O   LEU A 606      55.170  24.310  37.120  1.00  0.00           O
ATOM    378  N   GLN A 607      54.430  24.420  35.030  1.00  0.00           N
ATOM    379  HN  GLN A 607      54.170  23.970  34.180  1.00  0.00           H
ATOM    380  CA  GLN A 607      54.260  25.860  35.230  1.00  0.00           C
ATOM    381  HA  GLN A 607      55.180  26.170  35.700  1.00  0.00           H
ATOM    382  CB  GLN A 607      54.060  26.500  33.860  1.00  0.00           C
ATOM    383  HB1 GLN A 607      53.790  27.570  34.090  1.00  0.00           H
ATOM    384  HB2 GLN A 607      53.160  26.110  33.330  1.00  0.00           H
ATOM    385  CG  GLN A 607      55.250  26.450  32.930  1.00  0.00           C
ATOM    386  HG1 GLN A 607      55.120  27.090  32.020  1.00  0.00           H
ATOM    387  HG2 GLN A 607      55.300  25.470  32.410  1.00  0.00           H
ATOM    388  CD  GLN A 607      56.690  26.730  33.470  1.00  0.00           C
ATOM    389  OE1 GLN A 607      57.710  26.210  33.040  1.00  0.00           O
ATOM    390  NE2 GLN A 607      56.840  27.660  34.440  1.00  0.00           N
ATOM    391 HE21 GLN A 607      57.730  27.820  34.870  1.00  0.00           H
ATOM    392 HE22 GLN A 607      56.070  28.260  34.680  1.00  0.00           H
ATOM    393  C   GLN A 607      53.200  26.290  36.240  1.00  0.00           C
ATOM    394  O   GLN A 607      53.520  27.080  37.150  1.00  0.00           O
ATOM    395  N   CYS A 608      52.060  25.640  36.220  1.00  0.00           N
ATOM    396  HN  CYS A 608      51.900  25.050  35.430  1.00  0.00           H
ATOM    397  CA  CYS A 608      51.100  25.750  37.290  1.00  0.00           C
ATOM    398  HA  CYS A 608      50.710  26.760  37.200  1.00  0.00           H
ATOM    399  CB  CYS A 608      49.790  24.960  36.950  1.00  0.00           C
ATOM    400  HB1 CYS A 608      49.030  25.200  37.720  1.00  0.00           H
ATOM    401  HB2 CYS A 608      50.100  23.900  36.900  1.00  0.00           H
ATOM    402  SG  CYS A 608      49.130  25.380  35.330  1.00  0.00           S
ATOM    403  HG1 CYS A 608      47.990  24.720  35.300  1.00  0.00           H
ATOM    404  C   CYS A 608      51.430  25.410  38.710  1.00  0.00           C
ATOM    405  O   CYS A 608      51.000  26.120  39.650  1.00  0.00           O
ATOM    406  N   LEU A 609      52.180  24.300  39.010  1.00  0.00           N
ATOM    407  HN  LEU A 609      52.260  23.650  38.240  1.00  0.00           H
ATOM    408  CA  LEU A 609      52.460  24.000  40.400  1.00  0.00           C
ATOM    409  HA  LEU A 609      51.580  24.260  40.970  1.00  0.00           H
ATOM    410  CB  LEU A 609      52.770  22.450  40.530  1.00  0.00           C
ATOM    411  HB1 LEU A 609      53.080  22.200  41.570  1.00  0.00           H
ATOM    412  HB2 LEU A 609      53.540  22.130  39.810  1.00  0.00           H
ATOM    413  CG  LEU A 609      51.600  21.620  40.020  1.00  0.00           C
ATOM    414  HG  LEU A 609      51.370  21.830  38.960  1.00  0.00           H
ATOM    415  CD1 LEU A 609      52.170  20.160  39.820  1.00  0.00           C
ATOM    416 HD11 LEU A 609      53.050  20.150  39.140  1.00  0.00           H
ATOM    417 HD12 LEU A 609      51.380  19.600  39.280  1.00  0.00           H
ATOM    418 HD13 LEU A 609      52.320  19.720  40.830  1.00  0.00           H
ATOM    419  CD2 LEU A 609      50.430  21.630  40.890  1.00  0.00           C
ATOM    420 HD21 LEU A 609      49.850  22.590  40.760  1.00  0.00           H
ATOM    421 HD22 LEU A 609      50.740  21.450  41.930  1.00  0.00           H
ATOM    422 HD23 LEU A 609      49.650  20.890  40.590  1.00  0.00           H
ATOM    423  C   LEU A 609      53.580  24.940  40.940  1.00  0.00           C
ATOM    424  O   LEU A 609      53.580  25.280  42.110  1.00  0.00           O
ATOM    425  N   ALA A 610      54.570  25.300  40.050  1.00  0.00           N
ATOM    426  HN  ALA A 610      54.640  24.840  39.180  1.00  0.00           H
ATOM    427  CA  ALA A 610      55.550  26.320  40.250  1.00  0.00           C
ATOM    428  HA  ALA A 610      56.070  26.000  41.140  1.00  0.00           H
ATOM    429  CB  ALA A 610      56.540  26.210  39.030  1.00  0.00           C
ATOM    430  HB1 ALA A 610      55.930  26.260  38.100  1.00  0.00           H
ATOM    431  HB2 ALA A 610      57.120  25.260  39.050  1.00  0.00           H
ATOM    432  HB3 ALA A 610      57.320  27.010  39.070  1.00  0.00           H
ATOM    433  C   ALA A 610      54.940  27.730  40.480  1.00  0.00           C
ATOM    434  O   ALA A 610      55.370  28.390  41.410  1.00  0.00           O
ATOM    435  N   SER A 611      53.940  28.120  39.710  1.00  0.00           N
ATOM    436  HN  SER A 611      53.730  27.530  38.940  1.00  0.00           H
ATOM    437  CA  SER A 611      53.180  29.350  39.890  1.00  0.00           C
ATOM    438  HA  SER A 611      53.930  30.150  39.890  1.00  0.00           H
ATOM    439  CB  SER A 611      52.040  29.540  38.900  1.00  0.00           C
ATOM    440  HB1 SER A 611      51.480  30.490  39.070  1.00  0.00           H
ATOM    441  HB2 SER A 611      51.350  28.680  38.930  1.00  0.00           H
ATOM    442  OG  SER A 611      52.520  29.440  37.530  1.00  0.00           O
ATOM    443  HG1 SER A 611      52.780  28.560  37.260  1.00  0.00           H
ATOM    444  C   SER A 611      52.510  29.520  41.290  1.00  0.00           C
ATOM    445  O   SER A 611      52.490  30.630  41.760  1.00  0.00           O
ATOM    446  N   ILE A 612      51.850  28.510  41.920  1.00  0.00           N
ATOM    447  HN  ILE A 612      51.840  27.620  41.470  1.00  0.00           H
ATOM    448  CA  ILE A 612      51.230  28.620  43.220  1.00  0.00           C
ATOM    449  HA  ILE A 612      50.420  29.340  43.110  1.00  0.00           H
ATOM    450  CB  ILE A 612      50.690  27.320  43.650  1.00  0.00           C
ATOM    451  HB  ILE A 612      51.540  26.610  43.510  1.00  0.00           H
ATOM    452  CG2 ILE A 612      50.300  27.300  45.200  1.00  0.00           C
ATOM    453 HG21 ILE A 612      49.490  28.060  45.360  1.00  0.00           H
ATOM    454 HG22 ILE A 612      51.140  27.620  45.850  1.00  0.00           H
ATOM    455 HG23 ILE A 612      49.780  26.330  45.430  1.00  0.00           H
ATOM    456  CG1 ILE A 612      49.540  26.980  42.700  1.00  0.00           C
ATOM    457 HG11 ILE A 612      49.840  27.280  41.680  1.00  0.00           H
ATOM    458 HG12 ILE A 612      48.710  27.670  42.970  1.00  0.00           H
ATOM    459  CD  ILE A 612      48.970  25.570  42.660  1.00  0.00           C
ATOM    460  HD1 ILE A 612      49.620  24.790  42.190  1.00  0.00           H
ATOM    461  HD2 ILE A 612      48.000  25.620  42.130  1.00  0.00           H
ATOM    462  HD3 ILE A 612      48.700  25.120  43.640  1.00  0.00           H
ATOM    463  C   ILE A 612      52.330  29.040  44.170  1.00  0.00           C
ATOM    464  O   ILE A 612      52.040  29.990  44.920  1.00  0.00           O
ATOM    465  N   LEU A 613      53.540  28.480  44.210  1.00  0.00           N
ATOM    466  HN  LEU A 613      53.880  27.880  43.490  1.00  0.00           H
ATOM    467  CA  LEU A 613      54.600  28.860  45.110  1.00  0.00           C
ATOM    468  HA  LEU A 613      54.130  29.000  46.070  1.00  0.00           H
ATOM    469  CB  LEU A 613      55.630  27.740  45.190  1.00  0.00           C
ATOM    470  HB1 LEU A 613      56.590  27.990  45.690  1.00  0.00           H
ATOM    471  HB2 LEU A 613      56.110  27.430  44.240  1.00  0.00           H
ATOM    472  CG  LEU A 613      55.110  26.430  45.950  1.00  0.00           C
ATOM    473  HG  LEU A 613      54.460  25.770  45.320  1.00  0.00           H
ATOM    474  CD1 LEU A 613      56.360  25.570  46.360  1.00  0.00           C
ATOM    475 HD11 LEU A 613      56.880  25.070  45.520  1.00  0.00           H
ATOM    476 HD12 LEU A 613      56.070  24.750  47.060  1.00  0.00           H
ATOM    477 HD13 LEU A 613      57.020  26.290  46.880  1.00  0.00           H
ATOM    478  CD2 LEU A 613      54.260  26.720  47.230  1.00  0.00           C
ATOM    479 HD21 LEU A 613      54.210  25.870  47.940  1.00  0.00           H
ATOM    480 HD22 LEU A 613      53.230  27.130  47.130  1.00  0.00           H
ATOM    481 HD23 LEU A 613      54.920  27.380  47.810  1.00  0.00           H
ATOM    482  C   LEU A 613      55.250  30.210  44.790  1.00  0.00           C
ATOM    483  O   LEU A 613      55.650  30.920  45.690  1.00  0.00           O
ATOM    484  N   PHE A 614      55.340  30.590  43.550  1.00  0.00           N
ATOM    485  HN  PHE A 614      55.010  29.990  42.830  1.00  0.00           H
ATOM    486  CA  PHE A 614      55.920  31.800  43.120  1.00  0.00           C
ATOM    487  HA  PHE A 614      56.880  32.010  43.580  1.00  0.00           H
ATOM    488  CB  PHE A 614      56.090  31.530  41.650  1.00  0.00           C
ATOM    489  HB1 PHE A 614      55.140  31.120  41.260  1.00  0.00           H
ATOM    490  HB2 PHE A 614      56.810  30.750  41.310  1.00  0.00           H
ATOM    491  CG  PHE A 614      56.420  32.810  40.860  1.00  0.00           C
ATOM    492  CD1 PHE A 614      55.340  33.520  40.200  1.00  0.00           C
ATOM    493  HD1 PHE A 614      54.320  33.270  40.440  1.00  0.00           H
ATOM    494  CE1 PHE A 614      55.590  34.490  39.350  1.00  0.00           C
ATOM    495  HE1 PHE A 614      54.740  34.950  38.870  1.00  0.00           H
ATOM    496  CZ  PHE A 614      56.850  34.970  39.100  1.00  0.00           C
ATOM    497  HZ  PHE A 614      57.050  35.710  38.360  1.00  0.00           H
ATOM    498  CD2 PHE A 614      57.700  33.170  40.490  1.00  0.00           C
ATOM    499  HD2 PHE A 614      58.570  32.690  40.910  1.00  0.00           H
ATOM    500  CE2 PHE A 614      57.920  34.260  39.620  1.00  0.00           C
ATOM    501  HE2 PHE A 614      58.880  34.620  39.280  1.00  0.00           H
ATOM    502  C   PHE A 614      54.960  32.890  43.540  1.00  0.00           C
ATOM    503  O   PHE A 614      55.410  33.840  44.120  1.00  0.00           O
ATOM    504  N   LEU A 615      53.650  32.780  43.380  1.00  0.00           N
ATOM    505  HN  LEU A 615      53.260  31.940  43.000  1.00  0.00           H
ATOM    506  CA  LEU A 615      52.720  33.870  43.790  1.00  0.00           C
ATOM    507  HA  LEU A 615      53.110  34.830  43.470  1.00  0.00           H
ATOM    508  CB  LEU A 615      51.350  33.650  43.070  1.00  0.00           C
ATOM    509  HB1 LEU A 615      50.650  34.400  43.500  1.00  0.00           H
ATOM    510  HB2 LEU A 615      50.980  32.610  43.200  1.00  0.00           H
ATOM    511  CG  LEU A 615      51.520  33.790  41.540  1.00  0.00           C
ATOM    512  HG  LEU A 615      52.410  33.250  41.170  1.00  0.00           H
ATOM    513  CD1 LEU A 615      50.280  33.270  40.910  1.00  0.00           C
ATOM    514 HD11 LEU A 615      50.340  33.290  39.800  1.00  0.00           H
ATOM    515 HD12 LEU A 615      49.350  33.840  41.140  1.00  0.00           H
ATOM    516 HD13 LEU A 615      50.010  32.230  41.160  1.00  0.00           H
ATOM    517  CD2 LEU A 615      51.720  35.270  41.180  1.00  0.00           C
ATOM    518 HD21 LEU A 615      50.750  35.780  41.380  1.00  0.00           H
ATOM    519 HD22 LEU A 615      51.840  35.250  40.070  1.00  0.00           H
ATOM    520 HD23 LEU A 615      52.540  35.890  41.600  1.00  0.00           H
ATOM    521  C   LEU A 615      52.510  33.960  45.290  1.00  0.00           C
ATOM    522  O   LEU A 615      52.360  35.020  45.820  1.00  0.00           O
ATOM    523  N   TYR A 616      52.620  32.810  46.040  1.00  0.00           N
ATOM    524  HN  TYR A 616      52.620  31.900  45.640  1.00  0.00           H
ATOM    525  CA  TYR A 616      52.590  32.860  47.470  1.00  0.00           C
ATOM    526  HA  TYR A 616      51.740  33.440  47.790  1.00  0.00           H
ATOM    527  CB  TYR A 616      52.490  31.380  47.980  1.00  0.00           C
ATOM    528  HB1 TYR A 616      53.320  30.780  47.570  1.00  0.00           H
ATOM    529  HB2 TYR A 616      51.560  30.970  47.550  1.00  0.00           H
ATOM    530  CG  TYR A 616      52.500  31.340  49.510  1.00  0.00           C
ATOM    531  CD1 TYR A 616      53.430  30.450  50.170  1.00  0.00           C
ATOM    532  HD1 TYR A 616      54.270  29.990  49.670  1.00  0.00           H
ATOM    533  CE1 TYR A 616      53.460  30.390  51.610  1.00  0.00           C
ATOM    534  HE1 TYR A 616      54.290  29.940  52.140  1.00  0.00           H
ATOM    535  CZ  TYR A 616      52.490  31.090  52.340  1.00  0.00           C
ATOM    536  OH  TYR A 616      52.720  31.030  53.730  1.00  0.00           O
ATOM    537  HH  TYR A 616      52.150  31.690  54.130  1.00  0.00           H
ATOM    538  CD2 TYR A 616      51.560  32.020  50.310  1.00  0.00           C
ATOM    539  HD2 TYR A 616      50.750  32.620  49.910  1.00  0.00           H
ATOM    540  CE2 TYR A 616      51.570  31.870  51.720  1.00  0.00           C
ATOM    541  HE2 TYR A 616      50.960  32.470  52.380  1.00  0.00           H
ATOM    542  C   TYR A 616      53.770  33.500  48.060  1.00  0.00           C
ATOM    543  O   TYR A 616      53.740  34.370  48.960  1.00  0.00           O
ATOM    544  N   CYS A 617      54.940  33.160  47.540  1.00  0.00           N
ATOM    545  HN  CYS A 617      55.030  32.480  46.820  1.00  0.00           H
ATOM    546  CA  CYS A 617      56.140  33.980  47.790  1.00  0.00           C
ATOM    547  HA  CYS A 617      56.450  33.860  48.810  1.00  0.00           H
ATOM    548  CB  CYS A 617      57.370  33.380  47.060  1.00  0.00           C
ATOM    549  HB1 CYS A 617      58.290  33.990  47.110  1.00  0.00           H
ATOM    550  HB2 CYS A 617      57.180  33.160  45.980  1.00  0.00           H
ATOM    551  SG  CYS A 617      57.900  31.780  47.830  1.00  0.00           S
ATOM    552  HG1 CYS A 617      57.740  31.100  46.690  1.00  0.00           H
ATOM    553  C   CYS A 617      55.940  35.510  47.390  1.00  0.00           C
ATOM    554  O   CYS A 617      56.480  36.350  48.180  1.00  0.00           O
ATOM    555  N   ALA A 618      55.190  35.930  46.340  1.00  0.00           N
ATOM    556  HN  ALA A 618      54.870  35.240  45.690  1.00  0.00           H
ATOM    557  CA  ALA A 618      54.990  37.340  46.000  1.00  0.00           C
ATOM    558  HA  ALA A 618      55.960  37.780  46.180  1.00  0.00           H
ATOM    559  CB  ALA A 618      54.670  37.640  44.490  1.00  0.00           C
ATOM    560  HB1 ALA A 618      53.570  37.490  44.370  1.00  0.00           H
ATOM    561  HB2 ALA A 618      55.250  36.930  43.870  1.00  0.00           H
ATOM    562  HB3 ALA A 618      55.020  38.690  44.360  1.00  0.00           H
ATOM    563  C   ALA A 618      54.010  38.050  46.880  1.00  0.00           C
ATOM    564  O   ALA A 618      54.260  39.220  47.350  1.00  0.00           O
ATOM    565  N   CYS A 619      52.940  37.350  47.310  1.00  0.00           N
ATOM    566  HN  CYS A 619      52.780  36.480  46.890  1.00  0.00           H
ATOM    567  CA  CYS A 619      51.910  37.830  48.240  1.00  0.00           C
ATOM    568  HA  CYS A 619      51.410  38.700  47.830  1.00  0.00           H
ATOM    569  CB  CYS A 619      50.890  36.700  48.490  1.00  0.00           C
ATOM    570  HB1 CYS A 619      50.170  37.170  49.180  1.00  0.00           H
ATOM    571  HB2 CYS A 619      51.320  35.790  48.970  1.00  0.00           H
ATOM    572  SG  CYS A 619      49.970  36.370  46.940  1.00  0.00           S
ATOM    573  HG1 CYS A 619      51.060  35.900  46.340  1.00  0.00           H
ATOM    574  C   CYS A 619      52.340  38.210  49.680  1.00  0.00           C
ATOM    575  O   CYS A 619      51.790  39.250  50.150  1.00  0.00           O
ATOM    576  N   MET A 620      53.180  37.450  50.390  1.00  0.00           N
ATOM    577  HN  MET A 620      53.490  36.570  50.020  1.00  0.00           H
ATOM    578  CA  MET A 620      53.440  37.650  51.790  1.00  0.00           C
ATOM    579  HA  MET A 620      52.540  37.640  52.390  1.00  0.00           H
ATOM    580  CB  MET A 620      54.410  36.540  52.320  1.00  0.00           C
ATOM    581  HB1 MET A 620      54.490  36.730  53.410  1.00  0.00           H
ATOM    582  HB2 MET A 620      55.440  36.570  51.930  1.00  0.00           H
ATOM    583  CG  MET A 620      53.870  35.110  52.220  1.00  0.00           C
ATOM    584  HG1 MET A 620      54.650  34.400  52.550  1.00  0.00           H
ATOM    585  HG2 MET A 620      53.600  34.900  51.160  1.00  0.00           H
ATOM    586  SD  MET A 620      52.430  34.910  53.250  1.00  0.00           S
ATOM    587  CE  MET A 620      53.160  34.620  54.900  1.00  0.00           C
ATOM    588  HE1 MET A 620      52.380  34.210  55.580  1.00  0.00           H
ATOM    589  HE2 MET A 620      53.550  35.560  55.320  1.00  0.00           H
ATOM    590  HE3 MET A 620      53.990  33.870  54.930  1.00  0.00           H
ATOM    591  C   MET A 620      53.950  39.030  52.240  1.00  0.00           C
ATOM    592  O   MET A 620      53.310  39.620  53.110  1.00  0.00           O
ATOM    593  N   SER A 621      55.000  39.560  51.590  1.00  0.00           N
ATOM    594  HN  SER A 621      55.370  39.140  50.770  1.00  0.00           H
ATOM    595  CA  SER A 621      55.680  40.820  52.010  1.00  0.00           C
ATOM    596  HA  SER A 621      55.950  40.720  53.050  1.00  0.00           H
ATOM    597  CB  SER A 621      56.840  41.150  51.170  1.00  0.00           C
ATOM    598  HB1 SER A 621      57.350  42.060  51.520  1.00  0.00           H
ATOM    599  HB2 SER A 621      56.460  41.260  50.130  1.00  0.00           H
ATOM    600  OG  SER A 621      57.690  40.010  51.100  1.00  0.00           O
ATOM    601  HG1 SER A 621      57.250  39.400  50.510  1.00  0.00           H
ATOM    602  C   SER A 621      54.770  42.080  52.060  1.00  0.00           C
ATOM    603  O   SER A 621      54.800  42.750  53.100  1.00  0.00           O
ATOM    604  N   PRO A 622      53.920  42.400  51.020  1.00  0.00           N
ATOM    605  CD  PRO A 622      53.890  41.890  49.660  1.00  0.00           C
ATOM    606  HD1 PRO A 622      53.790  40.790  49.700  1.00  0.00           H
ATOM    607  HD2 PRO A 622      54.850  42.170  49.180  1.00  0.00           H
ATOM    608  CA  PRO A 622      53.220  43.730  51.060  1.00  0.00           C
ATOM    609  HA  PRO A 622      53.970  44.480  51.270  1.00  0.00           H
ATOM    610  CB  PRO A 622      52.710  43.910  49.610  1.00  0.00           C
ATOM    611  HB1 PRO A 622      53.340  44.650  49.080  1.00  0.00           H
ATOM    612  HB2 PRO A 622      51.720  44.410  49.590  1.00  0.00           H
ATOM    613  CG  PRO A 622      52.670  42.500  49.020  1.00  0.00           C
ATOM    614  HG1 PRO A 622      51.700  42.090  49.420  1.00  0.00           H
ATOM    615  HG2 PRO A 622      52.710  42.520  47.910  1.00  0.00           H
ATOM    616  C   PRO A 622      52.180  43.680  52.120  1.00  0.00           C
ATOM    617  O   PRO A 622      52.070  44.560  53.050  1.00  0.00           O
ATOM    618  N   VAL A 623      51.510  42.540  52.200  1.00  0.00           N
ATOM    619  HN  VAL A 623      51.580  41.920  51.420  1.00  0.00           H
ATOM    620  CA  VAL A 623      50.480  42.220  53.170  1.00  0.00           C
ATOM    621  HA  VAL A 623      49.810  43.050  53.000  1.00  0.00           H
ATOM    622  CB  VAL A 623      49.880  40.920  52.800  1.00  0.00           C
ATOM    623  HB  VAL A 623      50.660  40.180  53.080  1.00  0.00           H
ATOM    624  CG1 VAL A 623      48.690  40.640  53.720  1.00  0.00           C
ATOM    625 HG11 VAL A 623      49.070  40.610  54.770  1.00  0.00           H
ATOM    626 HG12 VAL A 623      48.240  39.680  53.410  1.00  0.00           H
ATOM    627 HG13 VAL A 623      47.840  41.380  53.700  1.00  0.00           H
ATOM    628  CG2 VAL A 623      49.360  40.960  51.300  1.00  0.00           C
ATOM    629 HG21 VAL A 623      48.810  40.050  50.970  1.00  0.00           H
ATOM    630 HG22 VAL A 623      50.190  41.210  50.600  1.00  0.00           H
ATOM    631 HG23 VAL A 623      48.750  41.880  51.210  1.00  0.00           H
ATOM    632  C   VAL A 623      51.000  42.160  54.640  1.00  0.00           C
ATOM    633  O   VAL A 623      50.380  42.790  55.450  1.00  0.00           O
ATOM    634  N   ILE A 624      52.150  41.490  54.960  1.00  0.00           N
ATOM    635  HN  ILE A 624      52.620  40.970  54.260  1.00  0.00           H
ATOM    636  CA  ILE A 624      52.740  41.390  56.310  1.00  0.00           C
ATOM    637  HA  ILE A 624      52.000  41.020  56.990  1.00  0.00           H
ATOM    638  CB  ILE A 624      54.080  40.450  56.340  1.00  0.00           C
ATOM    639  HB  ILE A 624      54.720  40.630  55.450  1.00  0.00           H
ATOM    640  CG2 ILE A 624      54.850  40.670  57.590  1.00  0.00           C
ATOM    641 HG21 ILE A 624      55.620  39.880  57.740  1.00  0.00           H
ATOM    642 HG22 ILE A 624      54.250  40.470  58.520  1.00  0.00           H
ATOM    643 HG23 ILE A 624      55.340  41.670  57.590  1.00  0.00           H
ATOM    644  CG1 ILE A 624      53.610  38.980  56.300  1.00  0.00           C
ATOM    645 HG11 ILE A 624      54.530  38.400  56.510  1.00  0.00           H
ATOM    646 HG12 ILE A 624      53.390  38.610  55.270  1.00  0.00           H
ATOM    647  CD  ILE A 624      52.460  38.590  57.290  1.00  0.00           C
ATOM    648  HD1 ILE A 624      52.320  37.480  57.270  1.00  0.00           H
ATOM    649  HD2 ILE A 624      51.580  39.090  56.820  1.00  0.00           H
ATOM    650  HD3 ILE A 624      52.850  39.010  58.230  1.00  0.00           H
ATOM    651  C   ILE A 624      53.070  42.790  56.770  1.00  0.00           C
ATOM    652  O   ILE A 624      52.790  43.210  57.860  1.00  0.00           O
ATOM    653  N   THR A 625      53.670  43.590  55.820  1.00  0.00           N
ATOM    654  HN  THR A 625      53.770  43.290  54.880  1.00  0.00           H
ATOM    655  CA  THR A 625      54.030  44.960  56.050  1.00  0.00           C
ATOM    656  HA  THR A 625      54.710  44.860  56.900  1.00  0.00           H
ATOM    657  CB  THR A 625      54.890  45.570  54.970  1.00  0.00           C
ATOM    658  HB  THR A 625      54.350  45.600  53.990  1.00  0.00           H
ATOM    659  OG1 THR A 625      55.990  44.770  54.800  1.00  0.00           O
ATOM    660  HG1 THR A 625      55.650  43.970  54.370  1.00  0.00           H
ATOM    661  CG2 THR A 625      55.460  46.950  55.350  1.00  0.00           C
ATOM    662 HG21 THR A 625      54.650  47.700  55.360  1.00  0.00           H
ATOM    663 HG22 THR A 625      56.060  47.230  54.460  1.00  0.00           H
ATOM    664 HG23 THR A 625      56.000  46.960  56.320  1.00  0.00           H
ATOM    665  C   THR A 625      52.840  45.790  56.480  1.00  0.00           C
ATOM    666  O   THR A 625      52.930  46.620  57.360  1.00  0.00           O
ATOM    667  N   PHE A 626      51.720  45.680  55.720  1.00  0.00           N
ATOM    668  HN  PHE A 626      51.780  45.120  54.900  1.00  0.00           H
ATOM    669  CA  PHE A 626      50.460  46.310  56.010  1.00  0.00           C
ATOM    670  HA  PHE A 626      50.730  47.350  56.070  1.00  0.00           H
ATOM    671  CB  PHE A 626      49.590  46.100  54.780  1.00  0.00           C
ATOM    672  HB1 PHE A 626      49.840  45.100  54.360  1.00  0.00           H
ATOM    673  HB2 PHE A 626      50.070  46.700  53.990  1.00  0.00           H
ATOM    674  CG  PHE A 626      48.080  46.170  54.830  1.00  0.00           C
ATOM    675  CD1 PHE A 626      47.440  45.200  55.550  1.00  0.00           C
ATOM    676  HD1 PHE A 626      48.010  44.360  55.920  1.00  0.00           H
ATOM    677  CE1 PHE A 626      46.070  45.150  55.750  1.00  0.00           C
ATOM    678  HE1 PHE A 626      45.630  44.360  56.350  1.00  0.00           H
ATOM    679  CZ  PHE A 626      45.280  46.140  55.190  1.00  0.00           C
ATOM    680  HZ  PHE A 626      44.220  46.110  55.390  1.00  0.00           H
ATOM    681  CD2 PHE A 626      47.220  47.160  54.220  1.00  0.00           C
ATOM    682  HD2 PHE A 626      47.600  47.970  53.620  1.00  0.00           H
ATOM    683  CE2 PHE A 626      45.850  47.140  54.380  1.00  0.00           C
ATOM    684  HE2 PHE A 626      45.190  47.850  53.910  1.00  0.00           H
ATOM    685  C   PHE A 626      49.980  45.970  57.390  1.00  0.00           C
ATOM    686  O   PHE A 626      49.710  46.820  58.170  1.00  0.00           O
ATOM    687  N   GLY A 627      49.990  44.650  57.780  1.00  0.00           N
ATOM    688  HN  GLY A 627      50.190  43.970  57.080  1.00  0.00           H
ATOM    689  CA  GLY A 627      49.610  44.270  59.090  1.00  0.00           C
ATOM    690  HA1 GLY A 627      49.770  43.200  59.120  1.00  0.00           H
ATOM    691  HA2 GLY A 627      48.580  44.590  59.200  1.00  0.00           H
ATOM    692  C   GLY A 627      50.470  44.780  60.230  1.00  0.00           C
ATOM    693  O   GLY A 627      49.930  45.190  61.270  1.00  0.00           O
ATOM    694  N   GLY A 628      51.750  45.030  59.940  1.00  0.00           N
ATOM    695  HN  GLY A 628      52.060  44.670  59.070  1.00  0.00           H
ATOM    696  CA  GLY A 628      52.670  45.690  60.850  1.00  0.00           C
ATOM    697  HA1 GLY A 628      53.650  45.720  60.400  1.00  0.00           H
ATOM    698  HA2 GLY A 628      52.600  45.220  61.820  1.00  0.00           H
ATOM    699  C   GLY A 628      52.250  47.070  61.160  1.00  0.00           C
ATOM    700  O   GLY A 628      52.000  47.440  62.300  1.00  0.00           O
ATOM    701  N   LEU A 629      52.260  47.980  60.120  1.00  0.00           N
ATOM    702  HN  LEU A 629      52.640  47.610  59.280  1.00  0.00           H
ATOM    703  CA  LEU A 629      51.850  49.340  60.070  1.00  0.00           C
ATOM    704  HA  LEU A 629      52.470  49.960  60.690  1.00  0.00           H
ATOM    705  CB  LEU A 629      52.000  49.790  58.610  1.00  0.00           C
ATOM    706  HB1 LEU A 629      51.370  50.670  58.370  1.00  0.00           H
ATOM    707  HB2 LEU A 629      51.720  49.040  57.850  1.00  0.00           H
ATOM    708  CG  LEU A 629      53.420  50.330  58.190  1.00  0.00           C
ATOM    709  HG  LEU A 629      53.430  50.380  57.080  1.00  0.00           H
ATOM    710  CD1 LEU A 629      53.710  51.790  58.710  1.00  0.00           C
ATOM    711 HD11 LEU A 629      53.850  51.880  59.810  1.00  0.00           H
ATOM    712 HD12 LEU A 629      52.900  52.480  58.400  1.00  0.00           H
ATOM    713 HD13 LEU A 629      54.650  52.070  58.200  1.00  0.00           H
ATOM    714  CD2 LEU A 629      54.600  49.370  58.460  1.00  0.00           C
ATOM    715 HD21 LEU A 629      54.650  49.160  59.550  1.00  0.00           H
ATOM    716 HD22 LEU A 629      55.500  49.910  58.120  1.00  0.00           H
ATOM    717 HD23 LEU A 629      54.560  48.370  57.980  1.00  0.00           H
ATOM    718  C   LEU A 629      50.440  49.610  60.460  1.00  0.00           C
ATOM    719  O   LEU A 629      50.180  50.640  61.150  1.00  0.00           O
ATOM    720  N   LEU A 630      49.530  48.710  60.150  1.00  0.00           N
ATOM    721  HN  LEU A 630      49.850  48.030  59.490  1.00  0.00           H
ATOM    722  CA  LEU A 630      48.210  48.620  60.700  1.00  0.00           C
ATOM    723  HA  LEU A 630      47.780  49.620  60.590  1.00  0.00           H
ATOM    724  CB  LEU A 630      47.330  47.610  60.020  1.00  0.00           C
ATOM    725  HB1 LEU A 630      47.790  46.630  60.270  1.00  0.00           H
ATOM    726  HB2 LEU A 630      47.330  47.800  58.930  1.00  0.00           H
ATOM    727  CG  LEU A 630      45.800  47.400  60.480  1.00  0.00           C
ATOM    728  HG  LEU A 630      45.790  47.380  61.590  1.00  0.00           H
ATOM    729  CD1 LEU A 630      45.160  48.710  60.000  1.00  0.00           C
ATOM    730 HD11 LEU A 630      45.850  49.500  60.330  1.00  0.00           H
ATOM    731 HD12 LEU A 630      44.190  48.910  60.510  1.00  0.00           H
ATOM    732 HD13 LEU A 630      45.110  48.740  58.880  1.00  0.00           H
ATOM    733  CD2 LEU A 630      45.430  46.060  59.840  1.00  0.00           C
ATOM    734 HD21 LEU A 630      44.480  45.670  60.240  1.00  0.00           H
ATOM    735 HD22 LEU A 630      46.130  45.270  60.200  1.00  0.00           H
ATOM    736 HD23 LEU A 630      45.240  45.960  58.760  1.00  0.00           H
ATOM    737  C   LEU A 630      48.100  48.500  62.180  1.00  0.00           C
ATOM    738  O   LEU A 630      47.370  49.220  62.890  1.00  0.00           O
ATOM    739  N   GLY A 631      48.990  47.670  62.740  1.00  0.00           N
ATOM    740  HN  GLY A 631      49.550  47.190  62.070  1.00  0.00           H
ATOM    741  CA  GLY A 631      49.330  47.650  64.180  1.00  0.00           C
ATOM    742  HA1 GLY A 631      50.200  47.010  64.290  1.00  0.00           H
ATOM    743  HA2 GLY A 631      48.490  47.280  64.750  1.00  0.00           H
ATOM    744  C   GLY A 631      49.720  48.930  64.770  1.00  0.00           C
ATOM    745  O   GLY A 631      49.170  49.180  65.820  1.00  0.00           O
ATOM    746  N   GLU A 632      50.640  49.700  64.100  1.00  0.00           N
ATOM    747  HN  GLU A 632      51.080  49.300  63.290  1.00  0.00           H
ATOM    748  CA  GLU A 632      51.000  51.070  64.530  1.00  0.00           C
ATOM    749  HA  GLU A 632      51.360  50.880  65.530  1.00  0.00           H
ATOM    750  CB  GLU A 632      52.170  51.670  63.660  1.00  0.00           C
ATOM    751  HB1 GLU A 632      52.550  52.580  64.170  1.00  0.00           H
ATOM    752  HB2 GLU A 632      51.820  51.920  62.640  1.00  0.00           H
ATOM    753  CG  GLU A 632      53.490  50.760  63.360  1.00  0.00           C
ATOM    754  HG1 GLU A 632      54.220  51.360  62.760  1.00  0.00           H
ATOM    755  HG2 GLU A 632      53.190  49.900  62.720  1.00  0.00           H
ATOM    756  CD  GLU A 632      54.150  50.360  64.700  1.00  0.00           C
ATOM    757  OE1 GLU A 632      54.630  49.260  64.870  1.00  0.00           O
ATOM    758  OE2 GLU A 632      54.470  51.370  65.380  1.00  0.00           O
ATOM    759  C   GLU A 632      49.870  52.070  64.410  1.00  0.00           C
ATOM    760  O   GLU A 632      49.510  52.810  65.320  1.00  0.00           O
ATOM    761  N   ALA A 633      49.130  52.050  63.310  1.00  0.00           N
ATOM    762  HN  ALA A 633      49.430  51.450  62.570  1.00  0.00           H
ATOM    763  CA  ALA A 633      47.920  52.790  63.040  1.00  0.00           C
ATOM    764  HA  ALA A 633      48.160  53.840  62.950  1.00  0.00           H
ATOM    765  CB  ALA A 633      47.470  52.330  61.640  1.00  0.00           C
ATOM    766  HB1 ALA A 633      47.180  51.260  61.610  1.00  0.00           H
ATOM    767  HB2 ALA A 633      48.330  52.460  60.940  1.00  0.00           H
ATOM    768  HB3 ALA A 633      46.620  53.000  61.380  1.00  0.00           H
ATOM    769  C   ALA A 633      46.760  52.520  64.000  1.00  0.00           C
ATOM    770  O   ALA A 633      46.040  53.460  64.330  1.00  0.00           O
ATOM    771  N   THR A 634      46.560  51.280  64.460  1.00  0.00           N
ATOM    772  HN  THR A 634      46.970  50.490  64.010  1.00  0.00           H
ATOM    773  CA  THR A 634      45.420  50.980  65.390  1.00  0.00           C
ATOM    774  HA  THR A 634      44.620  51.720  65.390  1.00  0.00           H
ATOM    775  CB  THR A 634      44.600  49.790  64.920  1.00  0.00           C
ATOM    776  HB  THR A 634      43.650  49.760  65.490  1.00  0.00           H
ATOM    777  OG1 THR A 634      45.360  48.560  65.070  1.00  0.00           O
ATOM    778  HG1 THR A 634      46.080  48.580  64.430  1.00  0.00           H
ATOM    779  CG2 THR A 634      44.090  49.990  63.470  1.00  0.00           C
ATOM    780 HG21 THR A 634      43.770  49.070  62.940  1.00  0.00           H
ATOM    781 HG22 THR A 634      44.890  50.390  62.810  1.00  0.00           H
ATOM    782 HG23 THR A 634      43.260  50.720  63.340  1.00  0.00           H
ATOM    783  C   THR A 634      45.920  50.790  66.850  1.00  0.00           C
ATOM    784  O   THR A 634      45.120  50.440  67.740  1.00  0.00           O
ATOM    785  N   GLU A 635      47.210  51.030  67.210  1.00  0.00           N
ATOM    786  HN  GLU A 635      47.780  51.310  66.440  1.00  0.00           H
ATOM    787  CA  GLU A 635      47.790  50.890  68.500  1.00  0.00           C
ATOM    788  HA  GLU A 635      48.830  51.150  68.340  1.00  0.00           H
ATOM    789  CB  GLU A 635      47.280  51.910  69.600  1.00  0.00           C
ATOM    790  HB1 GLU A 635      47.890  51.800  70.520  1.00  0.00           H
ATOM    791  HB2 GLU A 635      46.230  51.670  69.840  1.00  0.00           H
ATOM    792  CG  GLU A 635      47.380  53.400  69.150  1.00  0.00           C
ATOM    793  HG1 GLU A 635      46.730  53.720  68.320  1.00  0.00           H
ATOM    794  HG2 GLU A 635      48.410  53.690  68.850  1.00  0.00           H
ATOM    795  CD  GLU A 635      47.090  54.230  70.360  1.00  0.00           C
ATOM    796  OE1 GLU A 635      47.940  54.940  70.910  1.00  0.00           O
ATOM    797  OE2 GLU A 635      45.960  54.160  70.890  1.00  0.00           O
ATOM    798  C   GLU A 635      47.790  49.400  69.090  1.00  0.00           C
ATOM    799  O   GLU A 635      47.680  49.160  70.280  1.00  0.00           O
ATOM    800  N   GLY A 636      47.800  48.420  68.230  1.00  0.00           N
ATOM    801  HN  GLY A 636      47.800  48.670  67.260  1.00  0.00           H
ATOM    802  CA  GLY A 636      47.710  47.060  68.640  1.00  0.00           C
ATOM    803  HA1 GLY A 636      48.230  46.950  69.580  1.00  0.00           H
ATOM    804  HA2 GLY A 636      48.120  46.470  67.840  1.00  0.00           H
ATOM    805  C   GLY A 636      46.290  46.430  68.760  1.00  0.00           C
ATOM    806  O   GLY A 636      46.190  45.220  69.080  1.00  0.00           O
ATOM    807  N   ARG A 637      45.200  47.240  68.380  1.00  0.00           N
ATOM    808  HN  ARG A 637      45.420  48.130  68.010  1.00  0.00           H
ATOM    809  CA  ARG A 637      43.840  46.740  68.420  1.00  0.00           C
ATOM    810  HA  ARG A 637      43.650  46.200  69.330  1.00  0.00           H
ATOM    811  CB  ARG A 637      42.900  47.960  68.410  1.00  0.00           C
ATOM    812  HB1 ARG A 637      41.910  47.600  68.060  1.00  0.00           H
ATOM    813  HB2 ARG A 637      43.230  48.770  67.720  1.00  0.00           H
ATOM    814  CG  ARG A 637      42.690  48.600  69.840  1.00  0.00           C
ATOM    815  HG1 ARG A 637      42.420  47.730  70.470  1.00  0.00           H
ATOM    816  HG2 ARG A 637      41.730  49.160  69.720  1.00  0.00           H
ATOM    817  CD  ARG A 637      43.850  49.360  70.430  1.00  0.00           C
ATOM    818  HD1 ARG A 637      43.850  50.330  69.900  1.00  0.00           H
ATOM    819  HD2 ARG A 637      44.830  48.840  70.290  1.00  0.00           H
ATOM    820  NE  ARG A 637      43.670  49.640  71.860  1.00  0.00           N
ATOM    821  HE  ARG A 637      42.780  49.900  72.230  1.00  0.00           H
ATOM    822  CZ  ARG A 637      44.640  50.080  72.570  1.00  0.00           C
ATOM    823  NH1 ARG A 637      44.370  50.450  73.820  1.00  0.00           N
ATOM    824 HH11 ARG A 637      43.440  50.360  74.170  1.00  0.00           H
ATOM    825 HH12 ARG A 637      45.110  50.780  74.420  1.00  0.00           H
ATOM    826  NH2 ARG A 637      45.900  50.180  72.150  1.00  0.00           N
ATOM    827 HH21 ARG A 637      46.170  49.610  71.390  1.00  0.00           H
ATOM    828 HH22 ARG A 637      46.620  50.410  72.810  1.00  0.00           H
ATOM    829  C   ARG A 637      43.530  45.730  67.360  1.00  0.00           C
ATOM    830  O   ARG A 637      42.820  44.770  67.640  1.00  0.00           O
ATOM    831  N   ILE A 638      44.080  45.790  66.160  1.00  0.00           N
ATOM    832  HN  ILE A 638      44.540  46.640  65.930  1.00  0.00           H
ATOM    833  CA  ILE A 638      44.040  44.690  65.230  1.00  0.00           C
ATOM    834  HA  ILE A 638      43.970  43.770  65.780  1.00  0.00           H
ATOM    835  CB  ILE A 638      42.890  44.960  64.200  1.00  0.00           C
ATOM    836  HB  ILE A 638      42.100  45.330  64.890  1.00  0.00           H
ATOM    837  CG2 ILE A 638      43.110  46.130  63.210  1.00  0.00           C
ATOM    838 HG21 ILE A 638      42.180  46.440  62.710  1.00  0.00           H
ATOM    839 HG22 ILE A 638      43.930  45.930  62.480  1.00  0.00           H
ATOM    840 HG23 ILE A 638      43.450  47.060  63.710  1.00  0.00           H
ATOM    841  CG1 ILE A 638      42.320  43.680  63.490  1.00  0.00           C
ATOM    842 HG11 ILE A 638      42.080  42.880  64.240  1.00  0.00           H
ATOM    843 HG12 ILE A 638      43.140  43.200  62.910  1.00  0.00           H
ATOM    844  CD  ILE A 638      41.050  43.940  62.620  1.00  0.00           C
ATOM    845  HD1 ILE A 638      41.180  44.460  61.640  1.00  0.00           H
ATOM    846  HD2 ILE A 638      40.460  44.690  63.210  1.00  0.00           H
ATOM    847  HD3 ILE A 638      40.550  42.980  62.420  1.00  0.00           H
ATOM    848  C   ILE A 638      45.390  44.730  64.470  1.00  0.00           C
ATOM    849  O   ILE A 638      46.030  45.760  64.480  1.00  0.00           O
ATOM    850  N   SER A 639      45.920  43.600  63.870  1.00  0.00           N
ATOM    851  HN  SER A 639      45.560  42.680  64.020  1.00  0.00           H
ATOM    852  CA  SER A 639      47.210  43.670  63.200  1.00  0.00           C
ATOM    853  HA  SER A 639      47.130  44.630  62.700  1.00  0.00           H
ATOM    854  CB  SER A 639      48.410  43.730  64.160  1.00  0.00           C
ATOM    855  HB1 SER A 639      48.480  42.900  64.900  1.00  0.00           H
ATOM    856  HB2 SER A 639      48.140  44.570  64.840  1.00  0.00           H
ATOM    857  OG  SER A 639      49.740  43.900  63.660  1.00  0.00           O
ATOM    858  HG1 SER A 639      49.690  44.610  63.000  1.00  0.00           H
ATOM    859  C   SER A 639      47.250  42.660  62.090  1.00  0.00           C
ATOM    860  O   SER A 639      46.450  42.510  61.140  1.00  0.00           O
ATOM    861  N   ALA A 640      48.330  41.780  62.240  1.00  0.00           N
ATOM    862  HN  ALA A 640      48.780  41.610  63.110  1.00  0.00           H
ATOM    863  CA  ALA A 640      48.850  40.990  61.230  1.00  0.00           C
ATOM    864  HA  ALA A 640      48.840  41.520  60.300  1.00  0.00           H
ATOM    865  CB  ALA A 640      50.290  40.670  61.460  1.00  0.00           C
ATOM    866  HB1 ALA A 640      51.010  41.510  61.490  1.00  0.00           H
ATOM    867  HB2 ALA A 640      50.700  39.970  60.700  1.00  0.00           H
ATOM    868  HB3 ALA A 640      50.340  40.140  62.440  1.00  0.00           H
ATOM    869  C   ALA A 640      48.130  39.700  61.010  1.00  0.00           C
ATOM    870  O   ALA A 640      47.970  39.220  59.910  1.00  0.00           O
ATOM    871  N   ILE A 641      47.920  38.960  62.150  1.00  0.00           N
ATOM    872  HN  ILE A 641      48.390  39.270  62.980  1.00  0.00           H
ATOM    873  CA  ILE A 641      47.390  37.680  62.020  1.00  0.00           C
ATOM    874  HA  ILE A 641      47.950  37.150  61.280  1.00  0.00           H
ATOM    875  CB  ILE A 641      47.510  36.860  63.350  1.00  0.00           C
ATOM    876  HB  ILE A 641      46.950  37.350  64.180  1.00  0.00           H
ATOM    877  CG2 ILE A 641      46.950  35.530  63.260  1.00  0.00           C
ATOM    878 HG21 ILE A 641      47.170  34.940  64.170  1.00  0.00           H
ATOM    879 HG22 ILE A 641      47.450  34.910  62.480  1.00  0.00           H
ATOM    880 HG23 ILE A 641      45.850  35.660  63.220  1.00  0.00           H
ATOM    881  CG1 ILE A 641      48.990  36.740  63.800  1.00  0.00           C
ATOM    882 HG11 ILE A 641      49.100  36.070  64.690  1.00  0.00           H
ATOM    883 HG12 ILE A 641      49.220  37.720  64.250  1.00  0.00           H
ATOM    884  CD  ILE A 641      50.060  36.300  62.810  1.00  0.00           C
ATOM    885  HD1 ILE A 641      50.080  37.040  61.980  1.00  0.00           H
ATOM    886  HD2 ILE A 641      49.760  35.290  62.470  1.00  0.00           H
ATOM    887  HD3 ILE A 641      51.110  36.440  63.150  1.00  0.00           H
ATOM    888  C   ILE A 641      45.990  37.670  61.430  1.00  0.00           C
ATOM    889  O   ILE A 641      45.710  36.890  60.490  1.00  0.00           O
ATOM    890  N   GLU A 642      45.200  38.650  61.980  1.00  0.00           N
ATOM    891  HN  GLU A 642      45.570  39.220  62.710  1.00  0.00           H
ATOM    892  CA  GLU A 642      43.820  38.950  61.530  1.00  0.00           C
ATOM    893  HA  GLU A 642      43.220  38.060  61.580  1.00  0.00           H
ATOM    894  CB  GLU A 642      43.240  40.110  62.310  1.00  0.00           C
ATOM    895  HB1 GLU A 642      42.200  40.180  61.930  1.00  0.00           H
ATOM    896  HB2 GLU A 642      43.810  41.030  62.090  1.00  0.00           H
ATOM    897  CG  GLU A 642      43.150  39.920  63.840  1.00  0.00           C
ATOM    898  HG1 GLU A 642      43.240  38.850  64.140  1.00  0.00           H
ATOM    899  HG2 GLU A 642      42.160  40.270  64.200  1.00  0.00           H
ATOM    900  CD  GLU A 642      44.300  40.560  64.620  1.00  0.00           C
ATOM    901  OE1 GLU A 642      44.000  41.200  65.620  1.00  0.00           O
ATOM    902  OE2 GLU A 642      45.520  40.500  64.200  1.00  0.00           O
ATOM    903  C   GLU A 642      43.800  39.410  60.110  1.00  0.00           C
ATOM    904  O   GLU A 642      42.910  39.040  59.350  1.00  0.00           O
ATOM    905  N   SER A 643      44.750  40.300  59.690  1.00  0.00           N
ATOM    906  HN  SER A 643      45.460  40.590  60.340  1.00  0.00           H
ATOM    907  CA  SER A 643      45.030  40.590  58.300  1.00  0.00           C
ATOM    908  HA  SER A 643      44.200  41.090  57.820  1.00  0.00           H
ATOM    909  CB  SER A 643      46.270  41.390  58.180  1.00  0.00           C
ATOM    910  HB1 SER A 643      46.710  41.320  57.170  1.00  0.00           H
ATOM    911  HB2 SER A 643      46.960  40.910  58.910  1.00  0.00           H
ATOM    912  OG  SER A 643      46.140  42.770  58.540  1.00  0.00           O
ATOM    913  HG1 SER A 643      46.200  42.810  59.490  1.00  0.00           H
ATOM    914  C   SER A 643      45.150  39.380  57.320  1.00  0.00           C
ATOM    915  O   SER A 643      44.420  39.360  56.310  1.00  0.00           O
ATOM    916  N   LEU A 644      45.950  38.380  57.700  1.00  0.00           N
ATOM    917  HN  LEU A 644      46.360  38.260  58.610  1.00  0.00           H
ATOM    918  CA  LEU A 644      46.100  37.180  56.880  1.00  0.00           C
ATOM    919  HA  LEU A 644      46.320  37.470  55.860  1.00  0.00           H
ATOM    920  CB  LEU A 644      47.270  36.260  57.290  1.00  0.00           C
ATOM    921  HB1 LEU A 644      47.160  35.380  56.600  1.00  0.00           H
ATOM    922  HB2 LEU A 644      47.050  35.790  58.270  1.00  0.00           H
ATOM    923  CG  LEU A 644      48.660  36.840  57.090  1.00  0.00           C
ATOM    924  HG  LEU A 644      48.710  37.840  57.560  1.00  0.00           H
ATOM    925  CD1 LEU A 644      49.720  36.120  57.900  1.00  0.00           C
ATOM    926 HD11 LEU A 644      49.630  36.390  58.970  1.00  0.00           H
ATOM    927 HD12 LEU A 644      50.720  36.600  57.830  1.00  0.00           H
ATOM    928 HD13 LEU A 644      49.820  35.030  57.690  1.00  0.00           H
ATOM    929  CD2 LEU A 644      49.080  36.800  55.600  1.00  0.00           C
ATOM    930 HD21 LEU A 644      49.990  37.400  55.390  1.00  0.00           H
ATOM    931 HD22 LEU A 644      48.300  37.260  54.960  1.00  0.00           H
ATOM    932 HD23 LEU A 644      49.190  35.770  55.200  1.00  0.00           H
ATOM    933  C   LEU A 644      44.750  36.380  56.820  1.00  0.00           C
ATOM    934  O   LEU A 644      44.260  35.770  55.830  1.00  0.00           O
ATOM    935  N   PHE A 645      43.980  36.400  57.940  1.00  0.00           N
ATOM    936  HN  PHE A 645      44.300  37.000  58.660  1.00  0.00           H
ATOM    937  CA  PHE A 645      42.810  35.600  58.040  1.00  0.00           C
ATOM    938  HA  PHE A 645      42.870  34.610  57.630  1.00  0.00           H
ATOM    939  CB  PHE A 645      42.620  35.330  59.510  1.00  0.00           C
ATOM    940  HB1 PHE A 645      42.350  36.220  60.120  1.00  0.00           H
ATOM    941  HB2 PHE A 645      43.580  34.910  59.900  1.00  0.00           H
ATOM    942  CG  PHE A 645      41.420  34.360  59.810  1.00  0.00           C
ATOM    943  CD1 PHE A 645      40.760  34.440  61.080  1.00  0.00           C
ATOM    944  HD1 PHE A 645      41.100  35.050  61.900  1.00  0.00           H
ATOM    945  CE1 PHE A 645      39.720  33.550  61.450  1.00  0.00           C
ATOM    946  HE1 PHE A 645      39.340  33.580  62.460  1.00  0.00           H
ATOM    947  CZ  PHE A 645      39.200  32.630  60.460  1.00  0.00           C
ATOM    948  HZ  PHE A 645      38.330  32.020  60.610  1.00  0.00           H
ATOM    949  CD2 PHE A 645      40.980  33.420  58.920  1.00  0.00           C
ATOM    950  HD2 PHE A 645      41.510  33.260  58.000  1.00  0.00           H
ATOM    951  CE2 PHE A 645      39.820  32.670  59.190  1.00  0.00           C
ATOM    952  HE2 PHE A 645      39.390  32.090  58.380  1.00  0.00           H
ATOM    953  C   PHE A 645      41.590  36.260  57.440  1.00  0.00           C
ATOM    954  O   PHE A 645      40.660  35.620  56.940  1.00  0.00           O
ATOM    955  N   GLY A 646      41.590  37.610  57.380  1.00  0.00           N
ATOM    956  HN  GLY A 646      42.270  38.180  57.830  1.00  0.00           H
ATOM    957  CA  GLY A 646      40.740  38.330  56.470  1.00  0.00           C
ATOM    958  HA1 GLY A 646      40.950  39.340  56.760  1.00  0.00           H
ATOM    959  HA2 GLY A 646      39.720  38.090  56.770  1.00  0.00           H
ATOM    960  C   GLY A 646      41.010  38.190  54.930  1.00  0.00           C
ATOM    961  O   GLY A 646      40.070  38.120  54.090  1.00  0.00           O
ATOM    962  N   ALA A 647      42.320  38.250  54.630  1.00  0.00           N
ATOM    963  HN  ALA A 647      42.960  38.480  55.340  1.00  0.00           H
ATOM    964  CA  ALA A 647      42.800  38.030  53.240  1.00  0.00           C
ATOM    965  HA  ALA A 647      42.340  38.710  52.540  1.00  0.00           H
ATOM    966  CB  ALA A 647      44.280  38.110  53.200  1.00  0.00           C
ATOM    967  HB1 ALA A 647      44.750  38.380  52.230  1.00  0.00           H
ATOM    968  HB2 ALA A 647      44.810  37.170  53.450  1.00  0.00           H
ATOM    969  HB3 ALA A 647      44.650  38.900  53.890  1.00  0.00           H
ATOM    970  C   ALA A 647      42.340  36.650  52.740  1.00  0.00           C
ATOM    971  O   ALA A 647      41.650  36.470  51.680  1.00  0.00           O
ATOM    972  N   SER A 648      42.650  35.630  53.550  1.00  0.00           N
ATOM    973  HN  SER A 648      43.320  35.760  54.280  1.00  0.00           H
ATOM    974  CA  SER A 648      42.330  34.290  53.150  1.00  0.00           C
ATOM    975  HA  SER A 648      42.550  34.100  52.110  1.00  0.00           H
ATOM    976  CB  SER A 648      43.020  33.130  53.990  1.00  0.00           C
ATOM    977  HB1 SER A 648      44.040  32.940  53.610  1.00  0.00           H
ATOM    978  HB2 SER A 648      42.450  32.180  53.830  1.00  0.00           H
ATOM    979  OG  SER A 648      43.040  33.540  55.340  1.00  0.00           O
ATOM    980  HG1 SER A 648      43.780  34.160  55.410  1.00  0.00           H
ATOM    981  C   SER A 648      40.800  33.950  53.090  1.00  0.00           C
ATOM    982  O   SER A 648      40.370  33.300  52.080  1.00  0.00           O
ATOM    983  N   LEU A 649      40.060  34.300  54.130  1.00  0.00           N
ATOM    984  HN  LEU A 649      40.480  34.630  54.980  1.00  0.00           H
ATOM    985  CA  LEU A 649      38.650  34.050  54.190  1.00  0.00           C
ATOM    986  HA  LEU A 649      38.390  33.000  54.170  1.00  0.00           H
ATOM    987  CB  LEU A 649      38.110  34.580  55.570  1.00  0.00           C
ATOM    988  HB1 LEU A 649      38.470  35.620  55.630  1.00  0.00           H
ATOM    989  HB2 LEU A 649      38.520  34.000  56.430  1.00  0.00           H
ATOM    990  CG  LEU A 649      36.630  34.630  55.920  1.00  0.00           C
ATOM    991  HG  LEU A 649      36.090  35.300  55.220  1.00  0.00           H
ATOM    992  CD1 LEU A 649      35.960  33.240  55.820  1.00  0.00           C
ATOM    993 HD11 LEU A 649      36.270  32.640  56.700  1.00  0.00           H
ATOM    994 HD12 LEU A 649      36.160  32.640  54.910  1.00  0.00           H
ATOM    995 HD13 LEU A 649      34.860  33.300  55.980  1.00  0.00           H
ATOM    996  CD2 LEU A 649      36.510  35.130  57.360  1.00  0.00           C
ATOM    997 HD21 LEU A 649      36.990  34.410  58.060  1.00  0.00           H
ATOM    998 HD22 LEU A 649      35.430  35.310  57.540  1.00  0.00           H
ATOM    999 HD23 LEU A 649      37.130  36.070  57.400  1.00  0.00           H
ATOM   1000  C   LEU A 649      37.940  34.730  53.050  1.00  0.00           C
ATOM   1001  O   LEU A 649      37.100  34.110  52.340  1.00  0.00           O
ATOM   1002  N   THR A 650      38.310  35.980  52.670  1.00  0.00           N
ATOM   1003  HN  THR A 650      38.950  36.540  53.190  1.00  0.00           H
ATOM   1004  CA  THR A 650      37.740  36.620  51.500  1.00  0.00           C
ATOM   1005  HA  THR A 650      36.670  36.590  51.360  1.00  0.00           H
ATOM   1006  CB  THR A 650      38.120  38.050  51.400  1.00  0.00           C
ATOM   1007  HB  THR A 650      39.170  38.200  51.100  1.00  0.00           H
ATOM   1008  OG1 THR A 650      37.960  38.800  52.600  1.00  0.00           O
ATOM   1009  HG1 THR A 650      38.660  38.680  53.230  1.00  0.00           H
ATOM   1010  CG2 THR A 650      37.310  38.770  50.370  1.00  0.00           C
ATOM   1011 HG21 THR A 650      37.500  38.330  49.380  1.00  0.00           H
ATOM   1012 HG22 THR A 650      37.540  39.860  50.350  1.00  0.00           H
ATOM   1013 HG23 THR A 650      36.220  38.530  50.430  1.00  0.00           H
ATOM   1014  C   THR A 650      38.110  36.010  50.210  1.00  0.00           C
ATOM   1015  O   THR A 650      37.340  35.840  49.280  1.00  0.00           O
ATOM   1016  N   GLY A 651      39.400  35.750  50.080  1.00  0.00           N
ATOM   1017  HN  GLY A 651      40.100  35.950  50.750  1.00  0.00           H
ATOM   1018  CA  GLY A 651      40.010  35.120  48.870  1.00  0.00           C
ATOM   1019  HA1 GLY A 651      41.060  35.050  49.120  1.00  0.00           H
ATOM   1020  HA2 GLY A 651      39.960  35.750  48.000  1.00  0.00           H
ATOM   1021  C   GLY A 651      39.460  33.780  48.470  1.00  0.00           C
ATOM   1022  O   GLY A 651      39.230  33.600  47.260  1.00  0.00           O
ATOM   1023  N   ILE A 652      39.300  32.800  49.360  1.00  0.00           N
ATOM   1024  HN  ILE A 652      39.560  33.020  50.290  1.00  0.00           H
ATOM   1025  CA  ILE A 652      38.740  31.470  49.070  1.00  0.00           C
ATOM   1026  HA  ILE A 652      39.460  30.960  48.450  1.00  0.00           H
ATOM   1027  CB  ILE A 652      38.850  30.680  50.360  1.00  0.00           C
ATOM   1028  HB  ILE A 652      38.460  31.270  51.230  1.00  0.00           H
ATOM   1029  CG2 ILE A 652      37.950  29.400  50.290  1.00  0.00           C
ATOM   1030 HG21 ILE A 652      36.900  29.620  49.960  1.00  0.00           H
ATOM   1031 HG22 ILE A 652      37.910  28.940  51.300  1.00  0.00           H
ATOM   1032 HG23 ILE A 652      38.460  28.650  49.650  1.00  0.00           H
ATOM   1033  CG1 ILE A 652      40.310  30.310  50.660  1.00  0.00           C
ATOM   1034 HG11 ILE A 652      40.970  31.200  50.580  1.00  0.00           H
ATOM   1035 HG12 ILE A 652      40.560  29.500  49.940  1.00  0.00           H
ATOM   1036  CD  ILE A 652      40.470  29.810  52.100  1.00  0.00           C
ATOM   1037  HD1 ILE A 652      39.910  30.350  52.890  1.00  0.00           H
ATOM   1038  HD2 ILE A 652      41.520  29.930  52.430  1.00  0.00           H
ATOM   1039  HD3 ILE A 652      40.240  28.720  52.130  1.00  0.00           H
ATOM   1040  C   ILE A 652      37.440  31.550  48.280  1.00  0.00           C
ATOM   1041  O   ILE A 652      37.350  30.910  47.220  1.00  0.00           O
ATOM   1042  N   ALA A 653      36.520  32.290  48.810  1.00  0.00           N
ATOM   1043  HN  ALA A 653      36.710  32.680  49.700  1.00  0.00           H
ATOM   1044  CA  ALA A 653      35.220  32.620  48.210  1.00  0.00           C
ATOM   1045  HA  ALA A 653      34.770  31.680  47.910  1.00  0.00           H
ATOM   1046  CB  ALA A 653      34.400  33.510  49.250  1.00  0.00           C
ATOM   1047  HB1 ALA A 653      35.070  34.280  49.710  1.00  0.00           H
ATOM   1048  HB2 ALA A 653      33.880  32.810  49.940  1.00  0.00           H
ATOM   1049  HB3 ALA A 653      33.590  34.000  48.680  1.00  0.00           H
ATOM   1050  C   ALA A 653      35.440  33.460  46.920  1.00  0.00           C
ATOM   1051  O   ALA A 653      34.820  33.200  45.870  1.00  0.00           O
ATOM   1052  N   TYR A 654      36.270  34.450  46.910  1.00  0.00           N
ATOM   1053  HN  TYR A 654      36.560  34.790  47.800  1.00  0.00           H
ATOM   1054  CA  TYR A 654      36.370  35.400  45.800  1.00  0.00           C
ATOM   1055  HA  TYR A 654      35.460  35.870  45.460  1.00  0.00           H
ATOM   1056  CB  TYR A 654      37.210  36.720  46.230  1.00  0.00           C
ATOM   1057  HB1 TYR A 654      38.060  36.250  46.770  1.00  0.00           H
ATOM   1058  HB2 TYR A 654      36.480  37.280  46.850  1.00  0.00           H
ATOM   1059  CG  TYR A 654      37.580  37.720  45.090  1.00  0.00           C
ATOM   1060  CD1 TYR A 654      38.790  37.540  44.390  1.00  0.00           C
ATOM   1061  HD1 TYR A 654      39.460  36.760  44.730  1.00  0.00           H
ATOM   1062  CE1 TYR A 654      39.190  38.390  43.410  1.00  0.00           C
ATOM   1063  HE1 TYR A 654      40.110  38.210  42.870  1.00  0.00           H
ATOM   1064  CZ  TYR A 654      38.350  39.470  42.970  1.00  0.00           C
ATOM   1065  OH  TYR A 654      38.690  40.510  42.080  1.00  0.00           O
ATOM   1066  HH  TYR A 654      39.510  40.190  41.680  1.00  0.00           H
ATOM   1067  CD2 TYR A 654      36.720  38.810  44.760  1.00  0.00           C
ATOM   1068  HD2 TYR A 654      35.850  39.040  45.360  1.00  0.00           H
ATOM   1069  CE2 TYR A 654      37.130  39.620  43.710  1.00  0.00           C
ATOM   1070  HE2 TYR A 654      36.590  40.530  43.460  1.00  0.00           H
ATOM   1071  C   TYR A 654      36.920  34.760  44.500  1.00  0.00           C
ATOM   1072  O   TYR A 654      36.400  35.020  43.400  1.00  0.00           O
ATOM   1073  N   SER A 655      37.940  33.920  44.600  1.00  0.00           N
ATOM   1074  HN  SER A 655      38.400  33.940  45.480  1.00  0.00           H
ATOM   1075  CA  SER A 655      38.500  33.180  43.540  1.00  0.00           C
ATOM   1076  HA  SER A 655      38.580  33.780  42.650  1.00  0.00           H
ATOM   1077  CB  SER A 655      40.030  32.880  43.680  1.00  0.00           C
ATOM   1078  HB1 SER A 655      40.620  33.820  43.810  1.00  0.00           H
ATOM   1079  HB2 SER A 655      40.460  32.380  42.780  1.00  0.00           H
ATOM   1080  OG  SER A 655      40.190  32.030  44.760  1.00  0.00           O
ATOM   1081  HG1 SER A 655      39.870  32.440  45.570  1.00  0.00           H
ATOM   1082  C   SER A 655      37.770  31.870  43.200  1.00  0.00           C
ATOM   1083  O   SER A 655      37.550  31.490  42.080  1.00  0.00           O
ATOM   1084  N   LEU A 656      37.250  31.110  44.220  1.00  0.00           N
ATOM   1085  HN  LEU A 656      37.450  31.370  45.170  1.00  0.00           H
ATOM   1086  CA  LEU A 656      36.460  29.890  44.010  1.00  0.00           C
ATOM   1087  HA  LEU A 656      37.060  29.160  43.490  1.00  0.00           H
ATOM   1088  CB  LEU A 656      35.980  29.130  45.350  1.00  0.00           C
ATOM   1089  HB1 LEU A 656      35.420  29.820  46.020  1.00  0.00           H
ATOM   1090  HB2 LEU A 656      36.900  28.890  45.930  1.00  0.00           H
ATOM   1091  CG  LEU A 656      35.120  27.870  45.260  1.00  0.00           C
ATOM   1092  HG  LEU A 656      34.260  28.110  44.590  1.00  0.00           H
ATOM   1093  CD1 LEU A 656      35.980  26.740  44.660  1.00  0.00           C
ATOM   1094 HD11 LEU A 656      35.330  25.860  44.490  1.00  0.00           H
ATOM   1095 HD12 LEU A 656      36.760  26.510  45.420  1.00  0.00           H
ATOM   1096 HD13 LEU A 656      36.480  27.000  43.700  1.00  0.00           H
ATOM   1097  CD2 LEU A 656      34.510  27.450  46.600  1.00  0.00           C
ATOM   1098 HD21 LEU A 656      35.200  27.480  47.470  1.00  0.00           H
ATOM   1099 HD22 LEU A 656      33.940  26.490  46.630  1.00  0.00           H
ATOM   1100 HD23 LEU A 656      33.640  28.090  46.860  1.00  0.00           H
ATOM   1101  C   LEU A 656      35.210  30.160  43.230  1.00  0.00           C
ATOM   1102  O   LEU A 656      35.020  29.390  42.280  1.00  0.00           O
ATOM   1103  N   PHE A 657      34.450  31.170  43.410  1.00  0.00           N
ATOM   1104  HN  PHE A 657      34.580  31.700  44.250  1.00  0.00           H
ATOM   1105  CA  PHE A 657      33.120  31.320  42.810  1.00  0.00           C
ATOM   1106  HA  PHE A 657      32.830  30.330  42.500  1.00  0.00           H
ATOM   1107  CB  PHE A 657      32.010  31.860  43.780  1.00  0.00           C
ATOM   1108  HB1 PHE A 657      31.010  31.840  43.330  1.00  0.00           H
ATOM   1109  HB2 PHE A 657      32.390  32.890  43.960  1.00  0.00           H
ATOM   1110  CG  PHE A 657      31.810  31.120  45.040  1.00  0.00           C
ATOM   1111  CD1 PHE A 657      32.020  31.780  46.250  1.00  0.00           C
ATOM   1112  HD1 PHE A 657      32.300  32.830  46.240  1.00  0.00           H
ATOM   1113  CE1 PHE A 657      31.780  31.120  47.510  1.00  0.00           C
ATOM   1114  HE1 PHE A 657      31.980  31.490  48.510  1.00  0.00           H
ATOM   1115  CZ  PHE A 657      31.480  29.710  47.490  1.00  0.00           C
ATOM   1116  HZ  PHE A 657      31.390  29.020  48.330  1.00  0.00           H
ATOM   1117  CD2 PHE A 657      31.620  29.670  45.040  1.00  0.00           C
ATOM   1118  HD2 PHE A 657      31.560  29.190  44.080  1.00  0.00           H
ATOM   1119  CE2 PHE A 657      31.320  29.020  46.240  1.00  0.00           C
ATOM   1120  HE2 PHE A 657      31.190  27.950  46.230  1.00  0.00           H
ATOM   1121  C   PHE A 657      33.180  32.140  41.540  1.00  0.00           C
ATOM   1122  O   PHE A 657      32.130  32.580  41.070  1.00  0.00           O
ATOM   1123  N   ALA A 658      34.430  32.370  41.080  1.00  0.00           N
ATOM   1124  HN  ALA A 658      35.210  32.060  41.620  1.00  0.00           H
ATOM   1125  CA  ALA A 658      34.890  33.150  39.980  1.00  0.00           C
ATOM   1126  HA  ALA A 658      35.970  33.120  39.890  1.00  0.00           H
ATOM   1127  CB  ALA A 658      34.420  32.420  38.680  1.00  0.00           C
ATOM   1128  HB1 ALA A 658      33.310  32.350  38.630  1.00  0.00           H
ATOM   1129  HB2 ALA A 658      34.930  31.430  38.770  1.00  0.00           H
ATOM   1130  HB3 ALA A 658      34.930  33.000  37.880  1.00  0.00           H
ATOM   1131  C   ALA A 658      34.540  34.640  39.810  1.00  0.00           C
ATOM   1132  O   ALA A 658      33.950  35.100  38.810  1.00  0.00           O
ATOM   1133  N   GLY A 659      34.980  35.480  40.760  1.00  0.00           N
ATOM   1134  HN  GLY A 659      35.580  35.140  41.480  1.00  0.00           H
ATOM   1135  CA  GLY A 659      34.780  36.970  40.740  1.00  0.00           C
ATOM   1136  HA1 GLY A 659      35.010  37.400  41.700  1.00  0.00           H
ATOM   1137  HA2 GLY A 659      33.740  37.140  40.480  1.00  0.00           H
ATOM   1138  C   GLY A 659      35.640  37.650  39.670  1.00  0.00           C
ATOM   1139  O   GLY A 659      35.220  38.390  38.800  1.00  0.00           O
ATOM   1140  N   GLN A 660      36.960  37.160  39.600  1.00  0.00           N
ATOM   1141  HN  GLN A 660      37.260  36.600  40.360  1.00  0.00           H
ATOM   1142  CA  GLN A 660      37.850  37.430  38.480  1.00  0.00           C
ATOM   1143  HA  GLN A 660      37.400  37.060  37.570  1.00  0.00           H
ATOM   1144  CB  GLN A 660      37.990  38.970  38.250  1.00  0.00           C
ATOM   1145  HB1 GLN A 660      38.240  39.480  39.210  1.00  0.00           H
ATOM   1146  HB2 GLN A 660      36.980  39.320  37.990  1.00  0.00           H
ATOM   1147  CG  GLN A 660      38.790  39.380  37.000  1.00  0.00           C
ATOM   1148  HG1 GLN A 660      39.860  39.370  37.280  1.00  0.00           H
ATOM   1149  HG2 GLN A 660      38.560  40.440  36.800  1.00  0.00           H
ATOM   1150  CD  GLN A 660      38.640  38.600  35.650  1.00  0.00           C
ATOM   1151  OE1 GLN A 660      39.150  37.560  35.420  1.00  0.00           O
ATOM   1152  NE2 GLN A 660      37.750  39.100  34.800  1.00  0.00           N
ATOM   1153 HE21 GLN A 660      37.370  38.700  33.960  1.00  0.00           H
ATOM   1154 HE22 GLN A 660      37.490  40.050  34.950  1.00  0.00           H
ATOM   1155  C   GLN A 660      39.180  36.820  38.770  1.00  0.00           C
ATOM   1156  O   GLN A 660      39.950  37.470  39.460  1.00  0.00           O
ATOM   1157  N   PRO A 661      39.480  35.580  38.410  1.00  0.00           N
ATOM   1158  CD  PRO A 661      38.620  34.870  37.500  1.00  0.00           C
ATOM   1159  HD1 PRO A 661      38.460  35.400  36.540  1.00  0.00           H
ATOM   1160  HD2 PRO A 661      37.630  34.740  37.980  1.00  0.00           H
ATOM   1161  CA  PRO A 661      40.300  34.670  39.210  1.00  0.00           C
ATOM   1162  HA  PRO A 661      40.070  34.750  40.260  1.00  0.00           H
ATOM   1163  CB  PRO A 661      40.160  33.270  38.580  1.00  0.00           C
ATOM   1164  HB1 PRO A 661      39.470  32.630  39.160  1.00  0.00           H
ATOM   1165  HB2 PRO A 661      41.100  32.700  38.420  1.00  0.00           H
ATOM   1166  CG  PRO A 661      39.280  33.490  37.330  1.00  0.00           C
ATOM   1167  HG1 PRO A 661      39.840  33.480  36.370  1.00  0.00           H
ATOM   1168  HG2 PRO A 661      38.530  32.670  37.290  1.00  0.00           H
ATOM   1169  C   PRO A 661      41.830  35.050  39.100  1.00  0.00           C
ATOM   1170  O   PRO A 661      42.710  34.740  39.960  1.00  0.00           O
ATOM   1171  N   LEU A 662      42.120  35.830  38.100  1.00  0.00           N
ATOM   1172  HN  LEU A 662      41.400  36.070  37.470  1.00  0.00           H
ATOM   1173  CA  LEU A 662      43.440  36.320  37.820  1.00  0.00           C
ATOM   1174  HA  LEU A 662      44.160  35.520  37.970  1.00  0.00           H
ATOM   1175  CB  LEU A 662      43.480  36.700  36.290  1.00  0.00           C
ATOM   1176  HB1 LEU A 662      44.530  37.090  36.190  1.00  0.00           H
ATOM   1177  HB2 LEU A 662      42.680  37.450  36.150  1.00  0.00           H
ATOM   1178  CG  LEU A 662      43.340  35.500  35.250  1.00  0.00           C
ATOM   1179  HG  LEU A 662      42.340  35.010  35.390  1.00  0.00           H
ATOM   1180  CD1 LEU A 662      43.410  36.100  33.830  1.00  0.00           C
ATOM   1181 HD11 LEU A 662      44.490  36.200  33.570  1.00  0.00           H
ATOM   1182 HD12 LEU A 662      42.930  37.100  33.880  1.00  0.00           H
ATOM   1183 HD13 LEU A 662      42.930  35.320  33.210  1.00  0.00           H
ATOM   1184  CD2 LEU A 662      44.350  34.380  35.470  1.00  0.00           C
ATOM   1185 HD21 LEU A 662      45.390  34.740  35.470  1.00  0.00           H
ATOM   1186 HD22 LEU A 662      44.240  33.650  34.640  1.00  0.00           H
ATOM   1187 HD23 LEU A 662      44.140  33.780  36.380  1.00  0.00           H
ATOM   1188  C   LEU A 662      43.880  37.470  38.690  1.00  0.00           C
ATOM   1189  O   LEU A 662      45.050  37.810  38.740  1.00  0.00           O
ATOM   1190  N   THR A 663      42.840  38.190  39.310  1.00  0.00           N
ATOM   1191  HN  THR A 663      41.930  37.800  39.200  1.00  0.00           H
ATOM   1192  CA  THR A 663      43.160  39.110  40.350  1.00  0.00           C
ATOM   1193  HA  THR A 663      44.130  39.500  40.100  1.00  0.00           H
ATOM   1194  CB  THR A 663      42.140  40.210  40.420  1.00  0.00           C
ATOM   1195  HB  THR A 663      42.370  40.930  41.250  1.00  0.00           H
ATOM   1196  OG1 THR A 663      40.790  39.800  40.570  1.00  0.00           O
ATOM   1197  HG1 THR A 663      40.690  39.040  39.990  1.00  0.00           H
ATOM   1198  CG2 THR A 663      42.220  41.070  39.170  1.00  0.00           C
ATOM   1199 HG21 THR A 663      43.250  41.430  38.990  1.00  0.00           H
ATOM   1200 HG22 THR A 663      41.510  41.910  39.320  1.00  0.00           H
ATOM   1201 HG23 THR A 663      41.930  40.490  38.260  1.00  0.00           H
ATOM   1202  C   THR A 663      43.440  38.570  41.700  1.00  0.00           C
ATOM   1203  O   THR A 663      42.850  37.630  42.130  1.00  0.00           O
ATOM   1204  N   ILE A 664      44.360  39.170  42.440  1.00  0.00           N
ATOM   1205  HN  ILE A 664      44.790  39.980  42.060  1.00  0.00           H
ATOM   1206  CA  ILE A 664      44.800  38.670  43.720  1.00  0.00           C
ATOM   1207  HA  ILE A 664      44.130  37.860  44.000  1.00  0.00           H
ATOM   1208  CB  ILE A 664      46.240  38.170  43.730  1.00  0.00           C
ATOM   1209  HB  ILE A 664      46.820  39.070  43.420  1.00  0.00           H
ATOM   1210  CG2 ILE A 664      46.880  37.850  45.110  1.00  0.00           C
ATOM   1211 HG21 ILE A 664      46.750  38.720  45.800  1.00  0.00           H
ATOM   1212 HG22 ILE A 664      47.920  37.570  44.910  1.00  0.00           H
ATOM   1213 HG23 ILE A 664      46.360  37.010  45.630  1.00  0.00           H
ATOM   1214  CG1 ILE A 664      46.400  36.870  42.880  1.00  0.00           C
ATOM   1215 HG11 ILE A 664      47.480  36.710  42.720  1.00  0.00           H
ATOM   1216 HG12 ILE A 664      46.040  36.990  41.830  1.00  0.00           H
ATOM   1217  CD  ILE A 664      45.870  35.580  43.520  1.00  0.00           C
ATOM   1218  HD1 ILE A 664      44.760  35.520  43.620  1.00  0.00           H
ATOM   1219  HD2 ILE A 664      46.410  35.480  44.490  1.00  0.00           H
ATOM   1220  HD3 ILE A 664      46.210  34.750  42.870  1.00  0.00           H
ATOM   1221  C   ILE A 664      44.530  39.780  44.720  1.00  0.00           C
ATOM   1222  O   ILE A 664      44.670  40.980  44.490  1.00  0.00           O
ATOM   1223  N   LEU A 665      43.920  39.420  45.880  1.00  0.00           N
ATOM   1224  HN  LEU A 665      43.800  38.450  46.050  1.00  0.00           H
ATOM   1225  CA  LEU A 665      43.700  40.220  47.030  1.00  0.00           C
ATOM   1226  HA  LEU A 665      43.210  41.130  46.700  1.00  0.00           H
ATOM   1227  CB  LEU A 665      42.820  39.640  48.110  1.00  0.00           C
ATOM   1228  HB1 LEU A 665      42.660  40.430  48.880  1.00  0.00           H
ATOM   1229  HB2 LEU A 665      43.460  38.920  48.650  1.00  0.00           H
ATOM   1230  CG  LEU A 665      41.570  38.980  47.550  1.00  0.00           C
ATOM   1231  HG  LEU A 665      41.810  38.020  47.050  1.00  0.00           H
ATOM   1232  CD1 LEU A 665      40.610  38.490  48.690  1.00  0.00           C
ATOM   1233 HD11 LEU A 665      41.170  38.020  49.530  1.00  0.00           H
ATOM   1234 HD12 LEU A 665      39.780  37.850  48.330  1.00  0.00           H
ATOM   1235 HD13 LEU A 665      40.210  39.410  49.180  1.00  0.00           H
ATOM   1236  CD2 LEU A 665      40.770  39.740  46.560  1.00  0.00           C
ATOM   1237 HD21 LEU A 665      41.300  40.030  45.620  1.00  0.00           H
ATOM   1238 HD22 LEU A 665      40.610  40.760  46.970  1.00  0.00           H
ATOM   1239 HD23 LEU A 665      39.800  39.290  46.260  1.00  0.00           H
ATOM   1240  C   LEU A 665      45.060  40.710  47.610  1.00  0.00           C
ATOM   1241  O   LEU A 665      46.070  40.040  47.800  1.00  0.00           O
ATOM   1242  N   GLY A 666      45.000  41.960  48.050  1.00  0.00           N
ATOM   1243  HN  GLY A 666      44.180  42.500  47.890  1.00  0.00           H
ATOM   1244  CA  GLY A 666      46.240  42.540  48.580  1.00  0.00           C
ATOM   1245  HA1 GLY A 666      46.760  42.940  47.730  1.00  0.00           H
ATOM   1246  HA2 GLY A 666      46.850  41.820  49.110  1.00  0.00           H
ATOM   1247  C   GLY A 666      46.060  43.710  49.500  1.00  0.00           C
ATOM   1248  O   GLY A 666      44.890  44.040  49.880  1.00  0.00           O
ATOM   1249  N   SER A 667      47.210  44.360  49.870  1.00  0.00           N
ATOM   1250  HN  SER A 667      48.070  44.140  49.420  1.00  0.00           H
ATOM   1251  CA  SER A 667      47.250  45.410  50.900  1.00  0.00           C
ATOM   1252  HA  SER A 667      46.540  45.100  51.660  1.00  0.00           H
ATOM   1253  CB  SER A 667      48.750  45.580  51.360  1.00  0.00           C
ATOM   1254  HB1 SER A 667      48.940  44.670  51.970  1.00  0.00           H
ATOM   1255  HB2 SER A 667      48.840  46.500  51.980  1.00  0.00           H
ATOM   1256  OG  SER A 667      49.760  45.670  50.320  1.00  0.00           O
ATOM   1257  HG1 SER A 667      49.650  46.580  50.030  1.00  0.00           H
ATOM   1258  C   SER A 667      46.780  46.800  50.450  1.00  0.00           C
ATOM   1259  O   SER A 667      47.580  47.690  50.140  1.00  0.00           O
ATOM   1260  N   THR A 668      45.450  46.910  50.340  1.00  0.00           N
ATOM   1261  HN  THR A 668      44.930  46.080  50.580  1.00  0.00           H
ATOM   1262  CA  THR A 668      44.840  48.180  50.050  1.00  0.00           C
ATOM   1263  HA  THR A 668      45.290  48.370  49.090  1.00  0.00           H
ATOM   1264  CB  THR A 668      43.330  48.140  49.820  1.00  0.00           C
ATOM   1265  HB  THR A 668      43.080  47.640  48.850  1.00  0.00           H
ATOM   1266  OG1 THR A 668      42.670  49.380  49.830  1.00  0.00           O
ATOM   1267  HG1 THR A 668      42.850  49.610  48.910  1.00  0.00           H
ATOM   1268  CG2 THR A 668      42.790  47.230  50.910  1.00  0.00           C
ATOM   1269 HG21 THR A 668      43.050  46.150  50.800  1.00  0.00           H
ATOM   1270 HG22 THR A 668      41.720  47.410  51.160  1.00  0.00           H
ATOM   1271 HG23 THR A 668      43.200  47.480  51.910  1.00  0.00           H
ATOM   1272  C   THR A 668      45.320  49.450  50.810  1.00  0.00           C
ATOM   1273  O   THR A 668      44.930  49.630  52.020  1.00  0.00           O
ATOM   1274  N   GLY A 669      46.180  50.280  50.170  1.00  0.00           N
ATOM   1275  HN  GLY A 669      46.300  50.230  49.180  1.00  0.00           H
ATOM   1276  CA  GLY A 669      46.620  51.510  50.800  1.00  0.00           C
ATOM   1277  HA1 GLY A 669      47.110  52.100  50.040  1.00  0.00           H
ATOM   1278  HA2 GLY A 669      47.330  51.200  51.550  1.00  0.00           H
ATOM   1279  C   GLY A 669      45.590  52.490  51.360  1.00  0.00           C
ATOM   1280  O   GLY A 669      45.760  52.940  52.450  1.00  0.00           O
ATOM   1281  N   PRO A 670      44.460  52.790  50.650  1.00  0.00           N
ATOM   1282  CD  PRO A 670      44.470  52.770  49.240  1.00  0.00           C
ATOM   1283  HD1 PRO A 670      44.000  51.830  48.890  1.00  0.00           H
ATOM   1284  HD2 PRO A 670      45.480  52.810  48.810  1.00  0.00           H
ATOM   1285  CA  PRO A 670      43.430  53.610  51.220  1.00  0.00           C
ATOM   1286  HA  PRO A 670      43.850  54.510  51.630  1.00  0.00           H
ATOM   1287  CB  PRO A 670      42.540  53.800  49.950  1.00  0.00           C
ATOM   1288  HB1 PRO A 670      41.910  54.700  50.090  1.00  0.00           H
ATOM   1289  HB2 PRO A 670      41.960  52.890  49.670  1.00  0.00           H
ATOM   1290  CG  PRO A 670      43.570  53.950  48.880  1.00  0.00           C
ATOM   1291  HG1 PRO A 670      43.250  53.830  47.830  1.00  0.00           H
ATOM   1292  HG2 PRO A 670      44.010  54.960  49.070  1.00  0.00           H
ATOM   1293  C   PRO A 670      42.610  53.000  52.240  1.00  0.00           C
ATOM   1294  O   PRO A 670      42.090  53.780  53.110  1.00  0.00           O
ATOM   1295  N   VAL A 671      42.410  51.690  52.310  1.00  0.00           N
ATOM   1296  HN  VAL A 671      42.760  51.050  51.630  1.00  0.00           H
ATOM   1297  CA  VAL A 671      41.660  51.110  53.520  1.00  0.00           C
ATOM   1298  HA  VAL A 671      40.730  51.670  53.560  1.00  0.00           H
ATOM   1299  CB  VAL A 671      41.270  49.650  53.390  1.00  0.00           C
ATOM   1300  HB  VAL A 671      42.170  49.040  53.150  1.00  0.00           H
ATOM   1301  CG1 VAL A 671      40.660  49.160  54.720  1.00  0.00           C
ATOM   1302 HG11 VAL A 671      40.240  48.130  54.610  1.00  0.00           H
ATOM   1303 HG12 VAL A 671      39.900  49.880  55.080  1.00  0.00           H
ATOM   1304 HG13 VAL A 671      41.520  49.090  55.420  1.00  0.00           H
ATOM   1305  CG2 VAL A 671      40.150  49.450  52.340  1.00  0.00           C
ATOM   1306 HG21 VAL A 671      39.220  49.950  52.700  1.00  0.00           H
ATOM   1307 HG22 VAL A 671      39.990  48.360  52.190  1.00  0.00           H
ATOM   1308 HG23 VAL A 671      40.470  49.950  51.400  1.00  0.00           H
ATOM   1309  C   VAL A 671      42.500  51.370  54.750  1.00  0.00           C
ATOM   1310  O   VAL A 671      42.000  51.690  55.820  1.00  0.00           O
ATOM   1311  N   LEU A 672      43.860  51.210  54.600  1.00  0.00           N
ATOM   1312  HN  LEU A 672      44.160  50.850  53.720  1.00  0.00           H
ATOM   1313  CA  LEU A 672      44.870  51.400  55.710  1.00  0.00           C
ATOM   1314  HA  LEU A 672      44.700  50.720  56.530  1.00  0.00           H
ATOM   1315  CB  LEU A 672      46.300  51.000  55.280  1.00  0.00           C
ATOM   1316  HB1 LEU A 672      46.590  51.680  54.460  1.00  0.00           H
ATOM   1317  HB2 LEU A 672      46.250  49.940  54.930  1.00  0.00           H
ATOM   1318  CG  LEU A 672      47.420  51.280  56.350  1.00  0.00           C
ATOM   1319  HG  LEU A 672      47.460  52.340  56.670  1.00  0.00           H
ATOM   1320  CD1 LEU A 672      47.230  50.240  57.540  1.00  0.00           C
ATOM   1321 HD11 LEU A 672      48.120  50.160  58.220  1.00  0.00           H
ATOM   1322 HD12 LEU A 672      47.120  49.220  57.110  1.00  0.00           H
ATOM   1323 HD13 LEU A 672      46.430  50.610  58.210  1.00  0.00           H
ATOM   1324  CD2 LEU A 672      48.840  50.960  55.750  1.00  0.00           C
ATOM   1325 HD21 LEU A 672      49.030  51.490  54.790  1.00  0.00           H
ATOM   1326 HD22 LEU A 672      48.870  49.870  55.520  1.00  0.00           H
ATOM   1327 HD23 LEU A 672      49.550  51.090  56.600  1.00  0.00           H
ATOM   1328  C   LEU A 672      44.810  52.780  56.260  1.00  0.00           C
ATOM   1329  O   LEU A 672      44.880  52.990  57.480  1.00  0.00           O
ATOM   1330  N   VAL A 673      44.730  53.810  55.350  1.00  0.00           N
ATOM   1331  HN  VAL A 673      44.790  53.470  54.420  1.00  0.00           H
ATOM   1332  CA  VAL A 673      44.470  55.220  55.560  1.00  0.00           C
ATOM   1333  HA  VAL A 673      45.240  55.570  56.230  1.00  0.00           H
ATOM   1334  CB  VAL A 673      44.570  56.140  54.320  1.00  0.00           C
ATOM   1335  HB  VAL A 673      43.970  55.750  53.460  1.00  0.00           H
ATOM   1336  CG1 VAL A 673      44.150  57.670  54.620  1.00  0.00           C
ATOM   1337 HG11 VAL A 673      44.560  58.390  53.890  1.00  0.00           H
ATOM   1338 HG12 VAL A 673      44.520  57.850  55.650  1.00  0.00           H
ATOM   1339 HG13 VAL A 673      43.050  57.860  54.660  1.00  0.00           H
ATOM   1340  CG2 VAL A 673      46.010  56.240  53.880  1.00  0.00           C
ATOM   1341 HG21 VAL A 673      46.550  56.400  54.830  1.00  0.00           H
ATOM   1342 HG22 VAL A 673      46.310  57.090  53.210  1.00  0.00           H
ATOM   1343 HG23 VAL A 673      46.520  55.370  53.440  1.00  0.00           H
ATOM   1344  C   VAL A 673      43.080  55.460  56.280  1.00  0.00           C
ATOM   1345  O   VAL A 673      42.960  56.110  57.360  1.00  0.00           O
ATOM   1346  N   PHE A 674      41.990  54.960  55.680  1.00  0.00           N
ATOM   1347  HN  PHE A 674      42.240  54.450  54.860  1.00  0.00           H
ATOM   1348  CA  PHE A 674      40.610  54.950  56.170  1.00  0.00           C
ATOM   1349  HA  PHE A 674      40.320  55.990  56.210  1.00  0.00           H
ATOM   1350  CB  PHE A 674      39.660  54.570  55.020  1.00  0.00           C
ATOM   1351  HB1 PHE A 674      39.990  53.620  54.530  1.00  0.00           H
ATOM   1352  HB2 PHE A 674      39.620  55.300  54.180  1.00  0.00           H
ATOM   1353  CG  PHE A 674      38.250  54.440  55.540  1.00  0.00           C
ATOM   1354  CD1 PHE A 674      37.310  55.460  55.730  1.00  0.00           C
ATOM   1355  HD1 PHE A 674      37.640  56.470  55.580  1.00  0.00           H
ATOM   1356  CE1 PHE A 674      36.140  55.260  56.500  1.00  0.00           C
ATOM   1357  HE1 PHE A 674      35.420  56.060  56.510  1.00  0.00           H
ATOM   1358  CZ  PHE A 674      35.920  54.030  57.100  1.00  0.00           C
ATOM   1359  HZ  PHE A 674      35.030  53.970  57.720  1.00  0.00           H
ATOM   1360  CD2 PHE A 674      37.970  53.110  56.130  1.00  0.00           C
ATOM   1361  HD2 PHE A 674      38.690  52.300  56.200  1.00  0.00           H
ATOM   1362  CE2 PHE A 674      36.790  53.010  56.920  1.00  0.00           C
ATOM   1363  HE2 PHE A 674      36.550  52.060  57.390  1.00  0.00           H
ATOM   1364  C   PHE A 674      40.440  54.350  57.590  1.00  0.00           C
ATOM   1365  O   PHE A 674      39.750  54.990  58.420  1.00  0.00           O
ATOM   1366  N   GLU A 675      41.020  53.240  57.880  1.00  0.00           N
ATOM   1367  HN  GLU A 675      41.480  52.690  57.180  1.00  0.00           H
ATOM   1368  CA  GLU A 675      41.080  52.730  59.220  1.00  0.00           C
ATOM   1369  HA  GLU A 675      40.080  52.660  59.610  1.00  0.00           H
ATOM   1370  CB  GLU A 675      41.340  51.170  59.090  1.00  0.00           C
ATOM   1371  HB1 GLU A 675      41.500  50.730  60.110  1.00  0.00           H
ATOM   1372  HB2 GLU A 675      42.290  50.950  58.570  1.00  0.00           H
ATOM   1373  CG  GLU A 675      40.150  50.430  58.420  1.00  0.00           C
ATOM   1374  HG1 GLU A 675      40.580  49.690  57.710  1.00  0.00           H
ATOM   1375  HG2 GLU A 675      39.470  51.130  57.870  1.00  0.00           H
ATOM   1376  CD  GLU A 675      39.300  49.550  59.410  1.00  0.00           C
ATOM   1377  OE1 GLU A 675      39.030  48.460  58.890  1.00  0.00           O
ATOM   1378  OE2 GLU A 675      39.030  49.770  60.600  1.00  0.00           O
ATOM   1379  C   GLU A 675      41.990  53.530  60.200  1.00  0.00           C
ATOM   1380  O   GLU A 675      41.550  53.740  61.330  1.00  0.00           O
ATOM   1381  N   LYS A 676      43.180  54.070  59.820  1.00  0.00           N
ATOM   1382  HN  LYS A 676      43.530  53.790  58.930  1.00  0.00           H
ATOM   1383  CA  LYS A 676      43.910  54.880  60.760  1.00  0.00           C
ATOM   1384  HA  LYS A 676      44.160  54.260  61.600  1.00  0.00           H
ATOM   1385  CB  LYS A 676      45.300  55.340  60.160  1.00  0.00           C
ATOM   1386  HB1 LYS A 676      45.160  55.990  59.270  1.00  0.00           H
ATOM   1387  HB2 LYS A 676      45.800  54.430  59.760  1.00  0.00           H
ATOM   1388  CG  LYS A 676      46.240  56.080  61.150  1.00  0.00           C
ATOM   1389  HG1 LYS A 676      46.290  55.390  62.020  1.00  0.00           H
ATOM   1390  HG2 LYS A 676      45.930  57.110  61.440  1.00  0.00           H
ATOM   1391  CD  LYS A 676      47.710  56.270  60.650  1.00  0.00           C
ATOM   1392  HD1 LYS A 676      47.800  57.140  59.960  1.00  0.00           H
ATOM   1393  HD2 LYS A 676      47.930  55.320  60.110  1.00  0.00           H
ATOM   1394  CE  LYS A 676      48.690  56.480  61.790  1.00  0.00           C
ATOM   1395  HE1 LYS A 676      48.490  55.760  62.610  1.00  0.00           H
ATOM   1396  HE2 LYS A 676      48.540  57.520  62.140  1.00  0.00           H
ATOM   1397  NZ  LYS A 676      50.050  56.220  61.320  1.00  0.00           N
ATOM   1398  HZ1 LYS A 676      50.160  55.210  61.090  1.00  0.00           H
ATOM   1399  HZ2 LYS A 676      50.600  56.400  62.190  1.00  0.00           H
ATOM   1400  HZ3 LYS A 676      50.250  56.910  60.570  1.00  0.00           H
ATOM   1401  C   LYS A 676      43.140  56.110  61.230  1.00  0.00           C
ATOM   1402  O   LYS A 676      43.190  56.520  62.390  1.00  0.00           O
ATOM   1403  N   ILE A 677      42.480  56.780  60.250  1.00  0.00           N
ATOM   1404  HN  ILE A 677      42.610  56.490  59.310  1.00  0.00           H
ATOM   1405  CA  ILE A 677      41.460  57.840  60.510  1.00  0.00           C
ATOM   1406  HA  ILE A 677      41.940  58.510  61.210  1.00  0.00           H
ATOM   1407  CB  ILE A 677      40.900  58.510  59.250  1.00  0.00           C
ATOM   1408  HB  ILE A 677      40.330  57.800  58.620  1.00  0.00           H
ATOM   1409  CG2 ILE A 677      39.970  59.720  59.530  1.00  0.00           C
ATOM   1410 HG21 ILE A 677      39.470  60.110  58.630  1.00  0.00           H
ATOM   1411 HG22 ILE A 677      40.520  60.520  60.100  1.00  0.00           H
ATOM   1412 HG23 ILE A 677      39.130  59.400  60.190  1.00  0.00           H
ATOM   1413  CG1 ILE A 677      42.080  59.150  58.420  1.00  0.00           C
ATOM   1414 HG11 ILE A 677      42.930  58.450  58.270  1.00  0.00           H
ATOM   1415 HG12 ILE A 677      42.610  59.950  58.980  1.00  0.00           H
ATOM   1416  CD  ILE A 677      41.580  59.820  57.070  1.00  0.00           C
ATOM   1417  HD1 ILE A 677      41.120  60.820  57.240  1.00  0.00           H
ATOM   1418  HD2 ILE A 677      40.830  59.200  56.550  1.00  0.00           H
ATOM   1419  HD3 ILE A 677      42.450  59.920  56.390  1.00  0.00           H
ATOM   1420  C   ILE A 677      40.280  57.400  61.380  1.00  0.00           C
ATOM   1421  O   ILE A 677      39.940  58.120  62.300  1.00  0.00           O
ATOM   1422  N   LEU A 678      39.690  56.240  61.140  1.00  0.00           N
ATOM   1423  HN  LEU A 678      39.880  55.610  60.390  1.00  0.00           H
ATOM   1424  CA  LEU A 678      38.580  55.750  61.900  1.00  0.00           C
ATOM   1425  HA  LEU A 678      37.780  56.490  61.880  1.00  0.00           H
ATOM   1426  CB  LEU A 678      38.060  54.520  61.140  1.00  0.00           C
ATOM   1427  HB1 LEU A 678      38.780  53.670  61.100  1.00  0.00           H
ATOM   1428  HB2 LEU A 678      37.750  54.780  60.120  1.00  0.00           H
ATOM   1429  CG  LEU A 678      36.970  53.730  61.880  1.00  0.00           C
ATOM   1430  HG  LEU A 678      37.410  53.210  62.750  1.00  0.00           H
ATOM   1431  CD1 LEU A 678      35.670  54.530  62.290  1.00  0.00           C
ATOM   1432 HD11 LEU A 678      35.270  54.890  61.320  1.00  0.00           H
ATOM   1433 HD12 LEU A 678      35.900  55.330  63.040  1.00  0.00           H
ATOM   1434 HD13 LEU A 678      35.120  53.680  62.770  1.00  0.00           H
ATOM   1435  CD2 LEU A 678      36.470  52.520  61.110  1.00  0.00           C
ATOM   1436 HD21 LEU A 678      35.640  52.010  61.640  1.00  0.00           H
ATOM   1437 HD22 LEU A 678      37.310  51.820  60.910  1.00  0.00           H
ATOM   1438 HD23 LEU A 678      36.070  52.810  60.120  1.00  0.00           H
ATOM   1439  C   LEU A 678      38.840  55.490  63.370  1.00  0.00           C
ATOM   1440  O   LEU A 678      38.100  55.920  64.240  1.00  0.00           O
ATOM   1441  N   TYR A 679      40.020  54.850  63.650  1.00  0.00           N
ATOM   1442  HN  TYR A 679      40.640  54.590  62.920  1.00  0.00           H
ATOM   1443  CA  TYR A 679      40.570  54.560  65.000  1.00  0.00           C
ATOM   1444  HA  TYR A 679      39.790  53.980  65.470  1.00  0.00           H
ATOM   1445  CB  TYR A 679      41.920  53.860  64.880  1.00  0.00           C
ATOM   1446  HB1 TYR A 679      42.600  54.560  64.350  1.00  0.00           H
ATOM   1447  HB2 TYR A 679      41.840  52.930  64.280  1.00  0.00           H
ATOM   1448  CG  TYR A 679      42.540  53.510  66.260  1.00  0.00           C
ATOM   1449  CD1 TYR A 679      41.790  52.650  67.090  1.00  0.00           C
ATOM   1450  HD1 TYR A 679      40.830  52.330  66.760  1.00  0.00           H
ATOM   1451  CE1 TYR A 679      42.260  52.350  68.430  1.00  0.00           C
ATOM   1452  HE1 TYR A 679      41.720  51.650  69.040  1.00  0.00           H
ATOM   1453  CZ  TYR A 679      43.410  53.030  68.890  1.00  0.00           C
ATOM   1454  OH  TYR A 679      43.760  52.890  70.250  1.00  0.00           O
ATOM   1455  HH  TYR A 679      44.650  53.210  70.420  1.00  0.00           H
ATOM   1456  CD2 TYR A 679      43.630  54.230  66.760  1.00  0.00           C
ATOM   1457  HD2 TYR A 679      44.000  54.990  66.080  1.00  0.00           H
ATOM   1458  CE2 TYR A 679      44.000  54.030  68.090  1.00  0.00           C
ATOM   1459  HE2 TYR A 679      44.770  54.680  68.470  1.00  0.00           H
ATOM   1460  C   TYR A 679      40.790  55.850  65.740  1.00  0.00           C
ATOM   1461  O   TYR A 679      40.350  55.980  66.910  1.00  0.00           O
ATOM   1462  N   LYS A 680      41.420  56.840  65.070  1.00  0.00           N
ATOM   1463  HN  LYS A 680      41.830  56.660  64.160  1.00  0.00           H
ATOM   1464  CA  LYS A 680      41.600  58.130  65.620  1.00  0.00           C
ATOM   1465  HA  LYS A 680      42.140  58.040  66.560  1.00  0.00           H
ATOM   1466  CB  LYS A 680      42.630  58.930  64.740  1.00  0.00           C
ATOM   1467  HB1 LYS A 680      42.670  60.000  65.060  1.00  0.00           H
ATOM   1468  HB2 LYS A 680      42.340  58.840  63.670  1.00  0.00           H
ATOM   1469  CG  LYS A 680      44.090  58.440  64.890  1.00  0.00           C
ATOM   1470  HG1 LYS A 680      44.710  58.880  64.080  1.00  0.00           H
ATOM   1471  HG2 LYS A 680      44.210  57.340  64.720  1.00  0.00           H
ATOM   1472  CD  LYS A 680      44.710  58.840  66.260  1.00  0.00           C
ATOM   1473  HD1 LYS A 680      44.290  58.170  67.040  1.00  0.00           H
ATOM   1474  HD2 LYS A 680      44.610  59.900  66.560  1.00  0.00           H
ATOM   1475  CE  LYS A 680      46.220  58.600  66.260  1.00  0.00           C
ATOM   1476  HE1 LYS A 680      46.700  59.190  65.440  1.00  0.00           H
ATOM   1477  HE2 LYS A 680      46.500  57.520  66.160  1.00  0.00           H
ATOM   1478  NZ  LYS A 680      46.890  59.020  67.540  1.00  0.00           N
ATOM   1479  HZ1 LYS A 680      46.540  58.330  68.230  1.00  0.00           H
ATOM   1480  HZ2 LYS A 680      46.530  59.960  67.770  1.00  0.00           H
ATOM   1481  HZ3 LYS A 680      47.910  59.060  67.380  1.00  0.00           H
ATOM   1482  C   LYS A 680      40.430  58.980  65.810  1.00  0.00           C
ATOM   1483  O   LYS A 680      40.370  59.580  66.880  1.00  0.00           O
ATOM   1484  N   PHE A 681      39.370  58.900  64.990  1.00  0.00           N
ATOM   1485  HN  PHE A 681      39.660  58.460  64.140  1.00  0.00           H
ATOM   1486  CA  PHE A 681      38.050  59.510  65.150  1.00  0.00           C
ATOM   1487  HA  PHE A 681      38.310  60.550  65.290  1.00  0.00           H
ATOM   1488  CB  PHE A 681      37.180  59.260  63.900  1.00  0.00           C
ATOM   1489  HB1 PHE A 681      36.960  58.190  63.720  1.00  0.00           H
ATOM   1490  HB2 PHE A 681      37.790  59.590  63.020  1.00  0.00           H
ATOM   1491  CG  PHE A 681      35.840  60.030  64.040  1.00  0.00           C
ATOM   1492  CD1 PHE A 681      34.770  59.360  64.660  1.00  0.00           C
ATOM   1493  HD1 PHE A 681      34.940  58.370  65.030  1.00  0.00           H
ATOM   1494  CE1 PHE A 681      33.510  59.970  64.810  1.00  0.00           C
ATOM   1495  HE1 PHE A 681      32.740  59.420  65.330  1.00  0.00           H
ATOM   1496  CZ  PHE A 681      33.340  61.280  64.460  1.00  0.00           C
ATOM   1497  HZ  PHE A 681      32.390  61.770  64.600  1.00  0.00           H
ATOM   1498  CD2 PHE A 681      35.730  61.380  63.770  1.00  0.00           C
ATOM   1499  HD2 PHE A 681      36.590  61.940  63.450  1.00  0.00           H
ATOM   1500  CE2 PHE A 681      34.440  61.960  63.930  1.00  0.00           C
ATOM   1501  HE2 PHE A 681      34.360  63.020  63.750  1.00  0.00           H
ATOM   1502  C   PHE A 681      37.450  59.000  66.410  1.00  0.00           C
ATOM   1503  O   PHE A 681      37.000  59.770  67.280  1.00  0.00           O
ATOM   1504  N   CYS A 682      37.470  57.660  66.510  1.00  0.00           N
ATOM   1505  HN  CYS A 682      37.650  57.020  65.770  1.00  0.00           H
ATOM   1506  CA  CYS A 682      37.110  56.920  67.730  1.00  0.00           C
ATOM   1507  HA  CYS A 682      36.090  57.240  67.850  1.00  0.00           H
ATOM   1508  CB  CYS A 682      37.180  55.390  67.500  1.00  0.00           C
ATOM   1509  HB1 CYS A 682      36.990  54.900  68.470  1.00  0.00           H
ATOM   1510  HB2 CYS A 682      38.140  55.050  67.080  1.00  0.00           H
ATOM   1511  SG  CYS A 682      36.080  54.670  66.290  1.00  0.00           S
ATOM   1512  HG1 CYS A 682      36.660  55.220  65.240  1.00  0.00           H
ATOM   1513  C   CYS A 682      37.820  57.280  68.980  1.00  0.00           C
ATOM   1514  O   CYS A 682      37.220  57.430  70.080  1.00  0.00           O
ATOM   1515  N   ARG A 683      39.120  57.500  68.940  1.00  0.00           N
ATOM   1516  HN  ARG A 683      39.600  57.150  68.130  1.00  0.00           H
ATOM   1517  CA  ARG A 683      39.920  58.070  70.010  1.00  0.00           C
ATOM   1518  HA  ARG A 683      39.610  57.620  70.940  1.00  0.00           H
ATOM   1519  CB  ARG A 683      41.470  57.960  69.690  1.00  0.00           C
ATOM   1520  HB1 ARG A 683      41.970  58.580  70.470  1.00  0.00           H
ATOM   1521  HB2 ARG A 683      41.610  58.430  68.690  1.00  0.00           H
ATOM   1522  CG  ARG A 683      42.210  56.670  69.850  1.00  0.00           C
ATOM   1523  HG1 ARG A 683      43.290  56.910  69.700  1.00  0.00           H
ATOM   1524  HG2 ARG A 683      41.920  56.010  69.000  1.00  0.00           H
ATOM   1525  CD  ARG A 683      41.980  55.840  71.110  1.00  0.00           C
ATOM   1526  HD1 ARG A 683      42.690  54.990  71.240  1.00  0.00           H
ATOM   1527  HD2 ARG A 683      40.900  55.570  71.030  1.00  0.00           H
ATOM   1528  NE  ARG A 683      42.140  56.860  72.220  1.00  0.00           N
ATOM   1529  HE  ARG A 683      42.940  57.470  72.160  1.00  0.00           H
ATOM   1530  CZ  ARG A 683      41.770  56.720  73.490  1.00  0.00           C
ATOM   1531  NH1 ARG A 683      42.480  57.320  74.380  1.00  0.00           N
ATOM   1532 HH11 ARG A 683      42.430  56.960  75.310  1.00  0.00           H
ATOM   1533 HH12 ARG A 683      43.250  57.870  74.050  1.00  0.00           H
ATOM   1534  NH2 ARG A 683      40.960  55.810  73.880  1.00  0.00           N
ATOM   1535 HH21 ARG A 683      40.500  55.280  73.160  1.00  0.00           H
ATOM   1536 HH22 ARG A 683      40.940  55.560  74.850  1.00  0.00           H
ATOM   1537  C   ARG A 683      39.470  59.530  70.340  1.00  0.00           C
ATOM   1538  O   ARG A 683      39.390  59.800  71.520  1.00  0.00           O
ATOM   1539  N   ASP A 684      39.210  60.470  69.360  1.00  0.00           N
ATOM   1540  HN  ASP A 684      39.420  60.140  68.440  1.00  0.00           H
ATOM   1541  CA  ASP A 684      38.770  61.840  69.590  1.00  0.00           C
ATOM   1542  HA  ASP A 684      39.470  62.280  70.280  1.00  0.00           H
ATOM   1543  CB  ASP A 684      38.590  62.560  68.200  1.00  0.00           C
ATOM   1544  HB1 ASP A 684      37.910  63.430  68.310  1.00  0.00           H
ATOM   1545  HB2 ASP A 684      38.170  61.960  67.370  1.00  0.00           H
ATOM   1546  CG  ASP A 684      39.910  63.070  67.720  1.00  0.00           C
ATOM   1547  OD1 ASP A 684      40.890  62.960  68.470  1.00  0.00           O
ATOM   1548  OD2 ASP A 684      39.990  63.630  66.620  1.00  0.00           O
ATOM   1549  C   ASP A 684      37.390  61.840  70.230  1.00  0.00           C
ATOM   1550  O   ASP A 684      37.100  62.680  71.120  1.00  0.00           O
ATOM   1551  N   TYR A 685      36.440  60.930  69.840  1.00  0.00           N
ATOM   1552  HN  TYR A 685      36.620  60.400  69.010  1.00  0.00           H
ATOM   1553  CA  TYR A 685      35.030  61.010  70.220  1.00  0.00           C
ATOM   1554  HA  TYR A 685      34.990  61.920  70.780  1.00  0.00           H
ATOM   1555  CB  TYR A 685      34.070  61.130  68.990  1.00  0.00           C
ATOM   1556  HB1 TYR A 685      33.000  61.020  69.260  1.00  0.00           H
ATOM   1557  HB2 TYR A 685      34.280  60.260  68.320  1.00  0.00           H
ATOM   1558  CG  TYR A 685      34.310  62.410  68.340  1.00  0.00           C
ATOM   1559  CD1 TYR A 685      34.920  62.630  67.090  1.00  0.00           C
ATOM   1560  HD1 TYR A 685      35.390  61.770  66.630  1.00  0.00           H
ATOM   1561  CE1 TYR A 685      35.200  63.960  66.700  1.00  0.00           C
ATOM   1562  HE1 TYR A 685      35.560  64.180  65.700  1.00  0.00           H
ATOM   1563  CZ  TYR A 685      34.590  65.020  67.280  1.00  0.00           C
ATOM   1564  OH  TYR A 685      34.760  66.270  66.750  1.00  0.00           O
ATOM   1565  HH  TYR A 685      34.280  66.910  67.280  1.00  0.00           H
ATOM   1566  CD2 TYR A 685      33.690  63.450  68.900  1.00  0.00           C
ATOM   1567  HD2 TYR A 685      33.120  63.350  69.810  1.00  0.00           H
ATOM   1568  CE2 TYR A 685      33.790  64.800  68.410  1.00  0.00           C
ATOM   1569  HE2 TYR A 685      33.410  65.570  69.050  1.00  0.00           H
ATOM   1570  C   TYR A 685      34.560  59.940  71.220  1.00  0.00           C
ATOM   1571  O   TYR A 685      33.390  59.880  71.540  1.00  0.00           O
ATOM   1572  N   GLN A 686      35.490  59.130  71.750  1.00  0.00           N
ATOM   1573  HN  GLN A 686      36.400  59.340  71.380  1.00  0.00           H
ATOM   1574  CA  GLN A 686      35.260  58.050  72.680  1.00  0.00           C
ATOM   1575  HA  GLN A 686      36.240  57.590  72.670  1.00  0.00           H
ATOM   1576  CB  GLN A 686      35.110  58.590  74.140  1.00  0.00           C
ATOM   1577  HB1 GLN A 686      34.950  57.810  74.920  1.00  0.00           H
ATOM   1578  HB2 GLN A 686      34.170  59.190  74.100  1.00  0.00           H
ATOM   1579  CG  GLN A 686      36.400  59.270  74.650  1.00  0.00           C
ATOM   1580  HG1 GLN A 686      36.190  59.620  75.670  1.00  0.00           H
ATOM   1581  HG2 GLN A 686      36.630  60.150  74.010  1.00  0.00           H
ATOM   1582  CD  GLN A 686      37.530  58.300  74.800  1.00  0.00           C
ATOM   1583  OE1 GLN A 686      37.540  57.410  75.610  1.00  0.00           O
ATOM   1584  NE2 GLN A 686      38.580  58.430  73.980  1.00  0.00           N
ATOM   1585 HE21 GLN A 686      39.280  57.720  74.040  1.00  0.00           H
ATOM   1586 HE22 GLN A 686      38.450  58.940  73.140  1.00  0.00           H
ATOM   1587  C   GLN A 686      34.270  56.960  72.280  1.00  0.00           C
ATOM   1588  O   GLN A 686      33.230  56.770  72.820  1.00  0.00           O
ATOM   1589  N   LEU A 687      34.680  56.110  71.280  1.00  0.00           N
ATOM   1590  HN  LEU A 687      35.510  56.310  70.770  1.00  0.00           H
ATOM   1591  CA  LEU A 687      33.780  55.140  70.590  1.00  0.00           C
ATOM   1592  HA  LEU A 687      32.850  54.980  71.090  1.00  0.00           H
ATOM   1593  CB  LEU A 687      33.440  55.540  69.190  1.00  0.00           C
ATOM   1594  HB1 LEU A 687      32.590  55.040  68.660  1.00  0.00           H
ATOM   1595  HB2 LEU A 687      34.250  55.330  68.460  1.00  0.00           H
ATOM   1596  CG  LEU A 687      33.140  57.070  68.900  1.00  0.00           C
ATOM   1597  HG  LEU A 687      34.060  57.610  69.230  1.00  0.00           H
ATOM   1598  CD1 LEU A 687      33.140  57.490  67.490  1.00  0.00           C
ATOM   1599 HD11 LEU A 687      33.050  58.600  67.490  1.00  0.00           H
ATOM   1600 HD12 LEU A 687      32.250  57.040  67.000  1.00  0.00           H
ATOM   1601 HD13 LEU A 687      34.060  57.160  66.930  1.00  0.00           H
ATOM   1602  CD2 LEU A 687      31.890  57.660  69.480  1.00  0.00           C
ATOM   1603 HD21 LEU A 687      30.960  57.350  68.950  1.00  0.00           H
ATOM   1604 HD22 LEU A 687      32.090  58.740  69.450  1.00  0.00           H
ATOM   1605 HD23 LEU A 687      31.780  57.420  70.560  1.00  0.00           H
ATOM   1606  C   LEU A 687      34.520  53.810  70.680  1.00  0.00           C
ATOM   1607  O   LEU A 687      35.730  53.810  70.680  1.00  0.00           O
ATOM   1608  N   SER A 688      33.870  52.670  70.660  1.00  0.00           N
ATOM   1609  HN  SER A 688      32.880  52.610  70.710  1.00  0.00           H
ATOM   1610  CA  SER A 688      34.570  51.390  70.700  1.00  0.00           C
ATOM   1611  HA  SER A 688      35.530  51.470  71.180  1.00  0.00           H
ATOM   1612  CB  SER A 688      33.770  50.340  71.460  1.00  0.00           C
ATOM   1613  HB1 SER A 688      32.780  50.120  71.000  1.00  0.00           H
ATOM   1614  HB2 SER A 688      33.460  50.770  72.440  1.00  0.00           H
ATOM   1615  OG  SER A 688      34.520  49.180  71.750  1.00  0.00           O
ATOM   1616  HG1 SER A 688      34.740  49.300  72.670  1.00  0.00           H
ATOM   1617  C   SER A 688      34.900  50.850  69.230  1.00  0.00           C
ATOM   1618  O   SER A 688      34.010  50.470  68.510  1.00  0.00           O
ATOM   1619  N   TYR A 689      36.240  50.820  68.860  1.00  0.00           N
ATOM   1620  HN  TYR A 689      37.000  50.990  69.490  1.00  0.00           H
ATOM   1621  CA  TYR A 689      36.820  50.740  67.520  1.00  0.00           C
ATOM   1622  HA  TYR A 689      36.430  51.540  66.920  1.00  0.00           H
ATOM   1623  CB  TYR A 689      38.300  50.810  67.770  1.00  0.00           C
ATOM   1624  HB1 TYR A 689      38.670  50.100  68.540  1.00  0.00           H
ATOM   1625  HB2 TYR A 689      38.630  51.830  68.070  1.00  0.00           H
ATOM   1626  CG  TYR A 689      39.020  50.430  66.450  1.00  0.00           C
ATOM   1627  CD1 TYR A 689      39.900  49.380  66.390  1.00  0.00           C
ATOM   1628  HD1 TYR A 689      40.230  48.870  67.280  1.00  0.00           H
ATOM   1629  CE1 TYR A 689      40.450  49.010  65.130  1.00  0.00           C
ATOM   1630  HE1 TYR A 689      41.120  48.170  65.170  1.00  0.00           H
ATOM   1631  CZ  TYR A 689      40.120  49.710  63.970  1.00  0.00           C
ATOM   1632  OH  TYR A 689      40.670  49.210  62.770  1.00  0.00           O
ATOM   1633  HH  TYR A 689      40.250  49.650  62.030  1.00  0.00           H
ATOM   1634  CD2 TYR A 689      38.720  51.160  65.300  1.00  0.00           C
ATOM   1635  HD2 TYR A 689      38.090  52.040  65.340  1.00  0.00           H
ATOM   1636  CE2 TYR A 689      39.210  50.770  64.050  1.00  0.00           C
ATOM   1637  HE2 TYR A 689      39.010  51.290  63.130  1.00  0.00           H
ATOM   1638  C   TYR A 689      36.310  49.490  66.810  1.00  0.00           C
ATOM   1639  O   TYR A 689      35.730  49.590  65.710  1.00  0.00           O
ATOM   1640  N   LEU A 690      36.540  48.350  67.480  1.00  0.00           N
ATOM   1641  HN  LEU A 690      36.920  48.360  68.410  1.00  0.00           H
ATOM   1642  CA  LEU A 690      36.260  47.010  66.890  1.00  0.00           C
ATOM   1643  HA  LEU A 690      36.860  46.990  66.000  1.00  0.00           H
ATOM   1644  CB  LEU A 690      36.910  45.890  67.730  1.00  0.00           C
ATOM   1645  HB1 LEU A 690      36.500  44.900  67.430  1.00  0.00           H
ATOM   1646  HB2 LEU A 690      36.630  46.070  68.790  1.00  0.00           H
ATOM   1647  CG  LEU A 690      38.450  45.840  67.720  1.00  0.00           C
ATOM   1648  HG  LEU A 690      38.700  46.830  68.160  1.00  0.00           H
ATOM   1649  CD1 LEU A 690      39.010  44.770  68.670  1.00  0.00           C
ATOM   1650 HD11 LEU A 690      40.110  44.680  68.720  1.00  0.00           H
ATOM   1651 HD12 LEU A 690      38.590  43.770  68.410  1.00  0.00           H
ATOM   1652 HD13 LEU A 690      38.800  45.000  69.730  1.00  0.00           H
ATOM   1653  CD2 LEU A 690      39.210  45.670  66.400  1.00  0.00           C
ATOM   1654 HD21 LEU A 690      39.260  44.600  66.100  1.00  0.00           H
ATOM   1655 HD22 LEU A 690      40.250  46.000  66.620  1.00  0.00           H
ATOM   1656 HD23 LEU A 690      38.780  46.320  65.610  1.00  0.00           H
ATOM   1657  C   LEU A 690      34.840  46.700  66.420  1.00  0.00           C
ATOM   1658  O   LEU A 690      34.540  46.200  65.330  1.00  0.00           O
ATOM   1659  N   SER A 691      33.880  47.180  67.300  1.00  0.00           N
ATOM   1660  HN  SER A 691      34.160  47.600  68.170  1.00  0.00           H
ATOM   1661  CA  SER A 691      32.510  47.070  67.170  1.00  0.00           C
ATOM   1662  HA  SER A 691      32.320  46.030  66.940  1.00  0.00           H
ATOM   1663  CB  SER A 691      31.810  47.350  68.560  1.00  0.00           C
ATOM   1664  HB1 SER A 691      32.050  48.390  68.880  1.00  0.00           H
ATOM   1665  HB2 SER A 691      32.210  46.590  69.270  1.00  0.00           H
ATOM   1666  OG  SER A 691      30.370  47.130  68.500  1.00  0.00           O
ATOM   1667  HG1 SER A 691      30.260  46.190  68.320  1.00  0.00           H
ATOM   1668  C   SER A 691      32.100  48.000  66.050  1.00  0.00           C
ATOM   1669  O   SER A 691      31.450  47.550  65.170  1.00  0.00           O
ATOM   1670  N   LEU A 692      32.450  49.330  66.150  1.00  0.00           N
ATOM   1671  HN  LEU A 692      33.070  49.570  66.880  1.00  0.00           H
ATOM   1672  CA  LEU A 692      31.920  50.300  65.240  1.00  0.00           C
ATOM   1673  HA  LEU A 692      30.860  50.170  65.100  1.00  0.00           H
ATOM   1674  CB  LEU A 692      32.310  51.680  65.830  1.00  0.00           C
ATOM   1675  HB1 LEU A 692      33.380  51.720  66.090  1.00  0.00           H
ATOM   1676  HB2 LEU A 692      31.860  51.760  66.840  1.00  0.00           H
ATOM   1677  CG  LEU A 692      31.920  53.020  65.100  1.00  0.00           C
ATOM   1678  HG  LEU A 692      32.540  53.090  64.180  1.00  0.00           H
ATOM   1679  CD1 LEU A 692      30.410  53.090  64.840  1.00  0.00           C
ATOM   1680 HD11 LEU A 692      30.090  53.980  64.260  1.00  0.00           H
ATOM   1681 HD12 LEU A 692      29.950  53.140  65.850  1.00  0.00           H
ATOM   1682 HD13 LEU A 692      29.960  52.290  64.220  1.00  0.00           H
ATOM   1683  CD2 LEU A 692      32.410  54.190  66.020  1.00  0.00           C
ATOM   1684 HD21 LEU A 692      33.430  54.080  66.440  1.00  0.00           H
ATOM   1685 HD22 LEU A 692      31.690  54.240  66.870  1.00  0.00           H
ATOM   1686 HD23 LEU A 692      32.330  55.180  65.510  1.00  0.00           H
ATOM   1687  C   LEU A 692      32.490  50.050  63.930  1.00  0.00           C
ATOM   1688  O   LEU A 692      31.780  50.220  62.970  1.00  0.00           O
ATOM   1689  N   ARG A 693      33.760  49.620  63.780  1.00  0.00           N
ATOM   1690  HN  ARG A 693      34.390  49.510  64.540  1.00  0.00           H
ATOM   1691  CA  ARG A 693      34.240  49.260  62.380  1.00  0.00           C
ATOM   1692  HA  ARG A 693      33.950  50.120  61.780  1.00  0.00           H
ATOM   1693  CB  ARG A 693      35.770  49.010  62.370  1.00  0.00           C
ATOM   1694  HB1 ARG A 693      36.260  49.840  62.910  1.00  0.00           H
ATOM   1695  HB2 ARG A 693      36.220  49.140  61.360  1.00  0.00           H
ATOM   1696  CG  ARG A 693      36.230  47.640  63.020  1.00  0.00           C
ATOM   1697  HG1 ARG A 693      35.710  46.740  62.610  1.00  0.00           H
ATOM   1698  HG2 ARG A 693      35.960  47.680  64.090  1.00  0.00           H
ATOM   1699  CD  ARG A 693      37.770  47.410  62.820  1.00  0.00           C
ATOM   1700  HD1 ARG A 693      38.180  46.570  63.430  1.00  0.00           H
ATOM   1701  HD2 ARG A 693      38.270  48.370  63.090  1.00  0.00           H
ATOM   1702  NE  ARG A 693      37.940  47.150  61.310  1.00  0.00           N
ATOM   1703  HE  ARG A 693      38.150  47.960  60.760  1.00  0.00           H
ATOM   1704  CZ  ARG A 693      37.860  45.930  60.710  1.00  0.00           C
ATOM   1705  NH1 ARG A 693      37.510  44.870  61.330  1.00  0.00           N
ATOM   1706 HH11 ARG A 693      37.200  44.870  62.280  1.00  0.00           H
ATOM   1707 HH12 ARG A 693      37.650  44.010  60.820  1.00  0.00           H
ATOM   1708  NH2 ARG A 693      38.220  45.850  59.410  1.00  0.00           N
ATOM   1709 HH21 ARG A 693      38.320  46.770  59.010  1.00  0.00           H
ATOM   1710 HH22 ARG A 693      38.170  45.010  58.880  1.00  0.00           H
ATOM   1711  C   ARG A 693      33.530  48.040  61.860  1.00  0.00           C
ATOM   1712  O   ARG A 693      33.270  48.010  60.710  1.00  0.00           O
ATOM   1713  N   THR A 694      33.150  47.130  62.740  1.00  0.00           N
ATOM   1714  HN  THR A 694      33.550  47.030  63.660  1.00  0.00           H
ATOM   1715  CA  THR A 694      32.220  46.070  62.330  1.00  0.00           C
ATOM   1716  HA  THR A 694      32.680  45.510  61.530  1.00  0.00           H
ATOM   1717  CB  THR A 694      31.920  44.910  63.350  1.00  0.00           C
ATOM   1718  HB  THR A 694      31.700  45.460  64.300  1.00  0.00           H
ATOM   1719  OG1 THR A 694      32.990  44.060  63.540  1.00  0.00           O
ATOM   1720  HG1 THR A 694      32.850  43.280  63.010  1.00  0.00           H
ATOM   1721  CG2 THR A 694      30.730  44.040  63.030  1.00  0.00           C
ATOM   1722 HG21 THR A 694      30.770  43.630  62.000  1.00  0.00           H
ATOM   1723 HG22 THR A 694      29.850  44.690  63.180  1.00  0.00           H
ATOM   1724 HG23 THR A 694      30.680  43.190  63.760  1.00  0.00           H
ATOM   1725  C   THR A 694      30.870  46.590  61.810  1.00  0.00           C
ATOM   1726  O   THR A 694      30.370  46.110  60.820  1.00  0.00           O
ATOM   1727  N   SER A 695      30.260  47.620  62.400  1.00  0.00           N
ATOM   1728  HN  SER A 695      30.660  48.070  63.190  1.00  0.00           H
ATOM   1729  CA  SER A 695      29.090  48.370  61.970  1.00  0.00           C
ATOM   1730  HA  SER A 695      28.270  47.650  61.930  1.00  0.00           H
ATOM   1731  CB  SER A 695      28.490  49.560  62.910  1.00  0.00           C
ATOM   1732  HB1 SER A 695      27.780  50.200  62.350  1.00  0.00           H
ATOM   1733  HB2 SER A 695      29.380  50.190  63.090  1.00  0.00           H
ATOM   1734  OG  SER A 695      27.890  48.980  64.090  1.00  0.00           O
ATOM   1735  HG1 SER A 695      27.420  49.730  64.460  1.00  0.00           H
ATOM   1736  C   SER A 695      29.360  49.020  60.590  1.00  0.00           C
ATOM   1737  O   SER A 695      28.570  48.910  59.680  1.00  0.00           O
ATOM   1738  N   ILE A 696      30.530  49.620  60.470  1.00  0.00           N
ATOM   1739  HN  ILE A 696      31.150  49.610  61.240  1.00  0.00           H
ATOM   1740  CA  ILE A 696      30.910  50.350  59.270  1.00  0.00           C
ATOM   1741  HA  ILE A 696      30.090  50.930  58.870  1.00  0.00           H
ATOM   1742  CB  ILE A 696      32.060  51.330  59.600  1.00  0.00           C
ATOM   1743  HB  ILE A 696      32.780  50.750  60.200  1.00  0.00           H
ATOM   1744  CG2 ILE A 696      32.790  51.720  58.290  1.00  0.00           C
ATOM   1745 HG21 ILE A 696      32.100  52.220  57.590  1.00  0.00           H
ATOM   1746 HG22 ILE A 696      33.190  50.800  57.830  1.00  0.00           H
ATOM   1747 HG23 ILE A 696      33.570  52.490  58.470  1.00  0.00           H
ATOM   1748  CG1 ILE A 696      31.590  52.590  60.420  1.00  0.00           C
ATOM   1749 HG11 ILE A 696      30.990  52.100  61.210  1.00  0.00           H
ATOM   1750 HG12 ILE A 696      30.950  53.240  59.790  1.00  0.00           H
ATOM   1751  CD  ILE A 696      32.690  53.470  60.980  1.00  0.00           C
ATOM   1752  HD1 ILE A 696      33.290  52.730  61.560  1.00  0.00           H
ATOM   1753  HD2 ILE A 696      32.360  54.240  61.720  1.00  0.00           H
ATOM   1754  HD3 ILE A 696      33.260  53.990  60.180  1.00  0.00           H
ATOM   1755  C   ILE A 696      31.150  49.280  58.120  1.00  0.00           C
ATOM   1756  O   ILE A 696      30.790  49.630  57.040  1.00  0.00           O
ATOM   1757  N   GLY A 697      31.640  48.090  58.440  1.00  0.00           N
ATOM   1758  HN  GLY A 697      31.980  48.030  59.380  1.00  0.00           H
ATOM   1759  CA  GLY A 697      31.850  47.040  57.490  1.00  0.00           C
ATOM   1760  HA1 GLY A 697      32.570  46.410  58.000  1.00  0.00           H
ATOM   1761  HA2 GLY A 697      32.310  47.400  56.580  1.00  0.00           H
ATOM   1762  C   GLY A 697      30.630  46.290  57.090  1.00  0.00           C
ATOM   1763  O   GLY A 697      30.400  46.080  55.940  1.00  0.00           O
ATOM   1764  N   LEU A 698      29.740  45.850  58.020  1.00  0.00           N
ATOM   1765  HN  LEU A 698      29.890  45.960  59.010  1.00  0.00           H
ATOM   1766  CA  LEU A 698      28.380  45.440  57.580  1.00  0.00           C
ATOM   1767  HA  LEU A 698      28.510  44.600  56.910  1.00  0.00           H
ATOM   1768  CB  LEU A 698      27.620  45.020  58.900  1.00  0.00           C
ATOM   1769  HB1 LEU A 698      26.570  44.790  58.610  1.00  0.00           H
ATOM   1770  HB2 LEU A 698      27.590  45.860  59.630  1.00  0.00           H
ATOM   1771  CG  LEU A 698      28.020  43.670  59.510  1.00  0.00           C
ATOM   1772  HG  LEU A 698      29.070  43.740  59.850  1.00  0.00           H
ATOM   1773  CD1 LEU A 698      27.260  43.460  60.810  1.00  0.00           C
ATOM   1774 HD11 LEU A 698      26.170  43.640  60.720  1.00  0.00           H
ATOM   1775 HD12 LEU A 698      27.660  44.150  61.590  1.00  0.00           H
ATOM   1776 HD13 LEU A 698      27.350  42.390  61.090  1.00  0.00           H
ATOM   1777  CD2 LEU A 698      27.890  42.450  58.600  1.00  0.00           C
ATOM   1778 HD21 LEU A 698      28.700  42.370  57.850  1.00  0.00           H
ATOM   1779 HD22 LEU A 698      26.880  42.550  58.140  1.00  0.00           H
ATOM   1780 HD23 LEU A 698      27.960  41.470  59.120  1.00  0.00           H
ATOM   1781  C   LEU A 698      27.580  46.510  56.820  1.00  0.00           C
ATOM   1782  O   LEU A 698      26.900  46.110  55.900  1.00  0.00           O
ATOM   1783  N   TRP A 699      27.590  47.800  57.180  1.00  0.00           N
ATOM   1784  HN  TRP A 699      27.950  47.980  58.090  1.00  0.00           H
ATOM   1785  CA  TRP A 699      27.020  48.910  56.360  1.00  0.00           C
ATOM   1786  HA  TRP A 699      26.020  48.540  56.140  1.00  0.00           H
ATOM   1787  CB  TRP A 699      27.000  50.300  57.100  1.00  0.00           C
ATOM   1788  HB1 TRP A 699      26.780  51.070  56.330  1.00  0.00           H
ATOM   1789  HB2 TRP A 699      27.980  50.420  57.610  1.00  0.00           H
ATOM   1790  CG  TRP A 699      25.880  50.450  58.120  1.00  0.00           C
ATOM   1791  CD1 TRP A 699      26.050  50.650  59.470  1.00  0.00           C
ATOM   1792  HD1 TRP A 699      27.020  50.610  59.940  1.00  0.00           H
ATOM   1793  NE1 TRP A 699      24.840  50.860  60.040  1.00  0.00           N
ATOM   1794  HE1 TRP A 699      24.630  51.040  60.980  1.00  0.00           H
ATOM   1795  CE2 TRP A 699      23.920  50.840  59.010  1.00  0.00           C
ATOM   1796  CD2 TRP A 699      24.540  50.650  57.790  1.00  0.00           C
ATOM   1797  CE3 TRP A 699      23.750  50.690  56.570  1.00  0.00           C
ATOM   1798  HE3 TRP A 699      24.220  50.540  55.600  1.00  0.00           H
ATOM   1799  CZ3 TRP A 699      22.530  51.210  56.600  1.00  0.00           C
ATOM   1800  HZ3 TRP A 699      22.050  51.520  55.680  1.00  0.00           H
ATOM   1801  CZ2 TRP A 699      22.560  51.140  59.110  1.00  0.00           C
ATOM   1802  HZ2 TRP A 699      22.030  51.440  60.010  1.00  0.00           H
ATOM   1803  CH2 TRP A 699      21.910  51.410  57.870  1.00  0.00           C
ATOM   1804  HH2 TRP A 699      20.960  51.940  57.890  1.00  0.00           H
ATOM   1805  C   TRP A 699      27.610  49.000  54.940  1.00  0.00           C
ATOM   1806  O   TRP A 699      26.880  49.020  53.990  1.00  0.00           O
ATOM   1807  N   THR A 700      28.930  49.020  54.860  1.00  0.00           N
ATOM   1808  HN  THR A 700      29.460  49.050  55.710  1.00  0.00           H
ATOM   1809  CA  THR A 700      29.690  48.880  53.610  1.00  0.00           C
ATOM   1810  HA  THR A 700      29.370  49.710  53.010  1.00  0.00           H
ATOM   1811  CB  THR A 700      31.210  48.970  53.800  1.00  0.00           C
ATOM   1812  HB  THR A 700      31.610  48.120  54.390  1.00  0.00           H
ATOM   1813  OG1 THR A 700      31.640  50.120  54.510  1.00  0.00           O
ATOM   1814  HG1 THR A 700      31.290  49.980  55.390  1.00  0.00           H
ATOM   1815  CG2 THR A 700      31.880  48.930  52.420  1.00  0.00           C
ATOM   1816 HG21 THR A 700      31.840  49.900  51.900  1.00  0.00           H
ATOM   1817 HG22 THR A 700      31.530  48.190  51.670  1.00  0.00           H
ATOM   1818 HG23 THR A 700      32.890  48.570  52.690  1.00  0.00           H
ATOM   1819  C   THR A 700      29.320  47.650  52.810  1.00  0.00           C
ATOM   1820  O   THR A 700      29.020  47.680  51.640  1.00  0.00           O
ATOM   1821  N   SER A 701      29.280  46.440  53.450  1.00  0.00           N
ATOM   1822  HN  SER A 701      29.600  46.320  54.390  1.00  0.00           H
ATOM   1823  CA  SER A 701      28.720  45.240  52.770  1.00  0.00           C
ATOM   1824  HA  SER A 701      29.360  45.080  51.920  1.00  0.00           H
ATOM   1825  CB  SER A 701      28.910  44.110  53.740  1.00  0.00           C
ATOM   1826  HB1 SER A 701      28.290  44.300  54.640  1.00  0.00           H
ATOM   1827  HB2 SER A 701      29.960  44.020  54.070  1.00  0.00           H
ATOM   1828  OG  SER A 701      28.470  42.790  53.330  1.00  0.00           O
ATOM   1829  HG1 SER A 701      29.060  42.410  52.670  1.00  0.00           H
ATOM   1830  C   SER A 701      27.260  45.340  52.200  1.00  0.00           C
ATOM   1831  O   SER A 701      26.990  45.130  51.000  1.00  0.00           O
ATOM   1832  N   PHE A 702      26.420  45.890  53.100  1.00  0.00           N
ATOM   1833  HN  PHE A 702      26.690  46.130  54.030  1.00  0.00           H
ATOM   1834  CA  PHE A 702      25.060  46.240  52.720  1.00  0.00           C
ATOM   1835  HA  PHE A 702      24.590  45.340  52.370  1.00  0.00           H
ATOM   1836  CB  PHE A 702      24.310  46.710  53.980  1.00  0.00           C
ATOM   1837  HB1 PHE A 702      24.770  47.640  54.410  1.00  0.00           H
ATOM   1838  HB2 PHE A 702      24.390  46.030  54.860  1.00  0.00           H
ATOM   1839  CG  PHE A 702      22.870  46.970  53.780  1.00  0.00           C
ATOM   1840  CD1 PHE A 702      22.020  45.960  53.230  1.00  0.00           C
ATOM   1841  HD1 PHE A 702      22.440  45.000  52.940  1.00  0.00           H
ATOM   1842  CE1 PHE A 702      20.610  46.290  53.130  1.00  0.00           C
ATOM   1843  HE1 PHE A 702      19.850  45.660  52.700  1.00  0.00           H
ATOM   1844  CZ  PHE A 702      20.110  47.560  53.530  1.00  0.00           C
ATOM   1845  HZ  PHE A 702      19.070  47.830  53.380  1.00  0.00           H
ATOM   1846  CD2 PHE A 702      22.370  48.240  54.040  1.00  0.00           C
ATOM   1847  HD2 PHE A 702      23.100  48.980  54.340  1.00  0.00           H
ATOM   1848  CE2 PHE A 702      21.000  48.540  53.950  1.00  0.00           C
ATOM   1849  HE2 PHE A 702      20.690  49.550  54.160  1.00  0.00           H
ATOM   1850  C   PHE A 702      25.000  47.280  51.580  1.00  0.00           C
ATOM   1851  O   PHE A 702      24.300  47.050  50.610  1.00  0.00           O
ATOM   1852  N   LEU A 703      25.840  48.340  51.560  1.00  0.00           N
ATOM   1853  HN  LEU A 703      26.400  48.560  52.350  1.00  0.00           H
ATOM   1854  CA  LEU A 703      25.880  49.390  50.570  1.00  0.00           C
ATOM   1855  HA  LEU A 703      24.890  49.690  50.280  1.00  0.00           H
ATOM   1856  CB  LEU A 703      26.680  50.550  51.090  1.00  0.00           C
ATOM   1857  HB1 LEU A 703      26.870  51.260  50.260  1.00  0.00           H
ATOM   1858  HB2 LEU A 703      27.660  50.140  51.420  1.00  0.00           H
ATOM   1859  CG  LEU A 703      25.900  51.350  52.210  1.00  0.00           C
ATOM   1860  HG  LEU A 703      25.780  50.620  53.050  1.00  0.00           H
ATOM   1861  CD1 LEU A 703      26.760  52.480  52.940  1.00  0.00           C
ATOM   1862 HD11 LEU A 703      26.770  53.340  52.230  1.00  0.00           H
ATOM   1863 HD12 LEU A 703      27.780  52.070  53.050  1.00  0.00           H
ATOM   1864 HD13 LEU A 703      26.270  52.730  53.910  1.00  0.00           H
ATOM   1865  CD2 LEU A 703      24.570  51.940  51.710  1.00  0.00           C
ATOM   1866 HD21 LEU A 703      24.160  52.380  52.650  1.00  0.00           H
ATOM   1867 HD22 LEU A 703      23.890  51.140  51.370  1.00  0.00           H
ATOM   1868 HD23 LEU A 703      24.730  52.690  50.910  1.00  0.00           H
ATOM   1869  C   LEU A 703      26.450  48.880  49.220  1.00  0.00           C
ATOM   1870  O   LEU A 703      25.940  49.300  48.140  1.00  0.00           O
ATOM   1871  N   CYS A 704      27.540  47.990  49.170  1.00  0.00           N
ATOM   1872  HN  CYS A 704      27.910  47.840  50.090  1.00  0.00           H
ATOM   1873  CA  CYS A 704      28.080  47.260  48.030  1.00  0.00           C
ATOM   1874  HA  CYS A 704      28.380  47.930  47.250  1.00  0.00           H
ATOM   1875  CB  CYS A 704      29.190  46.250  48.500  1.00  0.00           C
ATOM   1876  HB1 CYS A 704      29.380  45.500  47.700  1.00  0.00           H
ATOM   1877  HB2 CYS A 704      28.990  45.690  49.420  1.00  0.00           H
ATOM   1878  SG  CYS A 704      30.720  47.150  48.920  1.00  0.00           S
ATOM   1879  HG1 CYS A 704      30.290  47.960  49.880  1.00  0.00           H
ATOM   1880  C   CYS A 704      27.060  46.350  47.350  1.00  0.00           C
ATOM   1881  O   CYS A 704      27.090  46.230  46.110  1.00  0.00           O
ATOM   1882  N   ILE A 705      26.140  45.700  48.090  1.00  0.00           N
ATOM   1883  HN  ILE A 705      26.120  45.820  49.080  1.00  0.00           H
ATOM   1884  CA  ILE A 705      24.980  45.020  47.430  1.00  0.00           C
ATOM   1885  HA  ILE A 705      25.340  44.400  46.620  1.00  0.00           H
ATOM   1886  CB  ILE A 705      24.250  44.150  48.480  1.00  0.00           C
ATOM   1887  HB  ILE A 705      24.170  44.790  49.390  1.00  0.00           H
ATOM   1888  CG2 ILE A 705      22.830  43.720  48.030  1.00  0.00           C
ATOM   1889 HG21 ILE A 705      22.080  44.550  48.010  1.00  0.00           H
ATOM   1890 HG22 ILE A 705      22.400  42.910  48.670  1.00  0.00           H
ATOM   1891 HG23 ILE A 705      22.890  43.370  46.980  1.00  0.00           H
ATOM   1892  CG1 ILE A 705      25.090  42.940  48.900  1.00  0.00           C
ATOM   1893 HG11 ILE A 705      26.170  43.080  48.710  1.00  0.00           H
ATOM   1894 HG12 ILE A 705      24.850  41.980  48.390  1.00  0.00           H
ATOM   1895  CD  ILE A 705      24.910  42.620  50.400  1.00  0.00           C
ATOM   1896  HD1 ILE A 705      25.340  43.420  51.050  1.00  0.00           H
ATOM   1897  HD2 ILE A 705      25.430  41.670  50.670  1.00  0.00           H
ATOM   1898  HD3 ILE A 705      23.830  42.640  50.670  1.00  0.00           H
ATOM   1899  C   ILE A 705      24.160  45.980  46.580  1.00  0.00           C
ATOM   1900  O   ILE A 705      23.770  45.750  45.420  1.00  0.00           O
ATOM   1901  N   VAL A 706      23.760  47.190  47.100  1.00  0.00           N
ATOM   1902  HN  VAL A 706      23.960  47.430  48.050  1.00  0.00           H
ATOM   1903  CA  VAL A 706      22.930  48.170  46.420  1.00  0.00           C
ATOM   1904  HA  VAL A 706      22.030  47.770  45.980  1.00  0.00           H
ATOM   1905  CB  VAL A 706      22.360  49.160  47.530  1.00  0.00           C
ATOM   1906  HB  VAL A 706      23.230  49.320  48.200  1.00  0.00           H
ATOM   1907  CG1 VAL A 706      21.770  50.520  47.080  1.00  0.00           C
ATOM   1908 HG11 VAL A 706      21.680  51.140  47.990  1.00  0.00           H
ATOM   1909 HG12 VAL A 706      20.810  50.400  46.530  1.00  0.00           H
ATOM   1910 HG13 VAL A 706      22.420  50.990  46.310  1.00  0.00           H
ATOM   1911  CG2 VAL A 706      21.270  48.250  48.200  1.00  0.00           C
ATOM   1912 HG21 VAL A 706      21.790  47.360  48.630  1.00  0.00           H
ATOM   1913 HG22 VAL A 706      20.510  47.980  47.430  1.00  0.00           H
ATOM   1914 HG23 VAL A 706      20.740  48.820  48.990  1.00  0.00           H
ATOM   1915  C   VAL A 706      23.600  48.920  45.220  1.00  0.00           C
ATOM   1916  O   VAL A 706      22.910  49.200  44.210  1.00  0.00           O
ATOM   1917  N   LEU A 707      24.890  49.120  45.280  1.00  0.00           N
ATOM   1918  HN  LEU A 707      25.370  49.110  46.160  1.00  0.00           H
ATOM   1919  CA  LEU A 707      25.820  49.490  44.170  1.00  0.00           C
ATOM   1920  HA  LEU A 707      25.400  50.400  43.780  1.00  0.00           H
ATOM   1921  CB  LEU A 707      27.190  49.670  44.920  1.00  0.00           C
ATOM   1922  HB1 LEU A 707      27.550  48.710  45.330  1.00  0.00           H
ATOM   1923  HB2 LEU A 707      26.940  50.240  45.850  1.00  0.00           H
ATOM   1924  CG  LEU A 707      28.340  50.310  44.110  1.00  0.00           C
ATOM   1925  HG  LEU A 707      28.730  49.570  43.370  1.00  0.00           H
ATOM   1926  CD1 LEU A 707      27.880  51.540  43.250  1.00  0.00           C
ATOM   1927 HD11 LEU A 707      27.320  52.290  43.860  1.00  0.00           H
ATOM   1928 HD12 LEU A 707      27.230  51.170  42.430  1.00  0.00           H
ATOM   1929 HD13 LEU A 707      28.700  52.160  42.830  1.00  0.00           H
ATOM   1930  CD2 LEU A 707      29.460  50.620  45.100  1.00  0.00           C
ATOM   1931 HD21 LEU A 707      29.050  51.360  45.830  1.00  0.00           H
ATOM   1932 HD22 LEU A 707      30.270  51.250  44.660  1.00  0.00           H
ATOM   1933 HD23 LEU A 707      29.900  49.710  45.560  1.00  0.00           H
ATOM   1934  C   LEU A 707      25.890  48.420  43.130  1.00  0.00           C
ATOM   1935  O   LEU A 707      25.620  48.660  41.960  1.00  0.00           O
ATOM   1936  N   VAL A 708      26.110  47.150  43.470  1.00  0.00           N
ATOM   1937  HN  VAL A 708      26.370  46.960  44.410  1.00  0.00           H
ATOM   1938  CA  VAL A 708      25.990  46.030  42.530  1.00  0.00           C
ATOM   1939  HA  VAL A 708      26.530  46.370  41.650  1.00  0.00           H
ATOM   1940  CB  VAL A 708      26.640  44.650  42.970  1.00  0.00           C
ATOM   1941  HB  VAL A 708      26.190  44.360  43.950  1.00  0.00           H
ATOM   1942  CG1 VAL A 708      26.220  43.520  42.020  1.00  0.00           C
ATOM   1943 HG11 VAL A 708      25.260  43.120  42.390  1.00  0.00           H
ATOM   1944 HG12 VAL A 708      26.850  42.610  42.140  1.00  0.00           H
ATOM   1945 HG13 VAL A 708      26.220  43.720  40.930  1.00  0.00           H
ATOM   1946  CG2 VAL A 708      28.170  44.860  43.060  1.00  0.00           C
ATOM   1947 HG21 VAL A 708      28.650  44.000  43.570  1.00  0.00           H
ATOM   1948 HG22 VAL A 708      28.330  45.750  43.700  1.00  0.00           H
ATOM   1949 HG23 VAL A 708      28.670  45.080  42.080  1.00  0.00           H
ATOM   1950  C   VAL A 708      24.540  45.800  41.930  1.00  0.00           C
ATOM   1951  O   VAL A 708      24.390  45.620  40.710  1.00  0.00           O
ATOM   1952  N   ALA A 709      23.460  45.900  42.690  1.00  0.00           N
ATOM   1953  HN  ALA A 709      23.460  45.940  43.680  1.00  0.00           H
ATOM   1954  CA  ALA A 709      22.120  45.860  42.230  1.00  0.00           C
ATOM   1955  HA  ALA A 709      21.910  44.920  41.740  1.00  0.00           H
ATOM   1956  CB  ALA A 709      21.150  45.890  43.360  1.00  0.00           C
ATOM   1957  HB1 ALA A 709      21.250  45.070  44.110  1.00  0.00           H
ATOM   1958  HB2 ALA A 709      20.080  45.880  43.060  1.00  0.00           H
ATOM   1959  HB3 ALA A 709      21.400  46.820  43.920  1.00  0.00           H
ATOM   1960  C   ALA A 709      21.820  47.040  41.280  1.00  0.00           C
ATOM   1961  O   ALA A 709      20.990  46.830  40.360  1.00  0.00           O
ATOM   1962  N   THR A 710      22.340  48.300  41.440  1.00  0.00           N
ATOM   1963  HN  THR A 710      22.930  48.400  42.240  1.00  0.00           H
ATOM   1964  CA  THR A 710      22.030  49.440  40.640  1.00  0.00           C
ATOM   1965  HA  THR A 710      21.030  49.280  40.260  1.00  0.00           H
ATOM   1966  CB  THR A 710      21.990  50.740  41.430  1.00  0.00           C
ATOM   1967  HB  THR A 710      22.070  51.700  40.880  1.00  0.00           H
ATOM   1968  OG1 THR A 710      23.130  50.870  42.250  1.00  0.00           O
ATOM   1969  HG1 THR A 710      22.920  50.390  43.050  1.00  0.00           H
ATOM   1970  CG2 THR A 710      20.760  50.670  42.360  1.00  0.00           C
ATOM   1971 HG21 THR A 710      19.800  50.590  41.830  1.00  0.00           H
ATOM   1972 HG22 THR A 710      20.720  51.410  43.180  1.00  0.00           H
ATOM   1973 HG23 THR A 710      20.890  49.750  43.000  1.00  0.00           H
ATOM   1974  C   THR A 710      22.820  49.620  39.320  1.00  0.00           C
ATOM   1975  O   THR A 710      22.570  50.420  38.430  1.00  0.00           O
ATOM   1976  N   ASP A 711      23.950  48.850  39.250  1.00  0.00           N
ATOM   1977  HN  ASP A 711      24.100  48.200  39.990  1.00  0.00           H
ATOM   1978  CA  ASP A 711      25.010  49.030  38.200  1.00  0.00           C
ATOM   1979  HA  ASP A 711      25.650  48.220  38.520  1.00  0.00           H
ATOM   1980  CB  ASP A 711      24.520  48.720  36.740  1.00  0.00           C
ATOM   1981  HB1 ASP A 711      23.790  49.520  36.500  1.00  0.00           H
ATOM   1982  HB2 ASP A 711      24.000  47.760  36.910  1.00  0.00           H
ATOM   1983  CG  ASP A 711      25.660  48.770  35.780  1.00  0.00           C
ATOM   1984  OD1 ASP A 711      25.310  48.660  34.540  1.00  0.00           O
ATOM   1985  OD2 ASP A 711      26.850  48.750  36.120  1.00  0.00           O
ATOM   1986  C   ASP A 711      25.950  50.280  38.420  1.00  0.00           C
ATOM   1987  O   ASP A 711      25.530  51.470  38.260  1.00  0.00           O
ATOM   1988  N   ALA A 712      27.230  50.020  38.780  1.00  0.00           N
ATOM   1989  HN  ALA A 712      27.490  49.080  38.950  1.00  0.00           H
ATOM   1990  CA  ALA A 712      28.160  51.180  39.210  1.00  0.00           C
ATOM   1991  HA  ALA A 712      27.570  51.900  39.750  1.00  0.00           H
ATOM   1992  CB  ALA A 712      29.230  50.490  40.190  1.00  0.00           C
ATOM   1993  HB1 ALA A 712      28.680  49.860  40.920  1.00  0.00           H
ATOM   1994  HB2 ALA A 712      29.800  51.330  40.620  1.00  0.00           H
ATOM   1995  HB3 ALA A 712      29.850  49.800  39.570  1.00  0.00           H
ATOM   1996  C   ALA A 712      28.900  51.700  37.920  1.00  0.00           C
ATOM   1997  O   ALA A 712      29.740  52.550  38.000  1.00  0.00           O
ATOM   1998  N   SER A 713      28.490  51.220  36.700  1.00  0.00           N
ATOM   1999  HN  SER A 713      27.790  50.510  36.640  1.00  0.00           H
ATOM   2000  CA  SER A 713      29.290  51.450  35.510  1.00  0.00           C
ATOM   2001  HA  SER A 713      30.280  51.040  35.640  1.00  0.00           H
ATOM   2002  CB  SER A 713      28.590  50.720  34.250  1.00  0.00           C
ATOM   2003  HB1 SER A 713      29.010  51.010  33.250  1.00  0.00           H
ATOM   2004  HB2 SER A 713      27.550  51.060  34.230  1.00  0.00           H
ATOM   2005  OG  SER A 713      28.640  49.290  34.410  1.00  0.00           O
ATOM   2006  HG1 SER A 713      27.980  49.040  35.070  1.00  0.00           H
ATOM   2007  C   SER A 713      29.540  52.950  35.050  1.00  0.00           C
ATOM   2008  O   SER A 713      30.610  53.290  34.600  1.00  0.00           O
ATOM   2009  N   SER A 714      28.540  53.730  35.160  1.00  0.00           N
ATOM   2010  HN  SER A 714      27.660  53.370  35.470  1.00  0.00           H
ATOM   2011  CA  SER A 714      28.610  55.130  34.800  1.00  0.00           C
ATOM   2012  HA  SER A 714      29.240  55.260  33.940  1.00  0.00           H
ATOM   2013  CB  SER A 714      27.180  55.800  34.560  1.00  0.00           C
ATOM   2014  HB1 SER A 714      27.260  56.910  34.480  1.00  0.00           H
ATOM   2015  HB2 SER A 714      26.530  55.580  35.430  1.00  0.00           H
ATOM   2016  OG  SER A 714      26.670  55.390  33.230  1.00  0.00           O
ATOM   2017  HG1 SER A 714      26.330  54.510  33.400  1.00  0.00           H
ATOM   2018  C   SER A 714      29.470  55.890  35.790  1.00  0.00           C
ATOM   2019  O   SER A 714      30.100  56.860  35.380  1.00  0.00           O
ATOM   2020  N   LEU A 715      29.440  55.490  37.120  1.00  0.00           N
ATOM   2021  HN  LEU A 715      28.870  54.770  37.480  1.00  0.00           H
ATOM   2022  CA  LEU A 715      30.310  56.160  38.070  1.00  0.00           C
ATOM   2023  HA  LEU A 715      30.130  57.220  38.170  1.00  0.00           H
ATOM   2024  CB  LEU A 715      30.160  55.500  39.440  1.00  0.00           C
ATOM   2025  HB1 LEU A 715      30.830  56.060  40.140  1.00  0.00           H
ATOM   2026  HB2 LEU A 715      30.550  54.470  39.360  1.00  0.00           H
ATOM   2027  CG  LEU A 715      28.710  55.590  39.970  1.00  0.00           C
ATOM   2028  HG  LEU A 715      28.050  54.850  39.460  1.00  0.00           H
ATOM   2029  CD1 LEU A 715      28.570  55.110  41.380  1.00  0.00           C
ATOM   2030 HD11 LEU A 715      27.490  54.940  41.580  1.00  0.00           H
ATOM   2031 HD12 LEU A 715      29.000  55.820  42.120  1.00  0.00           H
ATOM   2032 HD13 LEU A 715      29.130  54.170  41.590  1.00  0.00           H
ATOM   2033  CD2 LEU A 715      28.100  57.000  39.780  1.00  0.00           C
ATOM   2034 HD21 LEU A 715      27.010  57.040  39.990  1.00  0.00           H
ATOM   2035 HD22 LEU A 715      28.220  57.250  38.700  1.00  0.00           H
ATOM   2036 HD23 LEU A 715      28.520  57.750  40.490  1.00  0.00           H
ATOM   2037  C   LEU A 715      31.820  56.000  37.680  1.00  0.00           C
ATOM   2038  O   LEU A 715      32.660  56.920  37.750  1.00  0.00           O
ATOM   2039  N   VAL A 716      32.180  54.730  37.270  1.00  0.00           N
ATOM   2040  HN  VAL A 716      31.500  54.000  37.240  1.00  0.00           H
ATOM   2041  CA  VAL A 716      33.520  54.390  36.640  1.00  0.00           C
ATOM   2042  HA  VAL A 716      34.190  54.620  37.450  1.00  0.00           H
ATOM   2043  CB  VAL A 716      33.550  53.000  35.980  1.00  0.00           C
ATOM   2044  HB  VAL A 716      32.930  52.970  35.060  1.00  0.00           H
ATOM   2045  CG1 VAL A 716      35.030  52.640  35.610  1.00  0.00           C
ATOM   2046 HG11 VAL A 716      35.740  52.890  36.440  1.00  0.00           H
ATOM   2047 HG12 VAL A 716      35.370  53.150  34.680  1.00  0.00           H
ATOM   2048 HG13 VAL A 716      35.100  51.540  35.510  1.00  0.00           H
ATOM   2049  CG2 VAL A 716      33.090  52.020  37.070  1.00  0.00           C
ATOM   2050 HG21 VAL A 716      32.050  52.180  37.420  1.00  0.00           H
ATOM   2051 HG22 VAL A 716      33.900  51.910  37.830  1.00  0.00           H
ATOM   2052 HG23 VAL A 716      32.870  50.980  36.720  1.00  0.00           H
ATOM   2053  C   VAL A 716      34.000  55.380  35.540  1.00  0.00           C
ATOM   2054  O   VAL A 716      35.160  55.830  35.600  1.00  0.00           O
ATOM   2055  N   CYS A 717      33.050  55.710  34.580  1.00  0.00           N
ATOM   2056  HN  CYS A 717      32.220  55.160  34.630  1.00  0.00           H
ATOM   2057  CA  CYS A 717      33.170  56.690  33.600  1.00  0.00           C
ATOM   2058  HA  CYS A 717      34.060  56.520  33.000  1.00  0.00           H
ATOM   2059  CB  CYS A 717      31.960  56.810  32.670  1.00  0.00           C
ATOM   2060  HB1 CYS A 717      32.270  57.520  31.870  1.00  0.00           H
ATOM   2061  HB2 CYS A 717      31.080  57.220  33.210  1.00  0.00           H
ATOM   2062  SG  CYS A 717      31.460  55.350  31.810  1.00  0.00           S
ATOM   2063  HG1 CYS A 717      32.370  55.570  30.860  1.00  0.00           H
ATOM   2064  C   CYS A 717      33.440  58.130  34.240  1.00  0.00           C
ATOM   2065  O   CYS A 717      33.670  59.090  33.530  1.00  0.00           O
ATOM   2066  N   TYR A 718      33.460  58.430  35.610  1.00  0.00           N
ATOM   2067  HN  TYR A 718      33.160  57.820  36.340  1.00  0.00           H
ATOM   2068  CA  TYR A 718      33.790  59.740  36.170  1.00  0.00           C
ATOM   2069  HA  TYR A 718      33.930  60.410  35.330  1.00  0.00           H
ATOM   2070  CB  TYR A 718      32.790  60.230  37.200  1.00  0.00           C
ATOM   2071  HB1 TYR A 718      33.200  61.110  37.750  1.00  0.00           H
ATOM   2072  HB2 TYR A 718      32.780  59.450  37.990  1.00  0.00           H
ATOM   2073  CG  TYR A 718      31.480  60.600  36.520  1.00  0.00           C
ATOM   2074  CD1 TYR A 718      31.570  61.770  35.680  1.00  0.00           C
ATOM   2075  HD1 TYR A 718      32.540  62.200  35.510  1.00  0.00           H
ATOM   2076  CE1 TYR A 718      30.410  62.290  35.230  1.00  0.00           C
ATOM   2077  HE1 TYR A 718      30.390  63.240  34.710  1.00  0.00           H
ATOM   2078  CZ  TYR A 718      29.130  61.760  35.530  1.00  0.00           C
ATOM   2079  OH  TYR A 718      27.960  62.420  35.220  1.00  0.00           O
ATOM   2080  HH  TYR A 718      28.130  63.290  34.900  1.00  0.00           H
ATOM   2081  CD2 TYR A 718      30.310  60.020  36.880  1.00  0.00           C
ATOM   2082  HD2 TYR A 718      30.260  59.150  37.510  1.00  0.00           H
ATOM   2083  CE2 TYR A 718      29.150  60.620  36.390  1.00  0.00           C
ATOM   2084  HE2 TYR A 718      28.140  60.290  36.560  1.00  0.00           H
ATOM   2085  C   TYR A 718      35.110  59.680  36.890  1.00  0.00           C
ATOM   2086  O   TYR A 718      35.540  60.600  37.560  1.00  0.00           O
ATOM   2087  N   ILE A 719      35.920  58.600  36.610  1.00  0.00           N
ATOM   2088  HN  ILE A 719      35.470  57.900  36.050  1.00  0.00           H
ATOM   2089  CA  ILE A 719      37.250  58.320  37.110  1.00  0.00           C
ATOM   2090  HA  ILE A 719      37.740  59.130  37.620  1.00  0.00           H
ATOM   2091  CB  ILE A 719      37.220  57.140  38.130  1.00  0.00           C
ATOM   2092  HB  ILE A 719      36.730  56.270  37.650  1.00  0.00           H
ATOM   2093  CG2 ILE A 719      38.640  56.720  38.430  1.00  0.00           C
ATOM   2094 HG21 ILE A 719      38.520  55.810  39.060  1.00  0.00           H
ATOM   2095 HG22 ILE A 719      39.250  57.520  38.890  1.00  0.00           H
ATOM   2096 HG23 ILE A 719      39.160  56.330  37.530  1.00  0.00           H
ATOM   2097  CG1 ILE A 719      36.370  57.470  39.330  1.00  0.00           C
ATOM   2098 HG11 ILE A 719      36.300  56.590  40.010  1.00  0.00           H
ATOM   2099 HG12 ILE A 719      35.320  57.710  39.060  1.00  0.00           H
ATOM   2100  CD  ILE A 719      36.960  58.600  40.190  1.00  0.00           C
ATOM   2101  HD1 ILE A 719      37.930  58.330  40.660  1.00  0.00           H
ATOM   2102  HD2 ILE A 719      36.180  58.920  40.900  1.00  0.00           H
ATOM   2103  HD3 ILE A 719      37.090  59.470  39.500  1.00  0.00           H
ATOM   2104  C   ILE A 719      38.150  57.960  35.920  1.00  0.00           C
ATOM   2105  O   ILE A 719      38.010  56.890  35.260  1.00  0.00           O
ATOM   2106  N   THR A 720      39.230  58.720  35.780  1.00  0.00           N
ATOM   2107  HN  THR A 720      39.540  59.370  36.460  1.00  0.00           H
ATOM   2108  CA  THR A 720      40.180  58.560  34.690  1.00  0.00           C
ATOM   2109  HA  THR A 720      40.180  57.550  34.300  1.00  0.00           H
ATOM   2110  CB  THR A 720      39.980  59.570  33.510  1.00  0.00           C
ATOM   2111  HB  THR A 720      40.200  59.070  32.540  1.00  0.00           H
ATOM   2112  OG1 THR A 720      40.650  60.790  33.600  1.00  0.00           O
ATOM   2113  HG1 THR A 720      40.690  61.150  32.720  1.00  0.00           H
ATOM   2114  CG2 THR A 720      38.520  59.890  33.370  1.00  0.00           C
ATOM   2115 HG21 THR A 720      38.050  60.420  34.230  1.00  0.00           H
ATOM   2116 HG22 THR A 720      37.820  59.050  33.170  1.00  0.00           H
ATOM   2117 HG23 THR A 720      38.430  60.630  32.540  1.00  0.00           H
ATOM   2118  C   THR A 720      41.550  58.730  35.310  1.00  0.00           C
ATOM   2119  O   THR A 720      41.750  59.090  36.430  1.00  0.00           O
ATOM   2120  N   ARG A 721      42.600  58.350  34.510  1.00  0.00           N
ATOM   2121  HN  ARG A 721      42.480  58.100  33.560  1.00  0.00           H
ATOM   2122  CA  ARG A 721      43.990  58.470  35.040  1.00  0.00           C
ATOM   2123  HA  ARG A 721      43.960  57.870  35.930  1.00  0.00           H
ATOM   2124  CB  ARG A 721      45.100  57.880  34.020  1.00  0.00           C
ATOM   2125  HB1 ARG A 721      46.140  58.100  34.340  1.00  0.00           H
ATOM   2126  HB2 ARG A 721      45.100  58.370  33.010  1.00  0.00           H
ATOM   2127  CG  ARG A 721      45.030  56.360  33.700  1.00  0.00           C
ATOM   2128  HG1 ARG A 721      45.880  56.060  33.050  1.00  0.00           H
ATOM   2129  HG2 ARG A 721      44.090  56.110  33.170  1.00  0.00           H
ATOM   2130  CD  ARG A 721      45.160  55.330  34.860  1.00  0.00           C
ATOM   2131  HD1 ARG A 721      44.900  54.320  34.470  1.00  0.00           H
ATOM   2132  HD2 ARG A 721      44.440  55.650  35.630  1.00  0.00           H
ATOM   2133  NE  ARG A 721      46.510  55.350  35.430  1.00  0.00           N
ATOM   2134  HE  ARG A 721      47.220  55.720  34.830  1.00  0.00           H
ATOM   2135  CZ  ARG A 721      46.980  54.620  36.430  1.00  0.00           C
ATOM   2136  NH1 ARG A 721      46.250  54.060  37.390  1.00  0.00           N
ATOM   2137 HH11 ARG A 721      45.270  54.210  37.390  1.00  0.00           H
ATOM   2138 HH12 ARG A 721      46.730  53.660  38.180  1.00  0.00           H
ATOM   2139  NH2 ARG A 721      48.240  54.480  36.630  1.00  0.00           N
ATOM   2140 HH21 ARG A 721      48.860  54.840  35.920  1.00  0.00           H
ATOM   2141 HH22 ARG A 721      48.540  53.900  37.390  1.00  0.00           H
ATOM   2142  C   ARG A 721      44.560  59.800  35.580  1.00  0.00           C
ATOM   2143  O   ARG A 721      45.540  59.850  36.350  1.00  0.00           O
ATOM   2144  N   PHE A 722      43.930  60.950  35.270  1.00  0.00           N
ATOM   2145  HN  PHE A 722      43.210  60.920  34.580  1.00  0.00           H
ATOM   2146  CA  PHE A 722      44.260  62.200  35.900  1.00  0.00           C
ATOM   2147  HA  PHE A 722      45.310  62.400  35.810  1.00  0.00           H
ATOM   2148  CB  PHE A 722      43.370  63.330  35.330  1.00  0.00           C
ATOM   2149  HB1 PHE A 722      42.370  62.890  35.120  1.00  0.00           H
ATOM   2150  HB2 PHE A 722      43.730  63.620  34.320  1.00  0.00           H
ATOM   2151  CG  PHE A 722      43.240  64.620  36.210  1.00  0.00           C
ATOM   2152  CD1 PHE A 722      44.320  65.520  36.260  1.00  0.00           C
ATOM   2153  HD1 PHE A 722      45.130  65.270  35.590  1.00  0.00           H
ATOM   2154  CE1 PHE A 722      44.280  66.680  37.010  1.00  0.00           C
ATOM   2155  HE1 PHE A 722      45.150  67.320  37.090  1.00  0.00           H
ATOM   2156  CZ  PHE A 722      43.120  66.960  37.760  1.00  0.00           C
ATOM   2157  HZ  PHE A 722      43.190  67.820  38.390  1.00  0.00           H
ATOM   2158  CD2 PHE A 722      42.060  64.890  36.950  1.00  0.00           C
ATOM   2159  HD2 PHE A 722      41.310  64.110  37.010  1.00  0.00           H
ATOM   2160  CE2 PHE A 722      41.990  66.060  37.760  1.00  0.00           C
ATOM   2161  HE2 PHE A 722      41.180  66.190  38.460  1.00  0.00           H
ATOM   2162  C   PHE A 722      44.110  62.110  37.470  1.00  0.00           C
ATOM   2163  O   PHE A 722      44.940  62.560  38.220  1.00  0.00           O
ATOM   2164  N   THR A 723      42.880  61.690  37.870  1.00  0.00           N
ATOM   2165  HN  THR A 723      42.220  61.360  37.220  1.00  0.00           H
ATOM   2166  CA  THR A 723      42.410  61.460  39.250  1.00  0.00           C
ATOM   2167  HA  THR A 723      42.520  62.380  39.790  1.00  0.00           H
ATOM   2168  CB  THR A 723      40.920  61.090  39.390  1.00  0.00           C
ATOM   2169  HB  THR A 723      40.610  60.290  38.680  1.00  0.00           H
ATOM   2170  OG1 THR A 723      40.210  62.300  39.160  1.00  0.00           O
ATOM   2171  HG1 THR A 723      40.120  62.300  38.200  1.00  0.00           H
ATOM   2172  CG2 THR A 723      40.550  60.690  40.850  1.00  0.00           C
ATOM   2173 HG21 THR A 723      40.550  61.560  41.530  1.00  0.00           H
ATOM   2174 HG22 THR A 723      41.080  59.790  41.230  1.00  0.00           H
ATOM   2175 HG23 THR A 723      39.460  60.440  40.770  1.00  0.00           H
ATOM   2176  C   THR A 723      43.180  60.280  39.850  1.00  0.00           C
ATOM   2177  O   THR A 723      43.690  60.380  40.960  1.00  0.00           O
ATOM   2178  N   GLU A 724      43.240  59.110  39.260  1.00  0.00           N
ATOM   2179  HN  GLU A 724      42.770  59.000  38.390  1.00  0.00           H
ATOM   2180  CA  GLU A 724      43.890  57.950  39.770  1.00  0.00           C
ATOM   2181  HA  GLU A 724      43.480  57.670  40.720  1.00  0.00           H
ATOM   2182  CB  GLU A 724      43.750  56.700  38.850  1.00  0.00           C
ATOM   2183  HB1 GLU A 724      44.080  55.870  39.520  1.00  0.00           H
ATOM   2184  HB2 GLU A 724      44.540  56.740  38.080  1.00  0.00           H
ATOM   2185  CG  GLU A 724      42.380  56.370  38.380  1.00  0.00           C
ATOM   2186  HG1 GLU A 724      41.780  57.150  37.850  1.00  0.00           H
ATOM   2187  HG2 GLU A 724      41.720  55.940  39.160  1.00  0.00           H
ATOM   2188  CD  GLU A 724      42.460  55.240  37.320  1.00  0.00           C
ATOM   2189  OE1 GLU A 724      43.430  54.430  37.300  1.00  0.00           O
ATOM   2190  OE2 GLU A 724      41.510  55.210  36.500  1.00  0.00           O
ATOM   2191  C   GLU A 724      45.390  58.180  40.070  1.00  0.00           C
ATOM   2192  O   GLU A 724      45.790  57.840  41.160  1.00  0.00           O
ATOM   2193  N   GLU A 725      46.120  58.850  39.210  1.00  0.00           N
ATOM   2194  HN  GLU A 725      45.570  59.160  38.430  1.00  0.00           H
ATOM   2195  CA  GLU A 725      47.460  59.370  39.380  1.00  0.00           C
ATOM   2196  HA  GLU A 725      48.050  58.520  39.690  1.00  0.00           H
ATOM   2197  CB  GLU A 725      48.250  60.010  38.200  1.00  0.00           C
ATOM   2198  HB1 GLU A 725      49.240  60.330  38.630  1.00  0.00           H
ATOM   2199  HB2 GLU A 725      47.790  60.950  37.850  1.00  0.00           H
ATOM   2200  CG  GLU A 725      48.540  59.010  37.050  1.00  0.00           C
ATOM   2201  HG1 GLU A 725      47.850  59.180  36.190  1.00  0.00           H
ATOM   2202  HG2 GLU A 725      48.490  57.990  37.500  1.00  0.00           H
ATOM   2203  CD  GLU A 725      49.980  59.080  36.460  1.00  0.00           C
ATOM   2204  OE1 GLU A 725      50.830  59.800  36.940  1.00  0.00           O
ATOM   2205  OE2 GLU A 725      50.170  58.390  35.460  1.00  0.00           O
ATOM   2206  C   GLU A 725      47.510  60.280  40.600  1.00  0.00           C
ATOM   2207  O   GLU A 725      48.390  60.180  41.450  1.00  0.00           O
ATOM   2208  N   ALA A 726      46.620  61.270  40.700  1.00  0.00           N
ATOM   2209  HN  ALA A 726      45.960  61.450  39.970  1.00  0.00           H
ATOM   2210  CA  ALA A 726      46.710  62.260  41.750  1.00  0.00           C
ATOM   2211  HA  ALA A 726      47.700  62.670  41.760  1.00  0.00           H
ATOM   2212  CB  ALA A 726      45.840  63.430  41.330  1.00  0.00           C
ATOM   2213  HB1 ALA A 726      45.520  64.070  42.180  1.00  0.00           H
ATOM   2214  HB2 ALA A 726      44.970  62.990  40.810  1.00  0.00           H
ATOM   2215  HB3 ALA A 726      46.470  63.930  40.560  1.00  0.00           H
ATOM   2216  C   ALA A 726      46.370  61.720  43.150  1.00  0.00           C
ATOM   2217  O   ALA A 726      46.970  62.080  44.120  1.00  0.00           O
ATOM   2218  N   PHE A 727      45.360  60.910  43.280  1.00  0.00           N
ATOM   2219  HN  PHE A 727      44.780  60.830  42.470  1.00  0.00           H
ATOM   2220  CA  PHE A 727      44.980  60.260  44.470  1.00  0.00           C
ATOM   2221  HA  PHE A 727      44.980  60.970  45.280  1.00  0.00           H
ATOM   2222  CB  PHE A 727      43.590  59.610  44.230  1.00  0.00           C
ATOM   2223  HB1 PHE A 727      43.690  58.630  43.710  1.00  0.00           H
ATOM   2224  HB2 PHE A 727      42.910  60.280  43.670  1.00  0.00           H
ATOM   2225  CG  PHE A 727      42.960  59.370  45.600  1.00  0.00           C
ATOM   2226  CD1 PHE A 727      43.090  58.150  46.260  1.00  0.00           C
ATOM   2227  HD1 PHE A 727      43.780  57.450  45.800  1.00  0.00           H
ATOM   2228  CE1 PHE A 727      42.270  57.920  47.450  1.00  0.00           C
ATOM   2229  HE1 PHE A 727      42.400  56.960  47.920  1.00  0.00           H
ATOM   2230  CZ  PHE A 727      41.420  58.900  47.920  1.00  0.00           C
ATOM   2231  HZ  PHE A 727      40.820  58.750  48.810  1.00  0.00           H
ATOM   2232  CD2 PHE A 727      42.030  60.350  46.150  1.00  0.00           C
ATOM   2233  HD2 PHE A 727      41.840  61.300  45.670  1.00  0.00           H
ATOM   2234  CE2 PHE A 727      41.270  60.100  47.240  1.00  0.00           C
ATOM   2235  HE2 PHE A 727      40.750  60.930  47.690  1.00  0.00           H
ATOM   2236  C   PHE A 727      45.950  59.160  44.960  1.00  0.00           C
ATOM   2237  O   PHE A 727      46.220  59.010  46.160  1.00  0.00           O
ATOM   2238  N   ALA A 728      46.560  58.440  43.990  1.00  0.00           N
ATOM   2239  HN  ALA A 728      46.270  58.630  43.060  1.00  0.00           H
ATOM   2240  CA  ALA A 728      47.560  57.410  44.220  1.00  0.00           C
ATOM   2241  HA  ALA A 728      47.260  56.850  45.080  1.00  0.00           H
ATOM   2242  CB  ALA A 728      47.840  56.520  42.930  1.00  0.00           C
ATOM   2243  HB1 ALA A 728      48.410  55.620  43.230  1.00  0.00           H
ATOM   2244  HB2 ALA A 728      48.330  57.040  42.070  1.00  0.00           H
ATOM   2245  HB3 ALA A 728      46.860  56.090  42.580  1.00  0.00           H
ATOM   2246  C   ALA A 728      48.880  58.050  44.610  1.00  0.00           C
ATOM   2247  O   ALA A 728      49.620  57.560  45.500  1.00  0.00           O
ATOM   2248  N   ALA A 729      49.280  59.260  44.040  1.00  0.00           N
ATOM   2249  HN  ALA A 729      48.690  59.770  43.410  1.00  0.00           H
ATOM   2250  CA  ALA A 729      50.460  59.910  44.390  1.00  0.00           C
ATOM   2251  HA  ALA A 729      51.380  59.430  44.100  1.00  0.00           H
ATOM   2252  CB  ALA A 729      50.440  61.210  43.590  1.00  0.00           C
ATOM   2253  HB1 ALA A 729      50.410  60.970  42.510  1.00  0.00           H
ATOM   2254  HB2 ALA A 729      51.320  61.870  43.730  1.00  0.00           H
ATOM   2255  HB3 ALA A 729      49.460  61.730  43.670  1.00  0.00           H
ATOM   2256  C   ALA A 729      50.500  60.280  45.860  1.00  0.00           C
ATOM   2257  O   ALA A 729      51.530  60.050  46.540  1.00  0.00           O
ATOM   2258  N   LEU A 730      49.350  60.820  46.420  1.00  0.00           N
ATOM   2259  HN  LEU A 730      48.580  61.080  45.850  1.00  0.00           H
ATOM   2260  CA  LEU A 730      49.170  61.000  47.930  1.00  0.00           C
ATOM   2261  HA  LEU A 730      50.020  61.610  48.210  1.00  0.00           H
ATOM   2262  CB  LEU A 730      47.750  61.640  48.100  1.00  0.00           C
ATOM   2263  HB1 LEU A 730      47.060  60.840  47.720  1.00  0.00           H
ATOM   2264  HB2 LEU A 730      47.650  62.470  47.370  1.00  0.00           H
ATOM   2265  CG  LEU A 730      47.310  62.010  49.500  1.00  0.00           C
ATOM   2266  HG  LEU A 730      47.370  61.120  50.160  1.00  0.00           H
ATOM   2267  CD1 LEU A 730      48.160  63.060  50.070  1.00  0.00           C
ATOM   2268 HD11 LEU A 730      49.260  62.930  50.120  1.00  0.00           H
ATOM   2269 HD12 LEU A 730      47.860  63.420  51.080  1.00  0.00           H
ATOM   2270 HD13 LEU A 730      48.200  63.910  49.360  1.00  0.00           H
ATOM   2271  CD2 LEU A 730      45.860  62.370  49.490  1.00  0.00           C
ATOM   2272 HD21 LEU A 730      45.660  63.290  48.910  1.00  0.00           H
ATOM   2273 HD22 LEU A 730      45.590  62.390  50.570  1.00  0.00           H
ATOM   2274 HD23 LEU A 730      45.200  61.580  49.070  1.00  0.00           H
ATOM   2275  C   LEU A 730      49.310  59.760  48.780  1.00  0.00           C
ATOM   2276  O   LEU A 730      49.910  59.800  49.850  1.00  0.00           O
ATOM   2277  N   ILE A 731      48.790  58.580  48.400  1.00  0.00           N
ATOM   2278  HN  ILE A 731      48.150  58.630  47.640  1.00  0.00           H
ATOM   2279  CA  ILE A 731      49.090  57.350  49.100  1.00  0.00           C
ATOM   2280  HA  ILE A 731      48.820  57.480  50.140  1.00  0.00           H
ATOM   2281  CB  ILE A 731      48.330  56.090  48.560  1.00  0.00           C
ATOM   2282  HB  ILE A 731      48.780  55.750  47.600  1.00  0.00           H
ATOM   2283  CG2 ILE A 731      48.430  55.070  49.650  1.00  0.00           C
ATOM   2284 HG21 ILE A 731      49.470  54.680  49.730  1.00  0.00           H
ATOM   2285 HG22 ILE A 731      47.810  54.190  49.400  1.00  0.00           H
ATOM   2286 HG23 ILE A 731      48.290  55.610  50.610  1.00  0.00           H
ATOM   2287  CG1 ILE A 731      46.890  56.370  48.150  1.00  0.00           C
ATOM   2288 HG11 ILE A 731      46.310  55.440  48.010  1.00  0.00           H
ATOM   2289 HG12 ILE A 731      47.020  56.970  47.220  1.00  0.00           H
ATOM   2290  CD  ILE A 731      46.050  57.060  49.160  1.00  0.00           C
ATOM   2291  HD1 ILE A 731      45.010  57.230  48.780  1.00  0.00           H
ATOM   2292  HD2 ILE A 731      46.330  58.120  49.370  1.00  0.00           H
ATOM   2293  HD3 ILE A 731      45.860  56.550  50.140  1.00  0.00           H
ATOM   2294  C   ILE A 731      50.640  57.060  49.120  1.00  0.00           C
ATOM   2295  O   ILE A 731      51.220  56.730  50.130  1.00  0.00           O
ATOM   2296  N   CYS A 732      51.350  57.260  47.980  1.00  0.00           N
ATOM   2297  HN  CYS A 732      50.830  57.600  47.200  1.00  0.00           H
ATOM   2298  CA  CYS A 732      52.800  57.040  47.910  1.00  0.00           C
ATOM   2299  HA  CYS A 732      53.030  56.110  48.400  1.00  0.00           H
ATOM   2300  CB  CYS A 732      53.430  57.150  46.430  1.00  0.00           C
ATOM   2301  HB1 CYS A 732      54.430  56.730  46.700  1.00  0.00           H
ATOM   2302  HB2 CYS A 732      53.610  58.210  46.170  1.00  0.00           H
ATOM   2303  SG  CYS A 732      52.490  56.260  45.080  1.00  0.00           S
ATOM   2304  HG1 CYS A 732      52.520  55.000  45.500  1.00  0.00           H
ATOM   2305  C   CYS A 732      53.590  57.980  48.890  1.00  0.00           C
ATOM   2306  O   CYS A 732      54.420  57.530  49.690  1.00  0.00           O
ATOM   2307  N   ILE A 733      53.220  59.250  48.840  1.00  0.00           N
ATOM   2308  HN  ILE A 733      52.600  59.560  48.120  1.00  0.00           H
ATOM   2309  CA  ILE A 733      53.780  60.300  49.750  1.00  0.00           C
ATOM   2310  HA  ILE A 733      54.860  60.250  49.700  1.00  0.00           H
ATOM   2311  CB  ILE A 733      53.290  61.660  49.330  1.00  0.00           C
ATOM   2312  HB  ILE A 733      52.170  61.650  49.360  1.00  0.00           H
ATOM   2313  CG2 ILE A 733      53.920  62.690  50.240  1.00  0.00           C
ATOM   2314 HG21 ILE A 733      53.750  63.710  49.850  1.00  0.00           H
ATOM   2315 HG22 ILE A 733      55.030  62.680  50.290  1.00  0.00           H
ATOM   2316 HG23 ILE A 733      53.480  62.700  51.260  1.00  0.00           H
ATOM   2317  CG1 ILE A 733      53.570  62.040  47.860  1.00  0.00           C
ATOM   2318 HG11 ILE A 733      53.750  63.140  47.930  1.00  0.00           H
ATOM   2319 HG12 ILE A 733      52.580  61.930  47.340  1.00  0.00           H
ATOM   2320  CD  ILE A 733      54.730  61.490  47.120  1.00  0.00           C
ATOM   2321  HD1 ILE A 733      54.640  60.400  46.940  1.00  0.00           H
ATOM   2322  HD2 ILE A 733      55.750  61.730  47.490  1.00  0.00           H
ATOM   2323  HD3 ILE A 733      54.740  61.870  46.070  1.00  0.00           H
ATOM   2324  C   ILE A 733      53.460  60.070  51.160  1.00  0.00           C
ATOM   2325  O   ILE A 733      54.320  60.170  52.120  1.00  0.00           O
ATOM   2326  N   ILE A 734      52.200  59.640  51.470  1.00  0.00           N
ATOM   2327  HN  ILE A 734      51.650  59.510  50.650  1.00  0.00           H
ATOM   2328  CA  ILE A 734      51.850  59.240  52.840  1.00  0.00           C
ATOM   2329  HA  ILE A 734      52.080  60.060  53.500  1.00  0.00           H
ATOM   2330  CB  ILE A 734      50.350  59.040  52.990  1.00  0.00           C
ATOM   2331  HB  ILE A 734      49.970  58.430  52.140  1.00  0.00           H
ATOM   2332  CG2 ILE A 734      50.090  58.360  54.360  1.00  0.00           C
ATOM   2333 HG21 ILE A 734      49.030  58.080  54.580  1.00  0.00           H
ATOM   2334 HG22 ILE A 734      50.500  59.020  55.170  1.00  0.00           H
ATOM   2335 HG23 ILE A 734      50.730  57.460  54.510  1.00  0.00           H
ATOM   2336  CG1 ILE A 734      49.590  60.360  52.940  1.00  0.00           C
ATOM   2337 HG11 ILE A 734      50.030  61.000  52.140  1.00  0.00           H
ATOM   2338 HG12 ILE A 734      49.800  60.980  53.840  1.00  0.00           H
ATOM   2339  CD  ILE A 734      48.000  60.280  52.870  1.00  0.00           C
ATOM   2340  HD1 ILE A 734      47.700  59.880  51.870  1.00  0.00           H
ATOM   2341  HD2 ILE A 734      47.610  61.300  53.060  1.00  0.00           H
ATOM   2342  HD3 ILE A 734      47.410  59.720  53.620  1.00  0.00           H
ATOM   2343  C   ILE A 734      52.620  58.070  53.350  1.00  0.00           C
ATOM   2344  O   ILE A 734      53.180  58.210  54.460  1.00  0.00           O
ATOM   2345  N   PHE A 735      52.790  56.990  52.470  1.00  0.00           N
ATOM   2346  HN  PHE A 735      52.400  56.880  51.560  1.00  0.00           H
ATOM   2347  CA  PHE A 735      53.540  55.860  52.840  1.00  0.00           C
ATOM   2348  HA  PHE A 735      53.050  55.360  53.660  1.00  0.00           H
ATOM   2349  CB  PHE A 735      53.520  54.820  51.630  1.00  0.00           C
ATOM   2350  HB1 PHE A 735      54.260  54.050  51.960  1.00  0.00           H
ATOM   2351  HB2 PHE A 735      53.760  55.300  50.660  1.00  0.00           H
ATOM   2352  CG  PHE A 735      52.250  53.940  51.460  1.00  0.00           C
ATOM   2353  CD1 PHE A 735      52.310  52.840  50.550  1.00  0.00           C
ATOM   2354  HD1 PHE A 735      53.270  52.770  50.030  1.00  0.00           H
ATOM   2355  CE1 PHE A 735      51.300  51.910  50.570  1.00  0.00           C
ATOM   2356  HE1 PHE A 735      51.440  51.020  49.970  1.00  0.00           H
ATOM   2357  CZ  PHE A 735      50.180  52.060  51.360  1.00  0.00           C
ATOM   2358  HZ  PHE A 735      49.430  51.290  51.260  1.00  0.00           H
ATOM   2359  CD2 PHE A 735      51.100  54.100  52.290  1.00  0.00           C
ATOM   2360  HD2 PHE A 735      51.110  54.900  53.010  1.00  0.00           H
ATOM   2361  CE2 PHE A 735      50.050  53.180  52.190  1.00  0.00           C
ATOM   2362  HE2 PHE A 735      49.200  53.290  52.850  1.00  0.00           H
ATOM   2363  C   PHE A 735      55.000  56.170  53.220  1.00  0.00           C
ATOM   2364  O   PHE A 735      55.520  55.670  54.210  1.00  0.00           O
ATOM   2365  N   ILE A 736      55.670  56.990  52.350  1.00  0.00           N
ATOM   2366  HN  ILE A 736      55.180  57.340  51.540  1.00  0.00           H
ATOM   2367  CA  ILE A 736      57.070  57.370  52.590  1.00  0.00           C
ATOM   2368  HA  ILE A 736      57.650  56.450  52.620  1.00  0.00           H
ATOM   2369  CB  ILE A 736      57.650  58.200  51.440  1.00  0.00           C
ATOM   2370  HB  ILE A 736      56.990  59.070  51.230  1.00  0.00           H
ATOM   2371  CG2 ILE A 736      59.010  58.850  51.800  1.00  0.00           C
ATOM   2372 HG21 ILE A 736      58.930  59.510  52.700  1.00  0.00           H
ATOM   2373 HG22 ILE A 736      59.300  59.480  50.940  1.00  0.00           H
ATOM   2374 HG23 ILE A 736      59.790  58.090  51.930  1.00  0.00           H
ATOM   2375  CG1 ILE A 736      57.690  57.360  50.180  1.00  0.00           C
ATOM   2376 HG11 ILE A 736      56.790  56.740  50.000  1.00  0.00           H
ATOM   2377 HG12 ILE A 736      58.550  56.650  50.330  1.00  0.00           H
ATOM   2378  CD  ILE A 736      57.970  58.150  48.910  1.00  0.00           C
ATOM   2379  HD1 ILE A 736      57.260  58.990  48.760  1.00  0.00           H
ATOM   2380  HD2 ILE A 736      57.910  57.490  48.020  1.00  0.00           H
ATOM   2381  HD3 ILE A 736      58.990  58.610  48.930  1.00  0.00           H
ATOM   2382  C   ILE A 736      57.120  58.230  53.930  1.00  0.00           C
ATOM   2383  O   ILE A 736      57.980  58.050  54.810  1.00  0.00           O
ATOM   2384  N   TYR A 737      56.250  59.210  54.060  1.00  0.00           N
ATOM   2385  HN  TYR A 737      55.690  59.370  53.250  1.00  0.00           H
ATOM   2386  CA  TYR A 737      55.980  60.070  55.250  1.00  0.00           C
ATOM   2387  HA  TYR A 737      56.920  60.610  55.340  1.00  0.00           H
ATOM   2388  CB  TYR A 737      54.840  61.020  55.030  1.00  0.00           C
ATOM   2389  HB1 TYR A 737      53.890  60.510  54.780  1.00  0.00           H
ATOM   2390  HB2 TYR A 737      55.100  61.690  54.180  1.00  0.00           H
ATOM   2391  CG  TYR A 737      54.510  61.930  56.210  1.00  0.00           C
ATOM   2392  CD1 TYR A 737      53.580  61.550  57.080  1.00  0.00           C
ATOM   2393  HD1 TYR A 737      53.170  60.550  57.040  1.00  0.00           H
ATOM   2394  CE1 TYR A 737      53.080  62.350  58.100  1.00  0.00           C
ATOM   2395  HE1 TYR A 737      52.430  62.040  58.900  1.00  0.00           H
ATOM   2396  CZ  TYR A 737      53.650  63.630  58.240  1.00  0.00           C
ATOM   2397  OH  TYR A 737      53.320  64.480  59.250  1.00  0.00           O
ATOM   2398  HH  TYR A 737      52.950  63.940  59.940  1.00  0.00           H
ATOM   2399  CD2 TYR A 737      55.050  63.250  56.300  1.00  0.00           C
ATOM   2400  HD2 TYR A 737      55.780  63.480  55.530  1.00  0.00           H
ATOM   2401  CE2 TYR A 737      54.680  64.070  57.320  1.00  0.00           C
ATOM   2402  HE2 TYR A 737      55.080  65.050  57.520  1.00  0.00           H
ATOM   2403  C   TYR A 737      55.760  59.250  56.550  1.00  0.00           C
ATOM   2404  O   TYR A 737      56.320  59.570  57.600  1.00  0.00           O
ATOM   2405  N   GLU A 738      54.900  58.240  56.600  1.00  0.00           N
ATOM   2406  HN  GLU A 738      54.520  57.900  55.740  1.00  0.00           H
ATOM   2407  CA  GLU A 738      54.500  57.530  57.730  1.00  0.00           C
ATOM   2408  HA  GLU A 738      54.150  58.220  58.490  1.00  0.00           H
ATOM   2409  CB  GLU A 738      53.280  56.560  57.300  1.00  0.00           C
ATOM   2410  HB1 GLU A 738      53.290  55.660  57.970  1.00  0.00           H
ATOM   2411  HB2 GLU A 738      53.560  56.230  56.280  1.00  0.00           H
ATOM   2412  CG  GLU A 738      51.910  57.250  57.360  1.00  0.00           C
ATOM   2413  HG1 GLU A 738      51.240  56.720  56.640  1.00  0.00           H
ATOM   2414  HG2 GLU A 738      51.930  58.300  57.020  1.00  0.00           H
ATOM   2415  CD  GLU A 738      51.300  57.320  58.790  1.00  0.00           C
ATOM   2416  OE1 GLU A 738      52.130  57.270  59.780  1.00  0.00           O
ATOM   2417  OE2 GLU A 738      50.070  57.560  58.890  1.00  0.00           O
ATOM   2418  C   GLU A 738      55.550  56.600  58.250  1.00  0.00           C
ATOM   2419  O   GLU A 738      55.670  56.410  59.450  1.00  0.00           O
ATOM   2420  N   ALA A 739      56.400  56.000  57.330  1.00  0.00           N
ATOM   2421  HN  ALA A 739      56.240  55.980  56.340  1.00  0.00           H
ATOM   2422  CA  ALA A 739      57.630  55.430  57.700  1.00  0.00           C
ATOM   2423  HA  ALA A 739      57.510  54.630  58.410  1.00  0.00           H
ATOM   2424  CB  ALA A 739      58.290  54.880  56.380  1.00  0.00           C
ATOM   2425  HB1 ALA A 739      58.190  55.550  55.510  1.00  0.00           H
ATOM   2426  HB2 ALA A 739      57.710  54.000  56.040  1.00  0.00           H
ATOM   2427  HB3 ALA A 739      59.340  54.540  56.530  1.00  0.00           H
ATOM   2428  C   ALA A 739      58.670  56.360  58.440  1.00  0.00           C
ATOM   2429  O   ALA A 739      59.290  56.050  59.460  1.00  0.00           O
ATOM   2430  N   LEU A 740      58.800  57.680  57.980  1.00  0.00           N
ATOM   2431  HN  LEU A 740      58.430  57.890  57.070  1.00  0.00           H
ATOM   2432  CA  LEU A 740      59.680  58.610  58.600  1.00  0.00           C
ATOM   2433  HA  LEU A 740      60.560  58.050  58.880  1.00  0.00           H
ATOM   2434  CB  LEU A 740      60.060  59.690  57.490  1.00  0.00           C
ATOM   2435  HB1 LEU A 740      60.700  60.480  57.940  1.00  0.00           H
ATOM   2436  HB2 LEU A 740      59.160  60.200  57.080  1.00  0.00           H
ATOM   2437  CG  LEU A 740      60.800  59.170  56.240  1.00  0.00           C
ATOM   2438  HG  LEU A 740      60.380  58.250  55.780  1.00  0.00           H
ATOM   2439  CD1 LEU A 740      60.760  60.210  55.120  1.00  0.00           C
ATOM   2440 HD11 LEU A 740      61.560  59.940  54.410  1.00  0.00           H
ATOM   2441 HD12 LEU A 740      60.910  61.240  55.520  1.00  0.00           H
ATOM   2442 HD13 LEU A 740      59.780  60.190  54.580  1.00  0.00           H
ATOM   2443  CD2 LEU A 740      62.250  58.740  56.440  1.00  0.00           C
ATOM   2444 HD21 LEU A 740      62.240  57.700  56.840  1.00  0.00           H
ATOM   2445 HD22 LEU A 740      62.750  59.410  57.170  1.00  0.00           H
ATOM   2446 HD23 LEU A 740      62.820  58.580  55.500  1.00  0.00           H
ATOM   2447  C   LEU A 740      59.210  59.330  59.860  1.00  0.00           C
ATOM   2448  O   LEU A 740      59.900  59.840  60.760  1.00  0.00           O
ATOM   2449  N   GLU A 741      57.870  59.380  60.020  1.00  0.00           N
ATOM   2450  HN  GLU A 741      57.210  59.110  59.340  1.00  0.00           H
ATOM   2451  CA  GLU A 741      57.380  59.740  61.320  1.00  0.00           C
ATOM   2452  HA  GLU A 741      58.000  60.570  61.630  1.00  0.00           H
ATOM   2453  CB  GLU A 741      55.880  60.240  61.070  1.00  0.00           C
ATOM   2454  HB1 GLU A 741      55.260  59.330  60.910  1.00  0.00           H
ATOM   2455  HB2 GLU A 741      55.980  60.800  60.120  1.00  0.00           H
ATOM   2456  CG  GLU A 741      55.380  61.200  62.180  1.00  0.00           C
ATOM   2457  HG1 GLU A 741      54.770  62.030  61.760  1.00  0.00           H
ATOM   2458  HG2 GLU A 741      56.260  61.640  62.710  1.00  0.00           H
ATOM   2459  CD  GLU A 741      54.520  60.520  63.150  1.00  0.00           C
ATOM   2460  OE1 GLU A 741      53.440  59.940  62.740  1.00  0.00           O
ATOM   2461  OE2 GLU A 741      54.830  60.380  64.340  1.00  0.00           O
ATOM   2462  C   GLU A 741      57.490  58.610  62.280  1.00  0.00           C
ATOM   2463  O   GLU A 741      57.810  58.860  63.410  1.00  0.00           O
ATOM   2464  N   LYS A 742      57.370  57.280  61.890  1.00  0.00           N
ATOM   2465  HN  LYS A 742      56.960  57.090  61.020  1.00  0.00           H
ATOM   2466  CA  LYS A 742      57.660  56.190  62.740  1.00  0.00           C
ATOM   2467  HA  LYS A 742      57.180  56.400  63.680  1.00  0.00           H
ATOM   2468  CB  LYS A 742      57.000  54.880  62.050  1.00  0.00           C
ATOM   2469  HB1 LYS A 742      57.330  54.750  61.000  1.00  0.00           H
ATOM   2470  HB2 LYS A 742      55.900  54.970  61.960  1.00  0.00           H
ATOM   2471  CG  LYS A 742      57.140  53.480  62.730  1.00  0.00           C
ATOM   2472  HG1 LYS A 742      58.100  52.940  62.620  1.00  0.00           H
ATOM   2473  HG2 LYS A 742      56.490  52.790  62.160  1.00  0.00           H
ATOM   2474  CD  LYS A 742      56.570  53.590  64.200  1.00  0.00           C
ATOM   2475  HD1 LYS A 742      57.280  54.180  64.810  1.00  0.00           H
ATOM   2476  HD2 LYS A 742      56.580  52.590  64.700  1.00  0.00           H
ATOM   2477  CE  LYS A 742      55.260  54.390  64.450  1.00  0.00           C
ATOM   2478  HE1 LYS A 742      54.460  54.190  63.690  1.00  0.00           H
ATOM   2479  HE2 LYS A 742      55.360  55.490  64.380  1.00  0.00           H
ATOM   2480  NZ  LYS A 742      54.640  54.100  65.830  1.00  0.00           N
ATOM   2481  HZ1 LYS A 742      55.240  54.470  66.590  1.00  0.00           H
ATOM   2482  HZ2 LYS A 742      54.480  53.080  65.830  1.00  0.00           H
ATOM   2483  HZ3 LYS A 742      53.770  54.670  65.770  1.00  0.00           H
ATOM   2484  C   LYS A 742      59.190  56.000  63.040  1.00  0.00           C
ATOM   2485  O   LYS A 742      59.690  55.600  64.120  1.00  0.00           O
ATOM   2486  N   LEU A 743      60.020  56.490  62.110  1.00  0.00           N
ATOM   2487  HN  LEU A 743      59.720  56.550  61.160  1.00  0.00           H
ATOM   2488  CA  LEU A 743      61.450  56.680  62.410  1.00  0.00           C
ATOM   2489  HA  LEU A 743      61.910  55.790  62.800  1.00  0.00           H
ATOM   2490  CB  LEU A 743      62.140  56.980  61.070  1.00  0.00           C
ATOM   2491  HB1 LEU A 743      61.780  57.910  60.590  1.00  0.00           H
ATOM   2492  HB2 LEU A 743      61.880  56.200  60.320  1.00  0.00           H
ATOM   2493  CG  LEU A 743      63.650  57.020  61.020  1.00  0.00           C
ATOM   2494  HG  LEU A 743      64.080  57.710  61.770  1.00  0.00           H
ATOM   2495  CD1 LEU A 743      64.300  55.600  61.400  1.00  0.00           C
ATOM   2496 HD11 LEU A 743      64.070  54.790  60.670  1.00  0.00           H
ATOM   2497 HD12 LEU A 743      63.910  55.190  62.360  1.00  0.00           H
ATOM   2498 HD13 LEU A 743      65.400  55.760  61.460  1.00  0.00           H
ATOM   2499  CD2 LEU A 743      64.180  57.430  59.640  1.00  0.00           C
ATOM   2500 HD21 LEU A 743      65.290  57.410  59.640  1.00  0.00           H
ATOM   2501 HD22 LEU A 743      63.880  58.460  59.360  1.00  0.00           H
ATOM   2502 HD23 LEU A 743      63.940  56.890  58.700  1.00  0.00           H
ATOM   2503  C   LEU A 743      61.610  57.710  63.580  1.00  0.00           C
ATOM   2504  O   LEU A 743      62.340  57.430  64.530  1.00  0.00           O
ATOM   2505  N   PHE A 744      60.910  58.780  63.620  1.00  0.00           N
ATOM   2506  HN  PHE A 744      60.360  59.150  62.870  1.00  0.00           H
ATOM   2507  CA  PHE A 744      60.940  59.810  64.710  1.00  0.00           C
ATOM   2508  HA  PHE A 744      61.990  60.030  64.900  1.00  0.00           H
ATOM   2509  CB  PHE A 744      60.330  61.230  64.280  1.00  0.00           C
ATOM   2510  HB1 PHE A 744      59.220  61.280  64.280  1.00  0.00           H
ATOM   2511  HB2 PHE A 744      60.600  61.470  63.230  1.00  0.00           H
ATOM   2512  CG  PHE A 744      60.810  62.350  65.160  1.00  0.00           C
ATOM   2513  CD1 PHE A 744      62.110  62.840  64.980  1.00  0.00           C
ATOM   2514  HD1 PHE A 744      62.830  62.460  64.270  1.00  0.00           H
ATOM   2515  CE1 PHE A 744      62.590  63.800  65.860  1.00  0.00           C
ATOM   2516  HE1 PHE A 744      63.560  64.250  65.700  1.00  0.00           H
ATOM   2517  CZ  PHE A 744      61.720  64.400  66.840  1.00  0.00           C
ATOM   2518  HZ  PHE A 744      61.960  65.220  67.510  1.00  0.00           H
ATOM   2519  CD2 PHE A 744      59.960  62.900  66.110  1.00  0.00           C
ATOM   2520  HD2 PHE A 744      59.050  62.330  66.250  1.00  0.00           H
ATOM   2521  CE2 PHE A 744      60.360  63.830  67.030  1.00  0.00           C
ATOM   2522  HE2 PHE A 744      59.640  64.270  67.700  1.00  0.00           H
ATOM   2523  C   PHE A 744      60.520  59.250  66.100  1.00  0.00           C
ATOM   2524  O   PHE A 744      61.010  59.450  67.170  1.00  0.00           O
ATOM   2525  N   ASP A 745      59.410  58.510  66.100  1.00  0.00           N
ATOM   2526  HN  ASP A 745      58.900  58.540  65.250  1.00  0.00           H
ATOM   2527  CA  ASP A 745      58.880  57.720  67.160  1.00  0.00           C
ATOM   2528  HA  ASP A 745      58.730  58.290  68.070  1.00  0.00           H
ATOM   2529  CB  ASP A 745      57.550  57.030  66.710  1.00  0.00           C
ATOM   2530  HB1 ASP A 745      57.660  56.290  65.890  1.00  0.00           H
ATOM   2531  HB2 ASP A 745      56.850  57.850  66.420  1.00  0.00           H
ATOM   2532  CG  ASP A 745      56.880  56.310  67.890  1.00  0.00           C
ATOM   2533  OD1 ASP A 745      57.060  56.780  69.020  1.00  0.00           O
ATOM   2534  OD2 ASP A 745      55.960  55.430  67.570  1.00  0.00           O
ATOM   2535  C   ASP A 745      59.880  56.720  67.700  1.00  0.00           C
ATOM   2536  O   ASP A 745      60.140  56.540  68.890  1.00  0.00           O
ATOM   2537  N   LEU A 746      60.550  55.980  66.800  1.00  0.00           N
ATOM   2538  HN  LEU A 746      60.270  55.930  65.850  1.00  0.00           H
ATOM   2539  CA  LEU A 746      61.540  54.980  67.350  1.00  0.00           C
ATOM   2540  HA  LEU A 746      60.990  54.370  68.040  1.00  0.00           H
ATOM   2541  CB  LEU A 746      62.100  54.220  66.100  1.00  0.00           C
ATOM   2542  HB1 LEU A 746      62.840  54.850  65.560  1.00  0.00           H
ATOM   2543  HB2 LEU A 746      61.290  53.930  65.380  1.00  0.00           H
ATOM   2544  CG  LEU A 746      62.770  52.840  66.350  1.00  0.00           C
ATOM   2545  HG  LEU A 746      63.670  52.940  66.980  1.00  0.00           H
ATOM   2546  CD1 LEU A 746      61.840  51.880  67.090  1.00  0.00           C
ATOM   2547 HD11 LEU A 746      62.310  50.880  67.210  1.00  0.00           H
ATOM   2548 HD12 LEU A 746      60.830  51.770  66.650  1.00  0.00           H
ATOM   2549 HD13 LEU A 746      61.770  52.200  68.160  1.00  0.00           H
ATOM   2550  CD2 LEU A 746      63.120  52.150  65.000  1.00  0.00           C
ATOM   2551 HD21 LEU A 746      62.230  51.910  64.390  1.00  0.00           H
ATOM   2552 HD22 LEU A 746      63.540  51.150  65.260  1.00  0.00           H
ATOM   2553 HD23 LEU A 746      63.910  52.660  64.400  1.00  0.00           H
ATOM   2554  C   LEU A 746      62.690  55.650  68.030  1.00  0.00           C
ATOM   2555  O   LEU A 746      63.150  55.100  69.000  1.00  0.00           O
ATOM   2556  N   GLY A 747      63.080  56.880  67.570  1.00  0.00           N
ATOM   2557  HN  GLY A 747      62.560  57.220  66.790  1.00  0.00           H
ATOM   2558  CA  GLY A 747      64.070  57.710  68.080  1.00  0.00           C
ATOM   2559  HA1 GLY A 747      64.000  58.610  67.490  1.00  0.00           H
ATOM   2560  HA2 GLY A 747      65.040  57.230  68.240  1.00  0.00           H
ATOM   2561  C   GLY A 747      63.780  58.170  69.480  1.00  0.00           C
ATOM   2562  O   GLY A 747      64.660  58.510  70.200  1.00  0.00           O
ATOM   2563  N   GLU A 748      62.490  58.140  69.850  1.00  0.00           N
ATOM   2564  HN  GLU A 748      61.750  57.840  69.250  1.00  0.00           H
ATOM   2565  CA  GLU A 748      62.060  58.630  71.160  1.00  0.00           C
ATOM   2566  HA  GLU A 748      62.730  59.430  71.440  1.00  0.00           H
ATOM   2567  CB  GLU A 748      60.790  59.400  71.060  1.00  0.00           C
ATOM   2568  HB1 GLU A 748      60.480  59.450  72.130  1.00  0.00           H
ATOM   2569  HB2 GLU A 748      60.030  58.820  70.480  1.00  0.00           H
ATOM   2570  CG  GLU A 748      60.800  60.870  70.400  1.00  0.00           C
ATOM   2571  HG1 GLU A 748      59.860  61.040  69.850  1.00  0.00           H
ATOM   2572  HG2 GLU A 748      61.600  61.050  69.650  1.00  0.00           H
ATOM   2573  CD  GLU A 748      61.020  61.930  71.510  1.00  0.00           C
ATOM   2574  OE1 GLU A 748      62.060  62.020  72.160  1.00  0.00           O
ATOM   2575  OE2 GLU A 748      60.000  62.620  71.810  1.00  0.00           O
ATOM   2576  C   GLU A 748      62.000  57.370  72.170  1.00  0.00           C
ATOM   2577  O   GLU A 748      61.640  57.610  73.330  1.00  0.00           O
ATOM   2578  N   THR A 749      62.310  56.090  71.760  1.00  0.00           N
ATOM   2579  HN  THR A 749      62.480  55.920  70.780  1.00  0.00           H
ATOM   2580  CA  THR A 749      62.340  54.950  72.650  1.00  0.00           C
ATOM   2581  HA  THR A 749      62.250  55.130  73.710  1.00  0.00           H
ATOM   2582  CB  THR A 749      61.260  53.900  72.400  1.00  0.00           C
ATOM   2583  HB  THR A 749      60.220  54.260  72.550  1.00  0.00           H
ATOM   2584  OG1 THR A 749      61.370  52.730  73.150  1.00  0.00           O
ATOM   2585  HG1 THR A 749      62.300  52.510  73.070  1.00  0.00           H
ATOM   2586  CG2 THR A 749      61.280  53.460  70.930  1.00  0.00           C
ATOM   2587 HG21 THR A 749      60.520  52.680  70.720  1.00  0.00           H
ATOM   2588 HG22 THR A 749      62.290  53.030  70.710  1.00  0.00           H
ATOM   2589 HG23 THR A 749      60.960  54.310  70.290  1.00  0.00           H
ATOM   2590  C   THR A 749      63.690  54.250  72.590  1.00  0.00           C
ATOM   2591  O   THR A 749      63.960  53.420  73.440  1.00  0.00           O
ATOM   2592  N   TYR A 750      64.600  54.750  71.640  1.00  0.00           N
ATOM   2593  HN  TYR A 750      64.370  55.380  70.900  1.00  0.00           H
ATOM   2594  CA  TYR A 750      66.010  54.420  71.720  1.00  0.00           C
ATOM   2595  HA  TYR A 750      66.350  53.920  72.620  1.00  0.00           H
ATOM   2596  CB  TYR A 750      66.450  53.290  70.730  1.00  0.00           C
ATOM   2597  HB1 TYR A 750      67.480  52.950  70.930  1.00  0.00           H
ATOM   2598  HB2 TYR A 750      66.390  53.620  69.680  1.00  0.00           H
ATOM   2599  CG  TYR A 750      65.560  52.110  70.990  1.00  0.00           C
ATOM   2600  CD1 TYR A 750      65.820  51.350  72.140  1.00  0.00           C
ATOM   2601  HD1 TYR A 750      66.700  51.670  72.690  1.00  0.00           H
ATOM   2602  CE1 TYR A 750      64.970  50.270  72.480  1.00  0.00           C
ATOM   2603  HE1 TYR A 750      65.160  49.660  73.350  1.00  0.00           H
ATOM   2604  CZ  TYR A 750      63.870  50.020  71.660  1.00  0.00           C
ATOM   2605  OH  TYR A 750      62.900  49.020  72.010  1.00  0.00           O
ATOM   2606  HH  TYR A 750      62.090  49.290  71.590  1.00  0.00           H
ATOM   2607  CD2 TYR A 750      64.530  51.770  70.120  1.00  0.00           C
ATOM   2608  HD2 TYR A 750      64.430  52.300  69.190  1.00  0.00           H
ATOM   2609  CE2 TYR A 750      63.680  50.760  70.470  1.00  0.00           C
ATOM   2610  HE2 TYR A 750      62.770  50.600  69.910  1.00  0.00           H
ATOM   2611  C   TYR A 750      66.900  55.730  71.560  1.00  0.00           C
ATOM   2612  O   TYR A 750      66.500  56.630  70.840  1.00  0.00           O
ATOM   2613  N   ALA A 751      68.040  55.770  72.150  1.00  0.00           N
ATOM   2614  HN  ALA A 751      68.400  55.020  72.700  1.00  0.00           H
ATOM   2615  CA  ALA A 751      68.920  56.920  72.030  1.00  0.00           C
ATOM   2616  HA  ALA A 751      68.510  57.640  71.330  1.00  0.00           H
ATOM   2617  CB  ALA A 751      69.180  57.770  73.340  1.00  0.00           C
ATOM   2618  HB1 ALA A 751      70.100  58.380  73.310  1.00  0.00           H
ATOM   2619  HB2 ALA A 751      69.410  57.120  74.220  1.00  0.00           H
ATOM   2620  HB3 ALA A 751      68.270  58.350  73.620  1.00  0.00           H
ATOM   2621  C   ALA A 751      70.220  56.580  71.250  1.00  0.00           C
ATOM   2622  O   ALA A 751      70.620  55.420  71.210  1.00  0.00           O
ATOM   2623  N   PHE A 752      70.780  57.550  70.500  1.00  0.00           N
ATOM   2624  HN  PHE A 752      70.410  58.480  70.560  1.00  0.00           H
ATOM   2625  CA  PHE A 752      72.050  57.470  69.840  1.00  0.00           C
ATOM   2626  HA  PHE A 752      71.830  56.650  69.160  1.00  0.00           H
ATOM   2627  CB  PHE A 752      72.250  58.780  68.980  1.00  0.00           C
ATOM   2628  HB1 PHE A 752      73.300  58.920  68.630  1.00  0.00           H
ATOM   2629  HB2 PHE A 752      72.030  59.600  69.700  1.00  0.00           H
ATOM   2630  CG  PHE A 752      71.260  58.910  67.850  1.00  0.00           C
ATOM   2631  CD1 PHE A 752      71.290  58.020  66.780  1.00  0.00           C
ATOM   2632  HD1 PHE A 752      71.960  57.180  66.750  1.00  0.00           H
ATOM   2633  CE1 PHE A 752      70.580  58.370  65.610  1.00  0.00           C
ATOM   2634  HE1 PHE A 752      70.600  57.730  64.740  1.00  0.00           H
ATOM   2635  CZ  PHE A 752      69.800  59.520  65.540  1.00  0.00           C
ATOM   2636  HZ  PHE A 752      69.340  59.780  64.610  1.00  0.00           H
ATOM   2637  CD2 PHE A 752      70.430  59.980  67.800  1.00  0.00           C
ATOM   2638  HD2 PHE A 752      70.360  60.730  68.570  1.00  0.00           H
ATOM   2639  CE2 PHE A 752      69.630  60.280  66.680  1.00  0.00           C
ATOM   2640  HE2 PHE A 752      68.960  61.130  66.780  1.00  0.00           H
ATOM   2641  C   PHE A 752      73.210  57.180  70.850  1.00  0.00           C
ATOM   2642  O   PHE A 752      73.200  57.720  71.950  1.00  0.00           O
ATOM   2643  N   PRO A 822      74.230  56.420  70.410  1.00  0.00           N
ATOM   2644  CD  PRO A 822      75.440  56.330  71.190  1.00  0.00           C
ATOM   2645  HD1 PRO A 822      75.160  55.930  72.190  1.00  0.00           H
ATOM   2646  HD2 PRO A 822      75.890  57.350  71.290  1.00  0.00           H
ATOM   2647  CA  PRO A 822      74.310  55.640  69.170  1.00  0.00           C
ATOM   2648  HA  PRO A 822      73.910  56.210  68.340  1.00  0.00           H
ATOM   2649  CB  PRO A 822      75.790  55.230  69.060  1.00  0.00           C
ATOM   2650  HB1 PRO A 822      76.320  56.000  68.470  1.00  0.00           H
ATOM   2651  HB2 PRO A 822      75.990  54.270  68.540  1.00  0.00           H
ATOM   2652  CG  PRO A 822      76.420  55.260  70.490  1.00  0.00           C
ATOM   2653  HG1 PRO A 822      76.390  54.220  70.880  1.00  0.00           H
ATOM   2654  HG2 PRO A 822      77.470  55.650  70.520  1.00  0.00           H
ATOM   2655  C   PRO A 822      73.400  54.440  69.340  1.00  0.00           C
ATOM   2656  O   PRO A 822      72.300  54.430  68.690  1.00  0.00           O
ATOM   2657  N   ASP A 823      73.760  53.500  70.200  1.00  0.00           N
ATOM   2658  HN  ASP A 823      74.570  53.780  70.700  1.00  0.00           H
ATOM   2659  CA  ASP A 823      73.310  52.180  70.510  1.00  0.00           C
ATOM   2660  HA  ASP A 823      74.240  51.610  70.480  1.00  0.00           H
ATOM   2661  CB  ASP A 823      72.840  52.120  72.000  1.00  0.00           C
ATOM   2662  HB1 ASP A 823      72.610  51.130  72.450  1.00  0.00           H
ATOM   2663  HB2 ASP A 823      71.930  52.760  72.040  1.00  0.00           H
ATOM   2664  CG  ASP A 823      73.870  52.670  72.900  1.00  0.00           C
ATOM   2665  OD1 ASP A 823      73.450  53.340  73.850  1.00  0.00           O
ATOM   2666  OD2 ASP A 823      75.060  52.560  72.650  1.00  0.00           O
ATOM   2667  C   ASP A 823      72.340  51.480  69.480  1.00  0.00           C
ATOM   2668  O   ASP A 823      72.630  51.360  68.290  1.00  0.00           O
ATOM   2669  N   VAL A 824      71.170  51.060  69.940  1.00  0.00           N
ATOM   2670  HN  VAL A 824      71.000  51.180  70.910  1.00  0.00           H
ATOM   2671  CA  VAL A 824      70.090  50.420  69.190  1.00  0.00           C
ATOM   2672  HA  VAL A 824      70.420  49.480  68.770  1.00  0.00           H
ATOM   2673  CB  VAL A 824      68.980  50.190  70.180  1.00  0.00           C
ATOM   2674  HB  VAL A 824      68.650  51.180  70.580  1.00  0.00           H
ATOM   2675  CG1 VAL A 824      67.720  49.600  69.480  1.00  0.00           C
ATOM   2676 HG11 VAL A 824      66.960  49.380  70.260  1.00  0.00           H
ATOM   2677 HG12 VAL A 824      67.970  48.660  68.960  1.00  0.00           H
ATOM   2678 HG13 VAL A 824      67.220  50.360  68.830  1.00  0.00           H
ATOM   2679  CG2 VAL A 824      69.540  49.350  71.320  1.00  0.00           C
ATOM   2680 HG21 VAL A 824      70.220  49.950  71.970  1.00  0.00           H
ATOM   2681 HG22 VAL A 824      70.110  48.520  70.840  1.00  0.00           H
ATOM   2682 HG23 VAL A 824      68.640  48.930  71.810  1.00  0.00           H
ATOM   2683  C   VAL A 824      69.510  51.290  68.060  1.00  0.00           C
ATOM   2684  O   VAL A 824      69.170  50.790  67.030  1.00  0.00           O
ATOM   2685  N   LEU A 825      69.380  52.630  68.230  1.00  0.00           N
ATOM   2686  HN  LEU A 825      69.900  53.070  68.950  1.00  0.00           H
ATOM   2687  CA  LEU A 825      68.900  53.530  67.200  1.00  0.00           C
ATOM   2688  HA  LEU A 825      67.910  53.210  66.910  1.00  0.00           H
ATOM   2689  CB  LEU A 825      68.590  54.860  67.810  1.00  0.00           C
ATOM   2690  HB1 LEU A 825      69.410  55.280  68.420  1.00  0.00           H
ATOM   2691  HB2 LEU A 825      67.610  54.770  68.330  1.00  0.00           H
ATOM   2692  CG  LEU A 825      68.080  55.990  66.800  1.00  0.00           C
ATOM   2693  HG  LEU A 825      68.780  56.070  65.930  1.00  0.00           H
ATOM   2694  CD1 LEU A 825      66.760  55.640  66.140  1.00  0.00           C
ATOM   2695 HD11 LEU A 825      65.880  55.430  66.800  1.00  0.00           H
ATOM   2696 HD12 LEU A 825      66.700  54.810  65.410  1.00  0.00           H
ATOM   2697 HD13 LEU A 825      66.350  56.510  65.580  1.00  0.00           H
ATOM   2698  CD2 LEU A 825      67.840  57.230  67.650  1.00  0.00           C
ATOM   2699 HD21 LEU A 825      68.760  57.660  68.090  1.00  0.00           H
ATOM   2700 HD22 LEU A 825      67.120  56.960  68.460  1.00  0.00           H
ATOM   2701 HD23 LEU A 825      67.430  58.080  67.060  1.00  0.00           H
ATOM   2702  C   LEU A 825      69.770  53.520  65.940  1.00  0.00           C
ATOM   2703  O   LEU A 825      69.360  53.530  64.750  1.00  0.00           O
ATOM   2704  N   PHE A 826      71.100  53.500  66.190  1.00  0.00           N
ATOM   2705  HN  PHE A 826      71.370  53.390  67.150  1.00  0.00           H
ATOM   2706  CA  PHE A 826      72.080  53.290  65.170  1.00  0.00           C
ATOM   2707  HA  PHE A 826      71.870  54.070  64.450  1.00  0.00           H
ATOM   2708  CB  PHE A 826      73.510  53.540  65.780  1.00  0.00           C
ATOM   2709  HB1 PHE A 826      73.510  53.200  66.840  1.00  0.00           H
ATOM   2710  HB2 PHE A 826      73.680  54.610  66.010  1.00  0.00           H
ATOM   2711  CG  PHE A 826      74.710  53.050  65.080  1.00  0.00           C
ATOM   2712  CD1 PHE A 826      75.280  53.740  64.010  1.00  0.00           C
ATOM   2713  HD1 PHE A 826      74.740  54.610  63.650  1.00  0.00           H
ATOM   2714  CE1 PHE A 826      76.500  53.400  63.470  1.00  0.00           C
ATOM   2715  HE1 PHE A 826      76.890  54.040  62.690  1.00  0.00           H
ATOM   2716  CZ  PHE A 826      77.220  52.400  64.080  1.00  0.00           C
ATOM   2717  HZ  PHE A 826      78.200  52.250  63.640  1.00  0.00           H
ATOM   2718  CD2 PHE A 826      75.500  52.100  65.720  1.00  0.00           C
ATOM   2719  HD2 PHE A 826      75.080  51.670  66.620  1.00  0.00           H
ATOM   2720  CE2 PHE A 826      76.780  51.700  65.190  1.00  0.00           C
ATOM   2721  HE2 PHE A 826      77.340  50.940  65.690  1.00  0.00           H
ATOM   2722  C   PHE A 826      71.890  51.970  64.360  1.00  0.00           C
ATOM   2723  O   PHE A 826      71.850  51.900  63.130  1.00  0.00           O
ATOM   2724  N   TRP A 827      71.700  50.860  65.070  1.00  0.00           N
ATOM   2725  HN  TRP A 827      71.740  50.920  66.060  1.00  0.00           H
ATOM   2726  CA  TRP A 827      71.400  49.610  64.410  1.00  0.00           C
ATOM   2727  HA  TRP A 827      72.200  49.490  63.690  1.00  0.00           H
ATOM   2728  CB  TRP A 827      71.590  48.440  65.450  1.00  0.00           C
ATOM   2729  HB1 TRP A 827      71.040  47.560  65.050  1.00  0.00           H
ATOM   2730  HB2 TRP A 827      71.030  48.770  66.340  1.00  0.00           H
ATOM   2731  CG  TRP A 827      72.990  48.030  65.780  1.00  0.00           C
ATOM   2732  CD1 TRP A 827      73.580  48.140  67.010  1.00  0.00           C
ATOM   2733  HD1 TRP A 827      72.980  48.520  67.830  1.00  0.00           H
ATOM   2734  NE1 TRP A 827      74.930  47.760  66.930  1.00  0.00           N
ATOM   2735  HE1 TRP A 827      75.590  47.730  67.660  1.00  0.00           H
ATOM   2736  CE2 TRP A 827      75.170  47.470  65.620  1.00  0.00           C
ATOM   2737  CD2 TRP A 827      73.990  47.580  64.870  1.00  0.00           C
ATOM   2738  CE3 TRP A 827      73.970  47.070  63.530  1.00  0.00           C
ATOM   2739  HE3 TRP A 827      73.030  47.000  63.000  1.00  0.00           H
ATOM   2740  CZ3 TRP A 827      75.160  46.810  62.890  1.00  0.00           C
ATOM   2741  HZ3 TRP A 827      75.140  46.600  61.840  1.00  0.00           H
ATOM   2742  CZ2 TRP A 827      76.330  47.150  65.020  1.00  0.00           C
ATOM   2743  HZ2 TRP A 827      77.270  46.970  65.530  1.00  0.00           H
ATOM   2744  CH2 TRP A 827      76.370  46.810  63.660  1.00  0.00           C
ATOM   2745  HH2 TRP A 827      77.340  46.630  63.260  1.00  0.00           H
ATOM   2746  C   TRP A 827      70.100  49.580  63.520  1.00  0.00           C
ATOM   2747  O   TRP A 827      70.030  49.120  62.380  1.00  0.00           O
ATOM   2748  N   CYS A 828      69.010  50.080  64.020  1.00  0.00           N
ATOM   2749  HN  CYS A 828      69.030  50.220  65.020  1.00  0.00           H
ATOM   2750  CA  CYS A 828      67.670  50.280  63.490  1.00  0.00           C
ATOM   2751  HA  CYS A 828      67.260  49.320  63.220  1.00  0.00           H
ATOM   2752  CB  CYS A 828      66.530  50.870  64.450  1.00  0.00           C
ATOM   2753  HB1 CYS A 828      65.530  50.880  63.960  1.00  0.00           H
ATOM   2754  HB2 CYS A 828      66.900  51.860  64.790  1.00  0.00           H
ATOM   2755  SG  CYS A 828      66.390  49.860  65.920  1.00  0.00           S
ATOM   2756  HG1 CYS A 828      66.400  48.620  65.450  1.00  0.00           H
ATOM   2757  C   CYS A 828      67.640  51.180  62.230  1.00  0.00           C
ATOM   2758  O   CYS A 828      67.020  50.770  61.250  1.00  0.00           O
ATOM   2759  N   VAL A 829      68.330  52.280  62.290  1.00  0.00           N
ATOM   2760  HN  VAL A 829      68.920  52.490  63.060  1.00  0.00           H
ATOM   2761  CA  VAL A 829      68.550  53.130  61.160  1.00  0.00           C
ATOM   2762  HA  VAL A 829      67.600  53.370  60.710  1.00  0.00           H
ATOM   2763  CB  VAL A 829      69.330  54.420  61.550  1.00  0.00           C
ATOM   2764  HB  VAL A 829      70.100  54.150  62.290  1.00  0.00           H
ATOM   2765  CG1 VAL A 829      69.830  55.190  60.330  1.00  0.00           C
ATOM   2766 HG11 VAL A 829      68.960  55.360  59.660  1.00  0.00           H
ATOM   2767 HG12 VAL A 829      70.650  54.610  59.850  1.00  0.00           H
ATOM   2768 HG13 VAL A 829      70.240  56.160  60.680  1.00  0.00           H
ATOM   2769  CG2 VAL A 829      68.300  55.440  62.310  1.00  0.00           C
ATOM   2770 HG21 VAL A 829      67.390  55.640  61.720  1.00  0.00           H
ATOM   2771 HG22 VAL A 829      68.690  56.450  62.580  1.00  0.00           H
ATOM   2772 HG23 VAL A 829      67.940  54.900  63.220  1.00  0.00           H
ATOM   2773  C   VAL A 829      69.390  52.440  60.060  1.00  0.00           C
ATOM   2774  O   VAL A 829      69.130  52.580  58.860  1.00  0.00           O
ATOM   2775  N   ILE A 830      70.460  51.660  60.470  1.00  0.00           N
ATOM   2776  HN  ILE A 830      70.880  51.610  61.370  1.00  0.00           H
ATOM   2777  CA  ILE A 830      71.250  50.910  59.490  1.00  0.00           C
ATOM   2778  HA  ILE A 830      71.620  51.620  58.770  1.00  0.00           H
ATOM   2779  CB  ILE A 830      72.580  50.280  60.010  1.00  0.00           C
ATOM   2780  HB  ILE A 830      72.290  49.730  60.940  1.00  0.00           H
ATOM   2781  CG2 ILE A 830      73.130  49.170  59.020  1.00  0.00           C
ATOM   2782 HG21 ILE A 830      73.330  49.650  58.040  1.00  0.00           H
ATOM   2783 HG22 ILE A 830      72.530  48.240  58.970  1.00  0.00           H
ATOM   2784 HG23 ILE A 830      74.120  48.740  59.310  1.00  0.00           H
ATOM   2785  CG1 ILE A 830      73.660  51.330  60.340  1.00  0.00           C
ATOM   2786 HG11 ILE A 830      73.370  52.120  61.060  1.00  0.00           H
ATOM   2787 HG12 ILE A 830      74.020  51.820  59.410  1.00  0.00           H
ATOM   2788  CD  ILE A 830      74.950  50.660  60.870  1.00  0.00           C
ATOM   2789  HD1 ILE A 830      74.730  50.330  61.910  1.00  0.00           H
ATOM   2790  HD2 ILE A 830      75.730  51.460  60.880  1.00  0.00           H
ATOM   2791  HD3 ILE A 830      75.300  49.790  60.290  1.00  0.00           H
ATOM   2792  C   ILE A 830      70.460  49.920  58.680  1.00  0.00           C
ATOM   2793  O   ILE A 830      70.420  49.990  57.470  1.00  0.00           O
ATOM   2794  N   LEU A 831      69.700  49.070  59.450  1.00  0.00           N
ATOM   2795  HN  LEU A 831      69.890  49.180  60.420  1.00  0.00           H
ATOM   2796  CA  LEU A 831      68.770  48.010  59.080  1.00  0.00           C
ATOM   2797  HA  LEU A 831      69.410  47.400  58.470  1.00  0.00           H
ATOM   2798  CB  LEU A 831      68.190  47.490  60.420  1.00  0.00           C
ATOM   2799  HB1 LEU A 831      67.680  48.310  60.980  1.00  0.00           H
ATOM   2800  HB2 LEU A 831      69.030  47.250  61.110  1.00  0.00           H
ATOM   2801  CG  LEU A 831      67.290  46.180  60.450  1.00  0.00           C
ATOM   2802  HG  LEU A 831      66.300  46.420  59.990  1.00  0.00           H
ATOM   2803  CD1 LEU A 831      67.870  45.130  59.580  1.00  0.00           C
ATOM   2804 HD11 LEU A 831      67.260  44.200  59.550  1.00  0.00           H
ATOM   2805 HD12 LEU A 831      68.840  44.730  59.970  1.00  0.00           H
ATOM   2806 HD13 LEU A 831      67.920  45.500  58.540  1.00  0.00           H
ATOM   2807  CD2 LEU A 831      67.050  45.680  61.810  1.00  0.00           C
ATOM   2808 HD21 LEU A 831      66.400  44.780  61.760  1.00  0.00           H
ATOM   2809 HD22 LEU A 831      66.490  46.410  62.430  1.00  0.00           H
ATOM   2810 HD23 LEU A 831      68.010  45.610  62.360  1.00  0.00           H
ATOM   2811  C   LEU A 831      67.650  48.580  58.110  1.00  0.00           C
ATOM   2812  O   LEU A 831      67.360  47.930  57.100  1.00  0.00           O
ATOM   2813  N   PHE A 832      67.000  49.720  58.520  1.00  0.00           N
ATOM   2814  HN  PHE A 832      67.200  50.050  59.440  1.00  0.00           H
ATOM   2815  CA  PHE A 832      66.010  50.350  57.680  1.00  0.00           C
ATOM   2816  HA  PHE A 832      65.170  49.670  57.570  1.00  0.00           H
ATOM   2817  CB  PHE A 832      65.610  51.610  58.550  1.00  0.00           C
ATOM   2818  HB1 PHE A 832      66.510  52.240  58.690  1.00  0.00           H
ATOM   2819  HB2 PHE A 832      65.240  51.280  59.550  1.00  0.00           H
ATOM   2820  CG  PHE A 832      64.500  52.510  58.020  1.00  0.00           C
ATOM   2821  CD1 PHE A 832      63.170  52.160  58.120  1.00  0.00           C
ATOM   2822  HD1 PHE A 832      62.980  51.150  58.450  1.00  0.00           H
ATOM   2823  CE1 PHE A 832      62.160  53.040  57.720  1.00  0.00           C
ATOM   2824  HE1 PHE A 832      61.130  52.740  57.910  1.00  0.00           H
ATOM   2825  CZ  PHE A 832      62.420  54.420  57.390  1.00  0.00           C
ATOM   2826  HZ  PHE A 832      61.700  55.170  57.160  1.00  0.00           H
ATOM   2827  CD2 PHE A 832      64.770  53.780  57.540  1.00  0.00           C
ATOM   2828  HD2 PHE A 832      65.830  53.940  57.370  1.00  0.00           H
ATOM   2829  CE2 PHE A 832      63.790  54.770  57.250  1.00  0.00           C
ATOM   2830  HE2 PHE A 832      64.050  55.760  56.930  1.00  0.00           H
ATOM   2831  C   PHE A 832      66.430  50.750  56.260  1.00  0.00           C
ATOM   2832  O   PHE A 832      65.810  50.400  55.260  1.00  0.00           O
ATOM   2833  N   PHE A 833      67.580  51.460  56.180  1.00  0.00           N
ATOM   2834  HN  PHE A 833      68.020  51.790  57.000  1.00  0.00           H
ATOM   2835  CA  PHE A 833      68.270  51.800  54.910  1.00  0.00           C
ATOM   2836  HA  PHE A 833      67.410  52.020  54.290  1.00  0.00           H
ATOM   2837  CB  PHE A 833      69.170  53.070  55.020  1.00  0.00           C
ATOM   2838  HB1 PHE A 833      69.880  53.320  54.200  1.00  0.00           H
ATOM   2839  HB2 PHE A 833      69.790  52.900  55.930  1.00  0.00           H
ATOM   2840  CG  PHE A 833      68.220  54.190  55.240  1.00  0.00           C
ATOM   2841  CD1 PHE A 833      67.710  54.890  54.180  1.00  0.00           C
ATOM   2842  HD1 PHE A 833      67.930  54.420  53.230  1.00  0.00           H
ATOM   2843  CE1 PHE A 833      66.850  55.970  54.400  1.00  0.00           C
ATOM   2844  HE1 PHE A 833      66.330  56.280  53.520  1.00  0.00           H
ATOM   2845  CZ  PHE A 833      66.740  56.540  55.630  1.00  0.00           C
ATOM   2846  HZ  PHE A 833      66.170  57.440  55.770  1.00  0.00           H
ATOM   2847  CD2 PHE A 833      68.120  54.800  56.480  1.00  0.00           C
ATOM   2848  HD2 PHE A 833      68.540  54.260  57.320  1.00  0.00           H
ATOM   2849  CE2 PHE A 833      67.440  56.020  56.710  1.00  0.00           C
ATOM   2850  HE2 PHE A 833      67.440  56.500  57.680  1.00  0.00           H
ATOM   2851  C   PHE A 833      68.960  50.680  54.160  1.00  0.00           C
ATOM   2852  O   PHE A 833      68.960  50.630  52.930  1.00  0.00           O
ATOM   2853  N   THR A 834      69.470  49.680  54.840  1.00  0.00           N
ATOM   2854  HN  THR A 834      69.280  49.680  55.820  1.00  0.00           H
ATOM   2855  CA  THR A 834      70.070  48.490  54.090  1.00  0.00           C
ATOM   2856  HA  THR A 834      70.610  48.750  53.200  1.00  0.00           H
ATOM   2857  CB  THR A 834      71.170  47.740  54.890  1.00  0.00           C
ATOM   2858  HB  THR A 834      71.130  46.650  54.680  1.00  0.00           H
ATOM   2859  OG1 THR A 834      70.940  47.740  56.310  1.00  0.00           O
ATOM   2860  HG1 THR A 834      70.950  48.660  56.550  1.00  0.00           H
ATOM   2861  CG2 THR A 834      72.530  48.360  54.680  1.00  0.00           C
ATOM   2862 HG21 THR A 834      72.830  48.350  53.620  1.00  0.00           H
ATOM   2863 HG22 THR A 834      73.430  47.850  55.100  1.00  0.00           H
ATOM   2864 HG23 THR A 834      72.700  49.410  55.040  1.00  0.00           H
ATOM   2865  C   THR A 834      68.950  47.680  53.560  1.00  0.00           C
ATOM   2866  O   THR A 834      68.990  47.230  52.410  1.00  0.00           O
ATOM   2867  N   THR A 835      67.800  47.540  54.320  1.00  0.00           N
ATOM   2868  HN  THR A 835      67.910  47.750  55.290  1.00  0.00           H
ATOM   2869  CA  THR A 835      66.650  46.850  53.760  1.00  0.00           C
ATOM   2870  HA  THR A 835      66.920  45.880  53.370  1.00  0.00           H
ATOM   2871  CB  THR A 835      65.580  46.710  54.900  1.00  0.00           C
ATOM   2872  HB  THR A 835      65.550  47.720  55.380  1.00  0.00           H
ATOM   2873  OG1 THR A 835      65.950  45.700  55.840  1.00  0.00           O
ATOM   2874  HG1 THR A 835      66.650  46.140  56.350  1.00  0.00           H
ATOM   2875  CG2 THR A 835      64.200  46.380  54.380  1.00  0.00           C
ATOM   2876 HG21 THR A 835      64.230  45.380  53.880  1.00  0.00           H
ATOM   2877 HG22 THR A 835      63.770  47.090  53.640  1.00  0.00           H
ATOM   2878 HG23 THR A 835      63.450  46.390  55.190  1.00  0.00           H
ATOM   2879  C   THR A 835      66.030  47.540  52.570  1.00  0.00           C
ATOM   2880  O   THR A 835      65.710  46.920  51.550  1.00  0.00           O
ATOM   2881  N   PHE A 836      65.980  48.860  52.550  1.00  0.00           N
ATOM   2882  HN  PHE A 836      66.010  49.360  53.420  1.00  0.00           H
ATOM   2883  CA  PHE A 836      65.380  49.660  51.440  1.00  0.00           C
ATOM   2884  HA  PHE A 836      64.500  49.130  51.110  1.00  0.00           H
ATOM   2885  CB  PHE A 836      64.920  51.060  51.910  1.00  0.00           C
ATOM   2886  HB1 PHE A 836      65.610  51.410  52.710  1.00  0.00           H
ATOM   2887  HB2 PHE A 836      63.910  50.950  52.350  1.00  0.00           H
ATOM   2888  CG  PHE A 836      64.750  52.190  50.970  1.00  0.00           C
ATOM   2889  CD1 PHE A 836      65.430  53.360  51.100  1.00  0.00           C
ATOM   2890  HD1 PHE A 836      66.190  53.580  51.830  1.00  0.00           H
ATOM   2891  CE1 PHE A 836      65.210  54.410  50.230  1.00  0.00           C
ATOM   2892  HE1 PHE A 836      65.760  55.340  50.330  1.00  0.00           H
ATOM   2893  CZ  PHE A 836      64.250  54.370  49.220  1.00  0.00           C
ATOM   2894  HZ  PHE A 836      64.100  55.220  48.570  1.00  0.00           H
ATOM   2895  CD2 PHE A 836      63.840  52.100  49.820  1.00  0.00           C
ATOM   2896  HD2 PHE A 836      63.220  51.220  49.690  1.00  0.00           H
ATOM   2897  CE2 PHE A 836      63.520  53.210  49.040  1.00  0.00           C
ATOM   2898  HE2 PHE A 836      62.860  53.070  48.200  1.00  0.00           H
ATOM   2899  C   PHE A 836      66.240  49.770  50.160  1.00  0.00           C
ATOM   2900  O   PHE A 836      65.710  49.790  49.060  1.00  0.00           O
ATOM   2901  N   PHE A 837      67.590  49.690  50.440  1.00  0.00           N
ATOM   2902  HN  PHE A 837      67.750  49.870  51.400  1.00  0.00           H
ATOM   2903  CA  PHE A 837      68.710  49.420  49.480  1.00  0.00           C
ATOM   2904  HA  PHE A 837      68.580  50.170  48.710  1.00  0.00           H
ATOM   2905  CB  PHE A 837      70.120  49.820  50.120  1.00  0.00           C
ATOM   2906  HB1 PHE A 837      70.170  49.340  51.110  1.00  0.00           H
ATOM   2907  HB2 PHE A 837      70.240  50.910  50.220  1.00  0.00           H
ATOM   2908  CG  PHE A 837      71.320  49.490  49.340  1.00  0.00           C
ATOM   2909  CD1 PHE A 837      72.410  48.860  49.930  1.00  0.00           C
ATOM   2910  HD1 PHE A 837      72.400  48.490  50.940  1.00  0.00           H
ATOM   2911  CE1 PHE A 837      73.530  48.510  49.090  1.00  0.00           C
ATOM   2912  HE1 PHE A 837      74.350  48.030  49.600  1.00  0.00           H
ATOM   2913  CZ  PHE A 837      73.450  48.660  47.740  1.00  0.00           C
ATOM   2914  HZ  PHE A 837      74.240  48.240  47.130  1.00  0.00           H
ATOM   2915  CD2 PHE A 837      71.370  49.810  47.950  1.00  0.00           C
ATOM   2916  HD2 PHE A 837      70.630  50.380  47.410  1.00  0.00           H
ATOM   2917  CE2 PHE A 837      72.450  49.400  47.200  1.00  0.00           C
ATOM   2918  HE2 PHE A 837      72.380  49.650  46.160  1.00  0.00           H
ATOM   2919  C   PHE A 837      68.700  48.080  48.790  1.00  0.00           C
ATOM   2920  O   PHE A 837      68.820  48.000  47.570  1.00  0.00           O
ATOM   2921  N   LEU A 838      68.620  46.990  49.590  1.00  0.00           N
ATOM   2922  HN  LEU A 838      68.610  47.040  50.580  1.00  0.00           H
ATOM   2923  CA  LEU A 838      68.760  45.670  49.060  1.00  0.00           C
ATOM   2924  HA  LEU A 838      69.580  45.640  48.350  1.00  0.00           H
ATOM   2925  CB  LEU A 838      68.930  44.550  50.180  1.00  0.00           C
ATOM   2926  HB1 LEU A 838      68.110  44.690  50.900  1.00  0.00           H
ATOM   2927  HB2 LEU A 838      69.830  44.730  50.820  1.00  0.00           H
ATOM   2928  CG  LEU A 838      69.070  43.040  49.710  1.00  0.00           C
ATOM   2929  HG  LEU A 838      68.110  42.690  49.270  1.00  0.00           H
ATOM   2930  CD1 LEU A 838      70.180  43.000  48.600  1.00  0.00           C
ATOM   2931 HD11 LEU A 838      71.130  43.520  48.830  1.00  0.00           H
ATOM   2932 HD12 LEU A 838      69.850  43.310  47.590  1.00  0.00           H
ATOM   2933 HD13 LEU A 838      70.440  41.930  48.530  1.00  0.00           H
ATOM   2934  CD2 LEU A 838      69.450  41.960  50.750  1.00  0.00           C
ATOM   2935 HD21 LEU A 838      70.480  42.140  51.150  1.00  0.00           H
ATOM   2936 HD22 LEU A 838      69.360  40.930  50.340  1.00  0.00           H
ATOM   2937 HD23 LEU A 838      68.760  42.090  51.600  1.00  0.00           H
ATOM   2938  C   LEU A 838      67.490  45.350  48.280  1.00  0.00           C
ATOM   2939  O   LEU A 838      67.500  44.870  47.110  1.00  0.00           O
ATOM   2940  N   SER A 839      66.290  45.680  48.800  1.00  0.00           N
ATOM   2941  HN  SER A 839      66.330  46.080  49.720  1.00  0.00           H
ATOM   2942  CA  SER A 839      65.020  45.450  48.100  1.00  0.00           C
ATOM   2943  HA  SER A 839      65.080  44.420  47.780  1.00  0.00           H
ATOM   2944  CB  SER A 839      63.660  45.740  48.850  1.00  0.00           C
ATOM   2945  HB1 SER A 839      63.510  44.920  49.580  1.00  0.00           H
ATOM   2946  HB2 SER A 839      62.800  45.770  48.150  1.00  0.00           H
ATOM   2947  OG  SER A 839      63.760  46.940  49.610  1.00  0.00           O
ATOM   2948  HG1 SER A 839      64.530  46.880  50.200  1.00  0.00           H
ATOM   2949  C   SER A 839      64.990  46.170  46.740  1.00  0.00           C
ATOM   2950  O   SER A 839      64.590  45.610  45.760  1.00  0.00           O
ATOM   2951  N   SER A 840      65.330  47.450  46.680  1.00  0.00           N
ATOM   2952  HN  SER A 840      65.550  47.930  47.530  1.00  0.00           H
ATOM   2953  CA  SER A 840      65.280  48.250  45.540  1.00  0.00           C
ATOM   2954  HA  SER A 840      64.320  48.080  45.070  1.00  0.00           H
ATOM   2955  CB  SER A 840      65.410  49.770  45.850  1.00  0.00           C
ATOM   2956  HB1 SER A 840      64.570  50.080  46.510  1.00  0.00           H
ATOM   2957  HB2 SER A 840      65.240  50.340  44.920  1.00  0.00           H
ATOM   2958  OG  SER A 840      66.650  50.030  46.540  1.00  0.00           O
ATOM   2959  HG1 SER A 840      66.410  50.060  47.460  1.00  0.00           H
ATOM   2960  C   SER A 840      66.350  47.760  44.550  1.00  0.00           C
ATOM   2961  O   SER A 840      66.120  47.690  43.340  1.00  0.00           O
ATOM   2962  N   PHE A 841      67.530  47.290  45.040  1.00  0.00           N
ATOM   2963  HN  PHE A 841      67.590  47.380  46.030  1.00  0.00           H
ATOM   2964  CA  PHE A 841      68.620  46.680  44.220  1.00  0.00           C
ATOM   2965  HA  PHE A 841      68.790  47.370  43.420  1.00  0.00           H
ATOM   2966  CB  PHE A 841      69.890  46.550  45.100  1.00  0.00           C
ATOM   2967  HB1 PHE A 841      69.670  46.000  46.030  1.00  0.00           H
ATOM   2968  HB2 PHE A 841      70.410  47.500  45.380  1.00  0.00           H
ATOM   2969  CG  PHE A 841      70.980  45.770  44.300  1.00  0.00           C
ATOM   2970  CD1 PHE A 841      71.110  44.340  44.410  1.00  0.00           C
ATOM   2971  HD1 PHE A 841      70.510  43.760  45.090  1.00  0.00           H
ATOM   2972  CE1 PHE A 841      71.980  43.680  43.560  1.00  0.00           C
ATOM   2973  HE1 PHE A 841      72.070  42.600  43.570  1.00  0.00           H
ATOM   2974  CZ  PHE A 841      72.800  44.400  42.660  1.00  0.00           C
ATOM   2975  HZ  PHE A 841      73.470  43.830  42.030  1.00  0.00           H
ATOM   2976  CD2 PHE A 841      71.740  46.400  43.330  1.00  0.00           C
ATOM   2977  HD2 PHE A 841      71.570  47.460  43.350  1.00  0.00           H
ATOM   2978  CE2 PHE A 841      72.640  45.790  42.530  1.00  0.00           C
ATOM   2979  HE2 PHE A 841      73.100  46.280  41.670  1.00  0.00           H
ATOM   2980  C   PHE A 841      68.220  45.350  43.520  1.00  0.00           C
ATOM   2981  O   PHE A 841      68.500  45.250  42.330  1.00  0.00           O
ATOM   2982  N   LEU A 842      67.520  44.430  44.190  1.00  0.00           N
ATOM   2983  HN  LEU A 842      67.370  44.610  45.170  1.00  0.00           H
ATOM   2984  CA  LEU A 842      67.070  43.110  43.740  1.00  0.00           C
ATOM   2985  HA  LEU A 842      67.870  42.760  43.100  1.00  0.00           H
ATOM   2986  CB  LEU A 842      66.660  42.110  44.930  1.00  0.00           C
ATOM   2987  HB1 LEU A 842      66.240  41.160  44.540  1.00  0.00           H
ATOM   2988  HB2 LEU A 842      65.780  42.590  45.420  1.00  0.00           H
ATOM   2989  CG  LEU A 842      67.870  41.750  45.850  1.00  0.00           C
ATOM   2990  HG  LEU A 842      68.370  42.710  46.120  1.00  0.00           H
ATOM   2991  CD1 LEU A 842      67.450  41.020  47.050  1.00  0.00           C
ATOM   2992 HD11 LEU A 842      67.010  40.020  46.830  1.00  0.00           H
ATOM   2993 HD12 LEU A 842      66.730  41.650  47.610  1.00  0.00           H
ATOM   2994 HD13 LEU A 842      68.380  40.710  47.580  1.00  0.00           H
ATOM   2995  CD2 LEU A 842      68.910  40.990  44.980  1.00  0.00           C
ATOM   2996 HD21 LEU A 842      68.640  39.920  44.840  1.00  0.00           H
ATOM   2997 HD22 LEU A 842      69.810  41.030  45.610  1.00  0.00           H
ATOM   2998 HD23 LEU A 842      69.120  41.520  44.020  1.00  0.00           H
ATOM   2999  C   LEU A 842      65.930  43.210  42.750  1.00  0.00           C
ATOM   3000  O   LEU A 842      65.640  42.400  41.890  1.00  0.00           O
ATOM   3001  N   LYS A 843      65.180  44.350  42.960  1.00  0.00           N
ATOM   3002  HN  LYS A 843      65.470  45.030  43.630  1.00  0.00           H
ATOM   3003  CA  LYS A 843      64.040  44.760  42.140  1.00  0.00           C
ATOM   3004  HA  LYS A 843      63.310  43.970  42.030  1.00  0.00           H
ATOM   3005  CB  LYS A 843      63.150  45.820  42.830  1.00  0.00           C
ATOM   3006  HB1 LYS A 843      63.790  46.590  43.320  1.00  0.00           H
ATOM   3007  HB2 LYS A 843      62.710  45.240  43.680  1.00  0.00           H
ATOM   3008  CG  LYS A 843      62.040  46.400  41.980  1.00  0.00           C
ATOM   3009  HG1 LYS A 843      62.430  47.010  41.140  1.00  0.00           H
ATOM   3010  HG2 LYS A 843      61.510  47.170  42.590  1.00  0.00           H
ATOM   3011  CD  LYS A 843      61.000  45.430  41.570  1.00  0.00           C
ATOM   3012  HD1 LYS A 843      60.820  44.690  42.370  1.00  0.00           H
ATOM   3013  HD2 LYS A 843      61.400  44.910  40.680  1.00  0.00           H
ATOM   3014  CE  LYS A 843      59.630  46.060  41.210  1.00  0.00           C
ATOM   3015  HE1 LYS A 843      59.570  46.790  40.370  1.00  0.00           H
ATOM   3016  HE2 LYS A 843      59.180  46.550  42.090  1.00  0.00           H
ATOM   3017  NZ  LYS A 843      58.740  44.980  40.860  1.00  0.00           N
ATOM   3018  HZ1 LYS A 843      58.810  44.180  41.520  1.00  0.00           H
ATOM   3019  HZ2 LYS A 843      59.000  44.690  39.890  1.00  0.00           H
ATOM   3020  HZ3 LYS A 843      57.750  45.320  40.870  1.00  0.00           H
ATOM   3021  C   LYS A 843      64.450  45.050  40.700  1.00  0.00           C
ATOM   3022  O   LYS A 843      63.770  44.740  39.760  1.00  0.00           O
ATOM   3023  N   GLN A 844      65.720  45.460  40.540  1.00  0.00           N
ATOM   3024  HN  GLN A 844      66.460  45.430  41.220  1.00  0.00           H
ATOM   3025  CA  GLN A 844      66.230  46.020  39.270  1.00  0.00           C
ATOM   3026  HA  GLN A 844      65.450  46.100  38.540  1.00  0.00           H
ATOM   3027  CB  GLN A 844      66.970  47.340  39.430  1.00  0.00           C
ATOM   3028  HB1 GLN A 844      67.430  47.660  38.470  1.00  0.00           H
ATOM   3029  HB2 GLN A 844      67.800  47.110  40.120  1.00  0.00           H
ATOM   3030  CG  GLN A 844      66.120  48.470  40.020  1.00  0.00           C
ATOM   3031  HG1 GLN A 844      66.730  49.390  40.080  1.00  0.00           H
ATOM   3032  HG2 GLN A 844      65.830  48.170  41.050  1.00  0.00           H
ATOM   3033  CD  GLN A 844      64.860  48.730  39.190  1.00  0.00           C
ATOM   3034  OE1 GLN A 844      63.770  48.330  39.560  1.00  0.00           O
ATOM   3035  NE2 GLN A 844      65.010  49.510  38.140  1.00  0.00           N
ATOM   3036 HE21 GLN A 844      64.180  49.580  37.590  1.00  0.00           H
ATOM   3037 HE22 GLN A 844      65.870  49.940  37.910  1.00  0.00           H
ATOM   3038  C   GLN A 844      67.300  45.050  38.760  1.00  0.00           C
ATOM   3039  O   GLN A 844      68.170  45.420  37.940  1.00  0.00           O
ATOM   3040  N   PHE A 845      67.280  43.740  39.250  1.00  0.00           N
ATOM   3041  HN  PHE A 845      66.630  43.430  39.940  1.00  0.00           H
ATOM   3042  CA  PHE A 845      68.140  42.580  38.870  1.00  0.00           C
ATOM   3043  HA  PHE A 845      69.150  42.950  38.820  1.00  0.00           H
ATOM   3044  CB  PHE A 845      68.120  41.510  40.000  1.00  0.00           C
ATOM   3045  HB1 PHE A 845      67.270  40.810  40.060  1.00  0.00           H
ATOM   3046  HB2 PHE A 845      68.380  42.030  40.950  1.00  0.00           H
ATOM   3047  CG  PHE A 845      69.440  40.800  39.810  1.00  0.00           C
ATOM   3048  CD1 PHE A 845      70.620  41.230  40.560  1.00  0.00           C
ATOM   3049  HD1 PHE A 845      70.590  42.020  41.290  1.00  0.00           H
ATOM   3050  CE1 PHE A 845      71.820  40.550  40.340  1.00  0.00           C
ATOM   3051  HE1 PHE A 845      72.690  40.790  40.920  1.00  0.00           H
ATOM   3052  CZ  PHE A 845      71.940  39.500  39.550  1.00  0.00           C
ATOM   3053  HZ  PHE A 845      72.830  38.900  39.500  1.00  0.00           H
ATOM   3054  CD2 PHE A 845      69.530  39.660  38.970  1.00  0.00           C
ATOM   3055  HD2 PHE A 845      68.610  39.210  38.590  1.00  0.00           H
ATOM   3056  CE2 PHE A 845      70.770  39.060  38.810  1.00  0.00           C
ATOM   3057  HE2 PHE A 845      70.920  38.230  38.130  1.00  0.00           H
ATOM   3058  C   PHE A 845      67.730  42.010  37.570  1.00  0.00           C
ATOM   3059  O   PHE A 845      68.580  41.680  36.720  1.00  0.00           O
ATOM   3060  N   LYS A 846      66.410  41.940  37.340  1.00  0.00           N
ATOM   3061  HN  LYS A 846      65.790  42.080  38.110  1.00  0.00           H
ATOM   3062  CA  LYS A 846      65.830  41.430  36.080  1.00  0.00           C
ATOM   3063  HA  LYS A 846      66.310  40.490  35.870  1.00  0.00           H
ATOM   3064  CB  LYS A 846      64.310  41.290  36.140  1.00  0.00           C
ATOM   3065  HB1 LYS A 846      64.190  40.620  37.030  1.00  0.00           H
ATOM   3066  HB2 LYS A 846      64.030  40.630  35.310  1.00  0.00           H
ATOM   3067  CG  LYS A 846      63.470  42.600  36.020  1.00  0.00           C
ATOM   3068  HG1 LYS A 846      63.550  43.030  35.000  1.00  0.00           H
ATOM   3069  HG2 LYS A 846      63.930  43.320  36.740  1.00  0.00           H
ATOM   3070  CD  LYS A 846      61.980  42.430  36.300  1.00  0.00           C
ATOM   3071  HD1 LYS A 846      61.550  43.450  36.280  1.00  0.00           H
ATOM   3072  HD2 LYS A 846      61.910  42.070  37.350  1.00  0.00           H
ATOM   3073  CE  LYS A 846      61.340  41.480  35.170  1.00  0.00           C
ATOM   3074  HE1 LYS A 846      61.800  40.460  35.170  1.00  0.00           H
ATOM   3075  HE2 LYS A 846      61.480  41.980  34.190  1.00  0.00           H
ATOM   3076  NZ  LYS A 846      59.880  41.420  35.470  1.00  0.00           N
ATOM   3077  HZ1 LYS A 846      59.260  40.920  34.790  1.00  0.00           H
ATOM   3078  HZ2 LYS A 846      59.630  42.420  35.400  1.00  0.00           H
ATOM   3079  HZ3 LYS A 846      59.740  40.900  36.370  1.00  0.00           H
ATOM   3080  C   LYS A 846      66.140  42.320  34.880  1.00  0.00           C
ATOM   3081  O   LYS A 846      65.760  41.920  33.800  1.00  0.00           O
ATOM   3082  N   THR A 847      66.680  43.500  35.090  1.00  0.00           N
ATOM   3083  HN  THR A 847      66.950  43.700  36.030  1.00  0.00           H
ATOM   3084  CA  THR A 847      66.890  44.480  34.000  1.00  0.00           C
ATOM   3085  HA  THR A 847      66.190  44.320  33.200  1.00  0.00           H
ATOM   3086  CB  THR A 847      66.630  45.940  34.400  1.00  0.00           C
ATOM   3087  HB  THR A 847      66.420  46.480  33.450  1.00  0.00           H
ATOM   3088  OG1 THR A 847      67.610  46.510  35.290  1.00  0.00           O
ATOM   3089  HG1 THR A 847      67.300  47.370  35.570  1.00  0.00           H
ATOM   3090  CG2 THR A 847      65.300  45.970  35.130  1.00  0.00           C
ATOM   3091 HG21 THR A 847      64.370  45.860  34.550  1.00  0.00           H
ATOM   3092 HG22 THR A 847      65.240  47.020  35.510  1.00  0.00           H
ATOM   3093 HG23 THR A 847      65.130  45.300  35.990  1.00  0.00           H
ATOM   3094  C   THR A 847      68.320  44.340  33.470  1.00  0.00           C
ATOM   3095  O   THR A 847      68.800  44.890  32.500  1.00  0.00           O
ATOM   3096  N   LYS A 848      69.150  43.560  34.200  1.00  0.00           N
ATOM   3097  HN  LYS A 848      68.710  43.050  34.940  1.00  0.00           H
ATOM   3098  CA  LYS A 848      70.500  43.420  34.020  1.00  0.00           C
ATOM   3099  HA  LYS A 848      70.990  44.290  33.630  1.00  0.00           H
ATOM   3100  CB  LYS A 848      71.160  43.060  35.430  1.00  0.00           C
ATOM   3101  HB1 LYS A 848      72.260  42.860  35.430  1.00  0.00           H
ATOM   3102  HB2 LYS A 848      70.810  42.040  35.680  1.00  0.00           H
ATOM   3103  CG  LYS A 848      70.810  44.110  36.550  1.00  0.00           C
ATOM   3104  HG1 LYS A 848      71.140  43.680  37.530  1.00  0.00           H
ATOM   3105  HG2 LYS A 848      69.710  44.260  36.620  1.00  0.00           H
ATOM   3106  CD  LYS A 848      71.480  45.490  36.310  1.00  0.00           C
ATOM   3107  HD1 LYS A 848      70.850  45.960  35.520  1.00  0.00           H
ATOM   3108  HD2 LYS A 848      72.500  45.270  35.930  1.00  0.00           H
ATOM   3109  CE  LYS A 848      71.650  46.450  37.560  1.00  0.00           C
ATOM   3110  HE1 LYS A 848      72.310  47.280  37.250  1.00  0.00           H
ATOM   3111  HE2 LYS A 848      72.000  45.850  38.420  1.00  0.00           H
ATOM   3112  NZ  LYS A 848      70.340  47.060  37.850  1.00  0.00           N
ATOM   3113  HZ1 LYS A 848      70.320  47.180  38.880  1.00  0.00           H
ATOM   3114  HZ2 LYS A 848      69.610  46.340  37.660  1.00  0.00           H
ATOM   3115  HZ3 LYS A 848      70.040  47.900  37.300  1.00  0.00           H
ATOM   3116  C   LYS A 848      70.690  42.210  33.070  1.00  0.00           C
ATOM   3117  O   LYS A 848      69.720  41.510  32.780  1.00  0.00           O
ATOM   3118  N   ARG A 849      71.930  41.940  32.600  1.00  0.00           N
ATOM   3119  HN  ARG A 849      72.640  42.590  32.900  1.00  0.00           H
ATOM   3120  CA  ARG A 849      72.360  40.800  31.820  1.00  0.00           C
ATOM   3121  HA  ARG A 849      71.520  40.310  31.350  1.00  0.00           H
ATOM   3122  CB  ARG A 849      73.320  41.270  30.740  1.00  0.00           C
ATOM   3123  HB1 ARG A 849      73.840  40.460  30.180  1.00  0.00           H
ATOM   3124  HB2 ARG A 849      74.110  41.930  31.130  1.00  0.00           H
ATOM   3125  CG  ARG A 849      72.650  42.050  29.570  1.00  0.00           C
ATOM   3126  HG1 ARG A 849      73.330  42.560  28.860  1.00  0.00           H
ATOM   3127  HG2 ARG A 849      72.030  42.840  30.050  1.00  0.00           H
ATOM   3128  CD  ARG A 849      71.490  41.340  28.820  1.00  0.00           C
ATOM   3129  HD1 ARG A 849      70.930  41.950  28.080  1.00  0.00           H
ATOM   3130  HD2 ARG A 849      70.690  40.990  29.500  1.00  0.00           H
ATOM   3131  NE  ARG A 849      72.130  40.200  28.180  1.00  0.00           N
ATOM   3132  HE  ARG A 849      72.820  39.670  28.680  1.00  0.00           H
ATOM   3133  CZ  ARG A 849      71.790  39.580  27.020  1.00  0.00           C
ATOM   3134  NH1 ARG A 849      72.390  38.430  26.690  1.00  0.00           N
ATOM   3135 HH11 ARG A 849      72.990  37.970  27.340  1.00  0.00           H
ATOM   3136 HH12 ARG A 849      71.990  37.860  25.980  1.00  0.00           H
ATOM   3137  NH2 ARG A 849      70.870  40.020  26.170  1.00  0.00           N
ATOM   3138 HH21 ARG A 849      70.470  40.920  26.310  1.00  0.00           H
ATOM   3139 HH22 ARG A 849      70.970  39.750  25.210  1.00  0.00           H
ATOM   3140  C   ARG A 849      72.990  39.690  32.670  1.00  0.00           C
ATOM   3141  O   ARG A 849      73.400  38.650  32.090  1.00  0.00           O
ATOM   3142  N   TYR A 850      73.090  39.830  34.000  1.00  0.00           N
ATOM   3143  HN  TYR A 850      72.990  40.740  34.420  1.00  0.00           H
ATOM   3144  CA  TYR A 850      73.400  38.760  34.900  1.00  0.00           C
ATOM   3145  HA  TYR A 850      74.280  38.230  34.590  1.00  0.00           H
ATOM   3146  CB  TYR A 850      73.580  39.370  36.290  1.00  0.00           C
ATOM   3147  HB1 TYR A 850      73.870  38.670  37.100  1.00  0.00           H
ATOM   3148  HB2 TYR A 850      72.600  39.790  36.630  1.00  0.00           H
ATOM   3149  CG  TYR A 850      74.500  40.600  36.320  1.00  0.00           C
ATOM   3150  CD1 TYR A 850      75.680  40.550  35.510  1.00  0.00           C
ATOM   3151  HD1 TYR A 850      75.770  39.790  34.740  1.00  0.00           H
ATOM   3152  CE1 TYR A 850      76.700  41.510  35.640  1.00  0.00           C
ATOM   3153  HE1 TYR A 850      77.650  41.390  35.150  1.00  0.00           H
ATOM   3154  CZ  TYR A 850      76.430  42.610  36.400  1.00  0.00           C
ATOM   3155  OH  TYR A 850      77.310  43.740  36.400  1.00  0.00           O
ATOM   3156  HH  TYR A 850      78.020  43.570  35.770  1.00  0.00           H
ATOM   3157  CD2 TYR A 850      74.370  41.640  37.270  1.00  0.00           C
ATOM   3158  HD2 TYR A 850      73.540  41.550  37.970  1.00  0.00           H
ATOM   3159  CE2 TYR A 850      75.280  42.660  37.260  1.00  0.00           C
ATOM   3160  HE2 TYR A 850      75.120  43.550  37.850  1.00  0.00           H
ATOM   3161  C   TYR A 850      72.360  37.670  35.080  1.00  0.00           C
ATOM   3162  O   TYR A 850      71.210  38.010  34.910  1.00  0.00           O
ATOM   3163  N   PHE A 851      72.700  36.400  35.360  1.00  0.00           N
ATOM   3164  HN  PHE A 851      73.650  36.210  35.580  1.00  0.00           H
ATOM   3165  CA  PHE A 851      71.850  35.260  35.570  1.00  0.00           C
ATOM   3166  HA  PHE A 851      72.540  34.450  35.810  1.00  0.00           H
ATOM   3167  CB  PHE A 851      70.940  35.430  36.800  1.00  0.00           C
ATOM   3168  HB1 PHE A 851      70.240  34.560  36.850  1.00  0.00           H
ATOM   3169  HB2 PHE A 851      70.480  36.440  36.730  1.00  0.00           H
ATOM   3170  CG  PHE A 851      71.580  35.440  38.130  1.00  0.00           C
ATOM   3171  CD1 PHE A 851      72.950  35.190  38.320  1.00  0.00           C
ATOM   3172  HD1 PHE A 851      73.590  35.060  37.470  1.00  0.00           H
ATOM   3173  CE1 PHE A 851      73.670  35.270  39.580  1.00  0.00           C
ATOM   3174  HE1 PHE A 851      74.720  35.120  39.750  1.00  0.00           H
ATOM   3175  CZ  PHE A 851      72.830  35.570  40.740  1.00  0.00           C
ATOM   3176  HZ  PHE A 851      73.200  35.470  41.760  1.00  0.00           H
ATOM   3177  CD2 PHE A 851      70.880  35.610  39.280  1.00  0.00           C
ATOM   3178  HD2 PHE A 851      69.840  35.840  39.160  1.00  0.00           H
ATOM   3179  CE2 PHE A 851      71.450  35.730  40.600  1.00  0.00           C
ATOM   3180  HE2 PHE A 851      70.800  35.790  41.470  1.00  0.00           H
ATOM   3181  C   PHE A 851      71.080  34.810  34.270  1.00  0.00           C
ATOM   3182  O   PHE A 851      70.870  35.590  33.320  1.00  0.00           O
ATOM   3183  N   PRO A 852      70.550  33.540  34.160  1.00  0.00           N
ATOM   3184  CD  PRO A 852      70.920  32.460  35.160  1.00  0.00           C
ATOM   3185  HD1 PRO A 852      70.310  32.580  36.080  1.00  0.00           H
ATOM   3186  HD2 PRO A 852      72.020  32.400  35.280  1.00  0.00           H
ATOM   3187  CA  PRO A 852      69.430  33.030  33.330  1.00  0.00           C
ATOM   3188  HA  PRO A 852      69.770  32.960  32.310  1.00  0.00           H
ATOM   3189  CB  PRO A 852      69.120  31.630  33.820  1.00  0.00           C
ATOM   3190  HB1 PRO A 852      68.760  30.840  33.130  1.00  0.00           H
ATOM   3191  HB2 PRO A 852      68.270  31.730  34.510  1.00  0.00           H
ATOM   3192  CG  PRO A 852      70.420  31.170  34.550  1.00  0.00           C
ATOM   3193  HG1 PRO A 852      70.100  30.420  35.300  1.00  0.00           H
ATOM   3194  HG2 PRO A 852      71.240  30.710  33.960  1.00  0.00           H
ATOM   3195  C   PRO A 852      68.240  33.930  33.290  1.00  0.00           C
ATOM   3196  O   PRO A 852      67.900  34.440  34.390  1.00  0.00           O
ATOM   3197  N   THR A 853      67.550  34.080  32.120  1.00  0.00           N
ATOM   3198  HN  THR A 853      67.980  33.730  31.290  1.00  0.00           H
ATOM   3199  CA  THR A 853      66.450  35.090  31.950  1.00  0.00           C
ATOM   3200  HA  THR A 853      66.820  36.100  32.080  1.00  0.00           H
ATOM   3201  CB  THR A 853      65.970  34.940  30.520  1.00  0.00           C
ATOM   3202  HB  THR A 853      65.530  33.960  30.280  1.00  0.00           H
ATOM   3203  OG1 THR A 853      66.990  35.220  29.590  1.00  0.00           O
ATOM   3204  HG1 THR A 853      67.590  34.480  29.700  1.00  0.00           H
ATOM   3205  CG2 THR A 853      64.930  35.930  30.190  1.00  0.00           C
ATOM   3206 HG21 THR A 853      64.090  35.910  30.920  1.00  0.00           H
ATOM   3207 HG22 THR A 853      64.540  35.760  29.170  1.00  0.00           H
ATOM   3208 HG23 THR A 853      65.310  36.970  30.060  1.00  0.00           H
ATOM   3209  C   THR A 853      65.300  34.970  32.910  1.00  0.00           C
ATOM   3210  O   THR A 853      64.930  35.920  33.650  1.00  0.00           O
ATOM   3211  N   LYS A 854      64.680  33.830  33.010  1.00  0.00           N
ATOM   3212  HN  LYS A 854      65.010  33.100  32.410  1.00  0.00           H
ATOM   3213  CA  LYS A 854      63.750  33.530  34.060  1.00  0.00           C
ATOM   3214  HA  LYS A 854      62.820  34.090  33.970  1.00  0.00           H
ATOM   3215  CB  LYS A 854      63.260  32.100  33.970  1.00  0.00           C
ATOM   3216  HB1 LYS A 854      62.630  31.790  34.830  1.00  0.00           H
ATOM   3217  HB2 LYS A 854      64.140  31.460  33.780  1.00  0.00           H
ATOM   3218  CG  LYS A 854      62.350  31.750  32.750  1.00  0.00           C
ATOM   3219  HG1 LYS A 854      62.020  30.700  32.900  1.00  0.00           H
ATOM   3220  HG2 LYS A 854      63.050  31.780  31.890  1.00  0.00           H
ATOM   3221  CD  LYS A 854      61.180  32.730  32.450  1.00  0.00           C
ATOM   3222  HD1 LYS A 854      61.620  33.680  32.090  1.00  0.00           H
ATOM   3223  HD2 LYS A 854      60.670  32.980  33.400  1.00  0.00           H
ATOM   3224  CE  LYS A 854      60.100  32.250  31.370  1.00  0.00           C
ATOM   3225  HE1 LYS A 854      59.540  33.180  31.130  1.00  0.00           H
ATOM   3226  HE2 LYS A 854      59.450  31.450  31.780  1.00  0.00           H
ATOM   3227  NZ  LYS A 854      60.620  31.860  30.100  1.00  0.00           N
ATOM   3228  HZ1 LYS A 854      61.430  32.410  29.760  1.00  0.00           H
ATOM   3229  HZ2 LYS A 854      59.850  31.970  29.420  1.00  0.00           H
ATOM   3230  HZ3 LYS A 854      60.870  30.840  30.140  1.00  0.00           H
ATOM   3231  C   LYS A 854      64.240  33.570  35.470  1.00  0.00           C
ATOM   3232  O   LYS A 854      63.580  34.080  36.360  1.00  0.00           O
ATOM   3233  N   VAL A 855      65.450  33.060  35.740  1.00  0.00           N
ATOM   3234  HN  VAL A 855      66.020  32.620  35.040  1.00  0.00           H
ATOM   3235  CA  VAL A 855      66.080  33.160  37.030  1.00  0.00           C
ATOM   3236  HA  VAL A 855      65.340  32.820  37.740  1.00  0.00           H
ATOM   3237  CB  VAL A 855      67.360  32.460  37.130  1.00  0.00           C
ATOM   3238  HB  VAL A 855      67.930  32.790  36.230  1.00  0.00           H
ATOM   3239  CG1 VAL A 855      68.110  32.630  38.390  1.00  0.00           C
ATOM   3240 HG11 VAL A 855      67.350  32.520  39.190  1.00  0.00           H
ATOM   3241 HG12 VAL A 855      68.480  33.680  38.490  1.00  0.00           H
ATOM   3242 HG13 VAL A 855      68.940  31.900  38.590  1.00  0.00           H
ATOM   3243  CG2 VAL A 855      67.060  30.920  36.900  1.00  0.00           C
ATOM   3244 HG21 VAL A 855      66.230  30.450  37.470  1.00  0.00           H
ATOM   3245 HG22 VAL A 855      67.970  30.370  37.210  1.00  0.00           H
ATOM   3246 HG23 VAL A 855      66.810  30.710  35.840  1.00  0.00           H
ATOM   3247  C   VAL A 855      66.340  34.590  37.470  1.00  0.00           C
ATOM   3248  O   VAL A 855      66.150  34.920  38.620  1.00  0.00           O
ATOM   3249  N   ARG A 856      66.810  35.570  36.620  1.00  0.00           N
ATOM   3250  HN  ARG A 856      67.010  35.360  35.660  1.00  0.00           H
ATOM   3251  CA  ARG A 856      66.840  36.970  36.970  1.00  0.00           C
ATOM   3252  HA  ARG A 856      67.310  36.950  37.940  1.00  0.00           H
ATOM   3253  CB  ARG A 856      67.700  37.790  35.970  1.00  0.00           C
ATOM   3254  HB1 ARG A 856      68.690  37.300  35.790  1.00  0.00           H
ATOM   3255  HB2 ARG A 856      67.900  38.760  36.440  1.00  0.00           H
ATOM   3256  CG  ARG A 856      67.110  38.230  34.620  1.00  0.00           C
ATOM   3257  HG1 ARG A 856      66.160  38.800  34.740  1.00  0.00           H
ATOM   3258  HG2 ARG A 856      66.790  37.380  33.980  1.00  0.00           H
ATOM   3259  CD  ARG A 856      68.040  39.060  33.640  1.00  0.00           C
ATOM   3260  HD1 ARG A 856      68.500  39.970  34.080  1.00  0.00           H
ATOM   3261  HD2 ARG A 856      67.390  39.410  32.810  1.00  0.00           H
ATOM   3262  NE  ARG A 856      69.150  38.340  33.010  1.00  0.00           N
ATOM   3263  HE  ARG A 856      69.940  38.140  33.590  1.00  0.00           H
ATOM   3264  CZ  ARG A 856      69.500  38.250  31.740  1.00  0.00           C
ATOM   3265  NH1 ARG A 856      69.010  39.170  30.890  1.00  0.00           N
ATOM   3266 HH11 ARG A 856      68.480  39.970  31.180  1.00  0.00           H
ATOM   3267 HH12 ARG A 856      69.020  39.100  29.900  1.00  0.00           H
ATOM   3268  NH2 ARG A 856      70.410  37.460  31.290  1.00  0.00           N
ATOM   3269 HH21 ARG A 856      70.250  37.240  30.330  1.00  0.00           H
ATOM   3270 HH22 ARG A 856      70.680  36.740  31.930  1.00  0.00           H
ATOM   3271  C   ARG A 856      65.480  37.680  37.200  1.00  0.00           C
ATOM   3272  O   ARG A 856      65.360  38.510  38.070  1.00  0.00           O
ATOM   3273  N   SER A 857      64.490  37.370  36.390  1.00  0.00           N
ATOM   3274  HN  SER A 857      64.630  36.770  35.600  1.00  0.00           H
ATOM   3275  CA  SER A 857      63.170  37.820  36.630  1.00  0.00           C
ATOM   3276  HA  SER A 857      63.160  38.900  36.660  1.00  0.00           H
ATOM   3277  CB  SER A 857      62.280  37.340  35.480  1.00  0.00           C
ATOM   3278  HB1 SER A 857      62.140  36.240  35.480  1.00  0.00           H
ATOM   3279  HB2 SER A 857      62.850  37.610  34.570  1.00  0.00           H
ATOM   3280  OG  SER A 857      60.990  37.900  35.290  1.00  0.00           O
ATOM   3281  HG1 SER A 857      60.590  37.430  34.550  1.00  0.00           H
ATOM   3282  C   SER A 857      62.620  37.320  37.860  1.00  0.00           C
ATOM   3283  O   SER A 857      61.940  38.020  38.570  1.00  0.00           O
ATOM   3284  N   THR A 858      62.940  36.050  38.180  1.00  0.00           N
ATOM   3285  HN  THR A 858      63.520  35.530  37.560  1.00  0.00           H
ATOM   3286  CA  THR A 858      62.510  35.420  39.340  1.00  0.00           C
ATOM   3287  HA  THR A 858      61.440  35.570  39.410  1.00  0.00           H
ATOM   3288  CB  THR A 858      62.770  33.970  39.500  1.00  0.00           C
ATOM   3289  HB  THR A 858      63.850  33.820  39.340  1.00  0.00           H
ATOM   3290  OG1 THR A 858      62.080  33.220  38.490  1.00  0.00           O
ATOM   3291  HG1 THR A 858      62.480  33.450  37.650  1.00  0.00           H
ATOM   3292  CG2 THR A 858      62.350  33.240  40.820  1.00  0.00           C
ATOM   3293 HG21 THR A 858      62.640  32.170  40.760  1.00  0.00           H
ATOM   3294 HG22 THR A 858      61.280  33.310  41.120  1.00  0.00           H
ATOM   3295 HG23 THR A 858      62.980  33.650  41.640  1.00  0.00           H
ATOM   3296  C   THR A 858      63.020  36.250  40.600  1.00  0.00           C
ATOM   3297  O   THR A 858      62.210  36.670  41.440  1.00  0.00           O
ATOM   3298  N   ILE A 859      64.310  36.650  40.650  1.00  0.00           N
ATOM   3299  HN  ILE A 859      64.960  36.260  40.000  1.00  0.00           H
ATOM   3300  CA  ILE A 859      64.840  37.490  41.740  1.00  0.00           C
ATOM   3301  HA  ILE A 859      64.830  36.980  42.690  1.00  0.00           H
ATOM   3302  CB  ILE A 859      66.360  37.900  41.410  1.00  0.00           C
ATOM   3303  HB  ILE A 859      66.410  38.390  40.410  1.00  0.00           H
ATOM   3304  CG2 ILE A 859      67.080  38.860  42.420  1.00  0.00           C
ATOM   3305 HG21 ILE A 859      67.130  38.320  43.380  1.00  0.00           H
ATOM   3306 HG22 ILE A 859      66.470  39.790  42.500  1.00  0.00           H
ATOM   3307 HG23 ILE A 859      68.100  39.130  42.090  1.00  0.00           H
ATOM   3308  CG1 ILE A 859      67.190  36.590  41.350  1.00  0.00           C
ATOM   3309 HG11 ILE A 859      68.250  36.830  41.120  1.00  0.00           H
ATOM   3310 HG12 ILE A 859      66.780  36.200  40.390  1.00  0.00           H
ATOM   3311  CD  ILE A 859      67.180  35.510  42.460  1.00  0.00           C
ATOM   3312  HD1 ILE A 859      67.630  35.850  43.410  1.00  0.00           H
ATOM   3313  HD2 ILE A 859      67.790  34.630  42.170  1.00  0.00           H
ATOM   3314  HD3 ILE A 859      66.140  35.140  42.550  1.00  0.00           H
ATOM   3315  C   ILE A 859      64.110  38.810  41.920  1.00  0.00           C
ATOM   3316  O   ILE A 859      63.900  39.280  43.070  1.00  0.00           O
ATOM   3317  N   SER A 860      63.780  39.520  40.930  1.00  0.00           N
ATOM   3318  HN  SER A 860      63.940  39.290  39.970  1.00  0.00           H
ATOM   3319  CA  SER A 860      63.120  40.820  40.980  1.00  0.00           C
ATOM   3320  HA  SER A 860      63.690  41.380  41.700  1.00  0.00           H
ATOM   3321  CB  SER A 860      63.030  41.610  39.570  1.00  0.00           C
ATOM   3322  HB1 SER A 860      62.320  42.430  39.770  1.00  0.00           H
ATOM   3323  HB2 SER A 860      62.750  40.820  38.840  1.00  0.00           H
ATOM   3324  OG  SER A 860      64.370  42.120  39.380  1.00  0.00           O
ATOM   3325  HG1 SER A 860      64.600  42.550  40.200  1.00  0.00           H
ATOM   3326  C   SER A 860      61.700  40.710  41.590  1.00  0.00           C
ATOM   3327  O   SER A 860      61.420  41.510  42.490  1.00  0.00           O
ATOM   3328  N   ASP A 861      60.910  39.650  41.180  1.00  0.00           N
ATOM   3329  HN  ASP A 861      61.300  39.150  40.400  1.00  0.00           H
ATOM   3330  CA  ASP A 861      59.630  39.430  41.730  1.00  0.00           C
ATOM   3331  HA  ASP A 861      59.080  40.350  41.690  1.00  0.00           H
ATOM   3332  CB  ASP A 861      58.900  38.330  40.950  1.00  0.00           C
ATOM   3333  HB1 ASP A 861      58.220  37.780  41.650  1.00  0.00           H
ATOM   3334  HB2 ASP A 861      59.560  37.520  40.570  1.00  0.00           H
ATOM   3335  CG  ASP A 861      58.060  38.870  39.890  1.00  0.00           C
ATOM   3336  OD1 ASP A 861      58.220  40.020  39.470  1.00  0.00           O
ATOM   3337  OD2 ASP A 861      57.260  38.160  39.310  1.00  0.00           O
ATOM   3338  C   ASP A 861      59.720  39.140  43.210  1.00  0.00           C
ATOM   3339  O   ASP A 861      58.960  39.700  44.020  1.00  0.00           O
ATOM   3340  N   PHE A 862      60.740  38.400  43.700  1.00  0.00           N
ATOM   3341  HN  PHE A 862      61.380  38.020  43.020  1.00  0.00           H
ATOM   3342  CA  PHE A 862      60.950  38.030  45.080  1.00  0.00           C
ATOM   3343  HA  PHE A 862      59.980  38.060  45.570  1.00  0.00           H
ATOM   3344  CB  PHE A 862      61.610  36.710  45.180  1.00  0.00           C
ATOM   3345  HB1 PHE A 862      61.810  36.430  46.240  1.00  0.00           H
ATOM   3346  HB2 PHE A 862      62.640  36.710  44.750  1.00  0.00           H
ATOM   3347  CG  PHE A 862      60.850  35.430  44.780  1.00  0.00           C
ATOM   3348  CD1 PHE A 862      59.560  35.410  44.330  1.00  0.00           C
ATOM   3349  HD1 PHE A 862      59.030  36.360  44.380  1.00  0.00           H
ATOM   3350  CE1 PHE A 862      58.920  34.300  43.790  1.00  0.00           C
ATOM   3351  HE1 PHE A 862      57.840  34.330  43.630  1.00  0.00           H
ATOM   3352  CZ  PHE A 862      59.800  33.230  43.400  1.00  0.00           C
ATOM   3353  HZ  PHE A 862      59.310  32.370  42.990  1.00  0.00           H
ATOM   3354  CD2 PHE A 862      61.620  34.240  44.520  1.00  0.00           C
ATOM   3355  HD2 PHE A 862      62.660  34.250  44.830  1.00  0.00           H
ATOM   3356  CE2 PHE A 862      61.120  33.190  43.800  1.00  0.00           C
ATOM   3357  HE2 PHE A 862      61.720  32.360  43.480  1.00  0.00           H
ATOM   3358  C   PHE A 862      61.810  39.000  45.850  1.00  0.00           C
ATOM   3359  O   PHE A 862      62.240  38.730  46.930  1.00  0.00           O
ATOM   3360  N   ALA A 863      62.090  40.190  45.270  1.00  0.00           N
ATOM   3361  HN  ALA A 863      61.650  40.460  44.410  1.00  0.00           H
ATOM   3362  CA  ALA A 863      63.060  41.110  45.830  1.00  0.00           C
ATOM   3363  HA  ALA A 863      64.070  40.750  45.760  1.00  0.00           H
ATOM   3364  CB  ALA A 863      63.080  42.380  44.860  1.00  0.00           C
ATOM   3365  HB1 ALA A 863      63.770  43.140  45.280  1.00  0.00           H
ATOM   3366  HB2 ALA A 863      62.110  42.910  44.810  1.00  0.00           H
ATOM   3367  HB3 ALA A 863      63.410  42.000  43.870  1.00  0.00           H
ATOM   3368  C   ALA A 863      62.880  41.580  47.330  1.00  0.00           C
ATOM   3369  O   ALA A 863      63.870  41.540  48.060  1.00  0.00           O
ATOM   3370  N   VAL A 864      61.680  41.990  47.710  1.00  0.00           N
ATOM   3371  HN  VAL A 864      60.900  42.080  47.090  1.00  0.00           H
ATOM   3372  CA  VAL A 864      61.370  42.070  49.150  1.00  0.00           C
ATOM   3373  HA  VAL A 864      62.120  42.710  49.610  1.00  0.00           H
ATOM   3374  CB  VAL A 864      60.020  42.610  49.470  1.00  0.00           C
ATOM   3375  HB  VAL A 864      59.170  41.970  49.150  1.00  0.00           H
ATOM   3376  CG1 VAL A 864      59.890  42.880  51.000  1.00  0.00           C
ATOM   3377 HG11 VAL A 864      59.720  41.870  51.440  1.00  0.00           H
ATOM   3378 HG12 VAL A 864      58.990  43.510  51.160  1.00  0.00           H
ATOM   3379 HG13 VAL A 864      60.770  43.400  51.450  1.00  0.00           H
ATOM   3380  CG2 VAL A 864      59.860  43.990  48.700  1.00  0.00           C
ATOM   3381 HG21 VAL A 864      60.000  43.930  47.590  1.00  0.00           H
ATOM   3382 HG22 VAL A 864      60.680  44.690  49.000  1.00  0.00           H
ATOM   3383 HG23 VAL A 864      58.850  44.330  48.970  1.00  0.00           H
ATOM   3384  C   VAL A 864      61.490  40.730  49.890  1.00  0.00           C
ATOM   3385  O   VAL A 864      62.120  40.750  50.980  1.00  0.00           O
ATOM   3386  N   PHE A 865      60.920  39.640  49.390  1.00  0.00           N
ATOM   3387  HN  PHE A 865      60.400  39.640  48.540  1.00  0.00           H
ATOM   3388  CA  PHE A 865      61.000  38.420  50.130  1.00  0.00           C
ATOM   3389  HA  PHE A 865      60.560  38.740  51.060  1.00  0.00           H
ATOM   3390  CB  PHE A 865      60.030  37.340  49.350  1.00  0.00           C
ATOM   3391  HB1 PHE A 865      60.300  37.430  48.270  1.00  0.00           H
ATOM   3392  HB2 PHE A 865      58.980  37.730  49.400  1.00  0.00           H
ATOM   3393  CG  PHE A 865      60.070  35.990  49.920  1.00  0.00           C
ATOM   3394  CD1 PHE A 865      61.010  35.070  49.520  1.00  0.00           C
ATOM   3395  HD1 PHE A 865      61.810  35.290  48.850  1.00  0.00           H
ATOM   3396  CE1 PHE A 865      60.940  33.790  50.130  1.00  0.00           C
ATOM   3397  HE1 PHE A 865      61.600  32.980  49.830  1.00  0.00           H
ATOM   3398  CZ  PHE A 865      59.980  33.450  51.080  1.00  0.00           C
ATOM   3399  HZ  PHE A 865      59.880  32.490  51.560  1.00  0.00           H
ATOM   3400  CD2 PHE A 865      59.050  35.680  50.770  1.00  0.00           C
ATOM   3401  HD2 PHE A 865      58.230  36.370  50.820  1.00  0.00           H
ATOM   3402  CE2 PHE A 865      58.980  34.430  51.400  1.00  0.00           C
ATOM   3403  HE2 PHE A 865      58.190  34.190  52.090  1.00  0.00           H
ATOM   3404  C   PHE A 865      62.400  37.860  50.430  1.00  0.00           C
ATOM   3405  O   PHE A 865      62.730  37.570  51.570  1.00  0.00           O
ATOM   3406  N   LEU A 866      63.240  37.940  49.360  1.00  0.00           N
ATOM   3407  HN  LEU A 866      62.950  38.090  48.410  1.00  0.00           H
ATOM   3408  CA  LEU A 866      64.650  37.740  49.410  1.00  0.00           C
ATOM   3409  HA  LEU A 866      64.820  36.710  49.700  1.00  0.00           H
ATOM   3410  CB  LEU A 866      65.450  38.090  48.070  1.00  0.00           C
ATOM   3411  HB1 LEU A 866      66.530  37.950  48.260  1.00  0.00           H
ATOM   3412  HB2 LEU A 866      65.270  39.140  47.790  1.00  0.00           H
ATOM   3413  CG  LEU A 866      65.270  37.140  46.880  1.00  0.00           C
ATOM   3414  HG  LEU A 866      64.220  37.050  46.550  1.00  0.00           H
ATOM   3415  CD1 LEU A 866      66.090  37.670  45.700  1.00  0.00           C
ATOM   3416 HD11 LEU A 866      66.230  36.860  44.950  1.00  0.00           H
ATOM   3417 HD12 LEU A 866      67.070  38.020  46.070  1.00  0.00           H
ATOM   3418 HD13 LEU A 866      65.680  38.560  45.180  1.00  0.00           H
ATOM   3419  CD2 LEU A 866      65.730  35.760  47.280  1.00  0.00           C
ATOM   3420 HD21 LEU A 866      66.540  35.870  48.030  1.00  0.00           H
ATOM   3421 HD22 LEU A 866      66.070  35.250  46.360  1.00  0.00           H
ATOM   3422 HD23 LEU A 866      64.890  35.120  47.620  1.00  0.00           H
ATOM   3423  C   LEU A 866      65.320  38.610  50.470  1.00  0.00           C
ATOM   3424  O   LEU A 866      66.170  38.160  51.220  1.00  0.00           O
ATOM   3425  N   THR A 867      65.030  39.900  50.560  1.00  0.00           N
ATOM   3426  HN  THR A 867      64.300  40.200  49.960  1.00  0.00           H
ATOM   3427  CA  THR A 867      65.500  40.820  51.530  1.00  0.00           C
ATOM   3428  HA  THR A 867      66.570  40.890  51.460  1.00  0.00           H
ATOM   3429  CB  THR A 867      65.060  42.240  51.290  1.00  0.00           C
ATOM   3430  HB  THR A 867      63.970  42.420  51.490  1.00  0.00           H
ATOM   3431  OG1 THR A 867      65.400  42.590  50.000  1.00  0.00           O
ATOM   3432  HG1 THR A 867      64.970  42.080  49.300  1.00  0.00           H
ATOM   3433  CG2 THR A 867      65.910  43.260  52.150  1.00  0.00           C
ATOM   3434 HG21 THR A 867      65.800  44.290  51.770  1.00  0.00           H
ATOM   3435 HG22 THR A 867      66.960  42.910  52.080  1.00  0.00           H
ATOM   3436 HG23 THR A 867      65.640  43.250  53.230  1.00  0.00           H
ATOM   3437  C   THR A 867      65.110  40.470  52.960  1.00  0.00           C
ATOM   3438  O   THR A 867      65.910  40.350  53.860  1.00  0.00           O
ATOM   3439  N   ILE A 868      63.790  40.160  53.180  1.00  0.00           N
ATOM   3440  HN  ILE A 868      63.130  40.190  52.430  1.00  0.00           H
ATOM   3441  CA  ILE A 868      63.270  39.550  54.400  1.00  0.00           C
ATOM   3442  HA  ILE A 868      63.530  40.300  55.140  1.00  0.00           H
ATOM   3443  CB  ILE A 868      61.690  39.530  54.400  1.00  0.00           C
ATOM   3444  HB  ILE A 868      61.250  39.270  53.410  1.00  0.00           H
ATOM   3445  CG2 ILE A 868      60.980  38.530  55.310  1.00  0.00           C
ATOM   3446 HG21 ILE A 868      61.260  38.600  56.390  1.00  0.00           H
ATOM   3447 HG22 ILE A 868      61.130  37.510  54.910  1.00  0.00           H
ATOM   3448 HG23 ILE A 868      59.880  38.590  55.240  1.00  0.00           H
ATOM   3449  CG1 ILE A 868      61.220  40.990  54.530  1.00  0.00           C
ATOM   3450 HG11 ILE A 868      61.520  41.530  53.620  1.00  0.00           H
ATOM   3451 HG12 ILE A 868      61.610  41.400  55.480  1.00  0.00           H
ATOM   3452  CD  ILE A 868      59.700  41.090  54.640  1.00  0.00           C
ATOM   3453  HD1 ILE A 868      59.280  40.610  55.550  1.00  0.00           H
ATOM   3454  HD2 ILE A 868      59.200  40.910  53.660  1.00  0.00           H
ATOM   3455  HD3 ILE A 868      59.470  42.150  54.890  1.00  0.00           H
ATOM   3456  C   ILE A 868      63.890  38.260  54.860  1.00  0.00           C
ATOM   3457  O   ILE A 868      64.260  38.160  56.040  1.00  0.00           O
ATOM   3458  N   VAL A 869      64.060  37.290  53.880  1.00  0.00           N
ATOM   3459  HN  VAL A 869      63.690  37.340  52.960  1.00  0.00           H
ATOM   3460  CA  VAL A 869      64.750  36.000  54.120  1.00  0.00           C
ATOM   3461  HA  VAL A 869      64.250  35.510  54.950  1.00  0.00           H
ATOM   3462  CB  VAL A 869      64.550  35.010  52.980  1.00  0.00           C
ATOM   3463  HB  VAL A 869      64.630  35.510  51.990  1.00  0.00           H
ATOM   3464  CG1 VAL A 869      65.620  33.860  52.960  1.00  0.00           C
ATOM   3465 HG11 VAL A 869      65.320  33.050  52.260  1.00  0.00           H
ATOM   3466 HG12 VAL A 869      65.740  33.400  53.970  1.00  0.00           H
ATOM   3467 HG13 VAL A 869      66.590  34.340  52.700  1.00  0.00           H
ATOM   3468  CG2 VAL A 869      63.270  34.140  53.100  1.00  0.00           C
ATOM   3469 HG21 VAL A 869      63.360  33.700  54.110  1.00  0.00           H
ATOM   3470 HG22 VAL A 869      63.220  33.340  52.350  1.00  0.00           H
ATOM   3471 HG23 VAL A 869      62.330  34.720  53.050  1.00  0.00           H
ATOM   3472  C   VAL A 869      66.130  36.190  54.650  1.00  0.00           C
ATOM   3473  O   VAL A 869      66.560  35.560  55.560  1.00  0.00           O
ATOM   3474  N   ILE A 870      66.920  37.060  53.900  1.00  0.00           N
ATOM   3475  HN  ILE A 870      66.600  37.370  53.010  1.00  0.00           H
ATOM   3476  CA  ILE A 870      68.180  37.610  54.290  1.00  0.00           C
ATOM   3477  HA  ILE A 870      68.750  36.700  54.330  1.00  0.00           H
ATOM   3478  CB  ILE A 870      68.840  38.560  53.250  1.00  0.00           C
ATOM   3479  HB  ILE A 870      68.060  39.170  52.750  1.00  0.00           H
ATOM   3480  CG2 ILE A 870      69.900  39.490  53.840  1.00  0.00           C
ATOM   3481 HG21 ILE A 870      70.500  40.000  53.060  1.00  0.00           H
ATOM   3482 HG22 ILE A 870      70.570  38.920  54.520  1.00  0.00           H
ATOM   3483 HG23 ILE A 870      69.400  40.320  54.380  1.00  0.00           H
ATOM   3484  CG1 ILE A 870      69.300  37.700  52.090  1.00  0.00           C
ATOM   3485 HG11 ILE A 870      69.480  38.330  51.200  1.00  0.00           H
ATOM   3486 HG12 ILE A 870      68.460  37.110  51.660  1.00  0.00           H
ATOM   3487  CD  ILE A 870      70.530  36.830  52.240  1.00  0.00           C
ATOM   3488  HD1 ILE A 870      71.500  37.360  52.310  1.00  0.00           H
ATOM   3489  HD2 ILE A 870      70.720  36.130  51.400  1.00  0.00           H
ATOM   3490  HD3 ILE A 870      70.540  36.330  53.240  1.00  0.00           H
ATOM   3491  C   ILE A 870      68.250  38.230  55.710  1.00  0.00           C
ATOM   3492  O   ILE A 870      69.010  37.740  56.510  1.00  0.00           O
ATOM   3493  N   MET A 871      67.330  39.240  56.020  1.00  0.00           N
ATOM   3494  HN  MET A 871      66.700  39.680  55.380  1.00  0.00           H
ATOM   3495  CA  MET A 871      67.500  39.870  57.330  1.00  0.00           C
ATOM   3496  HA  MET A 871      68.560  40.030  57.430  1.00  0.00           H
ATOM   3497  CB  MET A 871      66.840  41.280  57.420  1.00  0.00           C
ATOM   3498  HB1 MET A 871      66.760  41.740  58.440  1.00  0.00           H
ATOM   3499  HB2 MET A 871      65.770  41.070  57.200  1.00  0.00           H
ATOM   3500  CG  MET A 871      67.430  42.320  56.430  1.00  0.00           C
ATOM   3501  HG1 MET A 871      66.900  43.300  56.400  1.00  0.00           H
ATOM   3502  HG2 MET A 871      67.370  41.790  55.460  1.00  0.00           H
ATOM   3503  SD  MET A 871      69.150  42.810  56.920  1.00  0.00           S
ATOM   3504  CE  MET A 871      69.260  44.480  56.060  1.00  0.00           C
ATOM   3505  HE1 MET A 871      69.930  45.240  56.500  1.00  0.00           H
ATOM   3506  HE2 MET A 871      68.250  44.920  55.960  1.00  0.00           H
ATOM   3507  HE3 MET A 871      69.700  44.430  55.040  1.00  0.00           H
ATOM   3508  C   MET A 871      67.150  39.010  58.550  1.00  0.00           C
ATOM   3509  O   MET A 871      67.740  39.220  59.630  1.00  0.00           O
ATOM   3510  N   VAL A 872      66.190  38.070  58.440  1.00  0.00           N
ATOM   3511  HN  VAL A 872      65.550  38.100  57.690  1.00  0.00           H
ATOM   3512  CA  VAL A 872      65.900  37.040  59.430  1.00  0.00           C
ATOM   3513  HA  VAL A 872      65.800  37.570  60.370  1.00  0.00           H
ATOM   3514  CB  VAL A 872      64.560  36.360  59.270  1.00  0.00           C
ATOM   3515  HB  VAL A 872      64.530  35.580  60.070  1.00  0.00           H
ATOM   3516  CG1 VAL A 872      63.440  37.350  59.480  1.00  0.00           C
ATOM   3517 HG11 VAL A 872      63.490  38.170  58.720  1.00  0.00           H
ATOM   3518 HG12 VAL A 872      63.530  37.870  60.460  1.00  0.00           H
ATOM   3519 HG13 VAL A 872      62.460  36.870  59.370  1.00  0.00           H
ATOM   3520  CG2 VAL A 872      64.480  35.640  57.900  1.00  0.00           C
ATOM   3521 HG21 VAL A 872      63.420  35.340  57.770  1.00  0.00           H
ATOM   3522 HG22 VAL A 872      65.080  34.710  57.930  1.00  0.00           H
ATOM   3523 HG23 VAL A 872      64.810  36.190  56.990  1.00  0.00           H
ATOM   3524  C   VAL A 872      67.100  35.980  59.600  1.00  0.00           C
ATOM   3525  O   VAL A 872      67.400  35.470  60.680  1.00  0.00           O
ATOM   3526  N   THR A 873      67.700  35.540  58.480  1.00  0.00           N
ATOM   3527  HN  THR A 873      67.320  35.750  57.590  1.00  0.00           H
ATOM   3528  CA  THR A 873      68.830  34.680  58.530  1.00  0.00           C
ATOM   3529  HA  THR A 873      68.570  33.740  59.020  1.00  0.00           H
ATOM   3530  CB  THR A 873      69.250  34.110  57.090  1.00  0.00           C
ATOM   3531  HB  THR A 873      69.590  34.910  56.390  1.00  0.00           H
ATOM   3532  OG1 THR A 873      68.150  33.490  56.450  1.00  0.00           O
ATOM   3533  HG1 THR A 873      67.510  34.140  56.170  1.00  0.00           H
ATOM   3534  CG2 THR A 873      70.320  33.030  57.270  1.00  0.00           C
ATOM   3535 HG21 THR A 873      71.250  33.230  57.840  1.00  0.00           H
ATOM   3536 HG22 THR A 873      70.620  32.640  56.280  1.00  0.00           H
ATOM   3537 HG23 THR A 873      69.870  32.100  57.690  1.00  0.00           H
ATOM   3538  C   THR A 873      70.050  35.260  59.170  1.00  0.00           C
ATOM   3539  O   THR A 873      70.670  34.600  60.080  1.00  0.00           O
ATOM   3540  N   ILE A 874      70.380  36.540  58.760  1.00  0.00           N
ATOM   3541  HN  ILE A 874      69.890  37.050  58.060  1.00  0.00           H
ATOM   3542  CA  ILE A 874      71.430  37.140  59.550  1.00  0.00           C
ATOM   3543  HA  ILE A 874      72.340  36.570  59.490  1.00  0.00           H
ATOM   3544  CB  ILE A 874      71.990  38.460  58.990  1.00  0.00           C
ATOM   3545  HB  ILE A 874      71.180  39.220  58.990  1.00  0.00           H
ATOM   3546  CG2 ILE A 874      73.260  39.000  59.840  1.00  0.00           C
ATOM   3547 HG21 ILE A 874      73.600  39.980  59.460  1.00  0.00           H
ATOM   3548 HG22 ILE A 874      74.100  38.280  59.940  1.00  0.00           H
ATOM   3549 HG23 ILE A 874      72.890  39.270  60.850  1.00  0.00           H
ATOM   3550  CG1 ILE A 874      72.440  38.400  57.470  1.00  0.00           C
ATOM   3551 HG11 ILE A 874      71.700  37.700  57.020  1.00  0.00           H
ATOM   3552 HG12 ILE A 874      73.500  38.070  57.470  1.00  0.00           H
ATOM   3553  CD  ILE A 874      72.440  39.760  56.680  1.00  0.00           C
ATOM   3554  HD1 ILE A 874      72.410  39.620  55.570  1.00  0.00           H
ATOM   3555  HD2 ILE A 874      73.400  40.240  56.930  1.00  0.00           H
ATOM   3556  HD3 ILE A 874      71.640  40.480  56.990  1.00  0.00           H
ATOM   3557  C   ILE A 874      71.170  37.270  61.070  1.00  0.00           C
ATOM   3558  O   ILE A 874      71.960  36.750  61.880  1.00  0.00           O
ATOM   3559  N   ASP A 875      70.010  37.770  61.480  1.00  0.00           N
ATOM   3560  HN  ASP A 875      69.470  38.130  60.720  1.00  0.00           H
ATOM   3561  CA  ASP A 875      69.560  37.940  62.860  1.00  0.00           C
ATOM   3562  HA  ASP A 875      70.390  38.490  63.280  1.00  0.00           H
ATOM   3563  CB  ASP A 875      68.280  38.740  62.920  1.00  0.00           C
ATOM   3564  HB1 ASP A 875      67.350  38.180  62.660  1.00  0.00           H
ATOM   3565  HB2 ASP A 875      68.320  39.660  62.300  1.00  0.00           H
ATOM   3566  CG  ASP A 875      67.940  39.230  64.360  1.00  0.00           C
ATOM   3567  OD1 ASP A 875      66.780  39.360  64.670  1.00  0.00           O
ATOM   3568  OD2 ASP A 875      68.910  39.680  65.080  1.00  0.00           O
ATOM   3569  C   ASP A 875      69.470  36.570  63.570  1.00  0.00           C
ATOM   3570  O   ASP A 875      69.840  36.470  64.770  1.00  0.00           O
ATOM   3571  N   TYR A 876      69.050  35.500  62.940  1.00  0.00           N
ATOM   3572  HN  TYR A 876      68.550  35.680  62.090  1.00  0.00           H
ATOM   3573  CA  TYR A 876      69.200  34.170  63.420  1.00  0.00           C
ATOM   3574  HA  TYR A 876      68.570  33.950  64.250  1.00  0.00           H
ATOM   3575  CB  TYR A 876      68.630  33.140  62.410  1.00  0.00           C
ATOM   3576  HB1 TYR A 876      69.350  33.150  61.570  1.00  0.00           H
ATOM   3577  HB2 TYR A 876      67.580  33.340  62.090  1.00  0.00           H
ATOM   3578  CG  TYR A 876      68.570  31.690  62.850  1.00  0.00           C
ATOM   3579  CD1 TYR A 876      69.390  30.650  62.330  1.00  0.00           C
ATOM   3580  HD1 TYR A 876      70.120  30.850  61.560  1.00  0.00           H
ATOM   3581  CE1 TYR A 876      69.280  29.320  62.730  1.00  0.00           C
ATOM   3582  HE1 TYR A 876      69.880  28.490  62.400  1.00  0.00           H
ATOM   3583  CZ  TYR A 876      68.250  28.940  63.670  1.00  0.00           C
ATOM   3584  OH  TYR A 876      68.090  27.610  64.050  1.00  0.00           O
ATOM   3585  HH  TYR A 876      67.270  27.620  64.540  1.00  0.00           H
ATOM   3586  CD2 TYR A 876      67.580  31.310  63.800  1.00  0.00           C
ATOM   3587  HD2 TYR A 876      66.800  31.950  64.160  1.00  0.00           H
ATOM   3588  CE2 TYR A 876      67.430  30.000  64.130  1.00  0.00           C
ATOM   3589  HE2 TYR A 876      66.620  29.720  64.800  1.00  0.00           H
ATOM   3590  C   TYR A 876      70.570  33.680  63.890  1.00  0.00           C
ATOM   3591  O   TYR A 876      70.670  33.340  65.070  1.00  0.00           O
ATOM   3592  N   LEU A 877      71.630  33.780  63.010  1.00  0.00           N
ATOM   3593  HN  LEU A 877      71.450  34.040  62.070  1.00  0.00           H
ATOM   3594  CA  LEU A 877      72.990  33.480  63.360  1.00  0.00           C
ATOM   3595  HA  LEU A 877      72.940  32.530  63.880  1.00  0.00           H
ATOM   3596  CB  LEU A 877      73.900  33.410  62.040  1.00  0.00           C
ATOM   3597  HB1 LEU A 877      74.910  33.040  62.340  1.00  0.00           H
ATOM   3598  HB2 LEU A 877      73.980  34.460  61.660  1.00  0.00           H
ATOM   3599  CG  LEU A 877      73.430  32.400  60.990  1.00  0.00           C
ATOM   3600  HG  LEU A 877      72.410  32.720  60.680  1.00  0.00           H
ATOM   3601  CD1 LEU A 877      74.300  32.470  59.780  1.00  0.00           C
ATOM   3602 HD11 LEU A 877      75.370  32.190  59.960  1.00  0.00           H
ATOM   3603 HD12 LEU A 877      74.400  33.480  59.340  1.00  0.00           H
ATOM   3604 HD13 LEU A 877      73.940  31.670  59.100  1.00  0.00           H
ATOM   3605  CD2 LEU A 877      73.410  30.950  61.610  1.00  0.00           C
ATOM   3606 HD21 LEU A 877      73.370  30.200  60.800  1.00  0.00           H
ATOM   3607 HD22 LEU A 877      72.560  30.920  62.330  1.00  0.00           H
ATOM   3608 HD23 LEU A 877      74.400  30.790  62.090  1.00  0.00           H
ATOM   3609  C   LEU A 877      73.580  34.450  64.360  1.00  0.00           C
ATOM   3610  O   LEU A 877      74.200  34.010  65.350  1.00  0.00           O
ATOM   3611  N   VAL A 878      73.400  35.770  64.160  1.00  0.00           N
ATOM   3612  HN  VAL A 878      72.910  36.000  63.330  1.00  0.00           H
ATOM   3613  CA  VAL A 878      74.080  36.790  64.890  1.00  0.00           C
ATOM   3614  HA  VAL A 878      75.060  36.460  65.200  1.00  0.00           H
ATOM   3615  CB  VAL A 878      74.340  37.950  63.950  1.00  0.00           C
ATOM   3616  HB  VAL A 878      73.390  38.330  63.500  1.00  0.00           H
ATOM   3617  CG1 VAL A 878      75.010  39.260  64.500  1.00  0.00           C
ATOM   3618 HG11 VAL A 878      75.530  39.740  63.640  1.00  0.00           H
ATOM   3619 HG12 VAL A 878      75.760  38.990  65.270  1.00  0.00           H
ATOM   3620 HG13 VAL A 878      74.320  39.890  65.100  1.00  0.00           H
ATOM   3621  CG2 VAL A 878      75.300  37.470  62.880  1.00  0.00           C
ATOM   3622 HG21 VAL A 878      76.320  37.280  63.280  1.00  0.00           H
ATOM   3623 HG22 VAL A 878      75.320  38.000  61.910  1.00  0.00           H
ATOM   3624 HG23 VAL A 878      74.950  36.530  62.410  1.00  0.00           H
ATOM   3625  C   VAL A 878      73.300  37.330  66.080  1.00  0.00           C
ATOM   3626  O   VAL A 878      73.750  37.330  67.230  1.00  0.00           O
ATOM   3627  N   GLY A 879      72.100  37.870  65.830  1.00  0.00           N
ATOM   3628  HN  GLY A 879      71.720  37.880  64.920  1.00  0.00           H
ATOM   3629  CA  GLY A 879      71.300  38.470  66.820  1.00  0.00           C
ATOM   3630  HA1 GLY A 879      71.470  37.950  67.760  1.00  0.00           H
ATOM   3631  HA2 GLY A 879      70.250  38.420  66.560  1.00  0.00           H
ATOM   3632  C   GLY A 879      71.670  39.960  67.190  1.00  0.00           C
ATOM   3633  O   GLY A 879      72.510  40.290  68.030  1.00  0.00           O
ATOM   3634  N   VAL A 880      70.990  40.870  66.420  1.00  0.00           N
ATOM   3635  HN  VAL A 880      70.320  40.480  65.770  1.00  0.00           H
ATOM   3636  CA  VAL A 880      71.110  42.270  66.470  1.00  0.00           C
ATOM   3637  HA  VAL A 880      72.070  42.420  66.930  1.00  0.00           H
ATOM   3638  CB  VAL A 880      71.130  42.760  64.970  1.00  0.00           C
ATOM   3639  HB  VAL A 880      70.270  42.290  64.450  1.00  0.00           H
ATOM   3640  CG1 VAL A 880      71.120  44.320  64.900  1.00  0.00           C
ATOM   3641 HG11 VAL A 880      70.150  44.690  65.290  1.00  0.00           H
ATOM   3642 HG12 VAL A 880      71.140  44.630  63.840  1.00  0.00           H
ATOM   3643 HG13 VAL A 880      71.940  44.830  65.440  1.00  0.00           H
ATOM   3644  CG2 VAL A 880      72.380  42.210  64.280  1.00  0.00           C
ATOM   3645 HG21 VAL A 880      72.200  41.170  63.950  1.00  0.00           H
ATOM   3646 HG22 VAL A 880      73.260  42.170  64.950  1.00  0.00           H
ATOM   3647 HG23 VAL A 880      72.670  42.810  63.400  1.00  0.00           H
ATOM   3648  C   VAL A 880      69.990  43.000  67.220  1.00  0.00           C
ATOM   3649  O   VAL A 880      68.830  42.720  66.960  1.00  0.00           O
ATOM   3650  N   PRO A 881      70.210  43.780  68.280  1.00  0.00           N
ATOM   3651  CD  PRO A 881      71.520  43.910  68.920  1.00  0.00           C
ATOM   3652  HD1 PRO A 881      72.370  43.900  68.190  1.00  0.00           H
ATOM   3653  HD2 PRO A 881      71.700  43.220  69.760  1.00  0.00           H
ATOM   3654  CA  PRO A 881      69.150  44.550  69.000  1.00  0.00           C
ATOM   3655  HA  PRO A 881      68.520  43.690  69.190  1.00  0.00           H
ATOM   3656  CB  PRO A 881      69.960  45.230  70.100  1.00  0.00           C
ATOM   3657  HB1 PRO A 881      70.010  44.650  71.040  1.00  0.00           H
ATOM   3658  HB2 PRO A 881      69.510  46.230  70.250  1.00  0.00           H
ATOM   3659  CG  PRO A 881      71.350  45.330  69.440  1.00  0.00           C
ATOM   3660  HG1 PRO A 881      71.310  46.080  68.610  1.00  0.00           H
ATOM   3661  HG2 PRO A 881      72.090  45.650  70.210  1.00  0.00           H
ATOM   3662  C   PRO A 881      68.290  45.400  68.050  1.00  0.00           C
ATOM   3663  O   PRO A 881      68.830  45.970  67.100  1.00  0.00           O
ATOM   3664  N   SER A 882      66.990  45.370  68.320  1.00  0.00           N
ATOM   3665  HN  SER A 882      66.720  44.740  69.050  1.00  0.00           H
ATOM   3666  CA  SER A 882      65.870  46.040  67.660  1.00  0.00           C
ATOM   3667  HA  SER A 882      65.940  47.050  68.030  1.00  0.00           H
ATOM   3668  CB  SER A 882      65.910  45.870  66.090  1.00  0.00           C
ATOM   3669  HB1 SER A 882      64.890  45.910  65.640  1.00  0.00           H
ATOM   3670  HB2 SER A 882      66.310  44.860  65.870  1.00  0.00           H
ATOM   3671  OG  SER A 882      66.840  46.820  65.560  1.00  0.00           O
ATOM   3672  HG1 SER A 882      67.640  46.580  66.040  1.00  0.00           H
ATOM   3673  C   SER A 882      64.560  45.320  67.970  1.00  0.00           C
ATOM   3674  O   SER A 882      64.420  44.120  68.070  1.00  0.00           O
ATOM   3675  N   PRO A 883      63.500  46.120  68.270  1.00  0.00           N
ATOM   3676  CD  PRO A 883      63.530  47.570  68.000  1.00  0.00           C
ATOM   3677  HD1 PRO A 883      63.930  47.710  66.970  1.00  0.00           H
ATOM   3678  HD2 PRO A 883      64.160  48.160  68.710  1.00  0.00           H
ATOM   3679  CA  PRO A 883      62.120  45.690  68.360  1.00  0.00           C
ATOM   3680  HA  PRO A 883      62.040  45.020  69.220  1.00  0.00           H
ATOM   3681  CB  PRO A 883      61.360  46.900  68.700  1.00  0.00           C
ATOM   3682  HB1 PRO A 883      61.550  47.000  69.790  1.00  0.00           H
ATOM   3683  HB2 PRO A 883      60.270  46.910  68.510  1.00  0.00           H
ATOM   3684  CG  PRO A 883      62.140  48.000  68.020  1.00  0.00           C
ATOM   3685  HG1 PRO A 883      61.850  47.980  66.940  1.00  0.00           H
ATOM   3686  HG2 PRO A 883      61.920  49.020  68.380  1.00  0.00           H
ATOM   3687  C   PRO A 883      61.700  44.780  67.230  1.00  0.00           C
ATOM   3688  O   PRO A 883      62.170  44.930  66.070  1.00  0.00           O
ATOM   3689  N   LYS A 884      60.820  43.790  67.600  1.00  0.00           N
ATOM   3690  HN  LYS A 884      60.500  43.830  68.550  1.00  0.00           H
ATOM   3691  CA  LYS A 884      60.220  42.680  66.900  1.00  0.00           C
ATOM   3692  HA  LYS A 884      60.610  42.800  65.890  1.00  0.00           H
ATOM   3693  CB  LYS A 884      60.690  41.380  67.570  1.00  0.00           C
ATOM   3694  HB1 LYS A 884      60.090  40.460  67.400  1.00  0.00           H
ATOM   3695  HB2 LYS A 884      60.760  41.460  68.680  1.00  0.00           H
ATOM   3696  CG  LYS A 884      62.100  41.160  67.050  1.00  0.00           C
ATOM   3697  HG1 LYS A 884      62.660  41.940  67.590  1.00  0.00           H
ATOM   3698  HG2 LYS A 884      62.180  41.490  65.990  1.00  0.00           H
ATOM   3699  CD  LYS A 884      62.660  39.770  67.240  1.00  0.00           C
ATOM   3700  HD1 LYS A 884      62.120  39.120  66.530  1.00  0.00           H
ATOM   3701  HD2 LYS A 884      62.480  39.380  68.280  1.00  0.00           H
ATOM   3702  CE  LYS A 884      64.150  39.520  66.930  1.00  0.00           C
ATOM   3703  HE1 LYS A 884      64.430  38.470  67.160  1.00  0.00           H
ATOM   3704  HE2 LYS A 884      64.810  40.140  67.570  1.00  0.00           H
ATOM   3705  NZ  LYS A 884      64.420  39.840  65.550  1.00  0.00           N
ATOM   3706  HZ1 LYS A 884      63.910  39.230  64.880  1.00  0.00           H
ATOM   3707  HZ2 LYS A 884      65.430  39.660  65.410  1.00  0.00           H
ATOM   3708  HZ3 LYS A 884      64.300  40.860  65.380  1.00  0.00           H
ATOM   3709  C   LYS A 884      58.720  42.690  66.890  1.00  0.00           C
ATOM   3710  O   LYS A 884      58.080  43.220  67.790  1.00  0.00           O
ATOM   3711  N   LEU A 885      58.070  42.060  65.890  1.00  0.00           N
ATOM   3712  HN  LEU A 885      58.600  41.740  65.100  1.00  0.00           H
ATOM   3713  CA  LEU A 885      56.690  42.100  65.680  1.00  0.00           C
ATOM   3714  HA  LEU A 885      56.290  43.090  65.830  1.00  0.00           H
ATOM   3715  CB  LEU A 885      56.490  41.570  64.200  1.00  0.00           C
ATOM   3716  HB1 LEU A 885      56.830  40.520  64.020  1.00  0.00           H
ATOM   3717  HB2 LEU A 885      56.990  42.270  63.500  1.00  0.00           H
ATOM   3718  CG  LEU A 885      55.050  41.650  63.690  1.00  0.00           C
ATOM   3719  HG  LEU A 885      54.500  40.960  64.370  1.00  0.00           H
ATOM   3720  CD1 LEU A 885      54.280  42.920  63.960  1.00  0.00           C
ATOM   3721 HD11 LEU A 885      53.230  42.700  63.680  1.00  0.00           H
ATOM   3722 HD12 LEU A 885      54.730  43.760  63.390  1.00  0.00           H
ATOM   3723 HD13 LEU A 885      54.310  43.220  65.030  1.00  0.00           H
ATOM   3724  CD2 LEU A 885      54.840  41.200  62.270  1.00  0.00           C
ATOM   3725 HD21 LEU A 885      53.760  41.080  62.020  1.00  0.00           H
ATOM   3726 HD22 LEU A 885      55.320  40.200  62.150  1.00  0.00           H
ATOM   3727 HD23 LEU A 885      55.290  41.910  61.550  1.00  0.00           H
ATOM   3728  C   LEU A 885      55.930  41.310  66.770  1.00  0.00           C
ATOM   3729  O   LEU A 885      56.200  40.120  66.980  1.00  0.00           O
ATOM   3730  N   HSD A 886      55.030  41.910  67.500  1.00  0.00           N
ATOM   3731  HN  HSD A 886      54.760  42.820  67.190  1.00  0.00           H
ATOM   3732  CA  HSD A 886      54.130  41.230  68.450  1.00  0.00           C
ATOM   3733  HA  HSD A 886      54.610  40.470  69.030  1.00  0.00           H
ATOM   3734  CB  HSD A 886      53.360  42.140  69.450  1.00  0.00           C
ATOM   3735  HB1 HSD A 886      52.470  41.610  69.880  1.00  0.00           H
ATOM   3736  HB2 HSD A 886      53.000  43.050  68.940  1.00  0.00           H
ATOM   3737  ND1 HSD A 886      55.620  42.650  70.500  1.00  0.00           N
ATOM   3738  HD1 HSD A 886      56.120  42.620  69.630  1.00  0.00           H
ATOM   3739  CG  HSD A 886      54.250  42.570  70.620  1.00  0.00           C
ATOM   3740  CE1 HSD A 886      56.120  43.040  71.700  1.00  0.00           C
ATOM   3741  HE1 HSD A 886      57.090  43.520  71.750  1.00  0.00           H
ATOM   3742  NE2 HSD A 886      55.130  43.240  72.570  1.00  0.00           N
ATOM   3743  CD2 HSD A 886      54.000  42.860  71.920  1.00  0.00           C
ATOM   3744  HD2 HSD A 886      53.030  42.890  72.400  1.00  0.00           H
ATOM   3745  C   HSD A 886      53.130  40.460  67.670  1.00  0.00           C
ATOM   3746  O   HSD A 886      52.400  41.000  66.810  1.00  0.00           O
ATOM   3747  N   VAL A 887      52.850  39.200  68.050  1.00  0.00           N
ATOM   3748  HN  VAL A 887      53.250  38.780  68.850  1.00  0.00           H
ATOM   3749  CA  VAL A 887      51.770  38.480  67.440  1.00  0.00           C
ATOM   3750  HA  VAL A 887      51.110  39.200  67.000  1.00  0.00           H
ATOM   3751  CB  VAL A 887      52.310  37.460  66.360  1.00  0.00           C
ATOM   3752  HB  VAL A 887      51.410  36.970  65.900  1.00  0.00           H
ATOM   3753  CG1 VAL A 887      53.120  38.070  65.230  1.00  0.00           C
ATOM   3754 HG11 VAL A 887      53.530  37.380  64.450  1.00  0.00           H
ATOM   3755 HG12 VAL A 887      54.040  38.550  65.630  1.00  0.00           H
ATOM   3756 HG13 VAL A 887      52.570  38.900  64.740  1.00  0.00           H
ATOM   3757  CG2 VAL A 887      53.090  36.290  66.970  1.00  0.00           C
ATOM   3758 HG21 VAL A 887      52.430  35.530  67.430  1.00  0.00           H
ATOM   3759 HG22 VAL A 887      53.620  36.840  67.780  1.00  0.00           H
ATOM   3760 HG23 VAL A 887      53.820  35.910  66.230  1.00  0.00           H
ATOM   3761  C   VAL A 887      51.030  37.690  68.450  1.00  0.00           C
ATOM   3762  O   VAL A 887      51.660  37.210  69.410  1.00  0.00           O
ATOM   3763  N   PRO A 888      49.730  37.570  68.350  1.00  0.00           N
ATOM   3764  CD  PRO A 888      48.940  38.160  67.220  1.00  0.00           C
ATOM   3765  HD1 PRO A 888      49.480  38.030  66.250  1.00  0.00           H
ATOM   3766  HD2 PRO A 888      48.770  39.260  67.270  1.00  0.00           H
ATOM   3767  CA  PRO A 888      48.890  36.620  69.130  1.00  0.00           C
ATOM   3768  HA  PRO A 888      49.130  36.790  70.160  1.00  0.00           H
ATOM   3769  CB  PRO A 888      47.470  36.990  68.690  1.00  0.00           C
ATOM   3770  HB1 PRO A 888      47.120  37.860  69.290  1.00  0.00           H
ATOM   3771  HB2 PRO A 888      46.840  36.110  68.940  1.00  0.00           H
ATOM   3772  CG  PRO A 888      47.560  37.420  67.230  1.00  0.00           C
ATOM   3773  HG1 PRO A 888      47.530  36.500  66.590  1.00  0.00           H
ATOM   3774  HG2 PRO A 888      46.700  38.000  66.860  1.00  0.00           H
ATOM   3775  C   PRO A 888      49.250  35.240  68.720  1.00  0.00           C
ATOM   3776  O   PRO A 888      49.270  34.910  67.530  1.00  0.00           O
ATOM   3777  N   GLU A 889      49.480  34.290  69.710  1.00  0.00           N
ATOM   3778  HN  GLU A 889      49.440  34.590  70.650  1.00  0.00           H
ATOM   3779  CA  GLU A 889      49.640  32.890  69.420  1.00  0.00           C
ATOM   3780  HA  GLU A 889      49.660  32.640  68.360  1.00  0.00           H
ATOM   3781  CB  GLU A 889      50.860  32.310  70.100  1.00  0.00           C
ATOM   3782  HB1 GLU A 889      51.110  31.270  69.800  1.00  0.00           H
ATOM   3783  HB2 GLU A 889      50.690  32.260  71.200  1.00  0.00           H
ATOM   3784  CG  GLU A 889      52.200  33.130  69.720  1.00  0.00           C
ATOM   3785  HG1 GLU A 889      52.120  34.180  70.060  1.00  0.00           H
ATOM   3786  HG2 GLU A 889      52.340  33.130  68.610  1.00  0.00           H
ATOM   3787  CD  GLU A 889      53.530  32.650  70.420  1.00  0.00           C
ATOM   3788  OE1 GLU A 889      54.410  32.140  69.700  1.00  0.00           O
ATOM   3789  OE2 GLU A 889      53.680  32.820  71.660  1.00  0.00           O
ATOM   3790  C   GLU A 889      48.330  32.090  69.760  1.00  0.00           C
ATOM   3791  O   GLU A 889      47.510  32.600  70.440  1.00  0.00           O
ATOM   3792  N   LYS A 890      48.140  30.850  69.240  1.00  0.00           N
ATOM   3793  HN  LYS A 890      48.700  30.480  68.510  1.00  0.00           H
ATOM   3794  CA  LYS A 890      47.070  29.960  69.710  1.00  0.00           C
ATOM   3795  HA  LYS A 890      47.350  29.030  69.220  1.00  0.00           H
ATOM   3796  CB  LYS A 890      47.100  29.710  71.220  1.00  0.00           C
ATOM   3797  HB1 LYS A 890      46.230  29.140  71.580  1.00  0.00           H
ATOM   3798  HB2 LYS A 890      47.260  30.630  71.840  1.00  0.00           H
ATOM   3799  CG  LYS A 890      48.340  28.880  71.480  1.00  0.00           C
ATOM   3800  HG1 LYS A 890      49.210  29.560  71.330  1.00  0.00           H
ATOM   3801  HG2 LYS A 890      48.380  28.030  70.770  1.00  0.00           H
ATOM   3802  CD  LYS A 890      48.460  28.290  72.900  1.00  0.00           C
ATOM   3803  HD1 LYS A 890      48.300  29.070  73.660  1.00  0.00           H
ATOM   3804  HD2 LYS A 890      49.520  27.940  72.900  1.00  0.00           H
ATOM   3805  CE  LYS A 890      47.480  27.060  73.180  1.00  0.00           C
ATOM   3806  HE1 LYS A 890      47.510  26.280  72.390  1.00  0.00           H
ATOM   3807  HE2 LYS A 890      46.480  27.520  73.170  1.00  0.00           H
ATOM   3808  NZ  LYS A 890      47.690  26.400  74.480  1.00  0.00           N
ATOM   3809  HZ1 LYS A 890      48.690  26.100  74.500  1.00  0.00           H
ATOM   3810  HZ2 LYS A 890      47.170  25.520  74.600  1.00  0.00           H
ATOM   3811  HZ3 LYS A 890      47.580  27.070  75.280  1.00  0.00           H
ATOM   3812  C   LYS A 890      45.670  30.200  69.150  1.00  0.00           C
ATOM   3813  O   LYS A 890      44.610  29.940  69.780  1.00  0.00           O
ATOM   3814  N   PHE A 891      45.640  30.790  67.930  1.00  0.00           N
ATOM   3815  HN  PHE A 891      46.520  31.130  67.600  1.00  0.00           H
ATOM   3816  CA  PHE A 891      44.400  30.900  67.090  1.00  0.00           C
ATOM   3817  HA  PHE A 891      44.620  31.370  66.140  1.00  0.00           H
ATOM   3818  CB  PHE A 891      43.650  29.610  66.710  1.00  0.00           C
ATOM   3819  HB1 PHE A 891      43.590  28.920  67.580  1.00  0.00           H
ATOM   3820  HB2 PHE A 891      44.310  28.980  66.070  1.00  0.00           H
ATOM   3821  CG  PHE A 891      42.330  29.740  65.950  1.00  0.00           C
ATOM   3822  CD1 PHE A 891      42.220  30.200  64.650  1.00  0.00           C
ATOM   3823  HD1 PHE A 891      43.070  30.490  64.040  1.00  0.00           H
ATOM   3824  CE1 PHE A 891      40.980  30.170  63.940  1.00  0.00           C
ATOM   3825  HE1 PHE A 891      41.040  30.520  62.910  1.00  0.00           H
ATOM   3826  CZ  PHE A 891      39.870  29.860  64.670  1.00  0.00           C
ATOM   3827  HZ  PHE A 891      38.880  29.850  64.210  1.00  0.00           H
ATOM   3828  CD2 PHE A 891      41.190  29.380  66.680  1.00  0.00           C
ATOM   3829  HD2 PHE A 891      41.180  29.090  67.720  1.00  0.00           H
ATOM   3830  CE2 PHE A 891      39.940  29.560  66.050  1.00  0.00           C
ATOM   3831  HE2 PHE A 891      39.140  29.340  66.730  1.00  0.00           H
ATOM   3832  C   PHE A 891      43.510  31.930  67.760  1.00  0.00           C
ATOM   3833  O   PHE A 891      42.290  31.720  67.990  1.00  0.00           O
ATOM   3834  N   GLU A 892      44.010  33.140  68.090  1.00  0.00           N
ATOM   3835  HN  GLU A 892      44.980  33.360  67.990  1.00  0.00           H
ATOM   3836  CA  GLU A 892      43.400  34.280  68.770  1.00  0.00           C
ATOM   3837  HA  GLU A 892      42.350  34.010  68.820  1.00  0.00           H
ATOM   3838  CB  GLU A 892      43.970  34.330  70.260  1.00  0.00           C
ATOM   3839  HB1 GLU A 892      43.830  35.330  70.700  1.00  0.00           H
ATOM   3840  HB2 GLU A 892      45.060  34.150  70.180  1.00  0.00           H
ATOM   3841  CG  GLU A 892      43.220  33.240  71.200  1.00  0.00           C
ATOM   3842  HG1 GLU A 892      43.010  32.300  70.640  1.00  0.00           H
ATOM   3843  HG2 GLU A 892      42.180  33.620  71.330  1.00  0.00           H
ATOM   3844  CD  GLU A 892      43.820  33.040  72.560  1.00  0.00           C
ATOM   3845  OE1 GLU A 892      43.680  31.910  73.100  1.00  0.00           O
ATOM   3846  OE2 GLU A 892      44.460  33.950  73.140  1.00  0.00           O
ATOM   3847  C   GLU A 892      43.590  35.550  68.030  1.00  0.00           C
ATOM   3848  O   GLU A 892      44.620  35.560  67.320  1.00  0.00           O
ATOM   3849  N   PRO A 893      42.680  36.560  68.050  1.00  0.00           N
ATOM   3850  CD  PRO A 893      41.270  36.300  68.460  1.00  0.00           C
ATOM   3851  HD1 PRO A 893      41.180  36.060  69.530  1.00  0.00           H
ATOM   3852  HD2 PRO A 893      40.780  35.530  67.840  1.00  0.00           H
ATOM   3853  CA  PRO A 893      42.860  37.930  67.660  1.00  0.00           C
ATOM   3854  HA  PRO A 893      43.040  37.940  66.600  1.00  0.00           H
ATOM   3855  CB  PRO A 893      41.500  38.620  68.080  1.00  0.00           C
ATOM   3856  HB1 PRO A 893      41.210  39.440  67.380  1.00  0.00           H
ATOM   3857  HB2 PRO A 893      41.570  39.020  69.120  1.00  0.00           H
ATOM   3858  CG  PRO A 893      40.420  37.500  68.170  1.00  0.00           C
ATOM   3859  HG1 PRO A 893      39.580  37.670  68.890  1.00  0.00           H
ATOM   3860  HG2 PRO A 893      39.980  37.240  67.190  1.00  0.00           H
ATOM   3861  C   PRO A 893      44.000  38.560  68.380  1.00  0.00           C
ATOM   3862  O   PRO A 893      44.420  38.110  69.450  1.00  0.00           O
ATOM   3863  N   THR A 894      44.590  39.690  67.920  1.00  0.00           N
ATOM   3864  HN  THR A 894      44.360  40.130  67.050  1.00  0.00           H
ATOM   3865  CA  THR A 894      45.480  40.480  68.820  1.00  0.00           C
ATOM   3866  HA  THR A 894      46.250  39.780  69.100  1.00  0.00           H
ATOM   3867  CB  THR A 894      46.130  41.770  68.230  1.00  0.00           C
ATOM   3868  HB  THR A 894      45.410  42.610  68.210  1.00  0.00           H
ATOM   3869  OG1 THR A 894      46.510  41.670  66.910  1.00  0.00           O
ATOM   3870  HG1 THR A 894      45.790  41.460  66.310  1.00  0.00           H
ATOM   3871  CG2 THR A 894      47.450  42.150  68.950  1.00  0.00           C
ATOM   3872 HG21 THR A 894      47.250  42.330  70.020  1.00  0.00           H
ATOM   3873 HG22 THR A 894      47.770  43.150  68.590  1.00  0.00           H
ATOM   3874 HG23 THR A 894      48.170  41.310  68.940  1.00  0.00           H
ATOM   3875  C   THR A 894      44.730  40.900  70.110  1.00  0.00           C
ATOM   3876  O   THR A 894      45.310  40.880  71.230  1.00  0.00           O
ATOM   3877  N   HSD A 895      43.490  41.310  69.990  1.00  0.00           N
ATOM   3878  HN  HSD A 895      43.100  41.140  69.090  1.00  0.00           H
ATOM   3879  CA  HSD A 895      42.590  41.810  71.050  1.00  0.00           C
ATOM   3880  HA  HSD A 895      43.260  42.570  71.450  1.00  0.00           H
ATOM   3881  CB  HSD A 895      41.240  42.480  70.450  1.00  0.00           C
ATOM   3882  HB1 HSD A 895      40.700  41.710  69.850  1.00  0.00           H
ATOM   3883  HB2 HSD A 895      41.650  43.240  69.770  1.00  0.00           H
ATOM   3884  ND1 HSD A 895      40.180  43.980  72.280  1.00  0.00           N
ATOM   3885  HD1 HSD A 895      40.920  44.620  72.510  1.00  0.00           H
ATOM   3886  CG  HSD A 895      40.150  43.020  71.340  1.00  0.00           C
ATOM   3887  CE1 HSD A 895      38.960  44.130  72.840  1.00  0.00           C
ATOM   3888  HE1 HSD A 895      38.680  44.740  73.700  1.00  0.00           H
ATOM   3889  NE2 HSD A 895      38.130  43.380  72.210  1.00  0.00           N
ATOM   3890  CD2 HSD A 895      38.860  42.660  71.240  1.00  0.00           C
ATOM   3891  HD2 HSD A 895      38.440  41.880  70.630  1.00  0.00           H
ATOM   3892  C   HSD A 895      42.310  40.780  72.130  1.00  0.00           C
ATOM   3893  O   HSD A 895      42.000  39.660  71.750  1.00  0.00           O
ATOM   3894  N   PRO A 896      42.310  41.030  73.410  1.00  0.00           N
ATOM   3895  CD  PRO A 896      42.980  42.200  74.090  1.00  0.00           C
ATOM   3896  HD1 PRO A 896      42.270  43.020  74.330  1.00  0.00           H
ATOM   3897  HD2 PRO A 896      43.870  42.620  73.550  1.00  0.00           H
ATOM   3898  CA  PRO A 896      42.460  39.820  74.240  1.00  0.00           C
ATOM   3899  HA  PRO A 896      42.550  38.840  73.800  1.00  0.00           H
ATOM   3900  CB  PRO A 896      43.670  40.210  75.170  1.00  0.00           C
ATOM   3901  HB1 PRO A 896      44.530  40.170  74.470  1.00  0.00           H
ATOM   3902  HB2 PRO A 896      43.770  39.630  76.110  1.00  0.00           H
ATOM   3903  CG  PRO A 896      43.510  41.660  75.490  1.00  0.00           C
ATOM   3904  HG1 PRO A 896      42.750  41.940  76.250  1.00  0.00           H
ATOM   3905  HG2 PRO A 896      44.480  42.170  75.690  1.00  0.00           H
ATOM   3906  C   PRO A 896      41.260  39.700  75.120  1.00  0.00           C
ATOM   3907  O   PRO A 896      41.120  38.680  75.800  1.00  0.00           O
ATOM   3908  N   GLU A 897      40.370  40.680  75.130  1.00  0.00           N
ATOM   3909  HN  GLU A 897      40.410  41.450  74.500  1.00  0.00           H
ATOM   3910  CA  GLU A 897      39.130  40.670  75.870  1.00  0.00           C
ATOM   3911  HA  GLU A 897      39.340  40.510  76.920  1.00  0.00           H
ATOM   3912  CB  GLU A 897      38.500  42.060  75.530  1.00  0.00           C
ATOM   3913  HB1 GLU A 897      37.430  42.090  75.840  1.00  0.00           H
ATOM   3914  HB2 GLU A 897      38.510  42.230  74.430  1.00  0.00           H
ATOM   3915  CG  GLU A 897      39.330  43.220  76.210  1.00  0.00           C
ATOM   3916  HG1 GLU A 897      40.190  43.540  75.570  1.00  0.00           H
ATOM   3917  HG2 GLU A 897      39.730  42.920  77.200  1.00  0.00           H
ATOM   3918  CD  GLU A 897      38.520  44.460  76.400  1.00  0.00           C
ATOM   3919  OE1 GLU A 897      38.860  45.460  75.730  1.00  0.00           O
ATOM   3920  OE2 GLU A 897      37.490  44.490  77.120  1.00  0.00           O
ATOM   3921  C   GLU A 897      38.110  39.640  75.460  1.00  0.00           C
ATOM   3922  O   GLU A 897      37.320  39.100  76.180  1.00  0.00           O
ATOM   3923  N   ARG A 898      38.050  39.280  74.170  1.00  0.00           N
ATOM   3924  HN  ARG A 898      38.650  39.750  73.520  1.00  0.00           H
ATOM   3925  CA  ARG A 898      37.240  38.240  73.610  1.00  0.00           C
ATOM   3926  HA  ARG A 898      37.180  37.460  74.350  1.00  0.00           H
ATOM   3927  CB  ARG A 898      35.800  38.630  73.470  1.00  0.00           C
ATOM   3928  HB1 ARG A 898      35.380  38.940  74.440  1.00  0.00           H
ATOM   3929  HB2 ARG A 898      35.170  37.780  73.130  1.00  0.00           H
ATOM   3930  CG  ARG A 898      35.670  39.970  72.750  1.00  0.00           C
ATOM   3931  HG1 ARG A 898      36.330  40.750  73.170  1.00  0.00           H
ATOM   3932  HG2 ARG A 898      34.610  40.320  72.850  1.00  0.00           H
ATOM   3933  CD  ARG A 898      35.970  39.770  71.250  1.00  0.00           C
ATOM   3934  HD1 ARG A 898      35.490  38.900  70.740  1.00  0.00           H
ATOM   3935  HD2 ARG A 898      37.060  39.600  71.210  1.00  0.00           H
ATOM   3936  NE  ARG A 898      35.640  41.020  70.490  1.00  0.00           N
ATOM   3937  HE  ARG A 898      35.050  41.740  70.870  1.00  0.00           H
ATOM   3938  CZ  ARG A 898      35.660  41.090  69.130  1.00  0.00           C
ATOM   3939  NH1 ARG A 898      36.030  39.970  68.480  1.00  0.00           N
ATOM   3940 HH11 ARG A 898      36.180  40.080  67.490  1.00  0.00           H
ATOM   3941 HH12 ARG A 898      36.330  39.190  69.020  1.00  0.00           H
ATOM   3942  NH2 ARG A 898      35.330  42.190  68.450  1.00  0.00           N
ATOM   3943 HH21 ARG A 898      35.330  42.160  67.460  1.00  0.00           H
ATOM   3944 HH22 ARG A 898      35.010  42.990  68.960  1.00  0.00           H
ATOM   3945  C   ARG A 898      37.920  37.480  72.480  1.00  0.00           C
ATOM   3946  O   ARG A 898      38.940  37.920  71.990  1.00  0.00           O
ATOM   3947  N   GLY A 899      37.270  36.350  72.140  1.00  0.00           N
ATOM   3948  HN  GLY A 899      36.590  35.950  72.740  1.00  0.00           H
ATOM   3949  CA  GLY A 899      37.390  35.640  70.940  1.00  0.00           C
ATOM   3950  HA1 GLY A 899      36.710  34.790  70.970  1.00  0.00           H
ATOM   3951  HA2 GLY A 899      38.420  35.310  70.880  1.00  0.00           H
ATOM   3952  C   GLY A 899      37.130  36.390  69.570  1.00  0.00           C
ATOM   3953  O   GLY A 899      36.870  37.580  69.510  1.00  0.00           O
ATOM   3954  N   TRP A 900      37.200  35.640  68.490  1.00  0.00           N
ATOM   3955  HN  TRP A 900      37.490  34.710  68.660  1.00  0.00           H
ATOM   3956  CA  TRP A 900      36.920  36.020  67.140  1.00  0.00           C
ATOM   3957  HA  TRP A 900      37.560  36.810  66.790  1.00  0.00           H
ATOM   3958  CB  TRP A 900      37.160  34.890  66.130  1.00  0.00           C
ATOM   3959  HB1 TRP A 900      36.860  35.130  65.080  1.00  0.00           H
ATOM   3960  HB2 TRP A 900      36.600  33.990  66.430  1.00  0.00           H
ATOM   3961  CG  TRP A 900      38.590  34.450  66.000  1.00  0.00           C
ATOM   3962  CD1 TRP A 900      39.050  33.190  66.440  1.00  0.00           C
ATOM   3963  HD1 TRP A 900      38.460  32.730  67.210  1.00  0.00           H
ATOM   3964  NE1 TRP A 900      40.380  33.080  66.230  1.00  0.00           N
ATOM   3965  HE1 TRP A 900      41.000  32.370  66.470  1.00  0.00           H
ATOM   3966  CE2 TRP A 900      40.810  34.180  65.550  1.00  0.00           C
ATOM   3967  CD2 TRP A 900      39.680  35.040  65.380  1.00  0.00           C
ATOM   3968  CE3 TRP A 900      39.860  36.240  64.710  1.00  0.00           C
ATOM   3969  HE3 TRP A 900      38.980  36.840  64.510  1.00  0.00           H
ATOM   3970  CZ3 TRP A 900      41.100  36.450  64.210  1.00  0.00           C
ATOM   3971  HZ3 TRP A 900      41.280  37.340  63.630  1.00  0.00           H
ATOM   3972  CZ2 TRP A 900      41.990  34.390  65.010  1.00  0.00           C
ATOM   3973  HZ2 TRP A 900      42.930  33.900  65.260  1.00  0.00           H
ATOM   3974  CH2 TRP A 900      42.120  35.580  64.320  1.00  0.00           C
ATOM   3975  HH2 TRP A 900      43.040  35.840  63.820  1.00  0.00           H
ATOM   3976  C   TRP A 900      35.500  36.540  66.990  1.00  0.00           C
ATOM   3977  O   TRP A 900      35.320  37.520  66.230  1.00  0.00           O
ATOM   3978  N   ILE A 901      34.410  36.010  67.640  1.00  0.00           N
ATOM   3979  HN  ILE A 901      34.490  35.260  68.290  1.00  0.00           H
ATOM   3980  CA  ILE A 901      33.070  36.420  67.410  1.00  0.00           C
ATOM   3981  HA  ILE A 901      33.010  37.240  66.710  1.00  0.00           H
ATOM   3982  CB  ILE A 901      32.160  35.220  66.920  1.00  0.00           C
ATOM   3983  HB  ILE A 901      32.150  34.370  67.640  1.00  0.00           H
ATOM   3984  CG2 ILE A 901      30.720  35.780  66.790  1.00  0.00           C
ATOM   3985 HG21 ILE A 901      30.250  36.150  67.730  1.00  0.00           H
ATOM   3986 HG22 ILE A 901      30.080  34.940  66.470  1.00  0.00           H
ATOM   3987 HG23 ILE A 901      30.670  36.620  66.070  1.00  0.00           H
ATOM   3988  CG1 ILE A 901      32.680  34.710  65.550  1.00  0.00           C
ATOM   3989 HG11 ILE A 901      33.710  34.330  65.560  1.00  0.00           H
ATOM   3990 HG12 ILE A 901      32.670  35.600  64.870  1.00  0.00           H
ATOM   3991  CD  ILE A 901      31.780  33.600  64.960  1.00  0.00           C
ATOM   3992  HD1 ILE A 901      31.710  32.700  65.620  1.00  0.00           H
ATOM   3993  HD2 ILE A 901      32.220  33.270  63.990  1.00  0.00           H
ATOM   3994  HD3 ILE A 901      30.790  34.010  64.680  1.00  0.00           H
ATOM   3995  C   ILE A 901      32.540  36.980  68.690  1.00  0.00           C
ATOM   3996  O   ILE A 901      32.540  36.340  69.690  1.00  0.00           O
ATOM   3997  N   ILE A 902      31.950  38.240  68.600  1.00  0.00           N
ATOM   3998  HN  ILE A 902      31.990  38.740  67.730  1.00  0.00           H
ATOM   3999  CA  ILE A 902      31.080  38.840  69.560  1.00  0.00           C
ATOM   4000  HA  ILE A 902      30.610  38.080  70.180  1.00  0.00           H
ATOM   4001  CB  ILE A 902      31.890  39.870  70.420  1.00  0.00           C
ATOM   4002  HB  ILE A 902      32.930  39.460  70.450  1.00  0.00           H
ATOM   4003  CG2 ILE A 902      32.010  41.240  69.690  1.00  0.00           C
ATOM   4004 HG21 ILE A 902      32.810  41.830  70.160  1.00  0.00           H
ATOM   4005 HG22 ILE A 902      31.070  41.810  69.500  1.00  0.00           H
ATOM   4006 HG23 ILE A 902      32.460  41.100  68.680  1.00  0.00           H
ATOM   4007  CG1 ILE A 902      31.440  39.990  71.860  1.00  0.00           C
ATOM   4008 HG11 ILE A 902      30.430  40.450  71.960  1.00  0.00           H
ATOM   4009 HG12 ILE A 902      32.250  40.600  72.290  1.00  0.00           H
ATOM   4010  CD  ILE A 902      31.400  38.700  72.680  1.00  0.00           C
ATOM   4011  HD1 ILE A 902      32.480  38.490  72.880  1.00  0.00           H
ATOM   4012  HD2 ILE A 902      30.930  37.960  72.010  1.00  0.00           H
ATOM   4013  HD3 ILE A 902      30.780  38.730  73.600  1.00  0.00           H
ATOM   4014  C   ILE A 902      29.890  39.460  68.770  1.00  0.00           C
ATOM   4015  O   ILE A 902      30.020  39.750  67.530  1.00  0.00           O
ATOM   4016  N   SER A 903      28.690  39.620  69.280  1.00  0.00           N
ATOM   4017  HN  SER A 903      28.620  39.390  70.240  1.00  0.00           H
ATOM   4018  CA  SER A 903      27.510  40.010  68.490  1.00  0.00           C
ATOM   4019  HA  SER A 903      27.390  39.250  67.750  1.00  0.00           H
ATOM   4020  CB  SER A 903      26.260  39.990  69.380  1.00  0.00           C
ATOM   4021  HB1 SER A 903      26.350  40.740  70.190  1.00  0.00           H
ATOM   4022  HB2 SER A 903      26.230  38.960  69.820  1.00  0.00           H
ATOM   4023  OG  SER A 903      25.040  40.210  68.680  1.00  0.00           O
ATOM   4024  HG1 SER A 903      24.740  39.340  68.420  1.00  0.00           H
ATOM   4025  C   SER A 903      27.600  41.440  67.890  1.00  0.00           C
ATOM   4026  O   SER A 903      27.730  42.400  68.590  1.00  0.00           O
ATOM   4027  N   PRO A 904      27.530  41.590  66.550  1.00  0.00           N
ATOM   4028  CD  PRO A 904      27.560  40.550  65.530  1.00  0.00           C
ATOM   4029  HD1 PRO A 904      26.630  39.960  65.510  1.00  0.00           H
ATOM   4030  HD2 PRO A 904      28.350  39.780  65.660  1.00  0.00           H
ATOM   4031  CA  PRO A 904      27.300  42.880  65.890  1.00  0.00           C
ATOM   4032  HA  PRO A 904      28.230  43.420  65.910  1.00  0.00           H
ATOM   4033  CB  PRO A 904      27.010  42.540  64.360  1.00  0.00           C
ATOM   4034  HB1 PRO A 904      27.280  43.400  63.710  1.00  0.00           H
ATOM   4035  HB2 PRO A 904      25.920  42.370  64.250  1.00  0.00           H
ATOM   4036  CG  PRO A 904      27.690  41.210  64.140  1.00  0.00           C
ATOM   4037  HG1 PRO A 904      27.110  40.670  63.360  1.00  0.00           H
ATOM   4038  HG2 PRO A 904      28.760  41.290  63.840  1.00  0.00           H
ATOM   4039  C   PRO A 904      26.260  43.900  66.430  1.00  0.00           C
ATOM   4040  O   PRO A 904      25.150  43.400  66.850  1.00  0.00           O
ATOM   4041  N   LEU A 905      26.510  45.190  66.330  1.00  0.00           N
ATOM   4042  HN  LEU A 905      27.350  45.550  65.920  1.00  0.00           H
ATOM   4043  CA  LEU A 905      25.560  46.280  66.680  1.00  0.00           C
ATOM   4044  HA  LEU A 905      26.040  47.220  66.450  1.00  0.00           H
ATOM   4045  CB  LEU A 905      24.330  46.230  65.840  1.00  0.00           C
ATOM   4046  HB1 LEU A 905      23.840  47.220  65.900  1.00  0.00           H
ATOM   4047  HB2 LEU A 905      23.650  45.420  66.200  1.00  0.00           H
ATOM   4048  CG  LEU A 905      24.570  46.040  64.380  1.00  0.00           C
ATOM   4049  HG  LEU A 905      24.970  45.030  64.150  1.00  0.00           H
ATOM   4050  CD1 LEU A 905      23.230  46.120  63.700  1.00  0.00           C
ATOM   4051 HD11 LEU A 905      22.870  47.170  63.730  1.00  0.00           H
ATOM   4052 HD12 LEU A 905      22.480  45.370  64.030  1.00  0.00           H
ATOM   4053 HD13 LEU A 905      23.360  45.830  62.630  1.00  0.00           H
ATOM   4054  CD2 LEU A 905      25.410  47.070  63.840  1.00  0.00           C
ATOM   4055 HD21 LEU A 905      25.050  48.110  64.040  1.00  0.00           H
ATOM   4056 HD22 LEU A 905      25.440  47.080  62.730  1.00  0.00           H
ATOM   4057 HD23 LEU A 905      26.440  46.960  64.220  1.00  0.00           H
ATOM   4058  C   LEU A 905      25.340  46.430  68.220  1.00  0.00           C
ATOM   4059  O   LEU A 905      24.820  47.450  68.630  1.00  0.00           O
ATOM   4060  N   GLY A 906      25.770  45.460  69.050  1.00  0.00           N
ATOM   4061  HN  GLY A 906      26.260  44.650  68.740  1.00  0.00           H
ATOM   4062  CA  GLY A 906      25.840  45.650  70.500  1.00  0.00           C
ATOM   4063  HA1 GLY A 906      26.700  46.290  70.510  1.00  0.00           H
ATOM   4064  HA2 GLY A 906      26.130  44.700  70.930  1.00  0.00           H
ATOM   4065  C   GLY A 906      24.640  46.260  71.260  1.00  0.00           C
ATOM   4066  O   GLY A 906      23.500  45.980  70.920  1.00  0.00           O
ATOM   4067  N   ASP A 907      24.910  47.110  72.290  1.00  0.00           N
ATOM   4068  HN  ASP A 907      25.830  47.400  72.560  1.00  0.00           H
ATOM   4069  CA  ASP A 907      23.810  47.780  73.030  1.00  0.00           C
ATOM   4070  HA  ASP A 907      22.950  47.150  72.870  1.00  0.00           H
ATOM   4071  CB  ASP A 907      24.220  47.750  74.580  1.00  0.00           C
ATOM   4072  HB1 ASP A 907      23.390  48.150  75.200  1.00  0.00           H
ATOM   4073  HB2 ASP A 907      25.170  48.290  74.770  1.00  0.00           H
ATOM   4074  CG  ASP A 907      24.440  46.270  75.080  1.00  0.00           C
ATOM   4075  OD1 ASP A 907      23.720  45.310  74.780  1.00  0.00           O
ATOM   4076  OD2 ASP A 907      25.340  46.170  75.970  1.00  0.00           O
ATOM   4077  C   ASP A 907      23.400  49.240  72.670  1.00  0.00           C
ATOM   4078  O   ASP A 907      22.610  49.860  73.330  1.00  0.00           O
ATOM   4079  N   ASN A 908      24.030  49.810  71.640  1.00  0.00           N
ATOM   4080  HN  ASN A 908      24.710  49.320  71.110  1.00  0.00           H
ATOM   4081  CA  ASN A 908      23.850  51.180  71.260  1.00  0.00           C
ATOM   4082  HA  ASN A 908      23.950  51.780  72.150  1.00  0.00           H
ATOM   4083  CB  ASN A 908      24.870  51.550  70.100  1.00  0.00           C
ATOM   4084  HB1 ASN A 908      24.890  52.650  69.990  1.00  0.00           H
ATOM   4085  HB2 ASN A 908      24.560  51.160  69.090  1.00  0.00           H
ATOM   4086  CG  ASN A 908      26.220  51.000  70.520  1.00  0.00           C
ATOM   4087  OD1 ASN A 908      26.890  51.490  71.450  1.00  0.00           O
ATOM   4088  ND2 ASN A 908      26.660  49.980  69.700  1.00  0.00           N
ATOM   4089 HD21 ASN A 908      27.510  49.530  69.990  1.00  0.00           H
ATOM   4090 HD22 ASN A 908      26.290  49.760  68.800  1.00  0.00           H
ATOM   4091  C   ASN A 908      22.460  51.400  70.710  1.00  0.00           C
ATOM   4092  O   ASN A 908      21.910  50.490  70.120  1.00  0.00           O
ATOM   4093  N   PRO A 909      21.780  52.500  70.970  1.00  0.00           N
ATOM   4094  CD  PRO A 909      22.420  53.660  71.580  1.00  0.00           C
ATOM   4095  HD1 PRO A 909      23.340  54.030  71.060  1.00  0.00           H
ATOM   4096  HD2 PRO A 909      22.610  53.450  72.650  1.00  0.00           H
ATOM   4097  CA  PRO A 909      20.440  52.790  70.630  1.00  0.00           C
ATOM   4098  HA  PRO A 909      19.970  51.860  70.940  1.00  0.00           H
ATOM   4099  CB  PRO A 909      20.090  54.050  71.340  1.00  0.00           C
ATOM   4100  HB1 PRO A 909      19.650  53.710  72.300  1.00  0.00           H
ATOM   4101  HB2 PRO A 909      19.450  54.800  70.830  1.00  0.00           H
ATOM   4102  CG  PRO A 909      21.400  54.790  71.500  1.00  0.00           C
ATOM   4103  HG1 PRO A 909      21.500  55.370  70.550  1.00  0.00           H
ATOM   4104  HG2 PRO A 909      21.440  55.410  72.420  1.00  0.00           H
ATOM   4105  C   PRO A 909      20.200  52.970  69.120  1.00  0.00           C
ATOM   4106  O   PRO A 909      20.990  53.650  68.440  1.00  0.00           O
ATOM   4107  N   TRP A 910      19.190  52.450  68.600  1.00  0.00           N
ATOM   4108  HN  TRP A 910      18.460  52.140  69.200  1.00  0.00           H
ATOM   4109  CA  TRP A 910      18.920  52.270  67.170  1.00  0.00           C
ATOM   4110  HA  TRP A 910      19.560  51.490  66.780  1.00  0.00           H
ATOM   4111  CB  TRP A 910      17.460  51.780  67.090  1.00  0.00           C
ATOM   4112  HB1 TRP A 910      16.790  52.610  67.400  1.00  0.00           H
ATOM   4113  HB2 TRP A 910      17.230  51.060  67.910  1.00  0.00           H
ATOM   4114  CG  TRP A 910      17.020  51.150  65.790  1.00  0.00           C
ATOM   4115  CD1 TRP A 910      17.110  49.880  65.480  1.00  0.00           C
ATOM   4116  HD1 TRP A 910      17.460  49.070  66.100  1.00  0.00           H
ATOM   4117  NE1 TRP A 910      16.530  49.700  64.230  1.00  0.00           N
ATOM   4118  HE1 TRP A 910      16.280  48.830  63.860  1.00  0.00           H
ATOM   4119  CE2 TRP A 910      16.160  50.840  63.690  1.00  0.00           C
ATOM   4120  CD2 TRP A 910      16.480  51.840  64.610  1.00  0.00           C
ATOM   4121  CE3 TRP A 910      16.030  53.160  64.420  1.00  0.00           C
ATOM   4122  HE3 TRP A 910      16.180  53.850  65.250  1.00  0.00           H
ATOM   4123  CZ3 TRP A 910      15.530  53.550  63.160  1.00  0.00           C
ATOM   4124  HZ3 TRP A 910      15.310  54.560  62.870  1.00  0.00           H
ATOM   4125  CZ2 TRP A 910      15.630  51.200  62.470  1.00  0.00           C
ATOM   4126  HZ2 TRP A 910      15.320  50.470  61.720  1.00  0.00           H
ATOM   4127  CH2 TRP A 910      15.350  52.540  62.200  1.00  0.00           C
ATOM   4128  HH2 TRP A 910      14.900  52.860  61.270  1.00  0.00           H
ATOM   4129  C   TRP A 910      19.200  53.450  66.170  1.00  0.00           C
ATOM   4130  O   TRP A 910      19.520  53.250  65.070  1.00  0.00           O
ATOM   4131  N   TRP A 911      18.960  54.740  66.570  1.00  0.00           N
ATOM   4132  HN  TRP A 911      18.540  54.790  67.470  1.00  0.00           H
ATOM   4133  CA  TRP A 911      19.280  55.890  65.680  1.00  0.00           C
ATOM   4134  HA  TRP A 911      18.900  55.550  64.730  1.00  0.00           H
ATOM   4135  CB  TRP A 911      18.490  57.170  66.070  1.00  0.00           C
ATOM   4136  HB1 TRP A 911      17.500  56.790  66.430  1.00  0.00           H
ATOM   4137  HB2 TRP A 911      18.280  57.770  65.160  1.00  0.00           H
ATOM   4138  CG  TRP A 911      19.080  57.900  67.240  1.00  0.00           C
ATOM   4139  CD1 TRP A 911      18.800  57.610  68.610  1.00  0.00           C
ATOM   4140  HD1 TRP A 911      17.980  56.970  68.910  1.00  0.00           H
ATOM   4141  NE1 TRP A 911      19.630  58.360  69.440  1.00  0.00           N
ATOM   4142  HE1 TRP A 911      19.480  58.520  70.390  1.00  0.00           H
ATOM   4143  CE2 TRP A 911      20.480  59.160  68.620  1.00  0.00           C
ATOM   4144  CD2 TRP A 911      20.130  58.920  67.270  1.00  0.00           C
ATOM   4145  CE3 TRP A 911      20.770  59.670  66.320  1.00  0.00           C
ATOM   4146  HE3 TRP A 911      20.620  59.500  65.270  1.00  0.00           H
ATOM   4147  CZ3 TRP A 911      21.760  60.570  66.620  1.00  0.00           C
ATOM   4148  HZ3 TRP A 911      22.170  61.070  65.770  1.00  0.00           H
ATOM   4149  CZ2 TRP A 911      21.460  60.060  68.960  1.00  0.00           C
ATOM   4150  HZ2 TRP A 911      21.780  60.090  70.000  1.00  0.00           H
ATOM   4151  CH2 TRP A 911      22.130  60.790  67.960  1.00  0.00           C
ATOM   4152  HH2 TRP A 911      22.960  61.450  68.200  1.00  0.00           H
ATOM   4153  C   TRP A 911      20.810  56.190  65.420  1.00  0.00           C
ATOM   4154  O   TRP A 911      21.160  56.900  64.470  1.00  0.00           O
ATOM   4155  N   THR A 912      21.680  55.740  66.350  1.00  0.00           N
ATOM   4156  HN  THR A 912      21.170  55.400  67.130  1.00  0.00           H
ATOM   4157  CA  THR A 912      23.160  55.790  66.210  1.00  0.00           C
ATOM   4158  HA  THR A 912      23.450  56.760  65.840  1.00  0.00           H
ATOM   4159  CB  THR A 912      24.060  55.500  67.520  1.00  0.00           C
ATOM   4160  HB  THR A 912      25.160  55.510  67.310  1.00  0.00           H
ATOM   4161  OG1 THR A 912      23.720  54.200  68.010  1.00  0.00           O
ATOM   4162  HG1 THR A 912      22.760  54.150  68.040  1.00  0.00           H
ATOM   4163  CG2 THR A 912      23.740  56.520  68.650  1.00  0.00           C
ATOM   4164 HG21 THR A 912      24.640  56.450  69.300  1.00  0.00           H
ATOM   4165 HG22 THR A 912      22.860  56.360  69.300  1.00  0.00           H
ATOM   4166 HG23 THR A 912      23.780  57.580  68.340  1.00  0.00           H
ATOM   4167  C   THR A 912      23.690  55.010  65.070  1.00  0.00           C
ATOM   4168  O   THR A 912      24.750  55.270  64.480  1.00  0.00           O
ATOM   4169  N   LEU A 913      23.040  53.920  64.830  1.00  0.00           N
ATOM   4170  HN  LEU A 913      22.290  53.720  65.450  1.00  0.00           H
ATOM   4171  CA  LEU A 913      23.370  52.920  63.860  1.00  0.00           C
ATOM   4172  HA  LEU A 913      24.380  52.560  63.990  1.00  0.00           H
ATOM   4173  CB  LEU A 913      22.450  51.610  64.010  1.00  0.00           C
ATOM   4174  HB1 LEU A 913      22.900  50.830  63.360  1.00  0.00           H
ATOM   4175  HB2 LEU A 913      21.500  51.660  63.440  1.00  0.00           H
ATOM   4176  CG  LEU A 913      22.130  51.030  65.450  1.00  0.00           C
ATOM   4177  HG  LEU A 913      21.420  51.770  65.900  1.00  0.00           H
ATOM   4178  CD1 LEU A 913      21.580  49.630  65.330  1.00  0.00           C
ATOM   4179 HD11 LEU A 913      21.110  49.240  66.260  1.00  0.00           H
ATOM   4180 HD12 LEU A 913      22.310  48.890  64.930  1.00  0.00           H
ATOM   4181 HD13 LEU A 913      20.710  49.590  64.640  1.00  0.00           H
ATOM   4182  CD2 LEU A 913      23.350  50.910  66.350  1.00  0.00           C
ATOM   4183 HD21 LEU A 913      23.110  50.370  67.290  1.00  0.00           H
ATOM   4184 HD22 LEU A 913      23.680  51.950  66.540  1.00  0.00           H
ATOM   4185 HD23 LEU A 913      24.070  50.260  65.790  1.00  0.00           H
ATOM   4186  C   LEU A 913      23.310  53.520  62.480  1.00  0.00           C
ATOM   4187  O   LEU A 913      24.220  53.480  61.640  1.00  0.00           O
ATOM   4188  N   LEU A 914      22.160  54.230  62.260  1.00  0.00           N
ATOM   4189  HN  LEU A 914      21.430  54.190  62.930  1.00  0.00           H
ATOM   4190  CA  LEU A 914      21.800  55.070  61.050  1.00  0.00           C
ATOM   4191  HA  LEU A 914      21.750  54.400  60.200  1.00  0.00           H
ATOM   4192  CB  LEU A 914      20.520  55.930  61.220  1.00  0.00           C
ATOM   4193  HB1 LEU A 914      20.380  56.460  60.260  1.00  0.00           H
ATOM   4194  HB2 LEU A 914      20.740  56.740  61.960  1.00  0.00           H
ATOM   4195  CG  LEU A 914      19.250  55.170  61.590  1.00  0.00           C
ATOM   4196  HG  LEU A 914      19.430  54.780  62.620  1.00  0.00           H
ATOM   4197  CD1 LEU A 914      18.000  56.110  61.770  1.00  0.00           C
ATOM   4198 HD11 LEU A 914      17.160  55.490  62.170  1.00  0.00           H
ATOM   4199 HD12 LEU A 914      17.760  56.520  60.780  1.00  0.00           H
ATOM   4200 HD13 LEU A 914      18.290  56.960  62.410  1.00  0.00           H
ATOM   4201  CD2 LEU A 914      18.880  54.000  60.670  1.00  0.00           C
ATOM   4202 HD21 LEU A 914      18.710  54.430  59.660  1.00  0.00           H
ATOM   4203 HD22 LEU A 914      17.990  53.440  61.050  1.00  0.00           H
ATOM   4204 HD23 LEU A 914      19.750  53.310  60.510  1.00  0.00           H
ATOM   4205  C   LEU A 914      22.880  56.020  60.710  1.00  0.00           C
ATOM   4206  O   LEU A 914      23.330  56.140  59.550  1.00  0.00           O
ATOM   4207  N   ILE A 915      23.340  56.790  61.690  1.00  0.00           N
ATOM   4208  HN  ILE A 915      22.950  56.690  62.610  1.00  0.00           H
ATOM   4209  CA  ILE A 915      24.270  57.930  61.460  1.00  0.00           C
ATOM   4210  HA  ILE A 915      23.910  58.390  60.550  1.00  0.00           H
ATOM   4211  CB  ILE A 915      24.060  59.040  62.540  1.00  0.00           C
ATOM   4212  HB  ILE A 915      22.980  59.310  62.680  1.00  0.00           H
ATOM   4213  CG2 ILE A 915      24.410  58.430  63.950  1.00  0.00           C
ATOM   4214 HG21 ILE A 915      25.500  58.220  63.990  1.00  0.00           H
ATOM   4215 HG22 ILE A 915      23.720  57.600  64.200  1.00  0.00           H
ATOM   4216 HG23 ILE A 915      24.280  59.250  64.680  1.00  0.00           H
ATOM   4217  CG1 ILE A 915      24.900  60.370  62.480  1.00  0.00           C
ATOM   4218 HG11 ILE A 915      25.960  60.050  62.470  1.00  0.00           H
ATOM   4219 HG12 ILE A 915      24.630  60.970  63.370  1.00  0.00           H
ATOM   4220  CD  ILE A 915      24.610  61.180  61.230  1.00  0.00           C
ATOM   4221  HD1 ILE A 915      25.220  62.100  61.340  1.00  0.00           H
ATOM   4222  HD2 ILE A 915      23.550  61.510  61.160  1.00  0.00           H
ATOM   4223  HD3 ILE A 915      24.900  60.560  60.350  1.00  0.00           H
ATOM   4224  C   ILE A 915      25.690  57.420  61.280  1.00  0.00           C
ATOM   4225  O   ILE A 915      26.470  57.960  60.440  1.00  0.00           O
ATOM   4226  N   ALA A 916      26.080  56.270  61.910  1.00  0.00           N
ATOM   4227  HN  ALA A 916      25.540  55.940  62.670  1.00  0.00           H
ATOM   4228  CA  ALA A 916      27.280  55.480  61.730  1.00  0.00           C
ATOM   4229  HA  ALA A 916      28.160  56.110  61.760  1.00  0.00           H
ATOM   4230  CB  ALA A 916      27.350  54.410  62.800  1.00  0.00           C
ATOM   4231  HB1 ALA A 916      26.440  53.780  62.830  1.00  0.00           H
ATOM   4232  HB2 ALA A 916      27.340  54.980  63.750  1.00  0.00           H
ATOM   4233  HB3 ALA A 916      28.220  53.730  62.680  1.00  0.00           H
ATOM   4234  C   ALA A 916      27.260  54.850  60.360  1.00  0.00           C
ATOM   4235  O   ALA A 916      28.250  54.260  59.890  1.00  0.00           O
ATOM   4236  N   ALA A 917      26.070  54.820  59.580  1.00  0.00           N
ATOM   4237  HN  ALA A 917      25.190  55.100  59.950  1.00  0.00           H
ATOM   4238  CA  ALA A 917      26.160  54.460  58.160  1.00  0.00           C
ATOM   4239  HA  ALA A 917      26.790  53.580  58.020  1.00  0.00           H
ATOM   4240  CB  ALA A 917      24.800  54.150  57.500  1.00  0.00           C
ATOM   4241  HB1 ALA A 917      24.300  53.370  58.120  1.00  0.00           H
ATOM   4242  HB2 ALA A 917      24.890  53.790  56.460  1.00  0.00           H
ATOM   4243  HB3 ALA A 917      24.110  55.010  57.370  1.00  0.00           H
ATOM   4244  C   ALA A 917      26.850  55.480  57.320  1.00  0.00           C
ATOM   4245  O   ALA A 917      27.240  55.130  56.210  1.00  0.00           O
ATOM   4246  N   ILE A 918      27.080  56.810  57.730  1.00  0.00           N
ATOM   4247  HN  ILE A 918      26.650  57.150  58.570  1.00  0.00           H
ATOM   4248  CA  ILE A 918      27.780  57.740  56.890  1.00  0.00           C
ATOM   4249  HA  ILE A 918      27.280  57.660  55.940  1.00  0.00           H
ATOM   4250  CB  ILE A 918      27.410  59.180  57.370  1.00  0.00           C
ATOM   4251  HB  ILE A 918      27.750  59.300  58.410  1.00  0.00           H
ATOM   4252  CG2 ILE A 918      28.150  60.260  56.440  1.00  0.00           C
ATOM   4253 HG21 ILE A 918      27.740  61.280  56.590  1.00  0.00           H
ATOM   4254 HG22 ILE A 918      27.840  60.020  55.400  1.00  0.00           H
ATOM   4255 HG23 ILE A 918      29.260  60.200  56.500  1.00  0.00           H
ATOM   4256  CG1 ILE A 918      25.870  59.390  57.310  1.00  0.00           C
ATOM   4257 HG11 ILE A 918      25.320  58.830  58.090  1.00  0.00           H
ATOM   4258 HG12 ILE A 918      25.480  58.950  56.370  1.00  0.00           H
ATOM   4259  CD  ILE A 918      25.460  60.820  57.280  1.00  0.00           C
ATOM   4260  HD1 ILE A 918      25.700  61.160  56.250  1.00  0.00           H
ATOM   4261  HD2 ILE A 918      26.100  61.400  57.990  1.00  0.00           H
ATOM   4262  HD3 ILE A 918      24.430  61.000  57.680  1.00  0.00           H
ATOM   4263  C   ILE A 918      29.360  57.540  56.610  1.00  0.00           C
ATOM   4264  O   ILE A 918      29.720  57.630  55.460  1.00  0.00           O
ATOM   4265  N   PRO A 919      30.170  57.080  57.530  1.00  0.00           N
ATOM   4266  CD  PRO A 919      30.010  57.100  58.960  1.00  0.00           C
ATOM   4267  HD1 PRO A 919      29.680  56.100  59.310  1.00  0.00           H
ATOM   4268  HD2 PRO A 919      29.280  57.880  59.280  1.00  0.00           H
ATOM   4269  CA  PRO A 919      31.530  56.690  57.240  1.00  0.00           C
ATOM   4270  HA  PRO A 919      32.000  57.410  56.580  1.00  0.00           H
ATOM   4271  CB  PRO A 919      32.160  56.500  58.600  1.00  0.00           C
ATOM   4272  HB1 PRO A 919      33.210  56.830  58.480  1.00  0.00           H
ATOM   4273  HB2 PRO A 919      32.050  55.440  58.880  1.00  0.00           H
ATOM   4274  CG  PRO A 919      31.400  57.360  59.590  1.00  0.00           C
ATOM   4275  HG1 PRO A 919      31.450  57.050  60.660  1.00  0.00           H
ATOM   4276  HG2 PRO A 919      31.540  58.460  59.630  1.00  0.00           H
ATOM   4277  C   PRO A 919      31.590  55.490  56.400  1.00  0.00           C
ATOM   4278  O   PRO A 919      32.600  55.260  55.710  1.00  0.00           O
ATOM   4279  N   ALA A 920      30.510  54.640  56.430  1.00  0.00           N
ATOM   4280  HN  ALA A 920      29.710  54.840  57.010  1.00  0.00           H
ATOM   4281  CA  ALA A 920      30.390  53.430  55.580  1.00  0.00           C
ATOM   4282  HA  ALA A 920      31.310  52.900  55.800  1.00  0.00           H
ATOM   4283  CB  ALA A 920      29.270  52.490  56.080  1.00  0.00           C
ATOM   4284  HB1 ALA A 920      28.280  52.950  55.880  1.00  0.00           H
ATOM   4285  HB2 ALA A 920      29.300  52.370  57.180  1.00  0.00           H
ATOM   4286  HB3 ALA A 920      29.270  51.520  55.540  1.00  0.00           H
ATOM   4287  C   ALA A 920      30.250  53.690  54.150  1.00  0.00           C
ATOM   4288  O   ALA A 920      30.800  53.000  53.270  1.00  0.00           O
ATOM   4289  N   LEU A 921      29.600  54.790  53.790  1.00  0.00           N
ATOM   4290  HN  LEU A 921      29.190  55.420  54.440  1.00  0.00           H
ATOM   4291  CA  LEU A 921      29.470  55.260  52.420  1.00  0.00           C
ATOM   4292  HA  LEU A 921      28.980  54.540  51.780  1.00  0.00           H
ATOM   4293  CB  LEU A 921      28.560  56.480  52.340  1.00  0.00           C
ATOM   4294  HB1 LEU A 921      28.930  57.200  53.090  1.00  0.00           H
ATOM   4295  HB2 LEU A 921      27.570  56.110  52.680  1.00  0.00           H
ATOM   4296  CG  LEU A 921      28.190  57.190  51.070  1.00  0.00           C
ATOM   4297  HG  LEU A 921      29.190  57.360  50.590  1.00  0.00           H
ATOM   4298  CD1 LEU A 921      27.370  56.350  50.130  1.00  0.00           C
ATOM   4299 HD11 LEU A 921      26.340  56.230  50.520  1.00  0.00           H
ATOM   4300 HD12 LEU A 921      27.800  55.360  49.840  1.00  0.00           H
ATOM   4301 HD13 LEU A 921      27.260  56.870  49.160  1.00  0.00           H
ATOM   4302  CD2 LEU A 921      27.500  58.550  51.420  1.00  0.00           C
ATOM   4303 HD21 LEU A 921      27.450  59.100  50.460  1.00  0.00           H
ATOM   4304 HD22 LEU A 921      28.170  59.180  52.050  1.00  0.00           H
ATOM   4305 HD23 LEU A 921      26.480  58.440  51.850  1.00  0.00           H
ATOM   4306  C   LEU A 921      30.770  55.560  51.820  1.00  0.00           C
ATOM   4307  O   LEU A 921      31.110  55.020  50.750  1.00  0.00           O
ATOM   4308  N   LEU A 922      31.560  56.350  52.570  1.00  0.00           N
ATOM   4309  HN  LEU A 922      31.200  56.580  53.480  1.00  0.00           H
ATOM   4310  CA  LEU A 922      32.940  56.760  52.230  1.00  0.00           C
ATOM   4311  HA  LEU A 922      32.900  57.360  51.330  1.00  0.00           H
ATOM   4312  CB  LEU A 922      33.550  57.610  53.420  1.00  0.00           C
ATOM   4313  HB1 LEU A 922      34.570  57.990  53.190  1.00  0.00           H
ATOM   4314  HB2 LEU A 922      33.620  56.850  54.230  1.00  0.00           H
ATOM   4315  CG  LEU A 922      32.720  58.740  54.030  1.00  0.00           C
ATOM   4316  HG  LEU A 922      31.740  58.370  54.390  1.00  0.00           H
ATOM   4317  CD1 LEU A 922      33.640  59.410  55.190  1.00  0.00           C
ATOM   4318 HD11 LEU A 922      33.900  58.640  55.960  1.00  0.00           H
ATOM   4319 HD12 LEU A 922      33.050  60.260  55.610  1.00  0.00           H
ATOM   4320 HD13 LEU A 922      34.550  59.910  54.800  1.00  0.00           H
ATOM   4321  CD2 LEU A 922      32.340  59.830  53.010  1.00  0.00           C
ATOM   4322 HD21 LEU A 922      31.600  59.480  52.260  1.00  0.00           H
ATOM   4323 HD22 LEU A 922      33.310  60.020  52.490  1.00  0.00           H
ATOM   4324 HD23 LEU A 922      31.890  60.760  53.410  1.00  0.00           H
ATOM   4325  C   LEU A 922      33.900  55.570  52.040  1.00  0.00           C
ATOM   4326  O   LEU A 922      34.710  55.620  51.140  1.00  0.00           O
ATOM   4327  N   CYS A 923      33.780  54.480  52.840  1.00  0.00           N
ATOM   4328  HN  CYS A 923      33.160  54.520  53.610  1.00  0.00           H
ATOM   4329  CA  CYS A 923      34.570  53.300  52.550  1.00  0.00           C
ATOM   4330  HA  CYS A 923      35.550  53.680  52.280  1.00  0.00           H
ATOM   4331  CB  CYS A 923      34.720  52.380  53.800  1.00  0.00           C
ATOM   4332  HB1 CYS A 923      33.750  51.860  53.890  1.00  0.00           H
ATOM   4333  HB2 CYS A 923      34.880  52.920  54.760  1.00  0.00           H
ATOM   4334  SG  CYS A 923      36.180  51.290  53.460  1.00  0.00           S
ATOM   4335  HG1 CYS A 923      36.000  51.410  52.150  1.00  0.00           H
ATOM   4336  C   CYS A 923      34.080  52.570  51.220  1.00  0.00           C
ATOM   4337  O   CYS A 923      34.840  52.020  50.530  1.00  0.00           O
ATOM   4338  N   THR A 924      32.810  52.550  50.850  1.00  0.00           N
ATOM   4339  HN  THR A 924      32.230  53.040  51.500  1.00  0.00           H
ATOM   4340  CA  THR A 924      32.090  51.950  49.660  1.00  0.00           C
ATOM   4341  HA  THR A 924      32.470  50.930  49.650  1.00  0.00           H
ATOM   4342  CB  THR A 924      30.550  51.960  49.680  1.00  0.00           C
ATOM   4343  HB  THR A 924      30.200  53.000  49.600  1.00  0.00           H
ATOM   4344  OG1 THR A 924      30.040  51.490  50.890  1.00  0.00           O
ATOM   4345  HG1 THR A 924      30.280  52.170  51.520  1.00  0.00           H
ATOM   4346  CG2 THR A 924      30.040  50.990  48.630  1.00  0.00           C
ATOM   4347 HG21 THR A 924      28.940  50.850  48.750  1.00  0.00           H
ATOM   4348 HG22 THR A 924      30.480  49.990  48.800  1.00  0.00           H
ATOM   4349 HG23 THR A 924      30.380  51.410  47.660  1.00  0.00           H
ATOM   4350  C   THR A 924      32.730  52.610  48.490  1.00  0.00           C
ATOM   4351  O   THR A 924      33.030  52.030  47.490  1.00  0.00           O
ATOM   4352  N   ILE A 925      33.050  53.920  48.550  1.00  0.00           N
ATOM   4353  HN  ILE A 925      32.710  54.390  49.350  1.00  0.00           H
ATOM   4354  CA  ILE A 925      33.780  54.610  47.490  1.00  0.00           C
ATOM   4355  HA  ILE A 925      33.250  54.530  46.560  1.00  0.00           H
ATOM   4356  CB  ILE A 925      34.070  56.030  47.820  1.00  0.00           C
ATOM   4357  HB  ILE A 925      34.640  56.110  48.770  1.00  0.00           H
ATOM   4358  CG2 ILE A 925      34.950  56.750  46.740  1.00  0.00           C
ATOM   4359 HG21 ILE A 925      34.360  56.620  45.820  1.00  0.00           H
ATOM   4360 HG22 ILE A 925      35.970  56.290  46.660  1.00  0.00           H
ATOM   4361 HG23 ILE A 925      35.070  57.830  46.950  1.00  0.00           H
ATOM   4362  CG1 ILE A 925      32.740  56.880  48.100  1.00  0.00           C
ATOM   4363 HG11 ILE A 925      32.250  56.180  48.820  1.00  0.00           H
ATOM   4364 HG12 ILE A 925      32.050  56.940  47.220  1.00  0.00           H
ATOM   4365  CD  ILE A 925      32.790  58.290  48.620  1.00  0.00           C
ATOM   4366  HD1 ILE A 925      32.780  58.960  47.720  1.00  0.00           H
ATOM   4367  HD2 ILE A 925      33.730  58.490  49.180  1.00  0.00           H
ATOM   4368  HD3 ILE A 925      31.910  58.530  49.250  1.00  0.00           H
ATOM   4369  C   ILE A 925      35.190  53.950  47.190  1.00  0.00           C
ATOM   4370  O   ILE A 925      35.510  53.640  46.050  1.00  0.00           O
ATOM   4371  N   LEU A 926      36.010  53.900  48.210  1.00  0.00           N
ATOM   4372  HN  LEU A 926      35.720  54.440  48.990  1.00  0.00           H
ATOM   4373  CA  LEU A 926      37.340  53.170  48.140  1.00  0.00           C
ATOM   4374  HA  LEU A 926      37.930  53.640  47.370  1.00  0.00           H
ATOM   4375  CB  LEU A 926      38.000  53.330  49.620  1.00  0.00           C
ATOM   4376  HB1 LEU A 926      39.010  52.880  49.590  1.00  0.00           H
ATOM   4377  HB2 LEU A 926      37.330  52.880  50.380  1.00  0.00           H
ATOM   4378  CG  LEU A 926      38.180  54.690  50.140  1.00  0.00           C
ATOM   4379  HG  LEU A 926      37.160  55.120  50.260  1.00  0.00           H
ATOM   4380  CD1 LEU A 926      38.860  54.620  51.550  1.00  0.00           C
ATOM   4381 HD11 LEU A 926      39.350  55.580  51.820  1.00  0.00           H
ATOM   4382 HD12 LEU A 926      39.580  53.780  51.630  1.00  0.00           H
ATOM   4383 HD13 LEU A 926      38.040  54.390  52.270  1.00  0.00           H
ATOM   4384  CD2 LEU A 926      39.000  55.540  49.180  1.00  0.00           C
ATOM   4385 HD21 LEU A 926      40.010  55.120  48.980  1.00  0.00           H
ATOM   4386 HD22 LEU A 926      39.270  56.540  49.550  1.00  0.00           H
ATOM   4387 HD23 LEU A 926      38.540  55.710  48.180  1.00  0.00           H
ATOM   4388  C   LEU A 926      37.330  51.700  47.850  1.00  0.00           C
ATOM   4389  O   LEU A 926      38.160  51.210  47.090  1.00  0.00           O
ATOM   4390  N   ILE A 927      36.360  50.890  48.510  1.00  0.00           N
ATOM   4391  HN  ILE A 927      35.750  51.220  49.230  1.00  0.00           H
ATOM   4392  CA  ILE A 927      36.160  49.540  48.130  1.00  0.00           C
ATOM   4393  HA  ILE A 927      37.070  48.970  48.270  1.00  0.00           H
ATOM   4394  CB  ILE A 927      35.130  48.750  49.010  1.00  0.00           C
ATOM   4395  HB  ILE A 927      34.180  49.320  48.950  1.00  0.00           H
ATOM   4396  CG2 ILE A 927      34.820  47.320  48.510  1.00  0.00           C
ATOM   4397 HG21 ILE A 927      35.780  46.760  48.470  1.00  0.00           H
ATOM   4398 HG22 ILE A 927      34.430  47.380  47.470  1.00  0.00           H
ATOM   4399 HG23 ILE A 927      34.230  46.750  49.260  1.00  0.00           H
ATOM   4400  CG1 ILE A 927      35.430  48.740  50.600  1.00  0.00           C
ATOM   4401 HG11 ILE A 927      34.750  48.040  51.120  1.00  0.00           H
ATOM   4402 HG12 ILE A 927      35.250  49.800  50.900  1.00  0.00           H
ATOM   4403  CD  ILE A 927      36.820  48.360  50.920  1.00  0.00           C
ATOM   4404  HD1 ILE A 927      36.980  47.380  50.450  1.00  0.00           H
ATOM   4405  HD2 ILE A 927      37.050  48.390  52.010  1.00  0.00           H
ATOM   4406  HD3 ILE A 927      37.540  49.050  50.440  1.00  0.00           H
ATOM   4407  C   ILE A 927      35.880  49.440  46.590  1.00  0.00           C
ATOM   4408  O   ILE A 927      36.440  48.600  45.900  1.00  0.00           O
ATOM   4409  N   PHE A 928      35.140  50.400  46.050  1.00  0.00           N
ATOM   4410  HN  PHE A 928      34.580  51.070  46.520  1.00  0.00           H
ATOM   4411  CA  PHE A 928      34.990  50.530  44.700  1.00  0.00           C
ATOM   4412  HA  PHE A 928      34.800  49.540  44.300  1.00  0.00           H
ATOM   4413  CB  PHE A 928      33.670  51.320  44.400  1.00  0.00           C
ATOM   4414  HB1 PHE A 928      33.720  52.170  45.110  1.00  0.00           H
ATOM   4415  HB2 PHE A 928      32.770  50.730  44.700  1.00  0.00           H
ATOM   4416  CG  PHE A 928      33.430  51.940  43.010  1.00  0.00           C
ATOM   4417  CD1 PHE A 928      32.910  51.010  42.020  1.00  0.00           C
ATOM   4418  HD1 PHE A 928      32.610  49.980  42.120  1.00  0.00           H
ATOM   4419  CE1 PHE A 928      32.710  51.530  40.720  1.00  0.00           C
ATOM   4420  HE1 PHE A 928      32.480  50.870  39.900  1.00  0.00           H
ATOM   4421  CZ  PHE A 928      33.200  52.830  40.410  1.00  0.00           C
ATOM   4422  HZ  PHE A 928      32.950  53.230  39.440  1.00  0.00           H
ATOM   4423  CD2 PHE A 928      33.910  53.210  42.630  1.00  0.00           C
ATOM   4424  HD2 PHE A 928      34.400  53.850  43.350  1.00  0.00           H
ATOM   4425  CE2 PHE A 928      33.650  53.700  41.320  1.00  0.00           C
ATOM   4426  HE2 PHE A 928      33.980  54.700  41.080  1.00  0.00           H
ATOM   4427  C   PHE A 928      36.180  50.920  43.940  1.00  0.00           C
ATOM   4428  O   PHE A 928      36.520  50.250  42.910  1.00  0.00           O
ATOM   4429  N   MET A 929      36.980  51.920  44.380  1.00  0.00           N
ATOM   4430  HN  MET A 929      36.710  52.470  45.170  1.00  0.00           H
ATOM   4431  CA  MET A 929      38.080  52.450  43.640  1.00  0.00           C
ATOM   4432  HA  MET A 929      37.740  52.690  42.640  1.00  0.00           H
ATOM   4433  CB  MET A 929      38.600  53.770  44.220  1.00  0.00           C
ATOM   4434  HB1 MET A 929      39.710  53.880  44.170  1.00  0.00           H
ATOM   4435  HB2 MET A 929      38.330  53.600  45.280  1.00  0.00           H
ATOM   4436  CG  MET A 929      37.880  55.050  43.800  1.00  0.00           C
ATOM   4437  HG1 MET A 929      37.950  55.780  44.640  1.00  0.00           H
ATOM   4438  HG2 MET A 929      36.780  54.900  43.780  1.00  0.00           H
ATOM   4439  SD  MET A 929      38.250  55.730  42.140  1.00  0.00           S
ATOM   4440  CE  MET A 929      39.890  56.330  42.690  1.00  0.00           C
ATOM   4441  HE1 MET A 929      40.360  57.010  41.960  1.00  0.00           H
ATOM   4442  HE2 MET A 929      40.570  55.460  42.860  1.00  0.00           H
ATOM   4443  HE3 MET A 929      39.760  56.920  43.620  1.00  0.00           H
ATOM   4444  C   MET A 929      39.230  51.490  43.390  1.00  0.00           C
ATOM   4445  O   MET A 929      39.720  51.440  42.280  1.00  0.00           O
ATOM   4446  N   ASP A 930      39.640  50.670  44.370  1.00  0.00           N
ATOM   4447  HN  ASP A 930      39.310  50.680  45.300  1.00  0.00           H
ATOM   4448  CA  ASP A 930      40.680  49.600  44.100  1.00  0.00           C
ATOM   4449  HA  ASP A 930      41.500  50.070  43.590  1.00  0.00           H
ATOM   4450  CB  ASP A 930      41.150  48.940  45.390  1.00  0.00           C
ATOM   4451  HB1 ASP A 930      41.730  48.010  45.220  1.00  0.00           H
ATOM   4452  HB2 ASP A 930      40.380  48.590  46.120  1.00  0.00           H
ATOM   4453  CG  ASP A 930      42.030  49.930  46.110  1.00  0.00           C
ATOM   4454  OD1 ASP A 930      42.540  49.540  47.190  1.00  0.00           O
ATOM   4455  OD2 ASP A 930      42.290  51.030  45.580  1.00  0.00           O
ATOM   4456  C   ASP A 930      40.220  48.470  43.130  1.00  0.00           C
ATOM   4457  O   ASP A 930      40.950  48.100  42.210  1.00  0.00           O
ATOM   4458  N   GLN A 931      38.990  48.050  43.240  1.00  0.00           N
ATOM   4459  HN  GLN A 931      38.400  48.500  43.900  1.00  0.00           H
ATOM   4460  CA  GLN A 931      38.370  47.070  42.300  1.00  0.00           C
ATOM   4461  HA  GLN A 931      38.970  46.180  42.380  1.00  0.00           H
ATOM   4462  CB  GLN A 931      36.890  46.730  42.730  1.00  0.00           C
ATOM   4463  HB1 GLN A 931      36.490  46.130  41.890  1.00  0.00           H
ATOM   4464  HB2 GLN A 931      36.360  47.700  42.750  1.00  0.00           H
ATOM   4465  CG  GLN A 931      36.750  45.870  44.000  1.00  0.00           C
ATOM   4466  HG1 GLN A 931      35.690  45.610  44.210  1.00  0.00           H
ATOM   4467  HG2 GLN A 931      37.090  46.520  44.840  1.00  0.00           H
ATOM   4468  CD  GLN A 931      37.640  44.640  44.030  1.00  0.00           C
ATOM   4469  OE1 GLN A 931      38.650  44.620  44.800  1.00  0.00           O
ATOM   4470  NE2 GLN A 931      37.180  43.520  43.400  1.00  0.00           N
ATOM   4471 HE21 GLN A 931      37.700  42.660  43.470  1.00  0.00           H
ATOM   4472 HE22 GLN A 931      36.330  43.480  42.880  1.00  0.00           H
ATOM   4473  C   GLN A 931      38.420  47.530  40.800  1.00  0.00           C
ATOM   4474  O   GLN A 931      38.790  46.710  39.890  1.00  0.00           O
ATOM   4475  N   GLN A 932      38.030  48.730  40.570  1.00  0.00           N
ATOM   4476  HN  GLN A 932      37.810  49.330  41.330  1.00  0.00           H
ATOM   4477  CA  GLN A 932      38.040  49.190  39.120  1.00  0.00           C
ATOM   4478  HA  GLN A 932      37.690  48.520  38.360  1.00  0.00           H
ATOM   4479  CB  GLN A 932      37.330  50.570  39.000  1.00  0.00           C
ATOM   4480  HB1 GLN A 932      37.330  50.950  37.950  1.00  0.00           H
ATOM   4481  HB2 GLN A 932      37.900  51.330  39.550  1.00  0.00           H
ATOM   4482  CG  GLN A 932      35.940  50.550  39.590  1.00  0.00           C
ATOM   4483  HG1 GLN A 932      35.370  51.450  39.290  1.00  0.00           H
ATOM   4484  HG2 GLN A 932      35.840  50.410  40.690  1.00  0.00           H
ATOM   4485  CD  GLN A 932      35.080  49.390  39.070  1.00  0.00           C
ATOM   4486  OE1 GLN A 932      34.550  48.600  39.810  1.00  0.00           O
ATOM   4487  NE2 GLN A 932      35.040  49.290  37.680  1.00  0.00           N
ATOM   4488 HE21 GLN A 932      35.580  49.960  37.160  1.00  0.00           H
ATOM   4489 HE22 GLN A 932      34.780  48.400  37.320  1.00  0.00           H
ATOM   4490  C   GLN A 932      39.450  49.600  38.600  1.00  0.00           C
ATOM   4491  O   GLN A 932      39.700  49.320  37.450  1.00  0.00           O
ATOM   4492  N   ILE A 933      40.450  49.970  39.470  1.00  0.00           N
ATOM   4493  HN  ILE A 933      40.260  50.200  40.420  1.00  0.00           H
ATOM   4494  CA  ILE A 933      41.890  49.940  39.050  1.00  0.00           C
ATOM   4495  HA  ILE A 933      41.880  50.480  38.110  1.00  0.00           H
ATOM   4496  CB  ILE A 933      42.750  50.660  39.960  1.00  0.00           C
ATOM   4497  HB  ILE A 933      42.470  50.410  41.000  1.00  0.00           H
ATOM   4498  CG2 ILE A 933      44.250  50.440  39.780  1.00  0.00           C
ATOM   4499 HG21 ILE A 933      44.850  50.930  40.580  1.00  0.00           H
ATOM   4500 HG22 ILE A 933      44.530  50.830  38.780  1.00  0.00           H
ATOM   4501 HG23 ILE A 933      44.560  49.380  39.930  1.00  0.00           H
ATOM   4502  CG1 ILE A 933      42.390  52.240  39.710  1.00  0.00           C
ATOM   4503 HG11 ILE A 933      41.380  52.510  39.310  1.00  0.00           H
ATOM   4504 HG12 ILE A 933      43.090  52.600  38.930  1.00  0.00           H
ATOM   4505  CD  ILE A 933      42.520  53.160  40.990  1.00  0.00           C
ATOM   4506  HD1 ILE A 933      42.490  54.240  40.700  1.00  0.00           H
ATOM   4507  HD2 ILE A 933      43.470  52.960  41.530  1.00  0.00           H
ATOM   4508  HD3 ILE A 933      41.620  53.020  41.630  1.00  0.00           H
ATOM   4509  C   ILE A 933      42.430  48.580  38.680  1.00  0.00           C
ATOM   4510  O   ILE A 933      43.150  48.360  37.720  1.00  0.00           O
ATOM   4511  N   THR A 934      42.090  47.590  39.510  1.00  0.00           N
ATOM   4512  HN  THR A 934      41.440  47.910  40.190  1.00  0.00           H
ATOM   4513  CA  THR A 934      42.560  46.190  39.310  1.00  0.00           C
ATOM   4514  HA  THR A 934      43.620  46.340  39.160  1.00  0.00           H
ATOM   4515  CB  THR A 934      42.430  45.330  40.510  1.00  0.00           C
ATOM   4516  HB  THR A 934      42.430  44.290  40.090  1.00  0.00           H
ATOM   4517  OG1 THR A 934      41.230  45.570  41.310  1.00  0.00           O
ATOM   4518  HG1 THR A 934      41.250  46.490  41.580  1.00  0.00           H
ATOM   4519  CG2 THR A 934      43.750  45.480  41.340  1.00  0.00           C
ATOM   4520 HG21 THR A 934      43.590  44.900  42.270  1.00  0.00           H
ATOM   4521 HG22 THR A 934      43.740  46.590  41.500  1.00  0.00           H
ATOM   4522 HG23 THR A 934      44.700  45.250  40.830  1.00  0.00           H
ATOM   4523  C   THR A 934      42.020  45.580  37.980  1.00  0.00           C
ATOM   4524  O   THR A 934      42.710  44.940  37.230  1.00  0.00           O
ATOM   4525  N   ALA A 935      40.740  45.820  37.690  1.00  0.00           N
ATOM   4526  HN  ALA A 935      40.210  46.230  38.430  1.00  0.00           H
ATOM   4527  CA  ALA A 935      39.990  45.550  36.430  1.00  0.00           C
ATOM   4528  HA  ALA A 935      39.890  44.480  36.310  1.00  0.00           H
ATOM   4529  CB  ALA A 935      38.650  46.160  36.470  1.00  0.00           C
ATOM   4530  HB1 ALA A 935      38.610  47.270  36.390  1.00  0.00           H
ATOM   4531  HB2 ALA A 935      38.210  45.950  37.470  1.00  0.00           H
ATOM   4532  HB3 ALA A 935      38.070  45.690  35.650  1.00  0.00           H
ATOM   4533  C   ALA A 935      40.690  45.940  35.090  1.00  0.00           C
ATOM   4534  O   ALA A 935      40.740  45.200  34.080  1.00  0.00           O
ATOM   4535  N   VAL A 936      41.230  47.150  34.960  1.00  0.00           N
ATOM   4536  HN  VAL A 936      41.190  47.780  35.730  1.00  0.00           H
ATOM   4537  CA  VAL A 936      41.790  47.630  33.760  1.00  0.00           C
ATOM   4538  HA  VAL A 936      41.100  47.460  32.950  1.00  0.00           H
ATOM   4539  CB  VAL A 936      42.230  49.020  34.000  1.00  0.00           C
ATOM   4540  HB  VAL A 936      42.640  49.080  35.030  1.00  0.00           H
ATOM   4541  CG1 VAL A 936      43.140  49.690  32.890  1.00  0.00           C
ATOM   4542 HG11 VAL A 936      42.970  50.790  32.850  1.00  0.00           H
ATOM   4543 HG12 VAL A 936      42.700  49.490  31.890  1.00  0.00           H
ATOM   4544 HG13 VAL A 936      44.230  49.490  32.990  1.00  0.00           H
ATOM   4545  CG2 VAL A 936      40.940  49.860  34.090  1.00  0.00           C
ATOM   4546 HG21 VAL A 936      41.180  50.930  33.890  1.00  0.00           H
ATOM   4547 HG22 VAL A 936      40.570  49.850  35.130  1.00  0.00           H
ATOM   4548 HG23 VAL A 936      40.110  49.500  33.430  1.00  0.00           H
ATOM   4549  C   VAL A 936      42.960  46.830  33.290  1.00  0.00           C
ATOM   4550  O   VAL A 936      43.130  46.530  32.070  1.00  0.00           O
ATOM   4551  N   ILE A 937      43.930  46.460  34.170  1.00  0.00           N
ATOM   4552  HN  ILE A 937      43.760  46.650  35.130  1.00  0.00           H
ATOM   4553  CA  ILE A 937      45.210  45.810  33.740  1.00  0.00           C
ATOM   4554  HA  ILE A 937      45.700  46.350  32.950  1.00  0.00           H
ATOM   4555  CB  ILE A 937      46.160  45.810  34.920  1.00  0.00           C
ATOM   4556  HB  ILE A 937      45.920  46.690  35.560  1.00  0.00           H
ATOM   4557  CG2 ILE A 937      45.870  44.650  35.940  1.00  0.00           C
ATOM   4558 HG21 ILE A 937      46.150  43.700  35.440  1.00  0.00           H
ATOM   4559 HG22 ILE A 937      44.770  44.590  36.110  1.00  0.00           H
ATOM   4560 HG23 ILE A 937      46.410  44.650  36.900  1.00  0.00           H
ATOM   4561  CG1 ILE A 937      47.680  46.000  34.530  1.00  0.00           C
ATOM   4562 HG11 ILE A 937      48.190  45.190  33.980  1.00  0.00           H
ATOM   4563 HG12 ILE A 937      48.150  45.960  35.540  1.00  0.00           H
ATOM   4564  CD  ILE A 937      48.090  47.320  33.900  1.00  0.00           C
ATOM   4565  HD1 ILE A 937      49.200  47.370  33.920  1.00  0.00           H
ATOM   4566  HD2 ILE A 937      47.750  48.260  34.380  1.00  0.00           H
ATOM   4567  HD3 ILE A 937      47.680  47.220  32.870  1.00  0.00           H
ATOM   4568  C   ILE A 937      45.020  44.360  33.120  1.00  0.00           C
ATOM   4569  O   ILE A 937      45.890  43.840  32.420  1.00  0.00           O
ATOM   4570  N   ILE A 938      43.810  43.740  33.450  1.00  0.00           N
ATOM   4571  HN  ILE A 938      43.210  44.240  34.070  1.00  0.00           H
ATOM   4572  CA  ILE A 938      43.350  42.420  33.090  1.00  0.00           C
ATOM   4573  HA  ILE A 938      44.200  41.810  32.820  1.00  0.00           H
ATOM   4574  CB  ILE A 938      42.600  41.690  34.240  1.00  0.00           C
ATOM   4575  HB  ILE A 938      41.560  42.050  34.410  1.00  0.00           H
ATOM   4576  CG2 ILE A 938      42.400  40.190  33.780  1.00  0.00           C
ATOM   4577 HG21 ILE A 938      41.870  39.660  34.590  1.00  0.00           H
ATOM   4578 HG22 ILE A 938      43.390  39.700  33.630  1.00  0.00           H
ATOM   4579 HG23 ILE A 938      41.870  40.020  32.820  1.00  0.00           H
ATOM   4580  CG1 ILE A 938      43.420  41.730  35.520  1.00  0.00           C
ATOM   4581 HG11 ILE A 938      42.660  41.240  36.160  1.00  0.00           H
ATOM   4582 HG12 ILE A 938      43.770  42.730  35.830  1.00  0.00           H
ATOM   4583  CD  ILE A 938      44.640  40.810  35.560  1.00  0.00           C
ATOM   4584  HD1 ILE A 938      44.490  39.710  35.510  1.00  0.00           H
ATOM   4585  HD2 ILE A 938      45.050  41.060  36.570  1.00  0.00           H
ATOM   4586  HD3 ILE A 938      45.340  41.140  34.780  1.00  0.00           H
ATOM   4587  C   ILE A 938      42.430  42.520  31.840  1.00  0.00           C
ATOM   4588  O   ILE A 938      42.310  41.630  30.990  1.00  0.00           O
ATOM   4589  N   ASN A 939      41.600  43.560  31.740  1.00  0.00           N
ATOM   4590  HN  ASN A 939      41.440  44.160  32.520  1.00  0.00           H
ATOM   4591  CA  ASN A 939      40.800  43.830  30.560  1.00  0.00           C
ATOM   4592  HA  ASN A 939      40.280  42.950  30.220  1.00  0.00           H
ATOM   4593  CB  ASN A 939      39.690  44.950  30.930  1.00  0.00           C
ATOM   4594  HB1 ASN A 939      39.200  45.420  30.060  1.00  0.00           H
ATOM   4595  HB2 ASN A 939      40.270  45.710  31.500  1.00  0.00           H
ATOM   4596  CG  ASN A 939      38.680  44.350  31.920  1.00  0.00           C
ATOM   4597  OD1 ASN A 939      38.520  43.120  32.070  1.00  0.00           O
ATOM   4598  ND2 ASN A 939      37.870  45.250  32.590  1.00  0.00           N
ATOM   4599 HD21 ASN A 939      38.030  46.240  32.440  1.00  0.00           H
ATOM   4600 HD22 ASN A 939      37.330  44.890  33.330  1.00  0.00           H
ATOM   4601  C   ASN A 939      41.620  44.390  29.480  1.00  0.00           C
ATOM   4602  O   ASN A 939      42.050  45.530  29.430  1.00  0.00           O
ATOM   4603  N   ARG A 940      41.960  43.470  28.550  1.00  0.00           N
ATOM   4604  HN  ARG A 940      41.690  42.520  28.720  1.00  0.00           H
ATOM   4605  CA  ARG A 940      42.850  43.740  27.440  1.00  0.00           C
ATOM   4606  HA  ARG A 940      43.220  44.760  27.460  1.00  0.00           H
ATOM   4607  CB  ARG A 940      44.050  42.790  27.570  1.00  0.00           C
ATOM   4608  HB1 ARG A 940      44.550  42.840  26.590  1.00  0.00           H
ATOM   4609  HB2 ARG A 940      43.610  41.790  27.780  1.00  0.00           H
ATOM   4610  CG  ARG A 940      44.930  43.190  28.760  1.00  0.00           C
ATOM   4611  HG1 ARG A 940      45.760  42.440  28.730  1.00  0.00           H
ATOM   4612  HG2 ARG A 940      44.440  43.250  29.760  1.00  0.00           H
ATOM   4613  CD  ARG A 940      45.750  44.500  28.570  1.00  0.00           C
ATOM   4614  HD1 ARG A 940      45.760  44.780  27.490  1.00  0.00           H
ATOM   4615  HD2 ARG A 940      46.820  44.470  28.860  1.00  0.00           H
ATOM   4616  NE  ARG A 940      45.010  45.510  29.320  1.00  0.00           N
ATOM   4617  HE  ARG A 940      44.240  45.250  29.900  1.00  0.00           H
ATOM   4618  CZ  ARG A 940      45.390  46.760  29.450  1.00  0.00           C
ATOM   4619  NH1 ARG A 940      44.790  47.620  30.190  1.00  0.00           N
ATOM   4620 HH11 ARG A 940      44.010  47.300  30.730  1.00  0.00           H
ATOM   4621 HH12 ARG A 940      44.870  48.610  30.030  1.00  0.00           H
ATOM   4622  NH2 ARG A 940      46.420  47.170  28.760  1.00  0.00           N
ATOM   4623 HH21 ARG A 940      46.890  46.500  28.190  1.00  0.00           H
ATOM   4624 HH22 ARG A 940      46.780  48.090  28.920  1.00  0.00           H
ATOM   4625  C   ARG A 940      42.280  43.560  26.050  1.00  0.00           C
ATOM   4626  O   ARG A 940      41.640  42.600  25.730  1.00  0.00           O
ATOM   4627  N   LYS A 941      42.480  44.460  25.130  1.00  0.00           N
ATOM   4628  HN  LYS A 941      42.910  45.310  25.440  1.00  0.00           H
ATOM   4629  CA  LYS A 941      42.010  44.360  23.720  1.00  0.00           C
ATOM   4630  HA  LYS A 941      40.970  44.110  23.690  1.00  0.00           H
ATOM   4631  CB  LYS A 941      42.210  45.710  22.980  1.00  0.00           C
ATOM   4632  HB1 LYS A 941      41.800  45.680  21.960  1.00  0.00           H
ATOM   4633  HB2 LYS A 941      43.210  46.200  23.020  1.00  0.00           H
ATOM   4634  CG  LYS A 941      41.290  46.830  23.520  1.00  0.00           C
ATOM   4635  HG1 LYS A 941      41.580  47.100  24.560  1.00  0.00           H
ATOM   4636  HG2 LYS A 941      40.240  46.460  23.550  1.00  0.00           H
ATOM   4637  CD  LYS A 941      41.280  48.160  22.660  1.00  0.00           C
ATOM   4638  HD1 LYS A 941      40.500  48.760  23.190  1.00  0.00           H
ATOM   4639  HD2 LYS A 941      40.800  47.900  21.700  1.00  0.00           H
ATOM   4640  CE  LYS A 941      42.620  48.930  22.620  1.00  0.00           C
ATOM   4641  HE1 LYS A 941      43.350  48.510  21.910  1.00  0.00           H
ATOM   4642  HE2 LYS A 941      43.070  48.940  23.630  1.00  0.00           H
ATOM   4643  NZ  LYS A 941      42.300  50.220  21.960  1.00  0.00           N
ATOM   4644  HZ1 LYS A 941      41.630  50.820  22.480  1.00  0.00           H
ATOM   4645  HZ2 LYS A 941      41.930  50.010  21.010  1.00  0.00           H
ATOM   4646  HZ3 LYS A 941      43.190  50.730  21.770  1.00  0.00           H
ATOM   4647  C   LYS A 941      42.720  43.330  22.940  1.00  0.00           C
ATOM   4648  O   LYS A 941      42.090  42.650  22.110  1.00  0.00           O
ATOM   4649  N   GLU A 942      44.040  43.240  23.000  1.00  0.00           N
ATOM   4650  HN  GLU A 942      44.560  43.890  23.560  1.00  0.00           H
ATOM   4651  CA  GLU A 942      44.810  42.320  22.250  1.00  0.00           C
ATOM   4652  HA  GLU A 942      44.310  42.330  21.290  1.00  0.00           H
ATOM   4653  CB  GLU A 942      46.300  42.790  22.120  1.00  0.00           C
ATOM   4654  HB1 GLU A 942      46.850  42.020  21.530  1.00  0.00           H
ATOM   4655  HB2 GLU A 942      46.690  42.940  23.150  1.00  0.00           H
ATOM   4656  CG  GLU A 942      46.550  44.130  21.320  1.00  0.00           C
ATOM   4657  HG1 GLU A 942      46.070  44.950  21.870  1.00  0.00           H
ATOM   4658  HG2 GLU A 942      46.050  44.020  20.320  1.00  0.00           H
ATOM   4659  CD  GLU A 942      48.010  44.400  21.040  1.00  0.00           C
ATOM   4660  OE1 GLU A 942      48.760  43.470  20.590  1.00  0.00           O
ATOM   4661  OE2 GLU A 942      48.350  45.590  21.070  1.00  0.00           O
ATOM   4662  C   GLU A 942      44.800  40.830  22.740  1.00  0.00           C
ATOM   4663  O   GLU A 942      45.530  39.960  22.310  1.00  0.00           O
ATOM   4664  N   HSD A 943      43.930  40.460  23.700  1.00  0.00           N
ATOM   4665  HN  HSD A 943      43.350  41.180  24.070  1.00  0.00           H
ATOM   4666  CA  HSD A 943      43.680  39.040  24.220  1.00  0.00           C
ATOM   4667  HA  HSD A 943      43.870  38.350  23.410  1.00  0.00           H
ATOM   4668  CB  HSD A 943      44.560  38.680  25.480  1.00  0.00           C
ATOM   4669  HB1 HSD A 943      44.440  39.380  26.330  1.00  0.00           H
ATOM   4670  HB2 HSD A 943      45.600  38.870  25.140  1.00  0.00           H
ATOM   4671  ND1 HSD A 943      43.910  36.860  27.200  1.00  0.00           N
ATOM   4672  HD1 HSD A 943      43.890  37.520  27.950  1.00  0.00           H
ATOM   4673  CG  HSD A 943      44.390  37.160  25.970  1.00  0.00           C
ATOM   4674  CE1 HSD A 943      43.880  35.470  27.320  1.00  0.00           C
ATOM   4675  HE1 HSD A 943      43.440  34.870  28.130  1.00  0.00           H
ATOM   4676  NE2 HSD A 943      44.260  34.920  26.150  1.00  0.00           N
ATOM   4677  CD2 HSD A 943      44.670  36.020  25.340  1.00  0.00           C
ATOM   4678  HD2 HSD A 943      45.020  35.830  24.340  1.00  0.00           H
ATOM   4679  C   HSD A 943      42.240  38.840  24.610  1.00  0.00           C
ATOM   4680  O   HSD A 943      41.750  39.700  25.340  1.00  0.00           O
ATOM   4681  N   LYS A 944      41.550  37.730  24.180  1.00  0.00           N
ATOM   4682  HN  LYS A 944      42.000  37.260  23.420  1.00  0.00           H
ATOM   4683  CA  LYS A 944      40.190  37.460  24.500  1.00  0.00           C
ATOM   4684  HA  LYS A 944      39.840  38.300  25.090  1.00  0.00           H
ATOM   4685  CB  LYS A 944      39.300  37.440  23.240  1.00  0.00           C
ATOM   4686  HB1 LYS A 944      39.490  38.400  22.720  1.00  0.00           H
ATOM   4687  HB2 LYS A 944      38.270  37.380  23.650  1.00  0.00           H
ATOM   4688  CG  LYS A 944      39.560  36.250  22.330  1.00  0.00           C
ATOM   4689  HG1 LYS A 944      39.030  35.360  22.710  1.00  0.00           H
ATOM   4690  HG2 LYS A 944      40.660  36.090  22.210  1.00  0.00           H
ATOM   4691  CD  LYS A 944      39.020  36.420  20.890  1.00  0.00           C
ATOM   4692  HD1 LYS A 944      39.860  36.830  20.270  1.00  0.00           H
ATOM   4693  HD2 LYS A 944      38.250  37.220  20.920  1.00  0.00           H
ATOM   4694  CE  LYS A 944      38.490  35.150  20.230  1.00  0.00           C
ATOM   4695  HE1 LYS A 944      39.180  34.340  19.950  1.00  0.00           H
ATOM   4696  HE2 LYS A 944      37.990  35.630  19.370  1.00  0.00           H
ATOM   4697  NZ  LYS A 944      37.420  34.580  21.080  1.00  0.00           N
ATOM   4698  HZ1 LYS A 944      37.710  34.450  22.080  1.00  0.00           H
ATOM   4699  HZ2 LYS A 944      37.130  33.650  20.720  1.00  0.00           H
ATOM   4700  HZ3 LYS A 944      36.620  35.230  21.070  1.00  0.00           H
ATOM   4701  C   LYS A 944      40.110  36.200  25.420  1.00  0.00           C
ATOM   4702  O   LYS A 944      40.290  35.050  24.960  1.00  0.00           O
ATOM   4703  N   LEU A 945      39.890  36.370  26.770  1.00  0.00           N
ATOM   4704  HN  LEU A 945      39.580  37.220  27.190  1.00  0.00           H
ATOM   4705  CA  LEU A 945      39.920  35.320  27.740  1.00  0.00           C
ATOM   4706  HA  LEU A 945      40.950  35.000  27.680  1.00  0.00           H
ATOM   4707  CB  LEU A 945      39.390  35.910  29.000  1.00  0.00           C
ATOM   4708  HB1 LEU A 945      39.170  35.060  29.670  1.00  0.00           H
ATOM   4709  HB2 LEU A 945      38.490  36.560  28.890  1.00  0.00           H
ATOM   4710  CG  LEU A 945      40.360  36.890  29.810  1.00  0.00           C
ATOM   4711  HG  LEU A 945      40.710  37.560  28.990  1.00  0.00           H
ATOM   4712  CD1 LEU A 945      39.660  37.840  30.790  1.00  0.00           C
ATOM   4713 HD11 LEU A 945      40.370  38.630  31.130  1.00  0.00           H
ATOM   4714 HD12 LEU A 945      39.290  37.230  31.640  1.00  0.00           H
ATOM   4715 HD13 LEU A 945      38.790  38.390  30.390  1.00  0.00           H
ATOM   4716  CD2 LEU A 945      41.500  36.140  30.500  1.00  0.00           C
ATOM   4717 HD21 LEU A 945      41.260  35.660  31.460  1.00  0.00           H
ATOM   4718 HD22 LEU A 945      42.320  36.880  30.620  1.00  0.00           H
ATOM   4719 HD23 LEU A 945      41.870  35.330  29.850  1.00  0.00           H
ATOM   4720  C   LEU A 945      39.110  34.020  27.290  1.00  0.00           C
ATOM   4721  O   LEU A 945      38.070  34.160  26.720  1.00  0.00           O
ATOM   4722  N   LYS A 946      39.590  32.840  27.410  1.00  0.00           N
ATOM   4723  HN  LYS A 946      40.420  32.630  27.930  1.00  0.00           H
ATOM   4724  CA  LYS A 946      39.070  31.610  26.890  1.00  0.00           C
ATOM   4725  HA  LYS A 946      38.480  31.690  25.990  1.00  0.00           H
ATOM   4726  CB  LYS A 946      40.200  30.540  26.690  1.00  0.00           C
ATOM   4727  HB1 LYS A 946      40.730  30.410  27.650  1.00  0.00           H
ATOM   4728  HB2 LYS A 946      40.890  31.080  26.010  1.00  0.00           H
ATOM   4729  CG  LYS A 946      40.020  29.240  25.960  1.00  0.00           C
ATOM   4730  HG1 LYS A 946      39.300  28.680  26.590  1.00  0.00           H
ATOM   4731  HG2 LYS A 946      40.880  28.540  26.080  1.00  0.00           H
ATOM   4732  CD  LYS A 946      39.670  29.330  24.460  1.00  0.00           C
ATOM   4733  HD1 LYS A 946      40.450  29.930  23.950  1.00  0.00           H
ATOM   4734  HD2 LYS A 946      38.710  29.880  24.350  1.00  0.00           H
ATOM   4735  CE  LYS A 946      39.470  27.890  23.890  1.00  0.00           C
ATOM   4736  HE1 LYS A 946      40.420  27.330  23.960  1.00  0.00           H
ATOM   4737  HE2 LYS A 946      39.210  28.030  22.810  1.00  0.00           H
ATOM   4738  NZ  LYS A 946      38.450  27.060  24.610  1.00  0.00           N
ATOM   4739  HZ1 LYS A 946      37.560  27.600  24.720  1.00  0.00           H
ATOM   4740  HZ2 LYS A 946      38.670  26.730  25.580  1.00  0.00           H
ATOM   4741  HZ3 LYS A 946      38.210  26.190  24.090  1.00  0.00           H
ATOM   4742  C   LYS A 946      38.150  30.870  27.840  1.00  0.00           C
ATOM   4743  O   LYS A 946      37.440  29.950  27.520  1.00  0.00           O
ATOM   4744  N   LYS A 947      38.070  31.340  29.070  1.00  0.00           N
ATOM   4745  HN  LYS A 947      38.740  32.050  29.250  1.00  0.00           H
ATOM   4746  CA  LYS A 947      37.140  31.020  30.150  1.00  0.00           C
ATOM   4747  HA  LYS A 947      36.390  30.380  29.690  1.00  0.00           H
ATOM   4748  CB  LYS A 947      37.680  30.230  31.320  1.00  0.00           C
ATOM   4749  HB1 LYS A 947      36.950  30.140  32.150  1.00  0.00           H
ATOM   4750  HB2 LYS A 947      38.500  30.810  31.790  1.00  0.00           H
ATOM   4751  CG  LYS A 947      38.040  28.760  30.820  1.00  0.00           C
ATOM   4752  HG1 LYS A 947      38.900  28.870  30.130  1.00  0.00           H
ATOM   4753  HG2 LYS A 947      37.110  28.350  30.380  1.00  0.00           H
ATOM   4754  CD  LYS A 947      38.560  27.900  31.970  1.00  0.00           C
ATOM   4755  HD1 LYS A 947      37.670  27.620  32.570  1.00  0.00           H
ATOM   4756  HD2 LYS A 947      39.320  28.480  32.530  1.00  0.00           H
ATOM   4757  CE  LYS A 947      39.100  26.530  31.480  1.00  0.00           C
ATOM   4758  HE1 LYS A 947      39.930  26.690  30.750  1.00  0.00           H
ATOM   4759  HE2 LYS A 947      38.290  25.890  31.090  1.00  0.00           H
ATOM   4760  NZ  LYS A 947      39.790  25.830  32.590  1.00  0.00           N
ATOM   4761  HZ1 LYS A 947      39.730  24.790  32.580  1.00  0.00           H
ATOM   4762  HZ2 LYS A 947      39.280  26.000  33.490  1.00  0.00           H
ATOM   4763  HZ3 LYS A 947      40.750  26.180  32.800  1.00  0.00           H
ATOM   4764  C   LYS A 947      36.430  32.280  30.650  1.00  0.00           C
ATOM   4765  O   LYS A 947      35.190  32.280  30.820  1.00  0.00           O
ATOM   4766  N   GLY A 948      37.220  33.340  30.930  1.00  0.00           N
ATOM   4767  HN  GLY A 948      38.220  33.220  30.870  1.00  0.00           H
ATOM   4768  CA  GLY A 948      36.730  34.630  31.410  1.00  0.00           C
ATOM   4769  HA1 GLY A 948      36.070  34.910  30.610  1.00  0.00           H
ATOM   4770  HA2 GLY A 948      37.480  35.410  31.540  1.00  0.00           H
ATOM   4771  C   GLY A 948      35.990  34.600  32.760  1.00  0.00           C
ATOM   4772  O   GLY A 948      35.650  33.590  33.220  1.00  0.00           O
ATOM   4773  N   ALA A 949      35.720  35.770  33.350  1.00  0.00           N
ATOM   4774  HN  ALA A 949      36.190  36.560  32.970  1.00  0.00           H
ATOM   4775  CA  ALA A 949      34.760  35.870  34.480  1.00  0.00           C
ATOM   4776  HA  ALA A 949      34.300  34.890  34.530  1.00  0.00           H
ATOM   4777  CB  ALA A 949      35.600  36.190  35.720  1.00  0.00           C
ATOM   4778  HB1 ALA A 949      35.020  36.740  36.490  1.00  0.00           H
ATOM   4779  HB2 ALA A 949      36.480  36.820  35.440  1.00  0.00           H
ATOM   4780  HB3 ALA A 949      36.070  35.250  36.110  1.00  0.00           H
ATOM   4781  C   ALA A 949      33.670  36.860  34.140  1.00  0.00           C
ATOM   4782  O   ALA A 949      33.750  37.620  33.230  1.00  0.00           O
ATOM   4783  N   GLY A 950      32.490  36.800  34.890  1.00  0.00           N
ATOM   4784  HN  GLY A 950      32.410  36.090  35.580  1.00  0.00           H
ATOM   4785  CA  GLY A 950      31.250  37.620  34.680  1.00  0.00           C
ATOM   4786  HA1 GLY A 950      30.490  37.140  35.270  1.00  0.00           H
ATOM   4787  HA2 GLY A 950      30.910  37.510  33.650  1.00  0.00           H
ATOM   4788  C   GLY A 950      31.480  39.050  34.880  1.00  0.00           C
ATOM   4789  O   GLY A 950      32.400  39.430  35.540  1.00  0.00           O
ATOM   4790  N   TYR A 951      30.640  39.870  34.290  1.00  0.00           N
ATOM   4791  HN  TYR A 951      30.010  39.520  33.600  1.00  0.00           H
ATOM   4792  CA  TYR A 951      30.920  41.360  34.360  1.00  0.00           C
ATOM   4793  HA  TYR A 951      31.860  41.580  33.880  1.00  0.00           H
ATOM   4794  CB  TYR A 951      29.810  42.060  33.470  1.00  0.00           C
ATOM   4795  HB1 TYR A 951      28.810  41.750  33.860  1.00  0.00           H
ATOM   4796  HB2 TYR A 951      29.790  41.770  32.400  1.00  0.00           H
ATOM   4797  CG  TYR A 951      29.960  43.560  33.420  1.00  0.00           C
ATOM   4798  CD1 TYR A 951      29.010  44.420  33.990  1.00  0.00           C
ATOM   4799  HD1 TYR A 951      28.130  43.940  34.380  1.00  0.00           H
ATOM   4800  CE1 TYR A 951      29.240  45.850  33.940  1.00  0.00           C
ATOM   4801  HE1 TYR A 951      28.550  46.560  34.380  1.00  0.00           H
ATOM   4802  CZ  TYR A 951      30.400  46.390  33.350  1.00  0.00           C
ATOM   4803  OH  TYR A 951      30.720  47.730  33.480  1.00  0.00           O
ATOM   4804  HH  TYR A 951      29.970  48.150  33.910  1.00  0.00           H
ATOM   4805  CD2 TYR A 951      31.190  44.160  32.900  1.00  0.00           C
ATOM   4806  HD2 TYR A 951      32.010  43.540  32.560  1.00  0.00           H
ATOM   4807  CE2 TYR A 951      31.410  45.560  32.860  1.00  0.00           C
ATOM   4808  HE2 TYR A 951      32.280  46.090  32.500  1.00  0.00           H
ATOM   4809  C   TYR A 951      31.010  42.100  35.710  1.00  0.00           C
ATOM   4810  O   TYR A 951      31.980  42.840  36.010  1.00  0.00           O
ATOM   4811  N   HSD A 952      30.010  41.850  36.650  1.00  0.00           N
ATOM   4812  HN  HSD A 952      29.190  41.330  36.450  1.00  0.00           H
ATOM   4813  CA  HSD A 952      29.880  42.660  37.910  1.00  0.00           C
ATOM   4814  HA  HSD A 952      30.750  43.300  37.950  1.00  0.00           H
ATOM   4815  CB  HSD A 952      28.490  43.420  38.150  1.00  0.00           C
ATOM   4816  HB1 HSD A 952      28.520  44.260  37.420  1.00  0.00           H
ATOM   4817  HB2 HSD A 952      28.390  43.880  39.170  1.00  0.00           H
ATOM   4818  ND1 HSD A 952      26.210  43.000  37.190  1.00  0.00           N
ATOM   4819  HD1 HSD A 952      26.040  43.850  36.670  1.00  0.00           H
ATOM   4820  CG  HSD A 952      27.290  42.600  37.890  1.00  0.00           C
ATOM   4821  CE1 HSD A 952      25.370  41.940  37.070  1.00  0.00           C
ATOM   4822  HE1 HSD A 952      24.310  42.060  36.890  1.00  0.00           H
ATOM   4823  NE2 HSD A 952      25.750  40.970  37.830  1.00  0.00           N
ATOM   4824  CD2 HSD A 952      27.000  41.310  38.270  1.00  0.00           C
ATOM   4825  HD2 HSD A 952      27.630  40.740  38.930  1.00  0.00           H
ATOM   4826  C   HSD A 952      30.070  41.710  39.130  1.00  0.00           C
ATOM   4827  O   HSD A 952      29.740  42.120  40.200  1.00  0.00           O
ATOM   4828  N   LEU A 953      30.660  40.540  38.970  1.00  0.00           N
ATOM   4829  HN  LEU A 953      31.040  40.300  38.080  1.00  0.00           H
ATOM   4830  CA  LEU A 953      30.860  39.690  40.120  1.00  0.00           C
ATOM   4831  HA  LEU A 953      29.900  39.630  40.620  1.00  0.00           H
ATOM   4832  CB  LEU A 953      31.280  38.240  39.670  1.00  0.00           C
ATOM   4833  HB1 LEU A 953      31.150  37.530  40.520  1.00  0.00           H
ATOM   4834  HB2 LEU A 953      32.330  38.180  39.320  1.00  0.00           H
ATOM   4835  CG  LEU A 953      30.420  37.690  38.540  1.00  0.00           C
ATOM   4836  HG  LEU A 953      30.670  38.240  37.610  1.00  0.00           H
ATOM   4837  CD1 LEU A 953      30.840  36.250  38.190  1.00  0.00           C
ATOM   4838 HD11 LEU A 953      30.810  35.580  39.080  1.00  0.00           H
ATOM   4839 HD12 LEU A 953      31.910  36.170  37.890  1.00  0.00           H
ATOM   4840 HD13 LEU A 953      30.250  35.830  37.350  1.00  0.00           H
ATOM   4841  CD2 LEU A 953      28.940  37.700  38.890  1.00  0.00           C
ATOM   4842 HD21 LEU A 953      28.360  37.360  38.010  1.00  0.00           H
ATOM   4843 HD22 LEU A 953      28.580  38.740  39.080  1.00  0.00           H
ATOM   4844 HD23 LEU A 953      28.870  37.160  39.860  1.00  0.00           H
ATOM   4845  C   LEU A 953      31.800  40.060  41.170  1.00  0.00           C
ATOM   4846  O   LEU A 953      31.670  39.780  42.390  1.00  0.00           O
ATOM   4847  N   ASP A 954      32.910  40.600  40.700  1.00  0.00           N
ATOM   4848  HN  ASP A 954      32.940  40.770  39.710  1.00  0.00           H
ATOM   4849  CA  ASP A 954      34.020  40.920  41.490  1.00  0.00           C
ATOM   4850  HA  ASP A 954      34.390  40.020  41.970  1.00  0.00           H
ATOM   4851  CB  ASP A 954      35.230  41.450  40.700  1.00  0.00           C
ATOM   4852  HB1 ASP A 954      35.400  40.690  39.890  1.00  0.00           H
ATOM   4853  HB2 ASP A 954      36.160  41.470  41.310  1.00  0.00           H
ATOM   4854  CG  ASP A 954      35.180  42.770  39.970  1.00  0.00           C
ATOM   4855  OD1 ASP A 954      35.070  42.900  38.760  1.00  0.00           O
ATOM   4856  OD2 ASP A 954      35.260  43.820  40.820  1.00  0.00           O
ATOM   4857  HD2 ASP A 954      34.920  44.500  40.250  1.00  0.00           H
ATOM   4858  C   ASP A 954      33.780  41.880  42.650  1.00  0.00           C
ATOM   4859  O   ASP A 954      34.130  41.470  43.760  1.00  0.00           O
ATOM   4860  N   LEU A 955      33.100  43.010  42.480  1.00  0.00           N
ATOM   4861  HN  LEU A 955      32.790  43.360  41.600  1.00  0.00           H
ATOM   4862  CA  LEU A 955      32.580  43.840  43.530  1.00  0.00           C
ATOM   4863  HA  LEU A 955      33.390  44.120  44.190  1.00  0.00           H
ATOM   4864  CB  LEU A 955      32.020  45.170  42.990  1.00  0.00           C
ATOM   4865  HB1 LEU A 955      31.160  44.980  42.320  1.00  0.00           H
ATOM   4866  HB2 LEU A 955      32.860  45.720  42.510  1.00  0.00           H
ATOM   4867  CG  LEU A 955      31.500  46.120  44.110  1.00  0.00           C
ATOM   4868  HG  LEU A 955      30.690  45.580  44.660  1.00  0.00           H
ATOM   4869  CD1 LEU A 955      32.530  46.530  45.100  1.00  0.00           C
ATOM   4870 HD11 LEU A 955      32.920  45.630  45.640  1.00  0.00           H
ATOM   4871 HD12 LEU A 955      32.080  47.200  45.870  1.00  0.00           H
ATOM   4872 HD13 LEU A 955      33.450  47.000  44.710  1.00  0.00           H
ATOM   4873  CD2 LEU A 955      30.830  47.290  43.390  1.00  0.00           C
ATOM   4874 HD21 LEU A 955      31.530  47.910  42.810  1.00  0.00           H
ATOM   4875 HD22 LEU A 955      30.260  47.970  44.060  1.00  0.00           H
ATOM   4876 HD23 LEU A 955      30.050  47.010  42.650  1.00  0.00           H
ATOM   4877  C   LEU A 955      31.690  43.090  44.520  1.00  0.00           C
ATOM   4878  O   LEU A 955      31.650  43.430  45.690  1.00  0.00           O
ATOM   4879  N   LEU A 956      30.810  42.150  44.030  1.00  0.00           N
ATOM   4880  HN  LEU A 956      30.730  42.020  43.050  1.00  0.00           H
ATOM   4881  CA  LEU A 956      29.820  41.520  44.960  1.00  0.00           C
ATOM   4882  HA  LEU A 956      29.390  42.220  45.660  1.00  0.00           H
ATOM   4883  CB  LEU A 956      28.570  40.930  44.240  1.00  0.00           C
ATOM   4884  HB1 LEU A 956      28.830  40.070  43.580  1.00  0.00           H
ATOM   4885  HB2 LEU A 956      28.290  41.640  43.440  1.00  0.00           H
ATOM   4886  CG  LEU A 956      27.430  40.490  45.100  1.00  0.00           C
ATOM   4887  HG  LEU A 956      27.780  39.760  45.860  1.00  0.00           H
ATOM   4888  CD1 LEU A 956      26.660  41.590  45.900  1.00  0.00           C
ATOM   4889 HD11 LEU A 956      26.110  42.160  45.110  1.00  0.00           H
ATOM   4890 HD12 LEU A 956      27.350  42.260  46.450  1.00  0.00           H
ATOM   4891 HD13 LEU A 956      25.960  41.070  46.580  1.00  0.00           H
ATOM   4892  CD2 LEU A 956      26.420  39.820  44.220  1.00  0.00           C
ATOM   4893 HD21 LEU A 956      25.530  39.490  44.810  1.00  0.00           H
ATOM   4894 HD22 LEU A 956      26.850  38.860  43.870  1.00  0.00           H
ATOM   4895 HD23 LEU A 956      26.110  40.440  43.350  1.00  0.00           H
ATOM   4896  C   LEU A 956      30.450  40.450  45.760  1.00  0.00           C
ATOM   4897  O   LEU A 956      30.040  40.010  46.830  1.00  0.00           O
ATOM   4898  N   MET A 957      31.500  39.770  45.210  1.00  0.00           N
ATOM   4899  HN  MET A 957      31.760  40.040  44.280  1.00  0.00           H
ATOM   4900  CA  MET A 957      32.240  38.730  45.860  1.00  0.00           C
ATOM   4901  HA  MET A 957      31.630  38.030  46.410  1.00  0.00           H
ATOM   4902  CB  MET A 957      33.260  37.920  44.960  1.00  0.00           C
ATOM   4903  HB1 MET A 957      33.990  37.450  45.660  1.00  0.00           H
ATOM   4904  HB2 MET A 957      33.800  38.610  44.280  1.00  0.00           H
ATOM   4905  CG  MET A 957      32.740  37.010  43.910  1.00  0.00           C
ATOM   4906  HG1 MET A 957      33.540  36.510  43.320  1.00  0.00           H
ATOM   4907  HG2 MET A 957      32.150  37.640  43.210  1.00  0.00           H
ATOM   4908  SD  MET A 957      31.760  35.650  44.520  1.00  0.00           S
ATOM   4909  CE  MET A 957      31.010  35.270  42.880  1.00  0.00           C
ATOM   4910  HE1 MET A 957      31.800  35.070  42.120  1.00  0.00           H
ATOM   4911  HE2 MET A 957      30.300  36.020  42.480  1.00  0.00           H
ATOM   4912  HE3 MET A 957      30.480  34.320  43.070  1.00  0.00           H
ATOM   4913  C   MET A 957      33.100  39.370  46.990  1.00  0.00           C
ATOM   4914  O   MET A 957      33.190  38.860  48.080  1.00  0.00           O
ATOM   4915  N   VAL A 958      33.680  40.610  46.750  1.00  0.00           N
ATOM   4916  HN  VAL A 958      33.720  41.040  45.850  1.00  0.00           H
ATOM   4917  CA  VAL A 958      34.150  41.510  47.770  1.00  0.00           C
ATOM   4918  HA  VAL A 958      34.880  41.030  48.400  1.00  0.00           H
ATOM   4919  CB  VAL A 958      34.920  42.640  47.050  1.00  0.00           C
ATOM   4920  HB  VAL A 958      34.380  43.010  46.150  1.00  0.00           H
ATOM   4921  CG1 VAL A 958      35.160  43.920  47.880  1.00  0.00           C
ATOM   4922 HG11 VAL A 958      35.720  43.710  48.810  1.00  0.00           H
ATOM   4923 HG12 VAL A 958      34.180  44.400  48.080  1.00  0.00           H
ATOM   4924 HG13 VAL A 958      35.840  44.700  47.470  1.00  0.00           H
ATOM   4925  CG2 VAL A 958      36.200  42.080  46.620  1.00  0.00           C
ATOM   4926 HG21 VAL A 958      36.670  41.710  47.560  1.00  0.00           H
ATOM   4927 HG22 VAL A 958      36.840  42.790  46.050  1.00  0.00           H
ATOM   4928 HG23 VAL A 958      35.970  41.230  45.930  1.00  0.00           H
ATOM   4929  C   VAL A 958      33.070  41.950  48.790  1.00  0.00           C
ATOM   4930  O   VAL A 958      33.280  41.830  50.010  1.00  0.00           O
ATOM   4931  N   GLY A 959      31.810  42.400  48.350  1.00  0.00           N
ATOM   4932  HN  GLY A 959      31.660  42.590  47.380  1.00  0.00           H
ATOM   4933  CA  GLY A 959      30.780  42.970  49.240  1.00  0.00           C
ATOM   4934  HA1 GLY A 959      29.960  43.220  48.560  1.00  0.00           H
ATOM   4935  HA2 GLY A 959      31.230  43.790  49.780  1.00  0.00           H
ATOM   4936  C   GLY A 959      30.340  42.050  50.320  1.00  0.00           C
ATOM   4937  O   GLY A 959      30.300  42.400  51.530  1.00  0.00           O
ATOM   4938  N   VAL A 960      29.860  40.810  49.960  1.00  0.00           N
ATOM   4939  HN  VAL A 960      29.940  40.490  49.020  1.00  0.00           H
ATOM   4940  CA  VAL A 960      29.410  39.810  50.930  1.00  0.00           C
ATOM   4941  HA  VAL A 960      28.640  40.250  51.550  1.00  0.00           H
ATOM   4942  CB  VAL A 960      28.810  38.490  50.350  1.00  0.00           C
ATOM   4943  HB  VAL A 960      29.510  38.130  49.570  1.00  0.00           H
ATOM   4944  CG1 VAL A 960      28.550  37.390  51.390  1.00  0.00           C
ATOM   4945 HG11 VAL A 960      28.230  36.460  50.860  1.00  0.00           H
ATOM   4946 HG12 VAL A 960      27.630  37.580  52.000  1.00  0.00           H
ATOM   4947 HG13 VAL A 960      29.360  37.210  52.120  1.00  0.00           H
ATOM   4948  CG2 VAL A 960      27.580  39.020  49.650  1.00  0.00           C
ATOM   4949 HG21 VAL A 960      27.160  38.230  49.000  1.00  0.00           H
ATOM   4950 HG22 VAL A 960      27.820  39.860  48.980  1.00  0.00           H
ATOM   4951 HG23 VAL A 960      26.810  39.440  50.330  1.00  0.00           H
ATOM   4952  C   VAL A 960      30.490  39.480  51.900  1.00  0.00           C
ATOM   4953  O   VAL A 960      30.250  39.380  53.060  1.00  0.00           O
ATOM   4954  N   MET A 961      31.690  39.300  51.350  1.00  0.00           N
ATOM   4955  HN  MET A 961      31.940  39.310  50.390  1.00  0.00           H
ATOM   4956  CA  MET A 961      32.720  38.840  52.220  1.00  0.00           C
ATOM   4957  HA  MET A 961      32.350  38.160  52.980  1.00  0.00           H
ATOM   4958  CB  MET A 961      33.850  38.060  51.570  1.00  0.00           C
ATOM   4959  HB1 MET A 961      34.480  37.690  52.400  1.00  0.00           H
ATOM   4960  HB2 MET A 961      34.290  38.810  50.870  1.00  0.00           H
ATOM   4961  CG  MET A 961      33.400  36.840  50.740  1.00  0.00           C
ATOM   4962  HG1 MET A 961      34.300  36.460  50.240  1.00  0.00           H
ATOM   4963  HG2 MET A 961      32.720  37.230  49.950  1.00  0.00           H
ATOM   4964  SD  MET A 961      32.630  35.630  51.880  1.00  0.00           S
ATOM   4965  CE  MET A 961      34.000  34.880  52.830  1.00  0.00           C
ATOM   4966  HE1 MET A 961      34.610  34.220  52.170  1.00  0.00           H
ATOM   4967  HE2 MET A 961      33.640  34.310  53.710  1.00  0.00           H
ATOM   4968  HE3 MET A 961      34.740  35.640  53.140  1.00  0.00           H
ATOM   4969  C   MET A 961      33.340  39.940  53.110  1.00  0.00           C
ATOM   4970  O   MET A 961      33.870  39.730  54.170  1.00  0.00           O
ATOM   4971  N   LEU A 962      33.220  41.220  52.710  1.00  0.00           N
ATOM   4972  HN  LEU A 962      32.970  41.410  51.770  1.00  0.00           H
ATOM   4973  CA  LEU A 962      33.370  42.340  53.630  1.00  0.00           C
ATOM   4974  HA  LEU A 962      34.410  42.200  53.890  1.00  0.00           H
ATOM   4975  CB  LEU A 962      33.020  43.680  52.910  1.00  0.00           C
ATOM   4976  HB1 LEU A 962      32.150  44.240  53.300  1.00  0.00           H
ATOM   4977  HB2 LEU A 962      32.670  43.350  51.920  1.00  0.00           H
ATOM   4978  CG  LEU A 962      34.210  44.620  52.780  1.00  0.00           C
ATOM   4979  HG  LEU A 962      34.890  44.330  53.620  1.00  0.00           H
ATOM   4980  CD1 LEU A 962      34.920  44.470  51.450  1.00  0.00           C
ATOM   4981 HD11 LEU A 962      34.400  44.780  50.510  1.00  0.00           H
ATOM   4982 HD12 LEU A 962      35.110  43.390  51.350  1.00  0.00           H
ATOM   4983 HD13 LEU A 962      35.930  44.930  51.510  1.00  0.00           H
ATOM   4984  CD2 LEU A 962      33.900  46.080  53.110  1.00  0.00           C
ATOM   4985 HD21 LEU A 962      34.850  46.640  53.240  1.00  0.00           H
ATOM   4986 HD22 LEU A 962      33.260  46.100  54.020  1.00  0.00           H
ATOM   4987 HD23 LEU A 962      33.440  46.710  52.310  1.00  0.00           H
ATOM   4988  C   LEU A 962      32.470  42.200  54.830  1.00  0.00           C
ATOM   4989  O   LEU A 962      32.930  42.330  55.970  1.00  0.00           O
ATOM   4990  N   GLY A 963      31.210  41.670  54.580  1.00  0.00           N
ATOM   4991  HN  GLY A 963      30.890  41.480  53.660  1.00  0.00           H
ATOM   4992  CA  GLY A 963      30.200  41.510  55.690  1.00  0.00           C
ATOM   4993  HA1 GLY A 963      29.280  41.250  55.200  1.00  0.00           H
ATOM   4994  HA2 GLY A 963      30.040  42.370  56.320  1.00  0.00           H
ATOM   4995  C   GLY A 963      30.410  40.290  56.530  1.00  0.00           C
ATOM   4996  O   GLY A 963      30.200  40.400  57.750  1.00  0.00           O
ATOM   4997  N   VAL A 964      30.890  39.180  55.890  1.00  0.00           N
ATOM   4998  HN  VAL A 964      30.980  39.060  54.910  1.00  0.00           H
ATOM   4999  CA  VAL A 964      31.250  37.960  56.690  1.00  0.00           C
ATOM   5000  HA  VAL A 964      30.560  37.820  57.510  1.00  0.00           H
ATOM   5001  CB  VAL A 964      31.190  36.760  55.710  1.00  0.00           C
ATOM   5002  HB  VAL A 964      31.750  36.930  54.760  1.00  0.00           H
ATOM   5003  CG1 VAL A 964      31.580  35.420  56.340  1.00  0.00           C
ATOM   5004 HG11 VAL A 964      31.390  34.630  55.590  1.00  0.00           H
ATOM   5005 HG12 VAL A 964      31.010  35.320  57.290  1.00  0.00           H
ATOM   5006 HG13 VAL A 964      32.660  35.380  56.600  1.00  0.00           H
ATOM   5007  CG2 VAL A 964      29.720  36.580  55.280  1.00  0.00           C
ATOM   5008 HG21 VAL A 964      29.010  36.560  56.140  1.00  0.00           H
ATOM   5009 HG22 VAL A 964      29.690  35.690  54.610  1.00  0.00           H
ATOM   5010 HG23 VAL A 964      29.290  37.430  54.700  1.00  0.00           H
ATOM   5011  C   VAL A 964      32.610  38.170  57.440  1.00  0.00           C
ATOM   5012  O   VAL A 964      32.760  37.640  58.530  1.00  0.00           O
ATOM   5013  N   CYS A 965      33.580  38.920  56.890  1.00  0.00           N
ATOM   5014  HN  CYS A 965      33.350  39.480  56.110  1.00  0.00           H
ATOM   5015  CA  CYS A 965      34.750  39.350  57.690  1.00  0.00           C
ATOM   5016  HA  CYS A 965      35.110  38.470  58.190  1.00  0.00           H
ATOM   5017  CB  CYS A 965      35.780  40.100  56.860  1.00  0.00           C
ATOM   5018  HB1 CYS A 965      36.360  40.920  57.340  1.00  0.00           H
ATOM   5019  HB2 CYS A 965      35.170  40.650  56.110  1.00  0.00           H
ATOM   5020  SG  CYS A 965      36.990  38.990  56.010  1.00  0.00           S
ATOM   5021  HG1 CYS A 965      36.450  39.140  54.810  1.00  0.00           H
ATOM   5022  C   CYS A 965      34.450  40.210  58.830  1.00  0.00           C
ATOM   5023  O   CYS A 965      34.900  40.010  59.970  1.00  0.00           O
ATOM   5024  N   SER A 966      33.500  41.140  58.620  1.00  0.00           N
ATOM   5025  HN  SER A 966      33.260  41.370  57.690  1.00  0.00           H
ATOM   5026  CA  SER A 966      33.080  42.010  59.730  1.00  0.00           C
ATOM   5027  HA  SER A 966      34.000  42.520  60.010  1.00  0.00           H
ATOM   5028  CB  SER A 966      32.190  43.200  59.220  1.00  0.00           C
ATOM   5029  HB1 SER A 966      32.080  43.940  60.040  1.00  0.00           H
ATOM   5030  HB2 SER A 966      31.160  42.950  58.860  1.00  0.00           H
ATOM   5031  OG  SER A 966      33.010  43.770  58.200  1.00  0.00           O
ATOM   5032  HG1 SER A 966      32.880  43.170  57.470  1.00  0.00           H
ATOM   5033  C   SER A 966      32.530  41.320  61.010  1.00  0.00           C
ATOM   5034  O   SER A 966      32.750  41.710  62.110  1.00  0.00           O
ATOM   5035  N   VAL A 967      31.900  40.140  60.850  1.00  0.00           N
ATOM   5036  HN  VAL A 967      31.790  39.650  59.990  1.00  0.00           H
ATOM   5037  CA  VAL A 967      31.370  39.350  61.980  1.00  0.00           C
ATOM   5038  HA  VAL A 967      30.810  40.000  62.630  1.00  0.00           H
ATOM   5039  CB  VAL A 967      30.420  38.230  61.450  1.00  0.00           C
ATOM   5040  HB  VAL A 967      30.840  37.510  60.730  1.00  0.00           H
ATOM   5041  CG1 VAL A 967      29.880  37.530  62.630  1.00  0.00           C
ATOM   5042 HG11 VAL A 967      29.020  36.900  62.330  1.00  0.00           H
ATOM   5043 HG12 VAL A 967      29.560  38.180  63.480  1.00  0.00           H
ATOM   5044 HG13 VAL A 967      30.580  36.710  62.910  1.00  0.00           H
ATOM   5045  CG2 VAL A 967      29.300  38.890  60.700  1.00  0.00           C
ATOM   5046 HG21 VAL A 967      29.580  39.290  59.700  1.00  0.00           H
ATOM   5047 HG22 VAL A 967      28.860  39.660  61.350  1.00  0.00           H
ATOM   5048 HG23 VAL A 967      28.550  38.130  60.390  1.00  0.00           H
ATOM   5049  C   VAL A 967      32.480  38.810  62.820  1.00  0.00           C
ATOM   5050  O   VAL A 967      32.360  38.690  64.030  1.00  0.00           O
ATOM   5051  N   MET A 968      33.570  38.500  62.150  1.00  0.00           N
ATOM   5052  HN  MET A 968      33.610  38.670  61.160  1.00  0.00           H
ATOM   5053  CA  MET A 968      34.740  37.960  62.740  1.00  0.00           C
ATOM   5054  HA  MET A 968      34.500  37.620  63.730  1.00  0.00           H
ATOM   5055  CB  MET A 968      35.350  36.790  61.990  1.00  0.00           C
ATOM   5056  HB1 MET A 968      36.350  36.560  62.400  1.00  0.00           H
ATOM   5057  HB2 MET A 968      35.460  37.130  60.940  1.00  0.00           H
ATOM   5058  CG  MET A 968      34.530  35.550  62.240  1.00  0.00           C
ATOM   5059  HG1 MET A 968      34.300  35.500  63.330  1.00  0.00           H
ATOM   5060  HG2 MET A 968      35.120  34.650  61.970  1.00  0.00           H
[truncated: 6,873,249 more chars]
