# Supplementary material for: CryoEM and computational modeling structural insights into the pH regulator NBCn1
Source: Nat Commun. 2025 Nov 11;16:9932. doi: 10.1038/s41467-025-64868-z (PMC12606367; doi:10.1038/s41467-025-64868-z)
Supplement: Supplementary file 7 — Supplementary Data 5 [file 41467_2025_64868_MOESM7_ESM.zip › 100ns_z_restr_MD_NBCn1_2NaCO3/hNBCn1_IF/z-restr_hNBCn1_IF_2NaCO3_last_step_69.pdb]

REMARK    GENERATED BY TRJCONV
TITLE     Title t= 101000.00000 step= 50500000
REMARK    THIS IS A SIMULATION BOX
CRYST1   92.753   92.753  103.549  90.00  90.00  90.00 P 1           1
MODEL        1
ATOM      1  N   LEU A 585      25.710  36.790  37.120  1.00  0.00           N
ATOM      2  HT1 LEU A 585      26.330  36.240  36.500  1.00  0.00           H
ATOM      3  HT2 LEU A 585      25.760  37.760  36.740  1.00  0.00           H
ATOM      4  HT3 LEU A 585      24.730  36.470  36.920  1.00  0.00           H
ATOM      5  CA  LEU A 585      26.020  36.740  38.570  1.00  0.00           C
ATOM      6  HA  LEU A 585      27.080  36.970  38.670  1.00  0.00           H
ATOM      7  CB  LEU A 585      25.130  37.890  39.130  1.00  0.00           C
ATOM      8  HB1 LEU A 585      24.040  37.740  38.980  1.00  0.00           H
ATOM      9  HB2 LEU A 585      25.370  38.750  38.460  1.00  0.00           H
ATOM     10  CG  LEU A 585      25.380  38.230  40.580  1.00  0.00           C
ATOM     11  HG  LEU A 585      25.550  37.340  41.230  1.00  0.00           H
ATOM     12  CD1 LEU A 585      26.730  38.990  40.640  1.00  0.00           C
ATOM     13 HD11 LEU A 585      26.880  39.630  39.750  1.00  0.00           H
ATOM     14 HD12 LEU A 585      27.550  38.230  40.740  1.00  0.00           H
ATOM     15 HD13 LEU A 585      26.740  39.580  41.590  1.00  0.00           H
ATOM     16  CD2 LEU A 585      24.290  39.120  41.230  1.00  0.00           C
ATOM     17 HD21 LEU A 585      23.280  38.680  41.260  1.00  0.00           H
ATOM     18 HD22 LEU A 585      24.090  40.010  40.600  1.00  0.00           H
ATOM     19 HD23 LEU A 585      24.500  39.370  42.300  1.00  0.00           H
ATOM     20  C   LEU A 585      25.650  35.410  39.260  1.00  0.00           C
ATOM     21  O   LEU A 585      26.490  34.510  39.330  1.00  0.00           O
ATOM     22  N   ILE A 586      24.480  35.320  39.830  1.00  0.00           N
ATOM     23  HN  ILE A 586      23.730  35.910  39.530  1.00  0.00           H
ATOM     24  CA  ILE A 586      24.240  34.110  40.710  1.00  0.00           C
ATOM     25  HA  ILE A 586      25.050  34.060  41.420  1.00  0.00           H
ATOM     26  CB  ILE A 586      22.970  34.300  41.610  1.00  0.00           C
ATOM     27  HB  ILE A 586      22.120  34.360  40.890  1.00  0.00           H
ATOM     28  CG2 ILE A 586      22.730  33.120  42.590  1.00  0.00           C
ATOM     29 HG21 ILE A 586      22.750  32.200  41.960  1.00  0.00           H
ATOM     30 HG22 ILE A 586      21.790  33.330  43.130  1.00  0.00           H
ATOM     31 HG23 ILE A 586      23.450  33.000  43.420  1.00  0.00           H
ATOM     32  CG1 ILE A 586      22.890  35.670  42.320  1.00  0.00           C
ATOM     33 HG11 ILE A 586      21.870  35.790  42.740  1.00  0.00           H
ATOM     34 HG12 ILE A 586      22.980  36.470  41.550  1.00  0.00           H
ATOM     35  CD  ILE A 586      23.900  35.970  43.480  1.00  0.00           C
ATOM     36  HD1 ILE A 586      24.920  35.710  43.090  1.00  0.00           H
ATOM     37  HD2 ILE A 586      23.620  35.230  44.270  1.00  0.00           H
ATOM     38  HD3 ILE A 586      23.920  37.050  43.750  1.00  0.00           H
ATOM     39  C   ILE A 586      24.200  32.750  39.910  1.00  0.00           C
ATOM     40  O   ILE A 586      24.790  31.720  40.320  1.00  0.00           O
ATOM     41  N   LEU A 587      23.430  32.710  38.830  1.00  0.00           N
ATOM     42  HN  LEU A 587      22.840  33.490  38.630  1.00  0.00           H
ATOM     43  CA  LEU A 587      23.110  31.670  37.950  1.00  0.00           C
ATOM     44  HA  LEU A 587      22.700  30.800  38.440  1.00  0.00           H
ATOM     45  CB  LEU A 587      22.000  32.230  36.940  1.00  0.00           C
ATOM     46  HB1 LEU A 587      22.260  33.260  36.590  1.00  0.00           H
ATOM     47  HB2 LEU A 587      21.010  32.360  37.430  1.00  0.00           H
ATOM     48  CG  LEU A 587      21.850  31.390  35.660  1.00  0.00           C
ATOM     49  HG  LEU A 587      22.830  31.310  35.150  1.00  0.00           H
ATOM     50  CD1 LEU A 587      21.350  29.970  36.000  1.00  0.00           C
ATOM     51 HD11 LEU A 587      20.310  30.110  36.340  1.00  0.00           H
ATOM     52 HD12 LEU A 587      21.870  29.540  36.890  1.00  0.00           H
ATOM     53 HD13 LEU A 587      21.320  29.300  35.120  1.00  0.00           H
ATOM     54  CD2 LEU A 587      20.890  31.990  34.650  1.00  0.00           C
ATOM     55 HD21 LEU A 587      21.360  32.960  34.370  1.00  0.00           H
ATOM     56 HD22 LEU A 587      19.910  32.160  35.150  1.00  0.00           H
ATOM     57 HD23 LEU A 587      20.770  31.360  33.750  1.00  0.00           H
ATOM     58  C   LEU A 587      24.410  31.070  37.220  1.00  0.00           C
ATOM     59  O   LEU A 587      24.520  29.820  37.140  1.00  0.00           O
ATOM     60  N   ASP A 588      25.330  31.930  36.890  1.00  0.00           N
ATOM     61  HN  ASP A 588      25.070  32.890  36.910  1.00  0.00           H
ATOM     62  CA  ASP A 588      26.760  31.480  36.600  1.00  0.00           C
ATOM     63  HA  ASP A 588      26.840  30.970  35.650  1.00  0.00           H
ATOM     64  CB  ASP A 588      27.580  32.810  36.460  1.00  0.00           C
ATOM     65  HB1 ASP A 588      28.630  32.600  36.170  1.00  0.00           H
ATOM     66  HB2 ASP A 588      27.710  33.310  37.440  1.00  0.00           H
ATOM     67  CG  ASP A 588      26.990  33.750  35.490  1.00  0.00           C
ATOM     68  OD1 ASP A 588      27.100  34.980  35.620  1.00  0.00           O
ATOM     69  OD2 ASP A 588      26.570  33.240  34.410  1.00  0.00           O
ATOM     70  C   ASP A 588      27.410  30.610  37.660  1.00  0.00           C
ATOM     71  O   ASP A 588      28.050  29.610  37.260  1.00  0.00           O
ATOM     72  N   ILE A 589      27.350  30.820  38.960  1.00  0.00           N
ATOM     73  HN  ILE A 589      26.830  31.580  39.340  1.00  0.00           H
ATOM     74  CA  ILE A 589      27.820  29.810  39.950  1.00  0.00           C
ATOM     75  HA  ILE A 589      28.880  29.690  39.780  1.00  0.00           H
ATOM     76  CB  ILE A 589      27.600  30.250  41.350  1.00  0.00           C
ATOM     77  HB  ILE A 589      26.490  30.300  41.480  1.00  0.00           H
ATOM     78  CG2 ILE A 589      27.980  29.190  42.380  1.00  0.00           C
ATOM     79 HG21 ILE A 589      27.450  28.220  42.300  1.00  0.00           H
ATOM     80 HG22 ILE A 589      27.830  29.510  43.440  1.00  0.00           H
ATOM     81 HG23 ILE A 589      29.050  28.980  42.200  1.00  0.00           H
ATOM     82  CG1 ILE A 589      28.190  31.620  41.750  1.00  0.00           C
ATOM     83 HG11 ILE A 589      27.870  32.440  41.070  1.00  0.00           H
ATOM     84 HG12 ILE A 589      29.300  31.500  41.700  1.00  0.00           H
ATOM     85  CD  ILE A 589      27.820  32.000  43.140  1.00  0.00           C
ATOM     86  HD1 ILE A 589      28.280  31.430  43.970  1.00  0.00           H
ATOM     87  HD2 ILE A 589      26.730  31.860  43.240  1.00  0.00           H
ATOM     88  HD3 ILE A 589      28.030  33.080  43.290  1.00  0.00           H
ATOM     89  C   ILE A 589      27.260  28.340  39.720  1.00  0.00           C
ATOM     90  O   ILE A 589      27.900  27.320  39.720  1.00  0.00           O
ATOM     91  N   LYS A 590      25.910  28.290  39.480  1.00  0.00           N
ATOM     92  HN  LYS A 590      25.350  29.110  39.610  1.00  0.00           H
ATOM     93  CA  LYS A 590      25.200  27.010  39.110  1.00  0.00           C
ATOM     94  HA  LYS A 590      25.460  26.270  39.850  1.00  0.00           H
ATOM     95  CB  LYS A 590      23.630  27.080  39.240  1.00  0.00           C
ATOM     96  HB1 LYS A 590      23.170  27.840  38.570  1.00  0.00           H
ATOM     97  HB2 LYS A 590      23.580  27.310  40.330  1.00  0.00           H
ATOM     98  CG  LYS A 590      23.040  25.740  38.930  1.00  0.00           C
ATOM     99  HG1 LYS A 590      23.410  24.980  39.650  1.00  0.00           H
ATOM    100  HG2 LYS A 590      23.260  25.320  37.930  1.00  0.00           H
ATOM    101  CD  LYS A 590      21.500  25.690  39.110  1.00  0.00           C
ATOM    102  HD1 LYS A 590      21.160  25.720  40.180  1.00  0.00           H
ATOM    103  HD2 LYS A 590      21.150  24.700  38.720  1.00  0.00           H
ATOM    104  CE  LYS A 590      20.670  26.620  38.190  1.00  0.00           C
ATOM    105  HE1 LYS A 590      20.670  26.320  37.120  1.00  0.00           H
ATOM    106  HE2 LYS A 590      21.100  27.640  38.120  1.00  0.00           H
ATOM    107  NZ  LYS A 590      19.310  26.710  38.650  1.00  0.00           N
ATOM    108  HZ1 LYS A 590      18.770  27.240  37.950  1.00  0.00           H
ATOM    109  HZ2 LYS A 590      19.170  27.120  39.600  1.00  0.00           H
ATOM    110  HZ3 LYS A 590      18.880  25.760  38.710  1.00  0.00           H
ATOM    111  C   LYS A 590      25.720  26.420  37.820  1.00  0.00           C
ATOM    112  O   LYS A 590      26.050  25.230  37.690  1.00  0.00           O
ATOM    113  N   ARG A 591      25.800  27.180  36.770  1.00  0.00           N
ATOM    114  HN  ARG A 591      25.540  28.140  36.860  1.00  0.00           H
ATOM    115  CA  ARG A 591      26.210  26.820  35.500  1.00  0.00           C
ATOM    116  HA  ARG A 591      25.640  25.950  35.200  1.00  0.00           H
ATOM    117  CB  ARG A 591      25.880  27.800  34.320  1.00  0.00           C
ATOM    118  HB1 ARG A 591      26.450  27.510  33.420  1.00  0.00           H
ATOM    119  HB2 ARG A 591      26.300  28.780  34.640  1.00  0.00           H
ATOM    120  CG  ARG A 591      24.370  27.820  33.980  1.00  0.00           C
ATOM    121  HG1 ARG A 591      23.810  27.990  34.940  1.00  0.00           H
ATOM    122  HG2 ARG A 591      24.070  26.840  33.550  1.00  0.00           H
ATOM    123  CD  ARG A 591      23.990  28.870  32.940  1.00  0.00           C
ATOM    124  HD1 ARG A 591      24.690  28.850  32.070  1.00  0.00           H
ATOM    125  HD2 ARG A 591      23.990  29.780  33.590  1.00  0.00           H
ATOM    126  NE  ARG A 591      22.580  28.770  32.510  1.00  0.00           N
ATOM    127  HE  ARG A 591      22.150  27.870  32.560  1.00  0.00           H
ATOM    128  CZ  ARG A 591      22.050  29.600  31.610  1.00  0.00           C
ATOM    129  NH1 ARG A 591      22.510  30.770  31.290  1.00  0.00           N
ATOM    130 HH11 ARG A 591      23.350  31.240  31.500  1.00  0.00           H
ATOM    131 HH12 ARG A 591      22.000  31.350  30.650  1.00  0.00           H
ATOM    132  NH2 ARG A 591      20.950  29.120  31.040  1.00  0.00           N
ATOM    133 HH21 ARG A 591      20.750  29.490  30.140  1.00  0.00           H
ATOM    134 HH22 ARG A 591      20.630  28.170  31.110  1.00  0.00           H
ATOM    135  C   ARG A 591      27.750  26.480  35.450  1.00  0.00           C
ATOM    136  O   ARG A 591      28.160  25.580  34.640  1.00  0.00           O
ATOM    137  N   LYS A 592      28.570  27.120  36.290  1.00  0.00           N
ATOM    138  HN  LYS A 592      28.360  27.860  36.930  1.00  0.00           H
ATOM    139  CA  LYS A 592      29.990  26.750  36.350  1.00  0.00           C
ATOM    140  HA  LYS A 592      30.300  26.230  35.460  1.00  0.00           H
ATOM    141  CB  LYS A 592      30.900  27.960  36.650  1.00  0.00           C
ATOM    142  HB1 LYS A 592      31.980  27.700  36.680  1.00  0.00           H
ATOM    143  HB2 LYS A 592      30.580  28.570  37.530  1.00  0.00           H
ATOM    144  CG  LYS A 592      30.860  29.100  35.600  1.00  0.00           C
ATOM    145  HG1 LYS A 592      31.460  29.890  36.090  1.00  0.00           H
ATOM    146  HG2 LYS A 592      29.800  29.260  35.310  1.00  0.00           H
ATOM    147  CD  LYS A 592      31.650  28.640  34.400  1.00  0.00           C
ATOM    148  HD1 LYS A 592      31.120  27.790  33.930  1.00  0.00           H
ATOM    149  HD2 LYS A 592      32.620  28.170  34.610  1.00  0.00           H
ATOM    150  CE  LYS A 592      31.730  29.780  33.370  1.00  0.00           C
ATOM    151  HE1 LYS A 592      32.110  30.710  33.840  1.00  0.00           H
ATOM    152  HE2 LYS A 592      30.770  29.960  32.840  1.00  0.00           H
ATOM    153  NZ  LYS A 592      32.790  29.510  32.350  1.00  0.00           N
ATOM    154  HZ1 LYS A 592      33.660  29.210  32.850  1.00  0.00           H
ATOM    155  HZ2 LYS A 592      32.880  30.220  31.590  1.00  0.00           H
ATOM    156  HZ3 LYS A 592      32.530  28.650  31.830  1.00  0.00           H
ATOM    157  C   LYS A 592      30.350  25.650  37.370  1.00  0.00           C
ATOM    158  O   LYS A 592      31.500  25.320  37.680  1.00  0.00           O
ATOM    159  N   ALA A 593      29.350  25.180  38.140  1.00  0.00           N
ATOM    160  HN  ALA A 593      28.420  25.500  38.030  1.00  0.00           H
ATOM    161  CA  ALA A 593      29.580  24.070  39.040  1.00  0.00           C
ATOM    162  HA  ALA A 593      30.490  24.310  39.560  1.00  0.00           H
ATOM    163  CB  ALA A 593      28.340  23.980  39.990  1.00  0.00           C
ATOM    164  HB1 ALA A 593      28.090  24.950  40.450  1.00  0.00           H
ATOM    165  HB2 ALA A 593      28.490  23.320  40.860  1.00  0.00           H
ATOM    166  HB3 ALA A 593      27.480  23.560  39.430  1.00  0.00           H
ATOM    167  C   ALA A 593      29.970  22.680  38.450  1.00  0.00           C
ATOM    168  O   ALA A 593      30.850  22.030  39.060  1.00  0.00           O
ATOM    169  N   PRO A 594      29.530  22.130  37.350  1.00  0.00           N
ATOM    170  CD  PRO A 594      28.360  22.480  36.630  1.00  0.00           C
ATOM    171  HD1 PRO A 594      28.350  23.560  36.410  1.00  0.00           H
ATOM    172  HD2 PRO A 594      27.520  22.200  37.310  1.00  0.00           H
ATOM    173  CA  PRO A 594      30.150  20.940  36.760  1.00  0.00           C
ATOM    174  HA  PRO A 594      30.410  20.170  37.470  1.00  0.00           H
ATOM    175  CB  PRO A 594      29.070  20.400  35.750  1.00  0.00           C
ATOM    176  HB1 PRO A 594      28.540  19.640  36.370  1.00  0.00           H
ATOM    177  HB2 PRO A 594      29.380  19.790  34.880  1.00  0.00           H
ATOM    178  CG  PRO A 594      28.280  21.680  35.390  1.00  0.00           C
ATOM    179  HG1 PRO A 594      28.820  22.150  34.550  1.00  0.00           H
ATOM    180  HG2 PRO A 594      27.240  21.520  35.080  1.00  0.00           H
ATOM    181  C   PRO A 594      31.540  21.150  36.120  1.00  0.00           C
ATOM    182  O   PRO A 594      32.010  20.270  35.430  1.00  0.00           O
ATOM    183  N   PHE A 595      32.160  22.310  36.410  1.00  0.00           N
ATOM    184  HN  PHE A 595      31.700  22.920  37.040  1.00  0.00           H
ATOM    185  CA  PHE A 595      33.500  22.560  35.920  1.00  0.00           C
ATOM    186  HA  PHE A 595      33.850  21.700  35.350  1.00  0.00           H
ATOM    187  CB  PHE A 595      33.480  23.860  35.100  1.00  0.00           C
ATOM    188  HB1 PHE A 595      34.480  24.270  34.850  1.00  0.00           H
ATOM    189  HB2 PHE A 595      32.950  24.620  35.720  1.00  0.00           H
ATOM    190  CG  PHE A 595      32.730  23.610  33.760  1.00  0.00           C
ATOM    191  CD1 PHE A 595      31.540  24.240  33.420  1.00  0.00           C
ATOM    192  HD1 PHE A 595      31.110  24.860  34.200  1.00  0.00           H
ATOM    193  CE1 PHE A 595      30.850  24.010  32.270  1.00  0.00           C
ATOM    194  HE1 PHE A 595      29.910  24.490  32.100  1.00  0.00           H
ATOM    195  CZ  PHE A 595      31.440  23.120  31.370  1.00  0.00           C
ATOM    196  HZ  PHE A 595      31.000  22.810  30.440  1.00  0.00           H
ATOM    197  CD2 PHE A 595      33.280  22.670  32.870  1.00  0.00           C
ATOM    198  HD2 PHE A 595      34.170  22.120  33.130  1.00  0.00           H
ATOM    199  CE2 PHE A 595      32.590  22.370  31.700  1.00  0.00           C
ATOM    200  HE2 PHE A 595      33.030  21.690  31.000  1.00  0.00           H
ATOM    201  C   PHE A 595      34.500  22.670  37.010  1.00  0.00           C
ATOM    202  O   PHE A 595      35.620  22.960  36.690  1.00  0.00           O
ATOM    203  N   PHE A 596      34.090  22.650  38.280  1.00  0.00           N
ATOM    204  HN  PHE A 596      33.150  22.520  38.570  1.00  0.00           H
ATOM    205  CA  PHE A 596      35.070  22.740  39.340  1.00  0.00           C
ATOM    206  HA  PHE A 596      35.730  23.570  39.110  1.00  0.00           H
ATOM    207  CB  PHE A 596      34.300  23.200  40.610  1.00  0.00           C
ATOM    208  HB1 PHE A 596      33.470  22.460  40.730  1.00  0.00           H
ATOM    209  HB2 PHE A 596      33.880  24.230  40.560  1.00  0.00           H
ATOM    210  CG  PHE A 596      35.150  23.170  41.900  1.00  0.00           C
ATOM    211  CD1 PHE A 596      34.830  22.470  43.090  1.00  0.00           C
ATOM    212  HD1 PHE A 596      33.880  21.960  43.070  1.00  0.00           H
ATOM    213  CE1 PHE A 596      35.600  22.580  44.220  1.00  0.00           C
ATOM    214  HE1 PHE A 596      35.310  21.970  45.060  1.00  0.00           H
ATOM    215  CZ  PHE A 596      36.790  23.320  44.170  1.00  0.00           C
ATOM    216  HZ  PHE A 596      37.310  23.430  45.110  1.00  0.00           H
ATOM    217  CD2 PHE A 596      36.250  23.960  41.890  1.00  0.00           C
ATOM    218  HD2 PHE A 596      36.520  24.470  40.980  1.00  0.00           H
ATOM    219  CE2 PHE A 596      37.120  24.040  43.010  1.00  0.00           C
ATOM    220  HE2 PHE A 596      38.040  24.600  42.930  1.00  0.00           H
ATOM    221  C   PHE A 596      36.020  21.530  39.420  1.00  0.00           C
ATOM    222  O   PHE A 596      37.170  21.710  39.660  1.00  0.00           O
ATOM    223  N   LEU A 597      35.560  20.250  39.070  1.00  0.00           N
ATOM    224  HN  LEU A 597      34.590  20.040  39.000  1.00  0.00           H
ATOM    225  CA  LEU A 597      36.440  19.090  38.960  1.00  0.00           C
ATOM    226  HA  LEU A 597      36.990  18.990  39.880  1.00  0.00           H
ATOM    227  CB  LEU A 597      35.620  17.800  38.860  1.00  0.00           C
ATOM    228  HB1 LEU A 597      34.770  17.990  38.160  1.00  0.00           H
ATOM    229  HB2 LEU A 597      35.240  17.660  39.900  1.00  0.00           H
ATOM    230  CG  LEU A 597      36.480  16.540  38.580  1.00  0.00           C
ATOM    231  HG  LEU A 597      36.870  16.720  37.550  1.00  0.00           H
ATOM    232  CD1 LEU A 597      37.620  16.270  39.590  1.00  0.00           C
ATOM    233 HD11 LEU A 597      38.180  17.120  40.020  1.00  0.00           H
ATOM    234 HD12 LEU A 597      38.290  15.530  39.100  1.00  0.00           H
ATOM    235 HD13 LEU A 597      37.140  15.880  40.510  1.00  0.00           H
ATOM    236  CD2 LEU A 597      35.670  15.270  38.480  1.00  0.00           C
ATOM    237 HD21 LEU A 597      36.130  14.300  38.210  1.00  0.00           H
ATOM    238 HD22 LEU A 597      34.870  15.500  37.740  1.00  0.00           H
ATOM    239 HD23 LEU A 597      35.120  15.230  39.450  1.00  0.00           H
ATOM    240  C   LEU A 597      37.470  19.300  37.790  1.00  0.00           C
ATOM    241  O   LEU A 597      38.650  18.970  37.960  1.00  0.00           O
ATOM    242  N   SER A 598      37.030  19.810  36.580  1.00  0.00           N
ATOM    243  HN  SER A 598      36.050  19.730  36.480  1.00  0.00           H
ATOM    244  CA  SER A 598      37.830  20.170  35.410  1.00  0.00           C
ATOM    245  HA  SER A 598      38.170  19.190  35.110  1.00  0.00           H
ATOM    246  CB  SER A 598      36.940  20.910  34.340  1.00  0.00           C
ATOM    247  HB1 SER A 598      36.520  21.810  34.840  1.00  0.00           H
ATOM    248  HB2 SER A 598      36.090  20.210  34.170  1.00  0.00           H
ATOM    249  OG  SER A 598      37.700  21.110  33.110  1.00  0.00           O
ATOM    250  HG1 SER A 598      38.230  21.880  33.370  1.00  0.00           H
ATOM    251  C   SER A 598      38.890  21.220  35.790  1.00  0.00           C
ATOM    252  O   SER A 598      40.030  21.170  35.310  1.00  0.00           O
ATOM    253  N   ASP A 599      38.680  22.200  36.630  1.00  0.00           N
ATOM    254  HN  ASP A 599      37.750  22.350  36.970  1.00  0.00           H
ATOM    255  CA  ASP A 599      39.670  23.150  37.090  1.00  0.00           C
ATOM    256  HA  ASP A 599      40.080  23.600  36.200  1.00  0.00           H
ATOM    257  CB  ASP A 599      38.970  24.310  37.980  1.00  0.00           C
ATOM    258  HB1 ASP A 599      39.690  24.740  38.710  1.00  0.00           H
ATOM    259  HB2 ASP A 599      38.190  23.790  38.580  1.00  0.00           H
ATOM    260  CG  ASP A 599      38.350  25.390  37.170  1.00  0.00           C
ATOM    261  OD1 ASP A 599      38.180  25.280  35.930  1.00  0.00           O
ATOM    262  OD2 ASP A 599      37.990  26.400  37.810  1.00  0.00           O
ATOM    263  C   ASP A 599      40.780  22.390  37.940  1.00  0.00           C
ATOM    264  O   ASP A 599      41.950  22.660  37.850  1.00  0.00           O
ATOM    265  N   PHE A 600      40.370  21.470  38.810  1.00  0.00           N
ATOM    266  HN  PHE A 600      39.410  21.370  39.040  1.00  0.00           H
ATOM    267  CA  PHE A 600      41.260  20.590  39.570  1.00  0.00           C
ATOM    268  HA  PHE A 600      42.000  21.230  40.020  1.00  0.00           H
ATOM    269  CB  PHE A 600      40.470  19.760  40.730  1.00  0.00           C
ATOM    270  HB1 PHE A 600      39.570  19.300  40.270  1.00  0.00           H
ATOM    271  HB2 PHE A 600      40.050  20.350  41.570  1.00  0.00           H
ATOM    272  CG  PHE A 600      41.340  18.720  41.310  1.00  0.00           C
ATOM    273  CD1 PHE A 600      41.270  17.310  40.990  1.00  0.00           C
ATOM    274  HD1 PHE A 600      40.450  17.060  40.340  1.00  0.00           H
ATOM    275  CE1 PHE A 600      42.210  16.490  41.560  1.00  0.00           C
ATOM    276  HE1 PHE A 600      42.130  15.420  41.440  1.00  0.00           H
ATOM    277  CZ  PHE A 600      43.330  16.980  42.250  1.00  0.00           C
ATOM    278  HZ  PHE A 600      44.220  16.390  42.470  1.00  0.00           H
ATOM    279  CD2 PHE A 600      42.400  19.160  42.080  1.00  0.00           C
ATOM    280  HD2 PHE A 600      42.480  20.230  42.170  1.00  0.00           H
ATOM    281  CE2 PHE A 600      43.400  18.290  42.500  1.00  0.00           C
ATOM    282  HE2 PHE A 600      44.320  18.650  42.920  1.00  0.00           H
ATOM    283  C   PHE A 600      42.150  19.650  38.650  1.00  0.00           C
ATOM    284  O   PHE A 600      43.360  19.570  38.810  1.00  0.00           O
ATOM    285  N   LYS A 601      41.550  19.080  37.600  1.00  0.00           N
ATOM    286  HN  LYS A 601      40.570  19.070  37.480  1.00  0.00           H
ATOM    287  CA  LYS A 601      42.410  18.390  36.610  1.00  0.00           C
ATOM    288  HA  LYS A 601      43.030  17.760  37.240  1.00  0.00           H
ATOM    289  CB  LYS A 601      41.500  17.580  35.630  1.00  0.00           C
ATOM    290  HB1 LYS A 601      42.070  17.100  34.800  1.00  0.00           H
ATOM    291  HB2 LYS A 601      40.760  18.250  35.140  1.00  0.00           H
ATOM    292  CG  LYS A 601      40.630  16.470  36.270  1.00  0.00           C
ATOM    293  HG1 LYS A 601      39.940  16.940  37.010  1.00  0.00           H
ATOM    294  HG2 LYS A 601      41.290  15.760  36.830  1.00  0.00           H
ATOM    295  CD  LYS A 601      39.690  15.680  35.300  1.00  0.00           C
ATOM    296  HD1 LYS A 601      40.310  15.350  34.450  1.00  0.00           H
ATOM    297  HD2 LYS A 601      38.970  16.430  34.890  1.00  0.00           H
ATOM    298  CE  LYS A 601      38.880  14.600  36.070  1.00  0.00           C
ATOM    299  HE1 LYS A 601      38.310  14.980  36.940  1.00  0.00           H
ATOM    300  HE2 LYS A 601      39.580  13.830  36.460  1.00  0.00           H
ATOM    301  NZ  LYS A 601      37.960  13.960  35.120  1.00  0.00           N
ATOM    302  HZ1 LYS A 601      38.420  13.600  34.260  1.00  0.00           H
ATOM    303  HZ2 LYS A 601      37.210  14.640  34.850  1.00  0.00           H
ATOM    304  HZ3 LYS A 601      37.410  13.190  35.560  1.00  0.00           H
ATOM    305  C   LYS A 601      43.370  19.270  35.850  1.00  0.00           C
ATOM    306  O   LYS A 601      44.450  18.830  35.460  1.00  0.00           O
ATOM    307  N   ASP A 602      42.890  20.590  35.650  1.00  0.00           N
ATOM    308  HN  ASP A 602      41.970  20.790  36.010  1.00  0.00           H
ATOM    309  CA  ASP A 602      43.740  21.570  34.970  1.00  0.00           C
ATOM    310  HA  ASP A 602      44.280  21.140  34.140  1.00  0.00           H
ATOM    311  CB  ASP A 602      42.860  22.700  34.490  1.00  0.00           C
ATOM    312  HB1 ASP A 602      43.380  23.700  34.500  1.00  0.00           H
ATOM    313  HB2 ASP A 602      42.090  22.950  35.240  1.00  0.00           H
ATOM    314  CG  ASP A 602      42.170  22.290  33.210  1.00  0.00           C
ATOM    315  OD1 ASP A 602      41.070  22.930  32.940  1.00  0.00           O
ATOM    316  OD2 ASP A 602      42.530  21.380  32.470  1.00  0.00           O
ATOM    317  C   ASP A 602      44.890  22.110  35.790  1.00  0.00           C
ATOM    318  O   ASP A 602      45.920  22.480  35.210  1.00  0.00           O
ATOM    319  N   ALA A 603      44.840  21.980  37.140  1.00  0.00           N
ATOM    320  HN  ALA A 603      43.940  21.770  37.520  1.00  0.00           H
ATOM    321  CA  ALA A 603      45.830  22.370  38.070  1.00  0.00           C
ATOM    322  HA  ALA A 603      46.400  23.190  37.690  1.00  0.00           H
ATOM    323  CB  ALA A 603      45.090  22.880  39.390  1.00  0.00           C
ATOM    324  HB1 ALA A 603      44.330  23.660  39.140  1.00  0.00           H
ATOM    325  HB2 ALA A 603      45.760  23.300  40.180  1.00  0.00           H
ATOM    326  HB3 ALA A 603      44.570  22.050  39.900  1.00  0.00           H
ATOM    327  C   ALA A 603      46.850  21.270  38.450  1.00  0.00           C
ATOM    328  O   ALA A 603      47.820  21.500  39.170  1.00  0.00           O
ATOM    329  N   LEU A 604      46.750  20.080  37.850  1.00  0.00           N
ATOM    330  HN  LEU A 604      45.850  19.890  37.440  1.00  0.00           H
ATOM    331  CA  LEU A 604      47.740  19.040  37.880  1.00  0.00           C
ATOM    332  HA  LEU A 604      48.210  19.080  38.850  1.00  0.00           H
ATOM    333  CB  LEU A 604      47.160  17.610  37.700  1.00  0.00           C
ATOM    334  HB1 LEU A 604      47.990  16.870  37.550  1.00  0.00           H
ATOM    335  HB2 LEU A 604      46.680  17.610  36.690  1.00  0.00           H
ATOM    336  CG  LEU A 604      46.230  17.140  38.840  1.00  0.00           C
ATOM    337  HG  LEU A 604      45.270  17.720  38.860  1.00  0.00           H
ATOM    338  CD1 LEU A 604      45.780  15.710  38.620  1.00  0.00           C
ATOM    339 HD11 LEU A 604      44.930  15.340  39.220  1.00  0.00           H
ATOM    340 HD12 LEU A 604      46.610  15.020  38.880  1.00  0.00           H
ATOM    341 HD13 LEU A 604      45.480  15.680  37.540  1.00  0.00           H
ATOM    342  CD2 LEU A 604      46.790  17.110  40.280  1.00  0.00           C
ATOM    343 HD21 LEU A 604      46.020  16.710  40.970  1.00  0.00           H
ATOM    344 HD22 LEU A 604      46.960  18.190  40.510  1.00  0.00           H
ATOM    345 HD23 LEU A 604      47.790  16.650  40.370  1.00  0.00           H
ATOM    346  C   LEU A 604      48.840  19.280  36.800  1.00  0.00           C
ATOM    347  O   LEU A 604      48.560  19.120  35.620  1.00  0.00           O
ATOM    348  N   SER A 605      50.060  19.780  37.140  1.00  0.00           N
ATOM    349  HN  SER A 605      50.130  20.060  38.100  1.00  0.00           H
ATOM    350  CA  SER A 605      50.950  20.370  36.180  1.00  0.00           C
ATOM    351  HA  SER A 605      51.280  19.650  35.440  1.00  0.00           H
ATOM    352  CB  SER A 605      50.340  21.510  35.340  1.00  0.00           C
ATOM    353  HB1 SER A 605      49.370  21.850  35.780  1.00  0.00           H
ATOM    354  HB2 SER A 605      50.010  21.130  34.350  1.00  0.00           H
ATOM    355  OG  SER A 605      51.190  22.610  34.940  1.00  0.00           O
ATOM    356  HG1 SER A 605      51.710  22.230  34.230  1.00  0.00           H
ATOM    357  C   SER A 605      52.120  20.980  36.980  1.00  0.00           C
ATOM    358  O   SER A 605      51.890  21.410  38.090  1.00  0.00           O
ATOM    359  N   LEU A 606      53.320  20.930  36.400  1.00  0.00           N
ATOM    360  HN  LEU A 606      53.470  20.480  35.520  1.00  0.00           H
ATOM    361  CA  LEU A 606      54.490  21.390  37.110  1.00  0.00           C
ATOM    362  HA  LEU A 606      54.590  20.950  38.090  1.00  0.00           H
ATOM    363  CB  LEU A 606      55.890  21.100  36.370  1.00  0.00           C
ATOM    364  HB1 LEU A 606      55.840  21.450  35.310  1.00  0.00           H
ATOM    365  HB2 LEU A 606      56.110  20.010  36.430  1.00  0.00           H
ATOM    366  CG  LEU A 606      57.100  21.670  37.200  1.00  0.00           C
ATOM    367  HG  LEU A 606      57.040  22.780  37.170  1.00  0.00           H
ATOM    368  CD1 LEU A 606      57.200  21.100  38.660  1.00  0.00           C
ATOM    369 HD11 LEU A 606      56.310  21.350  39.290  1.00  0.00           H
ATOM    370 HD12 LEU A 606      58.070  21.530  39.200  1.00  0.00           H
ATOM    371 HD13 LEU A 606      57.360  20.010  38.500  1.00  0.00           H
ATOM    372  CD2 LEU A 606      58.350  21.170  36.480  1.00  0.00           C
ATOM    373 HD21 LEU A 606      58.470  21.520  35.430  1.00  0.00           H
ATOM    374 HD22 LEU A 606      58.420  20.070  36.370  1.00  0.00           H
ATOM    375 HD23 LEU A 606      59.230  21.410  37.100  1.00  0.00           H
ATOM    376  C   LEU A 606      54.480  22.880  37.360  1.00  0.00           C
ATOM    377  O   LEU A 606      54.780  23.350  38.440  1.00  0.00           O
ATOM    378  N   GLN A 607      54.090  23.720  36.390  1.00  0.00           N
ATOM    379  HN  GLN A 607      53.860  23.400  35.460  1.00  0.00           H
ATOM    380  CA  GLN A 607      54.130  25.150  36.480  1.00  0.00           C
ATOM    381  HA  GLN A 607      55.050  25.480  36.960  1.00  0.00           H
ATOM    382  CB  GLN A 607      54.040  25.840  35.080  1.00  0.00           C
ATOM    383  HB1 GLN A 607      53.150  25.420  34.550  1.00  0.00           H
ATOM    384  HB2 GLN A 607      54.880  25.510  34.440  1.00  0.00           H
ATOM    385  CG  GLN A 607      54.220  27.400  35.000  1.00  0.00           C
ATOM    386  HG1 GLN A 607      53.340  27.820  35.540  1.00  0.00           H
ATOM    387  HG2 GLN A 607      54.030  27.630  33.940  1.00  0.00           H
ATOM    388  CD  GLN A 607      55.430  28.090  35.600  1.00  0.00           C
ATOM    389  OE1 GLN A 607      56.550  28.040  35.020  1.00  0.00           O
ATOM    390  NE2 GLN A 607      55.250  28.790  36.740  1.00  0.00           N
ATOM    391 HE21 GLN A 607      55.850  29.520  37.050  1.00  0.00           H
ATOM    392 HE22 GLN A 607      54.390  28.680  37.230  1.00  0.00           H
ATOM    393  C   GLN A 607      52.970  25.660  37.270  1.00  0.00           C
ATOM    394  O   GLN A 607      53.080  26.600  38.050  1.00  0.00           O
ATOM    395  N   CYS A 608      51.810  24.910  37.240  1.00  0.00           N
ATOM    396  HN  CYS A 608      51.800  24.050  36.740  1.00  0.00           H
ATOM    397  CA  CYS A 608      50.720  25.100  38.240  1.00  0.00           C
ATOM    398  HA  CYS A 608      50.490  26.160  38.230  1.00  0.00           H
ATOM    399  CB  CYS A 608      49.450  24.210  37.860  1.00  0.00           C
ATOM    400  HB1 CYS A 608      48.630  24.140  38.610  1.00  0.00           H
ATOM    401  HB2 CYS A 608      49.830  23.160  37.810  1.00  0.00           H
ATOM    402  SG  CYS A 608      48.540  24.690  36.390  1.00  0.00           S
ATOM    403  HG1 CYS A 608      49.510  24.320  35.570  1.00  0.00           H
ATOM    404  C   CYS A 608      51.120  24.960  39.690  1.00  0.00           C
ATOM    405  O   CYS A 608      50.940  25.950  40.470  1.00  0.00           O
ATOM    406  N   LEU A 609      51.790  23.810  40.040  1.00  0.00           N
ATOM    407  HN  LEU A 609      51.870  23.130  39.310  1.00  0.00           H
ATOM    408  CA  LEU A 609      52.330  23.570  41.350  1.00  0.00           C
ATOM    409  HA  LEU A 609      51.470  23.660  42.010  1.00  0.00           H
ATOM    410  CB  LEU A 609      52.830  22.100  41.550  1.00  0.00           C
ATOM    411  HB1 LEU A 609      53.630  21.870  40.810  1.00  0.00           H
ATOM    412  HB2 LEU A 609      51.920  21.530  41.260  1.00  0.00           H
ATOM    413  CG  LEU A 609      53.330  21.720  42.930  1.00  0.00           C
ATOM    414  HG  LEU A 609      54.070  22.480  43.260  1.00  0.00           H
ATOM    415  CD1 LEU A 609      52.340  21.680  44.080  1.00  0.00           C
ATOM    416 HD11 LEU A 609      52.930  21.570  45.020  1.00  0.00           H
ATOM    417 HD12 LEU A 609      51.480  20.970  44.020  1.00  0.00           H
ATOM    418 HD13 LEU A 609      51.850  22.670  44.200  1.00  0.00           H
ATOM    419  CD2 LEU A 609      54.190  20.430  42.800  1.00  0.00           C
ATOM    420 HD21 LEU A 609      53.750  19.680  42.120  1.00  0.00           H
ATOM    421 HD22 LEU A 609      54.360  19.950  43.790  1.00  0.00           H
ATOM    422 HD23 LEU A 609      55.170  20.660  42.360  1.00  0.00           H
ATOM    423  C   LEU A 609      53.310  24.500  41.870  1.00  0.00           C
ATOM    424  O   LEU A 609      53.330  24.990  42.960  1.00  0.00           O
ATOM    425  N   ALA A 610      54.320  24.810  40.960  1.00  0.00           N
ATOM    426  HN  ALA A 610      54.360  24.300  40.110  1.00  0.00           H
ATOM    427  CA  ALA A 610      55.370  25.770  41.090  1.00  0.00           C
ATOM    428  HA  ALA A 610      56.040  25.530  41.900  1.00  0.00           H
ATOM    429  CB  ALA A 610      56.110  25.720  39.760  1.00  0.00           C
ATOM    430  HB1 ALA A 610      57.020  26.360  39.840  1.00  0.00           H
ATOM    431  HB2 ALA A 610      55.440  26.290  39.080  1.00  0.00           H
ATOM    432  HB3 ALA A 610      56.390  24.700  39.420  1.00  0.00           H
ATOM    433  C   ALA A 610      54.890  27.210  41.320  1.00  0.00           C
ATOM    434  O   ALA A 610      55.470  27.900  42.160  1.00  0.00           O
ATOM    435  N   SER A 611      53.900  27.620  40.580  1.00  0.00           N
ATOM    436  HN  SER A 611      53.600  27.100  39.780  1.00  0.00           H
ATOM    437  CA  SER A 611      53.130  28.860  40.690  1.00  0.00           C
ATOM    438  HA  SER A 611      53.880  29.630  40.780  1.00  0.00           H
ATOM    439  CB  SER A 611      52.080  29.310  39.680  1.00  0.00           C
ATOM    440  HB1 SER A 611      51.930  30.420  39.620  1.00  0.00           H
ATOM    441  HB2 SER A 611      51.130  28.730  39.750  1.00  0.00           H
ATOM    442  OG  SER A 611      52.630  29.140  38.380  1.00  0.00           O
ATOM    443  HG1 SER A 611      52.660  28.180  38.220  1.00  0.00           H
ATOM    444  C   SER A 611      52.390  28.980  42.040  1.00  0.00           C
ATOM    445  O   SER A 611      52.380  29.990  42.740  1.00  0.00           O
ATOM    446  N   ILE A 612      51.800  27.900  42.560  1.00  0.00           N
ATOM    447  HN  ILE A 612      51.770  27.090  41.990  1.00  0.00           H
ATOM    448  CA  ILE A 612      51.080  27.890  43.840  1.00  0.00           C
ATOM    449  HA  ILE A 612      50.400  28.710  43.770  1.00  0.00           H
ATOM    450  CB  ILE A 612      50.390  26.560  44.190  1.00  0.00           C
ATOM    451  HB  ILE A 612      51.050  25.730  43.860  1.00  0.00           H
ATOM    452  CG2 ILE A 612      50.130  26.230  45.720  1.00  0.00           C
ATOM    453 HG21 ILE A 612      49.510  25.320  45.790  1.00  0.00           H
ATOM    454 HG22 ILE A 612      49.450  27.030  46.060  1.00  0.00           H
ATOM    455 HG23 ILE A 612      51.090  26.130  46.270  1.00  0.00           H
ATOM    456  CG1 ILE A 612      49.070  26.420  43.370  1.00  0.00           C
ATOM    457 HG11 ILE A 612      49.170  26.960  42.400  1.00  0.00           H
ATOM    458 HG12 ILE A 612      48.270  26.870  44.000  1.00  0.00           H
ATOM    459  CD  ILE A 612      48.780  25.000  42.970  1.00  0.00           C
ATOM    460  HD1 ILE A 612      48.150  24.950  42.050  1.00  0.00           H
ATOM    461  HD2 ILE A 612      48.250  24.420  43.770  1.00  0.00           H
ATOM    462  HD3 ILE A 612      49.760  24.480  42.800  1.00  0.00           H
ATOM    463  C   ILE A 612      52.100  28.250  44.890  1.00  0.00           C
ATOM    464  O   ILE A 612      51.820  28.980  45.850  1.00  0.00           O
ATOM    465  N   LEU A 613      53.300  27.690  44.750  1.00  0.00           N
ATOM    466  HN  LEU A 613      53.410  27.000  44.030  1.00  0.00           H
ATOM    467  CA  LEU A 613      54.460  27.950  45.630  1.00  0.00           C
ATOM    468  HA  LEU A 613      54.120  27.820  46.650  1.00  0.00           H
ATOM    469  CB  LEU A 613      55.560  26.840  45.430  1.00  0.00           C
ATOM    470  HB1 LEU A 613      56.420  27.130  46.070  1.00  0.00           H
ATOM    471  HB2 LEU A 613      55.920  26.840  44.380  1.00  0.00           H
ATOM    472  CG  LEU A 613      55.110  25.420  45.690  1.00  0.00           C
ATOM    473  HG  LEU A 613      54.040  25.320  45.400  1.00  0.00           H
ATOM    474  CD1 LEU A 613      55.940  24.540  44.750  1.00  0.00           C
ATOM    475 HD11 LEU A 613      57.000  24.690  45.030  1.00  0.00           H
ATOM    476 HD12 LEU A 613      55.780  24.680  43.660  1.00  0.00           H
ATOM    477 HD13 LEU A 613      55.780  23.440  44.890  1.00  0.00           H
ATOM    478  CD2 LEU A 613      55.300  25.050  47.160  1.00  0.00           C
ATOM    479 HD21 LEU A 613      54.980  23.990  47.230  1.00  0.00           H
ATOM    480 HD22 LEU A 613      54.700  25.750  47.780  1.00  0.00           H
ATOM    481 HD23 LEU A 613      56.380  25.090  47.440  1.00  0.00           H
ATOM    482  C   LEU A 613      55.090  29.310  45.610  1.00  0.00           C
ATOM    483  O   LEU A 613      55.260  29.920  46.620  1.00  0.00           O
ATOM    484  N   PHE A 614      55.340  29.790  44.380  1.00  0.00           N
ATOM    485  HN  PHE A 614      55.240  29.170  43.600  1.00  0.00           H
ATOM    486  CA  PHE A 614      55.780  31.180  44.040  1.00  0.00           C
ATOM    487  HA  PHE A 614      56.710  31.390  44.540  1.00  0.00           H
ATOM    488  CB  PHE A 614      55.950  31.190  42.510  1.00  0.00           C
ATOM    489  HB1 PHE A 614      54.990  30.850  42.070  1.00  0.00           H
ATOM    490  HB2 PHE A 614      56.760  30.530  42.150  1.00  0.00           H
ATOM    491  CG  PHE A 614      56.080  32.610  41.940  1.00  0.00           C
ATOM    492  CD1 PHE A 614      55.140  33.250  41.120  1.00  0.00           C
ATOM    493  HD1 PHE A 614      54.150  32.850  41.000  1.00  0.00           H
ATOM    494  CE1 PHE A 614      55.370  34.530  40.540  1.00  0.00           C
ATOM    495  HE1 PHE A 614      54.670  34.920  39.830  1.00  0.00           H
ATOM    496  CZ  PHE A 614      56.640  35.110  40.620  1.00  0.00           C
ATOM    497  HZ  PHE A 614      56.820  36.100  40.250  1.00  0.00           H
ATOM    498  CD2 PHE A 614      57.360  33.180  42.010  1.00  0.00           C
ATOM    499  HD2 PHE A 614      58.160  32.710  42.570  1.00  0.00           H
ATOM    500  CE2 PHE A 614      57.650  34.420  41.410  1.00  0.00           C
ATOM    501  HE2 PHE A 614      58.650  34.820  41.410  1.00  0.00           H
ATOM    502  C   PHE A 614      54.770  32.240  44.550  1.00  0.00           C
ATOM    503  O   PHE A 614      55.160  33.170  45.260  1.00  0.00           O
ATOM    504  N   LEU A 615      53.480  32.050  44.290  1.00  0.00           N
ATOM    505  HN  LEU A 615      53.110  31.230  43.880  1.00  0.00           H
ATOM    506  CA  LEU A 615      52.500  33.060  44.520  1.00  0.00           C
ATOM    507  HA  LEU A 615      52.910  34.050  44.320  1.00  0.00           H
ATOM    508  CB  LEU A 615      51.220  32.860  43.740  1.00  0.00           C
ATOM    509  HB1 LEU A 615      50.280  33.410  43.950  1.00  0.00           H
ATOM    510  HB2 LEU A 615      50.940  31.830  44.030  1.00  0.00           H
ATOM    511  CG  LEU A 615      51.310  33.040  42.230  1.00  0.00           C
ATOM    512  HG  LEU A 615      52.180  32.510  41.790  1.00  0.00           H
ATOM    513  CD1 LEU A 615      50.070  32.510  41.580  1.00  0.00           C
ATOM    514 HD11 LEU A 615      49.170  32.950  42.080  1.00  0.00           H
ATOM    515 HD12 LEU A 615      50.080  31.410  41.730  1.00  0.00           H
ATOM    516 HD13 LEU A 615      49.940  32.760  40.510  1.00  0.00           H
ATOM    517  CD2 LEU A 615      51.550  34.540  41.860  1.00  0.00           C
ATOM    518 HD21 LEU A 615      51.790  34.670  40.790  1.00  0.00           H
ATOM    519 HD22 LEU A 615      52.350  34.990  42.480  1.00  0.00           H
ATOM    520 HD23 LEU A 615      50.580  35.030  42.080  1.00  0.00           H
ATOM    521  C   LEU A 615      52.170  33.190  46.020  1.00  0.00           C
ATOM    522  O   LEU A 615      51.880  34.260  46.450  1.00  0.00           O
ATOM    523  N   TYR A 616      52.240  32.030  46.760  1.00  0.00           N
ATOM    524  HN  TYR A 616      52.370  31.160  46.290  1.00  0.00           H
ATOM    525  CA  TYR A 616      52.100  31.910  48.240  1.00  0.00           C
ATOM    526  HA  TYR A 616      51.160  32.290  48.630  1.00  0.00           H
ATOM    527  CB  TYR A 616      52.330  30.410  48.720  1.00  0.00           C
ATOM    528  HB1 TYR A 616      53.300  30.050  48.290  1.00  0.00           H
ATOM    529  HB2 TYR A 616      51.430  29.860  48.340  1.00  0.00           H
ATOM    530  CG  TYR A 616      52.380  30.260  50.250  1.00  0.00           C
ATOM    531  CD1 TYR A 616      53.570  30.050  50.920  1.00  0.00           C
ATOM    532  HD1 TYR A 616      54.440  29.700  50.380  1.00  0.00           H
ATOM    533  CE1 TYR A 616      53.630  30.050  52.280  1.00  0.00           C
ATOM    534  HE1 TYR A 616      54.450  29.650  52.850  1.00  0.00           H
ATOM    535  CZ  TYR A 616      52.510  30.340  53.050  1.00  0.00           C
ATOM    536  OH  TYR A 616      52.730  30.370  54.460  1.00  0.00           O
ATOM    537  HH  TYR A 616      51.930  30.310  54.980  1.00  0.00           H
ATOM    538  CD2 TYR A 616      51.230  30.580  50.980  1.00  0.00           C
ATOM    539  HD2 TYR A 616      50.350  30.930  50.470  1.00  0.00           H
ATOM    540  CE2 TYR A 616      51.300  30.630  52.390  1.00  0.00           C
ATOM    541  HE2 TYR A 616      50.400  30.850  52.930  1.00  0.00           H
ATOM    542  C   TYR A 616      53.130  32.790  48.910  1.00  0.00           C
ATOM    543  O   TYR A 616      52.760  33.600  49.750  1.00  0.00           O
ATOM    544  N   CYS A 617      54.430  32.710  48.470  1.00  0.00           N
ATOM    545  HN  CYS A 617      54.660  32.240  47.620  1.00  0.00           H
ATOM    546  CA  CYS A 617      55.550  33.520  49.020  1.00  0.00           C
ATOM    547  HA  CYS A 617      55.770  33.230  50.030  1.00  0.00           H
ATOM    548  CB  CYS A 617      56.870  33.330  48.120  1.00  0.00           C
ATOM    549  HB1 CYS A 617      57.650  34.080  48.410  1.00  0.00           H
ATOM    550  HB2 CYS A 617      56.790  33.580  47.040  1.00  0.00           H
ATOM    551  SG  CYS A 617      57.510  31.710  48.160  1.00  0.00           S
ATOM    552  HG1 CYS A 617      56.350  31.060  48.120  1.00  0.00           H
ATOM    553  C   CYS A 617      55.330  35.090  48.770  1.00  0.00           C
ATOM    554  O   CYS A 617      55.410  35.940  49.650  1.00  0.00           O
ATOM    555  N   ALA A 618      54.950  35.480  47.550  1.00  0.00           N
ATOM    556  HN  ALA A 618      54.850  34.800  46.820  1.00  0.00           H
ATOM    557  CA  ALA A 618      54.690  36.820  47.160  1.00  0.00           C
ATOM    558  HA  ALA A 618      55.540  37.440  47.420  1.00  0.00           H
ATOM    559  CB  ALA A 618      54.640  36.890  45.650  1.00  0.00           C
ATOM    560  HB1 ALA A 618      53.820  36.260  45.260  1.00  0.00           H
ATOM    561  HB2 ALA A 618      55.460  36.350  45.100  1.00  0.00           H
ATOM    562  HB3 ALA A 618      54.700  37.940  45.290  1.00  0.00           H
ATOM    563  C   ALA A 618      53.480  37.440  47.870  1.00  0.00           C
ATOM    564  O   ALA A 618      53.420  38.620  48.170  1.00  0.00           O
ATOM    565  N   CYS A 619      52.460  36.660  48.010  1.00  0.00           N
ATOM    566  HN  CYS A 619      52.610  35.720  47.690  1.00  0.00           H
ATOM    567  CA  CYS A 619      51.210  36.980  48.630  1.00  0.00           C
ATOM    568  HA  CYS A 619      50.880  37.880  48.110  1.00  0.00           H
ATOM    569  CB  CYS A 619      50.130  35.930  48.420  1.00  0.00           C
ATOM    570  HB1 CYS A 619      50.310  34.920  48.830  1.00  0.00           H
ATOM    571  HB2 CYS A 619      50.060  35.630  47.360  1.00  0.00           H
ATOM    572  SG  CYS A 619      48.400  36.490  48.790  1.00  0.00           S
ATOM    573  HG1 CYS A 619      48.350  37.460  47.900  1.00  0.00           H
ATOM    574  C   CYS A 619      51.390  37.180  50.120  1.00  0.00           C
ATOM    575  O   CYS A 619      50.850  38.080  50.770  1.00  0.00           O
ATOM    576  N   MET A 620      52.200  36.310  50.810  1.00  0.00           N
ATOM    577  HN  MET A 620      52.580  35.560  50.270  1.00  0.00           H
ATOM    578  CA  MET A 620      52.410  36.300  52.240  1.00  0.00           C
ATOM    579  HA  MET A 620      51.450  36.260  52.730  1.00  0.00           H
ATOM    580  CB  MET A 620      53.170  35.000  52.650  1.00  0.00           C
ATOM    581  HB1 MET A 620      54.010  35.110  53.370  1.00  0.00           H
ATOM    582  HB2 MET A 620      53.740  34.670  51.750  1.00  0.00           H
ATOM    583  CG  MET A 620      52.320  33.750  52.850  1.00  0.00           C
ATOM    584  HG1 MET A 620      53.000  32.890  52.730  1.00  0.00           H
ATOM    585  HG2 MET A 620      51.540  33.520  52.090  1.00  0.00           H
ATOM    586  SD  MET A 620      51.630  33.680  54.550  1.00  0.00           S
ATOM    587  CE  MET A 620      52.960  34.010  55.680  1.00  0.00           C
ATOM    588  HE1 MET A 620      53.330  35.060  55.660  1.00  0.00           H
ATOM    589  HE2 MET A 620      53.760  33.380  55.250  1.00  0.00           H
ATOM    590  HE3 MET A 620      52.730  33.610  56.690  1.00  0.00           H
ATOM    591  C   MET A 620      53.040  37.530  52.790  1.00  0.00           C
ATOM    592  O   MET A 620      52.630  38.050  53.810  1.00  0.00           O
ATOM    593  N   SER A 621      54.060  38.080  52.080  1.00  0.00           N
ATOM    594  HN  SER A 621      54.410  37.690  51.230  1.00  0.00           H
ATOM    595  CA  SER A 621      54.850  39.210  52.440  1.00  0.00           C
ATOM    596  HA  SER A 621      55.300  38.960  53.390  1.00  0.00           H
ATOM    597  CB  SER A 621      56.160  39.470  51.540  1.00  0.00           C
ATOM    598  HB1 SER A 621      56.800  40.120  52.180  1.00  0.00           H
ATOM    599  HB2 SER A 621      56.020  40.090  50.620  1.00  0.00           H
ATOM    600  OG  SER A 621      56.970  38.320  51.290  1.00  0.00           O
ATOM    601  HG1 SER A 621      56.530  37.710  50.690  1.00  0.00           H
ATOM    602  C   SER A 621      53.970  40.460  52.700  1.00  0.00           C
ATOM    603  O   SER A 621      54.070  40.880  53.880  1.00  0.00           O
ATOM    604  N   PRO A 622      53.100  40.920  51.860  1.00  0.00           N
ATOM    605  CD  PRO A 622      52.900  40.580  50.440  1.00  0.00           C
ATOM    606  HD1 PRO A 622      52.740  39.490  50.360  1.00  0.00           H
ATOM    607  HD2 PRO A 622      53.670  41.000  49.770  1.00  0.00           H
ATOM    608  CA  PRO A 622      52.310  42.040  52.180  1.00  0.00           C
ATOM    609  HA  PRO A 622      52.840  42.800  52.730  1.00  0.00           H
ATOM    610  CB  PRO A 622      51.730  42.630  50.830  1.00  0.00           C
ATOM    611  HB1 PRO A 622      52.440  43.330  50.350  1.00  0.00           H
ATOM    612  HB2 PRO A 622      50.780  43.170  51.030  1.00  0.00           H
ATOM    613  CG  PRO A 622      51.660  41.390  49.970  1.00  0.00           C
ATOM    614  HG1 PRO A 622      50.820  40.720  50.250  1.00  0.00           H
ATOM    615  HG2 PRO A 622      51.690  41.750  48.920  1.00  0.00           H
ATOM    616  C   PRO A 622      51.250  41.750  53.240  1.00  0.00           C
ATOM    617  O   PRO A 622      51.080  42.630  54.090  1.00  0.00           O
ATOM    618  N   VAL A 623      50.580  40.580  53.180  1.00  0.00           N
ATOM    619  HN  VAL A 623      50.930  39.890  52.540  1.00  0.00           H
ATOM    620  CA  VAL A 623      49.640  40.270  54.220  1.00  0.00           C
ATOM    621  HA  VAL A 623      48.870  41.030  54.110  1.00  0.00           H
ATOM    622  CB  VAL A 623      48.900  38.930  53.820  1.00  0.00           C
ATOM    623  HB  VAL A 623      49.610  38.080  53.690  1.00  0.00           H
ATOM    624  CG1 VAL A 623      47.850  38.570  54.880  1.00  0.00           C
ATOM    625 HG11 VAL A 623      48.420  38.260  55.780  1.00  0.00           H
ATOM    626 HG12 VAL A 623      47.240  37.640  54.870  1.00  0.00           H
ATOM    627 HG13 VAL A 623      47.290  39.500  55.080  1.00  0.00           H
ATOM    628  CG2 VAL A 623      48.170  39.160  52.490  1.00  0.00           C
ATOM    629 HG21 VAL A 623      47.670  40.160  52.410  1.00  0.00           H
ATOM    630 HG22 VAL A 623      47.480  38.330  52.230  1.00  0.00           H
ATOM    631 HG23 VAL A 623      48.930  39.090  51.690  1.00  0.00           H
ATOM    632  C   VAL A 623      50.280  40.210  55.620  1.00  0.00           C
ATOM    633  O   VAL A 623      49.620  40.810  56.550  1.00  0.00           O
ATOM    634  N   ILE A 624      51.470  39.610  55.910  1.00  0.00           N
ATOM    635  HN  ILE A 624      51.910  39.160  55.140  1.00  0.00           H
ATOM    636  CA  ILE A 624      52.150  39.640  57.180  1.00  0.00           C
ATOM    637  HA  ILE A 624      51.400  39.220  57.830  1.00  0.00           H
ATOM    638  CB  ILE A 624      53.430  38.790  57.370  1.00  0.00           C
ATOM    639  HB  ILE A 624      54.160  39.010  56.570  1.00  0.00           H
ATOM    640  CG2 ILE A 624      54.150  39.080  58.730  1.00  0.00           C
ATOM    641 HG21 ILE A 624      55.080  38.460  58.720  1.00  0.00           H
ATOM    642 HG22 ILE A 624      53.530  38.820  59.600  1.00  0.00           H
ATOM    643 HG23 ILE A 624      54.420  40.150  58.810  1.00  0.00           H
ATOM    644  CG1 ILE A 624      53.030  37.290  57.270  1.00  0.00           C
ATOM    645 HG11 ILE A 624      54.020  36.780  57.240  1.00  0.00           H
ATOM    646 HG12 ILE A 624      52.430  37.000  56.370  1.00  0.00           H
ATOM    647  CD  ILE A 624      52.340  36.750  58.540  1.00  0.00           C
ATOM    648  HD1 ILE A 624      52.130  35.660  58.500  1.00  0.00           H
ATOM    649  HD2 ILE A 624      51.330  37.180  58.590  1.00  0.00           H
ATOM    650  HD3 ILE A 624      52.960  37.060  59.410  1.00  0.00           H
ATOM    651  C   ILE A 624      52.400  41.080  57.600  1.00  0.00           C
ATOM    652  O   ILE A 624      52.170  41.490  58.740  1.00  0.00           O
ATOM    653  N   THR A 625      53.030  41.900  56.730  1.00  0.00           N
ATOM    654  HN  THR A 625      53.340  41.540  55.850  1.00  0.00           H
ATOM    655  CA  THR A 625      53.440  43.260  56.970  1.00  0.00           C
ATOM    656  HA  THR A 625      53.970  43.240  57.910  1.00  0.00           H
ATOM    657  CB  THR A 625      54.180  43.870  55.740  1.00  0.00           C
ATOM    658  HB  THR A 625      53.360  44.010  54.990  1.00  0.00           H
ATOM    659  OG1 THR A 625      55.200  43.050  55.330  1.00  0.00           O
ATOM    660  HG1 THR A 625      54.920  42.270  54.870  1.00  0.00           H
ATOM    661  CG2 THR A 625      54.790  45.290  56.080  1.00  0.00           C
ATOM    662 HG21 THR A 625      55.160  45.900  55.230  1.00  0.00           H
ATOM    663 HG22 THR A 625      55.660  45.240  56.780  1.00  0.00           H
ATOM    664 HG23 THR A 625      53.990  45.910  56.540  1.00  0.00           H
ATOM    665  C   THR A 625      52.170  44.120  57.180  1.00  0.00           C
ATOM    666  O   THR A 625      52.250  44.840  58.140  1.00  0.00           O
ATOM    667  N   PHE A 626      51.080  43.980  56.400  1.00  0.00           N
ATOM    668  HN  PHE A 626      51.070  43.330  55.650  1.00  0.00           H
ATOM    669  CA  PHE A 626      49.800  44.650  56.620  1.00  0.00           C
ATOM    670  HA  PHE A 626      50.100  45.690  56.620  1.00  0.00           H
ATOM    671  CB  PHE A 626      48.850  44.260  55.470  1.00  0.00           C
ATOM    672  HB1 PHE A 626      48.720  43.160  55.410  1.00  0.00           H
ATOM    673  HB2 PHE A 626      49.380  44.630  54.570  1.00  0.00           H
ATOM    674  CG  PHE A 626      47.450  44.810  55.590  1.00  0.00           C
ATOM    675  CD1 PHE A 626      46.440  43.850  55.540  1.00  0.00           C
ATOM    676  HD1 PHE A 626      46.690  42.800  55.660  1.00  0.00           H
ATOM    677  CE1 PHE A 626      45.110  44.190  55.610  1.00  0.00           C
ATOM    678  HE1 PHE A 626      44.310  43.460  55.680  1.00  0.00           H
ATOM    679  CZ  PHE A 626      44.830  45.540  55.750  1.00  0.00           C
ATOM    680  HZ  PHE A 626      43.780  45.800  55.810  1.00  0.00           H
ATOM    681  CD2 PHE A 626      47.130  46.150  55.730  1.00  0.00           C
ATOM    682  HD2 PHE A 626      47.880  46.920  55.760  1.00  0.00           H
ATOM    683  CE2 PHE A 626      45.710  46.520  55.830  1.00  0.00           C
ATOM    684  HE2 PHE A 626      45.390  47.550  55.950  1.00  0.00           H
ATOM    685  C   PHE A 626      49.190  44.470  57.990  1.00  0.00           C
ATOM    686  O   PHE A 626      48.750  45.440  58.640  1.00  0.00           O
ATOM    687  N   GLY A 627      49.180  43.210  58.390  1.00  0.00           N
ATOM    688  HN  GLY A 627      49.540  42.410  57.900  1.00  0.00           H
ATOM    689  CA  GLY A 627      48.730  42.930  59.780  1.00  0.00           C
ATOM    690  HA1 GLY A 627      48.700  41.860  59.830  1.00  0.00           H
ATOM    691  HA2 GLY A 627      47.790  43.430  59.950  1.00  0.00           H
ATOM    692  C   GLY A 627      49.670  43.490  60.900  1.00  0.00           C
ATOM    693  O   GLY A 627      49.190  44.100  61.860  1.00  0.00           O
ATOM    694  N   GLY A 628      51.000  43.390  60.740  1.00  0.00           N
ATOM    695  HN  GLY A 628      51.270  42.850  59.950  1.00  0.00           H
ATOM    696  CA  GLY A 628      51.910  44.260  61.510  1.00  0.00           C
ATOM    697  HA1 GLY A 628      52.880  44.020  61.110  1.00  0.00           H
ATOM    698  HA2 GLY A 628      51.760  44.010  62.550  1.00  0.00           H
ATOM    699  C   GLY A 628      51.630  45.790  61.670  1.00  0.00           C
ATOM    700  O   GLY A 628      51.330  46.340  62.710  1.00  0.00           O
ATOM    701  N   LEU A 629      51.410  46.420  60.520  1.00  0.00           N
ATOM    702  HN  LEU A 629      51.690  45.960  59.680  1.00  0.00           H
ATOM    703  CA  LEU A 629      51.070  47.810  60.340  1.00  0.00           C
ATOM    704  HA  LEU A 629      51.710  48.440  60.940  1.00  0.00           H
ATOM    705  CB  LEU A 629      51.130  48.260  58.870  1.00  0.00           C
ATOM    706  HB1 LEU A 629      50.800  49.320  58.820  1.00  0.00           H
ATOM    707  HB2 LEU A 629      50.520  47.680  58.150  1.00  0.00           H
ATOM    708  CG  LEU A 629      52.580  48.310  58.240  1.00  0.00           C
ATOM    709  HG  LEU A 629      53.110  47.380  58.530  1.00  0.00           H
ATOM    710  CD1 LEU A 629      52.400  48.210  56.690  1.00  0.00           C
ATOM    711 HD11 LEU A 629      51.570  48.760  56.180  1.00  0.00           H
ATOM    712 HD12 LEU A 629      52.110  47.150  56.520  1.00  0.00           H
ATOM    713 HD13 LEU A 629      53.400  48.350  56.240  1.00  0.00           H
ATOM    714  CD2 LEU A 629      53.310  49.540  58.730  1.00  0.00           C
ATOM    715 HD21 LEU A 629      52.690  50.410  58.450  1.00  0.00           H
ATOM    716 HD22 LEU A 629      54.300  49.650  58.250  1.00  0.00           H
ATOM    717 HD23 LEU A 629      53.550  49.440  59.820  1.00  0.00           H
ATOM    718  C   LEU A 629      49.650  48.060  60.910  1.00  0.00           C
ATOM    719  O   LEU A 629      49.390  49.220  61.330  1.00  0.00           O
ATOM    720  N   LEU A 630      48.680  47.100  60.850  1.00  0.00           N
ATOM    721  HN  LEU A 630      48.900  46.320  60.280  1.00  0.00           H
ATOM    722  CA  LEU A 630      47.380  47.320  61.300  1.00  0.00           C
ATOM    723  HA  LEU A 630      47.130  48.370  61.350  1.00  0.00           H
ATOM    724  CB  LEU A 630      46.250  46.610  60.380  1.00  0.00           C
ATOM    725  HB1 LEU A 630      46.460  45.530  60.510  1.00  0.00           H
ATOM    726  HB2 LEU A 630      46.270  46.900  59.310  1.00  0.00           H
ATOM    727  CG  LEU A 630      44.700  46.660  60.710  1.00  0.00           C
ATOM    728  HG  LEU A 630      44.450  46.240  61.710  1.00  0.00           H
ATOM    729  CD1 LEU A 630      44.260  48.050  60.660  1.00  0.00           C
ATOM    730 HD11 LEU A 630      44.540  48.660  61.550  1.00  0.00           H
ATOM    731 HD12 LEU A 630      43.160  48.180  60.630  1.00  0.00           H
ATOM    732 HD13 LEU A 630      44.550  48.560  59.720  1.00  0.00           H
ATOM    733  CD2 LEU A 630      43.860  45.750  59.790  1.00  0.00           C
ATOM    734 HD21 LEU A 630      42.760  45.650  60.000  1.00  0.00           H
ATOM    735 HD22 LEU A 630      44.330  44.740  59.790  1.00  0.00           H
ATOM    736 HD23 LEU A 630      44.060  46.130  58.770  1.00  0.00           H
ATOM    737  C   LEU A 630      47.280  46.930  62.790  1.00  0.00           C
ATOM    738  O   LEU A 630      46.450  47.420  63.580  1.00  0.00           O
ATOM    739  N   GLY A 631      48.190  46.080  63.420  1.00  0.00           N
ATOM    740  HN  GLY A 631      48.850  45.650  62.800  1.00  0.00           H
ATOM    741  CA  GLY A 631      48.390  45.870  64.880  1.00  0.00           C
ATOM    742  HA1 GLY A 631      49.240  45.190  64.950  1.00  0.00           H
ATOM    743  HA2 GLY A 631      47.520  45.440  65.350  1.00  0.00           H
ATOM    744  C   GLY A 631      48.780  47.110  65.540  1.00  0.00           C
ATOM    745  O   GLY A 631      48.220  47.440  66.590  1.00  0.00           O
ATOM    746  N   GLU A 632      49.760  47.800  64.970  1.00  0.00           N
ATOM    747  HN  GLU A 632      50.330  47.450  64.230  1.00  0.00           H
ATOM    748  CA  GLU A 632      50.100  49.190  65.290  1.00  0.00           C
ATOM    749  HA  GLU A 632      50.510  49.060  66.270  1.00  0.00           H
ATOM    750  CB  GLU A 632      51.260  49.550  64.330  1.00  0.00           C
ATOM    751  HB1 GLU A 632      51.350  50.660  64.290  1.00  0.00           H
ATOM    752  HB2 GLU A 632      50.910  49.220  63.330  1.00  0.00           H
ATOM    753  CG  GLU A 632      52.660  48.980  64.770  1.00  0.00           C
ATOM    754  HG1 GLU A 632      53.500  49.150  64.060  1.00  0.00           H
ATOM    755  HG2 GLU A 632      52.470  47.890  64.910  1.00  0.00           H
ATOM    756  CD  GLU A 632      53.110  49.580  66.100  1.00  0.00           C
ATOM    757  OE1 GLU A 632      54.170  49.230  66.710  1.00  0.00           O
ATOM    758  OE2 GLU A 632      52.530  50.610  66.490  1.00  0.00           O
ATOM    759  C   GLU A 632      49.020  50.280  65.310  1.00  0.00           C
ATOM    760  O   GLU A 632      48.890  50.990  66.280  1.00  0.00           O
ATOM    761  N   ALA A 633      48.170  50.270  64.240  1.00  0.00           N
ATOM    762  HN  ALA A 633      48.470  49.690  63.500  1.00  0.00           H
ATOM    763  CA  ALA A 633      47.010  51.170  63.980  1.00  0.00           C
ATOM    764  HA  ALA A 633      47.370  52.180  64.100  1.00  0.00           H
ATOM    765  CB  ALA A 633      46.560  50.870  62.540  1.00  0.00           C
ATOM    766  HB1 ALA A 633      47.360  50.900  61.770  1.00  0.00           H
ATOM    767  HB2 ALA A 633      45.780  51.550  62.170  1.00  0.00           H
ATOM    768  HB3 ALA A 633      46.280  49.800  62.550  1.00  0.00           H
ATOM    769  C   ALA A 633      45.930  51.050  65.070  1.00  0.00           C
ATOM    770  O   ALA A 633      45.440  52.070  65.540  1.00  0.00           O
ATOM    771  N   THR A 634      45.640  49.850  65.530  1.00  0.00           N
ATOM    772  HN  THR A 634      46.080  49.060  65.110  1.00  0.00           H
ATOM    773  CA  THR A 634      44.690  49.470  66.540  1.00  0.00           C
ATOM    774  HA  THR A 634      43.890  50.200  66.600  1.00  0.00           H
ATOM    775  CB  THR A 634      44.040  48.200  66.240  1.00  0.00           C
ATOM    776  HB  THR A 634      43.200  48.080  66.950  1.00  0.00           H
ATOM    777  OG1 THR A 634      44.940  47.040  66.100  1.00  0.00           O
ATOM    778  HG1 THR A 634      45.370  47.210  65.260  1.00  0.00           H
ATOM    779  CG2 THR A 634      43.300  48.210  64.860  1.00  0.00           C
ATOM    780 HG21 THR A 634      42.520  49.010  64.890  1.00  0.00           H
ATOM    781 HG22 THR A 634      42.770  47.230  64.800  1.00  0.00           H
ATOM    782 HG23 THR A 634      43.970  48.240  63.970  1.00  0.00           H
ATOM    783  C   THR A 634      45.240  49.360  67.950  1.00  0.00           C
ATOM    784  O   THR A 634      44.590  48.900  68.880  1.00  0.00           O
ATOM    785  N   GLU A 635      46.560  49.840  68.110  1.00  0.00           N
ATOM    786  HN  GLU A 635      46.950  50.310  67.330  1.00  0.00           H
ATOM    787  CA  GLU A 635      47.390  49.670  69.270  1.00  0.00           C
ATOM    788  HA  GLU A 635      48.430  49.750  69.010  1.00  0.00           H
ATOM    789  CB  GLU A 635      47.070  50.900  70.230  1.00  0.00           C
ATOM    790  HB1 GLU A 635      47.540  50.740  71.230  1.00  0.00           H
ATOM    791  HB2 GLU A 635      45.990  50.820  70.470  1.00  0.00           H
ATOM    792  CG  GLU A 635      47.470  52.220  69.650  1.00  0.00           C
ATOM    793  HG1 GLU A 635      46.920  52.380  68.700  1.00  0.00           H
ATOM    794  HG2 GLU A 635      48.550  52.280  69.390  1.00  0.00           H
ATOM    795  CD  GLU A 635      47.140  53.300  70.590  1.00  0.00           C
ATOM    796  OE1 GLU A 635      46.000  53.500  71.020  1.00  0.00           O
ATOM    797  OE2 GLU A 635      48.060  54.130  70.890  1.00  0.00           O
ATOM    798  C   GLU A 635      47.430  48.360  69.990  1.00  0.00           C
ATOM    799  O   GLU A 635      47.050  48.230  71.130  1.00  0.00           O
ATOM    800  N   GLY A 636      47.890  47.300  69.350  1.00  0.00           N
ATOM    801  HN  GLY A 636      48.250  47.560  68.450  1.00  0.00           H
ATOM    802  CA  GLY A 636      47.980  45.920  69.780  1.00  0.00           C
ATOM    803  HA1 GLY A 636      48.340  45.890  70.800  1.00  0.00           H
ATOM    804  HA2 GLY A 636      48.590  45.360  69.090  1.00  0.00           H
ATOM    805  C   GLY A 636      46.710  45.120  69.840  1.00  0.00           C
ATOM    806  O   GLY A 636      46.570  44.240  70.720  1.00  0.00           O
ATOM    807  N   ARG A 637      45.740  45.410  68.900  1.00  0.00           N
ATOM    808  HN  ARG A 637      45.760  46.330  68.520  1.00  0.00           H
ATOM    809  CA  ARG A 637      44.560  44.560  68.810  1.00  0.00           C
ATOM    810  HA  ARG A 637      44.390  43.990  69.710  1.00  0.00           H
ATOM    811  CB  ARG A 637      43.320  45.380  68.560  1.00  0.00           C
ATOM    812  HB1 ARG A 637      42.580  44.600  68.290  1.00  0.00           H
ATOM    813  HB2 ARG A 637      43.530  46.130  67.770  1.00  0.00           H
ATOM    814  CG  ARG A 637      42.900  46.170  69.830  1.00  0.00           C
ATOM    815  HG1 ARG A 637      43.790  46.780  70.060  1.00  0.00           H
ATOM    816  HG2 ARG A 637      42.730  45.450  70.660  1.00  0.00           H
ATOM    817  CD  ARG A 637      41.690  47.080  69.800  1.00  0.00           C
ATOM    818  HD1 ARG A 637      41.830  47.900  69.060  1.00  0.00           H
ATOM    819  HD2 ARG A 637      41.490  47.600  70.780  1.00  0.00           H
ATOM    820  NE  ARG A 637      40.540  46.160  69.590  1.00  0.00           N
ATOM    821  HE  ARG A 637      40.410  45.900  68.630  1.00  0.00           H
ATOM    822  CZ  ARG A 637      39.860  45.590  70.520  1.00  0.00           C
ATOM    823  NH1 ARG A 637      39.020  44.620  70.260  1.00  0.00           N
ATOM    824 HH11 ARG A 637      39.100  44.240  69.330  1.00  0.00           H
ATOM    825 HH12 ARG A 637      38.570  44.090  70.980  1.00  0.00           H
ATOM    826  NH2 ARG A 637      39.910  45.990  71.810  1.00  0.00           N
ATOM    827 HH21 ARG A 637      40.320  46.860  72.070  1.00  0.00           H
ATOM    828 HH22 ARG A 637      39.460  45.450  72.530  1.00  0.00           H
ATOM    829  C   ARG A 637      44.740  43.500  67.730  1.00  0.00           C
ATOM    830  O   ARG A 637      44.700  42.360  68.090  1.00  0.00           O
ATOM    831  N   ILE A 638      44.940  43.910  66.510  1.00  0.00           N
ATOM    832  HN  ILE A 638      45.080  44.880  66.360  1.00  0.00           H
ATOM    833  CA  ILE A 638      44.970  43.110  65.290  1.00  0.00           C
ATOM    834  HA  ILE A 638      44.240  42.330  65.440  1.00  0.00           H
ATOM    835  CB  ILE A 638      44.550  43.990  64.080  1.00  0.00           C
ATOM    836  HB  ILE A 638      45.210  44.880  64.040  1.00  0.00           H
ATOM    837  CG2 ILE A 638      44.750  43.220  62.760  1.00  0.00           C
ATOM    838 HG21 ILE A 638      45.830  43.280  62.490  1.00  0.00           H
ATOM    839 HG22 ILE A 638      44.260  43.890  62.020  1.00  0.00           H
ATOM    840 HG23 ILE A 638      44.160  42.280  62.720  1.00  0.00           H
ATOM    841  CG1 ILE A 638      43.100  44.500  64.250  1.00  0.00           C
ATOM    842 HG11 ILE A 638      42.970  45.230  63.410  1.00  0.00           H
ATOM    843 HG12 ILE A 638      43.030  45.220  65.090  1.00  0.00           H
ATOM    844  CD  ILE A 638      42.070  43.450  64.340  1.00  0.00           C
ATOM    845  HD1 ILE A 638      42.320  42.490  63.840  1.00  0.00           H
ATOM    846  HD2 ILE A 638      41.070  43.730  63.940  1.00  0.00           H
ATOM    847  HD3 ILE A 638      41.870  43.140  65.390  1.00  0.00           H
ATOM    848  C   ILE A 638      46.290  42.430  65.090  1.00  0.00           C
ATOM    849  O   ILE A 638      47.330  43.060  65.060  1.00  0.00           O
ATOM    850  N   SER A 639      46.200  41.100  64.990  1.00  0.00           N
ATOM    851  HN  SER A 639      45.280  40.700  65.010  1.00  0.00           H
ATOM    852  CA  SER A 639      47.290  40.160  64.840  1.00  0.00           C
ATOM    853  HA  SER A 639      48.130  40.650  65.320  1.00  0.00           H
ATOM    854  CB  SER A 639      47.200  38.840  65.650  1.00  0.00           C
ATOM    855  HB1 SER A 639      47.000  39.060  66.710  1.00  0.00           H
ATOM    856  HB2 SER A 639      48.140  38.230  65.560  1.00  0.00           H
ATOM    857  OG  SER A 639      46.070  38.130  65.280  1.00  0.00           O
ATOM    858  HG1 SER A 639      45.260  38.610  65.480  1.00  0.00           H
ATOM    859  C   SER A 639      47.710  39.770  63.470  1.00  0.00           C
ATOM    860  O   SER A 639      46.910  39.830  62.570  1.00  0.00           O
ATOM    861  N   ALA A 640      48.930  39.190  63.340  1.00  0.00           N
ATOM    862  HN  ALA A 640      49.580  39.080  64.070  1.00  0.00           H
ATOM    863  CA  ALA A 640      49.320  38.510  62.130  1.00  0.00           C
ATOM    864  HA  ALA A 640      49.230  39.240  61.340  1.00  0.00           H
ATOM    865  CB  ALA A 640      50.760  37.950  62.270  1.00  0.00           C
ATOM    866  HB1 ALA A 640      51.500  38.740  62.510  1.00  0.00           H
ATOM    867  HB2 ALA A 640      51.050  37.420  61.330  1.00  0.00           H
ATOM    868  HB3 ALA A 640      50.920  37.070  62.930  1.00  0.00           H
ATOM    869  C   ALA A 640      48.460  37.260  61.690  1.00  0.00           C
ATOM    870  O   ALA A 640      48.230  37.070  60.500  1.00  0.00           O
ATOM    871  N   ILE A 641      48.070  36.550  62.720  1.00  0.00           N
ATOM    872  HN  ILE A 641      48.560  36.710  63.580  1.00  0.00           H
ATOM    873  CA  ILE A 641      47.110  35.460  62.610  1.00  0.00           C
ATOM    874  HA  ILE A 641      47.300  34.790  61.780  1.00  0.00           H
ATOM    875  CB  ILE A 641      46.990  34.680  63.960  1.00  0.00           C
ATOM    876  HB  ILE A 641      46.420  35.300  64.680  1.00  0.00           H
ATOM    877  CG2 ILE A 641      46.140  33.410  63.710  1.00  0.00           C
ATOM    878 HG21 ILE A 641      46.610  32.620  63.080  1.00  0.00           H
ATOM    879 HG22 ILE A 641      45.180  33.700  63.240  1.00  0.00           H
ATOM    880 HG23 ILE A 641      45.930  32.860  64.640  1.00  0.00           H
ATOM    881  CG1 ILE A 641      48.450  34.300  64.490  1.00  0.00           C
ATOM    882 HG11 ILE A 641      48.250  33.740  65.420  1.00  0.00           H
ATOM    883 HG12 ILE A 641      48.820  35.330  64.630  1.00  0.00           H
ATOM    884  CD  ILE A 641      49.250  33.520  63.490  1.00  0.00           C
ATOM    885  HD1 ILE A 641      49.150  33.960  62.480  1.00  0.00           H
ATOM    886  HD2 ILE A 641      48.860  32.490  63.590  1.00  0.00           H
ATOM    887  HD3 ILE A 641      50.340  33.420  63.720  1.00  0.00           H
ATOM    888  C   ILE A 641      45.810  35.970  62.080  1.00  0.00           C
ATOM    889  O   ILE A 641      45.240  35.390  61.200  1.00  0.00           O
ATOM    890  N   GLU A 642      45.300  37.150  62.510  1.00  0.00           N
ATOM    891  HN  GLU A 642      45.820  37.570  63.240  1.00  0.00           H
ATOM    892  CA  GLU A 642      44.030  37.570  62.030  1.00  0.00           C
ATOM    893  HA  GLU A 642      43.330  36.730  61.980  1.00  0.00           H
ATOM    894  CB  GLU A 642      43.420  38.500  63.080  1.00  0.00           C
ATOM    895  HB1 GLU A 642      42.520  38.920  62.590  1.00  0.00           H
ATOM    896  HB2 GLU A 642      44.090  39.370  63.220  1.00  0.00           H
ATOM    897  CG  GLU A 642      42.920  37.780  64.330  1.00  0.00           C
ATOM    898  HG1 GLU A 642      43.680  37.050  64.690  1.00  0.00           H
ATOM    899  HG2 GLU A 642      41.910  37.340  64.150  1.00  0.00           H
ATOM    900  CD  GLU A 642      42.800  38.680  65.560  1.00  0.00           C
ATOM    901  OE1 GLU A 642      41.710  38.710  66.180  1.00  0.00           O
ATOM    902  OE2 GLU A 642      43.770  39.320  66.060  1.00  0.00           O
ATOM    903  C   GLU A 642      44.090  38.060  60.530  1.00  0.00           C
ATOM    904  O   GLU A 642      43.150  37.790  59.780  1.00  0.00           O
ATOM    905  N   SER A 643      45.290  38.480  60.080  1.00  0.00           N
ATOM    906  HN  SER A 643      46.050  38.690  60.690  1.00  0.00           H
ATOM    907  CA  SER A 643      45.600  38.910  58.730  1.00  0.00           C
ATOM    908  HA  SER A 643      44.750  39.540  58.480  1.00  0.00           H
ATOM    909  CB  SER A 643      46.990  39.620  58.600  1.00  0.00           C
ATOM    910  HB1 SER A 643      47.770  38.820  58.600  1.00  0.00           H
ATOM    911  HB2 SER A 643      47.250  40.170  59.530  1.00  0.00           H
ATOM    912  OG  SER A 643      47.100  40.550  57.530  1.00  0.00           O
ATOM    913  HG1 SER A 643      48.010  40.530  57.240  1.00  0.00           H
ATOM    914  C   SER A 643      45.470  37.700  57.850  1.00  0.00           C
ATOM    915  O   SER A 643      44.720  37.680  56.870  1.00  0.00           O
ATOM    916  N   LEU A 644      46.200  36.630  58.270  1.00  0.00           N
ATOM    917  HN  LEU A 644      46.850  36.720  59.020  1.00  0.00           H
ATOM    918  CA  LEU A 644      46.200  35.340  57.640  1.00  0.00           C
ATOM    919  HA  LEU A 644      46.570  35.440  56.630  1.00  0.00           H
ATOM    920  CB  LEU A 644      47.220  34.350  58.340  1.00  0.00           C
ATOM    921  HB1 LEU A 644      47.350  33.400  57.760  1.00  0.00           H
ATOM    922  HB2 LEU A 644      46.980  34.090  59.390  1.00  0.00           H
ATOM    923  CG  LEU A 644      48.640  34.970  58.310  1.00  0.00           C
ATOM    924  HG  LEU A 644      48.650  36.060  58.500  1.00  0.00           H
ATOM    925  CD1 LEU A 644      49.340  34.280  59.450  1.00  0.00           C
ATOM    926 HD11 LEU A 644      50.440  34.390  59.400  1.00  0.00           H
ATOM    927 HD12 LEU A 644      49.270  33.180  59.370  1.00  0.00           H
ATOM    928 HD13 LEU A 644      48.940  34.590  60.440  1.00  0.00           H
ATOM    929  CD2 LEU A 644      49.430  34.650  57.050  1.00  0.00           C
ATOM    930 HD21 LEU A 644      49.660  33.600  56.770  1.00  0.00           H
ATOM    931 HD22 LEU A 644      50.390  35.210  57.120  1.00  0.00           H
ATOM    932 HD23 LEU A 644      49.000  34.970  56.080  1.00  0.00           H
ATOM    933  C   LEU A 644      44.850  34.650  57.580  1.00  0.00           C
ATOM    934  O   LEU A 644      44.390  34.280  56.530  1.00  0.00           O
ATOM    935  N   PHE A 645      44.110  34.580  58.720  1.00  0.00           N
ATOM    936  HN  PHE A 645      44.480  34.920  59.580  1.00  0.00           H
ATOM    937  CA  PHE A 645      42.800  34.020  58.740  1.00  0.00           C
ATOM    938  HA  PHE A 645      42.850  32.950  58.540  1.00  0.00           H
ATOM    939  CB  PHE A 645      42.380  34.020  60.260  1.00  0.00           C
ATOM    940  HB1 PHE A 645      42.290  35.090  60.520  1.00  0.00           H
ATOM    941  HB2 PHE A 645      43.110  33.440  60.880  1.00  0.00           H
ATOM    942  CG  PHE A 645      41.000  33.520  60.580  1.00  0.00           C
ATOM    943  CD1 PHE A 645      40.370  33.940  61.800  1.00  0.00           C
ATOM    944  HD1 PHE A 645      40.830  34.680  62.430  1.00  0.00           H
ATOM    945  CE1 PHE A 645      39.050  33.510  62.000  1.00  0.00           C
ATOM    946  HE1 PHE A 645      38.540  33.870  62.880  1.00  0.00           H
ATOM    947  CZ  PHE A 645      38.420  32.680  61.080  1.00  0.00           C
ATOM    948  HZ  PHE A 645      37.370  32.510  61.270  1.00  0.00           H
ATOM    949  CD2 PHE A 645      40.420  32.620  59.730  1.00  0.00           C
ATOM    950  HD2 PHE A 645      40.980  32.100  58.970  1.00  0.00           H
ATOM    951  CE2 PHE A 645      39.080  32.200  59.920  1.00  0.00           C
ATOM    952  HE2 PHE A 645      38.550  31.500  59.290  1.00  0.00           H
ATOM    953  C   PHE A 645      41.780  34.710  57.850  1.00  0.00           C
ATOM    954  O   PHE A 645      41.080  34.140  57.010  1.00  0.00           O
ATOM    955  N   GLY A 646      41.750  36.070  57.910  1.00  0.00           N
ATOM    956  HN  GLY A 646      42.460  36.390  58.530  1.00  0.00           H
ATOM    957  CA  GLY A 646      41.050  36.970  56.960  1.00  0.00           C
ATOM    958  HA1 GLY A 646      41.440  37.960  57.150  1.00  0.00           H
ATOM    959  HA2 GLY A 646      40.020  36.880  57.270  1.00  0.00           H
ATOM    960  C   GLY A 646      41.310  36.670  55.500  1.00  0.00           C
ATOM    961  O   GLY A 646      40.380  36.330  54.730  1.00  0.00           O
ATOM    962  N   ALA A 647      42.560  36.590  55.070  1.00  0.00           N
ATOM    963  HN  ALA A 647      43.320  36.730  55.720  1.00  0.00           H
ATOM    964  CA  ALA A 647      43.010  36.340  53.680  1.00  0.00           C
ATOM    965  HA  ALA A 647      42.520  36.980  52.980  1.00  0.00           H
ATOM    966  CB  ALA A 647      44.520  36.600  53.500  1.00  0.00           C
ATOM    967  HB1 ALA A 647      44.850  36.390  52.460  1.00  0.00           H
ATOM    968  HB2 ALA A 647      45.080  35.810  54.050  1.00  0.00           H
ATOM    969  HB3 ALA A 647      44.930  37.600  53.740  1.00  0.00           H
ATOM    970  C   ALA A 647      42.630  34.910  53.190  1.00  0.00           C
ATOM    971  O   ALA A 647      42.220  34.810  52.080  1.00  0.00           O
ATOM    972  N   SER A 648      42.760  33.950  54.130  1.00  0.00           N
ATOM    973  HN  SER A 648      43.160  34.150  55.020  1.00  0.00           H
ATOM    974  CA  SER A 648      42.280  32.620  53.980  1.00  0.00           C
ATOM    975  HA  SER A 648      42.890  32.250  53.170  1.00  0.00           H
ATOM    976  CB  SER A 648      42.700  31.750  55.220  1.00  0.00           C
ATOM    977  HB1 SER A 648      42.110  32.020  56.120  1.00  0.00           H
ATOM    978  HB2 SER A 648      43.800  31.750  55.430  1.00  0.00           H
ATOM    979  OG  SER A 648      42.420  30.350  54.970  1.00  0.00           O
ATOM    980  HG1 SER A 648      42.860  30.060  54.180  1.00  0.00           H
ATOM    981  C   SER A 648      40.770  32.460  53.790  1.00  0.00           C
ATOM    982  O   SER A 648      40.310  31.990  52.760  1.00  0.00           O
ATOM    983  N   LEU A 649      40.030  32.890  54.830  1.00  0.00           N
ATOM    984  HN  LEU A 649      40.370  33.350  55.650  1.00  0.00           H
ATOM    985  CA  LEU A 649      38.610  32.770  54.900  1.00  0.00           C
ATOM    986  HA  LEU A 649      38.300  31.760  54.680  1.00  0.00           H
ATOM    987  CB  LEU A 649      38.060  33.300  56.280  1.00  0.00           C
ATOM    988  HB1 LEU A 649      38.530  34.260  56.560  1.00  0.00           H
ATOM    989  HB2 LEU A 649      38.490  32.660  57.080  1.00  0.00           H
ATOM    990  CG  LEU A 649      36.540  33.530  56.390  1.00  0.00           C
ATOM    991  HG  LEU A 649      36.140  34.160  55.550  1.00  0.00           H
ATOM    992  CD1 LEU A 649      35.840  32.230  56.310  1.00  0.00           C
ATOM    993 HD11 LEU A 649      36.010  31.650  57.240  1.00  0.00           H
ATOM    994 HD12 LEU A 649      36.250  31.620  55.480  1.00  0.00           H
ATOM    995 HD13 LEU A 649      34.730  32.270  56.220  1.00  0.00           H
ATOM    996  CD2 LEU A 649      36.250  34.160  57.730  1.00  0.00           C
ATOM    997 HD21 LEU A 649      35.160  34.330  57.890  1.00  0.00           H
ATOM    998 HD22 LEU A 649      36.790  35.130  57.660  1.00  0.00           H
ATOM    999 HD23 LEU A 649      36.650  33.570  58.580  1.00  0.00           H
ATOM   1000  C   LEU A 649      37.940  33.570  53.730  1.00  0.00           C
ATOM   1001  O   LEU A 649      37.010  33.110  53.070  1.00  0.00           O
ATOM   1002  N   THR A 650      38.390  34.800  53.360  1.00  0.00           N
ATOM   1003  HN  THR A 650      39.100  35.250  53.880  1.00  0.00           H
ATOM   1004  CA  THR A 650      37.940  35.600  52.210  1.00  0.00           C
ATOM   1005  HA  THR A 650      36.870  35.620  52.200  1.00  0.00           H
ATOM   1006  CB  THR A 650      38.410  37.010  52.270  1.00  0.00           C
ATOM   1007  HB  THR A 650      39.480  37.050  52.010  1.00  0.00           H
ATOM   1008  OG1 THR A 650      38.130  37.540  53.560  1.00  0.00           O
ATOM   1009  HG1 THR A 650      38.690  37.110  54.200  1.00  0.00           H
ATOM   1010  CG2 THR A 650      37.640  37.900  51.270  1.00  0.00           C
ATOM   1011 HG21 THR A 650      37.970  38.950  51.420  1.00  0.00           H
ATOM   1012 HG22 THR A 650      36.530  37.870  51.210  1.00  0.00           H
ATOM   1013 HG23 THR A 650      37.900  37.600  50.240  1.00  0.00           H
ATOM   1014  C   THR A 650      38.200  34.910  50.900  1.00  0.00           C
ATOM   1015  O   THR A 650      37.340  34.980  50.020  1.00  0.00           O
ATOM   1016  N   GLY A 651      39.470  34.380  50.740  1.00  0.00           N
ATOM   1017  HN  GLY A 651      40.090  34.470  51.520  1.00  0.00           H
ATOM   1018  CA  GLY A 651      39.990  33.710  49.630  1.00  0.00           C
ATOM   1019  HA1 GLY A 651      41.040  33.510  49.820  1.00  0.00           H
ATOM   1020  HA2 GLY A 651      39.970  34.360  48.760  1.00  0.00           H
ATOM   1021  C   GLY A 651      39.440  32.440  49.150  1.00  0.00           C
ATOM   1022  O   GLY A 651      39.130  32.250  48.000  1.00  0.00           O
ATOM   1023  N   ILE A 652      39.250  31.500  50.080  1.00  0.00           N
ATOM   1024  HN  ILE A 652      39.580  31.670  51.010  1.00  0.00           H
ATOM   1025  CA  ILE A 652      38.550  30.290  49.720  1.00  0.00           C
ATOM   1026  HA  ILE A 652      39.080  29.930  48.840  1.00  0.00           H
ATOM   1027  CB  ILE A 652      38.640  29.240  50.810  1.00  0.00           C
ATOM   1028  HB  ILE A 652      38.230  29.710  51.730  1.00  0.00           H
ATOM   1029  CG2 ILE A 652      37.750  28.010  50.560  1.00  0.00           C
ATOM   1030 HG21 ILE A 652      36.710  28.400  50.640  1.00  0.00           H
ATOM   1031 HG22 ILE A 652      37.720  27.280  51.390  1.00  0.00           H
ATOM   1032 HG23 ILE A 652      37.910  27.410  49.640  1.00  0.00           H
ATOM   1033  CG1 ILE A 652      40.080  28.690  51.200  1.00  0.00           C
ATOM   1034 HG11 ILE A 652      40.840  29.500  51.150  1.00  0.00           H
ATOM   1035 HG12 ILE A 652      40.410  27.990  50.420  1.00  0.00           H
ATOM   1036  CD  ILE A 652      40.130  28.120  52.590  1.00  0.00           C
ATOM   1037  HD1 ILE A 652      39.690  27.110  52.770  1.00  0.00           H
ATOM   1038  HD2 ILE A 652      39.570  28.750  53.320  1.00  0.00           H
ATOM   1039  HD3 ILE A 652      41.210  28.210  52.810  1.00  0.00           H
ATOM   1040  C   ILE A 652      37.150  30.450  49.250  1.00  0.00           C
ATOM   1041  O   ILE A 652      36.670  29.690  48.420  1.00  0.00           O
ATOM   1042  N   ALA A 653      36.420  31.370  49.810  1.00  0.00           N
ATOM   1043  HN  ALA A 653      36.640  31.780  50.690  1.00  0.00           H
ATOM   1044  CA  ALA A 653      35.080  31.710  49.380  1.00  0.00           C
ATOM   1045  HA  ALA A 653      34.610  30.740  49.320  1.00  0.00           H
ATOM   1046  CB  ALA A 653      34.440  32.620  50.400  1.00  0.00           C
ATOM   1047  HB1 ALA A 653      35.050  33.520  50.610  1.00  0.00           H
ATOM   1048  HB2 ALA A 653      34.180  32.090  51.330  1.00  0.00           H
ATOM   1049  HB3 ALA A 653      33.480  33.010  50.000  1.00  0.00           H
ATOM   1050  C   ALA A 653      35.060  32.370  47.970  1.00  0.00           C
ATOM   1051  O   ALA A 653      34.410  31.900  47.040  1.00  0.00           O
ATOM   1052  N   TYR A 654      35.880  33.360  47.690  1.00  0.00           N
ATOM   1053  HN  TYR A 654      36.430  33.560  48.510  1.00  0.00           H
ATOM   1054  CA  TYR A 654      36.030  34.110  46.450  1.00  0.00           C
ATOM   1055  HA  TYR A 654      35.110  34.640  46.300  1.00  0.00           H
ATOM   1056  CB  TYR A 654      37.170  35.110  46.830  1.00  0.00           C
ATOM   1057  HB1 TYR A 654      38.070  34.560  47.200  1.00  0.00           H
ATOM   1058  HB2 TYR A 654      36.790  35.760  47.650  1.00  0.00           H
ATOM   1059  CG  TYR A 654      37.460  36.120  45.780  1.00  0.00           C
ATOM   1060  CD1 TYR A 654      36.640  37.300  45.540  1.00  0.00           C
ATOM   1061  HD1 TYR A 654      35.820  37.520  46.210  1.00  0.00           H
ATOM   1062  CE1 TYR A 654      37.020  38.290  44.650  1.00  0.00           C
ATOM   1063  HE1 TYR A 654      36.330  39.080  44.450  1.00  0.00           H
ATOM   1064  CZ  TYR A 654      38.220  38.140  43.940  1.00  0.00           C
ATOM   1065  OH  TYR A 654      38.630  39.110  42.990  1.00  0.00           O
ATOM   1066  HH  TYR A 654      39.150  38.630  42.340  1.00  0.00           H
ATOM   1067  CD2 TYR A 654      38.700  36.030  45.090  1.00  0.00           C
ATOM   1068  HD2 TYR A 654      39.340  35.160  45.120  1.00  0.00           H
ATOM   1069  CE2 TYR A 654      39.030  37.000  44.130  1.00  0.00           C
ATOM   1070  HE2 TYR A 654      39.920  36.890  43.540  1.00  0.00           H
ATOM   1071  C   TYR A 654      36.510  33.240  45.300  1.00  0.00           C
ATOM   1072  O   TYR A 654      36.030  33.390  44.130  1.00  0.00           O
ATOM   1073  N   SER A 655      37.440  32.330  45.580  1.00  0.00           N
ATOM   1074  HN  SER A 655      37.860  32.400  46.490  1.00  0.00           H
ATOM   1075  CA  SER A 655      38.070  31.490  44.580  1.00  0.00           C
ATOM   1076  HA  SER A 655      38.070  31.940  43.590  1.00  0.00           H
ATOM   1077  CB  SER A 655      39.490  31.090  44.980  1.00  0.00           C
ATOM   1078  HB1 SER A 655      39.770  30.260  44.300  1.00  0.00           H
ATOM   1079  HB2 SER A 655      39.400  30.770  46.030  1.00  0.00           H
ATOM   1080  OG  SER A 655      40.510  32.060  44.830  1.00  0.00           O
ATOM   1081  HG1 SER A 655      40.760  32.250  43.920  1.00  0.00           H
ATOM   1082  C   SER A 655      37.220  30.240  44.440  1.00  0.00           C
ATOM   1083  O   SER A 655      37.190  29.590  43.400  1.00  0.00           O
ATOM   1084  N   LEU A 656      36.400  29.820  45.400  1.00  0.00           N
ATOM   1085  HN  LEU A 656      36.420  30.260  46.310  1.00  0.00           H
ATOM   1086  CA  LEU A 656      35.510  28.640  45.270  1.00  0.00           C
ATOM   1087  HA  LEU A 656      36.160  27.920  44.780  1.00  0.00           H
ATOM   1088  CB  LEU A 656      34.970  28.160  46.610  1.00  0.00           C
ATOM   1089  HB1 LEU A 656      34.570  29.080  47.090  1.00  0.00           H
ATOM   1090  HB2 LEU A 656      35.780  27.740  47.220  1.00  0.00           H
ATOM   1091  CG  LEU A 656      33.960  27.000  46.620  1.00  0.00           C
ATOM   1092  HG  LEU A 656      33.090  27.110  45.950  1.00  0.00           H
ATOM   1093  CD1 LEU A 656      34.660  25.660  46.430  1.00  0.00           C
ATOM   1094 HD11 LEU A 656      35.230  25.290  47.310  1.00  0.00           H
ATOM   1095 HD12 LEU A 656      35.410  25.670  45.610  1.00  0.00           H
ATOM   1096 HD13 LEU A 656      33.990  24.800  46.210  1.00  0.00           H
ATOM   1097  CD2 LEU A 656      33.270  26.800  48.010  1.00  0.00           C
ATOM   1098 HD21 LEU A 656      32.750  25.810  48.040  1.00  0.00           H
ATOM   1099 HD22 LEU A 656      32.530  27.580  48.310  1.00  0.00           H
ATOM   1100 HD23 LEU A 656      33.900  26.930  48.920  1.00  0.00           H
ATOM   1101  C   LEU A 656      34.450  28.840  44.210  1.00  0.00           C
ATOM   1102  O   LEU A 656      34.240  28.040  43.280  1.00  0.00           O
ATOM   1103  N   PHE A 657      33.750  30.000  44.300  1.00  0.00           N
ATOM   1104  HN  PHE A 657      33.820  30.640  45.050  1.00  0.00           H
ATOM   1105  CA  PHE A 657      32.550  30.220  43.430  1.00  0.00           C
ATOM   1106  HA  PHE A 657      32.200  29.290  43.000  1.00  0.00           H
ATOM   1107  CB  PHE A 657      31.440  30.860  44.260  1.00  0.00           C
ATOM   1108  HB1 PHE A 657      30.450  30.960  43.760  1.00  0.00           H
ATOM   1109  HB2 PHE A 657      31.830  31.820  44.670  1.00  0.00           H
ATOM   1110  CG  PHE A 657      31.150  30.120  45.550  1.00  0.00           C
ATOM   1111  CD1 PHE A 657      31.260  30.710  46.840  1.00  0.00           C
ATOM   1112  HD1 PHE A 657      31.690  31.680  46.950  1.00  0.00           H
ATOM   1113  CE1 PHE A 657      30.730  30.050  47.960  1.00  0.00           C
ATOM   1114  HE1 PHE A 657      30.850  30.390  48.980  1.00  0.00           H
ATOM   1115  CZ  PHE A 657      30.050  28.880  47.820  1.00  0.00           C
ATOM   1116  HZ  PHE A 657      29.680  28.450  48.750  1.00  0.00           H
ATOM   1117  CD2 PHE A 657      30.490  28.910  45.510  1.00  0.00           C
ATOM   1118  HD2 PHE A 657      30.220  28.470  44.560  1.00  0.00           H
ATOM   1119  CE2 PHE A 657      29.980  28.250  46.620  1.00  0.00           C
ATOM   1120  HE2 PHE A 657      29.370  27.380  46.460  1.00  0.00           H
ATOM   1121  C   PHE A 657      32.930  31.160  42.380  1.00  0.00           C
ATOM   1122  O   PHE A 657      32.070  31.750  41.770  1.00  0.00           O
ATOM   1123  N   ALA A 658      34.230  31.390  42.160  1.00  0.00           N
ATOM   1124  HN  ALA A 658      34.700  30.950  42.930  1.00  0.00           H
ATOM   1125  CA  ALA A 658      34.850  32.180  41.200  1.00  0.00           C
ATOM   1126  HA  ALA A 658      34.960  33.020  41.880  1.00  0.00           H
ATOM   1127  CB  ALA A 658      36.260  31.680  40.930  1.00  0.00           C
ATOM   1128  HB1 ALA A 658      36.850  31.590  41.860  1.00  0.00           H
ATOM   1129  HB2 ALA A 658      36.750  32.370  40.220  1.00  0.00           H
ATOM   1130  HB3 ALA A 658      36.200  30.680  40.450  1.00  0.00           H
ATOM   1131  C   ALA A 658      34.140  32.840  39.990  1.00  0.00           C
ATOM   1132  O   ALA A 658      33.820  32.220  38.950  1.00  0.00           O
ATOM   1133  N   GLY A 659      33.960  34.120  39.960  1.00  0.00           N
ATOM   1134  HN  GLY A 659      34.130  34.630  40.810  1.00  0.00           H
ATOM   1135  CA  GLY A 659      33.530  34.870  38.760  1.00  0.00           C
ATOM   1136  HA1 GLY A 659      33.140  35.830  39.090  1.00  0.00           H
ATOM   1137  HA2 GLY A 659      32.910  34.280  38.110  1.00  0.00           H
ATOM   1138  C   GLY A 659      34.670  35.210  37.960  1.00  0.00           C
ATOM   1139  O   GLY A 659      34.650  35.310  36.710  1.00  0.00           O
ATOM   1140  N   GLN A 660      35.840  35.400  38.640  1.00  0.00           N
ATOM   1141  HN  GLN A 660      35.880  35.460  39.640  1.00  0.00           H
ATOM   1142  CA  GLN A 660      37.080  35.660  37.880  1.00  0.00           C
ATOM   1143  HA  GLN A 660      36.880  35.220  36.920  1.00  0.00           H
ATOM   1144  CB  GLN A 660      37.440  37.110  37.840  1.00  0.00           C
ATOM   1145  HB1 GLN A 660      38.530  37.290  37.710  1.00  0.00           H
ATOM   1146  HB2 GLN A 660      37.180  37.390  38.880  1.00  0.00           H
ATOM   1147  CG  GLN A 660      36.670  37.990  36.760  1.00  0.00           C
ATOM   1148  HG1 GLN A 660      37.030  39.040  36.760  1.00  0.00           H
ATOM   1149  HG2 GLN A 660      35.580  38.040  36.970  1.00  0.00           H
ATOM   1150  CD  GLN A 660      36.720  37.470  35.360  1.00  0.00           C
ATOM   1151  OE1 GLN A 660      37.710  36.850  34.860  1.00  0.00           O
ATOM   1152  NE2 GLN A 660      35.670  37.860  34.520  1.00  0.00           N
ATOM   1153 HE21 GLN A 660      35.550  37.360  33.660  1.00  0.00           H
ATOM   1154 HE22 GLN A 660      35.060  38.610  34.770  1.00  0.00           H
ATOM   1155  C   GLN A 660      38.200  34.760  38.480  1.00  0.00           C
ATOM   1156  O   GLN A 660      38.740  35.130  39.490  1.00  0.00           O
ATOM   1157  N   PRO A 661      38.560  33.610  37.860  1.00  0.00           N
ATOM   1158  CD  PRO A 661      38.110  33.020  36.500  1.00  0.00           C
ATOM   1159  HD1 PRO A 661      38.100  33.760  35.680  1.00  0.00           H
ATOM   1160  HD2 PRO A 661      37.010  32.850  36.500  1.00  0.00           H
ATOM   1161  CA  PRO A 661      39.390  32.600  38.580  1.00  0.00           C
ATOM   1162  HA  PRO A 661      39.040  32.450  39.580  1.00  0.00           H
ATOM   1163  CB  PRO A 661      39.190  31.310  37.670  1.00  0.00           C
ATOM   1164  HB1 PRO A 661      38.310  30.720  38.010  1.00  0.00           H
ATOM   1165  HB2 PRO A 661      40.060  30.680  37.890  1.00  0.00           H
ATOM   1166  CG  PRO A 661      39.100  31.860  36.310  1.00  0.00           C
ATOM   1167  HG1 PRO A 661      40.070  32.160  35.880  1.00  0.00           H
ATOM   1168  HG2 PRO A 661      38.530  31.180  35.640  1.00  0.00           H
ATOM   1169  C   PRO A 661      40.810  32.990  38.850  1.00  0.00           C
ATOM   1170  O   PRO A 661      41.260  32.600  39.930  1.00  0.00           O
ATOM   1171  N   LEU A 662      41.500  33.780  38.020  1.00  0.00           N
ATOM   1172  HN  LEU A 662      41.150  34.130  37.150  1.00  0.00           H
ATOM   1173  CA  LEU A 662      42.890  34.000  38.250  1.00  0.00           C
ATOM   1174  HA  LEU A 662      43.420  33.170  38.710  1.00  0.00           H
ATOM   1175  CB  LEU A 662      43.550  34.320  36.950  1.00  0.00           C
ATOM   1176  HB1 LEU A 662      44.580  34.650  37.230  1.00  0.00           H
ATOM   1177  HB2 LEU A 662      43.070  35.200  36.460  1.00  0.00           H
ATOM   1178  CG  LEU A 662      43.540  33.220  35.850  1.00  0.00           C
ATOM   1179  HG  LEU A 662      42.470  33.040  35.610  1.00  0.00           H
ATOM   1180  CD1 LEU A 662      44.370  33.790  34.660  1.00  0.00           C
ATOM   1181 HD11 LEU A 662      44.570  34.880  34.680  1.00  0.00           H
ATOM   1182 HD12 LEU A 662      43.950  33.440  33.700  1.00  0.00           H
ATOM   1183 HD13 LEU A 662      45.330  33.260  34.800  1.00  0.00           H
ATOM   1184  CD2 LEU A 662      44.050  31.870  36.270  1.00  0.00           C
ATOM   1185 HD21 LEU A 662      44.020  31.120  35.460  1.00  0.00           H
ATOM   1186 HD22 LEU A 662      43.470  31.460  37.120  1.00  0.00           H
ATOM   1187 HD23 LEU A 662      45.110  31.930  36.580  1.00  0.00           H
ATOM   1188  C   LEU A 662      43.080  35.240  39.110  1.00  0.00           C
ATOM   1189  O   LEU A 662      44.200  35.430  39.710  1.00  0.00           O
ATOM   1190  N   THR A 663      42.050  36.040  39.350  1.00  0.00           N
ATOM   1191  HN  THR A 663      41.190  35.820  38.900  1.00  0.00           H
ATOM   1192  CA  THR A 663      42.110  37.190  40.250  1.00  0.00           C
ATOM   1193  HA  THR A 663      43.030  37.690  39.990  1.00  0.00           H
ATOM   1194  CB  THR A 663      40.990  38.230  40.160  1.00  0.00           C
ATOM   1195  HB  THR A 663      41.300  39.120  40.750  1.00  0.00           H
ATOM   1196  OG1 THR A 663      39.810  37.670  40.760  1.00  0.00           O
ATOM   1197  HG1 THR A 663      39.840  36.700  40.790  1.00  0.00           H
ATOM   1198  CG2 THR A 663      40.770  38.660  38.700  1.00  0.00           C
ATOM   1199 HG21 THR A 663      39.930  39.370  38.560  1.00  0.00           H
ATOM   1200 HG22 THR A 663      40.480  37.740  38.160  1.00  0.00           H
ATOM   1201 HG23 THR A 663      41.700  39.070  38.260  1.00  0.00           H
ATOM   1202  C   THR A 663      42.470  36.820  41.660  1.00  0.00           C
ATOM   1203  O   THR A 663      41.920  35.890  42.220  1.00  0.00           O
ATOM   1204  N   ILE A 664      43.400  37.650  42.300  1.00  0.00           N
ATOM   1205  HN  ILE A 664      43.830  38.430  41.890  1.00  0.00           H
ATOM   1206  CA  ILE A 664      43.980  37.420  43.620  1.00  0.00           C
ATOM   1207  HA  ILE A 664      43.520  36.550  44.070  1.00  0.00           H
ATOM   1208  CB  ILE A 664      45.540  37.140  43.640  1.00  0.00           C
ATOM   1209  HB  ILE A 664      46.090  38.030  43.260  1.00  0.00           H
ATOM   1210  CG2 ILE A 664      46.050  36.960  45.080  1.00  0.00           C
ATOM   1211 HG21 ILE A 664      47.090  36.580  44.950  1.00  0.00           H
ATOM   1212 HG22 ILE A 664      45.490  36.270  45.750  1.00  0.00           H
ATOM   1213 HG23 ILE A 664      46.070  37.990  45.480  1.00  0.00           H
ATOM   1214  CG1 ILE A 664      45.930  35.900  42.770  1.00  0.00           C
ATOM   1215 HG11 ILE A 664      46.960  35.670  43.110  1.00  0.00           H
ATOM   1216 HG12 ILE A 664      45.970  36.170  41.700  1.00  0.00           H
ATOM   1217  CD  ILE A 664      45.080  34.630  42.880  1.00  0.00           C
ATOM   1218  HD1 ILE A 664      45.450  33.820  42.210  1.00  0.00           H
ATOM   1219  HD2 ILE A 664      44.010  34.820  42.650  1.00  0.00           H
ATOM   1220  HD3 ILE A 664      45.180  34.360  43.950  1.00  0.00           H
ATOM   1221  C   ILE A 664      43.690  38.650  44.440  1.00  0.00           C
ATOM   1222  O   ILE A 664      43.650  39.780  43.970  1.00  0.00           O
ATOM   1223  N   LEU A 665      43.470  38.450  45.700  1.00  0.00           N
ATOM   1224  HN  LEU A 665      43.550  37.490  45.960  1.00  0.00           H
ATOM   1225  CA  LEU A 665      43.330  39.400  46.770  1.00  0.00           C
ATOM   1226  HA  LEU A 665      42.850  40.270  46.340  1.00  0.00           H
ATOM   1227  CB  LEU A 665      42.410  38.810  47.820  1.00  0.00           C
ATOM   1228  HB1 LEU A 665      42.260  39.560  48.630  1.00  0.00           H
ATOM   1229  HB2 LEU A 665      42.910  37.920  48.260  1.00  0.00           H
ATOM   1230  CG  LEU A 665      41.060  38.200  47.460  1.00  0.00           C
ATOM   1231  HG  LEU A 665      41.360  37.440  46.720  1.00  0.00           H
ATOM   1232  CD1 LEU A 665      40.510  37.420  48.640  1.00  0.00           C
ATOM   1233 HD11 LEU A 665      40.530  38.080  49.530  1.00  0.00           H
ATOM   1234 HD12 LEU A 665      41.120  36.580  49.010  1.00  0.00           H
ATOM   1235 HD13 LEU A 665      39.530  36.950  48.410  1.00  0.00           H
ATOM   1236  CD2 LEU A 665      40.130  39.210  46.850  1.00  0.00           C
ATOM   1237 HD21 LEU A 665      40.600  39.550  45.900  1.00  0.00           H
ATOM   1238 HD22 LEU A 665      40.060  40.100  47.510  1.00  0.00           H
ATOM   1239 HD23 LEU A 665      39.090  38.900  46.610  1.00  0.00           H
ATOM   1240  C   LEU A 665      44.610  39.760  47.470  1.00  0.00           C
ATOM   1241  O   LEU A 665      45.550  39.030  47.630  1.00  0.00           O
ATOM   1242  N   GLY A 666      44.630  40.960  48.060  1.00  0.00           N
ATOM   1243  HN  GLY A 666      43.890  41.570  47.780  1.00  0.00           H
ATOM   1244  CA  GLY A 666      45.660  41.560  48.890  1.00  0.00           C
ATOM   1245  HA1 GLY A 666      46.300  42.100  48.220  1.00  0.00           H
ATOM   1246  HA2 GLY A 666      46.080  40.710  49.400  1.00  0.00           H
ATOM   1247  C   GLY A 666      45.230  42.620  49.860  1.00  0.00           C
ATOM   1248  O   GLY A 666      44.060  42.850  50.120  1.00  0.00           O
ATOM   1249  N   SER A 667      46.280  43.240  50.410  1.00  0.00           N
ATOM   1250  HN  SER A 667      47.170  43.130  49.960  1.00  0.00           H
ATOM   1251  CA  SER A 667      46.100  44.450  51.200  1.00  0.00           C
ATOM   1252  HA  SER A 667      45.150  44.410  51.720  1.00  0.00           H
ATOM   1253  CB  SER A 667      47.290  44.560  52.260  1.00  0.00           C
ATOM   1254  HB1 SER A 667      47.240  43.600  52.820  1.00  0.00           H
ATOM   1255  HB2 SER A 667      46.930  45.320  52.980  1.00  0.00           H
ATOM   1256  OG  SER A 667      48.580  44.770  51.620  1.00  0.00           O
ATOM   1257  HG1 SER A 667      48.700  44.140  50.920  1.00  0.00           H
ATOM   1258  C   SER A 667      46.120  45.650  50.290  1.00  0.00           C
ATOM   1259  O   SER A 667      46.460  45.600  49.090  1.00  0.00           O
ATOM   1260  N   THR A 668      45.760  46.810  50.850  1.00  0.00           N
ATOM   1261  HN  THR A 668      45.320  46.840  51.740  1.00  0.00           H
ATOM   1262  CA  THR A 668      45.840  48.050  49.980  1.00  0.00           C
ATOM   1263  HA  THR A 668      46.640  48.070  49.270  1.00  0.00           H
ATOM   1264  CB  THR A 668      44.570  48.250  49.120  1.00  0.00           C
ATOM   1265  HB  THR A 668      44.450  47.310  48.540  1.00  0.00           H
ATOM   1266  OG1 THR A 668      44.760  49.260  48.190  1.00  0.00           O
ATOM   1267  HG1 THR A 668      44.010  49.180  47.590  1.00  0.00           H
ATOM   1268  CG2 THR A 668      43.280  48.480  49.930  1.00  0.00           C
ATOM   1269 HG21 THR A 668      42.450  48.670  49.210  1.00  0.00           H
ATOM   1270 HG22 THR A 668      43.420  49.420  50.500  1.00  0.00           H
ATOM   1271 HG23 THR A 668      43.150  47.600  50.590  1.00  0.00           H
ATOM   1272  C   THR A 668      46.050  49.230  50.890  1.00  0.00           C
ATOM   1273  O   THR A 668      45.680  49.260  52.110  1.00  0.00           O
ATOM   1274  N   GLY A 669      46.740  50.310  50.420  1.00  0.00           N
ATOM   1275  HN  GLY A 669      47.170  50.250  49.520  1.00  0.00           H
ATOM   1276  CA  GLY A 669      47.020  51.570  51.100  1.00  0.00           C
ATOM   1277  HA1 GLY A 669      47.470  52.200  50.350  1.00  0.00           H
ATOM   1278  HA2 GLY A 669      47.710  51.420  51.900  1.00  0.00           H
ATOM   1279  C   GLY A 669      45.830  52.320  51.660  1.00  0.00           C
ATOM   1280  O   GLY A 669      45.910  52.640  52.850  1.00  0.00           O
ATOM   1281  N   PRO A 670      44.770  52.700  50.920  1.00  0.00           N
ATOM   1282  CD  PRO A 670      44.780  52.710  49.390  1.00  0.00           C
ATOM   1283  HD1 PRO A 670      45.390  51.910  48.920  1.00  0.00           H
ATOM   1284  HD2 PRO A 670      45.150  53.670  48.970  1.00  0.00           H
ATOM   1285  CA  PRO A 670      43.670  53.540  51.430  1.00  0.00           C
ATOM   1286  HA  PRO A 670      44.090  54.430  51.880  1.00  0.00           H
ATOM   1287  CB  PRO A 670      42.800  53.740  50.170  1.00  0.00           C
ATOM   1288  HB1 PRO A 670      42.890  54.810  49.900  1.00  0.00           H
ATOM   1289  HB2 PRO A 670      41.700  53.670  50.320  1.00  0.00           H
ATOM   1290  CG  PRO A 670      43.280  52.820  48.990  1.00  0.00           C
ATOM   1291  HG1 PRO A 670      42.810  51.810  49.090  1.00  0.00           H
ATOM   1292  HG2 PRO A 670      43.070  53.220  47.980  1.00  0.00           H
ATOM   1293  C   PRO A 670      42.910  52.840  52.590  1.00  0.00           C
ATOM   1294  O   PRO A 670      42.450  53.480  53.520  1.00  0.00           O
ATOM   1295  N   VAL A 671      42.820  51.540  52.500  1.00  0.00           N
ATOM   1296  HN  VAL A 671      43.140  51.080  51.670  1.00  0.00           H
ATOM   1297  CA  VAL A 671      42.210  50.660  53.540  1.00  0.00           C
ATOM   1298  HA  VAL A 671      41.300  51.160  53.820  1.00  0.00           H
ATOM   1299  CB  VAL A 671      41.750  49.290  53.130  1.00  0.00           C
ATOM   1300  HB  VAL A 671      42.610  48.670  52.770  1.00  0.00           H
ATOM   1301  CG1 VAL A 671      41.210  48.540  54.390  1.00  0.00           C
ATOM   1302 HG11 VAL A 671      40.790  47.530  54.210  1.00  0.00           H
ATOM   1303 HG12 VAL A 671      40.530  49.310  54.830  1.00  0.00           H
ATOM   1304 HG13 VAL A 671      42.110  48.350  55.020  1.00  0.00           H
ATOM   1305  CG2 VAL A 671      40.620  49.300  52.070  1.00  0.00           C
ATOM   1306 HG21 VAL A 671      39.690  49.650  52.560  1.00  0.00           H
ATOM   1307 HG22 VAL A 671      40.520  48.240  51.730  1.00  0.00           H
ATOM   1308 HG23 VAL A 671      40.950  49.860  51.160  1.00  0.00           H
ATOM   1309  C   VAL A 671      42.980  50.710  54.820  1.00  0.00           C
ATOM   1310  O   VAL A 671      42.440  51.100  55.840  1.00  0.00           O
ATOM   1311  N   LEU A 672      44.350  50.500  54.810  1.00  0.00           N
ATOM   1312  HN  LEU A 672      44.880  50.180  54.030  1.00  0.00           H
ATOM   1313  CA  LEU A 672      45.140  50.720  56.050  1.00  0.00           C
ATOM   1314  HA  LEU A 672      44.720  50.180  56.880  1.00  0.00           H
ATOM   1315  CB  LEU A 672      46.540  50.330  55.640  1.00  0.00           C
ATOM   1316  HB1 LEU A 672      46.730  50.960  54.740  1.00  0.00           H
ATOM   1317  HB2 LEU A 672      46.520  49.270  55.310  1.00  0.00           H
ATOM   1318  CG  LEU A 672      47.690  50.520  56.700  1.00  0.00           C
ATOM   1319  HG  LEU A 672      47.630  51.590  56.970  1.00  0.00           H
ATOM   1320  CD1 LEU A 672      47.440  49.760  57.980  1.00  0.00           C
ATOM   1321 HD11 LEU A 672      46.410  49.880  58.400  1.00  0.00           H
ATOM   1322 HD12 LEU A 672      48.190  50.010  58.760  1.00  0.00           H
ATOM   1323 HD13 LEU A 672      47.410  48.670  57.750  1.00  0.00           H
ATOM   1324  CD2 LEU A 672      49.140  50.200  56.200  1.00  0.00           C
ATOM   1325 HD21 LEU A 672      49.410  50.660  55.230  1.00  0.00           H
ATOM   1326 HD22 LEU A 672      49.140  49.100  56.080  1.00  0.00           H
ATOM   1327 HD23 LEU A 672      49.950  50.440  56.930  1.00  0.00           H
ATOM   1328  C   LEU A 672      45.100  52.150  56.620  1.00  0.00           C
ATOM   1329  O   LEU A 672      45.170  52.430  57.820  1.00  0.00           O
ATOM   1330  N   VAL A 673      45.060  53.190  55.740  1.00  0.00           N
ATOM   1331  HN  VAL A 673      45.100  52.930  54.770  1.00  0.00           H
ATOM   1332  CA  VAL A 673      44.850  54.590  56.050  1.00  0.00           C
ATOM   1333  HA  VAL A 673      45.630  54.950  56.700  1.00  0.00           H
ATOM   1334  CB  VAL A 673      45.070  55.470  54.810  1.00  0.00           C
ATOM   1335  HB  VAL A 673      44.540  54.970  53.970  1.00  0.00           H
ATOM   1336  CG1 VAL A 673      44.520  56.890  54.930  1.00  0.00           C
ATOM   1337 HG11 VAL A 673      44.880  57.390  54.010  1.00  0.00           H
ATOM   1338 HG12 VAL A 673      45.040  57.440  55.750  1.00  0.00           H
ATOM   1339 HG13 VAL A 673      43.430  57.090  54.890  1.00  0.00           H
ATOM   1340  CG2 VAL A 673      46.610  55.430  54.520  1.00  0.00           C
ATOM   1341 HG21 VAL A 673      46.870  54.410  54.170  1.00  0.00           H
ATOM   1342 HG22 VAL A 673      47.200  55.600  55.450  1.00  0.00           H
ATOM   1343 HG23 VAL A 673      46.950  56.070  53.690  1.00  0.00           H
ATOM   1344  C   VAL A 673      43.480  54.930  56.680  1.00  0.00           C
ATOM   1345  O   VAL A 673      43.440  55.600  57.650  1.00  0.00           O
ATOM   1346  N   PHE A 674      42.390  54.290  56.140  1.00  0.00           N
ATOM   1347  HN  PHE A 674      42.430  53.800  55.270  1.00  0.00           H
ATOM   1348  CA  PHE A 674      41.010  54.350  56.640  1.00  0.00           C
ATOM   1349  HA  PHE A 674      40.740  55.380  56.780  1.00  0.00           H
ATOM   1350  CB  PHE A 674      40.070  53.680  55.650  1.00  0.00           C
ATOM   1351  HB1 PHE A 674      40.520  52.740  55.260  1.00  0.00           H
ATOM   1352  HB2 PHE A 674      40.030  54.330  54.750  1.00  0.00           H
ATOM   1353  CG  PHE A 674      38.620  53.560  55.960  1.00  0.00           C
ATOM   1354  CD1 PHE A 674      38.100  52.350  56.490  1.00  0.00           C
ATOM   1355  HD1 PHE A 674      38.750  51.500  56.320  1.00  0.00           H
ATOM   1356  CE1 PHE A 674      36.770  52.200  56.830  1.00  0.00           C
ATOM   1357  HE1 PHE A 674      36.480  51.280  57.310  1.00  0.00           H
ATOM   1358  CZ  PHE A 674      35.910  53.240  56.810  1.00  0.00           C
ATOM   1359  HZ  PHE A 674      34.910  53.110  57.210  1.00  0.00           H
ATOM   1360  CD2 PHE A 674      37.720  54.650  55.970  1.00  0.00           C
ATOM   1361  HD2 PHE A 674      37.920  55.670  55.670  1.00  0.00           H
ATOM   1362  CE2 PHE A 674      36.310  54.510  56.330  1.00  0.00           C
ATOM   1363  HE2 PHE A 674      35.650  55.380  56.330  1.00  0.00           H
ATOM   1364  C   PHE A 674      40.800  53.770  58.000  1.00  0.00           C
ATOM   1365  O   PHE A 674      40.100  54.270  58.890  1.00  0.00           O
ATOM   1366  N   GLU A 675      41.320  52.530  58.220  1.00  0.00           N
ATOM   1367  HN  GLU A 675      41.890  52.060  57.560  1.00  0.00           H
ATOM   1368  CA  GLU A 675      41.220  51.850  59.500  1.00  0.00           C
ATOM   1369  HA  GLU A 675      40.180  51.860  59.760  1.00  0.00           H
ATOM   1370  CB  GLU A 675      41.590  50.330  59.510  1.00  0.00           C
ATOM   1371  HB1 GLU A 675      41.710  50.050  60.580  1.00  0.00           H
ATOM   1372  HB2 GLU A 675      42.440  50.200  58.810  1.00  0.00           H
ATOM   1373  CG  GLU A 675      40.470  49.590  58.840  1.00  0.00           C
ATOM   1374  HG1 GLU A 675      40.650  49.300  57.780  1.00  0.00           H
ATOM   1375  HG2 GLU A 675      39.610  50.280  58.770  1.00  0.00           H
ATOM   1376  CD  GLU A 675      40.090  48.340  59.660  1.00  0.00           C
ATOM   1377  OE1 GLU A 675      40.750  47.240  59.560  1.00  0.00           O
ATOM   1378  OE2 GLU A 675      39.110  48.520  60.420  1.00  0.00           O
ATOM   1379  C   GLU A 675      41.930  52.550  60.630  1.00  0.00           C
ATOM   1380  O   GLU A 675      41.410  52.440  61.760  1.00  0.00           O
ATOM   1381  N   LYS A 676      43.080  53.190  60.360  1.00  0.00           N
ATOM   1382  HN  LYS A 676      43.480  53.140  59.450  1.00  0.00           H
ATOM   1383  CA  LYS A 676      43.820  54.050  61.340  1.00  0.00           C
ATOM   1384  HA  LYS A 676      43.940  53.370  62.180  1.00  0.00           H
ATOM   1385  CB  LYS A 676      45.210  54.400  60.760  1.00  0.00           C
ATOM   1386  HB1 LYS A 676      44.890  54.640  59.720  1.00  0.00           H
ATOM   1387  HB2 LYS A 676      45.710  53.400  60.790  1.00  0.00           H
ATOM   1388  CG  LYS A 676      46.120  55.580  61.280  1.00  0.00           C
ATOM   1389  HG1 LYS A 676      45.730  56.520  60.820  1.00  0.00           H
ATOM   1390  HG2 LYS A 676      47.110  55.640  60.800  1.00  0.00           H
ATOM   1391  CD  LYS A 676      46.470  55.590  62.770  1.00  0.00           C
ATOM   1392  HD1 LYS A 676      46.930  54.630  63.080  1.00  0.00           H
ATOM   1393  HD2 LYS A 676      45.470  55.640  63.280  1.00  0.00           H
ATOM   1394  CE  LYS A 676      47.180  56.790  63.260  1.00  0.00           C
ATOM   1395  HE1 LYS A 676      47.110  56.930  64.360  1.00  0.00           H
ATOM   1396  HE2 LYS A 676      46.790  57.650  62.660  1.00  0.00           H
ATOM   1397  NZ  LYS A 676      48.630  56.670  63.030  1.00  0.00           N
ATOM   1398  HZ1 LYS A 676      48.950  55.760  63.390  1.00  0.00           H
ATOM   1399  HZ2 LYS A 676      49.180  57.430  63.470  1.00  0.00           H
ATOM   1400  HZ3 LYS A 676      48.830  56.660  62.010  1.00  0.00           H
ATOM   1401  C   LYS A 676      43.020  55.290  61.710  1.00  0.00           C
ATOM   1402  O   LYS A 676      42.810  55.620  62.910  1.00  0.00           O
ATOM   1403  N   ILE A 677      42.420  56.020  60.760  1.00  0.00           N
ATOM   1404  HN  ILE A 677      42.390  55.770  59.790  1.00  0.00           H
ATOM   1405  CA  ILE A 677      41.660  57.210  61.070  1.00  0.00           C
ATOM   1406  HA  ILE A 677      42.260  57.720  61.810  1.00  0.00           H
ATOM   1407  CB  ILE A 677      41.430  58.080  59.890  1.00  0.00           C
ATOM   1408  HB  ILE A 677      42.480  58.390  59.740  1.00  0.00           H
ATOM   1409  CG2 ILE A 677      40.860  57.400  58.620  1.00  0.00           C
ATOM   1410 HG21 ILE A 677      41.040  58.030  57.720  1.00  0.00           H
ATOM   1411 HG22 ILE A 677      39.770  57.210  58.710  1.00  0.00           H
ATOM   1412 HG23 ILE A 677      41.340  56.430  58.400  1.00  0.00           H
ATOM   1413  CG1 ILE A 677      40.640  59.410  60.190  1.00  0.00           C
ATOM   1414 HG11 ILE A 677      39.560  59.280  60.430  1.00  0.00           H
ATOM   1415 HG12 ILE A 677      40.860  60.160  59.400  1.00  0.00           H
ATOM   1416  CD  ILE A 677      41.160  60.090  61.440  1.00  0.00           C
ATOM   1417  HD1 ILE A 677      40.580  61.020  61.630  1.00  0.00           H
ATOM   1418  HD2 ILE A 677      42.170  60.500  61.270  1.00  0.00           H
ATOM   1419  HD3 ILE A 677      41.100  59.620  62.440  1.00  0.00           H
ATOM   1420  C   ILE A 677      40.430  56.810  61.830  1.00  0.00           C
ATOM   1421  O   ILE A 677      40.130  57.370  62.880  1.00  0.00           O
ATOM   1422  N   LEU A 678      39.740  55.710  61.470  1.00  0.00           N
ATOM   1423  HN  LEU A 678      40.140  55.210  60.710  1.00  0.00           H
ATOM   1424  CA  LEU A 678      38.520  55.290  62.110  1.00  0.00           C
ATOM   1425  HA  LEU A 678      37.850  56.140  62.110  1.00  0.00           H
ATOM   1426  CB  LEU A 678      37.860  54.150  61.250  1.00  0.00           C
ATOM   1427  HB1 LEU A 678      38.610  53.330  61.210  1.00  0.00           H
ATOM   1428  HB2 LEU A 678      37.850  54.540  60.210  1.00  0.00           H
ATOM   1429  CG  LEU A 678      36.440  53.750  61.590  1.00  0.00           C
ATOM   1430  HG  LEU A 678      35.670  54.530  61.790  1.00  0.00           H
ATOM   1431  CD1 LEU A 678      35.900  52.970  60.360  1.00  0.00           C
ATOM   1432 HD11 LEU A 678      35.620  53.610  59.510  1.00  0.00           H
ATOM   1433 HD12 LEU A 678      35.030  52.370  60.680  1.00  0.00           H
ATOM   1434 HD13 LEU A 678      36.640  52.300  59.860  1.00  0.00           H
ATOM   1435  CD2 LEU A 678      36.320  52.870  62.830  1.00  0.00           C
ATOM   1436 HD21 LEU A 678      37.130  52.120  62.760  1.00  0.00           H
ATOM   1437 HD22 LEU A 678      35.290  52.460  62.900  1.00  0.00           H
ATOM   1438 HD23 LEU A 678      36.500  53.620  63.620  1.00  0.00           H
ATOM   1439  C   LEU A 678      38.830  54.940  63.590  1.00  0.00           C
ATOM   1440  O   LEU A 678      38.160  55.390  64.520  1.00  0.00           O
ATOM   1441  N   TYR A 679      39.950  54.280  63.940  1.00  0.00           N
ATOM   1442  HN  TYR A 679      40.650  54.100  63.250  1.00  0.00           H
ATOM   1443  CA  TYR A 679      40.400  54.100  65.300  1.00  0.00           C
ATOM   1444  HA  TYR A 679      39.510  53.750  65.800  1.00  0.00           H
ATOM   1445  CB  TYR A 679      41.550  53.090  65.340  1.00  0.00           C
ATOM   1446  HB1 TYR A 679      42.330  53.410  64.620  1.00  0.00           H
ATOM   1447  HB2 TYR A 679      41.310  52.110  64.860  1.00  0.00           H
ATOM   1448  CG  TYR A 679      42.130  52.850  66.650  1.00  0.00           C
ATOM   1449  CD1 TYR A 679      41.450  51.950  67.420  1.00  0.00           C
ATOM   1450  HD1 TYR A 679      40.580  51.420  67.080  1.00  0.00           H
ATOM   1451  CE1 TYR A 679      41.950  51.630  68.710  1.00  0.00           C
ATOM   1452  HE1 TYR A 679      41.490  50.940  69.400  1.00  0.00           H
ATOM   1453  CZ  TYR A 679      43.040  52.370  69.260  1.00  0.00           C
ATOM   1454  OH  TYR A 679      43.540  52.160  70.560  1.00  0.00           O
ATOM   1455  HH  TYR A 679      44.320  52.720  70.630  1.00  0.00           H
ATOM   1456  CD2 TYR A 679      43.220  53.600  67.160  1.00  0.00           C
ATOM   1457  HD2 TYR A 679      43.720  54.260  66.470  1.00  0.00           H
ATOM   1458  CE2 TYR A 679      43.630  53.360  68.470  1.00  0.00           C
ATOM   1459  HE2 TYR A 679      44.500  53.850  68.890  1.00  0.00           H
ATOM   1460  C   TYR A 679      40.750  55.490  65.930  1.00  0.00           C
ATOM   1461  O   TYR A 679      40.210  55.910  66.970  1.00  0.00           O
ATOM   1462  N   LYS A 680      41.520  56.380  65.270  1.00  0.00           N
ATOM   1463  HN  LYS A 680      41.810  56.070  64.370  1.00  0.00           H
ATOM   1464  CA  LYS A 680      42.070  57.670  65.740  1.00  0.00           C
ATOM   1465  HA  LYS A 680      42.770  57.590  66.550  1.00  0.00           H
ATOM   1466  CB  LYS A 680      42.900  58.280  64.650  1.00  0.00           C
ATOM   1467  HB1 LYS A 680      42.390  58.520  63.690  1.00  0.00           H
ATOM   1468  HB2 LYS A 680      43.670  57.500  64.400  1.00  0.00           H
ATOM   1469  CG  LYS A 680      43.780  59.490  65.070  1.00  0.00           C
ATOM   1470  HG1 LYS A 680      44.780  59.210  64.670  1.00  0.00           H
ATOM   1471  HG2 LYS A 680      44.000  59.520  66.160  1.00  0.00           H
ATOM   1472  CD  LYS A 680      43.250  60.790  64.620  1.00  0.00           C
ATOM   1473  HD1 LYS A 680      42.200  61.010  64.900  1.00  0.00           H
ATOM   1474  HD2 LYS A 680      43.210  60.650  63.520  1.00  0.00           H
ATOM   1475  CE  LYS A 680      44.140  61.970  64.980  1.00  0.00           C
ATOM   1476  HE1 LYS A 680      43.600  62.890  64.680  1.00  0.00           H
ATOM   1477  HE2 LYS A 680      45.170  62.070  64.550  1.00  0.00           H
ATOM   1478  NZ  LYS A 680      44.190  62.090  66.440  1.00  0.00           N
ATOM   1479  HZ1 LYS A 680      44.810  62.820  66.830  1.00  0.00           H
ATOM   1480  HZ2 LYS A 680      44.540  61.210  66.880  1.00  0.00           H
ATOM   1481  HZ3 LYS A 680      43.250  62.340  66.800  1.00  0.00           H
ATOM   1482  C   LYS A 680      40.970  58.650  66.160  1.00  0.00           C
ATOM   1483  O   LYS A 680      40.860  59.210  67.210  1.00  0.00           O
ATOM   1484  N   PHE A 681      39.900  58.720  65.300  1.00  0.00           N
ATOM   1485  HN  PHE A 681      39.910  58.270  64.400  1.00  0.00           H
ATOM   1486  CA  PHE A 681      38.670  59.480  65.490  1.00  0.00           C
ATOM   1487  HA  PHE A 681      38.960  60.490  65.740  1.00  0.00           H
ATOM   1488  CB  PHE A 681      37.920  59.410  64.170  1.00  0.00           C
ATOM   1489  HB1 PHE A 681      37.670  58.340  63.950  1.00  0.00           H
ATOM   1490  HB2 PHE A 681      38.690  59.720  63.420  1.00  0.00           H
ATOM   1491  CG  PHE A 681      36.680  60.270  63.920  1.00  0.00           C
ATOM   1492  CD1 PHE A 681      35.460  60.060  64.540  1.00  0.00           C
ATOM   1493  HD1 PHE A 681      35.330  59.240  65.230  1.00  0.00           H
ATOM   1494  CE1 PHE A 681      34.410  60.850  64.160  1.00  0.00           C
ATOM   1495  HE1 PHE A 681      33.440  60.520  64.490  1.00  0.00           H
ATOM   1496  CZ  PHE A 681      34.530  61.870  63.250  1.00  0.00           C
ATOM   1497  HZ  PHE A 681      33.620  62.460  63.120  1.00  0.00           H
ATOM   1498  CD2 PHE A 681      36.810  61.250  62.890  1.00  0.00           C
ATOM   1499  HD2 PHE A 681      37.810  61.410  62.490  1.00  0.00           H
ATOM   1500  CE2 PHE A 681      35.730  62.100  62.660  1.00  0.00           C
ATOM   1501  HE2 PHE A 681      35.850  62.920  61.980  1.00  0.00           H
ATOM   1502  C   PHE A 681      37.780  59.060  66.620  1.00  0.00           C
ATOM   1503  O   PHE A 681      37.260  59.810  67.430  1.00  0.00           O
ATOM   1504  N   CYS A 682      37.740  57.690  66.670  1.00  0.00           N
ATOM   1505  HN  CYS A 682      38.080  57.180  65.880  1.00  0.00           H
ATOM   1506  CA  CYS A 682      36.980  57.020  67.760  1.00  0.00           C
ATOM   1507  HA  CYS A 682      36.030  57.510  67.690  1.00  0.00           H
ATOM   1508  CB  CYS A 682      36.690  55.520  67.650  1.00  0.00           C
ATOM   1509  HB1 CYS A 682      36.290  55.150  68.620  1.00  0.00           H
ATOM   1510  HB2 CYS A 682      37.690  55.070  67.520  1.00  0.00           H
ATOM   1511  SG  CYS A 682      35.530  55.070  66.250  1.00  0.00           S
ATOM   1512  HG1 CYS A 682      36.240  55.480  65.200  1.00  0.00           H
ATOM   1513  C   CYS A 682      37.630  57.310  69.100  1.00  0.00           C
ATOM   1514  O   CYS A 682      36.940  57.740  70.030  1.00  0.00           O
ATOM   1515  N   ARG A 683      38.970  57.250  69.240  1.00  0.00           N
ATOM   1516  HN  ARG A 683      39.620  56.990  68.520  1.00  0.00           H
ATOM   1517  CA  ARG A 683      39.620  57.710  70.360  1.00  0.00           C
ATOM   1518  HA  ARG A 683      39.180  57.300  71.260  1.00  0.00           H
ATOM   1519  CB  ARG A 683      41.110  57.170  70.460  1.00  0.00           C
ATOM   1520  HB1 ARG A 683      41.580  57.950  71.100  1.00  0.00           H
ATOM   1521  HB2 ARG A 683      41.450  57.340  69.420  1.00  0.00           H
ATOM   1522  CG  ARG A 683      41.230  55.710  70.890  1.00  0.00           C
ATOM   1523  HG1 ARG A 683      42.230  55.570  70.420  1.00  0.00           H
ATOM   1524  HG2 ARG A 683      40.460  55.070  70.400  1.00  0.00           H
ATOM   1525  CD  ARG A 683      41.320  55.520  72.400  1.00  0.00           C
ATOM   1526  HD1 ARG A 683      42.070  56.260  72.770  1.00  0.00           H
ATOM   1527  HD2 ARG A 683      41.620  54.540  72.840  1.00  0.00           H
ATOM   1528  NE  ARG A 683      40.040  55.770  73.140  1.00  0.00           N
ATOM   1529  HE  ARG A 683      40.010  56.660  73.600  1.00  0.00           H
ATOM   1530  CZ  ARG A 683      38.910  55.130  73.000  1.00  0.00           C
ATOM   1531  NH1 ARG A 683      37.790  55.720  73.510  1.00  0.00           N
ATOM   1532 HH11 ARG A 683      37.000  55.110  73.590  1.00  0.00           H
ATOM   1533 HH12 ARG A 683      37.870  56.490  74.150  1.00  0.00           H
ATOM   1534  NH2 ARG A 683      38.660  53.980  72.450  1.00  0.00           N
ATOM   1535 HH21 ARG A 683      39.480  53.520  72.110  1.00  0.00           H
ATOM   1536 HH22 ARG A 683      37.980  53.410  72.910  1.00  0.00           H
ATOM   1537  C   ARG A 683      39.500  59.230  70.840  1.00  0.00           C
ATOM   1538  O   ARG A 683      38.970  59.570  71.920  1.00  0.00           O
ATOM   1539  N   ASP A 684      39.750  60.190  69.930  1.00  0.00           N
ATOM   1540  HN  ASP A 684      40.080  59.870  69.050  1.00  0.00           H
ATOM   1541  CA  ASP A 684      39.600  61.600  70.080  1.00  0.00           C
ATOM   1542  HA  ASP A 684      40.120  61.950  70.960  1.00  0.00           H
ATOM   1543  CB  ASP A 684      40.050  62.300  68.740  1.00  0.00           C
ATOM   1544  HB1 ASP A 684      39.730  63.360  68.820  1.00  0.00           H
ATOM   1545  HB2 ASP A 684      39.680  61.860  67.790  1.00  0.00           H
ATOM   1546  CG  ASP A 684      41.520  62.320  68.630  1.00  0.00           C
ATOM   1547  OD1 ASP A 684      42.150  61.960  69.690  1.00  0.00           O
ATOM   1548  OD2 ASP A 684      42.090  62.640  67.610  1.00  0.00           O
ATOM   1549  C   ASP A 684      38.140  61.970  70.470  1.00  0.00           C
ATOM   1550  O   ASP A 684      37.950  62.870  71.280  1.00  0.00           O
ATOM   1551  N   TYR A 685      37.100  61.320  69.890  1.00  0.00           N
ATOM   1552  HN  TYR A 685      37.190  60.740  69.090  1.00  0.00           H
ATOM   1553  CA  TYR A 685      35.740  61.770  70.200  1.00  0.00           C
ATOM   1554  HA  TYR A 685      35.730  62.710  70.730  1.00  0.00           H
ATOM   1555  CB  TYR A 685      34.920  62.010  68.850  1.00  0.00           C
ATOM   1556  HB1 TYR A 685      33.830  61.990  69.070  1.00  0.00           H
ATOM   1557  HB2 TYR A 685      35.050  61.050  68.280  1.00  0.00           H
ATOM   1558  CG  TYR A 685      35.350  63.240  68.200  1.00  0.00           C
ATOM   1559  CD1 TYR A 685      36.100  63.200  66.990  1.00  0.00           C
ATOM   1560  HD1 TYR A 685      36.360  62.200  66.680  1.00  0.00           H
ATOM   1561  CE1 TYR A 685      36.470  64.340  66.350  1.00  0.00           C
ATOM   1562  HE1 TYR A 685      37.090  64.390  65.470  1.00  0.00           H
ATOM   1563  CZ  TYR A 685      36.070  65.610  66.920  1.00  0.00           C
ATOM   1564  OH  TYR A 685      36.690  66.740  66.410  1.00  0.00           O
ATOM   1565  HH  TYR A 685      36.460  67.530  66.910  1.00  0.00           H
ATOM   1566  CD2 TYR A 685      35.030  64.480  68.800  1.00  0.00           C
ATOM   1567  HD2 TYR A 685      34.520  64.550  69.740  1.00  0.00           H
ATOM   1568  CE2 TYR A 685      35.400  65.700  68.090  1.00  0.00           C
ATOM   1569  HE2 TYR A 685      35.130  66.630  68.580  1.00  0.00           H
ATOM   1570  C   TYR A 685      34.980  60.780  71.130  1.00  0.00           C
ATOM   1571  O   TYR A 685      33.780  60.990  71.360  1.00  0.00           O
ATOM   1572  N   GLN A 686      35.740  59.740  71.610  1.00  0.00           N
ATOM   1573  HN  GLN A 686      36.710  59.690  71.400  1.00  0.00           H
ATOM   1574  CA  GLN A 686      35.400  58.900  72.740  1.00  0.00           C
ATOM   1575  HA  GLN A 686      36.280  58.320  72.980  1.00  0.00           H
ATOM   1576  CB  GLN A 686      35.180  59.640  73.960  1.00  0.00           C
ATOM   1577  HB1 GLN A 686      35.020  58.870  74.740  1.00  0.00           H
ATOM   1578  HB2 GLN A 686      34.170  60.100  73.930  1.00  0.00           H
ATOM   1579  CG  GLN A 686      36.360  60.530  74.320  1.00  0.00           C
ATOM   1580  HG1 GLN A 686      36.350  61.360  73.580  1.00  0.00           H
ATOM   1581  HG2 GLN A 686      37.290  59.940  74.200  1.00  0.00           H
ATOM   1582  CD  GLN A 686      36.240  61.150  75.680  1.00  0.00           C
ATOM   1583  OE1 GLN A 686      35.410  60.730  76.490  1.00  0.00           O
ATOM   1584  NE2 GLN A 686      37.100  62.130  76.070  1.00  0.00           N
ATOM   1585 HE21 GLN A 686      36.990  62.560  76.970  1.00  0.00           H
ATOM   1586 HE22 GLN A 686      37.820  62.460  75.470  1.00  0.00           H
ATOM   1587  C   GLN A 686      34.300  57.940  72.420  1.00  0.00           C
ATOM   1588  O   GLN A 686      33.440  57.700  73.290  1.00  0.00           O
ATOM   1589  N   LEU A 687      34.130  57.550  71.080  1.00  0.00           N
ATOM   1590  HN  LEU A 687      34.830  57.900  70.470  1.00  0.00           H
ATOM   1591  CA  LEU A 687      33.050  56.640  70.590  1.00  0.00           C
ATOM   1592  HA  LEU A 687      32.080  56.900  71.000  1.00  0.00           H
ATOM   1593  CB  LEU A 687      33.000  56.630  69.020  1.00  0.00           C
ATOM   1594  HB1 LEU A 687      32.080  56.150  68.610  1.00  0.00           H
ATOM   1595  HB2 LEU A 687      33.870  56.050  68.660  1.00  0.00           H
ATOM   1596  CG  LEU A 687      32.970  58.030  68.340  1.00  0.00           C
ATOM   1597  HG  LEU A 687      33.980  58.440  68.510  1.00  0.00           H
ATOM   1598  CD1 LEU A 687      32.790  58.020  66.830  1.00  0.00           C
ATOM   1599 HD11 LEU A 687      33.730  57.590  66.430  1.00  0.00           H
ATOM   1600 HD12 LEU A 687      32.610  59.020  66.380  1.00  0.00           H
ATOM   1601 HD13 LEU A 687      31.940  57.320  66.600  1.00  0.00           H
ATOM   1602  CD2 LEU A 687      31.900  58.990  68.840  1.00  0.00           C
ATOM   1603 HD21 LEU A 687      30.910  58.630  68.480  1.00  0.00           H
ATOM   1604 HD22 LEU A 687      32.040  59.920  68.250  1.00  0.00           H
ATOM   1605 HD23 LEU A 687      31.990  59.190  69.930  1.00  0.00           H
ATOM   1606  C   LEU A 687      33.350  55.250  71.040  1.00  0.00           C
ATOM   1607  O   LEU A 687      34.490  54.940  71.410  1.00  0.00           O
ATOM   1608  N   SER A 688      32.490  54.330  70.870  1.00  0.00           N
ATOM   1609  HN  SER A 688      31.640  54.510  70.400  1.00  0.00           H
ATOM   1610  CA  SER A 688      32.820  52.940  71.340  1.00  0.00           C
ATOM   1611  HA  SER A 688      33.540  52.840  72.140  1.00  0.00           H
ATOM   1612  CB  SER A 688      31.580  52.300  71.910  1.00  0.00           C
ATOM   1613  HB1 SER A 688      30.720  52.350  71.190  1.00  0.00           H
ATOM   1614  HB2 SER A 688      31.350  53.030  72.700  1.00  0.00           H
ATOM   1615  OG  SER A 688      31.900  51.000  72.380  1.00  0.00           O
ATOM   1616  HG1 SER A 688      32.320  51.070  73.240  1.00  0.00           H
ATOM   1617  C   SER A 688      33.230  52.210  70.070  1.00  0.00           C
ATOM   1618  O   SER A 688      32.450  51.970  69.110  1.00  0.00           O
ATOM   1619  N   TYR A 689      34.540  51.970  69.900  1.00  0.00           N
ATOM   1620  HN  TYR A 689      35.050  52.010  70.740  1.00  0.00           H
ATOM   1621  CA  TYR A 689      35.150  51.600  68.660  1.00  0.00           C
ATOM   1622  HA  TYR A 689      34.850  52.270  67.860  1.00  0.00           H
ATOM   1623  CB  TYR A 689      36.650  51.840  68.820  1.00  0.00           C
ATOM   1624  HB1 TYR A 689      37.030  51.520  69.810  1.00  0.00           H
ATOM   1625  HB2 TYR A 689      36.820  52.940  68.880  1.00  0.00           H
ATOM   1626  CG  TYR A 689      37.560  51.160  67.810  1.00  0.00           C
ATOM   1627  CD1 TYR A 689      38.250  49.940  68.120  1.00  0.00           C
ATOM   1628  HD1 TYR A 689      38.140  49.580  69.140  1.00  0.00           H
ATOM   1629  CE1 TYR A 689      38.960  49.240  67.060  1.00  0.00           C
ATOM   1630  HE1 TYR A 689      39.350  48.270  67.320  1.00  0.00           H
ATOM   1631  CZ  TYR A 689      39.170  49.820  65.810  1.00  0.00           C
ATOM   1632  OH  TYR A 689      39.990  49.200  64.870  1.00  0.00           O
ATOM   1633  HH  TYR A 689      40.020  49.750  64.070  1.00  0.00           H
ATOM   1634  CD2 TYR A 689      37.760  51.770  66.540  1.00  0.00           C
ATOM   1635  HD2 TYR A 689      37.440  52.790  66.350  1.00  0.00           H
ATOM   1636  CE2 TYR A 689      38.520  51.050  65.530  1.00  0.00           C
ATOM   1637  HE2 TYR A 689      38.740  51.550  64.590  1.00  0.00           H
ATOM   1638  C   TYR A 689      34.750  50.240  68.100  1.00  0.00           C
ATOM   1639  O   TYR A 689      34.440  50.210  66.910  1.00  0.00           O
ATOM   1640  N   LEU A 690      34.840  49.150  68.830  1.00  0.00           N
ATOM   1641  HN  LEU A 690      35.130  49.300  69.770  1.00  0.00           H
ATOM   1642  CA  LEU A 690      34.700  47.850  68.210  1.00  0.00           C
ATOM   1643  HA  LEU A 690      35.350  47.810  67.360  1.00  0.00           H
ATOM   1644  CB  LEU A 690      35.030  46.730  69.250  1.00  0.00           C
ATOM   1645  HB1 LEU A 690      34.380  46.860  70.130  1.00  0.00           H
ATOM   1646  HB2 LEU A 690      36.110  46.650  69.460  1.00  0.00           H
ATOM   1647  CG  LEU A 690      34.740  45.300  68.720  1.00  0.00           C
ATOM   1648  HG  LEU A 690      33.710  45.120  68.350  1.00  0.00           H
ATOM   1649  CD1 LEU A 690      35.800  45.040  67.610  1.00  0.00           C
ATOM   1650 HD11 LEU A 690      35.670  45.770  66.780  1.00  0.00           H
ATOM   1651 HD12 LEU A 690      35.700  44.000  67.220  1.00  0.00           H
ATOM   1652 HD13 LEU A 690      36.780  45.210  68.100  1.00  0.00           H
ATOM   1653  CD2 LEU A 690      34.930  44.490  70.010  1.00  0.00           C
ATOM   1654 HD21 LEU A 690      35.900  44.790  70.480  1.00  0.00           H
ATOM   1655 HD22 LEU A 690      34.980  43.440  69.660  1.00  0.00           H
ATOM   1656 HD23 LEU A 690      34.140  44.600  70.790  1.00  0.00           H
ATOM   1657  C   LEU A 690      33.270  47.630  67.630  1.00  0.00           C
ATOM   1658  O   LEU A 690      33.200  47.130  66.480  1.00  0.00           O
ATOM   1659  N   SER A 691      32.230  48.010  68.340  1.00  0.00           N
ATOM   1660  HN  SER A 691      32.400  48.180  69.310  1.00  0.00           H
ATOM   1661  CA  SER A 691      30.930  48.170  67.820  1.00  0.00           C
ATOM   1662  HA  SER A 691      30.720  47.190  67.430  1.00  0.00           H
ATOM   1663  CB  SER A 691      29.850  48.560  68.870  1.00  0.00           C
ATOM   1664  HB1 SER A 691      29.690  47.730  69.600  1.00  0.00           H
ATOM   1665  HB2 SER A 691      28.850  48.760  68.420  1.00  0.00           H
ATOM   1666  OG  SER A 691      30.230  49.780  69.620  1.00  0.00           O
ATOM   1667  HG1 SER A 691      31.130  49.520  69.840  1.00  0.00           H
ATOM   1668  C   SER A 691      30.740  49.170  66.660  1.00  0.00           C
ATOM   1669  O   SER A 691      30.220  48.710  65.650  1.00  0.00           O
ATOM   1670  N   LEU A 692      31.300  50.410  66.690  1.00  0.00           N
ATOM   1671  HN  LEU A 692      31.610  50.760  67.570  1.00  0.00           H
ATOM   1672  CA  LEU A 692      31.310  51.310  65.550  1.00  0.00           C
ATOM   1673  HA  LEU A 692      30.300  51.290  65.160  1.00  0.00           H
ATOM   1674  CB  LEU A 692      31.710  52.750  65.950  1.00  0.00           C
ATOM   1675  HB1 LEU A 692      32.810  52.710  66.040  1.00  0.00           H
ATOM   1676  HB2 LEU A 692      31.190  53.110  66.860  1.00  0.00           H
ATOM   1677  CG  LEU A 692      31.490  53.800  64.790  1.00  0.00           C
ATOM   1678  HG  LEU A 692      32.180  53.570  63.960  1.00  0.00           H
ATOM   1679  CD1 LEU A 692      30.110  53.830  64.220  1.00  0.00           C
ATOM   1680 HD11 LEU A 692      29.790  53.050  63.500  1.00  0.00           H
ATOM   1681 HD12 LEU A 692      30.010  54.870  63.850  1.00  0.00           H
ATOM   1682 HD13 LEU A 692      29.310  53.790  65.000  1.00  0.00           H
ATOM   1683  CD2 LEU A 692      31.890  55.210  65.310  1.00  0.00           C
ATOM   1684 HD21 LEU A 692      31.910  55.900  64.440  1.00  0.00           H
ATOM   1685 HD22 LEU A 692      32.910  55.190  65.750  1.00  0.00           H
ATOM   1686 HD23 LEU A 692      31.160  55.620  66.050  1.00  0.00           H
ATOM   1687  C   LEU A 692      32.100  50.800  64.380  1.00  0.00           C
ATOM   1688  O   LEU A 692      31.570  50.820  63.240  1.00  0.00           O
ATOM   1689  N   ARG A 693      33.280  50.200  64.550  1.00  0.00           N
ATOM   1690  HN  ARG A 693      33.670  50.200  65.470  1.00  0.00           H
ATOM   1691  CA  ARG A 693      33.990  49.540  63.420  1.00  0.00           C
ATOM   1692  HA  ARG A 693      34.070  50.350  62.690  1.00  0.00           H
ATOM   1693  CB  ARG A 693      35.380  49.060  63.940  1.00  0.00           C
ATOM   1694  HB1 ARG A 693      35.260  48.390  64.830  1.00  0.00           H
ATOM   1695  HB2 ARG A 693      35.690  50.010  64.430  1.00  0.00           H
ATOM   1696  CG  ARG A 693      36.330  48.660  62.780  1.00  0.00           C
ATOM   1697  HG1 ARG A 693      37.370  48.830  63.110  1.00  0.00           H
ATOM   1698  HG2 ARG A 693      36.120  49.180  61.820  1.00  0.00           H
ATOM   1699  CD  ARG A 693      36.220  47.170  62.270  1.00  0.00           C
ATOM   1700  HD1 ARG A 693      35.270  47.080  61.690  1.00  0.00           H
ATOM   1701  HD2 ARG A 693      36.240  46.650  63.250  1.00  0.00           H
ATOM   1702  NE  ARG A 693      37.430  46.840  61.400  1.00  0.00           N
ATOM   1703  HE  ARG A 693      37.940  47.590  60.980  1.00  0.00           H
ATOM   1704  CZ  ARG A 693      37.760  45.570  60.990  1.00  0.00           C
ATOM   1705  NH1 ARG A 693      37.140  44.500  61.470  1.00  0.00           N
ATOM   1706 HH11 ARG A 693      36.300  44.650  62.010  1.00  0.00           H
ATOM   1707 HH12 ARG A 693      37.340  43.620  61.030  1.00  0.00           H
ATOM   1708  NH2 ARG A 693      38.730  45.430  60.120  1.00  0.00           N
ATOM   1709 HH21 ARG A 693      39.010  44.510  59.880  1.00  0.00           H
ATOM   1710 HH22 ARG A 693      39.340  46.210  59.900  1.00  0.00           H
ATOM   1711  C   ARG A 693      33.190  48.440  62.750  1.00  0.00           C
ATOM   1712  O   ARG A 693      33.090  48.420  61.530  1.00  0.00           O
ATOM   1713  N   THR A 694      32.610  47.500  63.520  1.00  0.00           N
ATOM   1714  HN  THR A 694      32.740  47.600  64.510  1.00  0.00           H
ATOM   1715  CA  THR A 694      31.780  46.420  63.060  1.00  0.00           C
ATOM   1716  HA  THR A 694      32.280  45.840  62.290  1.00  0.00           H
ATOM   1717  CB  THR A 694      31.500  45.450  64.260  1.00  0.00           C
ATOM   1718  HB  THR A 694      30.990  46.070  65.030  1.00  0.00           H
ATOM   1719  OG1 THR A 694      32.720  45.000  64.810  1.00  0.00           O
ATOM   1720  HG1 THR A 694      33.030  45.670  65.430  1.00  0.00           H
ATOM   1721  CG2 THR A 694      30.610  44.210  63.820  1.00  0.00           C
ATOM   1722 HG21 THR A 694      31.030  43.610  63.000  1.00  0.00           H
ATOM   1723 HG22 THR A 694      29.620  44.560  63.450  1.00  0.00           H
ATOM   1724 HG23 THR A 694      30.470  43.550  64.700  1.00  0.00           H
ATOM   1725  C   THR A 694      30.500  46.870  62.360  1.00  0.00           C
ATOM   1726  O   THR A 694      30.150  46.310  61.310  1.00  0.00           O
ATOM   1727  N   SER A 695      29.920  47.980  62.900  1.00  0.00           N
ATOM   1728  HN  SER A 695      30.240  48.390  63.750  1.00  0.00           H
ATOM   1729  CA  SER A 695      28.730  48.530  62.310  1.00  0.00           C
ATOM   1730  HA  SER A 695      28.040  47.770  61.960  1.00  0.00           H
ATOM   1731  CB  SER A 695      28.090  49.490  63.310  1.00  0.00           C
ATOM   1732  HB1 SER A 695      27.100  49.800  62.910  1.00  0.00           H
ATOM   1733  HB2 SER A 695      28.700  50.400  63.490  1.00  0.00           H
ATOM   1734  OG  SER A 695      27.840  48.940  64.610  1.00  0.00           O
ATOM   1735  HG1 SER A 695      28.720  48.870  64.970  1.00  0.00           H
ATOM   1736  C   SER A 695      29.060  49.080  60.950  1.00  0.00           C
ATOM   1737  O   SER A 695      28.290  48.930  60.010  1.00  0.00           O
ATOM   1738  N   ILE A 696      30.250  49.720  60.810  1.00  0.00           N
ATOM   1739  HN  ILE A 696      30.680  49.950  61.670  1.00  0.00           H
ATOM   1740  CA  ILE A 696      30.700  50.310  59.580  1.00  0.00           C
ATOM   1741  HA  ILE A 696      29.930  50.950  59.190  1.00  0.00           H
ATOM   1742  CB  ILE A 696      31.850  51.310  59.810  1.00  0.00           C
ATOM   1743  HB  ILE A 696      32.490  50.910  60.630  1.00  0.00           H
ATOM   1744  CG2 ILE A 696      32.800  51.640  58.620  1.00  0.00           C
ATOM   1745 HG21 ILE A 696      32.220  51.850  57.700  1.00  0.00           H
ATOM   1746 HG22 ILE A 696      33.410  50.720  58.530  1.00  0.00           H
ATOM   1747 HG23 ILE A 696      33.460  52.500  58.850  1.00  0.00           H
ATOM   1748  CG1 ILE A 696      31.190  52.660  60.350  1.00  0.00           C
ATOM   1749 HG11 ILE A 696      30.510  52.410  61.200  1.00  0.00           H
ATOM   1750 HG12 ILE A 696      30.480  52.940  59.530  1.00  0.00           H
ATOM   1751  CD  ILE A 696      32.180  53.770  60.740  1.00  0.00           C
ATOM   1752  HD1 ILE A 696      31.500  54.580  61.060  1.00  0.00           H
ATOM   1753  HD2 ILE A 696      32.920  54.040  59.960  1.00  0.00           H
ATOM   1754  HD3 ILE A 696      32.760  53.400  61.620  1.00  0.00           H
ATOM   1755  C   ILE A 696      30.980  49.320  58.450  1.00  0.00           C
ATOM   1756  O   ILE A 696      30.520  49.420  57.320  1.00  0.00           O
ATOM   1757  N   GLY A 697      31.670  48.160  58.830  1.00  0.00           N
ATOM   1758  HN  GLY A 697      31.990  48.160  59.770  1.00  0.00           H
ATOM   1759  CA  GLY A 697      31.990  47.070  57.940  1.00  0.00           C
ATOM   1760  HA1 GLY A 697      32.590  46.390  58.530  1.00  0.00           H
ATOM   1761  HA2 GLY A 697      32.450  47.550  57.090  1.00  0.00           H
ATOM   1762  C   GLY A 697      30.730  46.410  57.450  1.00  0.00           C
ATOM   1763  O   GLY A 697      30.560  46.210  56.270  1.00  0.00           O
ATOM   1764  N   LEU A 698      29.780  46.090  58.400  1.00  0.00           N
ATOM   1765  HN  LEU A 698      29.990  46.180  59.370  1.00  0.00           H
ATOM   1766  CA  LEU A 698      28.500  45.550  58.140  1.00  0.00           C
ATOM   1767  HA  LEU A 698      28.570  44.620  57.600  1.00  0.00           H
ATOM   1768  CB  LEU A 698      27.680  45.340  59.370  1.00  0.00           C
ATOM   1769  HB1 LEU A 698      26.660  44.990  59.130  1.00  0.00           H
ATOM   1770  HB2 LEU A 698      27.710  46.260  60.000  1.00  0.00           H
ATOM   1771  CG  LEU A 698      28.160  44.160  60.220  1.00  0.00           C
ATOM   1772  HG  LEU A 698      29.230  44.320  60.460  1.00  0.00           H
ATOM   1773  CD1 LEU A 698      27.370  44.110  61.600  1.00  0.00           C
ATOM   1774 HD11 LEU A 698      26.320  43.870  61.350  1.00  0.00           H
ATOM   1775 HD12 LEU A 698      27.490  45.150  61.980  1.00  0.00           H
ATOM   1776 HD13 LEU A 698      27.750  43.330  62.300  1.00  0.00           H
ATOM   1777  CD2 LEU A 698      27.900  42.910  59.480  1.00  0.00           C
ATOM   1778 HD21 LEU A 698      26.860  42.830  59.090  1.00  0.00           H
ATOM   1779 HD22 LEU A 698      28.240  42.020  60.050  1.00  0.00           H
ATOM   1780 HD23 LEU A 698      28.530  42.840  58.570  1.00  0.00           H
ATOM   1781  C   LEU A 698      27.700  46.440  57.190  1.00  0.00           C
ATOM   1782  O   LEU A 698      26.980  45.980  56.280  1.00  0.00           O
ATOM   1783  N   TRP A 699      27.700  47.750  57.450  1.00  0.00           N
ATOM   1784  HN  TRP A 699      28.210  48.090  58.250  1.00  0.00           H
ATOM   1785  CA  TRP A 699      27.040  48.840  56.620  1.00  0.00           C
ATOM   1786  HA  TRP A 699      25.970  48.710  56.640  1.00  0.00           H
ATOM   1787  CB  TRP A 699      27.270  50.290  57.140  1.00  0.00           C
ATOM   1788  HB1 TRP A 699      27.300  51.060  56.340  1.00  0.00           H
ATOM   1789  HB2 TRP A 699      28.230  50.160  57.700  1.00  0.00           H
ATOM   1790  CG  TRP A 699      26.170  50.850  58.020  1.00  0.00           C
ATOM   1791  CD1 TRP A 699      26.050  51.060  59.370  1.00  0.00           C
ATOM   1792  HD1 TRP A 699      26.800  50.820  60.110  1.00  0.00           H
ATOM   1793  NE1 TRP A 699      24.910  51.890  59.590  1.00  0.00           N
ATOM   1794  HE1 TRP A 699      24.740  52.460  60.370  1.00  0.00           H
ATOM   1795  CE2 TRP A 699      24.200  52.040  58.470  1.00  0.00           C
ATOM   1796  CD2 TRP A 699      24.930  51.380  57.440  1.00  0.00           C
ATOM   1797  CE3 TRP A 699      24.440  51.490  56.140  1.00  0.00           C
ATOM   1798  HE3 TRP A 699      24.970  51.060  55.300  1.00  0.00           H
ATOM   1799  CZ3 TRP A 699      23.180  52.080  55.880  1.00  0.00           C
ATOM   1800  HZ3 TRP A 699      22.770  52.220  54.900  1.00  0.00           H
ATOM   1801  CZ2 TRP A 699      22.940  52.700  58.240  1.00  0.00           C
ATOM   1802  HZ2 TRP A 699      22.270  53.020  59.030  1.00  0.00           H
ATOM   1803  CH2 TRP A 699      22.450  52.650  56.890  1.00  0.00           C
ATOM   1804  HH2 TRP A 699      21.540  53.210  56.680  1.00  0.00           H
ATOM   1805  C   TRP A 699      27.690  48.720  55.220  1.00  0.00           C
ATOM   1806  O   TRP A 699      26.970  48.760  54.220  1.00  0.00           O
ATOM   1807  N   THR A 700      29.010  48.630  55.090  1.00  0.00           N
ATOM   1808  HN  THR A 700      29.600  48.650  55.900  1.00  0.00           H
ATOM   1809  CA  THR A 700      29.690  48.500  53.790  1.00  0.00           C
ATOM   1810  HA  THR A 700      29.440  49.350  53.170  1.00  0.00           H
ATOM   1811  CB  THR A 700      31.240  48.560  53.990  1.00  0.00           C
ATOM   1812  HB  THR A 700      31.550  47.670  54.570  1.00  0.00           H
ATOM   1813  OG1 THR A 700      31.710  49.680  54.720  1.00  0.00           O
ATOM   1814  HG1 THR A 700      31.320  49.610  55.600  1.00  0.00           H
ATOM   1815  CG2 THR A 700      31.970  48.550  52.660  1.00  0.00           C
ATOM   1816 HG21 THR A 700      33.040  48.260  52.790  1.00  0.00           H
ATOM   1817 HG22 THR A 700      32.020  49.540  52.190  1.00  0.00           H
ATOM   1818 HG23 THR A 700      31.620  47.780  51.940  1.00  0.00           H
ATOM   1819  C   THR A 700      29.200  47.330  52.980  1.00  0.00           C
ATOM   1820  O   THR A 700      29.060  47.380  51.760  1.00  0.00           O
ATOM   1821  N   SER A 701      29.080  46.180  53.620  1.00  0.00           N
ATOM   1822  HN  SER A 701      29.110  46.150  54.620  1.00  0.00           H
ATOM   1823  CA  SER A 701      28.600  45.020  52.890  1.00  0.00           C
ATOM   1824  HA  SER A 701      29.250  44.850  52.040  1.00  0.00           H
ATOM   1825  CB  SER A 701      28.660  43.950  54.030  1.00  0.00           C
ATOM   1826  HB1 SER A 701      27.850  44.210  54.750  1.00  0.00           H
ATOM   1827  HB2 SER A 701      29.640  43.920  54.540  1.00  0.00           H
ATOM   1828  OG  SER A 701      28.320  42.690  53.500  1.00  0.00           O
ATOM   1829  HG1 SER A 701      28.990  42.310  52.930  1.00  0.00           H
ATOM   1830  C   SER A 701      27.240  45.180  52.330  1.00  0.00           C
ATOM   1831  O   SER A 701      26.930  44.950  51.140  1.00  0.00           O
ATOM   1832  N   PHE A 702      26.310  45.750  53.080  1.00  0.00           N
ATOM   1833  HN  PHE A 702      26.530  45.920  54.030  1.00  0.00           H
ATOM   1834  CA  PHE A 702      24.970  46.180  52.630  1.00  0.00           C
ATOM   1835  HA  PHE A 702      24.570  45.260  52.220  1.00  0.00           H
ATOM   1836  CB  PHE A 702      24.240  46.530  53.890  1.00  0.00           C
ATOM   1837  HB1 PHE A 702      24.870  47.140  54.560  1.00  0.00           H
ATOM   1838  HB2 PHE A 702      23.910  45.600  54.410  1.00  0.00           H
ATOM   1839  CG  PHE A 702      23.040  47.300  53.640  1.00  0.00           C
ATOM   1840  CD1 PHE A 702      21.960  46.720  52.960  1.00  0.00           C
ATOM   1841  HD1 PHE A 702      21.980  45.670  52.750  1.00  0.00           H
ATOM   1842  CE1 PHE A 702      20.690  47.320  52.820  1.00  0.00           C
ATOM   1843  HE1 PHE A 702      19.970  46.740  52.280  1.00  0.00           H
ATOM   1844  CZ  PHE A 702      20.470  48.660  53.290  1.00  0.00           C
ATOM   1845  HZ  PHE A 702      19.490  49.090  53.170  1.00  0.00           H
ATOM   1846  CD2 PHE A 702      22.770  48.600  54.090  1.00  0.00           C
ATOM   1847  HD2 PHE A 702      23.570  49.150  54.540  1.00  0.00           H
ATOM   1848  CE2 PHE A 702      21.540  49.320  53.850  1.00  0.00           C
ATOM   1849  HE2 PHE A 702      21.410  50.350  54.160  1.00  0.00           H
ATOM   1850  C   PHE A 702      24.960  47.250  51.460  1.00  0.00           C
ATOM   1851  O   PHE A 702      24.260  46.990  50.530  1.00  0.00           O
ATOM   1852  N   LEU A 703      25.820  48.280  51.460  1.00  0.00           N
ATOM   1853  HN  LEU A 703      26.390  48.300  52.280  1.00  0.00           H
ATOM   1854  CA  LEU A 703      25.980  49.320  50.390  1.00  0.00           C
ATOM   1855  HA  LEU A 703      24.980  49.600  50.100  1.00  0.00           H
ATOM   1856  CB  LEU A 703      26.660  50.560  50.970  1.00  0.00           C
ATOM   1857  HB1 LEU A 703      26.940  51.340  50.230  1.00  0.00           H
ATOM   1858  HB2 LEU A 703      27.590  50.310  51.510  1.00  0.00           H
ATOM   1859  CG  LEU A 703      25.930  51.340  52.090  1.00  0.00           C
ATOM   1860  HG  LEU A 703      25.820  50.610  52.930  1.00  0.00           H
ATOM   1861  CD1 LEU A 703      26.840  52.480  52.730  1.00  0.00           C
ATOM   1862 HD11 LEU A 703      26.410  52.740  53.730  1.00  0.00           H
ATOM   1863 HD12 LEU A 703      26.840  53.410  52.140  1.00  0.00           H
ATOM   1864 HD13 LEU A 703      27.890  52.100  52.720  1.00  0.00           H
ATOM   1865  CD2 LEU A 703      24.490  51.730  51.700  1.00  0.00           C
ATOM   1866 HD21 LEU A 703      24.510  52.350  50.780  1.00  0.00           H
ATOM   1867 HD22 LEU A 703      23.990  52.180  52.590  1.00  0.00           H
ATOM   1868 HD23 LEU A 703      23.860  50.850  51.450  1.00  0.00           H
ATOM   1869  C   LEU A 703      26.630  48.790  49.170  1.00  0.00           C
ATOM   1870  O   LEU A 703      26.260  49.200  48.040  1.00  0.00           O
ATOM   1871  N   CYS A 704      27.560  47.790  49.300  1.00  0.00           N
ATOM   1872  HN  CYS A 704      27.840  47.680  50.240  1.00  0.00           H
ATOM   1873  CA  CYS A 704      28.230  46.980  48.380  1.00  0.00           C
ATOM   1874  HA  CYS A 704      28.530  47.660  47.590  1.00  0.00           H
ATOM   1875  CB  CYS A 704      29.510  46.220  49.020  1.00  0.00           C
ATOM   1876  HB1 CYS A 704      29.320  45.420  49.780  1.00  0.00           H
ATOM   1877  HB2 CYS A 704      30.130  47.030  49.450  1.00  0.00           H
ATOM   1878  SG  CYS A 704      30.440  45.470  47.620  1.00  0.00           S
ATOM   1879  HG1 CYS A 704      29.870  44.290  47.690  1.00  0.00           H
ATOM   1880  C   CYS A 704      27.330  46.060  47.640  1.00  0.00           C
ATOM   1881  O   CYS A 704      27.240  46.050  46.440  1.00  0.00           O
ATOM   1882  N   ILE A 705      26.400  45.320  48.310  1.00  0.00           N
ATOM   1883  HN  ILE A 705      26.430  45.250  49.310  1.00  0.00           H
ATOM   1884  CA  ILE A 705      25.340  44.610  47.630  1.00  0.00           C
ATOM   1885  HA  ILE A 705      25.730  43.920  46.900  1.00  0.00           H
ATOM   1886  CB  ILE A 705      24.560  43.790  48.690  1.00  0.00           C
ATOM   1887  HB  ILE A 705      24.340  44.490  49.530  1.00  0.00           H
ATOM   1888  CG2 ILE A 705      23.290  43.090  48.160  1.00  0.00           C
ATOM   1889 HG21 ILE A 705      22.890  42.450  48.980  1.00  0.00           H
ATOM   1890 HG22 ILE A 705      23.390  42.380  47.310  1.00  0.00           H
ATOM   1891 HG23 ILE A 705      22.550  43.880  47.900  1.00  0.00           H
ATOM   1892  CG1 ILE A 705      25.550  42.670  49.220  1.00  0.00           C
ATOM   1893 HG11 ILE A 705      26.510  43.160  49.500  1.00  0.00           H
ATOM   1894 HG12 ILE A 705      25.720  41.920  48.440  1.00  0.00           H
ATOM   1895  CD  ILE A 705      25.160  42.030  50.530  1.00  0.00           C
ATOM   1896  HD1 ILE A 705      25.940  41.370  50.970  1.00  0.00           H
ATOM   1897  HD2 ILE A 705      24.280  41.380  50.320  1.00  0.00           H
ATOM   1898  HD3 ILE A 705      24.850  42.730  51.350  1.00  0.00           H
ATOM   1899  C   ILE A 705      24.370  45.440  46.770  1.00  0.00           C
ATOM   1900  O   ILE A 705      23.980  45.060  45.710  1.00  0.00           O
ATOM   1901  N   VAL A 706      24.140  46.690  47.170  1.00  0.00           N
ATOM   1902  HN  VAL A 706      24.340  46.980  48.100  1.00  0.00           H
ATOM   1903  CA  VAL A 706      23.210  47.490  46.390  1.00  0.00           C
ATOM   1904  HA  VAL A 706      22.420  46.880  45.960  1.00  0.00           H
ATOM   1905  CB  VAL A 706      22.530  48.540  47.300  1.00  0.00           C
ATOM   1906  HB  VAL A 706      23.300  49.210  47.740  1.00  0.00           H
ATOM   1907  CG1 VAL A 706      21.600  49.400  46.340  1.00  0.00           C
ATOM   1908 HG11 VAL A 706      21.060  48.690  45.680  1.00  0.00           H
ATOM   1909 HG12 VAL A 706      22.120  50.100  45.650  1.00  0.00           H
ATOM   1910 HG13 VAL A 706      20.890  50.010  46.930  1.00  0.00           H
ATOM   1911  CG2 VAL A 706      21.810  47.880  48.430  1.00  0.00           C
ATOM   1912 HG21 VAL A 706      20.960  47.350  47.960  1.00  0.00           H
ATOM   1913 HG22 VAL A 706      21.420  48.620  49.160  1.00  0.00           H
ATOM   1914 HG23 VAL A 706      22.410  47.100  48.950  1.00  0.00           H
ATOM   1915  C   VAL A 706      23.920  48.050  45.220  1.00  0.00           C
ATOM   1916  O   VAL A 706      23.450  48.200  44.120  1.00  0.00           O
ATOM   1917  N   LEU A 707      25.250  48.330  45.400  1.00  0.00           N
ATOM   1918  HN  LEU A 707      25.630  48.130  46.290  1.00  0.00           H
ATOM   1919  CA  LEU A 707      26.140  48.660  44.300  1.00  0.00           C
ATOM   1920  HA  LEU A 707      25.770  49.560  43.830  1.00  0.00           H
ATOM   1921  CB  LEU A 707      27.540  48.880  44.930  1.00  0.00           C
ATOM   1922  HB1 LEU A 707      27.910  48.130  45.650  1.00  0.00           H
ATOM   1923  HB2 LEU A 707      27.380  49.840  45.480  1.00  0.00           H
ATOM   1924  CG  LEU A 707      28.690  49.090  43.890  1.00  0.00           C
ATOM   1925  HG  LEU A 707      28.610  48.300  43.120  1.00  0.00           H
ATOM   1926  CD1 LEU A 707      28.680  50.450  43.130  1.00  0.00           C
ATOM   1927 HD11 LEU A 707      29.280  50.320  42.200  1.00  0.00           H
ATOM   1928 HD12 LEU A 707      29.190  51.230  43.730  1.00  0.00           H
ATOM   1929 HD13 LEU A 707      27.680  50.710  42.710  1.00  0.00           H
ATOM   1930  CD2 LEU A 707      30.050  48.790  44.620  1.00  0.00           C
ATOM   1931 HD21 LEU A 707      30.500  49.610  45.220  1.00  0.00           H
ATOM   1932 HD22 LEU A 707      30.800  48.640  43.810  1.00  0.00           H
ATOM   1933 HD23 LEU A 707      29.890  47.980  45.350  1.00  0.00           H
ATOM   1934  C   LEU A 707      26.160  47.610  43.200  1.00  0.00           C
ATOM   1935  O   LEU A 707      26.240  47.820  42.000  1.00  0.00           O
ATOM   1936  N   VAL A 708      26.200  46.350  43.630  1.00  0.00           N
ATOM   1937  HN  VAL A 708      26.320  46.250  44.610  1.00  0.00           H
ATOM   1938  CA  VAL A 708      26.080  45.210  42.730  1.00  0.00           C
ATOM   1939  HA  VAL A 708      26.790  45.320  41.930  1.00  0.00           H
ATOM   1940  CB  VAL A 708      26.520  43.990  43.550  1.00  0.00           C
ATOM   1941  HB  VAL A 708      26.220  44.070  44.610  1.00  0.00           H
ATOM   1942  CG1 VAL A 708      25.920  42.700  42.950  1.00  0.00           C
ATOM   1943 HG11 VAL A 708      25.990  42.680  41.850  1.00  0.00           H
ATOM   1944 HG12 VAL A 708      24.860  42.580  43.240  1.00  0.00           H
ATOM   1945 HG13 VAL A 708      26.600  41.860  43.210  1.00  0.00           H
ATOM   1946  CG2 VAL A 708      28.020  43.850  43.660  1.00  0.00           C
ATOM   1947 HG21 VAL A 708      28.380  44.800  44.100  1.00  0.00           H
ATOM   1948 HG22 VAL A 708      28.460  43.740  42.650  1.00  0.00           H
ATOM   1949 HG23 VAL A 708      28.300  43.020  44.340  1.00  0.00           H
ATOM   1950  C   VAL A 708      24.700  45.130  42.070  1.00  0.00           C
ATOM   1951  O   VAL A 708      24.540  44.700  40.950  1.00  0.00           O
ATOM   1952  N   ALA A 709      23.640  45.520  42.750  1.00  0.00           N
ATOM   1953  HN  ALA A 709      23.610  46.060  43.590  1.00  0.00           H
ATOM   1954  CA  ALA A 709      22.330  45.310  42.310  1.00  0.00           C
ATOM   1955  HA  ALA A 709      22.270  44.290  41.970  1.00  0.00           H
ATOM   1956  CB  ALA A 709      21.380  45.540  43.540  1.00  0.00           C
ATOM   1957  HB1 ALA A 709      21.520  46.550  43.960  1.00  0.00           H
ATOM   1958  HB2 ALA A 709      21.730  44.880  44.370  1.00  0.00           H
ATOM   1959  HB3 ALA A 709      20.310  45.300  43.330  1.00  0.00           H
ATOM   1960  C   ALA A 709      21.890  46.340  41.260  1.00  0.00           C
ATOM   1961  O   ALA A 709      20.900  46.170  40.570  1.00  0.00           O
ATOM   1962  N   THR A 710      22.650  47.400  40.970  1.00  0.00           N
ATOM   1963  HN  THR A 710      23.480  47.660  41.460  1.00  0.00           H
ATOM   1964  CA  THR A 710      22.380  48.380  39.920  1.00  0.00           C
ATOM   1965  HA  THR A 710      21.730  47.940  39.170  1.00  0.00           H
ATOM   1966  CB  THR A 710      21.740  49.620  40.490  1.00  0.00           C
ATOM   1967  HB  THR A 710      20.830  49.390  41.080  1.00  0.00           H
ATOM   1968  OG1 THR A 710      21.420  50.510  39.450  1.00  0.00           O
ATOM   1969  HG1 THR A 710      20.520  50.270  39.250  1.00  0.00           H
ATOM   1970  CG2 THR A 710      22.820  50.410  41.310  1.00  0.00           C
ATOM   1971 HG21 THR A 710      22.440  51.350  41.760  1.00  0.00           H
ATOM   1972 HG22 THR A 710      23.650  50.790  40.670  1.00  0.00           H
ATOM   1973 HG23 THR A 710      23.290  49.830  42.130  1.00  0.00           H
ATOM   1974  C   THR A 710      23.520  48.680  39.080  1.00  0.00           C
ATOM   1975  O   THR A 710      24.670  48.480  39.410  1.00  0.00           O
ATOM   1976  N   ASP A 711      23.350  49.090  37.800  1.00  0.00           N
ATOM   1977  HN  ASP A 711      22.460  49.230  37.380  1.00  0.00           H
ATOM   1978  CA  ASP A 711      24.430  49.500  36.940  1.00  0.00           C
ATOM   1979  HA  ASP A 711      25.050  48.610  36.890  1.00  0.00           H
ATOM   1980  CB  ASP A 711      23.780  49.820  35.570  1.00  0.00           C
ATOM   1981  HB1 ASP A 711      23.090  50.680  35.690  1.00  0.00           H
ATOM   1982  HB2 ASP A 711      23.280  48.910  35.200  1.00  0.00           H
ATOM   1983  CG  ASP A 711      24.750  50.190  34.370  1.00  0.00           C
ATOM   1984  OD1 ASP A 711      24.160  50.370  33.290  1.00  0.00           O
ATOM   1985  OD2 ASP A 711      25.970  50.150  34.470  1.00  0.00           O
ATOM   1986  C   ASP A 711      25.230  50.750  37.410  1.00  0.00           C
ATOM   1987  O   ASP A 711      24.670  51.790  37.700  1.00  0.00           O
ATOM   1988  N   ALA A 712      26.570  50.550  37.600  1.00  0.00           N
ATOM   1989  HN  ALA A 712      26.980  49.680  37.330  1.00  0.00           H
ATOM   1990  CA  ALA A 712      27.500  51.480  38.050  1.00  0.00           C
ATOM   1991  HA  ALA A 712      26.920  52.290  38.490  1.00  0.00           H
ATOM   1992  CB  ALA A 712      28.410  50.920  39.150  1.00  0.00           C
ATOM   1993  HB1 ALA A 712      29.210  50.330  38.660  1.00  0.00           H
ATOM   1994  HB2 ALA A 712      28.010  50.330  40.000  1.00  0.00           H
ATOM   1995  HB3 ALA A 712      28.890  51.810  39.610  1.00  0.00           H
ATOM   1996  C   ALA A 712      28.340  52.140  36.920  1.00  0.00           C
ATOM   1997  O   ALA A 712      29.470  52.580  37.120  1.00  0.00           O
ATOM   1998  N   SER A 713      27.800  52.110  35.710  1.00  0.00           N
ATOM   1999  HN  SER A 713      27.020  51.540  35.450  1.00  0.00           H
ATOM   2000  CA  SER A 713      28.390  52.800  34.620  1.00  0.00           C
ATOM   2001  HA  SER A 713      29.390  52.420  34.460  1.00  0.00           H
ATOM   2002  CB  SER A 713      27.610  52.560  33.300  1.00  0.00           C
ATOM   2003  HB1 SER A 713      28.090  53.200  32.520  1.00  0.00           H
ATOM   2004  HB2 SER A 713      26.550  52.820  33.460  1.00  0.00           H
ATOM   2005  OG  SER A 713      27.680  51.160  32.920  1.00  0.00           O
ATOM   2006  HG1 SER A 713      26.980  50.770  33.450  1.00  0.00           H
ATOM   2007  C   SER A 713      28.500  54.270  34.770  1.00  0.00           C
ATOM   2008  O   SER A 713      29.530  54.850  34.500  1.00  0.00           O
ATOM   2009  N   SER A 714      27.450  54.920  35.240  1.00  0.00           N
ATOM   2010  HN  SER A 714      26.560  54.480  35.350  1.00  0.00           H
ATOM   2011  CA  SER A 714      27.450  56.390  35.520  1.00  0.00           C
ATOM   2012  HA  SER A 714      27.810  56.830  34.610  1.00  0.00           H
ATOM   2013  CB  SER A 714      26.120  56.970  36.010  1.00  0.00           C
ATOM   2014  HB1 SER A 714      25.380  57.060  35.200  1.00  0.00           H
ATOM   2015  HB2 SER A 714      26.240  58.040  36.290  1.00  0.00           H
ATOM   2016  OG  SER A 714      25.600  56.350  37.160  1.00  0.00           O
ATOM   2017  HG1 SER A 714      25.130  55.560  36.880  1.00  0.00           H
ATOM   2018  C   SER A 714      28.610  56.760  36.470  1.00  0.00           C
ATOM   2019  O   SER A 714      29.460  57.560  36.110  1.00  0.00           O
ATOM   2020  N   LEU A 715      28.630  56.110  37.620  1.00  0.00           N
ATOM   2021  HN  LEU A 715      27.900  55.520  37.960  1.00  0.00           H
ATOM   2022  CA  LEU A 715      29.790  56.180  38.550  1.00  0.00           C
ATOM   2023  HA  LEU A 715      29.870  57.180  38.960  1.00  0.00           H
ATOM   2024  CB  LEU A 715      29.590  55.220  39.720  1.00  0.00           C
ATOM   2025  HB1 LEU A 715      29.450  54.230  39.220  1.00  0.00           H
ATOM   2026  HB2 LEU A 715      28.600  55.410  40.200  1.00  0.00           H
ATOM   2027  CG  LEU A 715      30.610  55.200  40.850  1.00  0.00           C
ATOM   2028  HG  LEU A 715      31.630  55.110  40.400  1.00  0.00           H
ATOM   2029  CD1 LEU A 715      30.420  56.510  41.650  1.00  0.00           C
ATOM   2030 HD11 LEU A 715      30.590  57.390  40.990  1.00  0.00           H
ATOM   2031 HD12 LEU A 715      31.140  56.540  42.480  1.00  0.00           H
ATOM   2032 HD13 LEU A 715      29.380  56.550  42.050  1.00  0.00           H
ATOM   2033  CD2 LEU A 715      30.460  54.080  41.820  1.00  0.00           C
ATOM   2034 HD21 LEU A 715      29.550  54.190  42.440  1.00  0.00           H
ATOM   2035 HD22 LEU A 715      31.320  53.890  42.500  1.00  0.00           H
ATOM   2036 HD23 LEU A 715      30.280  53.140  41.260  1.00  0.00           H
ATOM   2037  C   LEU A 715      31.200  55.810  37.960  1.00  0.00           C
ATOM   2038  O   LEU A 715      32.210  56.400  38.280  1.00  0.00           O
ATOM   2039  N   VAL A 716      31.260  54.880  37.030  1.00  0.00           N
ATOM   2040  HN  VAL A 716      30.420  54.400  36.810  1.00  0.00           H
ATOM   2041  CA  VAL A 716      32.380  54.620  36.140  1.00  0.00           C
ATOM   2042  HA  VAL A 716      33.180  54.350  36.800  1.00  0.00           H
ATOM   2043  CB  VAL A 716      32.270  53.350  35.350  1.00  0.00           C
ATOM   2044  HB  VAL A 716      31.240  53.230  34.980  1.00  0.00           H
ATOM   2045  CG1 VAL A 716      33.250  53.310  34.160  1.00  0.00           C
ATOM   2046 HG11 VAL A 716      33.410  52.280  33.790  1.00  0.00           H
ATOM   2047 HG12 VAL A 716      34.270  53.590  34.480  1.00  0.00           H
ATOM   2048 HG13 VAL A 716      32.820  53.930  33.330  1.00  0.00           H
ATOM   2049  CG2 VAL A 716      32.630  52.090  36.200  1.00  0.00           C
ATOM   2050 HG21 VAL A 716      32.690  51.160  35.580  1.00  0.00           H
ATOM   2051 HG22 VAL A 716      31.750  51.990  36.880  1.00  0.00           H
ATOM   2052 HG23 VAL A 716      33.600  52.250  36.710  1.00  0.00           H
ATOM   2053  C   VAL A 716      32.870  55.830  35.320  1.00  0.00           C
ATOM   2054  O   VAL A 716      34.050  56.040  35.390  1.00  0.00           O
ATOM   2055  N   CYS A 717      31.960  56.600  34.660  1.00  0.00           N
ATOM   2056  HN  CYS A 717      31.000  56.300  34.710  1.00  0.00           H
ATOM   2057  CA  CYS A 717      32.390  57.830  34.100  1.00  0.00           C
ATOM   2058  HA  CYS A 717      33.290  57.670  33.520  1.00  0.00           H
ATOM   2059  CB  CYS A 717      31.230  58.400  33.200  1.00  0.00           C
ATOM   2060  HB1 CYS A 717      31.530  59.380  32.770  1.00  0.00           H
ATOM   2061  HB2 CYS A 717      30.400  58.710  33.860  1.00  0.00           H
ATOM   2062  SG  CYS A 717      30.640  57.280  31.870  1.00  0.00           S
ATOM   2063  HG1 CYS A 717      29.990  58.090  31.040  1.00  0.00           H
ATOM   2064  C   CYS A 717      32.710  58.930  35.150  1.00  0.00           C
ATOM   2065  O   CYS A 717      33.560  59.730  34.930  1.00  0.00           O
ATOM   2066  N   TYR A 718      32.080  58.840  36.290  1.00  0.00           N
ATOM   2067  HN  TYR A 718      31.280  58.260  36.400  1.00  0.00           H
ATOM   2068  CA  TYR A 718      32.320  59.760  37.390  1.00  0.00           C
ATOM   2069  HA  TYR A 718      32.500  60.750  36.970  1.00  0.00           H
ATOM   2070  CB  TYR A 718      31.060  59.880  38.390  1.00  0.00           C
ATOM   2071  HB1 TYR A 718      31.200  60.570  39.250  1.00  0.00           H
ATOM   2072  HB2 TYR A 718      30.760  58.890  38.820  1.00  0.00           H
ATOM   2073  CG  TYR A 718      29.770  60.400  37.840  1.00  0.00           C
ATOM   2074  CD1 TYR A 718      28.540  60.260  38.580  1.00  0.00           C
ATOM   2075  HD1 TYR A 718      28.670  59.780  39.530  1.00  0.00           H
ATOM   2076  CE1 TYR A 718      27.320  60.800  38.110  1.00  0.00           C
ATOM   2077  HE1 TYR A 718      26.380  60.740  38.640  1.00  0.00           H
ATOM   2078  CZ  TYR A 718      27.330  61.460  36.860  1.00  0.00           C
ATOM   2079  OH  TYR A 718      26.150  62.060  36.420  1.00  0.00           O
ATOM   2080  HH  TYR A 718      26.430  62.350  35.540  1.00  0.00           H
ATOM   2081  CD2 TYR A 718      29.680  61.030  36.620  1.00  0.00           C
ATOM   2082  HD2 TYR A 718      30.530  61.170  35.980  1.00  0.00           H
ATOM   2083  CE2 TYR A 718      28.510  61.590  36.160  1.00  0.00           C
ATOM   2084  HE2 TYR A 718      28.430  62.150  35.240  1.00  0.00           H
ATOM   2085  C   TYR A 718      33.550  59.630  38.210  1.00  0.00           C
ATOM   2086  O   TYR A 718      34.020  60.590  38.720  1.00  0.00           O
ATOM   2087  N   ILE A 719      34.130  58.430  38.380  1.00  0.00           N
ATOM   2088  HN  ILE A 719      33.730  57.650  37.930  1.00  0.00           H
ATOM   2089  CA  ILE A 719      35.350  58.410  39.130  1.00  0.00           C
ATOM   2090  HA  ILE A 719      35.350  59.210  39.850  1.00  0.00           H
ATOM   2091  CB  ILE A 719      35.480  57.190  39.990  1.00  0.00           C
ATOM   2092  HB  ILE A 719      35.440  56.360  39.260  1.00  0.00           H
ATOM   2093  CG2 ILE A 719      36.880  57.150  40.610  1.00  0.00           C
ATOM   2094 HG21 ILE A 719      37.030  57.830  41.470  1.00  0.00           H
ATOM   2095 HG22 ILE A 719      37.800  57.280  39.980  1.00  0.00           H
ATOM   2096 HG23 ILE A 719      36.870  56.100  40.960  1.00  0.00           H
ATOM   2097  CG1 ILE A 719      34.330  57.000  41.080  1.00  0.00           C
ATOM   2098 HG11 ILE A 719      33.340  56.930  40.570  1.00  0.00           H
ATOM   2099 HG12 ILE A 719      34.480  57.990  41.540  1.00  0.00           H
ATOM   2100  CD  ILE A 719      34.410  55.970  42.210  1.00  0.00           C
ATOM   2101  HD1 ILE A 719      33.610  56.180  42.950  1.00  0.00           H
ATOM   2102  HD2 ILE A 719      35.410  55.920  42.690  1.00  0.00           H
ATOM   2103  HD3 ILE A 719      34.170  54.940  41.860  1.00  0.00           H
ATOM   2104  C   ILE A 719      36.520  58.670  38.140  1.00  0.00           C
ATOM   2105  O   ILE A 719      36.860  57.890  37.220  1.00  0.00           O
ATOM   2106  N   THR A 720      37.100  59.860  38.210  1.00  0.00           N
ATOM   2107  HN  THR A 720      36.830  60.360  39.020  1.00  0.00           H
ATOM   2108  CA  THR A 720      38.270  60.170  37.370  1.00  0.00           C
ATOM   2109  HA  THR A 720      38.020  59.850  36.360  1.00  0.00           H
ATOM   2110  CB  THR A 720      38.560  61.670  37.540  1.00  0.00           C
ATOM   2111  HB  THR A 720      39.520  61.890  37.020  1.00  0.00           H
ATOM   2112  OG1 THR A 720      38.700  61.980  38.850  1.00  0.00           O
ATOM   2113  HG1 THR A 720      37.760  62.020  39.010  1.00  0.00           H
ATOM   2114  CG2 THR A 720      37.440  62.540  36.990  1.00  0.00           C
ATOM   2115 HG21 THR A 720      36.570  62.240  37.620  1.00  0.00           H
ATOM   2116 HG22 THR A 720      37.190  62.400  35.910  1.00  0.00           H
ATOM   2117 HG23 THR A 720      37.630  63.630  37.100  1.00  0.00           H
ATOM   2118  C   THR A 720      39.480  59.320  37.700  1.00  0.00           C
ATOM   2119  O   THR A 720      39.750  58.980  38.880  1.00  0.00           O
ATOM   2120  N   ARG A 721      40.300  58.950  36.610  1.00  0.00           N
ATOM   2121  HN  ARG A 721      39.980  59.160  35.690  1.00  0.00           H
ATOM   2122  CA  ARG A 721      41.660  58.370  36.720  1.00  0.00           C
ATOM   2123  HA  ARG A 721      41.560  57.440  37.260  1.00  0.00           H
ATOM   2124  CB  ARG A 721      42.430  58.100  35.390  1.00  0.00           C
ATOM   2125  HB1 ARG A 721      43.480  57.780  35.550  1.00  0.00           H
ATOM   2126  HB2 ARG A 721      42.520  59.110  34.920  1.00  0.00           H
ATOM   2127  CG  ARG A 721      41.720  57.110  34.500  1.00  0.00           C
ATOM   2128  HG1 ARG A 721      42.200  57.070  33.490  1.00  0.00           H
ATOM   2129  HG2 ARG A 721      40.630  57.290  34.580  1.00  0.00           H
ATOM   2130  CD  ARG A 721      41.860  55.680  34.950  1.00  0.00           C
ATOM   2131  HD1 ARG A 721      41.360  54.880  34.380  1.00  0.00           H
ATOM   2132  HD2 ARG A 721      41.410  55.650  35.970  1.00  0.00           H
ATOM   2133  NE  ARG A 721      43.380  55.280  34.980  1.00  0.00           N
ATOM   2134  HE  ARG A 721      43.900  55.280  34.130  1.00  0.00           H
ATOM   2135  CZ  ARG A 721      44.150  55.250  36.080  1.00  0.00           C
ATOM   2136  NH1 ARG A 721      43.650  55.280  37.300  1.00  0.00           N
ATOM   2137 HH11 ARG A 721      42.660  55.310  37.430  1.00  0.00           H
ATOM   2138 HH12 ARG A 721      44.310  55.030  38.010  1.00  0.00           H
ATOM   2139  NH2 ARG A 721      45.470  55.290  36.010  1.00  0.00           N
ATOM   2140 HH21 ARG A 721      45.770  55.260  35.050  1.00  0.00           H
ATOM   2141 HH22 ARG A 721      46.040  54.810  36.680  1.00  0.00           H
ATOM   2142  C   ARG A 721      42.580  59.290  37.600  1.00  0.00           C
ATOM   2143  O   ARG A 721      43.340  58.850  38.440  1.00  0.00           O
ATOM   2144  N   PHE A 722      42.400  60.600  37.450  1.00  0.00           N
ATOM   2145  HN  PHE A 722      41.850  60.960  36.710  1.00  0.00           H
ATOM   2146  CA  PHE A 722      42.990  61.680  38.190  1.00  0.00           C
ATOM   2147  HA  PHE A 722      44.040  61.620  37.980  1.00  0.00           H
ATOM   2148  CB  PHE A 722      42.460  63.050  37.610  1.00  0.00           C
ATOM   2149  HB1 PHE A 722      41.360  63.100  37.480  1.00  0.00           H
ATOM   2150  HB2 PHE A 722      43.010  63.210  36.660  1.00  0.00           H
ATOM   2151  CG  PHE A 722      42.780  64.330  38.460  1.00  0.00           C
ATOM   2152  CD1 PHE A 722      41.880  65.410  38.480  1.00  0.00           C
ATOM   2153  HD1 PHE A 722      41.010  65.260  37.870  1.00  0.00           H
ATOM   2154  CE1 PHE A 722      42.110  66.560  39.270  1.00  0.00           C
ATOM   2155  HE1 PHE A 722      41.340  67.320  39.310  1.00  0.00           H
ATOM   2156  CZ  PHE A 722      43.340  66.680  39.940  1.00  0.00           C
ATOM   2157  HZ  PHE A 722      43.560  67.530  40.570  1.00  0.00           H
ATOM   2158  CD2 PHE A 722      43.940  64.400  39.250  1.00  0.00           C
ATOM   2159  HD2 PHE A 722      44.690  63.630  39.110  1.00  0.00           H
ATOM   2160  CE2 PHE A 722      44.190  65.580  39.910  1.00  0.00           C
ATOM   2161  HE2 PHE A 722      45.120  65.520  40.440  1.00  0.00           H
ATOM   2162  C   PHE A 722      42.690  61.570  39.700  1.00  0.00           C
ATOM   2163  O   PHE A 722      43.590  61.700  40.510  1.00  0.00           O
ATOM   2164  N   THR A 723      41.410  61.280  40.190  1.00  0.00           N
ATOM   2165  HN  THR A 723      40.690  61.160  39.530  1.00  0.00           H
ATOM   2166  CA  THR A 723      41.080  61.080  41.600  1.00  0.00           C
ATOM   2167  HA  THR A 723      41.400  61.970  42.140  1.00  0.00           H
ATOM   2168  CB  THR A 723      39.640  60.960  41.780  1.00  0.00           C
ATOM   2169  HB  THR A 723      39.290  60.260  41.000  1.00  0.00           H
ATOM   2170  OG1 THR A 723      39.010  62.230  41.610  1.00  0.00           O
ATOM   2171  HG1 THR A 723      38.820  62.290  40.670  1.00  0.00           H
ATOM   2172  CG2 THR A 723      39.160  60.410  43.160  1.00  0.00           C
ATOM   2173 HG21 THR A 723      39.340  61.120  44.010  1.00  0.00           H
ATOM   2174 HG22 THR A 723      39.560  59.390  43.340  1.00  0.00           H
ATOM   2175 HG23 THR A 723      38.050  60.410  43.120  1.00  0.00           H
ATOM   2176  C   THR A 723      41.850  59.870  42.080  1.00  0.00           C
ATOM   2177  O   THR A 723      42.520  59.950  43.090  1.00  0.00           O
ATOM   2178  N   GLU A 724      41.770  58.710  41.330  1.00  0.00           N
ATOM   2179  HN  GLU A 724      41.150  58.600  40.560  1.00  0.00           H
ATOM   2180  CA  GLU A 724      42.590  57.540  41.560  1.00  0.00           C
ATOM   2181  HA  GLU A 724      42.430  57.090  42.530  1.00  0.00           H
ATOM   2182  CB  GLU A 724      42.200  56.450  40.530  1.00  0.00           C
ATOM   2183  HB1 GLU A 724      42.720  55.520  40.800  1.00  0.00           H
ATOM   2184  HB2 GLU A 724      42.300  56.800  39.470  1.00  0.00           H
ATOM   2185  CG  GLU A 724      40.720  55.880  40.560  1.00  0.00           C
ATOM   2186  HG1 GLU A 724      39.990  56.700  40.710  1.00  0.00           H
ATOM   2187  HG2 GLU A 724      40.810  55.020  41.260  1.00  0.00           H
ATOM   2188  CD  GLU A 724      40.460  55.240  39.260  1.00  0.00           C
ATOM   2189  OE1 GLU A 724      41.390  54.770  38.590  1.00  0.00           O
ATOM   2190  OE2 GLU A 724      39.280  55.090  38.800  1.00  0.00           O
ATOM   2191  C   GLU A 724      44.140  57.690  41.580  1.00  0.00           C
ATOM   2192  O   GLU A 724      44.770  57.180  42.520  1.00  0.00           O
ATOM   2193  N   GLU A 725      44.780  58.360  40.670  1.00  0.00           N
ATOM   2194  HN  GLU A 725      44.280  58.730  39.900  1.00  0.00           H
ATOM   2195  CA  GLU A 725      46.170  58.740  40.610  1.00  0.00           C
ATOM   2196  HA  GLU A 725      46.800  57.870  40.710  1.00  0.00           H
ATOM   2197  CB  GLU A 725      46.390  59.410  39.200  1.00  0.00           C
ATOM   2198  HB1 GLU A 725      47.260  60.100  39.320  1.00  0.00           H
ATOM   2199  HB2 GLU A 725      45.480  60.010  39.000  1.00  0.00           H
ATOM   2200  CG  GLU A 725      46.540  58.380  38.060  1.00  0.00           C
ATOM   2201  HG1 GLU A 725      45.500  58.020  37.870  1.00  0.00           H
ATOM   2202  HG2 GLU A 725      47.340  57.640  38.310  1.00  0.00           H
ATOM   2203  CD  GLU A 725      47.000  59.080  36.760  1.00  0.00           C
ATOM   2204  OE1 GLU A 725      48.200  59.110  36.440  1.00  0.00           O
ATOM   2205  OE2 GLU A 725      46.070  59.440  35.970  1.00  0.00           O
ATOM   2206  C   GLU A 725      46.550  59.670  41.720  1.00  0.00           C
ATOM   2207  O   GLU A 725      47.580  59.610  42.360  1.00  0.00           O
ATOM   2208  N   ALA A 726      45.630  60.600  42.100  1.00  0.00           N
ATOM   2209  HN  ALA A 726      44.740  60.660  41.660  1.00  0.00           H
ATOM   2210  CA  ALA A 726      45.760  61.560  43.160  1.00  0.00           C
ATOM   2211  HA  ALA A 726      46.740  62.000  43.100  1.00  0.00           H
ATOM   2212  CB  ALA A 726      44.760  62.710  43.160  1.00  0.00           C
ATOM   2213  HB1 ALA A 726      44.990  63.520  43.890  1.00  0.00           H
ATOM   2214  HB2 ALA A 726      43.680  62.440  43.240  1.00  0.00           H
ATOM   2215  HB3 ALA A 726      44.870  63.340  42.250  1.00  0.00           H
ATOM   2216  C   ALA A 726      45.720  60.970  44.510  1.00  0.00           C
ATOM   2217  O   ALA A 726      46.480  61.290  45.400  1.00  0.00           O
ATOM   2218  N   PHE A 727      44.880  59.930  44.710  1.00  0.00           N
ATOM   2219  HN  PHE A 727      44.260  59.660  43.970  1.00  0.00           H
ATOM   2220  CA  PHE A 727      44.900  59.060  45.880  1.00  0.00           C
ATOM   2221  HA  PHE A 727      45.030  59.670  46.770  1.00  0.00           H
ATOM   2222  CB  PHE A 727      43.680  58.140  45.930  1.00  0.00           C
ATOM   2223  HB1 PHE A 727      43.810  57.560  46.880  1.00  0.00           H
ATOM   2224  HB2 PHE A 727      43.530  57.330  45.210  1.00  0.00           H
ATOM   2225  CG  PHE A 727      42.410  58.860  46.150  1.00  0.00           C
ATOM   2226  CD1 PHE A 727      42.250  60.100  46.790  1.00  0.00           C
ATOM   2227  HD1 PHE A 727      43.120  60.640  47.140  1.00  0.00           H
ATOM   2228  CE1 PHE A 727      41.000  60.750  47.010  1.00  0.00           C
ATOM   2229  HE1 PHE A 727      40.890  61.670  47.550  1.00  0.00           H
ATOM   2230  CZ  PHE A 727      39.850  60.040  46.540  1.00  0.00           C
ATOM   2231  HZ  PHE A 727      38.920  60.550  46.770  1.00  0.00           H
ATOM   2232  CD2 PHE A 727      41.260  58.070  45.760  1.00  0.00           C
ATOM   2233  HD2 PHE A 727      41.360  57.110  45.280  1.00  0.00           H
ATOM   2234  CE2 PHE A 727      39.990  58.730  46.000  1.00  0.00           C
ATOM   2235  HE2 PHE A 727      39.080  58.160  45.850  1.00  0.00           H
ATOM   2236  C   PHE A 727      46.180  58.230  45.940  1.00  0.00           C
ATOM   2237  O   PHE A 727      46.830  58.040  47.010  1.00  0.00           O
ATOM   2238  N   ALA A 728      46.600  57.690  44.790  1.00  0.00           N
ATOM   2239  HN  ALA A 728      46.150  57.770  43.900  1.00  0.00           H
ATOM   2240  CA  ALA A 728      47.870  56.990  44.720  1.00  0.00           C
ATOM   2241  HA  ALA A 728      47.890  56.190  45.440  1.00  0.00           H
ATOM   2242  CB  ALA A 728      47.900  56.310  43.330  1.00  0.00           C
ATOM   2243  HB1 ALA A 728      47.010  55.640  43.300  1.00  0.00           H
ATOM   2244  HB2 ALA A 728      48.800  55.670  43.210  1.00  0.00           H
ATOM   2245  HB3 ALA A 728      47.870  57.130  42.580  1.00  0.00           H
ATOM   2246  C   ALA A 728      49.120  57.800  45.000  1.00  0.00           C
ATOM   2247  O   ALA A 728      50.100  57.230  45.530  1.00  0.00           O
ATOM   2248  N   ALA A 729      49.150  59.080  44.580  1.00  0.00           N
ATOM   2249  HN  ALA A 729      48.550  59.450  43.880  1.00  0.00           H
ATOM   2250  CA  ALA A 729      50.230  59.940  44.880  1.00  0.00           C
ATOM   2251  HA  ALA A 729      51.190  59.470  44.750  1.00  0.00           H
ATOM   2252  CB  ALA A 729      50.100  61.080  43.830  1.00  0.00           C
ATOM   2253  HB1 ALA A 729      50.140  60.530  42.870  1.00  0.00           H
ATOM   2254  HB2 ALA A 729      50.860  61.860  44.030  1.00  0.00           H
ATOM   2255  HB3 ALA A 729      49.060  61.450  43.900  1.00  0.00           H
ATOM   2256  C   ALA A 729      50.150  60.430  46.280  1.00  0.00           C
ATOM   2257  O   ALA A 729      51.150  60.610  46.860  1.00  0.00           O
ATOM   2258  N   LEU A 730      48.890  60.640  46.920  1.00  0.00           N
ATOM   2259  HN  LEU A 730      48.070  60.640  46.360  1.00  0.00           H
ATOM   2260  CA  LEU A 730      48.730  60.900  48.330  1.00  0.00           C
ATOM   2261  HA  LEU A 730      49.400  61.720  48.520  1.00  0.00           H
ATOM   2262  CB  LEU A 730      47.240  61.300  48.510  1.00  0.00           C
ATOM   2263  HB1 LEU A 730      46.750  60.320  48.600  1.00  0.00           H
ATOM   2264  HB2 LEU A 730      46.960  61.860  47.580  1.00  0.00           H
ATOM   2265  CG  LEU A 730      46.880  62.050  49.850  1.00  0.00           C
ATOM   2266  HG  LEU A 730      47.230  61.460  50.710  1.00  0.00           H
ATOM   2267  CD1 LEU A 730      47.600  63.410  49.890  1.00  0.00           C
ATOM   2268 HD11 LEU A 730      47.230  64.120  49.110  1.00  0.00           H
ATOM   2269 HD12 LEU A 730      48.680  63.250  49.750  1.00  0.00           H
ATOM   2270 HD13 LEU A 730      47.420  63.960  50.830  1.00  0.00           H
ATOM   2271  CD2 LEU A 730      45.370  62.300  49.950  1.00  0.00           C
ATOM   2272 HD21 LEU A 730      44.860  62.590  49.010  1.00  0.00           H
ATOM   2273 HD22 LEU A 730      45.140  62.970  50.800  1.00  0.00           H
ATOM   2274 HD23 LEU A 730      44.850  61.370  50.270  1.00  0.00           H
ATOM   2275  C   LEU A 730      49.180  59.790  49.230  1.00  0.00           C
ATOM   2276  O   LEU A 730      49.850  60.020  50.250  1.00  0.00           O
ATOM   2277  N   ILE A 731      48.940  58.530  48.840  1.00  0.00           N
ATOM   2278  HN  ILE A 731      48.290  58.420  48.090  1.00  0.00           H
ATOM   2279  CA  ILE A 731      49.350  57.350  49.630  1.00  0.00           C
ATOM   2280  HA  ILE A 731      48.750  57.280  50.520  1.00  0.00           H
ATOM   2281  CB  ILE A 731      49.040  56.090  48.830  1.00  0.00           C
ATOM   2282  HB  ILE A 731      49.160  56.410  47.770  1.00  0.00           H
ATOM   2283  CG2 ILE A 731      49.960  54.860  48.940  1.00  0.00           C
ATOM   2284 HG21 ILE A 731      50.880  55.040  48.350  1.00  0.00           H
ATOM   2285 HG22 ILE A 731      49.450  53.970  48.520  1.00  0.00           H
ATOM   2286 HG23 ILE A 731      50.250  54.580  49.980  1.00  0.00           H
ATOM   2287  CG1 ILE A 731      47.570  55.640  49.030  1.00  0.00           C
ATOM   2288 HG11 ILE A 731      47.450  54.830  48.280  1.00  0.00           H
ATOM   2289 HG12 ILE A 731      46.750  56.360  48.780  1.00  0.00           H
ATOM   2290  CD  ILE A 731      47.250  55.160  50.400  1.00  0.00           C
ATOM   2291  HD1 ILE A 731      47.700  54.160  50.620  1.00  0.00           H
ATOM   2292  HD2 ILE A 731      46.160  54.960  50.520  1.00  0.00           H
ATOM   2293  HD3 ILE A 731      47.620  55.800  51.240  1.00  0.00           H
ATOM   2294  C   ILE A 731      50.770  57.280  49.990  1.00  0.00           C
ATOM   2295  O   ILE A 731      51.170  56.980  51.100  1.00  0.00           O
ATOM   2296  N   CYS A 732      51.690  57.720  49.100  1.00  0.00           N
ATOM   2297  HN  CYS A 732      51.420  58.020  48.180  1.00  0.00           H
ATOM   2298  CA  CYS A 732      53.140  57.830  49.310  1.00  0.00           C
ATOM   2299  HA  CYS A 732      53.380  56.850  49.690  1.00  0.00           H
ATOM   2300  CB  CYS A 732      53.950  58.330  48.090  1.00  0.00           C
ATOM   2301  HB1 CYS A 732      53.760  59.410  47.890  1.00  0.00           H
ATOM   2302  HB2 CYS A 732      53.640  57.920  47.100  1.00  0.00           H
ATOM   2303  SG  CYS A 732      55.760  58.290  48.300  1.00  0.00           S
ATOM   2304  HG1 CYS A 732      55.760  56.970  48.430  1.00  0.00           H
ATOM   2305  C   CYS A 732      53.490  58.900  50.410  1.00  0.00           C
ATOM   2306  O   CYS A 732      54.390  58.630  51.180  1.00  0.00           O
ATOM   2307  N   ILE A 733      52.830  60.110  50.390  1.00  0.00           N
ATOM   2308  HN  ILE A 733      52.190  60.270  49.660  1.00  0.00           H
ATOM   2309  CA  ILE A 733      52.950  61.190  51.400  1.00  0.00           C
ATOM   2310  HA  ILE A 733      54.010  61.390  51.480  1.00  0.00           H
ATOM   2311  CB  ILE A 733      52.140  62.470  51.040  1.00  0.00           C
ATOM   2312  HB  ILE A 733      51.090  62.100  50.930  1.00  0.00           H
ATOM   2313  CG2 ILE A 733      52.170  63.490  52.220  1.00  0.00           C
ATOM   2314 HG21 ILE A 733      53.190  63.840  52.490  1.00  0.00           H
ATOM   2315 HG22 ILE A 733      51.630  63.270  53.160  1.00  0.00           H
ATOM   2316 HG23 ILE A 733      51.580  64.400  51.980  1.00  0.00           H
ATOM   2317  CG1 ILE A 733      52.610  63.120  49.680  1.00  0.00           C
ATOM   2318 HG11 ILE A 733      51.880  63.940  49.470  1.00  0.00           H
ATOM   2319 HG12 ILE A 733      52.480  62.410  48.840  1.00  0.00           H
ATOM   2320  CD  ILE A 733      54.000  63.730  49.700  1.00  0.00           C
ATOM   2321  HD1 ILE A 733      54.130  64.430  50.550  1.00  0.00           H
ATOM   2322  HD2 ILE A 733      54.200  64.210  48.710  1.00  0.00           H
ATOM   2323  HD3 ILE A 733      54.750  62.970  49.930  1.00  0.00           H
ATOM   2324  C   ILE A 733      52.440  60.740  52.820  1.00  0.00           C
ATOM   2325  O   ILE A 733      53.130  60.920  53.840  1.00  0.00           O
ATOM   2326  N   ILE A 734      51.250  60.040  52.810  1.00  0.00           N
ATOM   2327  HN  ILE A 734      50.710  59.980  51.970  1.00  0.00           H
ATOM   2328  CA  ILE A 734      50.610  59.520  53.990  1.00  0.00           C
ATOM   2329  HA  ILE A 734      50.500  60.390  54.610  1.00  0.00           H
ATOM   2330  CB  ILE A 734      49.310  58.760  53.800  1.00  0.00           C
ATOM   2331  HB  ILE A 734      49.470  57.960  53.050  1.00  0.00           H
ATOM   2332  CG2 ILE A 734      48.850  58.300  55.230  1.00  0.00           C
ATOM   2333 HG21 ILE A 734      48.820  59.230  55.830  1.00  0.00           H
ATOM   2334 HG22 ILE A 734      49.480  57.470  55.600  1.00  0.00           H
ATOM   2335 HG23 ILE A 734      47.890  57.740  55.270  1.00  0.00           H
ATOM   2336  CG1 ILE A 734      48.260  59.670  53.170  1.00  0.00           C
ATOM   2337 HG11 ILE A 734      47.320  59.090  53.190  1.00  0.00           H
ATOM   2338 HG12 ILE A 734      48.500  59.850  52.090  1.00  0.00           H
ATOM   2339  CD  ILE A 734      47.900  61.050  53.910  1.00  0.00           C
ATOM   2340  HD1 ILE A 734      47.030  61.410  53.320  1.00  0.00           H
ATOM   2341  HD2 ILE A 734      48.750  61.760  53.960  1.00  0.00           H
ATOM   2342  HD3 ILE A 734      47.470  60.880  54.920  1.00  0.00           H
ATOM   2343  C   ILE A 734      51.610  58.580  54.640  1.00  0.00           C
ATOM   2344  O   ILE A 734      51.820  58.610  55.850  1.00  0.00           O
ATOM   2345  N   PHE A 735      52.230  57.700  53.930  1.00  0.00           N
ATOM   2346  HN  PHE A 735      51.980  57.570  52.980  1.00  0.00           H
ATOM   2347  CA  PHE A 735      53.120  56.670  54.440  1.00  0.00           C
ATOM   2348  HA  PHE A 735      52.800  56.120  55.300  1.00  0.00           H
ATOM   2349  CB  PHE A 735      53.430  55.620  53.370  1.00  0.00           C
ATOM   2350  HB1 PHE A 735      54.140  54.840  53.710  1.00  0.00           H
ATOM   2351  HB2 PHE A 735      53.780  56.050  52.410  1.00  0.00           H
ATOM   2352  CG  PHE A 735      52.300  54.680  53.090  1.00  0.00           C
ATOM   2353  CD1 PHE A 735      52.660  53.590  52.250  1.00  0.00           C
ATOM   2354  HD1 PHE A 735      53.690  53.440  51.980  1.00  0.00           H
ATOM   2355  CE1 PHE A 735      51.770  52.700  51.810  1.00  0.00           C
ATOM   2356  HE1 PHE A 735      51.990  51.820  51.230  1.00  0.00           H
ATOM   2357  CZ  PHE A 735      50.410  52.860  52.150  1.00  0.00           C
ATOM   2358  HZ  PHE A 735      49.710  52.210  51.640  1.00  0.00           H
ATOM   2359  CD2 PHE A 735      50.890  54.830  53.410  1.00  0.00           C
ATOM   2360  HD2 PHE A 735      50.480  55.680  53.900  1.00  0.00           H
ATOM   2361  CE2 PHE A 735      50.020  53.880  52.940  1.00  0.00           C
ATOM   2362  HE2 PHE A 735      48.960  54.060  53.000  1.00  0.00           H
ATOM   2363  C   PHE A 735      54.500  57.240  54.920  1.00  0.00           C
ATOM   2364  O   PHE A 735      55.090  56.780  55.880  1.00  0.00           O
ATOM   2365  N   ILE A 736      55.050  58.310  54.240  1.00  0.00           N
ATOM   2366  HN  ILE A 736      54.650  58.700  53.420  1.00  0.00           H
ATOM   2367  CA  ILE A 736      56.180  59.060  54.760  1.00  0.00           C
ATOM   2368  HA  ILE A 736      56.920  58.290  54.930  1.00  0.00           H
ATOM   2369  CB  ILE A 736      56.970  59.970  53.780  1.00  0.00           C
ATOM   2370  HB  ILE A 736      56.220  60.640  53.290  1.00  0.00           H
ATOM   2371  CG2 ILE A 736      58.160  60.620  54.480  1.00  0.00           C
ATOM   2372 HG21 ILE A 736      57.780  61.360  55.210  1.00  0.00           H
ATOM   2373 HG22 ILE A 736      58.850  61.270  53.900  1.00  0.00           H
ATOM   2374 HG23 ILE A 736      58.650  59.850  55.110  1.00  0.00           H
ATOM   2375  CG1 ILE A 736      57.510  59.110  52.540  1.00  0.00           C
ATOM   2376 HG11 ILE A 736      56.810  58.300  52.250  1.00  0.00           H
ATOM   2377 HG12 ILE A 736      58.510  58.660  52.740  1.00  0.00           H
ATOM   2378  CD  ILE A 736      57.760  59.970  51.300  1.00  0.00           C
ATOM   2379  HD1 ILE A 736      56.950  60.700  51.110  1.00  0.00           H
ATOM   2380  HD2 ILE A 736      57.960  59.190  50.530  1.00  0.00           H
ATOM   2381  HD3 ILE A 736      58.660  60.600  51.460  1.00  0.00           H
ATOM   2382  C   ILE A 736      55.850  59.760  56.090  1.00  0.00           C
ATOM   2383  O   ILE A 736      56.550  59.590  57.060  1.00  0.00           O
ATOM   2384  N   TYR A 737      54.640  60.460  56.230  1.00  0.00           N
ATOM   2385  HN  TYR A 737      54.050  60.630  55.450  1.00  0.00           H
ATOM   2386  CA  TYR A 737      54.190  60.870  57.560  1.00  0.00           C
ATOM   2387  HA  TYR A 737      54.930  61.490  58.040  1.00  0.00           H
ATOM   2388  CB  TYR A 737      52.890  61.610  57.490  1.00  0.00           C
ATOM   2389  HB1 TYR A 737      52.120  61.400  58.280  1.00  0.00           H
ATOM   2390  HB2 TYR A 737      52.360  61.330  56.560  1.00  0.00           H
ATOM   2391  CG  TYR A 737      53.060  63.060  57.390  1.00  0.00           C
ATOM   2392  CD1 TYR A 737      52.840  63.970  58.430  1.00  0.00           C
ATOM   2393  HD1 TYR A 737      52.740  63.750  59.480  1.00  0.00           H
ATOM   2394  CE1 TYR A 737      52.680  65.390  58.130  1.00  0.00           C
ATOM   2395  HE1 TYR A 737      52.610  66.090  58.950  1.00  0.00           H
ATOM   2396  CZ  TYR A 737      52.740  65.880  56.800  1.00  0.00           C
ATOM   2397  OH  TYR A 737      52.390  67.220  56.610  1.00  0.00           O
ATOM   2398  HH  TYR A 737      52.100  67.550  57.450  1.00  0.00           H
ATOM   2399  CD2 TYR A 737      53.160  63.610  56.070  1.00  0.00           C
ATOM   2400  HD2 TYR A 737      53.260  62.930  55.240  1.00  0.00           H
ATOM   2401  CE2 TYR A 737      53.120  64.990  55.770  1.00  0.00           C
ATOM   2402  HE2 TYR A 737      53.440  65.320  54.800  1.00  0.00           H
ATOM   2403  C   TYR A 737      53.970  59.730  58.530  1.00  0.00           C
ATOM   2404  O   TYR A 737      54.280  59.910  59.710  1.00  0.00           O
ATOM   2405  N   GLU A 738      53.380  58.580  58.140  1.00  0.00           N
ATOM   2406  HN  GLU A 738      53.000  58.480  57.230  1.00  0.00           H
ATOM   2407  CA  GLU A 738      53.220  57.380  59.030  1.00  0.00           C
ATOM   2408  HA  GLU A 738      52.880  57.900  59.920  1.00  0.00           H
ATOM   2409  CB  GLU A 738      52.230  56.330  58.400  1.00  0.00           C
ATOM   2410  HB1 GLU A 738      52.250  55.380  58.960  1.00  0.00           H
ATOM   2411  HB2 GLU A 738      52.580  55.990  57.400  1.00  0.00           H
ATOM   2412  CG  GLU A 738      50.730  56.700  58.360  1.00  0.00           C
ATOM   2413  HG1 GLU A 738      50.070  55.910  57.940  1.00  0.00           H
ATOM   2414  HG2 GLU A 738      50.570  57.630  57.760  1.00  0.00           H
ATOM   2415  CD  GLU A 738      49.980  56.930  59.680  1.00  0.00           C
ATOM   2416  OE1 GLU A 738      48.840  57.400  59.690  1.00  0.00           O
ATOM   2417  OE2 GLU A 738      50.530  56.460  60.740  1.00  0.00           O
ATOM   2418  C   GLU A 738      54.560  56.890  59.430  1.00  0.00           C
ATOM   2419  O   GLU A 738      54.720  56.340  60.540  1.00  0.00           O
ATOM   2420  N   ALA A 739      55.570  56.810  58.550  1.00  0.00           N
ATOM   2421  HN  ALA A 739      55.420  57.090  57.610  1.00  0.00           H
ATOM   2422  CA  ALA A 739      56.960  56.370  58.860  1.00  0.00           C
ATOM   2423  HA  ALA A 739      56.830  55.440  59.380  1.00  0.00           H
ATOM   2424  CB  ALA A 739      57.760  56.110  57.510  1.00  0.00           C
ATOM   2425  HB1 ALA A 739      58.760  55.680  57.760  1.00  0.00           H
ATOM   2426  HB2 ALA A 739      57.750  57.090  57.010  1.00  0.00           H
ATOM   2427  HB3 ALA A 739      57.180  55.480  56.810  1.00  0.00           H
ATOM   2428  C   ALA A 739      57.710  57.220  59.910  1.00  0.00           C
ATOM   2429  O   ALA A 739      58.220  56.700  60.880  1.00  0.00           O
ATOM   2430  N   LEU A 740      57.660  58.530  59.660  1.00  0.00           N
ATOM   2431  HN  LEU A 740      57.220  58.930  58.850  1.00  0.00           H
ATOM   2432  CA  LEU A 740      58.270  59.400  60.590  1.00  0.00           C
ATOM   2433  HA  LEU A 740      59.300  59.140  60.780  1.00  0.00           H
ATOM   2434  CB  LEU A 740      58.130  60.770  59.860  1.00  0.00           C
ATOM   2435  HB1 LEU A 740      58.060  61.640  60.560  1.00  0.00           H
ATOM   2436  HB2 LEU A 740      57.200  60.690  59.250  1.00  0.00           H
ATOM   2437  CG  LEU A 740      59.250  61.120  58.880  1.00  0.00           C
ATOM   2438  HG  LEU A 740      59.500  60.300  58.160  1.00  0.00           H
ATOM   2439  CD1 LEU A 740      58.920  62.420  58.080  1.00  0.00           C
ATOM   2440 HD11 LEU A 740      58.100  62.190  57.380  1.00  0.00           H
ATOM   2441 HD12 LEU A 740      59.800  62.650  57.460  1.00  0.00           H
ATOM   2442 HD13 LEU A 740      58.670  63.260  58.770  1.00  0.00           H
ATOM   2443  CD2 LEU A 740      60.620  61.330  59.610  1.00  0.00           C
ATOM   2444 HD21 LEU A 740      61.150  60.380  59.890  1.00  0.00           H
ATOM   2445 HD22 LEU A 740      60.590  61.840  60.590  1.00  0.00           H
ATOM   2446 HD23 LEU A 740      61.320  61.820  58.900  1.00  0.00           H
ATOM   2447  C   LEU A 740      57.560  59.400  62.010  1.00  0.00           C
ATOM   2448  O   LEU A 740      58.150  59.390  63.080  1.00  0.00           O
ATOM   2449  N   GLU A 741      56.180  59.180  61.960  1.00  0.00           N
ATOM   2450  HN  GLU A 741      55.710  59.190  61.090  1.00  0.00           H
ATOM   2451  CA  GLU A 741      55.370  59.050  63.190  1.00  0.00           C
ATOM   2452  HA  GLU A 741      55.550  59.950  63.770  1.00  0.00           H
ATOM   2453  CB  GLU A 741      53.850  59.160  62.950  1.00  0.00           C
ATOM   2454  HB1 GLU A 741      53.620  58.290  62.300  1.00  0.00           H
ATOM   2455  HB2 GLU A 741      53.590  60.040  62.300  1.00  0.00           H
ATOM   2456  CG  GLU A 741      52.940  58.910  64.170  1.00  0.00           C
ATOM   2457  HG1 GLU A 741      53.020  59.800  64.840  1.00  0.00           H
ATOM   2458  HG2 GLU A 741      53.110  57.990  64.770  1.00  0.00           H
ATOM   2459  CD  GLU A 741      51.520  58.680  63.750  1.00  0.00           C
ATOM   2460  OE1 GLU A 741      50.780  57.800  64.270  1.00  0.00           O
ATOM   2461  OE2 GLU A 741      51.000  59.390  62.860  1.00  0.00           O
ATOM   2462  C   GLU A 741      55.730  57.890  64.120  1.00  0.00           C
ATOM   2463  O   GLU A 741      55.970  58.040  65.330  1.00  0.00           O
ATOM   2464  N   LYS A 742      55.970  56.650  63.640  1.00  0.00           N
ATOM   2465  HN  LYS A 742      55.870  56.530  62.660  1.00  0.00           H
ATOM   2466  CA  LYS A 742      56.600  55.590  64.360  1.00  0.00           C
ATOM   2467  HA  LYS A 742      55.890  55.300  65.120  1.00  0.00           H
ATOM   2468  CB  LYS A 742      56.840  54.300  63.460  1.00  0.00           C
ATOM   2469  HB1 LYS A 742      57.530  54.530  62.610  1.00  0.00           H
ATOM   2470  HB2 LYS A 742      55.830  54.040  63.100  1.00  0.00           H
ATOM   2471  CG  LYS A 742      57.410  53.080  64.210  1.00  0.00           C
ATOM   2472  HG1 LYS A 742      58.510  53.090  64.330  1.00  0.00           H
ATOM   2473  HG2 LYS A 742      57.250  52.170  63.580  1.00  0.00           H
ATOM   2474  CD  LYS A 742      56.800  52.720  65.600  1.00  0.00           C
ATOM   2475  HD1 LYS A 742      56.970  53.640  66.220  1.00  0.00           H
ATOM   2476  HD2 LYS A 742      57.430  51.960  66.110  1.00  0.00           H
ATOM   2477  CE  LYS A 742      55.370  52.230  65.460  1.00  0.00           C
ATOM   2478  HE1 LYS A 742      55.340  51.270  64.920  1.00  0.00           H
ATOM   2479  HE2 LYS A 742      54.770  52.910  64.810  1.00  0.00           H
ATOM   2480  NZ  LYS A 742      54.750  52.130  66.790  1.00  0.00           N
ATOM   2481  HZ1 LYS A 742      54.450  53.080  67.090  1.00  0.00           H
ATOM   2482  HZ2 LYS A 742      55.440  51.770  67.470  1.00  0.00           H
ATOM   2483  HZ3 LYS A 742      53.940  51.480  66.740  1.00  0.00           H
ATOM   2484  C   LYS A 742      57.960  55.910  64.880  1.00  0.00           C
ATOM   2485  O   LYS A 742      58.240  55.740  66.060  1.00  0.00           O
ATOM   2486  N   LEU A 743      58.890  56.660  64.120  1.00  0.00           N
ATOM   2487  HN  LEU A 743      58.780  56.770  63.140  1.00  0.00           H
ATOM   2488  CA  LEU A 743      60.180  57.050  64.600  1.00  0.00           C
ATOM   2489  HA  LEU A 743      60.700  56.170  64.930  1.00  0.00           H
ATOM   2490  CB  LEU A 743      61.190  57.610  63.550  1.00  0.00           C
ATOM   2491  HB1 LEU A 743      62.140  57.830  64.100  1.00  0.00           H
ATOM   2492  HB2 LEU A 743      60.850  58.570  63.110  1.00  0.00           H
ATOM   2493  CG  LEU A 743      61.540  56.720  62.340  1.00  0.00           C
ATOM   2494  HG  LEU A 743      60.590  56.710  61.750  1.00  0.00           H
ATOM   2495  CD1 LEU A 743      62.540  57.410  61.480  1.00  0.00           C
ATOM   2496 HD11 LEU A 743      62.090  58.410  61.310  1.00  0.00           H
ATOM   2497 HD12 LEU A 743      62.530  56.780  60.560  1.00  0.00           H
ATOM   2498 HD13 LEU A 743      63.590  57.560  61.800  1.00  0.00           H
ATOM   2499  CD2 LEU A 743      61.870  55.220  62.710  1.00  0.00           C
ATOM   2500 HD21 LEU A 743      62.800  55.090  63.310  1.00  0.00           H
ATOM   2501 HD22 LEU A 743      61.900  54.600  61.790  1.00  0.00           H
ATOM   2502 HD23 LEU A 743      61.030  54.860  63.340  1.00  0.00           H
ATOM   2503  C   LEU A 743      60.100  57.980  65.880  1.00  0.00           C
ATOM   2504  O   LEU A 743      60.840  57.860  66.860  1.00  0.00           O
ATOM   2505  N   PHE A 744      59.160  58.950  65.840  1.00  0.00           N
ATOM   2506  HN  PHE A 744      58.600  59.110  65.040  1.00  0.00           H
ATOM   2507  CA  PHE A 744      58.950  59.870  66.920  1.00  0.00           C
ATOM   2508  HA  PHE A 744      59.940  60.260  67.090  1.00  0.00           H
ATOM   2509  CB  PHE A 744      58.060  61.080  66.540  1.00  0.00           C
ATOM   2510  HB1 PHE A 744      57.920  61.750  67.430  1.00  0.00           H
ATOM   2511  HB2 PHE A 744      57.080  60.710  66.180  1.00  0.00           H
ATOM   2512  CG  PHE A 744      58.710  62.050  65.570  1.00  0.00           C
ATOM   2513  CD1 PHE A 744      59.880  61.840  64.810  1.00  0.00           C
ATOM   2514  HD1 PHE A 744      60.490  60.940  64.840  1.00  0.00           H
ATOM   2515  CE1 PHE A 744      60.350  62.800  63.930  1.00  0.00           C
ATOM   2516  HE1 PHE A 744      61.250  62.770  63.330  1.00  0.00           H
ATOM   2517  CZ  PHE A 744      59.670  64.010  63.840  1.00  0.00           C
ATOM   2518  HZ  PHE A 744      59.930  64.770  63.110  1.00  0.00           H
ATOM   2519  CD2 PHE A 744      57.960  63.220  65.260  1.00  0.00           C
ATOM   2520  HD2 PHE A 744      56.930  63.290  65.570  1.00  0.00           H
ATOM   2521  CE2 PHE A 744      58.440  64.200  64.440  1.00  0.00           C
ATOM   2522  HE2 PHE A 744      57.900  65.110  64.220  1.00  0.00           H
ATOM   2523  C   PHE A 744      58.490  59.130  68.210  1.00  0.00           C
ATOM   2524  O   PHE A 744      58.880  59.460  69.370  1.00  0.00           O
ATOM   2525  N   ASP A 745      57.630  58.090  68.100  1.00  0.00           N
ATOM   2526  HN  ASP A 745      57.350  57.800  67.190  1.00  0.00           H
ATOM   2527  CA  ASP A 745      57.080  57.380  69.280  1.00  0.00           C
ATOM   2528  HA  ASP A 745      56.840  58.120  70.040  1.00  0.00           H
ATOM   2529  CB  ASP A 745      55.800  56.570  68.960  1.00  0.00           C
ATOM   2530  HB1 ASP A 745      55.510  55.940  69.840  1.00  0.00           H
ATOM   2531  HB2 ASP A 745      55.900  56.000  68.020  1.00  0.00           H
ATOM   2532  CG  ASP A 745      54.630  57.450  68.820  1.00  0.00           C
ATOM   2533  OD1 ASP A 745      53.590  57.070  68.330  1.00  0.00           O
ATOM   2534  OD2 ASP A 745      54.700  58.620  69.270  1.00  0.00           O
ATOM   2535  C   ASP A 745      58.130  56.480  69.890  1.00  0.00           C
ATOM   2536  O   ASP A 745      58.020  56.190  71.050  1.00  0.00           O
ATOM   2537  N   LEU A 746      59.090  55.980  69.090  1.00  0.00           N
ATOM   2538  HN  LEU A 746      58.890  56.240  68.150  1.00  0.00           H
ATOM   2539  CA  LEU A 746      60.250  55.130  69.360  1.00  0.00           C
ATOM   2540  HA  LEU A 746      59.970  54.340  70.050  1.00  0.00           H
ATOM   2541  CB  LEU A 746      60.550  54.300  68.010  1.00  0.00           C
ATOM   2542  HB1 LEU A 746      61.230  54.930  67.410  1.00  0.00           H
ATOM   2543  HB2 LEU A 746      59.650  54.200  67.380  1.00  0.00           H
ATOM   2544  CG  LEU A 746      61.130  52.860  68.130  1.00  0.00           C
ATOM   2545  HG  LEU A 746      62.100  52.970  68.660  1.00  0.00           H
ATOM   2546  CD1 LEU A 746      60.230  51.870  68.900  1.00  0.00           C
ATOM   2547 HD11 LEU A 746      59.370  51.650  68.230  1.00  0.00           H
ATOM   2548 HD12 LEU A 746      59.770  52.260  69.830  1.00  0.00           H
ATOM   2549 HD13 LEU A 746      60.800  50.940  69.100  1.00  0.00           H
ATOM   2550  CD2 LEU A 746      61.330  52.320  66.710  1.00  0.00           C
ATOM   2551 HD21 LEU A 746      61.890  53.050  66.080  1.00  0.00           H
ATOM   2552 HD22 LEU A 746      60.440  52.110  66.090  1.00  0.00           H
ATOM   2553 HD23 LEU A 746      61.860  51.350  66.730  1.00  0.00           H
ATOM   2554  C   LEU A 746      61.440  55.880  69.900  1.00  0.00           C
ATOM   2555  O   LEU A 746      62.310  55.280  70.590  1.00  0.00           O
ATOM   2556  N   GLY A 747      61.430  57.180  69.730  1.00  0.00           N
ATOM   2557  HN  GLY A 747      60.830  57.490  69.010  1.00  0.00           H
ATOM   2558  CA  GLY A 747      62.460  58.040  70.310  1.00  0.00           C
ATOM   2559  HA1 GLY A 747      62.510  59.000  69.790  1.00  0.00           H
ATOM   2560  HA2 GLY A 747      63.420  57.550  70.330  1.00  0.00           H
ATOM   2561  C   GLY A 747      62.050  58.370  71.730  1.00  0.00           C
ATOM   2562  O   GLY A 747      62.790  58.910  72.490  1.00  0.00           O
ATOM   2563  N   GLU A 748      60.800  58.100  72.160  1.00  0.00           N
ATOM   2564  HN  GLU A 748      60.260  57.620  71.480  1.00  0.00           H
ATOM   2565  CA  GLU A 748      60.340  58.130  73.520  1.00  0.00           C
ATOM   2566  HA  GLU A 748      60.700  58.970  74.100  1.00  0.00           H
ATOM   2567  CB  GLU A 748      58.740  58.190  73.550  1.00  0.00           C
ATOM   2568  HB1 GLU A 748      58.530  58.260  74.640  1.00  0.00           H
ATOM   2569  HB2 GLU A 748      58.200  57.280  73.210  1.00  0.00           H
ATOM   2570  CG  GLU A 748      58.240  59.380  72.740  1.00  0.00           C
ATOM   2571  HG1 GLU A 748      57.860  58.910  71.810  1.00  0.00           H
ATOM   2572  HG2 GLU A 748      59.100  60.080  72.730  1.00  0.00           H
ATOM   2573  CD  GLU A 748      57.110  60.110  73.440  1.00  0.00           C
ATOM   2574  OE1 GLU A 748      57.150  60.270  74.660  1.00  0.00           O
ATOM   2575  OE2 GLU A 748      56.320  60.670  72.670  1.00  0.00           O
ATOM   2576  C   GLU A 748      60.810  56.960  74.340  1.00  0.00           C
ATOM   2577  O   GLU A 748      61.320  57.120  75.420  1.00  0.00           O
ATOM   2578  N   THR A 749      60.620  55.720  73.820  1.00  0.00           N
ATOM   2579  HN  THR A 749      60.240  55.600  72.900  1.00  0.00           H
ATOM   2580  CA  THR A 749      61.170  54.500  74.430  1.00  0.00           C
ATOM   2581  HA  THR A 749      60.810  54.570  75.450  1.00  0.00           H
ATOM   2582  CB  THR A 749      60.590  53.250  73.760  1.00  0.00           C
ATOM   2583  HB  THR A 749      61.030  53.090  72.760  1.00  0.00           H
ATOM   2584  OG1 THR A 749      59.150  53.410  73.490  1.00  0.00           O
ATOM   2585  HG1 THR A 749      58.860  52.610  73.040  1.00  0.00           H
ATOM   2586  CG2 THR A 749      60.840  51.970  74.580  1.00  0.00           C
ATOM   2587 HG21 THR A 749      60.390  52.120  75.580  1.00  0.00           H
ATOM   2588 HG22 THR A 749      61.920  51.700  74.630  1.00  0.00           H
ATOM   2589 HG23 THR A 749      60.320  51.070  74.160  1.00  0.00           H
ATOM   2590  C   THR A 749      62.690  54.310  74.440  1.00  0.00           C
ATOM   2591  O   THR A 749      63.310  53.800  75.370  1.00  0.00           O
ATOM   2592  N   TYR A 750      63.390  54.750  73.400  1.00  0.00           N
ATOM   2593  HN  TYR A 750      63.010  55.260  72.630  1.00  0.00           H
ATOM   2594  CA  TYR A 750      64.790  54.480  73.220  1.00  0.00           C
ATOM   2595  HA  TYR A 750      65.190  54.070  74.140  1.00  0.00           H
ATOM   2596  CB  TYR A 750      65.100  53.660  71.930  1.00  0.00           C
ATOM   2597  HB1 TYR A 750      66.180  53.470  71.730  1.00  0.00           H
ATOM   2598  HB2 TYR A 750      64.720  54.270  71.080  1.00  0.00           H
ATOM   2599  CG  TYR A 750      64.450  52.380  71.950  1.00  0.00           C
ATOM   2600  CD1 TYR A 750      64.670  51.540  73.080  1.00  0.00           C
ATOM   2601  HD1 TYR A 750      65.430  51.750  73.830  1.00  0.00           H
ATOM   2602  CE1 TYR A 750      64.240  50.250  73.060  1.00  0.00           C
ATOM   2603  HE1 TYR A 750      64.290  49.560  73.880  1.00  0.00           H
ATOM   2604  CZ  TYR A 750      63.340  49.770  72.030  1.00  0.00           C
ATOM   2605  OH  TYR A 750      62.660  48.600  72.150  1.00  0.00           O
ATOM   2606  HH  TYR A 750      62.970  48.190  72.960  1.00  0.00           H
ATOM   2607  CD2 TYR A 750      63.680  51.960  70.900  1.00  0.00           C
ATOM   2608  HD2 TYR A 750      63.580  52.690  70.110  1.00  0.00           H
ATOM   2609  CE2 TYR A 750      63.110  50.650  70.920  1.00  0.00           C
ATOM   2610  HE2 TYR A 750      62.410  50.300  70.180  1.00  0.00           H
ATOM   2611  C   TYR A 750      65.480  55.810  72.990  1.00  0.00           C
ATOM   2612  O   TYR A 750      64.890  56.780  72.460  1.00  0.00           O
ATOM   2613  N   ALA A 751      66.810  55.860  73.290  1.00  0.00           N
ATOM   2614  HN  ALA A 751      67.200  55.000  73.610  1.00  0.00           H
ATOM   2615  CA  ALA A 751      67.770  56.940  73.170  1.00  0.00           C
ATOM   2616  HA  ALA A 751      67.230  57.870  73.060  1.00  0.00           H
ATOM   2617  CB  ALA A 751      68.530  56.940  74.540  1.00  0.00           C
ATOM   2618  HB1 ALA A 751      69.330  57.710  74.630  1.00  0.00           H
ATOM   2619  HB2 ALA A 751      68.980  55.940  74.700  1.00  0.00           H
ATOM   2620  HB3 ALA A 751      67.910  57.130  75.440  1.00  0.00           H
ATOM   2621  C   ALA A 751      68.630  56.720  71.930  1.00  0.00           C
ATOM   2622  O   ALA A 751      68.600  55.600  71.360  1.00  0.00           O
ATOM   2623  N   PHE A 752      69.370  57.700  71.470  1.00  0.00           N
ATOM   2624  HN  PHE A 752      69.170  58.620  71.820  1.00  0.00           H
ATOM   2625  CA  PHE A 752      70.150  57.740  70.360  1.00  0.00           C
ATOM   2626  HA  PHE A 752      69.970  56.840  69.790  1.00  0.00           H
ATOM   2627  CB  PHE A 752      69.710  58.920  69.440  1.00  0.00           C
ATOM   2628  HB1 PHE A 752      70.080  59.850  69.930  1.00  0.00           H
ATOM   2629  HB2 PHE A 752      68.600  58.980  69.460  1.00  0.00           H
ATOM   2630  CG  PHE A 752      70.180  58.800  67.990  1.00  0.00           C
ATOM   2631  CD1 PHE A 752      69.400  58.230  66.980  1.00  0.00           C
ATOM   2632  HD1 PHE A 752      68.440  57.810  67.220  1.00  0.00           H
ATOM   2633  CE1 PHE A 752      69.930  57.920  65.670  1.00  0.00           C
ATOM   2634  HE1 PHE A 752      69.270  57.550  64.900  1.00  0.00           H
ATOM   2635  CZ  PHE A 752      71.240  58.250  65.410  1.00  0.00           C
ATOM   2636  HZ  PHE A 752      71.600  58.050  64.420  1.00  0.00           H
ATOM   2637  CD2 PHE A 752      71.480  59.170  67.710  1.00  0.00           C
ATOM   2638  HD2 PHE A 752      72.140  59.510  68.480  1.00  0.00           H
ATOM   2639  CE2 PHE A 752      72.020  58.870  66.410  1.00  0.00           C
ATOM   2640  HE2 PHE A 752      73.060  59.100  66.220  1.00  0.00           H
ATOM   2641  C   PHE A 752      71.620  57.860  70.770  1.00  0.00           C
ATOM   2642  O   PHE A 752      71.990  58.750  71.510  1.00  0.00           O
ATOM   2643  N   PRO A 822      72.600  57.050  70.290  1.00  0.00           N
ATOM   2644  CD  PRO A 822      73.960  57.300  70.630  1.00  0.00           C
ATOM   2645  HD1 PRO A 822      74.170  57.540  71.690  1.00  0.00           H
ATOM   2646  HD2 PRO A 822      74.380  58.100  69.990  1.00  0.00           H
ATOM   2647  CA  PRO A 822      72.480  56.060  69.210  1.00  0.00           C
ATOM   2648  HA  PRO A 822      72.010  56.540  68.360  1.00  0.00           H
ATOM   2649  CB  PRO A 822      73.950  55.700  68.930  1.00  0.00           C
ATOM   2650  HB1 PRO A 822      74.400  56.340  68.140  1.00  0.00           H
ATOM   2651  HB2 PRO A 822      74.010  54.690  68.470  1.00  0.00           H
ATOM   2652  CG  PRO A 822      74.660  56.020  70.220  1.00  0.00           C
ATOM   2653  HG1 PRO A 822      74.520  55.330  71.080  1.00  0.00           H
ATOM   2654  HG2 PRO A 822      75.730  56.300  70.060  1.00  0.00           H
ATOM   2655  C   PRO A 822      71.690  54.840  69.580  1.00  0.00           C
ATOM   2656  O   PRO A 822      70.740  54.560  68.820  1.00  0.00           O
ATOM   2657  N   ASP A 823      72.100  54.070  70.620  1.00  0.00           N
ATOM   2658  HN  ASP A 823      72.910  54.490  71.020  1.00  0.00           H
ATOM   2659  CA  ASP A 823      71.490  52.900  71.330  1.00  0.00           C
ATOM   2660  HA  ASP A 823      72.440  52.460  71.610  1.00  0.00           H
ATOM   2661  CB  ASP A 823      70.860  53.470  72.640  1.00  0.00           C
ATOM   2662  HB1 ASP A 823      69.930  54.000  72.330  1.00  0.00           H
ATOM   2663  HB2 ASP A 823      71.520  54.260  73.050  1.00  0.00           H
ATOM   2664  CG  ASP A 823      70.690  52.540  73.790  1.00  0.00           C
ATOM   2665  OD1 ASP A 823      70.260  53.030  74.880  1.00  0.00           O
ATOM   2666  OD2 ASP A 823      71.180  51.380  73.700  1.00  0.00           O
ATOM   2667  C   ASP A 823      70.670  51.970  70.480  1.00  0.00           C
ATOM   2668  O   ASP A 823      71.080  51.630  69.370  1.00  0.00           O
ATOM   2669  N   VAL A 824      69.440  51.600  70.890  1.00  0.00           N
ATOM   2670  HN  VAL A 824      69.030  52.060  71.670  1.00  0.00           H
ATOM   2671  CA  VAL A 824      68.550  50.750  70.090  1.00  0.00           C
ATOM   2672  HA  VAL A 824      69.150  49.900  69.830  1.00  0.00           H
ATOM   2673  CB  VAL A 824      67.420  50.290  70.960  1.00  0.00           C
ATOM   2674  HB  VAL A 824      66.790  51.150  71.270  1.00  0.00           H
ATOM   2675  CG1 VAL A 824      66.420  49.380  70.250  1.00  0.00           C
ATOM   2676 HG11 VAL A 824      65.660  49.060  70.990  1.00  0.00           H
ATOM   2677 HG12 VAL A 824      66.880  48.590  69.610  1.00  0.00           H
ATOM   2678 HG13 VAL A 824      65.920  50.060  69.530  1.00  0.00           H
ATOM   2679  CG2 VAL A 824      67.880  49.690  72.240  1.00  0.00           C
ATOM   2680 HG21 VAL A 824      68.520  48.810  72.020  1.00  0.00           H
ATOM   2681 HG22 VAL A 824      67.070  49.210  72.810  1.00  0.00           H
ATOM   2682 HG23 VAL A 824      68.300  50.320  73.060  1.00  0.00           H
ATOM   2683  C   VAL A 824      68.010  51.350  68.760  1.00  0.00           C
ATOM   2684  O   VAL A 824      67.760  50.690  67.750  1.00  0.00           O
ATOM   2685  N   LEU A 825      67.740  52.630  68.850  1.00  0.00           N
ATOM   2686  HN  LEU A 825      67.970  53.140  69.670  1.00  0.00           H
ATOM   2687  CA  LEU A 825      67.100  53.540  67.890  1.00  0.00           C
ATOM   2688  HA  LEU A 825      66.200  53.040  67.590  1.00  0.00           H
ATOM   2689  CB  LEU A 825      66.850  54.940  68.600  1.00  0.00           C
ATOM   2690  HB1 LEU A 825      67.900  55.290  68.750  1.00  0.00           H
ATOM   2691  HB2 LEU A 825      66.510  54.720  69.630  1.00  0.00           H
ATOM   2692  CG  LEU A 825      65.990  56.000  67.920  1.00  0.00           C
ATOM   2693  HG  LEU A 825      66.590  56.570  67.180  1.00  0.00           H
ATOM   2694  CD1 LEU A 825      64.640  55.450  67.510  1.00  0.00           C
ATOM   2695 HD11 LEU A 825      63.800  56.170  67.560  1.00  0.00           H
ATOM   2696 HD12 LEU A 825      64.330  54.750  68.330  1.00  0.00           H
ATOM   2697 HD13 LEU A 825      64.740  54.890  66.550  1.00  0.00           H
ATOM   2698  CD2 LEU A 825      65.830  57.010  69.070  1.00  0.00           C
ATOM   2699 HD21 LEU A 825      65.290  57.920  68.710  1.00  0.00           H
ATOM   2700 HD22 LEU A 825      66.860  57.120  69.470  1.00  0.00           H
ATOM   2701 HD23 LEU A 825      65.280  56.540  69.910  1.00  0.00           H
ATOM   2702  C   LEU A 825      67.820  53.810  66.540  1.00  0.00           C
ATOM   2703  O   LEU A 825      67.230  53.900  65.450  1.00  0.00           O
ATOM   2704  N   PHE A 826      69.150  53.950  66.640  1.00  0.00           N
ATOM   2705  HN  PHE A 826      69.570  53.960  67.550  1.00  0.00           H
ATOM   2706  CA  PHE A 826      70.040  53.960  65.530  1.00  0.00           C
ATOM   2707  HA  PHE A 826      69.670  54.750  64.890  1.00  0.00           H
ATOM   2708  CB  PHE A 826      71.630  54.210  65.880  1.00  0.00           C
ATOM   2709  HB1 PHE A 826      71.910  53.680  66.810  1.00  0.00           H
ATOM   2710  HB2 PHE A 826      71.770  55.310  65.960  1.00  0.00           H
ATOM   2711  CG  PHE A 826      72.580  53.800  64.770  1.00  0.00           C
ATOM   2712  CD1 PHE A 826      72.660  54.720  63.700  1.00  0.00           C
ATOM   2713  HD1 PHE A 826      71.930  55.510  63.650  1.00  0.00           H
ATOM   2714  CE1 PHE A 826      73.510  54.440  62.640  1.00  0.00           C
ATOM   2715  HE1 PHE A 826      73.610  55.190  61.870  1.00  0.00           H
ATOM   2716  CZ  PHE A 826      74.450  53.380  62.700  1.00  0.00           C
ATOM   2717  HZ  PHE A 826      75.120  53.190  61.880  1.00  0.00           H
ATOM   2718  CD2 PHE A 826      73.400  52.640  64.730  1.00  0.00           C
ATOM   2719  HD2 PHE A 826      73.340  52.030  65.610  1.00  0.00           H
ATOM   2720  CE2 PHE A 826      74.350  52.490  63.750  1.00  0.00           C
ATOM   2721  HE2 PHE A 826      75.000  51.640  63.880  1.00  0.00           H
ATOM   2722  C   PHE A 826      69.870  52.700  64.670  1.00  0.00           C
ATOM   2723  O   PHE A 826      69.640  52.690  63.490  1.00  0.00           O
ATOM   2724  N   TRP A 827      69.930  51.510  65.290  1.00  0.00           N
ATOM   2725  HN  TRP A 827      70.130  51.380  66.260  1.00  0.00           H
ATOM   2726  CA  TRP A 827      69.790  50.200  64.640  1.00  0.00           C
ATOM   2727  HA  TRP A 827      70.560  50.010  63.910  1.00  0.00           H
ATOM   2728  CB  TRP A 827      69.980  49.000  65.590  1.00  0.00           C
ATOM   2729  HB1 TRP A 827      69.940  48.000  65.110  1.00  0.00           H
ATOM   2730  HB2 TRP A 827      69.200  49.000  66.390  1.00  0.00           H
ATOM   2731  CG  TRP A 827      71.380  48.910  66.130  1.00  0.00           C
ATOM   2732  CD1 TRP A 827      71.860  49.290  67.380  1.00  0.00           C
ATOM   2733  HD1 TRP A 827      71.170  49.330  68.210  1.00  0.00           H
ATOM   2734  NE1 TRP A 827      73.250  49.200  67.420  1.00  0.00           N
ATOM   2735  HE1 TRP A 827      73.840  49.110  68.200  1.00  0.00           H
ATOM   2736  CE2 TRP A 827      73.690  49.040  66.090  1.00  0.00           C
ATOM   2737  CD2 TRP A 827      72.580  48.850  65.230  1.00  0.00           C
ATOM   2738  CE3 TRP A 827      72.740  48.550  63.880  1.00  0.00           C
ATOM   2739  HE3 TRP A 827      71.890  48.490  63.220  1.00  0.00           H
ATOM   2740  CZ3 TRP A 827      74.050  48.410  63.370  1.00  0.00           C
ATOM   2741  HZ3 TRP A 827      74.110  48.180  62.320  1.00  0.00           H
ATOM   2742  CZ2 TRP A 827      74.950  48.920  65.600  1.00  0.00           C
ATOM   2743  HZ2 TRP A 827      75.850  48.970  66.200  1.00  0.00           H
ATOM   2744  CH2 TRP A 827      75.150  48.480  64.280  1.00  0.00           C
ATOM   2745  HH2 TRP A 827      76.140  48.340  63.870  1.00  0.00           H
ATOM   2746  C   TRP A 827      68.460  50.060  63.940  1.00  0.00           C
ATOM   2747  O   TRP A 827      68.470  49.600  62.810  1.00  0.00           O
ATOM   2748  N   CYS A 828      67.360  50.440  64.580  1.00  0.00           N
ATOM   2749  HN  CYS A 828      67.430  50.500  65.570  1.00  0.00           H
ATOM   2750  CA  CYS A 828      66.060  50.560  64.030  1.00  0.00           C
ATOM   2751  HA  CYS A 828      65.740  49.570  63.720  1.00  0.00           H
ATOM   2752  CB  CYS A 828      65.060  51.030  65.120  1.00  0.00           C
ATOM   2753  HB1 CYS A 828      64.060  51.300  64.730  1.00  0.00           H
ATOM   2754  HB2 CYS A 828      65.450  52.000  65.500  1.00  0.00           H
ATOM   2755  SG  CYS A 828      64.780  49.910  66.610  1.00  0.00           S
ATOM   2756  HG1 CYS A 828      66.060  49.680  66.860  1.00  0.00           H
ATOM   2757  C   CYS A 828      65.920  51.390  62.790  1.00  0.00           C
ATOM   2758  O   CYS A 828      65.320  51.080  61.780  1.00  0.00           O
ATOM   2759  N   VAL A 829      66.530  52.620  62.790  1.00  0.00           N
ATOM   2760  HN  VAL A 829      67.100  52.940  63.550  1.00  0.00           H
ATOM   2761  CA  VAL A 829      66.580  53.440  61.600  1.00  0.00           C
ATOM   2762  HA  VAL A 829      65.610  53.650  61.190  1.00  0.00           H
ATOM   2763  CB  VAL A 829      67.230  54.780  61.930  1.00  0.00           C
ATOM   2764  HB  VAL A 829      68.250  54.650  62.350  1.00  0.00           H
ATOM   2765  CG1 VAL A 829      67.350  55.620  60.680  1.00  0.00           C
ATOM   2766 HG11 VAL A 829      66.380  55.760  60.160  1.00  0.00           H
ATOM   2767 HG12 VAL A 829      68.070  55.300  59.900  1.00  0.00           H
ATOM   2768 HG13 VAL A 829      67.630  56.660  60.950  1.00  0.00           H
ATOM   2769  CG2 VAL A 829      66.380  55.530  62.980  1.00  0.00           C
ATOM   2770 HG21 VAL A 829      66.990  56.360  63.380  1.00  0.00           H
ATOM   2771 HG22 VAL A 829      66.000  54.860  63.780  1.00  0.00           H
ATOM   2772 HG23 VAL A 829      65.590  55.990  62.340  1.00  0.00           H
ATOM   2773  C   VAL A 829      67.350  52.850  60.440  1.00  0.00           C
ATOM   2774  O   VAL A 829      66.900  52.880  59.260  1.00  0.00           O
ATOM   2775  N   ILE A 830      68.510  52.280  60.690  1.00  0.00           N
ATOM   2776  HN  ILE A 830      68.790  52.220  61.650  1.00  0.00           H
ATOM   2777  CA  ILE A 830      69.420  51.560  59.700  1.00  0.00           C
ATOM   2778  HA  ILE A 830      69.630  52.220  58.880  1.00  0.00           H
ATOM   2779  CB  ILE A 830      70.790  51.070  60.340  1.00  0.00           C
ATOM   2780  HB  ILE A 830      70.460  50.490  61.220  1.00  0.00           H
ATOM   2781  CG2 ILE A 830      71.460  50.020  59.410  1.00  0.00           C
ATOM   2782 HG21 ILE A 830      71.440  50.470  58.390  1.00  0.00           H
ATOM   2783 HG22 ILE A 830      70.980  49.030  59.400  1.00  0.00           H
ATOM   2784 HG23 ILE A 830      72.510  49.830  59.720  1.00  0.00           H
ATOM   2785  CG1 ILE A 830      71.780  52.160  60.600  1.00  0.00           C
ATOM   2786 HG11 ILE A 830      72.620  51.750  61.210  1.00  0.00           H
ATOM   2787 HG12 ILE A 830      71.220  52.950  61.160  1.00  0.00           H
ATOM   2788  CD  ILE A 830      72.290  52.870  59.340  1.00  0.00           C
ATOM   2789  HD1 ILE A 830      71.470  53.330  58.750  1.00  0.00           H
ATOM   2790  HD2 ILE A 830      72.740  52.180  58.610  1.00  0.00           H
ATOM   2791  HD3 ILE A 830      73.030  53.680  59.530  1.00  0.00           H
ATOM   2792  C   ILE A 830      68.700  50.360  59.090  1.00  0.00           C
ATOM   2793  O   ILE A 830      68.680  50.220  57.870  1.00  0.00           O
ATOM   2794  N   LEU A 831      68.040  49.520  59.980  1.00  0.00           N
ATOM   2795  HN  LEU A 831      68.230  49.620  60.950  1.00  0.00           H
ATOM   2796  CA  LEU A 831      67.250  48.350  59.440  1.00  0.00           C
ATOM   2797  HA  LEU A 831      68.030  47.930  58.840  1.00  0.00           H
ATOM   2798  CB  LEU A 831      66.830  47.420  60.700  1.00  0.00           C
ATOM   2799  HB1 LEU A 831      66.320  48.190  61.310  1.00  0.00           H
ATOM   2800  HB2 LEU A 831      67.830  47.180  61.130  1.00  0.00           H
ATOM   2801  CG  LEU A 831      65.950  46.220  60.470  1.00  0.00           C
ATOM   2802  HG  LEU A 831      64.960  46.570  60.120  1.00  0.00           H
ATOM   2803  CD1 LEU A 831      66.690  45.320  59.430  1.00  0.00           C
ATOM   2804 HD11 LEU A 831      67.690  45.060  59.850  1.00  0.00           H
ATOM   2805 HD12 LEU A 831      66.860  45.890  58.480  1.00  0.00           H
ATOM   2806 HD13 LEU A 831      66.100  44.390  59.260  1.00  0.00           H
ATOM   2807  CD2 LEU A 831      65.780  45.390  61.730  1.00  0.00           C
ATOM   2808 HD21 LEU A 831      66.810  45.060  62.020  1.00  0.00           H
ATOM   2809 HD22 LEU A 831      65.090  44.530  61.540  1.00  0.00           H
ATOM   2810 HD23 LEU A 831      65.460  45.880  62.670  1.00  0.00           H
ATOM   2811  C   LEU A 831      66.080  48.810  58.520  1.00  0.00           C
ATOM   2812  O   LEU A 831      65.840  48.290  57.430  1.00  0.00           O
ATOM   2813  N   PHE A 832      65.390  49.880  58.950  1.00  0.00           N
ATOM   2814  HN  PHE A 832      65.500  50.210  59.880  1.00  0.00           H
ATOM   2815  CA  PHE A 832      64.450  50.580  58.130  1.00  0.00           C
ATOM   2816  HA  PHE A 832      63.710  49.860  57.820  1.00  0.00           H
ATOM   2817  CB  PHE A 832      63.810  51.790  58.950  1.00  0.00           C
ATOM   2818  HB1 PHE A 832      64.610  52.350  59.480  1.00  0.00           H
ATOM   2819  HB2 PHE A 832      63.140  51.190  59.580  1.00  0.00           H
ATOM   2820  CG  PHE A 832      62.940  52.730  58.090  1.00  0.00           C
ATOM   2821  CD1 PHE A 832      61.510  52.550  58.120  1.00  0.00           C
ATOM   2822  HD1 PHE A 832      61.040  51.770  58.710  1.00  0.00           H
ATOM   2823  CE1 PHE A 832      60.770  53.380  57.310  1.00  0.00           C
ATOM   2824  HE1 PHE A 832      59.690  53.260  57.390  1.00  0.00           H
ATOM   2825  CZ  PHE A 832      61.290  54.360  56.470  1.00  0.00           C
ATOM   2826  HZ  PHE A 832      60.600  54.960  55.890  1.00  0.00           H
ATOM   2827  CD2 PHE A 832      63.480  53.760  57.220  1.00  0.00           C
ATOM   2828  HD2 PHE A 832      64.550  53.870  57.300  1.00  0.00           H
ATOM   2829  CE2 PHE A 832      62.650  54.560  56.360  1.00  0.00           C
ATOM   2830  HE2 PHE A 832      63.090  55.320  55.750  1.00  0.00           H
ATOM   2831  C   PHE A 832      64.950  50.970  56.800  1.00  0.00           C
ATOM   2832  O   PHE A 832      64.350  50.570  55.750  1.00  0.00           O
ATOM   2833  N   PHE A 833      66.060  51.730  56.660  1.00  0.00           N
ATOM   2834  HN  PHE A 833      66.540  52.130  57.440  1.00  0.00           H
ATOM   2835  CA  PHE A 833      66.700  52.090  55.360  1.00  0.00           C
ATOM   2836  HA  PHE A 833      65.920  52.460  54.730  1.00  0.00           H
ATOM   2837  CB  PHE A 833      67.740  53.160  55.560  1.00  0.00           C
ATOM   2838  HB1 PHE A 833      68.460  53.330  54.740  1.00  0.00           H
ATOM   2839  HB2 PHE A 833      68.240  52.820  56.490  1.00  0.00           H
ATOM   2840  CG  PHE A 833      67.080  54.510  55.810  1.00  0.00           C
ATOM   2841  CD1 PHE A 833      67.360  55.320  56.930  1.00  0.00           C
ATOM   2842  HD1 PHE A 833      67.970  54.910  57.730  1.00  0.00           H
ATOM   2843  CE1 PHE A 833      66.790  56.570  57.150  1.00  0.00           C
ATOM   2844  HE1 PHE A 833      66.900  57.130  58.070  1.00  0.00           H
ATOM   2845  CZ  PHE A 833      65.990  57.070  56.120  1.00  0.00           C
ATOM   2846  HZ  PHE A 833      65.450  58.000  56.270  1.00  0.00           H
ATOM   2847  CD2 PHE A 833      66.260  55.070  54.800  1.00  0.00           C
ATOM   2848  HD2 PHE A 833      66.120  54.490  53.910  1.00  0.00           H
ATOM   2849  CE2 PHE A 833      65.770  56.350  54.930  1.00  0.00           C
ATOM   2850  HE2 PHE A 833      65.220  56.850  54.140  1.00  0.00           H
ATOM   2851  C   PHE A 833      67.260  50.950  54.550  1.00  0.00           C
ATOM   2852  O   PHE A 833      67.020  50.890  53.350  1.00  0.00           O
ATOM   2853  N   THR A 834      68.030  50.010  55.220  1.00  0.00           N
ATOM   2854  HN  THR A 834      67.990  50.040  56.220  1.00  0.00           H
ATOM   2855  CA  THR A 834      68.680  48.850  54.590  1.00  0.00           C
ATOM   2856  HA  THR A 834      69.180  49.170  53.680  1.00  0.00           H
ATOM   2857  CB  THR A 834      69.680  48.100  55.340  1.00  0.00           C
ATOM   2858  HB  THR A 834      69.870  47.120  54.860  1.00  0.00           H
ATOM   2859  OG1 THR A 834      69.180  47.840  56.600  1.00  0.00           O
ATOM   2860  HG1 THR A 834      68.940  48.640  57.080  1.00  0.00           H
ATOM   2861  CG2 THR A 834      70.910  49.030  55.400  1.00  0.00           C
ATOM   2862 HG21 THR A 834      71.220  49.500  54.440  1.00  0.00           H
ATOM   2863 HG22 THR A 834      71.850  48.520  55.710  1.00  0.00           H
ATOM   2864 HG23 THR A 834      70.740  49.860  56.110  1.00  0.00           H
ATOM   2865  C   THR A 834      67.650  47.850  54.050  1.00  0.00           C
ATOM   2866  O   THR A 834      67.910  47.210  53.000  1.00  0.00           O
ATOM   2867  N   THR A 835      66.520  47.770  54.740  1.00  0.00           N
ATOM   2868  HN  THR A 835      66.350  48.050  55.680  1.00  0.00           H
ATOM   2869  CA  THR A 835      65.240  47.060  54.180  1.00  0.00           C
ATOM   2870  HA  THR A 835      65.390  46.010  54.030  1.00  0.00           H
ATOM   2871  CB  THR A 835      64.120  47.100  55.230  1.00  0.00           C
ATOM   2872  HB  THR A 835      63.870  48.140  55.490  1.00  0.00           H
ATOM   2873  OG1 THR A 835      64.520  46.310  56.350  1.00  0.00           O
ATOM   2874  HG1 THR A 835      65.080  46.880  56.880  1.00  0.00           H
ATOM   2875  CG2 THR A 835      62.760  46.460  54.740  1.00  0.00           C
ATOM   2876 HG21 THR A 835      62.290  46.780  53.790  1.00  0.00           H
ATOM   2877 HG22 THR A 835      61.990  46.530  55.550  1.00  0.00           H
ATOM   2878 HG23 THR A 835      62.780  45.370  54.550  1.00  0.00           H
ATOM   2879  C   THR A 835      64.670  47.610  52.860  1.00  0.00           C
ATOM   2880  O   THR A 835      64.370  46.910  51.870  1.00  0.00           O
ATOM   2881  N   PHE A 836      64.510  48.930  52.740  1.00  0.00           N
ATOM   2882  HN  PHE A 836      64.590  49.610  53.470  1.00  0.00           H
ATOM   2883  CA  PHE A 836      64.050  49.470  51.520  1.00  0.00           C
ATOM   2884  HA  PHE A 836      63.070  49.040  51.310  1.00  0.00           H
ATOM   2885  CB  PHE A 836      63.660  50.960  51.890  1.00  0.00           C
ATOM   2886  HB1 PHE A 836      64.460  51.280  52.590  1.00  0.00           H
ATOM   2887  HB2 PHE A 836      62.720  51.000  52.490  1.00  0.00           H
ATOM   2888  CG  PHE A 836      63.570  52.060  50.840  1.00  0.00           C
ATOM   2889  CD1 PHE A 836      63.990  53.370  51.130  1.00  0.00           C
ATOM   2890  HD1 PHE A 836      64.340  53.630  52.110  1.00  0.00           H
ATOM   2891  CE1 PHE A 836      63.780  54.440  50.210  1.00  0.00           C
ATOM   2892  HE1 PHE A 836      63.960  55.490  50.420  1.00  0.00           H
ATOM   2893  CZ  PHE A 836      63.410  54.150  48.870  1.00  0.00           C
ATOM   2894  HZ  PHE A 836      63.110  54.830  48.090  1.00  0.00           H
ATOM   2895  CD2 PHE A 836      63.020  51.730  49.600  1.00  0.00           C
ATOM   2896  HD2 PHE A 836      62.770  50.740  49.250  1.00  0.00           H
ATOM   2897  CE2 PHE A 836      62.990  52.820  48.660  1.00  0.00           C
ATOM   2898  HE2 PHE A 836      62.480  52.620  47.730  1.00  0.00           H
ATOM   2899  C   PHE A 836      65.120  49.370  50.410  1.00  0.00           C
ATOM   2900  O   PHE A 836      64.920  48.990  49.260  1.00  0.00           O
ATOM   2901  N   PHE A 837      66.390  49.750  50.790  1.00  0.00           N
ATOM   2902  HN  PHE A 837      66.540  50.140  51.690  1.00  0.00           H
ATOM   2903  CA  PHE A 837      67.510  49.540  49.880  1.00  0.00           C
ATOM   2904  HA  PHE A 837      67.510  50.200  49.020  1.00  0.00           H
ATOM   2905  CB  PHE A 837      68.740  50.110  50.500  1.00  0.00           C
ATOM   2906  HB1 PHE A 837      69.530  49.930  49.730  1.00  0.00           H
ATOM   2907  HB2 PHE A 837      68.820  49.490  51.420  1.00  0.00           H
ATOM   2908  CG  PHE A 837      68.730  51.560  50.830  1.00  0.00           C
ATOM   2909  CD1 PHE A 837      67.750  52.450  50.330  1.00  0.00           C
ATOM   2910  HD1 PHE A 837      66.900  52.120  49.740  1.00  0.00           H
ATOM   2911  CE1 PHE A 837      67.780  53.780  50.780  1.00  0.00           C
ATOM   2912  HE1 PHE A 837      67.050  54.560  50.550  1.00  0.00           H
ATOM   2913  CZ  PHE A 837      68.870  54.240  51.550  1.00  0.00           C
ATOM   2914  HZ  PHE A 837      68.970  55.290  51.740  1.00  0.00           H
ATOM   2915  CD2 PHE A 837      69.630  51.980  51.780  1.00  0.00           C
ATOM   2916  HD2 PHE A 837      70.270  51.230  52.210  1.00  0.00           H
ATOM   2917  CE2 PHE A 837      69.800  53.380  52.020  1.00  0.00           C
ATOM   2918  HE2 PHE A 837      70.650  53.660  52.630  1.00  0.00           H
ATOM   2919  C   PHE A 837      67.690  48.080  49.420  1.00  0.00           C
ATOM   2920  O   PHE A 837      67.840  47.800  48.220  1.00  0.00           O
ATOM   2921  N   LEU A 838      67.720  47.160  50.350  1.00  0.00           N
ATOM   2922  HN  LEU A 838      67.660  47.290  51.330  1.00  0.00           H
ATOM   2923  CA  LEU A 838      67.870  45.720  50.050  1.00  0.00           C
ATOM   2924  HA  LEU A 838      68.740  45.640  49.430  1.00  0.00           H
ATOM   2925  CB  LEU A 838      67.950  44.840  51.360  1.00  0.00           C
ATOM   2926  HB1 LEU A 838      66.990  45.000  51.890  1.00  0.00           H
ATOM   2927  HB2 LEU A 838      68.720  45.160  52.080  1.00  0.00           H
ATOM   2928  CG  LEU A 838      68.100  43.290  51.130  1.00  0.00           C
ATOM   2929  HG  LEU A 838      67.120  42.940  50.760  1.00  0.00           H
ATOM   2930  CD1 LEU A 838      69.280  43.060  50.090  1.00  0.00           C
ATOM   2931 HD11 LEU A 838      69.370  41.980  49.880  1.00  0.00           H
ATOM   2932 HD12 LEU A 838      70.200  43.410  50.610  1.00  0.00           H
ATOM   2933 HD13 LEU A 838      69.150  43.680  49.190  1.00  0.00           H
ATOM   2934  CD2 LEU A 838      68.340  42.610  52.440  1.00  0.00           C
ATOM   2935 HD21 LEU A 838      69.210  43.080  52.950  1.00  0.00           H
ATOM   2936 HD22 LEU A 838      68.460  41.520  52.330  1.00  0.00           H
ATOM   2937 HD23 LEU A 838      67.460  42.930  53.040  1.00  0.00           H
ATOM   2938  C   LEU A 838      66.710  45.240  49.200  1.00  0.00           C
ATOM   2939  O   LEU A 838      66.890  44.660  48.140  1.00  0.00           O
ATOM   2940  N   SER A 839      65.440  45.630  49.580  1.00  0.00           N
ATOM   2941  HN  SER A 839      65.240  45.980  50.490  1.00  0.00           H
ATOM   2942  CA  SER A 839      64.300  45.330  48.680  1.00  0.00           C
ATOM   2943  HA  SER A 839      64.390  44.250  48.560  1.00  0.00           H
ATOM   2944  CB  SER A 839      62.880  45.420  49.270  1.00  0.00           C
ATOM   2945  HB1 SER A 839      62.890  44.720  50.140  1.00  0.00           H
ATOM   2946  HB2 SER A 839      62.090  45.020  48.600  1.00  0.00           H
ATOM   2947  OG  SER A 839      62.440  46.690  49.750  1.00  0.00           O
ATOM   2948  HG1 SER A 839      63.190  46.950  50.290  1.00  0.00           H
ATOM   2949  C   SER A 839      64.350  45.820  47.240  1.00  0.00           C
ATOM   2950  O   SER A 839      64.100  45.100  46.290  1.00  0.00           O
ATOM   2951  N   SER A 840      64.610  47.120  47.060  1.00  0.00           N
ATOM   2952  HN  SER A 840      64.670  47.770  47.800  1.00  0.00           H
ATOM   2953  CA  SER A 840      64.740  47.770  45.760  1.00  0.00           C
ATOM   2954  HA  SER A 840      63.920  47.440  45.140  1.00  0.00           H
ATOM   2955  CB  SER A 840      64.740  49.250  45.670  1.00  0.00           C
ATOM   2956  HB1 SER A 840      63.680  49.470  45.930  1.00  0.00           H
ATOM   2957  HB2 SER A 840      64.730  49.570  44.610  1.00  0.00           H
ATOM   2958  OG  SER A 840      65.710  49.870  46.550  1.00  0.00           O
ATOM   2959  HG1 SER A 840      65.320  49.930  47.420  1.00  0.00           H
ATOM   2960  C   SER A 840      65.930  47.260  44.930  1.00  0.00           C
ATOM   2961  O   SER A 840      65.880  47.060  43.740  1.00  0.00           O
ATOM   2962  N   PHE A 841      67.140  46.930  45.560  1.00  0.00           N
ATOM   2963  HN  PHE A 841      67.360  47.250  46.480  1.00  0.00           H
ATOM   2964  CA  PHE A 841      68.270  46.160  44.930  1.00  0.00           C
ATOM   2965  HA  PHE A 841      68.610  46.700  44.050  1.00  0.00           H
ATOM   2966  CB  PHE A 841      69.460  46.100  45.930  1.00  0.00           C
ATOM   2967  HB1 PHE A 841      69.200  45.650  46.900  1.00  0.00           H
ATOM   2968  HB2 PHE A 841      69.790  47.120  46.220  1.00  0.00           H
ATOM   2969  CG  PHE A 841      70.640  45.260  45.430  1.00  0.00           C
ATOM   2970  CD1 PHE A 841      71.540  45.810  44.510  1.00  0.00           C
ATOM   2971  HD1 PHE A 841      71.330  46.770  44.090  1.00  0.00           H
ATOM   2972  CE1 PHE A 841      72.620  45.060  44.000  1.00  0.00           C
ATOM   2973  HE1 PHE A 841      73.330  45.570  43.380  1.00  0.00           H
ATOM   2974  CZ  PHE A 841      72.730  43.730  44.400  1.00  0.00           C
ATOM   2975  HZ  PHE A 841      73.590  43.220  43.980  1.00  0.00           H
ATOM   2976  CD2 PHE A 841      70.910  44.030  46.000  1.00  0.00           C
ATOM   2977  HD2 PHE A 841      70.270  43.610  46.760  1.00  0.00           H
ATOM   2978  CE2 PHE A 841      71.900  43.220  45.400  1.00  0.00           C
ATOM   2979  HE2 PHE A 841      72.000  42.230  45.830  1.00  0.00           H
ATOM   2980  C   PHE A 841      67.910  44.810  44.390  1.00  0.00           C
ATOM   2981  O   PHE A 841      68.060  44.540  43.210  1.00  0.00           O
ATOM   2982  N   LEU A 842      67.170  44.030  45.280  1.00  0.00           N
ATOM   2983  HN  LEU A 842      66.870  44.290  46.190  1.00  0.00           H
ATOM   2984  CA  LEU A 842      66.570  42.790  44.820  1.00  0.00           C
ATOM   2985  HA  LEU A 842      67.380  42.190  44.420  1.00  0.00           H
ATOM   2986  CB  LEU A 842      66.160  41.960  46.080  1.00  0.00           C
ATOM   2987  HB1 LEU A 842      65.560  41.080  45.770  1.00  0.00           H
ATOM   2988  HB2 LEU A 842      65.540  42.590  46.760  1.00  0.00           H
ATOM   2989  CG  LEU A 842      67.300  41.330  46.930  1.00  0.00           C
ATOM   2990  HG  LEU A 842      67.920  42.190  47.290  1.00  0.00           H
ATOM   2991  CD1 LEU A 842      66.780  40.750  48.280  1.00  0.00           C
ATOM   2992 HD11 LEU A 842      66.100  39.890  48.080  1.00  0.00           H
ATOM   2993 HD12 LEU A 842      66.360  41.560  48.920  1.00  0.00           H
ATOM   2994 HD13 LEU A 842      67.660  40.390  48.840  1.00  0.00           H
ATOM   2995  CD2 LEU A 842      68.100  40.280  46.140  1.00  0.00           C
ATOM   2996 HD21 LEU A 842      67.370  39.590  45.680  1.00  0.00           H
ATOM   2997 HD22 LEU A 842      68.740  39.710  46.840  1.00  0.00           H
ATOM   2998 HD23 LEU A 842      68.800  40.730  45.400  1.00  0.00           H
ATOM   2999  C   LEU A 842      65.490  42.930  43.750  1.00  0.00           C
ATOM   3000  O   LEU A 842      65.500  42.110  42.860  1.00  0.00           O
ATOM   3001  N   LYS A 843      64.570  43.940  43.790  1.00  0.00           N
ATOM   3002  HN  LYS A 843      64.400  44.490  44.620  1.00  0.00           H
ATOM   3003  CA  LYS A 843      63.600  44.220  42.750  1.00  0.00           C
ATOM   3004  HA  LYS A 843      63.000  43.340  42.570  1.00  0.00           H
ATOM   3005  CB  LYS A 843      62.570  45.240  43.240  1.00  0.00           C
ATOM   3006  HB1 LYS A 843      63.180  46.090  43.610  1.00  0.00           H
ATOM   3007  HB2 LYS A 843      62.110  44.760  44.130  1.00  0.00           H
ATOM   3008  CG  LYS A 843      61.410  45.700  42.220  1.00  0.00           C
ATOM   3009  HG1 LYS A 843      61.960  46.280  41.450  1.00  0.00           H
ATOM   3010  HG2 LYS A 843      60.800  46.450  42.770  1.00  0.00           H
ATOM   3011  CD  LYS A 843      60.530  44.640  41.640  1.00  0.00           C
ATOM   3012  HD1 LYS A 843      61.150  43.960  41.020  1.00  0.00           H
ATOM   3013  HD2 LYS A 843      59.830  45.090  40.910  1.00  0.00           H
ATOM   3014  CE  LYS A 843      59.780  43.840  42.720  1.00  0.00           C
ATOM   3015  HE1 LYS A 843      58.980  44.450  43.190  1.00  0.00           H
ATOM   3016  HE2 LYS A 843      60.520  43.460  43.440  1.00  0.00           H
ATOM   3017  NZ  LYS A 843      59.030  42.670  42.160  1.00  0.00           N
ATOM   3018  HZ1 LYS A 843      59.710  42.150  41.580  1.00  0.00           H
ATOM   3019  HZ2 LYS A 843      58.210  43.030  41.640  1.00  0.00           H
ATOM   3020  HZ3 LYS A 843      58.730  42.020  42.920  1.00  0.00           H
ATOM   3021  C   LYS A 843      64.190  44.630  41.420  1.00  0.00           C
ATOM   3022  O   LYS A 843      63.680  44.310  40.320  1.00  0.00           O
ATOM   3023  N   GLN A 844      65.320  45.290  41.400  1.00  0.00           N
ATOM   3024  HN  GLN A 844      65.720  45.620  42.270  1.00  0.00           H
ATOM   3025  CA  GLN A 844      66.020  45.600  40.200  1.00  0.00           C
ATOM   3026  HA  GLN A 844      65.340  45.680  39.360  1.00  0.00           H
ATOM   3027  CB  GLN A 844      66.730  46.940  40.440  1.00  0.00           C
ATOM   3028  HB1 GLN A 844      67.350  47.140  39.530  1.00  0.00           H
ATOM   3029  HB2 GLN A 844      67.460  46.780  41.270  1.00  0.00           H
ATOM   3030  CG  GLN A 844      65.750  48.210  40.480  1.00  0.00           C
ATOM   3031  HG1 GLN A 844      66.290  49.170  40.340  1.00  0.00           H
ATOM   3032  HG2 GLN A 844      65.350  48.280  41.510  1.00  0.00           H
ATOM   3033  CD  GLN A 844      64.690  48.210  39.390  1.00  0.00           C
ATOM   3034  OE1 GLN A 844      63.470  48.180  39.590  1.00  0.00           O
ATOM   3035  NE2 GLN A 844      65.150  48.140  38.050  1.00  0.00           N
ATOM   3036 HE21 GLN A 844      64.500  48.210  37.290  1.00  0.00           H
ATOM   3037 HE22 GLN A 844      66.130  48.050  37.900  1.00  0.00           H
ATOM   3038  C   GLN A 844      67.030  44.580  39.710  1.00  0.00           C
ATOM   3039  O   GLN A 844      67.640  44.810  38.680  1.00  0.00           O
ATOM   3040  N   PHE A 845      67.180  43.390  40.410  1.00  0.00           N
ATOM   3041  HN  PHE A 845      66.480  43.160  41.090  1.00  0.00           H
ATOM   3042  CA  PHE A 845      68.230  42.450  40.200  1.00  0.00           C
ATOM   3043  HA  PHE A 845      69.090  43.060  39.970  1.00  0.00           H
ATOM   3044  CB  PHE A 845      68.380  41.470  41.430  1.00  0.00           C
ATOM   3045  HB1 PHE A 845      67.500  40.800  41.440  1.00  0.00           H
ATOM   3046  HB2 PHE A 845      68.310  41.990  42.420  1.00  0.00           H
ATOM   3047  CG  PHE A 845      69.640  40.690  41.670  1.00  0.00           C
ATOM   3048  CD1 PHE A 845      70.830  41.260  42.170  1.00  0.00           C
ATOM   3049  HD1 PHE A 845      70.840  42.340  42.160  1.00  0.00           H
ATOM   3050  CE1 PHE A 845      71.880  40.460  42.480  1.00  0.00           C
ATOM   3051  HE1 PHE A 845      72.820  40.910  42.780  1.00  0.00           H
ATOM   3052  CZ  PHE A 845      71.820  39.080  42.500  1.00  0.00           C
ATOM   3053  HZ  PHE A 845      72.630  38.430  42.770  1.00  0.00           H
ATOM   3054  CD2 PHE A 845      69.550  39.280  41.690  1.00  0.00           C
ATOM   3055  HD2 PHE A 845      68.620  38.870  41.300  1.00  0.00           H
ATOM   3056  CE2 PHE A 845      70.590  38.480  42.050  1.00  0.00           C
ATOM   3057  HE2 PHE A 845      70.560  37.430  41.790  1.00  0.00           H
ATOM   3058  C   PHE A 845      68.040  41.600  38.970  1.00  0.00           C
ATOM   3059  O   PHE A 845      68.950  41.120  38.350  1.00  0.00           O
ATOM   3060  N   LYS A 846      66.770  41.560  38.410  1.00  0.00           N
ATOM   3061  HN  LYS A 846      66.020  42.110  38.750  1.00  0.00           H
ATOM   3062  CA  LYS A 846      66.550  40.920  37.090  1.00  0.00           C
ATOM   3063  HA  LYS A 846      67.060  39.970  37.230  1.00  0.00           H
ATOM   3064  CB  LYS A 846      65.030  40.780  36.730  1.00  0.00           C
ATOM   3065  HB1 LYS A 846      64.540  40.040  37.390  1.00  0.00           H
ATOM   3066  HB2 LYS A 846      64.890  40.270  35.750  1.00  0.00           H
ATOM   3067  CG  LYS A 846      64.280  42.160  36.830  1.00  0.00           C
ATOM   3068  HG1 LYS A 846      64.460  42.710  35.880  1.00  0.00           H
ATOM   3069  HG2 LYS A 846      64.510  42.760  37.730  1.00  0.00           H
ATOM   3070  CD  LYS A 846      62.790  41.990  37.050  1.00  0.00           C
ATOM   3071  HD1 LYS A 846      62.390  43.010  36.910  1.00  0.00           H
ATOM   3072  HD2 LYS A 846      62.610  41.640  38.080  1.00  0.00           H
ATOM   3073  CE  LYS A 846      62.040  41.000  36.110  1.00  0.00           C
ATOM   3074  HE1 LYS A 846      62.310  39.970  36.410  1.00  0.00           H
ATOM   3075  HE2 LYS A 846      62.250  41.230  35.050  1.00  0.00           H
ATOM   3076  NZ  LYS A 846      60.640  41.020  36.270  1.00  0.00           N
ATOM   3077  HZ1 LYS A 846      60.350  40.240  36.900  1.00  0.00           H
ATOM   3078  HZ2 LYS A 846      60.180  40.950  35.340  1.00  0.00           H
ATOM   3079  HZ3 LYS A 846      60.280  41.890  36.710  1.00  0.00           H
ATOM   3080  C   LYS A 846      67.300  41.570  35.960  1.00  0.00           C
ATOM   3081  O   LYS A 846      67.590  40.950  34.960  1.00  0.00           O
ATOM   3082  N   THR A 847      67.660  42.810  36.110  1.00  0.00           N
ATOM   3083  HN  THR A 847      67.380  43.180  36.990  1.00  0.00           H
ATOM   3084  CA  THR A 847      68.300  43.660  35.090  1.00  0.00           C
ATOM   3085  HA  THR A 847      68.260  43.220  34.100  1.00  0.00           H
ATOM   3086  CB  THR A 847      67.980  45.180  35.250  1.00  0.00           C
ATOM   3087  HB  THR A 847      68.360  45.670  34.340  1.00  0.00           H
ATOM   3088  OG1 THR A 847      68.520  45.850  36.410  1.00  0.00           O
ATOM   3089  HG1 THR A 847      67.920  45.630  37.130  1.00  0.00           H
ATOM   3090  CG2 THR A 847      66.470  45.370  35.340  1.00  0.00           C
ATOM   3091 HG21 THR A 847      66.060  44.780  34.500  1.00  0.00           H
ATOM   3092 HG22 THR A 847      66.270  46.410  34.980  1.00  0.00           H
ATOM   3093 HG23 THR A 847      66.040  45.180  36.330  1.00  0.00           H
ATOM   3094  C   THR A 847      69.740  43.660  35.240  1.00  0.00           C
ATOM   3095  O   THR A 847      70.480  44.260  34.470  1.00  0.00           O
ATOM   3096  N   LYS A 848      70.270  42.810  36.170  1.00  0.00           N
ATOM   3097  HN  LYS A 848      69.620  42.320  36.740  1.00  0.00           H
ATOM   3098  CA  LYS A 848      71.650  42.450  36.270  1.00  0.00           C
ATOM   3099  HA  LYS A 848      72.290  43.240  35.920  1.00  0.00           H
ATOM   3100  CB  LYS A 848      72.020  42.120  37.730  1.00  0.00           C
ATOM   3101  HB1 LYS A 848      72.990  41.590  37.750  1.00  0.00           H
ATOM   3102  HB2 LYS A 848      71.410  41.270  38.110  1.00  0.00           H
ATOM   3103  CG  LYS A 848      72.050  43.200  38.800  1.00  0.00           C
ATOM   3104  HG1 LYS A 848      72.370  42.750  39.760  1.00  0.00           H
ATOM   3105  HG2 LYS A 848      71.050  43.630  39.000  1.00  0.00           H
ATOM   3106  CD  LYS A 848      72.870  44.450  38.390  1.00  0.00           C
ATOM   3107  HD1 LYS A 848      72.300  44.860  37.530  1.00  0.00           H
ATOM   3108  HD2 LYS A 848      73.870  44.230  37.950  1.00  0.00           H
ATOM   3109  CE  LYS A 848      73.020  45.590  39.390  1.00  0.00           C
ATOM   3110  HE1 LYS A 848      73.230  45.150  40.390  1.00  0.00           H
ATOM   3111  HE2 LYS A 848      72.100  46.230  39.470  1.00  0.00           H
ATOM   3112  NZ  LYS A 848      74.150  46.470  38.920  1.00  0.00           N
ATOM   3113  HZ1 LYS A 848      74.290  47.300  39.530  1.00  0.00           H
ATOM   3114  HZ2 LYS A 848      74.040  46.930  37.990  1.00  0.00           H
ATOM   3115  HZ3 LYS A 848      75.060  45.970  38.930  1.00  0.00           H
ATOM   3116  C   LYS A 848      71.980  41.270  35.370  1.00  0.00           C
ATOM   3117  O   LYS A 848      71.110  40.730  34.660  1.00  0.00           O
ATOM   3118  N   ARG A 849      73.290  40.840  35.360  1.00  0.00           N
ATOM   3119  HN  ARG A 849      73.980  41.320  35.910  1.00  0.00           H
ATOM   3120  CA  ARG A 849      73.720  39.670  34.750  1.00  0.00           C
ATOM   3121  HA  ARG A 849      73.030  39.230  34.040  1.00  0.00           H
ATOM   3122  CB  ARG A 849      74.910  39.950  33.660  1.00  0.00           C
ATOM   3123  HB1 ARG A 849      75.450  38.990  33.550  1.00  0.00           H
ATOM   3124  HB2 ARG A 849      75.510  40.730  34.190  1.00  0.00           H
ATOM   3125  CG  ARG A 849      74.470  40.520  32.330  1.00  0.00           C
ATOM   3126  HG1 ARG A 849      75.360  40.740  31.710  1.00  0.00           H
ATOM   3127  HG2 ARG A 849      73.980  41.470  32.640  1.00  0.00           H
ATOM   3128  CD  ARG A 849      73.410  39.870  31.510  1.00  0.00           C
ATOM   3129  HD1 ARG A 849      73.070  40.530  30.680  1.00  0.00           H
ATOM   3130  HD2 ARG A 849      72.510  39.660  32.110  1.00  0.00           H
ATOM   3131  NE  ARG A 849      73.910  38.530  30.970  1.00  0.00           N
ATOM   3132  HE  ARG A 849      74.810  38.180  31.220  1.00  0.00           H
ATOM   3133  CZ  ARG A 849      73.310  37.960  29.910  1.00  0.00           C
ATOM   3134  NH1 ARG A 849      73.780  36.830  29.420  1.00  0.00           N
ATOM   3135 HH11 ARG A 849      74.310  36.440  30.160  1.00  0.00           H
ATOM   3136 HH12 ARG A 849      73.180  36.170  28.950  1.00  0.00           H
ATOM   3137  NH2 ARG A 849      72.140  38.450  29.400  1.00  0.00           N
ATOM   3138 HH21 ARG A 849      71.630  39.130  29.920  1.00  0.00           H
ATOM   3139 HH22 ARG A 849      71.740  37.830  28.720  1.00  0.00           H
ATOM   3140  C   ARG A 849      73.950  38.540  35.680  1.00  0.00           C
ATOM   3141  O   ARG A 849      74.270  37.410  35.180  1.00  0.00           O
ATOM   3142  N   TYR A 850      73.970  38.790  37.010  1.00  0.00           N
ATOM   3143  HN  TYR A 850      73.660  39.700  37.270  1.00  0.00           H
ATOM   3144  CA  TYR A 850      74.200  37.750  38.050  1.00  0.00           C
ATOM   3145  HA  TYR A 850      75.130  37.240  37.830  1.00  0.00           H
ATOM   3146  CB  TYR A 850      74.250  38.320  39.540  1.00  0.00           C
ATOM   3147  HB1 TYR A 850      74.370  37.520  40.310  1.00  0.00           H
ATOM   3148  HB2 TYR A 850      73.230  38.710  39.720  1.00  0.00           H
ATOM   3149  CG  TYR A 850      75.170  39.480  39.710  1.00  0.00           C
ATOM   3150  CD1 TYR A 850      76.570  39.460  39.340  1.00  0.00           C
ATOM   3151  HD1 TYR A 850      77.010  38.540  38.960  1.00  0.00           H
ATOM   3152  CE1 TYR A 850      77.260  40.630  39.460  1.00  0.00           C
ATOM   3153  HE1 TYR A 850      78.320  40.520  39.260  1.00  0.00           H
ATOM   3154  CZ  TYR A 850      76.620  41.820  39.830  1.00  0.00           C
ATOM   3155  OH  TYR A 850      77.230  43.030  39.890  1.00  0.00           O
ATOM   3156  HH  TYR A 850      78.170  42.940  39.720  1.00  0.00           H
ATOM   3157  CD2 TYR A 850      74.560  40.660  40.240  1.00  0.00           C
ATOM   3158  HD2 TYR A 850      73.530  40.730  40.560  1.00  0.00           H
ATOM   3159  CE2 TYR A 850      75.320  41.780  40.250  1.00  0.00           C
ATOM   3160  HE2 TYR A 850      74.790  42.670  40.530  1.00  0.00           H
ATOM   3161  C   TYR A 850      73.120  36.770  37.960  1.00  0.00           C
ATOM   3162  O   TYR A 850      72.000  37.080  37.660  1.00  0.00           O
ATOM   3163  N   PHE A 851      73.460  35.460  38.250  1.00  0.00           N
ATOM   3164  HN  PHE A 851      74.440  35.310  38.310  1.00  0.00           H
ATOM   3165  CA  PHE A 851      72.570  34.350  38.270  1.00  0.00           C
ATOM   3166  HA  PHE A 851      73.230  33.530  38.490  1.00  0.00           H
ATOM   3167  CB  PHE A 851      71.430  34.370  39.350  1.00  0.00           C
ATOM   3168  HB1 PHE A 851      70.650  33.640  39.060  1.00  0.00           H
ATOM   3169  HB2 PHE A 851      70.970  35.380  39.280  1.00  0.00           H
ATOM   3170  CG  PHE A 851      71.930  34.030  40.750  1.00  0.00           C
ATOM   3171  CD1 PHE A 851      72.520  35.050  41.450  1.00  0.00           C
ATOM   3172  HD1 PHE A 851      72.570  36.030  41.010  1.00  0.00           H
ATOM   3173  CE1 PHE A 851      72.740  34.910  42.890  1.00  0.00           C
ATOM   3174  HE1 PHE A 851      73.130  35.720  43.500  1.00  0.00           H
ATOM   3175  CZ  PHE A 851      72.240  33.830  43.580  1.00  0.00           C
ATOM   3176  HZ  PHE A 851      72.400  33.740  44.640  1.00  0.00           H
ATOM   3177  CD2 PHE A 851      71.520  32.850  41.460  1.00  0.00           C
ATOM   3178  HD2 PHE A 851      70.930  32.060  41.010  1.00  0.00           H
ATOM   3179  CE2 PHE A 851      71.650  32.780  42.840  1.00  0.00           C
ATOM   3180  HE2 PHE A 851      71.100  31.980  43.330  1.00  0.00           H
ATOM   3181  C   PHE A 851      71.930  33.940  36.870  1.00  0.00           C
ATOM   3182  O   PHE A 851      71.750  34.850  36.070  1.00  0.00           O
ATOM   3183  N   PRO A 852      71.560  32.730  36.470  1.00  0.00           N
ATOM   3184  CD  PRO A 852      72.200  31.440  36.830  1.00  0.00           C
ATOM   3185  HD1 PRO A 852      71.760  31.050  37.780  1.00  0.00           H
ATOM   3186  HD2 PRO A 852      73.280  31.670  36.780  1.00  0.00           H
ATOM   3187  CA  PRO A 852      70.660  32.470  35.250  1.00  0.00           C
ATOM   3188  HA  PRO A 852      71.250  32.730  34.380  1.00  0.00           H
ATOM   3189  CB  PRO A 852      70.570  30.920  35.230  1.00  0.00           C
ATOM   3190  HB1 PRO A 852      70.330  30.500  34.230  1.00  0.00           H
ATOM   3191  HB2 PRO A 852      69.900  30.420  35.960  1.00  0.00           H
ATOM   3192  CG  PRO A 852      71.940  30.470  35.670  1.00  0.00           C
ATOM   3193  HG1 PRO A 852      72.150  29.420  35.990  1.00  0.00           H
ATOM   3194  HG2 PRO A 852      72.710  30.690  34.900  1.00  0.00           H
ATOM   3195  C   PRO A 852      69.460  33.310  35.010  1.00  0.00           C
ATOM   3196  O   PRO A 852      68.830  33.780  35.970  1.00  0.00           O
ATOM   3197  N   THR A 853      69.080  33.510  33.710  1.00  0.00           N
ATOM   3198  HN  THR A 853      69.670  33.000  33.090  1.00  0.00           H
ATOM   3199  CA  THR A 853      68.130  34.440  33.160  1.00  0.00           C
ATOM   3200  HA  THR A 853      68.410  35.460  33.300  1.00  0.00           H
ATOM   3201  CB  THR A 853      68.110  34.310  31.580  1.00  0.00           C
ATOM   3202  HB  THR A 853      69.150  34.580  31.260  1.00  0.00           H
ATOM   3203  OG1 THR A 853      67.260  35.300  30.980  1.00  0.00           O
ATOM   3204  HG1 THR A 853      67.660  35.500  30.130  1.00  0.00           H
ATOM   3205  CG2 THR A 853      67.760  32.920  31.140  1.00  0.00           C
ATOM   3206 HG21 THR A 853      68.100  32.630  30.130  1.00  0.00           H
ATOM   3207 HG22 THR A 853      66.670  32.740  31.160  1.00  0.00           H
ATOM   3208 HG23 THR A 853      68.210  32.100  31.750  1.00  0.00           H
ATOM   3209  C   THR A 853      66.760  34.350  33.700  1.00  0.00           C
ATOM   3210  O   THR A 853      66.230  35.410  34.050  1.00  0.00           O
ATOM   3211  N   LYS A 854      66.240  33.190  34.120  1.00  0.00           N
ATOM   3212  HN  LYS A 854      66.700  32.310  34.000  1.00  0.00           H
ATOM   3213  CA  LYS A 854      64.950  33.220  34.820  1.00  0.00           C
ATOM   3214  HA  LYS A 854      64.410  34.100  34.490  1.00  0.00           H
ATOM   3215  CB  LYS A 854      64.110  31.990  34.570  1.00  0.00           C
ATOM   3216  HB1 LYS A 854      63.120  32.190  35.020  1.00  0.00           H
ATOM   3217  HB2 LYS A 854      64.500  31.100  35.110  1.00  0.00           H
ATOM   3218  CG  LYS A 854      63.800  31.790  33.080  1.00  0.00           C
ATOM   3219  HG1 LYS A 854      63.260  30.820  33.020  1.00  0.00           H
ATOM   3220  HG2 LYS A 854      64.740  31.560  32.510  1.00  0.00           H
ATOM   3221  CD  LYS A 854      63.060  33.000  32.480  1.00  0.00           C
ATOM   3222  HD1 LYS A 854      63.880  33.760  32.440  1.00  0.00           H
ATOM   3223  HD2 LYS A 854      62.220  33.340  33.120  1.00  0.00           H
ATOM   3224  CE  LYS A 854      62.530  32.790  31.100  1.00  0.00           C
ATOM   3225  HE1 LYS A 854      63.300  32.370  30.420  1.00  0.00           H
ATOM   3226  HE2 LYS A 854      62.050  33.740  30.760  1.00  0.00           H
ATOM   3227  NZ  LYS A 854      61.250  31.910  31.120  1.00  0.00           N
ATOM   3228  HZ1 LYS A 854      61.000  32.130  30.140  1.00  0.00           H
ATOM   3229  HZ2 LYS A 854      60.740  32.410  31.880  1.00  0.00           H
ATOM   3230  HZ3 LYS A 854      61.410  30.890  31.260  1.00  0.00           H
ATOM   3231  C   LYS A 854      65.140  33.320  36.360  1.00  0.00           C
ATOM   3232  O   LYS A 854      64.180  33.680  37.070  1.00  0.00           O
ATOM   3233  N   VAL A 855      66.350  32.940  36.970  1.00  0.00           N
ATOM   3234  HN  VAL A 855      67.120  32.730  36.370  1.00  0.00           H
ATOM   3235  CA  VAL A 855      66.640  32.800  38.370  1.00  0.00           C
ATOM   3236  HA  VAL A 855      65.870  32.210  38.860  1.00  0.00           H
ATOM   3237  CB  VAL A 855      67.880  32.010  38.690  1.00  0.00           C
ATOM   3238  HB  VAL A 855      68.800  32.440  38.230  1.00  0.00           H
ATOM   3239  CG1 VAL A 855      68.060  32.000  40.240  1.00  0.00           C
ATOM   3240 HG11 VAL A 855      68.910  31.340  40.540  1.00  0.00           H
ATOM   3241 HG12 VAL A 855      67.120  31.640  40.710  1.00  0.00           H
ATOM   3242 HG13 VAL A 855      68.300  33.020  40.600  1.00  0.00           H
ATOM   3243  CG2 VAL A 855      67.780  30.600  38.050  1.00  0.00           C
ATOM   3244 HG21 VAL A 855      67.010  29.960  38.540  1.00  0.00           H
ATOM   3245 HG22 VAL A 855      68.790  30.170  38.180  1.00  0.00           H
ATOM   3246 HG23 VAL A 855      67.680  30.750  36.960  1.00  0.00           H
ATOM   3247  C   VAL A 855      66.760  34.170  38.970  1.00  0.00           C
ATOM   3248  O   VAL A 855      66.140  34.490  39.990  1.00  0.00           O
ATOM   3249  N   ARG A 856      67.500  35.100  38.340  1.00  0.00           N
ATOM   3250  HN  ARG A 856      67.960  34.780  37.510  1.00  0.00           H
ATOM   3251  CA  ARG A 856      67.550  36.530  38.650  1.00  0.00           C
ATOM   3252  HA  ARG A 856      67.950  36.500  39.650  1.00  0.00           H
ATOM   3253  CB  ARG A 856      68.540  37.250  37.640  1.00  0.00           C
ATOM   3254  HB1 ARG A 856      69.570  36.890  37.850  1.00  0.00           H
ATOM   3255  HB2 ARG A 856      68.570  38.320  37.910  1.00  0.00           H
ATOM   3256  CG  ARG A 856      68.320  37.320  36.150  1.00  0.00           C
ATOM   3257  HG1 ARG A 856      67.330  37.810  36.020  1.00  0.00           H
ATOM   3258  HG2 ARG A 856      68.270  36.320  35.650  1.00  0.00           H
ATOM   3259  CD  ARG A 856      69.370  38.260  35.400  1.00  0.00           C
ATOM   3260  HD1 ARG A 856      69.750  39.070  36.050  1.00  0.00           H
ATOM   3261  HD2 ARG A 856      68.880  38.730  34.530  1.00  0.00           H
ATOM   3262  NE  ARG A 856      70.510  37.400  34.920  1.00  0.00           N
ATOM   3263  HE  ARG A 856      71.120  36.910  35.550  1.00  0.00           H
ATOM   3264  CZ  ARG A 856      70.770  37.110  33.640  1.00  0.00           C
ATOM   3265  NH1 ARG A 856      70.160  37.620  32.640  1.00  0.00           N
ATOM   3266 HH11 ARG A 856      69.730  38.510  32.810  1.00  0.00           H
ATOM   3267 HH12 ARG A 856      70.130  37.110  31.790  1.00  0.00           H
ATOM   3268  NH2 ARG A 856      71.650  36.150  33.520  1.00  0.00           N
ATOM   3269 HH21 ARG A 856      71.650  35.690  32.630  1.00  0.00           H
ATOM   3270 HH22 ARG A 856      71.880  35.640  34.360  1.00  0.00           H
ATOM   3271  C   ARG A 856      66.180  37.290  38.570  1.00  0.00           C
ATOM   3272  O   ARG A 856      65.800  38.030  39.460  1.00  0.00           O
ATOM   3273  N   SER A 857      65.380  36.840  37.530  1.00  0.00           N
ATOM   3274  HN  SER A 857      65.680  36.080  36.980  1.00  0.00           H
ATOM   3275  CA  SER A 857      63.960  37.270  37.350  1.00  0.00           C
ATOM   3276  HA  SER A 857      63.850  38.330  37.160  1.00  0.00           H
ATOM   3277  CB  SER A 857      63.310  36.700  36.040  1.00  0.00           C
ATOM   3278  HB1 SER A 857      62.290  37.120  35.900  1.00  0.00           H
ATOM   3279  HB2 SER A 857      63.180  35.600  36.000  1.00  0.00           H
ATOM   3280  OG  SER A 857      64.140  37.060  34.870  1.00  0.00           O
ATOM   3281  HG1 SER A 857      64.820  36.410  34.680  1.00  0.00           H
ATOM   3282  C   SER A 857      63.150  36.890  38.580  1.00  0.00           C
ATOM   3283  O   SER A 857      62.570  37.740  39.280  1.00  0.00           O
ATOM   3284  N   THR A 858      63.180  35.630  38.990  1.00  0.00           N
ATOM   3285  HN  THR A 858      63.690  34.980  38.420  1.00  0.00           H
ATOM   3286  CA  THR A 858      62.430  35.050  40.110  1.00  0.00           C
ATOM   3287  HA  THR A 858      61.410  35.400  39.980  1.00  0.00           H
ATOM   3288  CB  THR A 858      62.480  33.530  40.090  1.00  0.00           C
ATOM   3289  HB  THR A 858      63.530  33.180  40.200  1.00  0.00           H
ATOM   3290  OG1 THR A 858      62.070  33.020  38.810  1.00  0.00           O
ATOM   3291  HG1 THR A 858      62.800  33.280  38.240  1.00  0.00           H
ATOM   3292  CG2 THR A 858      61.600  32.860  41.090  1.00  0.00           C
ATOM   3293 HG21 THR A 858      61.740  33.120  42.160  1.00  0.00           H
ATOM   3294 HG22 THR A 858      61.660  31.750  41.050  1.00  0.00           H
ATOM   3295 HG23 THR A 858      60.540  33.150  40.900  1.00  0.00           H
ATOM   3296  C   THR A 858      62.880  35.640  41.490  1.00  0.00           C
ATOM   3297  O   THR A 858      62.090  36.060  42.340  1.00  0.00           O
ATOM   3298  N   ILE A 859      64.220  35.880  41.630  1.00  0.00           N
ATOM   3299  HN  ILE A 859      64.860  35.580  40.930  1.00  0.00           H
ATOM   3300  CA  ILE A 859      64.790  36.620  42.740  1.00  0.00           C
ATOM   3301  HA  ILE A 859      64.500  36.160  43.670  1.00  0.00           H
ATOM   3302  CB  ILE A 859      66.300  36.520  42.710  1.00  0.00           C
ATOM   3303  HB  ILE A 859      66.660  36.730  41.690  1.00  0.00           H
ATOM   3304  CG2 ILE A 859      66.960  37.500  43.670  1.00  0.00           C
ATOM   3305 HG21 ILE A 859      66.880  38.510  43.190  1.00  0.00           H
ATOM   3306 HG22 ILE A 859      67.980  37.170  43.970  1.00  0.00           H
ATOM   3307 HG23 ILE A 859      66.320  37.570  44.570  1.00  0.00           H
ATOM   3308  CG1 ILE A 859      66.640  35.060  43.030  1.00  0.00           C
ATOM   3309 HG11 ILE A 859      66.120  34.390  42.330  1.00  0.00           H
ATOM   3310 HG12 ILE A 859      66.260  34.870  44.060  1.00  0.00           H
ATOM   3311  CD  ILE A 859      68.170  34.820  42.990  1.00  0.00           C
ATOM   3312  HD1 ILE A 859      68.650  34.930  42.000  1.00  0.00           H
ATOM   3313  HD2 ILE A 859      68.360  33.750  43.220  1.00  0.00           H
ATOM   3314  HD3 ILE A 859      68.830  35.320  43.740  1.00  0.00           H
ATOM   3315  C   ILE A 859      64.210  37.980  42.930  1.00  0.00           C
ATOM   3316  O   ILE A 859      63.840  38.360  44.060  1.00  0.00           O
ATOM   3317  N   SER A 860      64.180  38.800  41.890  1.00  0.00           N
ATOM   3318  HN  SER A 860      64.570  38.500  41.020  1.00  0.00           H
ATOM   3319  CA  SER A 860      63.440  40.060  41.970  1.00  0.00           C
ATOM   3320  HA  SER A 860      63.920  40.740  42.650  1.00  0.00           H
ATOM   3321  CB  SER A 860      63.470  40.880  40.660  1.00  0.00           C
ATOM   3322  HB1 SER A 860      62.830  41.790  40.700  1.00  0.00           H
ATOM   3323  HB2 SER A 860      63.110  40.280  39.800  1.00  0.00           H
ATOM   3324  OG  SER A 860      64.770  41.330  40.430  1.00  0.00           O
ATOM   3325  HG1 SER A 860      65.110  41.530  41.300  1.00  0.00           H
ATOM   3326  C   SER A 860      61.980  40.080  42.460  1.00  0.00           C
ATOM   3327  O   SER A 860      61.620  41.080  43.070  1.00  0.00           O
ATOM   3328  N   ASP A 861      61.120  39.160  42.080  1.00  0.00           N
ATOM   3329  HN  ASP A 861      61.420  38.430  41.460  1.00  0.00           H
ATOM   3330  CA  ASP A 861      59.750  38.950  42.550  1.00  0.00           C
ATOM   3331  HA  ASP A 861      59.230  39.880  42.680  1.00  0.00           H
ATOM   3332  CB  ASP A 861      58.970  38.070  41.590  1.00  0.00           C
ATOM   3333  HB1 ASP A 861      58.100  37.600  42.080  1.00  0.00           H
ATOM   3334  HB2 ASP A 861      59.640  37.250  41.240  1.00  0.00           H
ATOM   3335  CG  ASP A 861      58.560  38.820  40.350  1.00  0.00           C
ATOM   3336  OD1 ASP A 861      58.480  40.090  40.380  1.00  0.00           O
ATOM   3337  OD2 ASP A 861      58.190  38.210  39.310  1.00  0.00           O
ATOM   3338  C   ASP A 861      59.750  38.340  43.980  1.00  0.00           C
ATOM   3339  O   ASP A 861      58.810  38.570  44.760  1.00  0.00           O
ATOM   3340  N   PHE A 862      60.810  37.730  44.460  1.00  0.00           N
ATOM   3341  HN  PHE A 862      61.580  37.620  43.850  1.00  0.00           H
ATOM   3342  CA  PHE A 862      61.010  37.280  45.860  1.00  0.00           C
ATOM   3343  HA  PHE A 862      60.060  37.070  46.320  1.00  0.00           H
ATOM   3344  CB  PHE A 862      61.920  36.010  45.880  1.00  0.00           C
ATOM   3345  HB1 PHE A 862      62.300  35.760  46.890  1.00  0.00           H
ATOM   3346  HB2 PHE A 862      62.780  36.180  45.190  1.00  0.00           H
ATOM   3347  CG  PHE A 862      61.070  34.830  45.450  1.00  0.00           C
ATOM   3348  CD1 PHE A 862      59.680  34.830  45.240  1.00  0.00           C
ATOM   3349  HD1 PHE A 862      59.140  35.740  45.070  1.00  0.00           H
ATOM   3350  CE1 PHE A 862      58.940  33.650  45.230  1.00  0.00           C
ATOM   3351  HE1 PHE A 862      57.860  33.660  45.250  1.00  0.00           H
ATOM   3352  CZ  PHE A 862      59.580  32.400  45.470  1.00  0.00           C
ATOM   3353  HZ  PHE A 862      59.160  31.400  45.520  1.00  0.00           H
ATOM   3354  CD2 PHE A 862      61.710  33.610  45.540  1.00  0.00           C
ATOM   3355  HD2 PHE A 862      62.760  33.600  45.850  1.00  0.00           H
ATOM   3356  CE2 PHE A 862      61.000  32.400  45.490  1.00  0.00           C
ATOM   3357  HE2 PHE A 862      61.460  31.440  45.640  1.00  0.00           H
ATOM   3358  C   PHE A 862      61.790  38.380  46.720  1.00  0.00           C
ATOM   3359  O   PHE A 862      62.210  38.130  47.830  1.00  0.00           O
ATOM   3360  N   ALA A 863      61.960  39.640  46.180  1.00  0.00           N
ATOM   3361  HN  ALA A 863      61.550  39.880  45.300  1.00  0.00           H
ATOM   3362  CA  ALA A 863      62.680  40.680  46.940  1.00  0.00           C
ATOM   3363  HA  ALA A 863      63.720  40.390  47.010  1.00  0.00           H
ATOM   3364  CB  ALA A 863      62.690  41.950  46.050  1.00  0.00           C
ATOM   3365  HB1 ALA A 863      63.200  41.680  45.100  1.00  0.00           H
ATOM   3366  HB2 ALA A 863      63.240  42.760  46.570  1.00  0.00           H
ATOM   3367  HB3 ALA A 863      61.700  42.320  45.740  1.00  0.00           H
ATOM   3368  C   ALA A 863      62.190  41.060  48.330  1.00  0.00           C
ATOM   3369  O   ALA A 863      62.970  41.180  49.250  1.00  0.00           O
ATOM   3370  N   VAL A 864      60.940  41.290  48.550  1.00  0.00           N
ATOM   3371  HN  VAL A 864      60.400  41.320  47.710  1.00  0.00           H
ATOM   3372  CA  VAL A 864      60.320  41.590  49.870  1.00  0.00           C
ATOM   3373  HA  VAL A 864      60.800  42.450  50.320  1.00  0.00           H
ATOM   3374  CB  VAL A 864      58.870  41.920  49.800  1.00  0.00           C
ATOM   3375  HB  VAL A 864      58.240  41.070  49.450  1.00  0.00           H
ATOM   3376  CG1 VAL A 864      58.290  42.190  51.200  1.00  0.00           C
ATOM   3377 HG11 VAL A 864      58.840  43.020  51.700  1.00  0.00           H
ATOM   3378 HG12 VAL A 864      58.440  41.360  51.910  1.00  0.00           H
ATOM   3379 HG13 VAL A 864      57.240  42.570  51.200  1.00  0.00           H
ATOM   3380  CG2 VAL A 864      58.650  43.100  48.830  1.00  0.00           C
ATOM   3381 HG21 VAL A 864      57.560  43.190  48.640  1.00  0.00           H
ATOM   3382 HG22 VAL A 864      59.220  42.960  47.890  1.00  0.00           H
ATOM   3383 HG23 VAL A 864      58.830  44.030  49.410  1.00  0.00           H
ATOM   3384  C   VAL A 864      60.510  40.410  50.820  1.00  0.00           C
ATOM   3385  O   VAL A 864      60.960  40.560  51.960  1.00  0.00           O
ATOM   3386  N   PHE A 865      60.210  39.180  50.400  1.00  0.00           N
ATOM   3387  HN  PHE A 865      59.730  39.100  49.530  1.00  0.00           H
ATOM   3388  CA  PHE A 865      60.430  37.930  51.120  1.00  0.00           C
ATOM   3389  HA  PHE A 865      59.880  37.920  52.050  1.00  0.00           H
ATOM   3390  CB  PHE A 865      59.930  36.800  50.140  1.00  0.00           C
ATOM   3391  HB1 PHE A 865      60.230  36.960  49.080  1.00  0.00           H
ATOM   3392  HB2 PHE A 865      58.820  36.810  49.970  1.00  0.00           H
ATOM   3393  CG  PHE A 865      60.250  35.460  50.560  1.00  0.00           C
ATOM   3394  CD1 PHE A 865      60.890  34.640  49.610  1.00  0.00           C
ATOM   3395  HD1 PHE A 865      61.280  35.040  48.680  1.00  0.00           H
ATOM   3396  CE1 PHE A 865      61.250  33.360  49.930  1.00  0.00           C
ATOM   3397  HE1 PHE A 865      61.940  32.820  49.310  1.00  0.00           H
ATOM   3398  CZ  PHE A 865      60.790  32.800  51.120  1.00  0.00           C
ATOM   3399  HZ  PHE A 865      60.990  31.800  51.480  1.00  0.00           H
ATOM   3400  CD2 PHE A 865      59.720  34.950  51.760  1.00  0.00           C
ATOM   3401  HD2 PHE A 865      59.150  35.530  52.480  1.00  0.00           H
ATOM   3402  CE2 PHE A 865      60.050  33.550  52.070  1.00  0.00           C
ATOM   3403  HE2 PHE A 865      59.580  33.090  52.930  1.00  0.00           H
ATOM   3404  C   PHE A 865      61.900  37.740  51.510  1.00  0.00           C
ATOM   3405  O   PHE A 865      62.230  37.500  52.690  1.00  0.00           O
ATOM   3406  N   LEU A 866      62.870  37.920  50.590  1.00  0.00           N
ATOM   3407  HN  LEU A 866      62.670  38.160  49.650  1.00  0.00           H
ATOM   3408  CA  LEU A 866      64.240  37.610  50.860  1.00  0.00           C
ATOM   3409  HA  LEU A 866      64.360  36.640  51.290  1.00  0.00           H
ATOM   3410  CB  LEU A 866      65.000  37.580  49.500  1.00  0.00           C
ATOM   3411  HB1 LEU A 866      66.100  37.690  49.640  1.00  0.00           H
ATOM   3412  HB2 LEU A 866      64.730  38.470  48.900  1.00  0.00           H
ATOM   3413  CG  LEU A 866      64.850  36.280  48.750  1.00  0.00           C
ATOM   3414  HG  LEU A 866      63.780  36.010  48.590  1.00  0.00           H
ATOM   3415  CD1 LEU A 866      65.430  36.390  47.330  1.00  0.00           C
ATOM   3416 HD11 LEU A 866      64.820  37.140  46.800  1.00  0.00           H
ATOM   3417 HD12 LEU A 866      65.400  35.400  46.830  1.00  0.00           H
ATOM   3418 HD13 LEU A 866      66.430  36.860  47.390  1.00  0.00           H
ATOM   3419  CD2 LEU A 866      65.550  35.060  49.450  1.00  0.00           C
ATOM   3420 HD21 LEU A 866      65.390  34.190  48.780  1.00  0.00           H
ATOM   3421 HD22 LEU A 866      65.250  34.820  50.500  1.00  0.00           H
ATOM   3422 HD23 LEU A 866      66.630  35.290  49.460  1.00  0.00           H
ATOM   3423  C   LEU A 866      64.880  38.680  51.770  1.00  0.00           C
ATOM   3424  O   LEU A 866      65.860  38.410  52.480  1.00  0.00           O
ATOM   3425  N   THR A 867      64.300  39.860  51.750  1.00  0.00           N
ATOM   3426  HN  THR A 867      63.430  39.900  51.260  1.00  0.00           H
ATOM   3427  CA  THR A 867      64.630  40.940  52.640  1.00  0.00           C
ATOM   3428  HA  THR A 867      65.700  41.100  52.550  1.00  0.00           H
ATOM   3429  CB  THR A 867      64.000  42.250  52.440  1.00  0.00           C
ATOM   3430  HB  THR A 867      62.910  42.220  52.650  1.00  0.00           H
ATOM   3431  OG1 THR A 867      64.190  42.760  51.140  1.00  0.00           O
ATOM   3432  HG1 THR A 867      63.830  42.070  50.570  1.00  0.00           H
ATOM   3433  CG2 THR A 867      64.550  43.340  53.400  1.00  0.00           C
ATOM   3434 HG21 THR A 867      64.660  42.960  54.430  1.00  0.00           H
ATOM   3435 HG22 THR A 867      63.830  44.180  53.380  1.00  0.00           H
ATOM   3436 HG23 THR A 867      65.490  43.780  53.020  1.00  0.00           H
ATOM   3437  C   THR A 867      64.310  40.520  54.060  1.00  0.00           C
ATOM   3438  O   THR A 867      65.140  40.420  54.870  1.00  0.00           O
ATOM   3439  N   ILE A 868      63.060  40.020  54.340  1.00  0.00           N
ATOM   3440  HN  ILE A 868      62.320  40.040  53.680  1.00  0.00           H
ATOM   3441  CA  ILE A 868      62.600  39.500  55.630  1.00  0.00           C
ATOM   3442  HA  ILE A 868      62.820  40.260  56.380  1.00  0.00           H
ATOM   3443  CB  ILE A 868      61.140  38.970  55.590  1.00  0.00           C
ATOM   3444  HB  ILE A 868      60.970  38.170  54.830  1.00  0.00           H
ATOM   3445  CG2 ILE A 868      60.830  38.340  56.980  1.00  0.00           C
ATOM   3446 HG21 ILE A 868      61.420  37.420  57.220  1.00  0.00           H
ATOM   3447 HG22 ILE A 868      59.800  37.930  57.020  1.00  0.00           H
ATOM   3448 HG23 ILE A 868      61.080  39.160  57.680  1.00  0.00           H
ATOM   3449  CG1 ILE A 868      60.100  40.020  55.240  1.00  0.00           C
ATOM   3450 HG11 ILE A 868      60.560  40.760  54.570  1.00  0.00           H
ATOM   3451 HG12 ILE A 868      59.810  40.520  56.180  1.00  0.00           H
ATOM   3452  CD  ILE A 868      58.870  39.350  54.580  1.00  0.00           C
ATOM   3453  HD1 ILE A 868      59.100  38.940  53.560  1.00  0.00           H
ATOM   3454  HD2 ILE A 868      58.160  40.200  54.510  1.00  0.00           H
ATOM   3455  HD3 ILE A 868      58.360  38.600  55.220  1.00  0.00           H
ATOM   3456  C   ILE A 868      63.420  38.180  56.060  1.00  0.00           C
ATOM   3457  O   ILE A 868      64.050  38.120  57.100  1.00  0.00           O
ATOM   3458  N   VAL A 869      63.590  37.230  55.120  1.00  0.00           N
ATOM   3459  HN  VAL A 869      62.990  37.200  54.330  1.00  0.00           H
ATOM   3460  CA  VAL A 869      64.450  36.060  55.310  1.00  0.00           C
ATOM   3461  HA  VAL A 869      64.090  35.510  56.170  1.00  0.00           H
ATOM   3462  CB  VAL A 869      64.460  35.150  53.970  1.00  0.00           C
ATOM   3463  HB  VAL A 869      64.800  35.760  53.110  1.00  0.00           H
ATOM   3464  CG1 VAL A 869      65.560  34.140  54.160  1.00  0.00           C
ATOM   3465 HG11 VAL A 869      65.430  33.640  55.150  1.00  0.00           H
ATOM   3466 HG12 VAL A 869      66.590  34.540  54.040  1.00  0.00           H
ATOM   3467 HG13 VAL A 869      65.500  33.270  53.470  1.00  0.00           H
ATOM   3468  CG2 VAL A 869      63.160  34.400  53.770  1.00  0.00           C
ATOM   3469 HG21 VAL A 869      62.990  33.890  52.800  1.00  0.00           H
ATOM   3470 HG22 VAL A 869      62.280  35.050  53.940  1.00  0.00           H
ATOM   3471 HG23 VAL A 869      63.060  33.560  54.490  1.00  0.00           H
ATOM   3472  C   VAL A 869      65.940  36.390  55.690  1.00  0.00           C
ATOM   3473  O   VAL A 869      66.540  35.940  56.620  1.00  0.00           O
ATOM   3474  N   ILE A 870      66.500  37.400  54.960  1.00  0.00           N
ATOM   3475  HN  ILE A 870      65.980  37.940  54.300  1.00  0.00           H
ATOM   3476  CA  ILE A 870      67.900  37.880  55.350  1.00  0.00           C
ATOM   3477  HA  ILE A 870      68.550  37.030  55.450  1.00  0.00           H
ATOM   3478  CB  ILE A 870      68.580  38.660  54.220  1.00  0.00           C
ATOM   3479  HB  ILE A 870      67.850  39.450  53.940  1.00  0.00           H
ATOM   3480  CG2 ILE A 870      69.820  39.500  54.740  1.00  0.00           C
ATOM   3481 HG21 ILE A 870      70.590  38.880  55.270  1.00  0.00           H
ATOM   3482 HG22 ILE A 870      69.500  40.420  55.280  1.00  0.00           H
ATOM   3483 HG23 ILE A 870      70.430  39.850  53.880  1.00  0.00           H
ATOM   3484  CG1 ILE A 870      69.000  37.830  52.920  1.00  0.00           C
ATOM   3485 HG11 ILE A 870      68.070  37.340  52.540  1.00  0.00           H
ATOM   3486 HG12 ILE A 870      69.770  37.070  53.150  1.00  0.00           H
ATOM   3487  CD  ILE A 870      69.420  38.670  51.710  1.00  0.00           C
ATOM   3488  HD1 ILE A 870      68.500  38.860  51.110  1.00  0.00           H
ATOM   3489  HD2 ILE A 870      69.960  37.950  51.070  1.00  0.00           H
ATOM   3490  HD3 ILE A 870      70.130  39.530  51.770  1.00  0.00           H
ATOM   3491  C   ILE A 870      67.870  38.500  56.770  1.00  0.00           C
ATOM   3492  O   ILE A 870      68.660  38.220  57.610  1.00  0.00           O
ATOM   3493  N   MET A 871      66.830  39.340  57.110  1.00  0.00           N
ATOM   3494  HN  MET A 871      66.000  39.550  56.600  1.00  0.00           H
ATOM   3495  CA  MET A 871      66.950  40.080  58.390  1.00  0.00           C
ATOM   3496  HA  MET A 871      67.970  40.380  58.560  1.00  0.00           H
ATOM   3497  CB  MET A 871      65.990  41.290  58.110  1.00  0.00           C
ATOM   3498  HB1 MET A 871      65.910  41.870  59.050  1.00  0.00           H
ATOM   3499  HB2 MET A 871      64.970  40.950  57.840  1.00  0.00           H
ATOM   3500  CG  MET A 871      66.380  42.300  57.020  1.00  0.00           C
ATOM   3501  HG1 MET A 871      65.590  43.060  56.990  1.00  0.00           H
ATOM   3502  HG2 MET A 871      66.580  41.800  56.050  1.00  0.00           H
ATOM   3503  SD  MET A 871      67.960  43.060  57.340  1.00  0.00           S
ATOM   3504  CE  MET A 871      67.860  44.070  55.870  1.00  0.00           C
ATOM   3505  HE1 MET A 871      68.750  44.690  55.650  1.00  0.00           H
ATOM   3506  HE2 MET A 871      67.010  44.780  55.950  1.00  0.00           H
ATOM   3507  HE3 MET A 871      67.580  43.400  55.020  1.00  0.00           H
ATOM   3508  C   MET A 871      66.510  39.320  59.690  1.00  0.00           C
ATOM   3509  O   MET A 871      66.940  39.710  60.780  1.00  0.00           O
ATOM   3510  N   VAL A 872      65.880  38.110  59.510  1.00  0.00           N
ATOM   3511  HN  VAL A 872      65.540  38.000  58.580  1.00  0.00           H
ATOM   3512  CA  VAL A 872      65.770  37.030  60.490  1.00  0.00           C
ATOM   3513  HA  VAL A 872      65.750  37.510  61.470  1.00  0.00           H
ATOM   3514  CB  VAL A 872      64.580  36.100  60.310  1.00  0.00           C
ATOM   3515  HB  VAL A 872      64.520  35.450  61.210  1.00  0.00           H
ATOM   3516  CG1 VAL A 872      63.220  36.850  60.130  1.00  0.00           C
ATOM   3517 HG11 VAL A 872      63.110  37.390  61.100  1.00  0.00           H
ATOM   3518 HG12 VAL A 872      62.320  36.220  60.080  1.00  0.00           H
ATOM   3519 HG13 VAL A 872      63.290  37.590  59.300  1.00  0.00           H
ATOM   3520  CG2 VAL A 872      64.700  35.120  59.150  1.00  0.00           C
ATOM   3521 HG21 VAL A 872      64.740  35.590  58.150  1.00  0.00           H
ATOM   3522 HG22 VAL A 872      63.830  34.430  59.220  1.00  0.00           H
ATOM   3523 HG23 VAL A 872      65.550  34.410  59.090  1.00  0.00           H
ATOM   3524  C   VAL A 872      67.120  36.270  60.520  1.00  0.00           C
ATOM   3525  O   VAL A 872      67.650  35.990  61.600  1.00  0.00           O
ATOM   3526  N   THR A 873      67.750  36.030  59.350  1.00  0.00           N
ATOM   3527  HN  THR A 873      67.360  36.220  58.440  1.00  0.00           H
ATOM   3528  CA  THR A 873      69.120  35.410  59.280  1.00  0.00           C
ATOM   3529  HA  THR A 873      69.160  34.410  59.710  1.00  0.00           H
ATOM   3530  CB  THR A 873      69.620  35.160  57.810  1.00  0.00           C
ATOM   3531  HB  THR A 873      69.630  36.040  57.140  1.00  0.00           H
ATOM   3532  OG1 THR A 873      68.770  34.240  57.100  1.00  0.00           O
ATOM   3533  HG1 THR A 873      67.950  34.690  56.910  1.00  0.00           H
ATOM   3534  CG2 THR A 873      71.080  34.540  57.850  1.00  0.00           C
ATOM   3535 HG21 THR A 873      71.390  34.270  56.810  1.00  0.00           H
ATOM   3536 HG22 THR A 873      71.090  33.610  58.460  1.00  0.00           H
ATOM   3537 HG23 THR A 873      71.840  35.260  58.220  1.00  0.00           H
ATOM   3538  C   THR A 873      70.170  36.170  59.950  1.00  0.00           C
ATOM   3539  O   THR A 873      71.030  35.740  60.670  1.00  0.00           O
ATOM   3540  N   ILE A 874      70.140  37.530  59.820  1.00  0.00           N
ATOM   3541  HN  ILE A 874      69.530  37.970  59.160  1.00  0.00           H
ATOM   3542  CA  ILE A 874      71.000  38.540  60.510  1.00  0.00           C
ATOM   3543  HA  ILE A 874      71.970  38.080  60.430  1.00  0.00           H
ATOM   3544  CB  ILE A 874      70.860  39.850  59.840  1.00  0.00           C
ATOM   3545  HB  ILE A 874      69.780  40.130  59.830  1.00  0.00           H
ATOM   3546  CG2 ILE A 874      71.370  41.050  60.670  1.00  0.00           C
ATOM   3547 HG21 ILE A 874      72.380  40.780  61.050  1.00  0.00           H
ATOM   3548 HG22 ILE A 874      70.840  41.120  61.640  1.00  0.00           H
ATOM   3549 HG23 ILE A 874      71.340  42.010  60.100  1.00  0.00           H
ATOM   3550  CG1 ILE A 874      71.390  39.970  58.360  1.00  0.00           C
ATOM   3551 HG11 ILE A 874      71.060  39.050  57.830  1.00  0.00           H
ATOM   3552 HG12 ILE A 874      72.510  39.970  58.350  1.00  0.00           H
ATOM   3553  CD  ILE A 874      70.820  41.110  57.580  1.00  0.00           C
ATOM   3554  HD1 ILE A 874      70.850  42.080  58.120  1.00  0.00           H
ATOM   3555  HD2 ILE A 874      69.720  40.960  57.420  1.00  0.00           H
ATOM   3556  HD3 ILE A 874      71.330  41.190  56.600  1.00  0.00           H
ATOM   3557  C   ILE A 874      70.760  38.540  62.000  1.00  0.00           C
ATOM   3558  O   ILE A 874      71.740  38.650  62.730  1.00  0.00           O
ATOM   3559  N   ASP A 875      69.470  38.290  62.530  1.00  0.00           N
ATOM   3560  HN  ASP A 875      68.640  38.270  61.980  1.00  0.00           H
ATOM   3561  CA  ASP A 875      69.130  38.260  63.950  1.00  0.00           C
ATOM   3562  HA  ASP A 875      69.670  39.000  64.510  1.00  0.00           H
ATOM   3563  CB  ASP A 875      67.650  38.530  64.210  1.00  0.00           C
ATOM   3564  HB1 ASP A 875      67.020  37.690  63.850  1.00  0.00           H
ATOM   3565  HB2 ASP A 875      67.340  39.490  63.730  1.00  0.00           H
ATOM   3566  CG  ASP A 875      67.190  38.720  65.650  1.00  0.00           C
ATOM   3567  OD1 ASP A 875      67.900  39.370  66.470  1.00  0.00           O
ATOM   3568  OD2 ASP A 875      66.010  38.330  65.880  1.00  0.00           O
ATOM   3569  C   ASP A 875      69.610  36.920  64.490  1.00  0.00           C
ATOM   3570  O   ASP A 875      70.210  36.810  65.520  1.00  0.00           O
ATOM   3571  N   TYR A 876      69.540  35.870  63.670  1.00  0.00           N
ATOM   3572  HN  TYR A 876      69.090  35.990  62.790  1.00  0.00           H
ATOM   3573  CA  TYR A 876      70.040  34.520  63.930  1.00  0.00           C
ATOM   3574  HA  TYR A 876      69.640  34.150  64.870  1.00  0.00           H
ATOM   3575  CB  TYR A 876      69.420  33.570  62.820  1.00  0.00           C
ATOM   3576  HB1 TYR A 876      69.440  33.930  61.780  1.00  0.00           H
ATOM   3577  HB2 TYR A 876      68.340  33.400  63.040  1.00  0.00           H
ATOM   3578  CG  TYR A 876      70.100  32.200  62.730  1.00  0.00           C
ATOM   3579  CD1 TYR A 876      69.710  31.190  63.700  1.00  0.00           C
ATOM   3580  HD1 TYR A 876      69.030  31.320  64.520  1.00  0.00           H
ATOM   3581  CE1 TYR A 876      70.100  29.880  63.510  1.00  0.00           C
ATOM   3582  HE1 TYR A 876      69.830  29.120  64.240  1.00  0.00           H
ATOM   3583  CZ  TYR A 876      70.970  29.500  62.470  1.00  0.00           C
ATOM   3584  OH  TYR A 876      71.490  28.240  62.450  1.00  0.00           O
ATOM   3585  HH  TYR A 876      70.890  27.730  62.980  1.00  0.00           H
ATOM   3586  CD2 TYR A 876      70.920  31.790  61.680  1.00  0.00           C
ATOM   3587  HD2 TYR A 876      71.300  32.540  61.010  1.00  0.00           H
ATOM   3588  CE2 TYR A 876      71.430  30.470  61.590  1.00  0.00           C
ATOM   3589  HE2 TYR A 876      72.110  30.190  60.810  1.00  0.00           H
ATOM   3590  C   TYR A 876      71.560  34.440  64.140  1.00  0.00           C
ATOM   3591  O   TYR A 876      72.080  33.780  65.070  1.00  0.00           O
ATOM   3592  N   LEU A 877      72.370  35.160  63.340  1.00  0.00           N
ATOM   3593  HN  LEU A 877      71.900  35.480  62.530  1.00  0.00           H
ATOM   3594  CA  LEU A 877      73.890  35.110  63.280  1.00  0.00           C
ATOM   3595  HA  LEU A 877      74.210  34.320  63.950  1.00  0.00           H
ATOM   3596  CB  LEU A 877      74.430  34.940  61.830  1.00  0.00           C
ATOM   3597  HB1 LEU A 877      75.540  34.880  61.860  1.00  0.00           H
ATOM   3598  HB2 LEU A 877      74.160  35.880  61.300  1.00  0.00           H
ATOM   3599  CG  LEU A 877      73.930  33.700  61.130  1.00  0.00           C
ATOM   3600  HG  LEU A 877      72.840  33.820  60.960  1.00  0.00           H
ATOM   3601  CD1 LEU A 877      74.580  33.610  59.690  1.00  0.00           C
ATOM   3602 HD11 LEU A 877      75.660  33.370  59.780  1.00  0.00           H
ATOM   3603 HD12 LEU A 877      74.520  34.480  59.020  1.00  0.00           H
ATOM   3604 HD13 LEU A 877      74.280  32.730  59.080  1.00  0.00           H
ATOM   3605  CD2 LEU A 877      74.350  32.470  61.910  1.00  0.00           C
ATOM   3606 HD21 LEU A 877      75.440  32.490  62.170  1.00  0.00           H
ATOM   3607 HD22 LEU A 877      74.090  31.500  61.440  1.00  0.00           H
ATOM   3608 HD23 LEU A 877      73.900  32.340  62.920  1.00  0.00           H
ATOM   3609  C   LEU A 877      74.510  36.230  64.100  1.00  0.00           C
ATOM   3610  O   LEU A 877      75.420  36.030  64.880  1.00  0.00           O
ATOM   3611  N   VAL A 878      74.040  37.540  63.950  1.00  0.00           N
ATOM   3612  HN  VAL A 878      73.250  37.690  63.350  1.00  0.00           H
ATOM   3613  CA  VAL A 878      74.730  38.750  64.530  1.00  0.00           C
ATOM   3614  HA  VAL A 878      75.670  38.420  64.960  1.00  0.00           H
ATOM   3615  CB  VAL A 878      74.940  39.790  63.410  1.00  0.00           C
ATOM   3616  HB  VAL A 878      73.940  40.070  63.010  1.00  0.00           H
ATOM   3617  CG1 VAL A 878      75.560  41.040  64.050  1.00  0.00           C
ATOM   3618 HG11 VAL A 878      76.420  40.860  64.730  1.00  0.00           H
ATOM   3619 HG12 VAL A 878      74.800  41.450  64.750  1.00  0.00           H
ATOM   3620 HG13 VAL A 878      75.780  41.910  63.390  1.00  0.00           H
ATOM   3621  CG2 VAL A 878      75.930  39.210  62.350  1.00  0.00           C
ATOM   3622 HG21 VAL A 878      77.000  39.100  62.620  1.00  0.00           H
ATOM   3623 HG22 VAL A 878      75.890  39.990  61.560  1.00  0.00           H
ATOM   3624 HG23 VAL A 878      75.510  38.360  61.770  1.00  0.00           H
ATOM   3625  C   VAL A 878      73.940  39.320  65.700  1.00  0.00           C
ATOM   3626  O   VAL A 878      74.440  39.810  66.700  1.00  0.00           O
ATOM   3627  N   GLY A 879      72.560  39.280  65.610  1.00  0.00           N
ATOM   3628  HN  GLY A 879      72.110  38.810  64.860  1.00  0.00           H
ATOM   3629  CA  GLY A 879      71.620  39.800  66.670  1.00  0.00           C
ATOM   3630  HA1 GLY A 879      72.010  39.810  67.670  1.00  0.00           H
ATOM   3631  HA2 GLY A 879      70.670  39.290  66.560  1.00  0.00           H
ATOM   3632  C   GLY A 879      71.120  41.170  66.320  1.00  0.00           C
ATOM   3633  O   GLY A 879      71.920  41.970  65.930  1.00  0.00           O
ATOM   3634  N   VAL A 880      69.790  41.470  66.440  1.00  0.00           N
ATOM   3635  HN  VAL A 880      69.230  40.720  66.780  1.00  0.00           H
ATOM   3636  CA  VAL A 880      69.260  42.730  66.010  1.00  0.00           C
ATOM   3637  HA  VAL A 880      70.060  43.350  65.650  1.00  0.00           H
ATOM   3638  CB  VAL A 880      68.230  42.560  64.870  1.00  0.00           C
ATOM   3639  HB  VAL A 880      67.440  41.830  65.170  1.00  0.00           H
ATOM   3640  CG1 VAL A 880      67.480  43.840  64.560  1.00  0.00           C
ATOM   3641 HG11 VAL A 880      66.930  43.750  63.590  1.00  0.00           H
ATOM   3642 HG12 VAL A 880      68.190  44.690  64.430  1.00  0.00           H
ATOM   3643 HG13 VAL A 880      66.800  44.120  65.390  1.00  0.00           H
ATOM   3644  CG2 VAL A 880      68.850  41.930  63.610  1.00  0.00           C
ATOM   3645 HG21 VAL A 880      69.710  42.490  63.180  1.00  0.00           H
ATOM   3646 HG22 VAL A 880      68.110  41.970  62.780  1.00  0.00           H
ATOM   3647 HG23 VAL A 880      69.170  40.880  63.790  1.00  0.00           H
ATOM   3648  C   VAL A 880      68.610  43.490  67.210  1.00  0.00           C
ATOM   3649  O   VAL A 880      67.560  43.010  67.760  1.00  0.00           O
ATOM   3650  N   PRO A 881      69.160  44.630  67.640  1.00  0.00           N
ATOM   3651  CD  PRO A 881      70.580  44.840  67.670  1.00  0.00           C
ATOM   3652  HD1 PRO A 881      70.730  45.410  66.720  1.00  0.00           H
ATOM   3653  HD2 PRO A 881      71.170  43.900  67.630  1.00  0.00           H
ATOM   3654  CA  PRO A 881      68.460  45.470  68.560  1.00  0.00           C
ATOM   3655  HA  PRO A 881      68.060  44.940  69.420  1.00  0.00           H
ATOM   3656  CB  PRO A 881      69.540  46.460  69.040  1.00  0.00           C
ATOM   3657  HB1 PRO A 881      69.500  46.650  70.140  1.00  0.00           H
ATOM   3658  HB2 PRO A 881      69.600  47.370  68.410  1.00  0.00           H
ATOM   3659  CG  PRO A 881      70.880  45.720  68.850  1.00  0.00           C
ATOM   3660  HG1 PRO A 881      71.760  46.350  68.630  1.00  0.00           H
ATOM   3661  HG2 PRO A 881      71.130  45.070  69.730  1.00  0.00           H
ATOM   3662  C   PRO A 881      67.190  46.170  68.000  1.00  0.00           C
ATOM   3663  O   PRO A 881      67.280  46.910  67.050  1.00  0.00           O
ATOM   3664  N   SER A 882      65.970  45.700  68.390  1.00  0.00           N
ATOM   3665  HN  SER A 882      65.920  44.990  69.080  1.00  0.00           H
ATOM   3666  CA  SER A 882      64.750  45.970  67.650  1.00  0.00           C
ATOM   3667  HA  SER A 882      64.730  47.040  67.540  1.00  0.00           H
ATOM   3668  CB  SER A 882      64.630  45.310  66.230  1.00  0.00           C
ATOM   3669  HB1 SER A 882      63.580  45.290  65.880  1.00  0.00           H
ATOM   3670  HB2 SER A 882      64.990  44.280  66.380  1.00  0.00           H
ATOM   3671  OG  SER A 882      65.380  46.060  65.280  1.00  0.00           O
ATOM   3672  HG1 SER A 882      66.200  46.310  65.720  1.00  0.00           H
ATOM   3673  C   SER A 882      63.570  45.360  68.410  1.00  0.00           C
ATOM   3674  O   SER A 882      63.650  44.250  68.960  1.00  0.00           O
ATOM   3675  N   PRO A 883      62.340  45.960  68.490  1.00  0.00           N
ATOM   3676  CD  PRO A 883      62.130  47.390  68.050  1.00  0.00           C
ATOM   3677  HD1 PRO A 883      62.210  47.440  66.940  1.00  0.00           H
ATOM   3678  HD2 PRO A 883      62.830  48.050  68.590  1.00  0.00           H
ATOM   3679  CA  PRO A 883      61.080  45.230  68.680  1.00  0.00           C
ATOM   3680  HA  PRO A 883      61.210  44.830  69.670  1.00  0.00           H
ATOM   3681  CB  PRO A 883      60.050  46.370  68.480  1.00  0.00           C
ATOM   3682  HB1 PRO A 883      59.220  46.200  69.200  1.00  0.00           H
ATOM   3683  HB2 PRO A 883      59.550  46.310  67.490  1.00  0.00           H
ATOM   3684  CG  PRO A 883      60.700  47.790  68.540  1.00  0.00           C
ATOM   3685  HG1 PRO A 883      60.260  48.600  67.920  1.00  0.00           H
ATOM   3686  HG2 PRO A 883      60.790  48.200  69.560  1.00  0.00           H
ATOM   3687  C   PRO A 883      60.910  44.080  67.740  1.00  0.00           C
ATOM   3688  O   PRO A 883      61.310  44.240  66.590  1.00  0.00           O
ATOM   3689  N   LYS A 884      60.360  42.900  68.250  1.00  0.00           N
ATOM   3690  HN  LYS A 884      60.060  42.890  69.210  1.00  0.00           H
ATOM   3691  CA  LYS A 884      60.150  41.700  67.450  1.00  0.00           C
ATOM   3692  HA  LYS A 884      60.230  42.000  66.420  1.00  0.00           H
ATOM   3693  CB  LYS A 884      61.080  40.440  67.910  1.00  0.00           C
ATOM   3694  HB1 LYS A 884      60.990  39.570  67.230  1.00  0.00           H
ATOM   3695  HB2 LYS A 884      60.630  40.040  68.850  1.00  0.00           H
ATOM   3696  CG  LYS A 884      62.520  40.850  68.260  1.00  0.00           C
ATOM   3697  HG1 LYS A 884      63.020  39.960  68.710  1.00  0.00           H
ATOM   3698  HG2 LYS A 884      62.410  41.510  69.150  1.00  0.00           H
ATOM   3699  CD  LYS A 884      63.440  41.370  67.180  1.00  0.00           C
ATOM   3700  HD1 LYS A 884      63.170  42.390  66.820  1.00  0.00           H
ATOM   3701  HD2 LYS A 884      63.280  40.620  66.370  1.00  0.00           H
ATOM   3702  CE  LYS A 884      64.960  41.400  67.610  1.00  0.00           C
ATOM   3703  HE1 LYS A 884      65.100  41.960  68.560  1.00  0.00           H
ATOM   3704  HE2 LYS A 884      65.550  41.810  66.760  1.00  0.00           H
ATOM   3705  NZ  LYS A 884      65.550  40.060  67.770  1.00  0.00           N
ATOM   3706  HZ1 LYS A 884      65.110  39.590  68.590  1.00  0.00           H
ATOM   3707  HZ2 LYS A 884      66.580  40.010  67.940  1.00  0.00           H
ATOM   3708  HZ3 LYS A 884      65.480  39.520  66.890  1.00  0.00           H
ATOM   3709  C   LYS A 884      58.650  41.380  67.530  1.00  0.00           C
ATOM   3710  O   LYS A 884      57.930  41.930  68.340  1.00  0.00           O
ATOM   3711  N   LEU A 885      58.110  40.600  66.520  1.00  0.00           N
ATOM   3712  HN  LEU A 885      58.690  40.310  65.770  1.00  0.00           H
ATOM   3713  CA  LEU A 885      56.710  40.570  66.320  1.00  0.00           C
ATOM   3714  HA  LEU A 885      56.370  41.590  66.360  1.00  0.00           H
ATOM   3715  CB  LEU A 885      56.380  39.850  64.980  1.00  0.00           C
ATOM   3716  HB1 LEU A 885      56.850  38.850  65.030  1.00  0.00           H
ATOM   3717  HB2 LEU A 885      56.910  40.430  64.190  1.00  0.00           H
ATOM   3718  CG  LEU A 885      54.950  39.960  64.420  1.00  0.00           C
ATOM   3719  HG  LEU A 885      54.130  39.440  64.960  1.00  0.00           H
ATOM   3720  CD1 LEU A 885      54.490  41.430  64.170  1.00  0.00           C
ATOM   3721 HD11 LEU A 885      53.480  41.470  63.710  1.00  0.00           H
ATOM   3722 HD12 LEU A 885      55.180  42.060  63.570  1.00  0.00           H
ATOM   3723 HD13 LEU A 885      54.360  41.890  65.170  1.00  0.00           H
ATOM   3724  CD2 LEU A 885      55.020  39.060  63.090  1.00  0.00           C
ATOM   3725 HD21 LEU A 885      55.920  39.290  62.500  1.00  0.00           H
ATOM   3726 HD22 LEU A 885      54.060  39.100  62.530  1.00  0.00           H
ATOM   3727 HD23 LEU A 885      55.110  37.960  63.250  1.00  0.00           H
ATOM   3728  C   LEU A 885      56.050  39.910  67.440  1.00  0.00           C
ATOM   3729  O   LEU A 885      56.700  39.060  68.030  1.00  0.00           O
ATOM   3730  N   HSD A 886      54.820  40.310  67.840  1.00  0.00           N
ATOM   3731  HN  HSD A 886      54.460  41.110  67.370  1.00  0.00           H
ATOM   3732  CA  HSD A 886      54.080  39.730  68.930  1.00  0.00           C
ATOM   3733  HA  HSD A 886      54.700  39.000  69.430  1.00  0.00           H
ATOM   3734  CB  HSD A 886      53.540  40.800  69.900  1.00  0.00           C
ATOM   3735  HB1 HSD A 886      52.980  40.340  70.750  1.00  0.00           H
ATOM   3736  HB2 HSD A 886      52.930  41.510  69.290  1.00  0.00           H
ATOM   3737  ND1 HSD A 886      54.200  42.450  71.700  1.00  0.00           N
ATOM   3738  HD1 HSD A 886      53.260  42.620  72.000  1.00  0.00           H
ATOM   3739  CG  HSD A 886      54.580  41.550  70.760  1.00  0.00           C
ATOM   3740  CE1 HSD A 886      55.290  42.980  72.270  1.00  0.00           C
ATOM   3741  HE1 HSD A 886      55.310  43.750  73.040  1.00  0.00           H
ATOM   3742  NE2 HSD A 886      56.350  42.500  71.800  1.00  0.00           N
ATOM   3743  CD2 HSD A 886      55.960  41.550  70.840  1.00  0.00           C
ATOM   3744  HD2 HSD A 886      56.720  40.900  70.450  1.00  0.00           H
ATOM   3745  C   HSD A 886      52.960  38.900  68.370  1.00  0.00           C
ATOM   3746  O   HSD A 886      52.030  39.470  67.710  1.00  0.00           O
ATOM   3747  N   VAL A 887      53.070  37.550  68.560  1.00  0.00           N
ATOM   3748  HN  VAL A 887      53.720  37.240  69.250  1.00  0.00           H
ATOM   3749  CA  VAL A 887      52.300  36.610  67.790  1.00  0.00           C
ATOM   3750  HA  VAL A 887      51.570  37.110  67.170  1.00  0.00           H
ATOM   3751  CB  VAL A 887      53.070  35.540  66.900  1.00  0.00           C
ATOM   3752  HB  VAL A 887      53.740  34.870  67.460  1.00  0.00           H
ATOM   3753  CG1 VAL A 887      52.100  34.710  66.020  1.00  0.00           C
ATOM   3754 HG11 VAL A 887      51.430  33.990  66.530  1.00  0.00           H
ATOM   3755 HG12 VAL A 887      52.860  34.190  65.400  1.00  0.00           H
ATOM   3756 HG13 VAL A 887      51.550  35.410  65.360  1.00  0.00           H
ATOM   3757  CG2 VAL A 887      53.980  36.430  65.990  1.00  0.00           C
ATOM   3758 HG21 VAL A 887      54.630  37.070  66.600  1.00  0.00           H
ATOM   3759 HG22 VAL A 887      53.260  37.050  65.410  1.00  0.00           H
ATOM   3760 HG23 VAL A 887      54.600  35.820  65.300  1.00  0.00           H
ATOM   3761  C   VAL A 887      51.530  35.820  68.790  1.00  0.00           C
ATOM   3762  O   VAL A 887      52.180  35.050  69.540  1.00  0.00           O
ATOM   3763  N   PRO A 888      50.200  35.820  68.840  1.00  0.00           N
ATOM   3764  CD  PRO A 888      49.280  36.580  67.960  1.00  0.00           C
ATOM   3765  HD1 PRO A 888      49.650  36.560  66.910  1.00  0.00           H
ATOM   3766  HD2 PRO A 888      49.240  37.660  68.200  1.00  0.00           H
ATOM   3767  CA  PRO A 888      49.490  34.860  69.720  1.00  0.00           C
ATOM   3768  HA  PRO A 888      49.930  34.890  70.700  1.00  0.00           H
ATOM   3769  CB  PRO A 888      48.070  35.420  69.760  1.00  0.00           C
ATOM   3770  HB1 PRO A 888      48.070  36.310  70.420  1.00  0.00           H
ATOM   3771  HB2 PRO A 888      47.230  34.770  70.100  1.00  0.00           H
ATOM   3772  CG  PRO A 888      47.910  36.020  68.320  1.00  0.00           C
ATOM   3773  HG1 PRO A 888      47.840  35.120  67.660  1.00  0.00           H
ATOM   3774  HG2 PRO A 888      47.140  36.820  68.390  1.00  0.00           H
ATOM   3775  C   PRO A 888      49.610  33.380  69.240  1.00  0.00           C
ATOM   3776  O   PRO A 888      49.290  33.100  68.060  1.00  0.00           O
ATOM   3777  N   GLU A 889      49.880  32.440  70.080  1.00  0.00           N
ATOM   3778  HN  GLU A 889      50.040  32.600  71.050  1.00  0.00           H
ATOM   3779  CA  GLU A 889      50.120  31.060  69.670  1.00  0.00           C
ATOM   3780  HA  GLU A 889      50.410  30.980  68.620  1.00  0.00           H
ATOM   3781  CB  GLU A 889      51.220  30.330  70.510  1.00  0.00           C
ATOM   3782  HB1 GLU A 889      51.580  29.390  70.030  1.00  0.00           H
ATOM   3783  HB2 GLU A 889      50.990  30.010  71.550  1.00  0.00           H
ATOM   3784  CG  GLU A 889      52.540  31.180  70.590  1.00  0.00           C
ATOM   3785  HG1 GLU A 889      52.410  32.130  71.150  1.00  0.00           H
ATOM   3786  HG2 GLU A 889      52.770  31.390  69.520  1.00  0.00           H
ATOM   3787  CD  GLU A 889      53.740  30.530  71.270  1.00  0.00           C
ATOM   3788  OE1 GLU A 889      54.170  29.370  71.000  1.00  0.00           O
ATOM   3789  OE2 GLU A 889      54.300  31.210  72.090  1.00  0.00           O
ATOM   3790  C   GLU A 889      48.820  30.270  69.880  1.00  0.00           C
ATOM   3791  O   GLU A 889      47.990  30.660  70.710  1.00  0.00           O
ATOM   3792  N   LYS A 890      48.620  29.060  69.230  1.00  0.00           N
ATOM   3793  HN  LYS A 890      49.350  28.760  68.630  1.00  0.00           H
ATOM   3794  CA  LYS A 890      47.660  28.010  69.530  1.00  0.00           C
ATOM   3795  HA  LYS A 890      47.840  27.390  68.660  1.00  0.00           H
ATOM   3796  CB  LYS A 890      48.010  27.370  70.890  1.00  0.00           C
ATOM   3797  HB1 LYS A 890      47.150  26.710  71.100  1.00  0.00           H
ATOM   3798  HB2 LYS A 890      48.130  28.200  71.630  1.00  0.00           H
ATOM   3799  CG  LYS A 890      49.260  26.530  70.900  1.00  0.00           C
ATOM   3800  HG1 LYS A 890      50.200  27.110  70.750  1.00  0.00           H
ATOM   3801  HG2 LYS A 890      49.220  25.760  70.100  1.00  0.00           H
ATOM   3802  CD  LYS A 890      49.500  25.900  72.340  1.00  0.00           C
ATOM   3803  HD1 LYS A 890      49.900  26.600  73.100  1.00  0.00           H
ATOM   3804  HD2 LYS A 890      50.270  25.090  72.240  1.00  0.00           H
ATOM   3805  CE  LYS A 890      48.410  25.030  72.950  1.00  0.00           C
ATOM   3806  HE1 LYS A 890      47.470  25.630  73.020  1.00  0.00           H
ATOM   3807  HE2 LYS A 890      48.560  24.710  74.010  1.00  0.00           H
ATOM   3808  NZ  LYS A 890      48.000  23.800  72.150  1.00  0.00           N
ATOM   3809  HZ1 LYS A 890      47.790  24.130  71.190  1.00  0.00           H
ATOM   3810  HZ2 LYS A 890      47.140  23.430  72.620  1.00  0.00           H
ATOM   3811  HZ3 LYS A 890      48.800  23.150  72.060  1.00  0.00           H
ATOM   3812  C   LYS A 890      46.160  28.310  69.400  1.00  0.00           C
ATOM   3813  O   LYS A 890      45.400  27.740  70.130  1.00  0.00           O
ATOM   3814  N   PHE A 891      45.840  29.370  68.630  1.00  0.00           N
ATOM   3815  HN  PHE A 891      46.640  29.820  68.220  1.00  0.00           H
ATOM   3816  CA  PHE A 891      44.560  29.890  68.270  1.00  0.00           C
ATOM   3817  HA  PHE A 891      44.760  30.570  67.450  1.00  0.00           H
ATOM   3818  CB  PHE A 891      43.650  28.780  67.800  1.00  0.00           C
ATOM   3819  HB1 PHE A 891      43.200  28.140  68.570  1.00  0.00           H
ATOM   3820  HB2 PHE A 891      44.220  28.090  67.140  1.00  0.00           H
ATOM   3821  CG  PHE A 891      42.510  29.310  66.970  1.00  0.00           C
ATOM   3822  CD1 PHE A 891      41.230  28.820  67.180  1.00  0.00           C
ATOM   3823  HD1 PHE A 891      41.130  28.090  67.980  1.00  0.00           H
ATOM   3824  CE1 PHE A 891      40.170  29.450  66.570  1.00  0.00           C
ATOM   3825  HE1 PHE A 891      39.210  28.940  66.650  1.00  0.00           H
ATOM   3826  CZ  PHE A 891      40.370  30.380  65.550  1.00  0.00           C
ATOM   3827  HZ  PHE A 891      39.560  30.760  64.950  1.00  0.00           H
ATOM   3828  CD2 PHE A 891      42.780  30.250  65.950  1.00  0.00           C
ATOM   3829  HD2 PHE A 891      43.830  30.430  65.760  1.00  0.00           H
ATOM   3830  CE2 PHE A 891      41.660  30.860  65.310  1.00  0.00           C
ATOM   3831  HE2 PHE A 891      41.820  31.580  64.520  1.00  0.00           H
ATOM   3832  C   PHE A 891      43.940  30.730  69.360  1.00  0.00           C
ATOM   3833  O   PHE A 891      42.750  31.080  69.320  1.00  0.00           O
ATOM   3834  N   GLU A 892      44.740  30.950  70.440  1.00  0.00           N
ATOM   3835  HN  GLU A 892      45.690  30.670  70.570  1.00  0.00           H
ATOM   3836  CA  GLU A 892      44.190  31.740  71.550  1.00  0.00           C
ATOM   3837  HA  GLU A 892      43.300  31.270  71.940  1.00  0.00           H
ATOM   3838  CB  GLU A 892      45.110  31.560  72.760  1.00  0.00           C
ATOM   3839  HB1 GLU A 892      46.180  31.650  72.450  1.00  0.00           H
ATOM   3840  HB2 GLU A 892      45.090  30.470  72.930  1.00  0.00           H
ATOM   3841  CG  GLU A 892      44.670  32.280  74.050  1.00  0.00           C
ATOM   3842  HG1 GLU A 892      43.580  32.190  74.190  1.00  0.00           H
ATOM   3843  HG2 GLU A 892      45.070  33.320  74.010  1.00  0.00           H
ATOM   3844  CD  GLU A 892      45.380  31.760  75.270  1.00  0.00           C
ATOM   3845  OE1 GLU A 892      44.930  32.150  76.420  1.00  0.00           O
ATOM   3846  OE2 GLU A 892      46.290  30.960  75.120  1.00  0.00           O
ATOM   3847  C   GLU A 892      43.980  33.240  71.310  1.00  0.00           C
ATOM   3848  O   GLU A 892      45.020  33.820  70.940  1.00  0.00           O
ATOM   3849  N   PRO A 893      42.820  33.860  71.610  1.00  0.00           N
ATOM   3850  CD  PRO A 893      41.610  33.170  71.890  1.00  0.00           C
ATOM   3851  HD1 PRO A 893      41.670  32.560  72.820  1.00  0.00           H
ATOM   3852  HD2 PRO A 893      41.190  32.530  71.080  1.00  0.00           H
ATOM   3853  CA  PRO A 893      42.550  35.270  71.410  1.00  0.00           C
ATOM   3854  HA  PRO A 893      42.350  35.510  70.380  1.00  0.00           H
ATOM   3855  CB  PRO A 893      41.310  35.470  72.290  1.00  0.00           C
ATOM   3856  HB1 PRO A 893      40.790  36.450  72.240  1.00  0.00           H
ATOM   3857  HB2 PRO A 893      41.760  35.370  73.300  1.00  0.00           H
ATOM   3858  CG  PRO A 893      40.470  34.280  71.950  1.00  0.00           C
ATOM   3859  HG1 PRO A 893      39.690  33.940  72.670  1.00  0.00           H
ATOM   3860  HG2 PRO A 893      39.960  34.380  70.970  1.00  0.00           H
ATOM   3861  C   PRO A 893      43.650  36.240  71.610  1.00  0.00           C
ATOM   3862  O   PRO A 893      44.420  36.100  72.590  1.00  0.00           O
ATOM   3863  N   THR A 894      43.850  37.280  70.720  1.00  0.00           N
ATOM   3864  HN  THR A 894      43.250  37.410  69.930  1.00  0.00           H
ATOM   3865  CA  THR A 894      45.110  38.010  70.590  1.00  0.00           C
ATOM   3866  HA  THR A 894      45.850  37.270  70.300  1.00  0.00           H
ATOM   3867  CB  THR A 894      44.990  38.960  69.470  1.00  0.00           C
ATOM   3868  HB  THR A 894      44.090  39.600  69.610  1.00  0.00           H
ATOM   3869  OG1 THR A 894      44.820  38.250  68.270  1.00  0.00           O
ATOM   3870  HG1 THR A 894      44.450  38.810  67.590  1.00  0.00           H
ATOM   3871  CG2 THR A 894      46.250  39.870  69.320  1.00  0.00           C
ATOM   3872 HG21 THR A 894      47.090  39.250  68.940  1.00  0.00           H
ATOM   3873 HG22 THR A 894      46.560  40.560  70.130  1.00  0.00           H
ATOM   3874 HG23 THR A 894      46.100  40.580  68.480  1.00  0.00           H
ATOM   3875  C   THR A 894      45.450  38.790  71.850  1.00  0.00           C
ATOM   3876  O   THR A 894      46.570  38.940  72.320  1.00  0.00           O
ATOM   3877  N   HSD A 895      44.470  39.360  72.550  1.00  0.00           N
ATOM   3878  HN  HSD A 895      43.500  39.200  72.410  1.00  0.00           H
ATOM   3879  CA  HSD A 895      44.780  40.290  73.640  1.00  0.00           C
ATOM   3880  HA  HSD A 895      45.700  40.100  74.160  1.00  0.00           H
ATOM   3881  CB  HSD A 895      44.770  41.740  73.040  1.00  0.00           C
ATOM   3882  HB1 HSD A 895      45.530  41.670  72.240  1.00  0.00           H
ATOM   3883  HB2 HSD A 895      45.000  42.550  73.770  1.00  0.00           H
ATOM   3884  ND1 HSD A 895      42.410  42.670  73.170  1.00  0.00           N
ATOM   3885  HD1 HSD A 895      42.390  42.950  74.140  1.00  0.00           H
ATOM   3886  CG  HSD A 895      43.470  42.090  72.460  1.00  0.00           C
ATOM   3887  CE1 HSD A 895      41.410  42.940  72.330  1.00  0.00           C
ATOM   3888  HE1 HSD A 895      40.540  43.500  72.690  1.00  0.00           H
ATOM   3889  NE2 HSD A 895      41.770  42.670  71.090  1.00  0.00           N
ATOM   3890  CD2 HSD A 895      43.120  42.180  71.170  1.00  0.00           C
ATOM   3891  HD2 HSD A 895      43.640  41.820  70.290  1.00  0.00           H
ATOM   3892  C   HSD A 895      43.670  39.980  74.610  1.00  0.00           C
ATOM   3893  O   HSD A 895      42.700  39.400  74.210  1.00  0.00           O
ATOM   3894  N   PRO A 896      43.700  40.270  75.980  1.00  0.00           N
ATOM   3895  CD  PRO A 896      44.880  40.800  76.600  1.00  0.00           C
ATOM   3896  HD1 PRO A 896      45.130  41.790  76.150  1.00  0.00           H
ATOM   3897  HD2 PRO A 896      45.750  40.110  76.550  1.00  0.00           H
ATOM   3898  CA  PRO A 896      42.810  39.620  76.930  1.00  0.00           C
ATOM   3899  HA  PRO A 896      42.900  38.560  76.740  1.00  0.00           H
ATOM   3900  CB  PRO A 896      43.510  39.940  78.320  1.00  0.00           C
ATOM   3901  HB1 PRO A 896      43.870  39.030  78.820  1.00  0.00           H
ATOM   3902  HB2 PRO A 896      42.730  40.310  79.020  1.00  0.00           H
ATOM   3903  CG  PRO A 896      44.520  41.020  78.040  1.00  0.00           C
ATOM   3904  HG1 PRO A 896      43.980  41.990  78.100  1.00  0.00           H
ATOM   3905  HG2 PRO A 896      45.320  41.110  78.810  1.00  0.00           H
ATOM   3906  C   PRO A 896      41.350  39.940  76.780  1.00  0.00           C
ATOM   3907  O   PRO A 896      40.550  39.170  77.250  1.00  0.00           O
ATOM   3908  N   GLU A 897      40.890  41.040  76.150  1.00  0.00           N
ATOM   3909  HN  GLU A 897      41.450  41.820  75.880  1.00  0.00           H
ATOM   3910  CA  GLU A 897      39.530  41.330  76.000  1.00  0.00           C
ATOM   3911  HA  GLU A 897      38.860  40.730  76.590  1.00  0.00           H
ATOM   3912  CB  GLU A 897      39.360  42.830  76.210  1.00  0.00           C
ATOM   3913  HB1 GLU A 897      38.370  43.100  75.780  1.00  0.00           H
ATOM   3914  HB2 GLU A 897      40.210  43.340  75.710  1.00  0.00           H
ATOM   3915  CG  GLU A 897      39.280  43.220  77.770  1.00  0.00           C
ATOM   3916  HG1 GLU A 897      40.240  43.020  78.280  1.00  0.00           H
ATOM   3917  HG2 GLU A 897      38.500  42.590  78.240  1.00  0.00           H
ATOM   3918  CD  GLU A 897      38.930  44.700  78.030  1.00  0.00           C
ATOM   3919  OE1 GLU A 897      38.850  45.020  79.210  1.00  0.00           O
ATOM   3920  OE2 GLU A 897      38.930  45.590  77.100  1.00  0.00           O
ATOM   3921  C   GLU A 897      39.010  40.990  74.660  1.00  0.00           C
ATOM   3922  O   GLU A 897      37.900  41.420  74.290  1.00  0.00           O
ATOM   3923  N   ARG A 898      39.660  40.230  73.790  1.00  0.00           N
ATOM   3924  HN  ARG A 898      40.560  39.830  73.990  1.00  0.00           H
ATOM   3925  CA  ARG A 898      39.210  39.760  72.560  1.00  0.00           C
ATOM   3926  HA  ARG A 898      38.620  40.500  72.060  1.00  0.00           H
ATOM   3927  CB  ARG A 898      40.390  39.370  71.650  1.00  0.00           C
ATOM   3928  HB1 ARG A 898      40.920  38.510  72.110  1.00  0.00           H
ATOM   3929  HB2 ARG A 898      41.150  40.190  71.520  1.00  0.00           H
ATOM   3930  CG  ARG A 898      40.000  38.800  70.230  1.00  0.00           C
ATOM   3931  HG1 ARG A 898      39.550  37.780  70.190  1.00  0.00           H
ATOM   3932  HG2 ARG A 898      40.990  38.640  69.760  1.00  0.00           H
ATOM   3933  CD  ARG A 898      39.280  39.740  69.260  1.00  0.00           C
ATOM   3934  HD1 ARG A 898      39.770  40.730  69.460  1.00  0.00           H
ATOM   3935  HD2 ARG A 898      38.190  39.930  69.390  1.00  0.00           H
ATOM   3936  NE  ARG A 898      39.470  39.220  67.870  1.00  0.00           N
ATOM   3937  HE  ARG A 898      40.380  39.350  67.470  1.00  0.00           H
ATOM   3938  CZ  ARG A 898      38.590  38.740  67.030  1.00  0.00           C
ATOM   3939  NH1 ARG A 898      37.320  38.700  67.200  1.00  0.00           N
ATOM   3940 HH11 ARG A 898      36.700  38.160  66.640  1.00  0.00           H
ATOM   3941 HH12 ARG A 898      37.000  38.920  68.130  1.00  0.00           H
ATOM   3942  NH2 ARG A 898      39.050  38.320  65.840  1.00  0.00           N
ATOM   3943 HH21 ARG A 898      38.430  38.110  65.080  1.00  0.00           H
ATOM   3944 HH22 ARG A 898      40.030  38.200  65.670  1.00  0.00           H
ATOM   3945  C   ARG A 898      38.430  38.500  72.620  1.00  0.00           C
ATOM   3946  O   ARG A 898      38.790  37.590  73.320  1.00  0.00           O
ATOM   3947  N   GLY A 899      37.270  38.420  71.940  1.00  0.00           N
ATOM   3948  HN  GLY A 899      36.980  39.160  71.330  1.00  0.00           H
ATOM   3949  CA  GLY A 899      36.570  37.140  71.710  1.00  0.00           C
ATOM   3950  HA1 GLY A 899      35.580  37.300  72.110  1.00  0.00           H
ATOM   3951  HA2 GLY A 899      37.160  36.300  72.070  1.00  0.00           H
ATOM   3952  C   GLY A 899      36.350  37.120  70.230  1.00  0.00           C
ATOM   3953  O   GLY A 899      36.130  38.200  69.670  1.00  0.00           O
ATOM   3954  N   TRP A 900      36.340  35.940  69.640  1.00  0.00           N
ATOM   3955  HN  TRP A 900      36.630  35.080  70.050  1.00  0.00           H
ATOM   3956  CA  TRP A 900      36.310  35.780  68.220  1.00  0.00           C
ATOM   3957  HA  TRP A 900      37.230  36.210  67.840  1.00  0.00           H
ATOM   3958  CB  TRP A 900      36.460  34.260  68.000  1.00  0.00           C
ATOM   3959  HB1 TRP A 900      36.170  34.040  66.940  1.00  0.00           H
ATOM   3960  HB2 TRP A 900      35.760  33.660  68.620  1.00  0.00           H
ATOM   3961  CG  TRP A 900      37.870  33.730  68.210  1.00  0.00           C
ATOM   3962  CD1 TRP A 900      38.290  32.700  68.910  1.00  0.00           C
ATOM   3963  HD1 TRP A 900      37.680  32.090  69.570  1.00  0.00           H
ATOM   3964  NE1 TRP A 900      39.630  32.530  68.790  1.00  0.00           N
ATOM   3965  HE1 TRP A 900      40.250  31.850  69.120  1.00  0.00           H
ATOM   3966  CE2 TRP A 900      40.070  33.390  67.850  1.00  0.00           C
ATOM   3967  CD2 TRP A 900      39.010  34.110  67.370  1.00  0.00           C
ATOM   3968  CE3 TRP A 900      39.230  35.010  66.320  1.00  0.00           C
ATOM   3969  HE3 TRP A 900      38.460  35.510  65.750  1.00  0.00           H
ATOM   3970  CZ3 TRP A 900      40.490  35.140  65.720  1.00  0.00           C
ATOM   3971  HZ3 TRP A 900      40.690  35.960  65.040  1.00  0.00           H
ATOM   3972  CZ2 TRP A 900      41.310  33.580  67.390  1.00  0.00           C
ATOM   3973  HZ2 TRP A 900      42.170  33.170  67.890  1.00  0.00           H
ATOM   3974  CH2 TRP A 900      41.600  34.450  66.340  1.00  0.00           C
ATOM   3975  HH2 TRP A 900      42.600  34.630  65.970  1.00  0.00           H
ATOM   3976  C   TRP A 900      35.200  36.290  67.410  1.00  0.00           C
ATOM   3977  O   TRP A 900      35.360  36.880  66.350  1.00  0.00           O
ATOM   3978  N   ILE A 901      33.980  36.060  67.870  1.00  0.00           N
ATOM   3979  HN  ILE A 901      33.930  35.650  68.780  1.00  0.00           H
ATOM   3980  CA  ILE A 901      32.780  36.500  67.260  1.00  0.00           C
ATOM   3981  HA  ILE A 901      32.970  36.730  66.220  1.00  0.00           H
ATOM   3982  CB  ILE A 901      31.720  35.320  67.260  1.00  0.00           C
ATOM   3983  HB  ILE A 901      31.460  35.200  68.340  1.00  0.00           H
ATOM   3984  CG2 ILE A 901      30.550  35.750  66.320  1.00  0.00           C
ATOM   3985 HG21 ILE A 901      30.180  36.740  66.660  1.00  0.00           H
ATOM   3986 HG22 ILE A 901      29.720  35.010  66.390  1.00  0.00           H
ATOM   3987 HG23 ILE A 901      30.960  35.790  65.290  1.00  0.00           H
ATOM   3988  CG1 ILE A 901      32.430  33.960  66.780  1.00  0.00           C
ATOM   3989 HG11 ILE A 901      32.970  33.580  67.690  1.00  0.00           H
ATOM   3990 HG12 ILE A 901      33.090  34.220  65.920  1.00  0.00           H
ATOM   3991  CD  ILE A 901      31.480  32.860  66.340  1.00  0.00           C
ATOM   3992  HD1 ILE A 901      30.770  33.360  65.650  1.00  0.00           H
ATOM   3993  HD2 ILE A 901      30.880  32.520  67.210  1.00  0.00           H
ATOM   3994  HD3 ILE A 901      31.970  32.010  65.810  1.00  0.00           H
ATOM   3995  C   ILE A 901      32.210  37.730  67.850  1.00  0.00           C
ATOM   3996  O   ILE A 901      31.910  37.810  69.080  1.00  0.00           O
ATOM   3997  N   ILE A 902      31.910  38.790  67.040  1.00  0.00           N
ATOM   3998  HN  ILE A 902      32.020  38.570  66.070  1.00  0.00           H
ATOM   3999  CA  ILE A 902      31.580  40.200  67.470  1.00  0.00           C
ATOM   4000  HA  ILE A 902      31.560  40.330  68.540  1.00  0.00           H
ATOM   4001  CB  ILE A 902      32.240  41.350  66.760  1.00  0.00           C
ATOM   4002  HB  ILE A 902      32.000  41.280  65.690  1.00  0.00           H
ATOM   4003  CG2 ILE A 902      31.800  42.650  67.490  1.00  0.00           C
ATOM   4004 HG21 ILE A 902      30.820  42.860  67.010  1.00  0.00           H
ATOM   4005 HG22 ILE A 902      32.470  43.540  67.430  1.00  0.00           H
ATOM   4006 HG23 ILE A 902      31.570  42.560  68.580  1.00  0.00           H
ATOM   4007  CG1 ILE A 902      33.810  41.310  66.830  1.00  0.00           C
ATOM   4008 HG11 ILE A 902      34.130  42.280  66.390  1.00  0.00           H
ATOM   4009 HG12 ILE A 902      34.050  40.490  66.120  1.00  0.00           H
ATOM   4010  CD  ILE A 902      34.340  40.960  68.160  1.00  0.00           C
ATOM   4011  HD1 ILE A 902      35.400  41.220  68.120  1.00  0.00           H
ATOM   4012  HD2 ILE A 902      34.340  39.860  68.360  1.00  0.00           H
ATOM   4013  HD3 ILE A 902      33.820  41.440  69.020  1.00  0.00           H
ATOM   4014  C   ILE A 902      30.070  40.270  67.080  1.00  0.00           C
ATOM   4015  O   ILE A 902      29.740  40.170  65.920  1.00  0.00           O
ATOM   4016  N   SER A 903      29.180  40.340  68.130  1.00  0.00           N
ATOM   4017  HN  SER A 903      29.530  40.540  69.040  1.00  0.00           H
ATOM   4018  CA  SER A 903      27.660  40.250  67.870  1.00  0.00           C
ATOM   4019  HA  SER A 903      27.520  39.320  67.350  1.00  0.00           H
ATOM   4020  CB  SER A 903      26.940  40.030  69.230  1.00  0.00           C
ATOM   4021  HB1 SER A 903      27.200  40.870  69.910  1.00  0.00           H
ATOM   4022  HB2 SER A 903      27.460  39.200  69.760  1.00  0.00           H
ATOM   4023  OG  SER A 903      25.520  39.850  69.020  1.00  0.00           O
ATOM   4024  HG1 SER A 903      25.010  40.640  69.230  1.00  0.00           H
ATOM   4025  C   SER A 903      27.030  41.520  67.140  1.00  0.00           C
ATOM   4026  O   SER A 903      27.120  42.570  67.810  1.00  0.00           O
ATOM   4027  N   PRO A 904      26.480  41.560  65.950  1.00  0.00           N
ATOM   4028  CD  PRO A 904      26.490  40.440  64.960  1.00  0.00           C
ATOM   4029  HD1 PRO A 904      25.970  39.660  65.550  1.00  0.00           H
ATOM   4030  HD2 PRO A 904      27.530  40.220  64.630  1.00  0.00           H
ATOM   4031  CA  PRO A 904      25.670  42.620  65.370  1.00  0.00           C
ATOM   4032  HA  PRO A 904      26.340  43.320  64.870  1.00  0.00           H
ATOM   4033  CB  PRO A 904      24.760  41.870  64.350  1.00  0.00           C
ATOM   4034  HB1 PRO A 904      24.360  42.450  63.480  1.00  0.00           H
ATOM   4035  HB2 PRO A 904      23.840  41.380  64.730  1.00  0.00           H
ATOM   4036  CG  PRO A 904      25.760  40.960  63.740  1.00  0.00           C
ATOM   4037  HG1 PRO A 904      25.330  40.080  63.220  1.00  0.00           H
ATOM   4038  HG2 PRO A 904      26.430  41.440  63.010  1.00  0.00           H
ATOM   4039  C   PRO A 904      24.780  43.520  66.320  1.00  0.00           C
ATOM   4040  O   PRO A 904      24.030  43.000  67.120  1.00  0.00           O
ATOM   4041  N   LEU A 905      24.930  44.830  66.140  1.00  0.00           N
ATOM   4042  HN  LEU A 905      25.660  45.210  65.580  1.00  0.00           H
ATOM   4043  CA  LEU A 905      24.380  45.840  67.010  1.00  0.00           C
ATOM   4044  HA  LEU A 905      24.750  46.760  66.560  1.00  0.00           H
ATOM   4045  CB  LEU A 905      22.830  45.960  66.950  1.00  0.00           C
ATOM   4046  HB1 LEU A 905      22.520  44.930  67.240  1.00  0.00           H
ATOM   4047  HB2 LEU A 905      22.510  46.140  65.900  1.00  0.00           H
ATOM   4048  CG  LEU A 905      22.200  47.090  67.760  1.00  0.00           C
ATOM   4049  HG  LEU A 905      22.410  46.810  68.810  1.00  0.00           H
ATOM   4050  CD1 LEU A 905      22.770  48.490  67.610  1.00  0.00           C
ATOM   4051 HD11 LEU A 905      22.810  48.750  66.540  1.00  0.00           H
ATOM   4052 HD12 LEU A 905      23.800  48.580  68.020  1.00  0.00           H
ATOM   4053 HD13 LEU A 905      22.200  49.210  68.240  1.00  0.00           H
ATOM   4054  CD2 LEU A 905      20.670  47.070  67.640  1.00  0.00           C
ATOM   4055 HD21 LEU A 905      20.170  46.160  68.040  1.00  0.00           H
ATOM   4056 HD22 LEU A 905      20.400  47.080  66.560  1.00  0.00           H
ATOM   4057 HD23 LEU A 905      20.250  48.040  67.970  1.00  0.00           H
ATOM   4058  C   LEU A 905      25.040  45.940  68.410  1.00  0.00           C
ATOM   4059  O   LEU A 905      24.790  45.130  69.300  1.00  0.00           O
ATOM   4060  N   GLY A 906      25.830  47.000  68.650  1.00  0.00           N
ATOM   4061  HN  GLY A 906      26.020  47.540  67.840  1.00  0.00           H
ATOM   4062  CA  GLY A 906      26.370  47.400  69.940  1.00  0.00           C
ATOM   4063  HA1 GLY A 906      27.310  47.860  69.740  1.00  0.00           H
ATOM   4064  HA2 GLY A 906      26.560  46.550  70.580  1.00  0.00           H
ATOM   4065  C   GLY A 906      25.440  48.250  70.740  1.00  0.00           C
ATOM   4066  O   GLY A 906      24.240  48.120  70.600  1.00  0.00           O
ATOM   4067  N   ASP A 907      25.990  49.140  71.640  1.00  0.00           N
ATOM   4068  HN  ASP A 907      26.960  49.310  71.810  1.00  0.00           H
ATOM   4069  CA  ASP A 907      25.250  49.960  72.590  1.00  0.00           C
ATOM   4070  HA  ASP A 907      24.190  49.780  72.500  1.00  0.00           H
ATOM   4071  CB  ASP A 907      25.740  49.710  74.090  1.00  0.00           C
ATOM   4072  HB1 ASP A 907      25.250  50.430  74.780  1.00  0.00           H
ATOM   4073  HB2 ASP A 907      26.850  49.750  74.070  1.00  0.00           H
ATOM   4074  CG  ASP A 907      25.460  48.360  74.770  1.00  0.00           C
ATOM   4075  OD1 ASP A 907      26.120  48.090  75.810  1.00  0.00           O
ATOM   4076  OD2 ASP A 907      24.530  47.650  74.350  1.00  0.00           O
ATOM   4077  C   ASP A 907      25.400  51.420  72.240  1.00  0.00           C
ATOM   4078  O   ASP A 907      25.180  52.390  72.930  1.00  0.00           O
ATOM   4079  N   ASN A 908      25.830  51.770  71.020  1.00  0.00           N
ATOM   4080  HN  ASN A 908      26.020  51.060  70.350  1.00  0.00           H
ATOM   4081  CA  ASN A 908      26.080  53.150  70.570  1.00  0.00           C
ATOM   4082  HA  ASN A 908      26.740  53.650  71.270  1.00  0.00           H
ATOM   4083  CB  ASN A 908      26.800  53.140  69.170  1.00  0.00           C
ATOM   4084  HB1 ASN A 908      27.370  54.080  69.040  1.00  0.00           H
ATOM   4085  HB2 ASN A 908      26.080  53.130  68.320  1.00  0.00           H
ATOM   4086  CG  ASN A 908      27.730  51.940  69.030  1.00  0.00           C
ATOM   4087  OD1 ASN A 908      27.320  50.780  68.960  1.00  0.00           O
ATOM   4088  ND2 ASN A 908      29.070  52.260  69.030  1.00  0.00           N
ATOM   4089 HD21 ASN A 908      29.730  51.530  68.880  1.00  0.00           H
ATOM   4090 HD22 ASN A 908      29.410  53.210  69.070  1.00  0.00           H
ATOM   4091  C   ASN A 908      24.790  53.940  70.410  1.00  0.00           C
ATOM   4092  O   ASN A 908      23.720  53.370  70.010  1.00  0.00           O
ATOM   4093  N   PRO A 909      24.680  55.260  70.600  1.00  0.00           N
ATOM   4094  CD  PRO A 909      25.740  56.130  71.000  1.00  0.00           C
ATOM   4095  HD1 PRO A 909      26.530  56.230  70.220  1.00  0.00           H
ATOM   4096  HD2 PRO A 909      26.260  55.890  71.950  1.00  0.00           H
ATOM   4097  CA  PRO A 909      23.560  56.020  69.970  1.00  0.00           C
ATOM   4098  HA  PRO A 909      22.700  55.780  70.590  1.00  0.00           H
ATOM   4099  CB  PRO A 909      23.910  57.480  70.170  1.00  0.00           C
ATOM   4100  HB1 PRO A 909      22.990  57.920  70.620  1.00  0.00           H
ATOM   4101  HB2 PRO A 909      24.200  58.110  69.300  1.00  0.00           H
ATOM   4102  CG  PRO A 909      24.960  57.420  71.200  1.00  0.00           C
ATOM   4103  HG1 PRO A 909      25.590  58.340  71.140  1.00  0.00           H
ATOM   4104  HG2 PRO A 909      24.560  57.360  72.240  1.00  0.00           H
ATOM   4105  C   PRO A 909      23.280  55.780  68.500  1.00  0.00           C
ATOM   4106  O   PRO A 909      24.120  55.810  67.600  1.00  0.00           O
ATOM   4107  N   TRP A 910      21.900  55.650  68.300  1.00  0.00           N
ATOM   4108  HN  TRP A 910      21.180  55.540  68.990  1.00  0.00           H
ATOM   4109  CA  TRP A 910      21.350  55.420  67.010  1.00  0.00           C
ATOM   4110  HA  TRP A 910      21.860  54.540  66.680  1.00  0.00           H
ATOM   4111  CB  TRP A 910      19.810  55.320  67.130  1.00  0.00           C
ATOM   4112  HB1 TRP A 910      19.370  56.080  67.810  1.00  0.00           H
ATOM   4113  HB2 TRP A 910      19.610  54.330  67.600  1.00  0.00           H
ATOM   4114  CG  TRP A 910      19.210  55.280  65.730  1.00  0.00           C
ATOM   4115  CD1 TRP A 910      19.120  54.270  64.830  1.00  0.00           C
ATOM   4116  HD1 TRP A 910      19.660  53.330  64.910  1.00  0.00           H
ATOM   4117  NE1 TRP A 910      18.530  54.720  63.720  1.00  0.00           N
ATOM   4118  HE1 TRP A 910      18.730  54.470  62.790  1.00  0.00           H
ATOM   4119  CE2 TRP A 910      18.110  55.950  63.940  1.00  0.00           C
ATOM   4120  CD2 TRP A 910      18.540  56.400  65.160  1.00  0.00           C
ATOM   4121  CE3 TRP A 910      18.240  57.680  65.570  1.00  0.00           C
ATOM   4122  HE3 TRP A 910      18.710  58.080  66.440  1.00  0.00           H
ATOM   4123  CZ3 TRP A 910      17.440  58.500  64.790  1.00  0.00           C
ATOM   4124  HZ3 TRP A 910      17.330  59.500  65.180  1.00  0.00           H
ATOM   4125  CZ2 TRP A 910      17.270  56.790  63.130  1.00  0.00           C
ATOM   4126  HZ2 TRP A 910      16.770  56.300  62.300  1.00  0.00           H
ATOM   4127  CH2 TRP A 910      16.860  58.070  63.610  1.00  0.00           C
ATOM   4128  HH2 TRP A 910      16.230  58.690  63.000  1.00  0.00           H
ATOM   4129  C   TRP A 910      21.800  56.460  65.960  1.00  0.00           C
ATOM   4130  O   TRP A 910      22.350  56.020  64.950  1.00  0.00           O
ATOM   4131  N   TRP A 911      21.750  57.810  66.190  1.00  0.00           N
ATOM   4132  HN  TRP A 911      21.500  58.170  67.090  1.00  0.00           H
ATOM   4133  CA  TRP A 911      22.120  58.730  65.170  1.00  0.00           C
ATOM   4134  HA  TRP A 911      21.410  58.510  64.380  1.00  0.00           H
ATOM   4135  CB  TRP A 911      21.790  60.120  65.710  1.00  0.00           C
ATOM   4136  HB1 TRP A 911      20.800  60.020  66.220  1.00  0.00           H
ATOM   4137  HB2 TRP A 911      21.650  60.810  64.850  1.00  0.00           H
ATOM   4138  CG  TRP A 911      22.840  60.710  66.630  1.00  0.00           C
ATOM   4139  CD1 TRP A 911      22.920  60.610  67.990  1.00  0.00           C
ATOM   4140  HD1 TRP A 911      22.410  59.960  68.680  1.00  0.00           H
ATOM   4141  NE1 TRP A 911      24.090  61.230  68.350  1.00  0.00           N
ATOM   4142  HE1 TRP A 911      24.350  61.420  69.280  1.00  0.00           H
ATOM   4143  CE2 TRP A 911      24.740  61.770  67.390  1.00  0.00           C
ATOM   4144  CD2 TRP A 911      24.050  61.410  66.190  1.00  0.00           C
ATOM   4145  CE3 TRP A 911      24.600  61.570  64.930  1.00  0.00           C
ATOM   4146  HE3 TRP A 911      24.060  61.380  64.000  1.00  0.00           H
ATOM   4147  CZ3 TRP A 911      25.860  62.100  64.920  1.00  0.00           C
ATOM   4148  HZ3 TRP A 911      26.380  62.180  63.980  1.00  0.00           H
ATOM   4149  CZ2 TRP A 911      25.940  62.460  67.350  1.00  0.00           C
ATOM   4150  HZ2 TRP A 911      26.370  62.970  68.200  1.00  0.00           H
ATOM   4151  CH2 TRP A 911      26.500  62.560  66.070  1.00  0.00           C
ATOM   4152  HH2 TRP A 911      27.500  62.960  65.960  1.00  0.00           H
ATOM   4153  C   TRP A 911      23.540  58.500  64.550  1.00  0.00           C
ATOM   4154  O   TRP A 911      23.790  58.630  63.340  1.00  0.00           O
ATOM   4155  N   THR A 912      24.510  58.130  65.400  1.00  0.00           N
ATOM   4156  HN  THR A 912      24.260  58.090  66.370  1.00  0.00           H
ATOM   4157  CA  THR A 912      25.880  57.690  64.960  1.00  0.00           C
ATOM   4158  HA  THR A 912      26.210  58.510  64.330  1.00  0.00           H
ATOM   4159  CB  THR A 912      26.890  57.750  66.220  1.00  0.00           C
ATOM   4160  HB  THR A 912      27.940  57.670  65.830  1.00  0.00           H
ATOM   4161  OG1 THR A 912      26.710  56.650  67.160  1.00  0.00           O
ATOM   4162  HG1 THR A 912      25.870  56.230  66.960  1.00  0.00           H
ATOM   4163  CG2 THR A 912      26.810  59.100  66.930  1.00  0.00           C
ATOM   4164 HG21 THR A 912      26.830  59.980  66.260  1.00  0.00           H
ATOM   4165 HG22 THR A 912      27.730  59.330  67.490  1.00  0.00           H
ATOM   4166 HG23 THR A 912      25.930  59.180  67.610  1.00  0.00           H
ATOM   4167  C   THR A 912      25.870  56.440  64.100  1.00  0.00           C
ATOM   4168  O   THR A 912      26.610  56.310  63.150  1.00  0.00           O
ATOM   4169  N   LEU A 913      25.020  55.520  64.380  1.00  0.00           N
ATOM   4170  HN  LEU A 913      24.610  55.600  65.290  1.00  0.00           H
ATOM   4171  CA  LEU A 913      24.770  54.400  63.630  1.00  0.00           C
ATOM   4172  HA  LEU A 913      25.710  53.970  63.320  1.00  0.00           H
ATOM   4173  CB  LEU A 913      24.050  53.300  64.500  1.00  0.00           C
ATOM   4174  HB1 LEU A 913      23.890  52.430  63.840  1.00  0.00           H
ATOM   4175  HB2 LEU A 913      23.080  53.640  64.930  1.00  0.00           H
ATOM   4176  CG  LEU A 913      24.980  52.740  65.640  1.00  0.00           C
ATOM   4177  HG  LEU A 913      25.350  53.630  66.200  1.00  0.00           H
ATOM   4178  CD1 LEU A 913      24.100  51.850  66.490  1.00  0.00           C
ATOM   4179 HD11 LEU A 913      23.200  52.450  66.720  1.00  0.00           H
ATOM   4180 HD12 LEU A 913      24.560  51.650  67.480  1.00  0.00           H
ATOM   4181 HD13 LEU A 913      23.770  50.910  66.000  1.00  0.00           H
ATOM   4182  CD2 LEU A 913      26.220  51.950  65.200  1.00  0.00           C
ATOM   4183 HD21 LEU A 913      25.980  50.990  64.680  1.00  0.00           H
ATOM   4184 HD22 LEU A 913      26.990  51.710  65.960  1.00  0.00           H
ATOM   4185 HD23 LEU A 913      26.870  52.590  64.580  1.00  0.00           H
ATOM   4186  C   LEU A 913      23.910  54.580  62.360  1.00  0.00           C
ATOM   4187  O   LEU A 913      23.990  53.810  61.410  1.00  0.00           O
ATOM   4188  N   LEU A 914      23.030  55.650  62.260  1.00  0.00           N
ATOM   4189  HN  LEU A 914      22.740  56.050  63.120  1.00  0.00           H
ATOM   4190  CA  LEU A 914      22.600  56.200  61.050  1.00  0.00           C
ATOM   4191  HA  LEU A 914      22.190  55.450  60.390  1.00  0.00           H
ATOM   4192  CB  LEU A 914      21.390  57.190  61.380  1.00  0.00           C
ATOM   4193  HB1 LEU A 914      21.750  57.920  62.140  1.00  0.00           H
ATOM   4194  HB2 LEU A 914      20.590  56.580  61.850  1.00  0.00           H
ATOM   4195  CG  LEU A 914      20.740  58.000  60.270  1.00  0.00           C
ATOM   4196  HG  LEU A 914      20.850  57.420  59.330  1.00  0.00           H
ATOM   4197  CD1 LEU A 914      19.220  58.030  60.630  1.00  0.00           C
ATOM   4198 HD11 LEU A 914      18.770  57.020  60.460  1.00  0.00           H
ATOM   4199 HD12 LEU A 914      18.700  58.660  59.880  1.00  0.00           H
ATOM   4200 HD13 LEU A 914      19.040  58.420  61.650  1.00  0.00           H
ATOM   4201  CD2 LEU A 914      21.210  59.430  60.020  1.00  0.00           C
ATOM   4202 HD21 LEU A 914      21.380  60.020  60.950  1.00  0.00           H
ATOM   4203 HD22 LEU A 914      20.470  59.940  59.360  1.00  0.00           H
ATOM   4204 HD23 LEU A 914      22.190  59.440  59.500  1.00  0.00           H
ATOM   4205  C   LEU A 914      23.660  56.900  60.210  1.00  0.00           C
ATOM   4206  O   LEU A 914      23.850  56.520  59.090  1.00  0.00           O
ATOM   4207  N   ILE A 915      24.450  57.830  60.790  1.00  0.00           N
ATOM   4208  HN  ILE A 915      24.220  58.170  61.700  1.00  0.00           H
ATOM   4209  CA  ILE A 915      25.490  58.500  60.000  1.00  0.00           C
ATOM   4210  HA  ILE A 915      25.070  58.850  59.070  1.00  0.00           H
ATOM   4211  CB  ILE A 915      25.940  59.670  60.940  1.00  0.00           C
ATOM   4212  HB  ILE A 915      25.970  59.220  61.960  1.00  0.00           H
ATOM   4213  CG2 ILE A 915      27.410  60.140  60.650  1.00  0.00           C
ATOM   4214 HG21 ILE A 915      27.320  60.570  59.630  1.00  0.00           H
ATOM   4215 HG22 ILE A 915      28.190  59.360  60.770  1.00  0.00           H
ATOM   4216 HG23 ILE A 915      27.660  60.940  61.370  1.00  0.00           H
ATOM   4217  CG1 ILE A 915      24.810  60.710  61.060  1.00  0.00           C
ATOM   4218 HG11 ILE A 915      25.420  61.440  61.630  1.00  0.00           H
ATOM   4219 HG12 ILE A 915      24.010  60.380  61.750  1.00  0.00           H
ATOM   4220  CD  ILE A 915      24.430  61.280  59.710  1.00  0.00           C
ATOM   4221  HD1 ILE A 915      23.800  62.170  59.970  1.00  0.00           H
ATOM   4222  HD2 ILE A 915      23.820  60.650  59.020  1.00  0.00           H
ATOM   4223  HD3 ILE A 915      25.250  61.660  59.060  1.00  0.00           H
ATOM   4224  C   ILE A 915      26.690  57.630  59.550  1.00  0.00           C
ATOM   4225  O   ILE A 915      27.420  58.020  58.650  1.00  0.00           O
ATOM   4226  N   ALA A 916      27.010  56.530  60.310  1.00  0.00           N
ATOM   4227  HN  ALA A 916      26.750  56.520  61.270  1.00  0.00           H
ATOM   4228  CA  ALA A 916      27.980  55.560  59.940  1.00  0.00           C
ATOM   4229  HA  ALA A 916      28.940  56.040  59.960  1.00  0.00           H
ATOM   4230  CB  ALA A 916      27.890  54.290  60.800  1.00  0.00           C
ATOM   4231  HB1 ALA A 916      27.860  54.700  61.820  1.00  0.00           H
ATOM   4232  HB2 ALA A 916      28.780  53.660  60.560  1.00  0.00           H
ATOM   4233  HB3 ALA A 916      26.970  53.710  60.610  1.00  0.00           H
ATOM   4234  C   ALA A 916      27.900  54.960  58.520  1.00  0.00           C
ATOM   4235  O   ALA A 916      28.980  54.460  58.080  1.00  0.00           O
ATOM   4236  N   ALA A 917      26.680  55.050  57.890  1.00  0.00           N
ATOM   4237  HN  ALA A 917      25.890  55.260  58.460  1.00  0.00           H
ATOM   4238  CA  ALA A 917      26.530  54.780  56.490  1.00  0.00           C
ATOM   4239  HA  ALA A 917      26.830  53.750  56.320  1.00  0.00           H
ATOM   4240  CB  ALA A 917      25.120  54.950  56.190  1.00  0.00           C
ATOM   4241  HB1 ALA A 917      24.510  54.350  56.890  1.00  0.00           H
ATOM   4242  HB2 ALA A 917      24.940  54.360  55.270  1.00  0.00           H
ATOM   4243  HB3 ALA A 917      24.750  56.000  56.150  1.00  0.00           H
ATOM   4244  C   ALA A 917      27.340  55.710  55.640  1.00  0.00           C
ATOM   4245  O   ALA A 917      27.880  55.260  54.620  1.00  0.00           O
ATOM   4246  N   ILE A 918      27.490  56.990  55.980  1.00  0.00           N
ATOM   4247  HN  ILE A 918      27.050  57.520  56.700  1.00  0.00           H
ATOM   4248  CA  ILE A 918      28.480  57.880  55.340  1.00  0.00           C
ATOM   4249  HA  ILE A 918      28.220  57.730  54.300  1.00  0.00           H
ATOM   4250  CB  ILE A 918      28.130  59.320  55.600  1.00  0.00           C
ATOM   4251  HB  ILE A 918      28.160  59.500  56.690  1.00  0.00           H
ATOM   4252  CG2 ILE A 918      29.080  60.300  54.910  1.00  0.00           C
ATOM   4253 HG21 ILE A 918      30.120  60.140  55.260  1.00  0.00           H
ATOM   4254 HG22 ILE A 918      28.810  61.340  55.170  1.00  0.00           H
ATOM   4255 HG23 ILE A 918      29.210  60.040  53.840  1.00  0.00           H
ATOM   4256  CG1 ILE A 918      26.630  59.620  55.210  1.00  0.00           C
ATOM   4257 HG11 ILE A 918      26.590  60.730  55.330  1.00  0.00           H
ATOM   4258 HG12 ILE A 918      25.960  59.330  56.050  1.00  0.00           H
ATOM   4259  CD  ILE A 918      26.210  59.070  53.860  1.00  0.00           C
ATOM   4260  HD1 ILE A 918      25.210  59.460  53.570  1.00  0.00           H
ATOM   4261  HD2 ILE A 918      26.180  57.970  53.850  1.00  0.00           H
ATOM   4262  HD3 ILE A 918      26.920  59.260  53.030  1.00  0.00           H
ATOM   4263  C   ILE A 918      29.990  57.420  55.220  1.00  0.00           C
ATOM   4264  O   ILE A 918      30.640  57.570  54.180  1.00  0.00           O
ATOM   4265  N   PRO A 919      30.630  56.950  56.320  1.00  0.00           N
ATOM   4266  CD  PRO A 919      30.330  57.530  57.570  1.00  0.00           C
ATOM   4267  HD1 PRO A 919      29.590  56.870  58.070  1.00  0.00           H
ATOM   4268  HD2 PRO A 919      30.040  58.600  57.510  1.00  0.00           H
ATOM   4269  CA  PRO A 919      32.000  56.350  56.340  1.00  0.00           C
ATOM   4270  HA  PRO A 919      32.780  56.970  55.900  1.00  0.00           H
ATOM   4271  CB  PRO A 919      32.190  56.190  57.820  1.00  0.00           C
ATOM   4272  HB1 PRO A 919      33.220  56.000  58.190  1.00  0.00           H
ATOM   4273  HB2 PRO A 919      31.570  55.350  58.200  1.00  0.00           H
ATOM   4274  CG  PRO A 919      31.680  57.440  58.380  1.00  0.00           C
ATOM   4275  HG1 PRO A 919      31.470  57.400  59.470  1.00  0.00           H
ATOM   4276  HG2 PRO A 919      32.230  58.360  58.080  1.00  0.00           H
ATOM   4277  C   PRO A 919      32.120  54.940  55.800  1.00  0.00           C
ATOM   4278  O   PRO A 919      33.190  54.650  55.320  1.00  0.00           O
ATOM   4279  N   ALA A 920      30.990  54.100  55.830  1.00  0.00           N
ATOM   4280  HN  ALA A 920      30.190  54.430  56.310  1.00  0.00           H
ATOM   4281  CA  ALA A 920      30.950  52.810  55.110  1.00  0.00           C
ATOM   4282  HA  ALA A 920      31.880  52.330  55.320  1.00  0.00           H
ATOM   4283  CB  ALA A 920      29.750  52.040  55.580  1.00  0.00           C
ATOM   4284  HB1 ALA A 920      29.710  51.010  55.170  1.00  0.00           H
ATOM   4285  HB2 ALA A 920      28.830  52.630  55.370  1.00  0.00           H
ATOM   4286  HB3 ALA A 920      29.800  51.910  56.680  1.00  0.00           H
ATOM   4287  C   ALA A 920      30.840  53.040  53.570  1.00  0.00           C
ATOM   4288  O   ALA A 920      31.400  52.320  52.800  1.00  0.00           O
ATOM   4289  N   LEU A 921      30.120  54.110  53.160  1.00  0.00           N
ATOM   4290  HN  LEU A 921      29.620  54.600  53.870  1.00  0.00           H
ATOM   4291  CA  LEU A 921      30.020  54.480  51.730  1.00  0.00           C
ATOM   4292  HA  LEU A 921      29.690  53.650  51.100  1.00  0.00           H
ATOM   4293  CB  LEU A 921      28.980  55.660  51.560  1.00  0.00           C
ATOM   4294  HB1 LEU A 921      29.200  56.360  52.400  1.00  0.00           H
ATOM   4295  HB2 LEU A 921      27.980  55.220  51.700  1.00  0.00           H
ATOM   4296  CG  LEU A 921      28.940  56.290  50.090  1.00  0.00           C
ATOM   4297  HG  LEU A 921      29.860  56.820  49.750  1.00  0.00           H
ATOM   4298  CD1 LEU A 921      28.640  55.160  49.050  1.00  0.00           C
ATOM   4299 HD11 LEU A 921      29.620  54.700  48.840  1.00  0.00           H
ATOM   4300 HD12 LEU A 921      28.130  55.600  48.160  1.00  0.00           H
ATOM   4301 HD13 LEU A 921      28.030  54.410  49.600  1.00  0.00           H
ATOM   4302  CD2 LEU A 921      27.980  57.420  50.090  1.00  0.00           C
ATOM   4303 HD21 LEU A 921      28.460  58.400  50.270  1.00  0.00           H
ATOM   4304 HD22 LEU A 921      27.160  57.350  50.840  1.00  0.00           H
ATOM   4305 HD23 LEU A 921      27.590  57.580  49.060  1.00  0.00           H
ATOM   4306  C   LEU A 921      31.370  54.890  51.110  1.00  0.00           C
ATOM   4307  O   LEU A 921      31.840  54.370  50.130  1.00  0.00           O
ATOM   4308  N   LEU A 922      32.190  55.720  51.810  1.00  0.00           N
ATOM   4309  HN  LEU A 922      31.730  56.080  52.630  1.00  0.00           H
ATOM   4310  CA  LEU A 922      33.580  55.930  51.420  1.00  0.00           C
ATOM   4311  HA  LEU A 922      33.590  56.400  50.450  1.00  0.00           H
ATOM   4312  CB  LEU A 922      34.180  56.920  52.490  1.00  0.00           C
ATOM   4313  HB1 LEU A 922      33.890  56.610  53.520  1.00  0.00           H
ATOM   4314  HB2 LEU A 922      33.610  57.850  52.240  1.00  0.00           H
ATOM   4315  CG  LEU A 922      35.710  57.430  52.430  1.00  0.00           C
ATOM   4316  HG  LEU A 922      36.380  56.590  52.700  1.00  0.00           H
ATOM   4317  CD1 LEU A 922      36.190  57.740  51.030  1.00  0.00           C
ATOM   4318 HD11 LEU A 922      35.530  58.580  50.700  1.00  0.00           H
ATOM   4319 HD12 LEU A 922      36.020  56.910  50.310  1.00  0.00           H
ATOM   4320 HD13 LEU A 922      37.260  58.050  51.030  1.00  0.00           H
ATOM   4321  CD2 LEU A 922      35.900  58.660  53.280  1.00  0.00           C
ATOM   4322 HD21 LEU A 922      36.970  58.940  53.300  1.00  0.00           H
ATOM   4323 HD22 LEU A 922      35.520  58.490  54.320  1.00  0.00           H
ATOM   4324 HD23 LEU A 922      35.370  59.480  52.730  1.00  0.00           H
ATOM   4325  C   LEU A 922      34.460  54.740  51.370  1.00  0.00           C
ATOM   4326  O   LEU A 922      35.260  54.600  50.400  1.00  0.00           O
ATOM   4327  N   CYS A 923      34.390  53.760  52.340  1.00  0.00           N
ATOM   4328  HN  CYS A 923      33.730  53.870  53.070  1.00  0.00           H
ATOM   4329  CA  CYS A 923      34.980  52.480  52.220  1.00  0.00           C
ATOM   4330  HA  CYS A 923      36.040  52.590  52.060  1.00  0.00           H
ATOM   4331  CB  CYS A 923      34.800  51.820  53.520  1.00  0.00           C
ATOM   4332  HB1 CYS A 923      33.730  51.900  53.820  1.00  0.00           H
ATOM   4333  HB2 CYS A 923      35.420  52.300  54.310  1.00  0.00           H
ATOM   4334  SG  CYS A 923      35.150  50.030  53.590  1.00  0.00           S
ATOM   4335  HG1 CYS A 923      33.880  49.630  53.680  1.00  0.00           H
ATOM   4336  C   CYS A 923      34.490  51.720  51.050  1.00  0.00           C
ATOM   4337  O   CYS A 923      35.240  51.160  50.260  1.00  0.00           O
ATOM   4338  N   THR A 924      33.160  51.740  50.750  1.00  0.00           N
ATOM   4339  HN  THR A 924      32.630  52.320  51.380  1.00  0.00           H
ATOM   4340  CA  THR A 924      32.460  51.020  49.600  1.00  0.00           C
ATOM   4341  HA  THR A 924      32.680  49.990  49.810  1.00  0.00           H
ATOM   4342  CB  THR A 924      30.920  51.280  49.520  1.00  0.00           C
ATOM   4343  HB  THR A 924      30.600  52.310  49.240  1.00  0.00           H
ATOM   4344  OG1 THR A 924      30.330  50.840  50.680  1.00  0.00           O
ATOM   4345  HG1 THR A 924      30.630  51.410  51.390  1.00  0.00           H
ATOM   4346  CG2 THR A 924      30.280  50.270  48.620  1.00  0.00           C
ATOM   4347 HG21 THR A 924      29.200  50.230  48.890  1.00  0.00           H
ATOM   4348 HG22 THR A 924      30.660  49.240  48.820  1.00  0.00           H
ATOM   4349 HG23 THR A 924      30.240  50.460  47.520  1.00  0.00           H
ATOM   4350  C   THR A 924      32.930  51.330  48.280  1.00  0.00           C
ATOM   4351  O   THR A 924      33.170  50.430  47.380  1.00  0.00           O
ATOM   4352  N   ILE A 925      33.250  52.640  48.080  1.00  0.00           N
ATOM   4353  HN  ILE A 925      33.160  53.310  48.810  1.00  0.00           H
ATOM   4354  CA  ILE A 925      34.010  53.080  46.940  1.00  0.00           C
ATOM   4355  HA  ILE A 925      33.490  52.780  46.050  1.00  0.00           H
ATOM   4356  CB  ILE A 925      34.110  54.620  46.850  1.00  0.00           C
ATOM   4357  HB  ILE A 925      34.620  54.890  47.800  1.00  0.00           H
ATOM   4358  CG2 ILE A 925      34.980  55.090  45.700  1.00  0.00           C
ATOM   4359 HG21 ILE A 925      36.050  54.850  45.780  1.00  0.00           H
ATOM   4360 HG22 ILE A 925      35.000  56.190  45.570  1.00  0.00           H
ATOM   4361 HG23 ILE A 925      34.610  54.690  44.730  1.00  0.00           H
ATOM   4362  CG1 ILE A 925      32.660  55.270  46.800  1.00  0.00           C
ATOM   4363 HG11 ILE A 925      32.680  56.380  46.760  1.00  0.00           H
ATOM   4364 HG12 ILE A 925      32.070  55.070  47.730  1.00  0.00           H
ATOM   4365  CD  ILE A 925      31.780  54.730  45.660  1.00  0.00           C
ATOM   4366  HD1 ILE A 925      31.520  53.690  45.940  1.00  0.00           H
ATOM   4367  HD2 ILE A 925      32.150  54.830  44.610  1.00  0.00           H
ATOM   4368  HD3 ILE A 925      30.810  55.260  45.660  1.00  0.00           H
ATOM   4369  C   ILE A 925      35.420  52.540  46.810  1.00  0.00           C
ATOM   4370  O   ILE A 925      35.800  52.200  45.660  1.00  0.00           O
ATOM   4371  N   LEU A 926      36.270  52.570  47.870  1.00  0.00           N
ATOM   4372  HN  LEU A 926      35.950  52.970  48.730  1.00  0.00           H
ATOM   4373  CA  LEU A 926      37.650  52.110  47.860  1.00  0.00           C
ATOM   4374  HA  LEU A 926      38.070  52.680  47.050  1.00  0.00           H
ATOM   4375  CB  LEU A 926      38.380  52.460  49.250  1.00  0.00           C
ATOM   4376  HB1 LEU A 926      39.410  52.050  49.240  1.00  0.00           H
ATOM   4377  HB2 LEU A 926      37.710  52.040  50.030  1.00  0.00           H
ATOM   4378  CG  LEU A 926      38.540  53.990  49.580  1.00  0.00           C
ATOM   4379  HG  LEU A 926      37.540  54.470  49.550  1.00  0.00           H
ATOM   4380  CD1 LEU A 926      38.900  54.350  51.020  1.00  0.00           C
ATOM   4381 HD11 LEU A 926      38.730  55.440  51.160  1.00  0.00           H
ATOM   4382 HD12 LEU A 926      39.930  54.050  51.320  1.00  0.00           H
ATOM   4383 HD13 LEU A 926      38.250  53.810  51.740  1.00  0.00           H
ATOM   4384  CD2 LEU A 926      39.540  54.680  48.550  1.00  0.00           C
ATOM   4385 HD21 LEU A 926      39.120  54.640  47.520  1.00  0.00           H
ATOM   4386 HD22 LEU A 926      40.460  54.070  48.610  1.00  0.00           H
ATOM   4387 HD23 LEU A 926      39.690  55.760  48.770  1.00  0.00           H
ATOM   4388  C   LEU A 926      37.670  50.650  47.510  1.00  0.00           C
ATOM   4389  O   LEU A 926      38.530  50.200  46.740  1.00  0.00           O
ATOM   4390  N   ILE A 927      36.790  49.860  48.120  1.00  0.00           N
ATOM   4391  HN  ILE A 927      36.120  50.210  48.760  1.00  0.00           H
ATOM   4392  CA  ILE A 927      36.720  48.380  47.780  1.00  0.00           C
ATOM   4393  HA  ILE A 927      37.740  48.080  47.950  1.00  0.00           H
ATOM   4394  CB  ILE A 927      35.880  47.640  48.880  1.00  0.00           C
ATOM   4395  HB  ILE A 927      34.930  48.200  48.960  1.00  0.00           H
ATOM   4396  CG2 ILE A 927      35.580  46.210  48.430  1.00  0.00           C
ATOM   4397 HG21 ILE A 927      36.500  45.610  48.290  1.00  0.00           H
ATOM   4398 HG22 ILE A 927      35.010  46.220  47.470  1.00  0.00           H
ATOM   4399 HG23 ILE A 927      34.890  45.680  49.120  1.00  0.00           H
ATOM   4400  CG1 ILE A 927      36.500  47.690  50.250  1.00  0.00           C
ATOM   4401 HG11 ILE A 927      35.820  47.180  50.980  1.00  0.00           H
ATOM   4402 HG12 ILE A 927      36.600  48.740  50.590  1.00  0.00           H
ATOM   4403  CD  ILE A 927      37.830  46.940  50.470  1.00  0.00           C
ATOM   4404  HD1 ILE A 927      38.210  47.160  51.490  1.00  0.00           H
ATOM   4405  HD2 ILE A 927      38.650  47.320  49.820  1.00  0.00           H
ATOM   4406  HD3 ILE A 927      37.730  45.840  50.370  1.00  0.00           H
ATOM   4407  C   ILE A 927      36.310  48.120  46.360  1.00  0.00           C
ATOM   4408  O   ILE A 927      36.950  47.390  45.620  1.00  0.00           O
ATOM   4409  N   PHE A 928      35.270  48.840  45.890  1.00  0.00           N
ATOM   4410  HN  PHE A 928      34.700  49.400  46.480  1.00  0.00           H
ATOM   4411  CA  PHE A 928      35.020  48.860  44.460  1.00  0.00           C
ATOM   4412  HA  PHE A 928      34.760  47.860  44.170  1.00  0.00           H
ATOM   4413  CB  PHE A 928      33.720  49.770  44.250  1.00  0.00           C
ATOM   4414  HB1 PHE A 928      33.910  50.700  44.810  1.00  0.00           H
ATOM   4415  HB2 PHE A 928      32.810  49.310  44.690  1.00  0.00           H
ATOM   4416  CG  PHE A 928      33.440  50.180  42.790  1.00  0.00           C
ATOM   4417  CD1 PHE A 928      32.590  49.410  41.950  1.00  0.00           C
ATOM   4418  HD1 PHE A 928      32.130  48.540  42.410  1.00  0.00           H
ATOM   4419  CE1 PHE A 928      32.240  49.780  40.620  1.00  0.00           C
ATOM   4420  HE1 PHE A 928      31.610  49.320  39.880  1.00  0.00           H
ATOM   4421  CZ  PHE A 928      32.720  51.060  40.200  1.00  0.00           C
ATOM   4422  HZ  PHE A 928      32.550  51.430  39.200  1.00  0.00           H
ATOM   4423  CD2 PHE A 928      33.960  51.320  42.240  1.00  0.00           C
ATOM   4424  HD2 PHE A 928      34.720  51.860  42.790  1.00  0.00           H
ATOM   4425  CE2 PHE A 928      33.560  51.870  40.970  1.00  0.00           C
ATOM   4426  HE2 PHE A 928      33.990  52.790  40.600  1.00  0.00           H
ATOM   4427  C   PHE A 928      36.180  49.350  43.610  1.00  0.00           C
ATOM   4428  O   PHE A 928      36.450  48.710  42.600  1.00  0.00           O
ATOM   4429  N   MET A 929      36.940  50.410  43.970  1.00  0.00           N
ATOM   4430  HN  MET A 929      36.790  51.000  44.750  1.00  0.00           H
ATOM   4431  CA  MET A 929      38.000  50.820  43.100  1.00  0.00           C
ATOM   4432  HA  MET A 929      37.580  51.040  42.120  1.00  0.00           H
ATOM   4433  CB  MET A 929      38.770  52.100  43.720  1.00  0.00           C
ATOM   4434  HB1 MET A 929      39.830  52.220  43.400  1.00  0.00           H
ATOM   4435  HB2 MET A 929      38.890  51.970  44.810  1.00  0.00           H
ATOM   4436  CG  MET A 929      38.150  53.420  43.480  1.00  0.00           C
ATOM   4437  HG1 MET A 929      37.070  53.300  43.730  1.00  0.00           H
ATOM   4438  HG2 MET A 929      38.130  53.690  42.410  1.00  0.00           H
ATOM   4439  SD  MET A 929      38.810  54.720  44.490  1.00  0.00           S
ATOM   4440  CE  MET A 929      38.370  56.170  43.390  1.00  0.00           C
ATOM   4441  HE1 MET A 929      37.310  56.490  43.480  1.00  0.00           H
ATOM   4442  HE2 MET A 929      38.650  55.940  42.350  1.00  0.00           H
ATOM   4443  HE3 MET A 929      39.050  57.010  43.640  1.00  0.00           H
ATOM   4444  C   MET A 929      39.070  49.730  42.810  1.00  0.00           C
ATOM   4445  O   MET A 929      39.370  49.360  41.720  1.00  0.00           O
ATOM   4446  N   ASP A 930      39.520  49.030  43.870  1.00  0.00           N
ATOM   4447  HN  ASP A 930      39.310  49.240  44.830  1.00  0.00           H
ATOM   4448  CA  ASP A 930      40.530  47.990  43.700  1.00  0.00           C
ATOM   4449  HA  ASP A 930      41.280  48.460  43.080  1.00  0.00           H
ATOM   4450  CB  ASP A 930      41.370  47.650  44.990  1.00  0.00           C
ATOM   4451  HB1 ASP A 930      42.070  46.810  44.800  1.00  0.00           H
ATOM   4452  HB2 ASP A 930      40.720  47.440  45.860  1.00  0.00           H
ATOM   4453  CG  ASP A 930      42.260  48.870  45.430  1.00  0.00           C
ATOM   4454  OD1 ASP A 930      42.780  48.850  46.520  1.00  0.00           O
ATOM   4455  OD2 ASP A 930      42.460  49.720  44.520  1.00  0.00           O
ATOM   4456  C   ASP A 930      40.070  46.700  42.930  1.00  0.00           C
ATOM   4457  O   ASP A 930      40.870  46.120  42.180  1.00  0.00           O
ATOM   4458  N   GLN A 931      38.730  46.420  42.970  1.00  0.00           N
ATOM   4459  HN  GLN A 931      38.070  47.000  43.440  1.00  0.00           H
ATOM   4460  CA  GLN A 931      38.200  45.300  42.160  1.00  0.00           C
ATOM   4461  HA  GLN A 931      38.730  44.360  42.240  1.00  0.00           H
ATOM   4462  CB  GLN A 931      36.700  45.040  42.660  1.00  0.00           C
ATOM   4463  HB1 GLN A 931      36.180  44.440  41.890  1.00  0.00           H
ATOM   4464  HB2 GLN A 931      36.260  46.040  42.850  1.00  0.00           H
ATOM   4465  CG  GLN A 931      36.710  44.330  44.040  1.00  0.00           C
ATOM   4466  HG1 GLN A 931      35.650  44.170  44.340  1.00  0.00           H
ATOM   4467  HG2 GLN A 931      37.170  45.010  44.790  1.00  0.00           H
ATOM   4468  CD  GLN A 931      37.520  43.070  44.260  1.00  0.00           C
ATOM   4469  OE1 GLN A 931      38.370  42.920  45.120  1.00  0.00           O
ATOM   4470  NE2 GLN A 931      37.200  42.000  43.450  1.00  0.00           N
ATOM   4471 HE21 GLN A 931      37.460  41.070  43.710  1.00  0.00           H
ATOM   4472 HE22 GLN A 931      36.460  42.100  42.780  1.00  0.00           H
ATOM   4473  C   GLN A 931      38.150  45.790  40.670  1.00  0.00           C
ATOM   4474  O   GLN A 931      38.530  45.080  39.730  1.00  0.00           O
ATOM   4475  N   GLN A 932      37.720  47.100  40.430  1.00  0.00           N
ATOM   4476  HN  GLN A 932      37.290  47.570  41.200  1.00  0.00           H
ATOM   4477  CA  GLN A 932      37.700  47.810  39.110  1.00  0.00           C
ATOM   4478  HA  GLN A 932      37.280  47.070  38.420  1.00  0.00           H
ATOM   4479  CB  GLN A 932      36.840  49.070  39.250  1.00  0.00           C
ATOM   4480  HB1 GLN A 932      37.030  49.640  38.320  1.00  0.00           H
ATOM   4481  HB2 GLN A 932      37.140  49.640  40.150  1.00  0.00           H
ATOM   4482  CG  GLN A 932      35.310  48.790  39.360  1.00  0.00           C
ATOM   4483  HG1 GLN A 932      34.790  49.700  39.010  1.00  0.00           H
ATOM   4484  HG2 GLN A 932      35.190  48.800  40.470  1.00  0.00           H
ATOM   4485  CD  GLN A 932      34.670  47.560  38.710  1.00  0.00           C
ATOM   4486  OE1 GLN A 932      34.110  46.690  39.340  1.00  0.00           O
ATOM   4487  NE2 GLN A 932      34.900  47.330  37.400  1.00  0.00           N
ATOM   4488 HE21 GLN A 932      35.720  47.650  36.930  1.00  0.00           H
ATOM   4489 HE22 GLN A 932      34.400  46.520  37.090  1.00  0.00           H
ATOM   4490  C   GLN A 932      39.010  48.030  38.430  1.00  0.00           C
ATOM   4491  O   GLN A 932      39.200  47.690  37.280  1.00  0.00           O
ATOM   4492  N   ILE A 933      40.170  48.500  39.070  1.00  0.00           N
ATOM   4493  HN  ILE A 933      40.040  48.820  39.990  1.00  0.00           H
ATOM   4494  CA  ILE A 933      41.500  48.510  38.530  1.00  0.00           C
ATOM   4495  HA  ILE A 933      41.300  49.000  37.590  1.00  0.00           H
ATOM   4496  CB  ILE A 933      42.300  49.410  39.370  1.00  0.00           C
ATOM   4497  HB  ILE A 933      41.660  50.220  39.810  1.00  0.00           H
ATOM   4498  CG2 ILE A 933      42.910  48.780  40.640  1.00  0.00           C
ATOM   4499 HG21 ILE A 933      43.900  48.360  40.360  1.00  0.00           H
ATOM   4500 HG22 ILE A 933      42.190  48.060  41.070  1.00  0.00           H
ATOM   4501 HG23 ILE A 933      43.050  49.590  41.390  1.00  0.00           H
ATOM   4502  CG1 ILE A 933      43.430  50.110  38.570  1.00  0.00           C
ATOM   4503 HG11 ILE A 933      44.020  49.260  38.180  1.00  0.00           H
ATOM   4504 HG12 ILE A 933      43.970  50.760  39.290  1.00  0.00           H
ATOM   4505  CD  ILE A 933      42.980  50.960  37.320  1.00  0.00           C
ATOM   4506  HD1 ILE A 933      43.820  51.560  36.890  1.00  0.00           H
ATOM   4507  HD2 ILE A 933      42.260  51.780  37.580  1.00  0.00           H
ATOM   4508  HD3 ILE A 933      42.520  50.340  36.530  1.00  0.00           H
ATOM   4509  C   ILE A 933      42.020  47.100  38.160  1.00  0.00           C
ATOM   4510  O   ILE A 933      42.620  46.990  37.120  1.00  0.00           O
ATOM   4511  N   THR A 934      41.780  46.020  38.860  1.00  0.00           N
ATOM   4512  HN  THR A 934      41.460  46.070  39.800  1.00  0.00           H
ATOM   4513  CA  THR A 934      41.940  44.660  38.440  1.00  0.00           C
ATOM   4514  HA  THR A 934      42.970  44.610  38.150  1.00  0.00           H
ATOM   4515  CB  THR A 934      41.600  43.690  39.620  1.00  0.00           C
ATOM   4516  HB  THR A 934      40.530  43.840  39.890  1.00  0.00           H
ATOM   4517  OG1 THR A 934      42.460  44.000  40.750  1.00  0.00           O
ATOM   4518  HG1 THR A 934      42.130  44.860  41.040  1.00  0.00           H
ATOM   4519  CG2 THR A 934      41.820  42.210  39.280  1.00  0.00           C
ATOM   4520 HG21 THR A 934      41.990  41.590  40.180  1.00  0.00           H
ATOM   4521 HG22 THR A 934      42.790  42.090  38.730  1.00  0.00           H
ATOM   4522 HG23 THR A 934      41.000  41.790  38.650  1.00  0.00           H
ATOM   4523  C   THR A 934      41.150  44.220  37.200  1.00  0.00           C
ATOM   4524  O   THR A 934      41.720  43.460  36.370  1.00  0.00           O
ATOM   4525  N   ALA A 935      39.900  44.690  37.050  1.00  0.00           N
ATOM   4526  HN  ALA A 935      39.400  45.060  37.820  1.00  0.00           H
ATOM   4527  CA  ALA A 935      39.130  44.320  35.860  1.00  0.00           C
ATOM   4528  HA  ALA A 935      39.200  43.260  35.680  1.00  0.00           H
ATOM   4529  CB  ALA A 935      37.670  44.660  36.030  1.00  0.00           C
ATOM   4530  HB1 ALA A 935      36.960  44.140  35.370  1.00  0.00           H
ATOM   4531  HB2 ALA A 935      37.570  45.750  35.880  1.00  0.00           H
ATOM   4532  HB3 ALA A 935      37.450  44.630  37.120  1.00  0.00           H
ATOM   4533  C   ALA A 935      39.660  44.900  34.570  1.00  0.00           C
ATOM   4534  O   ALA A 935      39.600  44.250  33.500  1.00  0.00           O
ATOM   4535  N   VAL A 936      40.120  46.160  34.400  1.00  0.00           N
ATOM   4536  HN  VAL A 936      40.290  46.680  35.230  1.00  0.00           H
ATOM   4537  CA  VAL A 936      40.540  46.700  33.080  1.00  0.00           C
ATOM   4538  HA  VAL A 936      39.650  46.630  32.460  1.00  0.00           H
ATOM   4539  CB  VAL A 936      40.920  48.170  33.160  1.00  0.00           C
ATOM   4540  HB  VAL A 936      39.990  48.670  33.500  1.00  0.00           H
ATOM   4541  CG1 VAL A 936      42.150  48.450  34.060  1.00  0.00           C
ATOM   4542 HG11 VAL A 936      42.350  49.540  34.100  1.00  0.00           H
ATOM   4543 HG12 VAL A 936      43.140  48.160  33.660  1.00  0.00           H
ATOM   4544 HG13 VAL A 936      42.060  47.970  35.060  1.00  0.00           H
ATOM   4545  CG2 VAL A 936      41.130  48.710  31.680  1.00  0.00           C
ATOM   4546 HG21 VAL A 936      40.240  48.550  31.040  1.00  0.00           H
ATOM   4547 HG22 VAL A 936      42.030  48.270  31.220  1.00  0.00           H
ATOM   4548 HG23 VAL A 936      41.250  49.820  31.710  1.00  0.00           H
ATOM   4549  C   VAL A 936      41.580  45.860  32.430  1.00  0.00           C
ATOM   4550  O   VAL A 936      41.470  45.720  31.220  1.00  0.00           O
ATOM   4551  N   ILE A 937      42.610  45.370  33.130  1.00  0.00           N
ATOM   4552  HN  ILE A 937      42.750  45.540  34.100  1.00  0.00           H
ATOM   4553  CA  ILE A 937      43.660  44.490  32.600  1.00  0.00           C
ATOM   4554  HA  ILE A 937      43.940  44.850  31.610  1.00  0.00           H
ATOM   4555  CB  ILE A 937      44.940  44.530  33.480  1.00  0.00           C
ATOM   4556  HB  ILE A 937      45.280  45.590  33.630  1.00  0.00           H
ATOM   4557  CG2 ILE A 937      44.530  43.930  34.810  1.00  0.00           C
ATOM   4558 HG21 ILE A 937      44.190  42.880  34.670  1.00  0.00           H
ATOM   4559 HG22 ILE A 937      43.740  44.490  35.370  1.00  0.00           H
ATOM   4560 HG23 ILE A 937      45.430  43.990  35.460  1.00  0.00           H
ATOM   4561  CG1 ILE A 937      46.090  43.690  32.980  1.00  0.00           C
ATOM   4562 HG11 ILE A 937      45.770  42.670  32.630  1.00  0.00           H
ATOM   4563 HG12 ILE A 937      46.930  43.480  33.680  1.00  0.00           H
ATOM   4564  CD  ILE A 937      46.850  44.440  31.820  1.00  0.00           C
ATOM   4565  HD1 ILE A 937      47.820  44.010  31.480  1.00  0.00           H
ATOM   4566  HD2 ILE A 937      47.000  45.460  32.260  1.00  0.00           H
ATOM   4567  HD3 ILE A 937      46.110  44.590  31.000  1.00  0.00           H
ATOM   4568  C   ILE A 937      43.230  43.090  32.290  1.00  0.00           C
ATOM   4569  O   ILE A 937      43.820  42.410  31.480  1.00  0.00           O
ATOM   4570  N   ILE A 938      42.140  42.620  32.930  1.00  0.00           N
ATOM   4571  HN  ILE A 938      41.660  43.170  33.600  1.00  0.00           H
ATOM   4572  CA  ILE A 938      41.480  41.340  32.640  1.00  0.00           C
ATOM   4573  HA  ILE A 938      42.300  40.780  32.240  1.00  0.00           H
ATOM   4574  CB  ILE A 938      40.910  40.730  33.890  1.00  0.00           C
ATOM   4575  HB  ILE A 938      40.260  41.540  34.300  1.00  0.00           H
ATOM   4576  CG2 ILE A 938      40.080  39.450  33.660  1.00  0.00           C
ATOM   4577 HG21 ILE A 938      40.730  38.560  33.480  1.00  0.00           H
ATOM   4578 HG22 ILE A 938      39.320  39.530  32.860  1.00  0.00           H
ATOM   4579 HG23 ILE A 938      39.510  39.170  34.580  1.00  0.00           H
ATOM   4580  CG1 ILE A 938      42.020  40.470  35.020  1.00  0.00           C
ATOM   4581 HG11 ILE A 938      41.540  40.470  36.020  1.00  0.00           H
ATOM   4582 HG12 ILE A 938      42.550  41.440  35.150  1.00  0.00           H
ATOM   4583  CD  ILE A 938      43.050  39.340  34.700  1.00  0.00           C
ATOM   4584  HD1 ILE A 938      43.800  39.400  35.530  1.00  0.00           H
ATOM   4585  HD2 ILE A 938      43.470  39.510  33.700  1.00  0.00           H
ATOM   4586  HD3 ILE A 938      42.590  38.330  34.770  1.00  0.00           H
ATOM   4587  C   ILE A 938      40.590  41.260  31.430  1.00  0.00           C
ATOM   4588  O   ILE A 938      40.600  40.330  30.650  1.00  0.00           O
ATOM   4589  N   ASN A 939      40.030  42.430  31.180  1.00  0.00           N
ATOM   4590  HN  ASN A 939      40.080  43.150  31.870  1.00  0.00           H
ATOM   4591  CA  ASN A 939      39.040  42.690  30.170  1.00  0.00           C
ATOM   4592  HA  ASN A 939      38.390  41.820  30.100  1.00  0.00           H
ATOM   4593  CB  ASN A 939      38.230  43.980  30.510  1.00  0.00           C
ATOM   4594  HB1 ASN A 939      38.740  44.860  30.070  1.00  0.00           H
ATOM   4595  HB2 ASN A 939      38.210  44.220  31.600  1.00  0.00           H
ATOM   4596  CG  ASN A 939      36.840  43.840  29.840  1.00  0.00           C
ATOM   4597  OD1 ASN A 939      36.610  44.650  28.990  1.00  0.00           O
ATOM   4598  ND2 ASN A 939      36.060  42.890  30.230  1.00  0.00           N
ATOM   4599 HD21 ASN A 939      36.330  42.380  31.050  1.00  0.00           H
ATOM   4600 HD22 ASN A 939      35.140  42.890  29.850  1.00  0.00           H
ATOM   4601  C   ASN A 939      39.690  42.910  28.800  1.00  0.00           C
ATOM   4602  O   ASN A 939      39.130  42.630  27.730  1.00  0.00           O
ATOM   4603  N   ARG A 940      40.950  43.400  28.880  1.00  0.00           N
ATOM   4604  HN  ARG A 940      41.270  43.750  29.750  1.00  0.00           H
ATOM   4605  CA  ARG A 940      41.870  43.590  27.780  1.00  0.00           C
ATOM   4606  HA  ARG A 940      41.380  44.130  26.980  1.00  0.00           H
ATOM   4607  CB  ARG A 940      43.170  44.300  28.260  1.00  0.00           C
ATOM   4608  HB1 ARG A 940      43.720  43.570  28.890  1.00  0.00           H
ATOM   4609  HB2 ARG A 940      42.870  45.120  28.940  1.00  0.00           H
ATOM   4610  CG  ARG A 940      44.030  45.010  27.180  1.00  0.00           C
ATOM   4611  HG1 ARG A 940      43.340  45.620  26.550  1.00  0.00           H
ATOM   4612  HG2 ARG A 940      44.440  44.240  26.490  1.00  0.00           H
ATOM   4613  CD  ARG A 940      45.230  45.900  27.700  1.00  0.00           C
ATOM   4614  HD1 ARG A 940      45.830  46.400  26.910  1.00  0.00           H
ATOM   4615  HD2 ARG A 940      45.860  45.240  28.330  1.00  0.00           H
ATOM   4616  NE  ARG A 940      44.640  47.120  28.420  1.00  0.00           N
ATOM   4617  HE  ARG A 940      43.750  47.510  28.180  1.00  0.00           H
ATOM   4618  CZ  ARG A 940      45.130  47.680  29.560  1.00  0.00           C
ATOM   4619  NH1 ARG A 940      44.420  48.670  30.050  1.00  0.00           N
ATOM   4620 HH11 ARG A 940      43.620  48.850  29.480  1.00  0.00           H
ATOM   4621 HH12 ARG A 940      44.820  49.240  30.770  1.00  0.00           H
ATOM   4622  NH2 ARG A 940      46.110  47.230  30.230  1.00  0.00           N
ATOM   4623 HH21 ARG A 940      46.780  46.660  29.750  1.00  0.00           H
ATOM   4624 HH22 ARG A 940      46.270  47.680  31.110  1.00  0.00           H
ATOM   4625  C   ARG A 940      42.350  42.280  27.190  1.00  0.00           C
ATOM   4626  O   ARG A 940      42.800  41.400  27.880  1.00  0.00           O
ATOM   4627  N   LYS A 941      42.320  42.120  25.880  1.00  0.00           N
ATOM   4628  HN  LYS A 941      42.050  42.950  25.380  1.00  0.00           H
ATOM   4629  CA  LYS A 941      42.510  40.890  25.100  1.00  0.00           C
ATOM   4630  HA  LYS A 941      42.110  40.080  25.690  1.00  0.00           H
ATOM   4631  CB  LYS A 941      41.720  40.920  23.740  1.00  0.00           C
ATOM   4632  HB1 LYS A 941      41.800  39.930  23.250  1.00  0.00           H
ATOM   4633  HB2 LYS A 941      42.280  41.660  23.130  1.00  0.00           H
ATOM   4634  CG  LYS A 941      40.210  41.130  23.950  1.00  0.00           C
ATOM   4635  HG1 LYS A 941      40.060  42.170  24.280  1.00  0.00           H
ATOM   4636  HG2 LYS A 941      39.800  40.560  24.810  1.00  0.00           H
ATOM   4637  CD  LYS A 941      39.450  40.910  22.630  1.00  0.00           C
ATOM   4638  HD1 LYS A 941      39.620  39.870  22.300  1.00  0.00           H
ATOM   4639  HD2 LYS A 941      39.920  41.440  21.760  1.00  0.00           H
ATOM   4640  CE  LYS A 941      37.990  41.270  22.710  1.00  0.00           C
ATOM   4641  HE1 LYS A 941      37.640  41.420  21.670  1.00  0.00           H
ATOM   4642  HE2 LYS A 941      38.010  42.190  23.340  1.00  0.00           H
ATOM   4643  NZ  LYS A 941      37.360  40.160  23.400  1.00  0.00           N
ATOM   4644  HZ1 LYS A 941      37.690  39.230  23.080  1.00  0.00           H
ATOM   4645  HZ2 LYS A 941      36.330  40.210  23.300  1.00  0.00           H
ATOM   4646  HZ3 LYS A 941      37.500  40.300  24.410  1.00  0.00           H
ATOM   4647  C   LYS A 941      43.990  40.600  24.770  1.00  0.00           C
ATOM   4648  O   LYS A 941      44.210  40.050  23.690  1.00  0.00           O
ATOM   4649  N   GLU A 942      45.030  41.050  25.510  1.00  0.00           N
ATOM   4650  HN  GLU A 942      44.970  41.610  26.330  1.00  0.00           H
ATOM   4651  CA  GLU A 942      46.340  40.620  25.130  1.00  0.00           C
ATOM   4652  HA  GLU A 942      46.400  40.920  24.090  1.00  0.00           H
ATOM   4653  CB  GLU A 942      47.330  41.450  25.980  1.00  0.00           C
ATOM   4654  HB1 GLU A 942      48.400  41.130  25.930  1.00  0.00           H
ATOM   4655  HB2 GLU A 942      46.940  41.370  27.010  1.00  0.00           H
ATOM   4656  CG  GLU A 942      47.380  43.000  25.690  1.00  0.00           C
ATOM   4657  HG1 GLU A 942      46.370  43.450  25.600  1.00  0.00           H
ATOM   4658  HG2 GLU A 942      47.960  43.180  24.770  1.00  0.00           H
ATOM   4659  CD  GLU A 942      48.180  43.840  26.670  1.00  0.00           C
ATOM   4660  OE1 GLU A 942      48.150  45.080  26.510  1.00  0.00           O
ATOM   4661  OE2 GLU A 942      48.950  43.320  27.560  1.00  0.00           O
ATOM   4662  C   GLU A 942      46.660  39.130  25.440  1.00  0.00           C
ATOM   4663  O   GLU A 942      47.440  38.530  24.760  1.00  0.00           O
ATOM   4664  N   HSD A 943      45.980  38.570  26.420  1.00  0.00           N
ATOM   4665  HN  HSD A 943      45.370  39.120  26.980  1.00  0.00           H
ATOM   4666  CA  HSD A 943      46.330  37.280  26.970  1.00  0.00           C
ATOM   4667  HA  HSD A 943      47.100  36.840  26.350  1.00  0.00           H
ATOM   4668  CB  HSD A 943      46.890  37.220  28.440  1.00  0.00           C
ATOM   4669  HB1 HSD A 943      47.030  36.200  28.860  1.00  0.00           H
ATOM   4670  HB2 HSD A 943      46.180  37.770  29.110  1.00  0.00           H
ATOM   4671  ND1 HSD A 943      48.310  39.170  29.420  1.00  0.00           N
ATOM   4672  HD1 HSD A 943      47.590  39.530  30.020  1.00  0.00           H
ATOM   4673  CG  HSD A 943      48.130  38.020  28.640  1.00  0.00           C
ATOM   4674  CE1 HSD A 943      49.600  39.470  29.290  1.00  0.00           C
ATOM   4675  HE1 HSD A 943      49.990  40.480  29.480  1.00  0.00           H
ATOM   4676  NE2 HSD A 943      50.260  38.580  28.530  1.00  0.00           N
ATOM   4677  CD2 HSD A 943      49.370  37.580  28.180  1.00  0.00           C
ATOM   4678  HD2 HSD A 943      49.690  36.760  27.580  1.00  0.00           H
ATOM   4679  C   HSD A 943      45.210  36.260  26.790  1.00  0.00           C
ATOM   4680  O   HSD A 943      45.260  35.080  27.160  1.00  0.00           O
ATOM   4681  N   LYS A 944      44.120  36.660  26.130  1.00  0.00           N
ATOM   4682  HN  LYS A 944      43.990  37.630  25.960  1.00  0.00           H
ATOM   4683  CA  LYS A 944      43.180  35.780  25.520  1.00  0.00           C
ATOM   4684  HA  LYS A 944      42.440  36.410  25.060  1.00  0.00           H
ATOM   4685  CB  LYS A 944      43.700  34.810  24.380  1.00  0.00           C
ATOM   4686  HB1 LYS A 944      42.830  34.160  24.130  1.00  0.00           H
ATOM   4687  HB2 LYS A 944      44.630  34.240  24.560  1.00  0.00           H
ATOM   4688  CG  LYS A 944      43.850  35.480  23.030  1.00  0.00           C
ATOM   4689  HG1 LYS A 944      42.830  35.740  22.650  1.00  0.00           H
ATOM   4690  HG2 LYS A 944      44.200  34.720  22.300  1.00  0.00           H
ATOM   4691  CD  LYS A 944      44.850  36.650  22.970  1.00  0.00           C
ATOM   4692  HD1 LYS A 944      45.810  36.290  23.390  1.00  0.00           H
ATOM   4693  HD2 LYS A 944      44.600  37.410  23.750  1.00  0.00           H
ATOM   4694  CE  LYS A 944      45.160  37.260  21.640  1.00  0.00           C
ATOM   4695  HE1 LYS A 944      44.200  37.290  21.110  1.00  0.00           H
ATOM   4696  HE2 LYS A 944      45.890  36.630  21.090  1.00  0.00           H
ATOM   4697  NZ  LYS A 944      45.570  38.710  21.680  1.00  0.00           N
ATOM   4698  HZ1 LYS A 944      46.490  38.720  22.150  1.00  0.00           H
ATOM   4699  HZ2 LYS A 944      44.880  39.130  22.340  1.00  0.00           H
ATOM   4700  HZ3 LYS A 944      45.630  39.180  20.750  1.00  0.00           H
ATOM   4701  C   LYS A 944      42.160  35.190  26.550  1.00  0.00           C
ATOM   4702  O   LYS A 944      41.380  34.280  26.260  1.00  0.00           O
ATOM   4703  N   LEU A 945      42.150  35.710  27.770  1.00  0.00           N
ATOM   4704  HN  LEU A 945      42.740  36.520  27.840  1.00  0.00           H
ATOM   4705  CA  LEU A 945      41.340  35.240  28.840  1.00  0.00           C
ATOM   4706  HA  LEU A 945      41.580  34.190  28.930  1.00  0.00           H
ATOM   4707  CB  LEU A 945      41.570  36.200  30.080  1.00  0.00           C
ATOM   4708  HB1 LEU A 945      40.820  35.930  30.840  1.00  0.00           H
ATOM   4709  HB2 LEU A 945      41.390  37.250  29.780  1.00  0.00           H
ATOM   4710  CG  LEU A 945      42.980  35.990  30.680  1.00  0.00           C
ATOM   4711  HG  LEU A 945      43.750  36.060  29.890  1.00  0.00           H
ATOM   4712  CD1 LEU A 945      43.180  37.140  31.760  1.00  0.00           C
ATOM   4713 HD11 LEU A 945      44.040  37.050  32.440  1.00  0.00           H
ATOM   4714 HD12 LEU A 945      42.330  37.080  32.480  1.00  0.00           H
ATOM   4715 HD13 LEU A 945      43.200  38.150  31.280  1.00  0.00           H
ATOM   4716  CD2 LEU A 945      43.080  34.600  31.290  1.00  0.00           C
ATOM   4717 HD21 LEU A 945      42.380  34.410  32.140  1.00  0.00           H
ATOM   4718 HD22 LEU A 945      44.090  34.320  31.640  1.00  0.00           H
ATOM   4719 HD23 LEU A 945      42.790  33.830  30.540  1.00  0.00           H
ATOM   4720  C   LEU A 945      39.830  35.320  28.500  1.00  0.00           C
ATOM   4721  O   LEU A 945      39.350  36.180  27.740  1.00  0.00           O
ATOM   4722  N   LYS A 946      39.010  34.360  28.970  1.00  0.00           N
ATOM   4723  HN  LYS A 946      39.510  33.660  29.490  1.00  0.00           H
ATOM   4724  CA  LYS A 946      37.620  34.290  28.720  1.00  0.00           C
ATOM   4725  HA  LYS A 946      37.150  35.230  28.960  1.00  0.00           H
ATOM   4726  CB  LYS A 946      37.350  33.850  27.250  1.00  0.00           C
ATOM   4727  HB1 LYS A 946      37.690  34.710  26.640  1.00  0.00           H
ATOM   4728  HB2 LYS A 946      36.250  33.780  27.120  1.00  0.00           H
ATOM   4729  CG  LYS A 946      38.000  32.530  26.860  1.00  0.00           C
ATOM   4730  HG1 LYS A 946      37.820  31.630  27.500  1.00  0.00           H
ATOM   4731  HG2 LYS A 946      39.110  32.520  26.870  1.00  0.00           H
ATOM   4732  CD  LYS A 946      37.680  32.140  25.360  1.00  0.00           C
ATOM   4733  HD1 LYS A 946      36.580  32.090  25.230  1.00  0.00           H
ATOM   4734  HD2 LYS A 946      38.130  31.130  25.260  1.00  0.00           H
ATOM   4735  CE  LYS A 946      38.270  33.040  24.260  1.00  0.00           C
ATOM   4736  HE1 LYS A 946      37.700  34.000  24.190  1.00  0.00           H
ATOM   4737  HE2 LYS A 946      38.030  32.470  23.340  1.00  0.00           H
ATOM   4738  NZ  LYS A 946      39.760  33.430  24.350  1.00  0.00           N
ATOM   4739  HZ1 LYS A 946      40.380  32.600  24.400  1.00  0.00           H
ATOM   4740  HZ2 LYS A 946      39.970  33.990  25.200  1.00  0.00           H
ATOM   4741  HZ3 LYS A 946      40.070  34.000  23.540  1.00  0.00           H
ATOM   4742  C   LYS A 946      36.850  33.250  29.680  1.00  0.00           C
ATOM   4743  O   LYS A 946      35.670  33.050  29.440  1.00  0.00           O
ATOM   4744  N   LYS A 947      37.440  32.670  30.730  1.00  0.00           N
ATOM   4745  HN  LYS A 947      38.420  32.760  30.920  1.00  0.00           H
ATOM   4746  CA  LYS A 947      36.760  31.690  31.560  1.00  0.00           C
ATOM   4747  HA  LYS A 947      36.040  31.280  30.870  1.00  0.00           H
ATOM   4748  CB  LYS A 947      37.710  30.570  32.090  1.00  0.00           C
ATOM   4749  HB1 LYS A 947      37.310  30.110  33.020  1.00  0.00           H
ATOM   4750  HB2 LYS A 947      38.600  31.110  32.450  1.00  0.00           H
ATOM   4751  CG  LYS A 947      38.120  29.590  30.960  1.00  0.00           C
ATOM   4752  HG1 LYS A 947      39.060  29.080  31.260  1.00  0.00           H
ATOM   4753  HG2 LYS A 947      38.320  30.210  30.060  1.00  0.00           H
ATOM   4754  CD  LYS A 947      37.070  28.600  30.610  1.00  0.00           C
ATOM   4755  HD1 LYS A 947      36.050  29.010  30.490  1.00  0.00           H
ATOM   4756  HD2 LYS A 947      37.030  27.810  31.380  1.00  0.00           H
ATOM   4757  CE  LYS A 947      37.410  27.690  29.380  1.00  0.00           C
ATOM   4758  HE1 LYS A 947      36.480  27.110  29.180  1.00  0.00           H
ATOM   4759  HE2 LYS A 947      38.270  27.010  29.550  1.00  0.00           H
ATOM   4760  NZ  LYS A 947      37.560  28.450  28.100  1.00  0.00           N
ATOM   4761  HZ1 LYS A 947      37.160  27.910  27.310  1.00  0.00           H
ATOM   4762  HZ2 LYS A 947      38.510  28.870  27.920  1.00  0.00           H
ATOM   4763  HZ3 LYS A 947      36.970  29.290  28.030  1.00  0.00           H
ATOM   4764  C   LYS A 947      35.890  32.180  32.720  1.00  0.00           C
ATOM   4765  O   LYS A 947      35.140  31.440  33.300  1.00  0.00           O
ATOM   4766  N   GLY A 948      36.040  33.450  33.200  1.00  0.00           N
ATOM   4767  HN  GLY A 948      36.650  34.020  32.650  1.00  0.00           H
ATOM   4768  CA  GLY A 948      35.120  34.010  34.220  1.00  0.00           C
ATOM   4769  HA1 GLY A 948      35.520  34.890  34.690  1.00  0.00           H
ATOM   4770  HA2 GLY A 948      34.970  33.270  35.000  1.00  0.00           H
ATOM   4771  C   GLY A 948      33.740  34.230  33.700  1.00  0.00           C
ATOM   4772  O   GLY A 948      33.230  33.590  32.770  1.00  0.00           O
ATOM   4773  N   ALA A 949      32.970  35.130  34.310  1.00  0.00           N
ATOM   4774  HN  ALA A 949      33.340  35.630  35.090  1.00  0.00           H
ATOM   4775  CA  ALA A 949      31.550  35.420  34.040  1.00  0.00           C
ATOM   4776  HA  ALA A 949      31.450  35.570  32.980  1.00  0.00           H
ATOM   4777  CB  ALA A 949      30.620  34.330  34.400  1.00  0.00           C
ATOM   4778  HB1 ALA A 949      30.710  33.450  33.720  1.00  0.00           H
ATOM   4779  HB2 ALA A 949      29.560  34.640  34.410  1.00  0.00           H
ATOM   4780  HB3 ALA A 949      30.900  33.990  35.430  1.00  0.00           H
ATOM   4781  C   ALA A 949      31.360  36.760  34.830  1.00  0.00           C
ATOM   4782  O   ALA A 949      31.430  36.800  36.040  1.00  0.00           O
ATOM   4783  N   GLY A 950      31.170  37.840  34.040  1.00  0.00           N
ATOM   4784  HN  GLY A 950      31.170  37.740  33.040  1.00  0.00           H
ATOM   4785  CA  GLY A 950      31.070  39.160  34.620  1.00  0.00           C
ATOM   4786  HA1 GLY A 950      30.100  39.250  35.080  1.00  0.00           H
ATOM   4787  HA2 GLY A 950      31.130  39.960  33.890  1.00  0.00           H
ATOM   4788  C   GLY A 950      32.120  39.630  35.570  1.00  0.00           C
ATOM   4789  O   GLY A 950      33.260  39.150  35.670  1.00  0.00           O
ATOM   4790  N   TYR A 951      31.820  40.590  36.420  1.00  0.00           N
ATOM   4791  HN  TYR A 951      30.970  41.090  36.310  1.00  0.00           H
ATOM   4792  CA  TYR A 951      32.680  41.120  37.470  1.00  0.00           C
ATOM   4793  HA  TYR A 951      33.470  40.420  37.700  1.00  0.00           H
ATOM   4794  CB  TYR A 951      33.360  42.420  36.950  1.00  0.00           C
ATOM   4795  HB1 TYR A 951      34.010  42.830  37.750  1.00  0.00           H
ATOM   4796  HB2 TYR A 951      32.570  43.130  36.660  1.00  0.00           H
ATOM   4797  CG  TYR A 951      34.270  42.150  35.750  1.00  0.00           C
ATOM   4798  CD1 TYR A 951      35.550  41.800  36.070  1.00  0.00           C
ATOM   4799  HD1 TYR A 951      35.890  41.730  37.100  1.00  0.00           H
ATOM   4800  CE1 TYR A 951      36.430  41.550  34.990  1.00  0.00           C
ATOM   4801  HE1 TYR A 951      37.380  41.060  35.160  1.00  0.00           H
ATOM   4802  CZ  TYR A 951      35.980  41.520  33.690  1.00  0.00           C
ATOM   4803  OH  TYR A 951      36.800  40.920  32.780  1.00  0.00           O
ATOM   4804  HH  TYR A 951      36.270  40.280  32.300  1.00  0.00           H
ATOM   4805  CD2 TYR A 951      33.790  42.110  34.370  1.00  0.00           C
ATOM   4806  HD2 TYR A 951      32.750  42.320  34.210  1.00  0.00           H
ATOM   4807  CE2 TYR A 951      34.680  41.750  33.340  1.00  0.00           C
ATOM   4808  HE2 TYR A 951      34.250  41.640  32.360  1.00  0.00           H
ATOM   4809  C   TYR A 951      31.990  41.590  38.720  1.00  0.00           C
ATOM   4810  O   TYR A 951      32.550  41.810  39.800  1.00  0.00           O
ATOM   4811  N   HSD A 952      30.580  41.720  38.640  1.00  0.00           N
ATOM   4812  HN  HSD A 952      30.120  41.540  37.780  1.00  0.00           H
ATOM   4813  CA  HSD A 952      29.750  42.130  39.740  1.00  0.00           C
ATOM   4814  HA  HSD A 952      30.180  43.090  40.000  1.00  0.00           H
ATOM   4815  CB  HSD A 952      28.240  42.270  39.400  1.00  0.00           C
ATOM   4816  HB1 HSD A 952      27.740  42.530  40.350  1.00  0.00           H
ATOM   4817  HB2 HSD A 952      27.860  41.240  39.160  1.00  0.00           H
ATOM   4818  ND1 HSD A 952      28.530  44.440  38.210  1.00  0.00           N
ATOM   4819  HD1 HSD A 952      29.430  44.660  38.600  1.00  0.00           H
ATOM   4820  CG  HSD A 952      27.920  43.210  38.330  1.00  0.00           C
ATOM   4821  CE1 HSD A 952      27.940  45.070  37.190  1.00  0.00           C
ATOM   4822  HE1 HSD A 952      28.250  46.050  36.850  1.00  0.00           H
ATOM   4823  NE2 HSD A 952      26.940  44.350  36.700  1.00  0.00           N
ATOM   4824  CD2 HSD A 952      26.970  43.170  37.400  1.00  0.00           C
ATOM   4825  HD2 HSD A 952      26.350  42.320  37.140  1.00  0.00           H
ATOM   4826  C   HSD A 952      29.940  40.940  40.780  1.00  0.00           C
ATOM   4827  O   HSD A 952      30.070  41.200  41.940  1.00  0.00           O
ATOM   4828  N   LEU A 953      30.040  39.660  40.320  1.00  0.00           N
ATOM   4829  HN  LEU A 953      30.020  39.480  39.340  1.00  0.00           H
ATOM   4830  CA  LEU A 953      30.250  38.490  41.220  1.00  0.00           C
ATOM   4831  HA  LEU A 953      29.450  38.590  41.930  1.00  0.00           H
ATOM   4832  CB  LEU A 953      30.080  37.200  40.440  1.00  0.00           C
ATOM   4833  HB1 LEU A 953      31.040  36.990  39.930  1.00  0.00           H
ATOM   4834  HB2 LEU A 953      29.250  37.300  39.720  1.00  0.00           H
ATOM   4835  CG  LEU A 953      29.800  36.010  41.340  1.00  0.00           C
ATOM   4836  HG  LEU A 953      30.510  35.930  42.190  1.00  0.00           H
ATOM   4837  CD1 LEU A 953      28.380  36.030  41.930  1.00  0.00           C
ATOM   4838 HD11 LEU A 953      28.190  35.260  42.710  1.00  0.00           H
ATOM   4839 HD12 LEU A 953      27.590  35.850  41.170  1.00  0.00           H
ATOM   4840 HD13 LEU A 953      28.190  36.970  42.470  1.00  0.00           H
ATOM   4841  CD2 LEU A 953      30.010  34.730  40.490  1.00  0.00           C
ATOM   4842 HD21 LEU A 953      31.080  34.650  40.190  1.00  0.00           H
ATOM   4843 HD22 LEU A 953      29.350  34.810  39.600  1.00  0.00           H
ATOM   4844 HD23 LEU A 953      29.790  33.800  41.060  1.00  0.00           H
ATOM   4845  C   LEU A 953      31.480  38.510  42.080  1.00  0.00           C
ATOM   4846  O   LEU A 953      31.360  38.220  43.310  1.00  0.00           O
ATOM   4847  N   ASP A 954      32.680  38.810  41.580  1.00  0.00           N
ATOM   4848  HN  ASP A 954      32.610  38.960  40.610  1.00  0.00           H
ATOM   4849  CA  ASP A 954      33.900  38.810  42.390  1.00  0.00           C
ATOM   4850  HA  ASP A 954      33.900  37.970  43.050  1.00  0.00           H
ATOM   4851  CB  ASP A 954      35.180  38.740  41.570  1.00  0.00           C
ATOM   4852  HB1 ASP A 954      35.350  37.720  41.150  1.00  0.00           H
ATOM   4853  HB2 ASP A 954      36.010  38.860  42.300  1.00  0.00           H
ATOM   4854  CG  ASP A 954      35.300  39.790  40.450  1.00  0.00           C
ATOM   4855  OD1 ASP A 954      35.110  39.660  39.240  1.00  0.00           O
ATOM   4856  OD2 ASP A 954      35.790  41.030  40.910  1.00  0.00           O
ATOM   4857  HD2 ASP A 954      35.960  41.740  40.280  1.00  0.00           H
ATOM   4858  C   ASP A 954      33.850  40.010  43.340  1.00  0.00           C
ATOM   4859  O   ASP A 954      34.140  39.900  44.560  1.00  0.00           O
ATOM   4860  N   LEU A 955      33.420  41.210  42.920  1.00  0.00           N
ATOM   4861  HN  LEU A 955      33.370  41.390  41.930  1.00  0.00           H
ATOM   4862  CA  LEU A 955      33.050  42.310  43.820  1.00  0.00           C
ATOM   4863  HA  LEU A 955      33.920  42.700  44.340  1.00  0.00           H
ATOM   4864  CB  LEU A 955      32.630  43.550  42.950  1.00  0.00           C
ATOM   4865  HB1 LEU A 955      31.850  43.170  42.270  1.00  0.00           H
ATOM   4866  HB2 LEU A 955      33.480  43.960  42.370  1.00  0.00           H
ATOM   4867  CG  LEU A 955      32.000  44.760  43.590  1.00  0.00           C
ATOM   4868  HG  LEU A 955      31.090  44.450  44.150  1.00  0.00           H
ATOM   4869  CD1 LEU A 955      32.920  45.330  44.680  1.00  0.00           C
ATOM   4870 HD11 LEU A 955      33.730  45.900  44.160  1.00  0.00           H
ATOM   4871 HD12 LEU A 955      33.450  44.590  45.320  1.00  0.00           H
ATOM   4872 HD13 LEU A 955      32.390  45.950  45.440  1.00  0.00           H
ATOM   4873  CD2 LEU A 955      31.550  45.870  42.600  1.00  0.00           C
ATOM   4874 HD21 LEU A 955      31.070  46.630  43.250  1.00  0.00           H
ATOM   4875 HD22 LEU A 955      30.840  45.460  41.850  1.00  0.00           H
ATOM   4876 HD23 LEU A 955      32.420  46.340  42.110  1.00  0.00           H
ATOM   4877  C   LEU A 955      32.000  41.950  44.820  1.00  0.00           C
ATOM   4878  O   LEU A 955      32.170  42.280  46.010  1.00  0.00           O
ATOM   4879  N   LEU A 956      30.920  41.200  44.460  1.00  0.00           N
ATOM   4880  HN  LEU A 956      30.820  41.170  43.460  1.00  0.00           H
ATOM   4881  CA  LEU A 956      29.880  40.720  45.390  1.00  0.00           C
ATOM   4882  HA  LEU A 956      29.380  41.600  45.750  1.00  0.00           H
ATOM   4883  CB  LEU A 956      28.800  39.970  44.660  1.00  0.00           C
ATOM   4884  HB1 LEU A 956      29.240  39.010  44.340  1.00  0.00           H
ATOM   4885  HB2 LEU A 956      28.400  40.580  43.820  1.00  0.00           H
ATOM   4886  CG  LEU A 956      27.580  39.510  45.510  1.00  0.00           C
ATOM   4887  HG  LEU A 956      27.980  38.800  46.260  1.00  0.00           H
ATOM   4888  CD1 LEU A 956      26.720  40.640  46.120  1.00  0.00           C
ATOM   4889 HD11 LEU A 956      26.510  41.370  45.310  1.00  0.00           H
ATOM   4890 HD12 LEU A 956      27.430  41.140  46.830  1.00  0.00           H
ATOM   4891 HD13 LEU A 956      25.810  40.300  46.650  1.00  0.00           H
ATOM   4892  CD2 LEU A 956      26.600  38.680  44.660  1.00  0.00           C
ATOM   4893 HD21 LEU A 956      27.030  37.790  44.160  1.00  0.00           H
ATOM   4894 HD22 LEU A 956      26.230  39.340  43.860  1.00  0.00           H
ATOM   4895 HD23 LEU A 956      25.790  38.310  45.320  1.00  0.00           H
ATOM   4896  C   LEU A 956      30.450  39.830  46.510  1.00  0.00           C
ATOM   4897  O   LEU A 956      30.210  40.060  47.660  1.00  0.00           O
ATOM   4898  N   MET A 957      31.410  38.910  46.130  1.00  0.00           N
ATOM   4899  HN  MET A 957      31.460  38.720  45.160  1.00  0.00           H
ATOM   4900  CA  MET A 957      32.000  38.010  47.100  1.00  0.00           C
ATOM   4901  HA  MET A 957      31.180  37.600  47.660  1.00  0.00           H
ATOM   4902  CB  MET A 957      32.630  36.720  46.600  1.00  0.00           C
ATOM   4903  HB1 MET A 957      33.100  36.140  47.420  1.00  0.00           H
ATOM   4904  HB2 MET A 957      33.460  37.000  45.910  1.00  0.00           H
ATOM   4905  CG  MET A 957      31.770  35.790  45.750  1.00  0.00           C
ATOM   4906  HG1 MET A 957      31.280  36.330  44.910  1.00  0.00           H
ATOM   4907  HG2 MET A 957      30.930  35.370  46.360  1.00  0.00           H
ATOM   4908  SD  MET A 957      32.720  34.490  44.900  1.00  0.00           S
ATOM   4909  CE  MET A 957      33.780  35.400  43.660  1.00  0.00           C
ATOM   4910  HE1 MET A 957      34.280  34.580  43.090  1.00  0.00           H
ATOM   4911  HE2 MET A 957      34.480  36.070  44.220  1.00  0.00           H
ATOM   4912  HE3 MET A 957      33.190  36.040  42.980  1.00  0.00           H
ATOM   4913  C   MET A 957      32.990  38.610  48.110  1.00  0.00           C
ATOM   4914  O   MET A 957      32.940  38.390  49.280  1.00  0.00           O
ATOM   4915  N   VAL A 958      33.790  39.520  47.660  1.00  0.00           N
ATOM   4916  HN  VAL A 958      33.840  39.640  46.680  1.00  0.00           H
ATOM   4917  CA  VAL A 958      34.630  40.410  48.440  1.00  0.00           C
ATOM   4918  HA  VAL A 958      35.280  39.820  49.060  1.00  0.00           H
ATOM   4919  CB  VAL A 958      35.660  41.110  47.560  1.00  0.00           C
ATOM   4920  HB  VAL A 958      35.810  40.420  46.680  1.00  0.00           H
ATOM   4921  CG1 VAL A 958      35.360  42.610  47.140  1.00  0.00           C
ATOM   4922 HG11 VAL A 958      35.890  42.910  46.200  1.00  0.00           H
ATOM   4923 HG12 VAL A 958      35.770  43.200  47.980  1.00  0.00           H
ATOM   4924 HG13 VAL A 958      34.280  42.830  47.130  1.00  0.00           H
ATOM   4925  CG2 VAL A 958      37.080  41.080  48.220  1.00  0.00           C
ATOM   4926 HG21 VAL A 958      37.190  41.620  49.190  1.00  0.00           H
ATOM   4927 HG22 VAL A 958      37.850  41.460  47.510  1.00  0.00           H
ATOM   4928 HG23 VAL A 958      37.230  40.020  48.500  1.00  0.00           H
ATOM   4929  C   VAL A 958      33.830  41.350  49.350  1.00  0.00           C
ATOM   4930  O   VAL A 958      34.160  41.550  50.480  1.00  0.00           O
ATOM   4931  N   GLY A 959      32.600  41.860  48.890  1.00  0.00           N
ATOM   4932  HN  GLY A 959      32.330  41.730  47.950  1.00  0.00           H
ATOM   4933  CA  GLY A 959      31.680  42.580  49.720  1.00  0.00           C
ATOM   4934  HA1 GLY A 959      30.990  42.900  48.950  1.00  0.00           H
ATOM   4935  HA2 GLY A 959      32.210  43.440  50.100  1.00  0.00           H
ATOM   4936  C   GLY A 959      30.910  41.700  50.800  1.00  0.00           C
ATOM   4937  O   GLY A 959      30.850  42.120  51.950  1.00  0.00           O
ATOM   4938  N   VAL A 960      30.460  40.470  50.380  1.00  0.00           N
ATOM   4939  HN  VAL A 960      30.650  40.280  49.420  1.00  0.00           H
ATOM   4940  CA  VAL A 960      29.790  39.590  51.280  1.00  0.00           C
ATOM   4941  HA  VAL A 960      28.970  40.110  51.740  1.00  0.00           H
ATOM   4942  CB  VAL A 960      29.090  38.470  50.590  1.00  0.00           C
ATOM   4943  HB  VAL A 960      29.640  38.180  49.670  1.00  0.00           H
ATOM   4944  CG1 VAL A 960      28.990  37.240  51.450  1.00  0.00           C
ATOM   4945 HG11 VAL A 960      28.460  36.460  50.880  1.00  0.00           H
ATOM   4946 HG12 VAL A 960      28.450  37.320  52.420  1.00  0.00           H
ATOM   4947 HG13 VAL A 960      30.020  36.900  51.690  1.00  0.00           H
ATOM   4948  CG2 VAL A 960      27.720  38.950  50.140  1.00  0.00           C
ATOM   4949 HG21 VAL A 960      27.360  38.180  49.430  1.00  0.00           H
ATOM   4950 HG22 VAL A 960      27.770  39.880  49.550  1.00  0.00           H
ATOM   4951 HG23 VAL A 960      26.950  39.070  50.930  1.00  0.00           H
ATOM   4952  C   VAL A 960      30.730  39.200  52.460  1.00  0.00           C
ATOM   4953  O   VAL A 960      30.390  39.130  53.640  1.00  0.00           O
ATOM   4954  N   MET A 961      31.970  38.920  52.110  1.00  0.00           N
ATOM   4955  HN  MET A 961      32.260  38.990  51.160  1.00  0.00           H
ATOM   4956  CA  MET A 961      32.990  38.410  53.020  1.00  0.00           C
ATOM   4957  HA  MET A 961      32.640  37.710  53.760  1.00  0.00           H
ATOM   4958  CB  MET A 961      34.140  37.610  52.240  1.00  0.00           C
ATOM   4959  HB1 MET A 961      35.010  37.370  52.900  1.00  0.00           H
ATOM   4960  HB2 MET A 961      34.390  38.200  51.330  1.00  0.00           H
ATOM   4961  CG  MET A 961      33.510  36.230  51.740  1.00  0.00           C
ATOM   4962  HG1 MET A 961      34.350  35.690  51.270  1.00  0.00           H
ATOM   4963  HG2 MET A 961      32.710  36.470  51.010  1.00  0.00           H
ATOM   4964  SD  MET A 961      32.780  35.150  53.000  1.00  0.00           S
ATOM   4965  CE  MET A 961      34.270  34.990  54.070  1.00  0.00           C
ATOM   4966  HE1 MET A 961      35.220  34.940  53.510  1.00  0.00           H
ATOM   4967  HE2 MET A 961      34.250  34.060  54.680  1.00  0.00           H
ATOM   4968  HE3 MET A 961      34.450  35.700  54.890  1.00  0.00           H
ATOM   4969  C   MET A 961      33.590  39.550  53.880  1.00  0.00           C
ATOM   4970  O   MET A 961      34.230  39.250  54.920  1.00  0.00           O
ATOM   4971  N   LEU A 962      33.480  40.820  53.420  1.00  0.00           N
ATOM   4972  HN  LEU A 962      33.300  41.060  52.480  1.00  0.00           H
ATOM   4973  CA  LEU A 962      33.780  41.980  54.250  1.00  0.00           C
ATOM   4974  HA  LEU A 962      34.780  41.880  54.640  1.00  0.00           H
ATOM   4975  CB  LEU A 962      33.780  43.250  53.370  1.00  0.00           C
ATOM   4976  HB1 LEU A 962      32.740  43.430  53.060  1.00  0.00           H
ATOM   4977  HB2 LEU A 962      34.430  43.080  52.480  1.00  0.00           H
ATOM   4978  CG  LEU A 962      34.600  44.420  54.030  1.00  0.00           C
ATOM   4979  HG  LEU A 962      35.420  43.970  54.640  1.00  0.00           H
ATOM   4980  CD1 LEU A 962      35.330  45.210  52.960  1.00  0.00           C
ATOM   4981 HD11 LEU A 962      35.850  46.080  53.440  1.00  0.00           H
ATOM   4982 HD12 LEU A 962      34.660  45.490  52.130  1.00  0.00           H
ATOM   4983 HD13 LEU A 962      36.100  44.550  52.500  1.00  0.00           H
ATOM   4984  CD2 LEU A 962      33.630  45.290  54.880  1.00  0.00           C
ATOM   4985 HD21 LEU A 962      33.070  46.120  54.390  1.00  0.00           H
ATOM   4986 HD22 LEU A 962      34.120  45.820  55.720  1.00  0.00           H
ATOM   4987 HD23 LEU A 962      32.880  44.620  55.360  1.00  0.00           H
ATOM   4988  C   LEU A 962      32.790  42.010  55.390  1.00  0.00           C
ATOM   4989  O   LEU A 962      33.140  42.340  56.550  1.00  0.00           O
ATOM   4990  N   GLY A 963      31.540  41.840  55.080  1.00  0.00           N
ATOM   4991  HN  GLY A 963      31.300  41.650  54.130  1.00  0.00           H
ATOM   4992  CA  GLY A 963      30.490  41.660  56.100  1.00  0.00           C
ATOM   4993  HA1 GLY A 963      29.580  41.490  55.530  1.00  0.00           H
ATOM   4994  HA2 GLY A 963      30.460  42.550  56.710  1.00  0.00           H
ATOM   4995  C   GLY A 963      30.870  40.510  57.050  1.00  0.00           C
ATOM   4996  O   GLY A 963      30.970  40.720  58.230  1.00  0.00           O
ATOM   4997  N   VAL A 964      31.150  39.350  56.520  1.00  0.00           N
ATOM   4998  HN  VAL A 964      31.000  39.230  55.530  1.00  0.00           H
ATOM   4999  CA  VAL A 964      31.460  38.170  57.350  1.00  0.00           C
ATOM   5000  HA  VAL A 964      30.700  37.970  58.100  1.00  0.00           H
ATOM   5001  CB  VAL A 964      31.440  36.980  56.550  1.00  0.00           C
ATOM   5002  HB  VAL A 964      32.070  37.050  55.630  1.00  0.00           H
ATOM   5003  CG1 VAL A 964      32.000  35.820  57.290  1.00  0.00           C
ATOM   5004 HG11 VAL A 964      33.110  35.830  57.420  1.00  0.00           H
ATOM   5005 HG12 VAL A 964      31.800  34.970  56.610  1.00  0.00           H
ATOM   5006 HG13 VAL A 964      31.430  35.570  58.210  1.00  0.00           H
ATOM   5007  CG2 VAL A 964      30.020  36.720  56.100  1.00  0.00           C
ATOM   5008 HG21 VAL A 964      30.080  35.930  55.320  1.00  0.00           H
ATOM   5009 HG22 VAL A 964      29.560  37.650  55.690  1.00  0.00           H
ATOM   5010 HG23 VAL A 964      29.410  36.300  56.920  1.00  0.00           H
ATOM   5011  C   VAL A 964      32.650  38.400  58.320  1.00  0.00           C
ATOM   5012  O   VAL A 964      32.630  38.130  59.500  1.00  0.00           O
ATOM   5013  N   CYS A 965      33.740  39.000  57.750  1.00  0.00           N
ATOM   5014  HN  CYS A 965      33.780  39.150  56.780  1.00  0.00           H
ATOM   5015  CA  CYS A 965      35.030  39.250  58.490  1.00  0.00           C
ATOM   5016  HA  CYS A 965      35.330  38.420  59.110  1.00  0.00           H
ATOM   5017  CB  CYS A 965      36.170  39.550  57.490  1.00  0.00           C
ATOM   5018  HB1 CYS A 965      36.990  40.130  57.980  1.00  0.00           H
ATOM   5019  HB2 CYS A 965      35.730  40.240  56.740  1.00  0.00           H
ATOM   5020  SG  CYS A 965      36.740  38.000  56.690  1.00  0.00           S
ATOM   5021  HG1 CYS A 965      37.590  38.530  55.830  1.00  0.00           H
ATOM   5022  C   CYS A 965      34.900  40.460  59.450  1.00  0.00           C
ATOM   5023  O   CYS A 965      35.630  40.380  60.420  1.00  0.00           O
ATOM   5024  N   SER A 966      33.930  41.380  59.320  1.00  0.00           N
ATOM   5025  HN  SER A 966      33.410  41.420  58.470  1.00  0.00           H
ATOM   5026  CA  SER A 966      33.490  42.250  60.400  1.00  0.00           C
ATOM   5027  HA  SER A 966      34.370  42.850  60.610  1.00  0.00           H
ATOM   5028  CB  SER A 966      32.330  43.210  59.960  1.00  0.00           C
ATOM   5029  HB1 SER A 966      32.090  43.980  60.710  1.00  0.00           H
ATOM   5030  HB2 SER A 966      31.360  42.660  59.850  1.00  0.00           H
ATOM   5031  OG  SER A 966      32.630  43.990  58.760  1.00  0.00           O
ATOM   5032  HG1 SER A 966      32.860  43.390  58.040  1.00  0.00           H
ATOM   5033  C   SER A 966      32.950  41.550  61.650  1.00  0.00           C
ATOM   5034  O   SER A 966      33.400  41.830  62.730  1.00  0.00           O
ATOM   5035  N   VAL A 967      32.100  40.450  61.460  1.00  0.00           N
ATOM   5036  HN  VAL A 967      31.880  40.310  60.500  1.00  0.00           H
ATOM   5037  CA  VAL A 967      31.600  39.590  62.550  1.00  0.00           C
ATOM   5038  HA  VAL A 967      31.340  40.260  63.350  1.00  0.00           H
ATOM   5039  CB  VAL A 967      30.380  38.890  62.030  1.00  0.00           C
ATOM   5040  HB  VAL A 967      30.640  38.380  61.070  1.00  0.00           H
ATOM   5041  CG1 VAL A 967      29.860  37.810  63.030  1.00  0.00           C
ATOM   5042 HG11 VAL A 967      29.810  38.290  64.020  1.00  0.00           H
ATOM   5043 HG12 VAL A 967      30.570  36.960  63.100  1.00  0.00           H
ATOM   5044 HG13 VAL A 967      28.850  37.420  62.770  1.00  0.00           H
ATOM   5045  CG2 VAL A 967      29.230  39.860  61.790  1.00  0.00           C
ATOM   5046 HG21 VAL A 967      29.140  40.500  62.700  1.00  0.00           H
ATOM   5047 HG22 VAL A 967      28.310  39.260  61.720  1.00  0.00           H
ATOM   5048 HG23 VAL A 967      29.390  40.450  60.850  1.00  0.00           H
ATOM   5049  C   VAL A 967      32.670  38.670  63.140  1.00  0.00           C
ATOM   5050  O   VAL A 967      32.460  38.190  64.280  1.00  0.00           O
ATOM   5051  N   MET A 968      33.770  38.440  62.410  1.00  0.00           N
ATOM   5052  HN  MET A 968      33.740  38.730  61.440  1.00  0.00           H
ATOM   5053  CA  MET A 968      34.890  37.660  62.880  1.00  0.00           C
ATOM   5054  HA  MET A 968      34.530  37.060  63.700  1.00  0.00           H
ATOM   5055  CB  MET A 968      35.150  36.660  61.790  1.00  0.00           C
ATOM   5056  HB1 MET A 968      36.150  36.200  61.940  1.00  0.00           H
ATOM   5057  HB2 MET A 968      35.180  37.240  60.850  1.00  0.00           H
ATOM   5058  CG  MET A 968      34.120  35.540  61.700  1.00  0.00           C
ATOM   5059  HG1 MET A 968      34.270  34.930  60.790  1.00  0.00           H
ATOM   5060  HG2 MET A 968      33.110  36.010  61.580  1.00  0.00           H
[truncated: 6,873,249 more chars]
