# Supplementary material for: CryoEM and computational modeling structural insights into the pH regulator NBCn1
Source: Nat Commun. 2025 Nov 11;16:9932. doi: 10.1038/s41467-025-64868-z (PMC12606367; doi:10.1038/s41467-025-64868-z)
Supplement: Supplementary file 7 — Supplementary Data 5 [file 41467_2025_64868_MOESM7_ESM.zip › 100ns_z_restr_MD_NBCn1_2NaCO3/hNBCn1_IF/z-restr_hNBCn1_IF_2NaCO3_last_step_71.pdb]

REMARK    GENERATED BY TRJCONV
TITLE     Title t= 101000.00000 step= 50500000
REMARK    THIS IS A SIMULATION BOX
CRYST1   93.247   93.247  102.654  90.00  90.00  90.00 P 1           1
MODEL        1
ATOM      1  N   LEU A 585      26.380  37.240  36.480  1.00  0.00           N
ATOM      2  HT1 LEU A 585      26.700  38.070  35.920  1.00  0.00           H
ATOM      3  HT2 LEU A 585      25.390  37.110  36.210  1.00  0.00           H
ATOM      4  HT3 LEU A 585      26.900  36.390  36.190  1.00  0.00           H
ATOM      5  CA  LEU A 585      26.580  37.470  37.990  1.00  0.00           C
ATOM      6  HA  LEU A 585      27.630  37.650  38.140  1.00  0.00           H
ATOM      7  CB  LEU A 585      25.680  38.720  38.290  1.00  0.00           C
ATOM      8  HB1 LEU A 585      24.670  38.460  37.930  1.00  0.00           H
ATOM      9  HB2 LEU A 585      26.080  39.510  37.630  1.00  0.00           H
ATOM     10  CG  LEU A 585      25.690  39.200  39.690  1.00  0.00           C
ATOM     11  HG  LEU A 585      25.450  38.320  40.320  1.00  0.00           H
ATOM     12  CD1 LEU A 585      27.050  39.750  40.160  1.00  0.00           C
ATOM     13 HD11 LEU A 585      26.950  40.270  41.150  1.00  0.00           H
ATOM     14 HD12 LEU A 585      27.470  40.540  39.510  1.00  0.00           H
ATOM     15 HD13 LEU A 585      27.780  38.930  40.260  1.00  0.00           H
ATOM     16  CD2 LEU A 585      24.650  40.310  39.850  1.00  0.00           C
ATOM     17 HD21 LEU A 585      23.680  39.850  40.110  1.00  0.00           H
ATOM     18 HD22 LEU A 585      24.610  41.110  39.070  1.00  0.00           H
ATOM     19 HD23 LEU A 585      24.820  40.930  40.760  1.00  0.00           H
ATOM     20  C   LEU A 585      26.030  36.280  38.770  1.00  0.00           C
ATOM     21  O   LEU A 585      26.750  35.370  39.240  1.00  0.00           O
ATOM     22  N   ILE A 586      24.680  36.150  38.940  1.00  0.00           N
ATOM     23  HN  ILE A 586      24.120  36.930  38.680  1.00  0.00           H
ATOM     24  CA  ILE A 586      24.020  35.070  39.610  1.00  0.00           C
ATOM     25  HA  ILE A 586      24.500  34.850  40.560  1.00  0.00           H
ATOM     26  CB  ILE A 586      22.570  35.450  39.820  1.00  0.00           C
ATOM     27  HB  ILE A 586      22.140  35.630  38.820  1.00  0.00           H
ATOM     28  CG2 ILE A 586      21.820  34.210  40.580  1.00  0.00           C
ATOM     29 HG21 ILE A 586      22.490  33.880  41.390  1.00  0.00           H
ATOM     30 HG22 ILE A 586      21.610  33.390  39.850  1.00  0.00           H
ATOM     31 HG23 ILE A 586      20.850  34.350  41.110  1.00  0.00           H
ATOM     32  CG1 ILE A 586      22.280  36.770  40.570  1.00  0.00           C
ATOM     33 HG11 ILE A 586      21.170  36.880  40.610  1.00  0.00           H
ATOM     34 HG12 ILE A 586      22.750  37.640  40.070  1.00  0.00           H
ATOM     35  CD  ILE A 586      22.810  36.720  41.980  1.00  0.00           C
ATOM     36  HD1 ILE A 586      22.380  37.630  42.430  1.00  0.00           H
ATOM     37  HD2 ILE A 586      23.900  36.560  42.080  1.00  0.00           H
ATOM     38  HD3 ILE A 586      22.450  35.860  42.580  1.00  0.00           H
ATOM     39  C   ILE A 586      24.160  33.660  38.990  1.00  0.00           C
ATOM     40  O   ILE A 586      24.530  32.660  39.650  1.00  0.00           O
ATOM     41  N   LEU A 587      23.970  33.650  37.640  1.00  0.00           N
ATOM     42  HN  LEU A 587      23.550  34.410  37.160  1.00  0.00           H
ATOM     43  CA  LEU A 587      24.180  32.340  36.940  1.00  0.00           C
ATOM     44  HA  LEU A 587      23.530  31.550  37.280  1.00  0.00           H
ATOM     45  CB  LEU A 587      23.880  32.740  35.440  1.00  0.00           C
ATOM     46  HB1 LEU A 587      24.490  33.650  35.230  1.00  0.00           H
ATOM     47  HB2 LEU A 587      22.800  33.010  35.450  1.00  0.00           H
ATOM     48  CG  LEU A 587      24.000  31.540  34.490  1.00  0.00           C
ATOM     49  HG  LEU A 587      25.030  31.100  34.550  1.00  0.00           H
ATOM     50  CD1 LEU A 587      23.150  30.340  35.030  1.00  0.00           C
ATOM     51 HD11 LEU A 587      23.240  29.480  34.350  1.00  0.00           H
ATOM     52 HD12 LEU A 587      22.060  30.590  35.050  1.00  0.00           H
ATOM     53 HD13 LEU A 587      23.420  29.830  35.990  1.00  0.00           H
ATOM     54  CD2 LEU A 587      23.580  31.740  33.100  1.00  0.00           C
ATOM     55 HD21 LEU A 587      23.820  30.860  32.470  1.00  0.00           H
ATOM     56 HD22 LEU A 587      23.980  32.620  32.540  1.00  0.00           H
ATOM     57 HD23 LEU A 587      22.470  31.760  33.100  1.00  0.00           H
ATOM     58  C   LEU A 587      25.650  31.740  37.020  1.00  0.00           C
ATOM     59  O   LEU A 587      25.850  30.550  37.050  1.00  0.00           O
ATOM     60  N   ASP A 588      26.730  32.570  37.090  1.00  0.00           N
ATOM     61  HN  ASP A 588      26.510  33.540  37.160  1.00  0.00           H
ATOM     62  CA  ASP A 588      28.120  32.180  36.920  1.00  0.00           C
ATOM     63  HA  ASP A 588      28.150  31.820  35.910  1.00  0.00           H
ATOM     64  CB  ASP A 588      28.870  33.540  37.160  1.00  0.00           C
ATOM     65  HB1 ASP A 588      29.940  33.440  37.400  1.00  0.00           H
ATOM     66  HB2 ASP A 588      28.430  33.980  38.080  1.00  0.00           H
ATOM     67  CG  ASP A 588      28.670  34.340  35.950  1.00  0.00           C
ATOM     68  OD1 ASP A 588      29.480  34.280  34.980  1.00  0.00           O
ATOM     69  OD2 ASP A 588      27.650  35.070  35.840  1.00  0.00           O
ATOM     70  C   ASP A 588      28.570  31.130  37.920  1.00  0.00           C
ATOM     71  O   ASP A 588      29.050  30.070  37.600  1.00  0.00           O
ATOM     72  N   ILE A 589      28.170  31.270  39.230  1.00  0.00           N
ATOM     73  HN  ILE A 589      27.640  32.090  39.410  1.00  0.00           H
ATOM     74  CA  ILE A 589      28.390  30.510  40.500  1.00  0.00           C
ATOM     75  HA  ILE A 589      29.470  30.450  40.470  1.00  0.00           H
ATOM     76  CB  ILE A 589      27.670  31.170  41.680  1.00  0.00           C
ATOM     77  HB  ILE A 589      26.560  31.100  41.720  1.00  0.00           H
ATOM     78  CG2 ILE A 589      28.140  30.530  42.980  1.00  0.00           C
ATOM     79 HG21 ILE A 589      28.020  29.430  43.070  1.00  0.00           H
ATOM     80 HG22 ILE A 589      27.570  31.020  43.810  1.00  0.00           H
ATOM     81 HG23 ILE A 589      29.170  30.880  43.210  1.00  0.00           H
ATOM     82  CG1 ILE A 589      27.800  32.760  41.610  1.00  0.00           C
ATOM     83 HG11 ILE A 589      27.080  32.980  40.800  1.00  0.00           H
ATOM     84 HG12 ILE A 589      28.750  33.000  41.070  1.00  0.00           H
ATOM     85  CD  ILE A 589      27.650  33.510  42.820  1.00  0.00           C
ATOM     86  HD1 ILE A 589      28.370  33.050  43.530  1.00  0.00           H
ATOM     87  HD2 ILE A 589      26.630  33.360  43.250  1.00  0.00           H
ATOM     88  HD3 ILE A 589      27.940  34.550  42.580  1.00  0.00           H
ATOM     89  C   ILE A 589      28.020  29.050  40.260  1.00  0.00           C
ATOM     90  O   ILE A 589      28.740  28.100  40.560  1.00  0.00           O
ATOM     91  N   LYS A 590      26.840  28.870  39.670  1.00  0.00           N
ATOM     92  HN  LYS A 590      26.280  29.650  39.370  1.00  0.00           H
ATOM     93  CA  LYS A 590      26.160  27.630  39.390  1.00  0.00           C
ATOM     94  HA  LYS A 590      26.520  26.900  40.120  1.00  0.00           H
ATOM     95  CB  LYS A 590      24.660  27.620  39.720  1.00  0.00           C
ATOM     96  HB1 LYS A 590      24.500  27.670  40.810  1.00  0.00           H
ATOM     97  HB2 LYS A 590      24.210  26.650  39.380  1.00  0.00           H
ATOM     98  CG  LYS A 590      23.790  28.780  39.100  1.00  0.00           C
ATOM     99  HG1 LYS A 590      23.950  28.660  38.010  1.00  0.00           H
ATOM    100  HG2 LYS A 590      24.170  29.730  39.520  1.00  0.00           H
ATOM    101  CD  LYS A 590      22.260  28.570  39.240  1.00  0.00           C
ATOM    102  HD1 LYS A 590      22.090  28.500  40.340  1.00  0.00           H
ATOM    103  HD2 LYS A 590      21.930  27.730  38.600  1.00  0.00           H
ATOM    104  CE  LYS A 590      21.470  29.880  38.800  1.00  0.00           C
ATOM    105  HE1 LYS A 590      21.800  29.990  37.750  1.00  0.00           H
ATOM    106  HE2 LYS A 590      21.750  30.690  39.500  1.00  0.00           H
ATOM    107  NZ  LYS A 590      19.980  29.690  38.860  1.00  0.00           N
ATOM    108  HZ1 LYS A 590      19.490  29.010  39.470  1.00  0.00           H
ATOM    109  HZ2 LYS A 590      19.760  29.540  37.850  1.00  0.00           H
ATOM    110  HZ3 LYS A 590      19.550  30.590  39.160  1.00  0.00           H
ATOM    111  C   LYS A 590      26.450  26.940  38.100  1.00  0.00           C
ATOM    112  O   LYS A 590      26.690  25.740  38.050  1.00  0.00           O
ATOM    113  N   ARG A 591      26.590  27.730  37.080  1.00  0.00           N
ATOM    114  HN  ARG A 591      26.600  28.700  37.310  1.00  0.00           H
ATOM    115  CA  ARG A 591      26.890  27.260  35.720  1.00  0.00           C
ATOM    116  HA  ARG A 591      26.180  26.510  35.400  1.00  0.00           H
ATOM    117  CB  ARG A 591      26.740  28.520  34.860  1.00  0.00           C
ATOM    118  HB1 ARG A 591      27.300  29.270  35.460  1.00  0.00           H
ATOM    119  HB2 ARG A 591      25.680  28.840  34.960  1.00  0.00           H
ATOM    120  CG  ARG A 591      27.270  28.450  33.370  1.00  0.00           C
ATOM    121  HG1 ARG A 591      28.380  28.310  33.360  1.00  0.00           H
ATOM    122  HG2 ARG A 591      27.230  29.480  32.970  1.00  0.00           H
ATOM    123  CD  ARG A 591      26.560  27.370  32.470  1.00  0.00           C
ATOM    124  HD1 ARG A 591      25.440  27.340  32.470  1.00  0.00           H
ATOM    125  HD2 ARG A 591      27.040  26.400  32.730  1.00  0.00           H
ATOM    126  NE  ARG A 591      26.900  27.700  31.010  1.00  0.00           N
ATOM    127  HE  ARG A 591      27.310  28.570  30.730  1.00  0.00           H
ATOM    128  CZ  ARG A 591      26.790  26.750  30.080  1.00  0.00           C
ATOM    129  NH1 ARG A 591      26.680  25.460  30.330  1.00  0.00           N
ATOM    130 HH11 ARG A 591      26.660  25.090  31.260  1.00  0.00           H
ATOM    131 HH12 ARG A 591      26.550  24.790  29.600  1.00  0.00           H
ATOM    132  NH2 ARG A 591      26.870  27.030  28.780  1.00  0.00           N
ATOM    133 HH21 ARG A 591      26.970  26.270  28.130  1.00  0.00           H
ATOM    134 HH22 ARG A 591      26.940  27.990  28.530  1.00  0.00           H
ATOM    135  C   ARG A 591      28.290  26.790  35.540  1.00  0.00           C
ATOM    136  O   ARG A 591      28.540  26.050  34.640  1.00  0.00           O
ATOM    137  N   LYS A 592      29.180  27.360  36.330  1.00  0.00           N
ATOM    138  HN  LYS A 592      28.980  28.100  36.970  1.00  0.00           H
ATOM    139  CA  LYS A 592      30.580  27.010  36.190  1.00  0.00           C
ATOM    140  HA  LYS A 592      30.790  26.590  35.220  1.00  0.00           H
ATOM    141  CB  LYS A 592      31.370  28.360  36.240  1.00  0.00           C
ATOM    142  HB1 LYS A 592      32.460  28.140  36.180  1.00  0.00           H
ATOM    143  HB2 LYS A 592      31.130  28.990  37.110  1.00  0.00           H
ATOM    144  CG  LYS A 592      31.190  29.180  35.020  1.00  0.00           C
ATOM    145  HG1 LYS A 592      30.130  29.190  34.690  1.00  0.00           H
ATOM    146  HG2 LYS A 592      31.800  28.760  34.180  1.00  0.00           H
ATOM    147  CD  LYS A 592      31.680  30.620  35.280  1.00  0.00           C
ATOM    148  HD1 LYS A 592      32.730  30.590  35.630  1.00  0.00           H
ATOM    149  HD2 LYS A 592      31.010  31.050  36.060  1.00  0.00           H
ATOM    150  CE  LYS A 592      31.500  31.480  34.030  1.00  0.00           C
ATOM    151  HE1 LYS A 592      30.430  31.470  33.730  1.00  0.00           H
ATOM    152  HE2 LYS A 592      32.160  31.190  33.170  1.00  0.00           H
ATOM    153  NZ  LYS A 592      31.890  32.890  34.340  1.00  0.00           N
ATOM    154  HZ1 LYS A 592      31.240  33.370  35.000  1.00  0.00           H
ATOM    155  HZ2 LYS A 592      31.940  33.390  33.440  1.00  0.00           H
ATOM    156  HZ3 LYS A 592      32.860  32.880  34.740  1.00  0.00           H
ATOM    157  C   LYS A 592      31.120  26.010  37.190  1.00  0.00           C
ATOM    158  O   LYS A 592      32.320  25.720  37.240  1.00  0.00           O
ATOM    159  N   ALA A 593      30.230  25.560  38.050  1.00  0.00           N
ATOM    160  HN  ALA A 593      29.270  25.840  38.040  1.00  0.00           H
ATOM    161  CA  ALA A 593      30.510  24.560  39.020  1.00  0.00           C
ATOM    162  HA  ALA A 593      31.350  24.840  39.630  1.00  0.00           H
ATOM    163  CB  ALA A 593      29.280  24.360  39.990  1.00  0.00           C
ATOM    164  HB1 ALA A 593      28.330  24.330  39.420  1.00  0.00           H
ATOM    165  HB2 ALA A 593      29.130  25.310  40.530  1.00  0.00           H
ATOM    166  HB3 ALA A 593      29.350  23.430  40.600  1.00  0.00           H
ATOM    167  C   ALA A 593      30.910  23.210  38.300  1.00  0.00           C
ATOM    168  O   ALA A 593      31.890  22.610  38.760  1.00  0.00           O
ATOM    169  N   PRO A 594      30.340  22.740  37.210  1.00  0.00           N
ATOM    170  CD  PRO A 594      28.980  23.030  36.710  1.00  0.00           C
ATOM    171  HD1 PRO A 594      29.010  23.900  36.030  1.00  0.00           H
ATOM    172  HD2 PRO A 594      28.240  23.170  37.540  1.00  0.00           H
ATOM    173  CA  PRO A 594      30.950  21.570  36.560  1.00  0.00           C
ATOM    174  HA  PRO A 594      31.060  20.780  37.270  1.00  0.00           H
ATOM    175  CB  PRO A 594      29.940  21.230  35.480  1.00  0.00           C
ATOM    176  HB1 PRO A 594      29.840  20.130  35.300  1.00  0.00           H
ATOM    177  HB2 PRO A 594      30.100  21.760  34.520  1.00  0.00           H
ATOM    178  CG  PRO A 594      28.600  21.710  36.000  1.00  0.00           C
ATOM    179  HG1 PRO A 594      27.750  21.710  35.280  1.00  0.00           H
ATOM    180  HG2 PRO A 594      28.220  21.160  36.870  1.00  0.00           H
ATOM    181  C   PRO A 594      32.330  21.820  35.880  1.00  0.00           C
ATOM    182  O   PRO A 594      32.980  20.870  35.430  1.00  0.00           O
ATOM    183  N   PHE A 595      32.770  23.110  35.730  1.00  0.00           N
ATOM    184  HN  PHE A 595      32.290  23.930  36.030  1.00  0.00           H
ATOM    185  CA  PHE A 595      33.960  23.390  35.100  1.00  0.00           C
ATOM    186  HA  PHE A 595      34.310  22.600  34.430  1.00  0.00           H
ATOM    187  CB  PHE A 595      33.900  24.690  34.260  1.00  0.00           C
ATOM    188  HB1 PHE A 595      34.850  24.890  33.720  1.00  0.00           H
ATOM    189  HB2 PHE A 595      33.530  25.460  34.980  1.00  0.00           H
ATOM    190  CG  PHE A 595      32.720  24.660  33.250  1.00  0.00           C
ATOM    191  CD1 PHE A 595      31.970  25.830  33.000  1.00  0.00           C
ATOM    192  HD1 PHE A 595      32.230  26.750  33.500  1.00  0.00           H
ATOM    193  CE1 PHE A 595      30.740  25.780  32.270  1.00  0.00           C
ATOM    194  HE1 PHE A 595      30.190  26.670  32.050  1.00  0.00           H
ATOM    195  CZ  PHE A 595      30.370  24.520  31.630  1.00  0.00           C
ATOM    196  HZ  PHE A 595      29.540  24.480  30.960  1.00  0.00           H
ATOM    197  CD2 PHE A 595      32.330  23.470  32.590  1.00  0.00           C
ATOM    198  HD2 PHE A 595      33.070  22.690  32.640  1.00  0.00           H
ATOM    199  CE2 PHE A 595      31.210  23.420  31.720  1.00  0.00           C
ATOM    200  HE2 PHE A 595      31.020  22.570  31.090  1.00  0.00           H
ATOM    201  C   PHE A 595      35.180  23.550  36.040  1.00  0.00           C
ATOM    202  O   PHE A 595      36.330  23.780  35.620  1.00  0.00           O
ATOM    203  N   PHE A 596      34.860  23.470  37.380  1.00  0.00           N
ATOM    204  HN  PHE A 596      33.900  23.350  37.620  1.00  0.00           H
ATOM    205  CA  PHE A 596      35.770  23.500  38.520  1.00  0.00           C
ATOM    206  HA  PHE A 596      36.390  24.370  38.440  1.00  0.00           H
ATOM    207  CB  PHE A 596      35.000  23.490  39.830  1.00  0.00           C
ATOM    208  HB1 PHE A 596      34.360  22.580  39.920  1.00  0.00           H
ATOM    209  HB2 PHE A 596      34.330  24.370  39.840  1.00  0.00           H
ATOM    210  CG  PHE A 596      35.950  23.490  41.050  1.00  0.00           C
ATOM    211  CD1 PHE A 596      35.780  22.590  42.100  1.00  0.00           C
ATOM    212  HD1 PHE A 596      35.040  21.830  41.910  1.00  0.00           H
ATOM    213  CE1 PHE A 596      36.600  22.660  43.230  1.00  0.00           C
ATOM    214  HE1 PHE A 596      36.330  21.960  44.010  1.00  0.00           H
ATOM    215  CZ  PHE A 596      37.550  23.690  43.300  1.00  0.00           C
ATOM    216  HZ  PHE A 596      38.200  23.740  44.150  1.00  0.00           H
ATOM    217  CD2 PHE A 596      36.780  24.540  41.220  1.00  0.00           C
ATOM    218  HD2 PHE A 596      36.760  25.410  40.570  1.00  0.00           H
ATOM    219  CE2 PHE A 596      37.700  24.590  42.330  1.00  0.00           C
ATOM    220  HE2 PHE A 596      38.380  25.410  42.520  1.00  0.00           H
ATOM    221  C   PHE A 596      36.810  22.320  38.410  1.00  0.00           C
ATOM    222  O   PHE A 596      38.000  22.600  38.270  1.00  0.00           O
ATOM    223  N   LEU A 597      36.350  21.060  38.150  1.00  0.00           N
ATOM    224  HN  LEU A 597      35.380  20.840  38.220  1.00  0.00           H
ATOM    225  CA  LEU A 597      37.190  19.950  37.720  1.00  0.00           C
ATOM    226  HA  LEU A 597      37.800  19.850  38.610  1.00  0.00           H
ATOM    227  CB  LEU A 597      36.250  18.790  37.580  1.00  0.00           C
ATOM    228  HB1 LEU A 597      35.470  19.030  36.810  1.00  0.00           H
ATOM    229  HB2 LEU A 597      35.670  18.810  38.530  1.00  0.00           H
ATOM    230  CG  LEU A 597      36.930  17.490  37.340  1.00  0.00           C
ATOM    231  HG  LEU A 597      37.430  17.470  36.340  1.00  0.00           H
ATOM    232  CD1 LEU A 597      37.970  17.110  38.410  1.00  0.00           C
ATOM    233 HD11 LEU A 597      38.210  16.030  38.240  1.00  0.00           H
ATOM    234 HD12 LEU A 597      37.470  17.250  39.390  1.00  0.00           H
ATOM    235 HD13 LEU A 597      38.800  17.840  38.450  1.00  0.00           H
ATOM    236  CD2 LEU A 597      35.850  16.380  37.230  1.00  0.00           C
ATOM    237 HD21 LEU A 597      35.040  16.550  36.480  1.00  0.00           H
ATOM    238 HD22 LEU A 597      35.330  16.150  38.180  1.00  0.00           H
ATOM    239 HD23 LEU A 597      36.400  15.480  36.890  1.00  0.00           H
ATOM    240  C   LEU A 597      38.200  20.220  36.580  1.00  0.00           C
ATOM    241  O   LEU A 597      39.390  19.870  36.690  1.00  0.00           O
ATOM    242  N   SER A 598      37.870  20.980  35.520  1.00  0.00           N
ATOM    243  HN  SER A 598      37.000  21.450  35.490  1.00  0.00           H
ATOM    244  CA  SER A 598      38.720  21.340  34.420  1.00  0.00           C
ATOM    245  HA  SER A 598      39.220  20.430  34.120  1.00  0.00           H
ATOM    246  CB  SER A 598      37.930  21.830  33.150  1.00  0.00           C
ATOM    247  HB1 SER A 598      37.460  22.790  33.500  1.00  0.00           H
ATOM    248  HB2 SER A 598      37.100  21.150  32.880  1.00  0.00           H
ATOM    249  OG  SER A 598      38.800  21.980  32.020  1.00  0.00           O
ATOM    250  HG1 SER A 598      39.180  21.100  31.960  1.00  0.00           H
ATOM    251  C   SER A 598      39.720  22.370  34.840  1.00  0.00           C
ATOM    252  O   SER A 598      40.800  22.510  34.240  1.00  0.00           O
ATOM    253  N   ASP A 599      39.400  23.350  35.710  1.00  0.00           N
ATOM    254  HN  ASP A 599      38.490  23.570  36.060  1.00  0.00           H
ATOM    255  CA  ASP A 599      40.400  24.190  36.380  1.00  0.00           C
ATOM    256  HA  ASP A 599      41.070  24.640  35.660  1.00  0.00           H
ATOM    257  CB  ASP A 599      39.690  25.220  37.280  1.00  0.00           C
ATOM    258  HB1 ASP A 599      40.480  25.830  37.760  1.00  0.00           H
ATOM    259  HB2 ASP A 599      39.060  24.810  38.090  1.00  0.00           H
ATOM    260  CG  ASP A 599      38.740  26.190  36.660  1.00  0.00           C
ATOM    261  OD1 ASP A 599      38.620  26.190  35.440  1.00  0.00           O
ATOM    262  OD2 ASP A 599      38.110  26.930  37.460  1.00  0.00           O
ATOM    263  C   ASP A 599      41.320  23.370  37.250  1.00  0.00           C
ATOM    264  O   ASP A 599      42.470  23.650  37.290  1.00  0.00           O
ATOM    265  N   PHE A 600      40.880  22.410  38.010  1.00  0.00           N
ATOM    266  HN  PHE A 600      39.900  22.220  38.000  1.00  0.00           H
ATOM    267  CA  PHE A 600      41.730  21.620  38.900  1.00  0.00           C
ATOM    268  HA  PHE A 600      42.280  22.240  39.590  1.00  0.00           H
ATOM    269  CB  PHE A 600      40.770  20.710  39.800  1.00  0.00           C
ATOM    270  HB1 PHE A 600      40.130  20.040  39.190  1.00  0.00           H
ATOM    271  HB2 PHE A 600      40.120  21.330  40.440  1.00  0.00           H
ATOM    272  CG  PHE A 600      41.510  19.750  40.720  1.00  0.00           C
ATOM    273  CD1 PHE A 600      41.900  18.510  40.200  1.00  0.00           C
ATOM    274  HD1 PHE A 600      41.640  18.320  39.170  1.00  0.00           H
ATOM    275  CE1 PHE A 600      42.580  17.700  41.040  1.00  0.00           C
ATOM    276  HE1 PHE A 600      42.770  16.690  40.700  1.00  0.00           H
ATOM    277  CZ  PHE A 600      42.830  18.030  42.380  1.00  0.00           C
ATOM    278  HZ  PHE A 600      43.280  17.250  42.980  1.00  0.00           H
ATOM    279  CD2 PHE A 600      41.750  20.090  42.040  1.00  0.00           C
ATOM    280  HD2 PHE A 600      41.530  21.100  42.380  1.00  0.00           H
ATOM    281  CE2 PHE A 600      42.480  19.230  42.880  1.00  0.00           C
ATOM    282  HE2 PHE A 600      42.670  19.500  43.920  1.00  0.00           H
ATOM    283  C   PHE A 600      42.830  20.880  38.210  1.00  0.00           C
ATOM    284  O   PHE A 600      44.000  20.850  38.620  1.00  0.00           O
ATOM    285  N   LYS A 601      42.450  20.260  37.060  1.00  0.00           N
ATOM    286  HN  LYS A 601      41.480  20.210  36.820  1.00  0.00           H
ATOM    287  CA  LYS A 601      43.350  19.490  36.330  1.00  0.00           C
ATOM    288  HA  LYS A 601      43.840  18.820  37.020  1.00  0.00           H
ATOM    289  CB  LYS A 601      42.520  18.800  35.190  1.00  0.00           C
ATOM    290  HB1 LYS A 601      43.240  18.600  34.360  1.00  0.00           H
ATOM    291  HB2 LYS A 601      41.780  19.470  34.720  1.00  0.00           H
ATOM    292  CG  LYS A 601      41.760  17.520  35.580  1.00  0.00           C
ATOM    293  HG1 LYS A 601      41.210  17.710  36.520  1.00  0.00           H
ATOM    294  HG2 LYS A 601      42.540  16.760  35.820  1.00  0.00           H
ATOM    295  CD  LYS A 601      40.740  17.140  34.440  1.00  0.00           C
ATOM    296  HD1 LYS A 601      41.340  16.900  33.550  1.00  0.00           H
ATOM    297  HD2 LYS A 601      40.180  18.080  34.210  1.00  0.00           H
ATOM    298  CE  LYS A 601      39.810  16.000  34.870  1.00  0.00           C
ATOM    299  HE1 LYS A 601      39.260  16.330  35.790  1.00  0.00           H
ATOM    300  HE2 LYS A 601      40.390  15.060  35.010  1.00  0.00           H
ATOM    301  NZ  LYS A 601      38.930  15.760  33.710  1.00  0.00           N
ATOM    302  HZ1 LYS A 601      38.370  14.890  33.890  1.00  0.00           H
ATOM    303  HZ2 LYS A 601      39.490  15.590  32.850  1.00  0.00           H
ATOM    304  HZ3 LYS A 601      38.280  16.570  33.650  1.00  0.00           H
ATOM    305  C   LYS A 601      44.500  20.350  35.810  1.00  0.00           C
ATOM    306  O   LYS A 601      45.710  20.000  35.850  1.00  0.00           O
ATOM    307  N   ASP A 602      44.220  21.550  35.310  1.00  0.00           N
ATOM    308  HN  ASP A 602      43.320  21.940  35.480  1.00  0.00           H
ATOM    309  CA  ASP A 602      45.240  22.420  34.680  1.00  0.00           C
ATOM    310  HA  ASP A 602      45.850  21.860  33.980  1.00  0.00           H
ATOM    311  CB  ASP A 602      44.560  23.720  34.000  1.00  0.00           C
ATOM    312  HB1 ASP A 602      45.120  24.670  34.120  1.00  0.00           H
ATOM    313  HB2 ASP A 602      43.550  23.790  34.450  1.00  0.00           H
ATOM    314  CG  ASP A 602      44.310  23.360  32.520  1.00  0.00           C
ATOM    315  OD1 ASP A 602      43.600  24.190  31.860  1.00  0.00           O
ATOM    316  OD2 ASP A 602      44.910  22.480  31.920  1.00  0.00           O
ATOM    317  C   ASP A 602      46.170  22.910  35.780  1.00  0.00           C
ATOM    318  O   ASP A 602      47.370  22.920  35.480  1.00  0.00           O
ATOM    319  N   ALA A 603      45.710  23.130  37.080  1.00  0.00           N
ATOM    320  HN  ALA A 603      44.730  22.970  37.210  1.00  0.00           H
ATOM    321  CA  ALA A 603      46.610  23.460  38.140  1.00  0.00           C
ATOM    322  HA  ALA A 603      47.030  24.450  37.970  1.00  0.00           H
ATOM    323  CB  ALA A 603      45.770  23.630  39.330  1.00  0.00           C
ATOM    324  HB1 ALA A 603      44.940  24.360  39.260  1.00  0.00           H
ATOM    325  HB2 ALA A 603      46.410  23.940  40.190  1.00  0.00           H
ATOM    326  HB3 ALA A 603      45.270  22.680  39.590  1.00  0.00           H
ATOM    327  C   ALA A 603      47.740  22.410  38.430  1.00  0.00           C
ATOM    328  O   ALA A 603      48.760  22.790  39.010  1.00  0.00           O
ATOM    329  N   LEU A 604      47.520  21.120  38.080  1.00  0.00           N
ATOM    330  HN  LEU A 604      46.650  20.810  37.690  1.00  0.00           H
ATOM    331  CA  LEU A 604      48.500  20.030  38.430  1.00  0.00           C
ATOM    332  HA  LEU A 604      48.750  20.170  39.470  1.00  0.00           H
ATOM    333  CB  LEU A 604      47.860  18.620  38.270  1.00  0.00           C
ATOM    334  HB1 LEU A 604      48.490  17.940  38.890  1.00  0.00           H
ATOM    335  HB2 LEU A 604      47.910  18.300  37.200  1.00  0.00           H
ATOM    336  CG  LEU A 604      46.410  18.480  38.900  1.00  0.00           C
ATOM    337  HG  LEU A 604      45.740  19.070  38.230  1.00  0.00           H
ATOM    338  CD1 LEU A 604      45.830  17.070  38.810  1.00  0.00           C
ATOM    339 HD11 LEU A 604      46.500  16.360  39.330  1.00  0.00           H
ATOM    340 HD12 LEU A 604      45.630  16.750  37.770  1.00  0.00           H
ATOM    341 HD13 LEU A 604      44.810  16.950  39.250  1.00  0.00           H
ATOM    342  CD2 LEU A 604      46.180  19.120  40.300  1.00  0.00           C
ATOM    343 HD21 LEU A 604      46.590  20.140  40.420  1.00  0.00           H
ATOM    344 HD22 LEU A 604      46.670  18.500  41.080  1.00  0.00           H
ATOM    345 HD23 LEU A 604      45.100  19.170  40.560  1.00  0.00           H
ATOM    346  C   LEU A 604      49.770  20.020  37.500  1.00  0.00           C
ATOM    347  O   LEU A 604      49.960  19.190  36.660  1.00  0.00           O
ATOM    348  N   SER A 605      50.580  21.050  37.600  1.00  0.00           N
ATOM    349  HN  SER A 605      50.550  21.720  38.340  1.00  0.00           H
ATOM    350  CA  SER A 605      51.680  21.220  36.620  1.00  0.00           C
ATOM    351  HA  SER A 605      52.250  20.310  36.580  1.00  0.00           H
ATOM    352  CB  SER A 605      51.160  21.660  35.230  1.00  0.00           C
ATOM    353  HB1 SER A 605      50.470  20.890  34.830  1.00  0.00           H
ATOM    354  HB2 SER A 605      51.980  21.700  34.470  1.00  0.00           H
ATOM    355  OG  SER A 605      50.400  22.840  35.250  1.00  0.00           O
ATOM    356  HG1 SER A 605      49.560  22.720  35.700  1.00  0.00           H
ATOM    357  C   SER A 605      52.680  22.240  37.160  1.00  0.00           C
ATOM    358  O   SER A 605      52.370  23.060  38.080  1.00  0.00           O
ATOM    359  N   LEU A 606      53.930  22.130  36.720  1.00  0.00           N
ATOM    360  HN  LEU A 606      54.040  21.650  35.850  1.00  0.00           H
ATOM    361  CA  LEU A 606      55.110  22.790  37.260  1.00  0.00           C
ATOM    362  HA  LEU A 606      55.050  22.560  38.310  1.00  0.00           H
ATOM    363  CB  LEU A 606      56.430  22.180  36.710  1.00  0.00           C
ATOM    364  HB1 LEU A 606      57.320  22.730  37.090  1.00  0.00           H
ATOM    365  HB2 LEU A 606      56.430  22.400  35.620  1.00  0.00           H
ATOM    366  CG  LEU A 606      56.530  20.720  37.120  1.00  0.00           C
ATOM    367  HG  LEU A 606      55.630  20.150  36.830  1.00  0.00           H
ATOM    368  CD1 LEU A 606      57.770  20.260  36.420  1.00  0.00           C
ATOM    369 HD11 LEU A 606      58.580  20.820  36.930  1.00  0.00           H
ATOM    370 HD12 LEU A 606      57.740  20.600  35.360  1.00  0.00           H
ATOM    371 HD13 LEU A 606      57.860  19.160  36.450  1.00  0.00           H
ATOM    372  CD2 LEU A 606      56.710  20.480  38.670  1.00  0.00           C
ATOM    373 HD21 LEU A 606      57.100  19.490  38.950  1.00  0.00           H
ATOM    374 HD22 LEU A 606      55.700  20.540  39.120  1.00  0.00           H
ATOM    375 HD23 LEU A 606      57.380  21.290  39.010  1.00  0.00           H
ATOM    376  C   LEU A 606      55.030  24.360  37.200  1.00  0.00           C
ATOM    377  O   LEU A 606      55.390  25.080  38.160  1.00  0.00           O
ATOM    378  N   GLN A 607      54.600  24.900  36.020  1.00  0.00           N
ATOM    379  HN  GLN A 607      54.530  24.260  35.260  1.00  0.00           H
ATOM    380  CA  GLN A 607      54.320  26.330  35.810  1.00  0.00           C
ATOM    381  HA  GLN A 607      55.250  26.820  36.030  1.00  0.00           H
ATOM    382  CB  GLN A 607      53.920  26.550  34.310  1.00  0.00           C
ATOM    383  HB1 GLN A 607      53.500  27.580  34.270  1.00  0.00           H
ATOM    384  HB2 GLN A 607      53.140  25.820  34.060  1.00  0.00           H
ATOM    385  CG  GLN A 607      55.120  26.440  33.280  1.00  0.00           C
ATOM    386  HG1 GLN A 607      54.770  26.620  32.240  1.00  0.00           H
ATOM    387  HG2 GLN A 607      55.570  25.420  33.190  1.00  0.00           H
ATOM    388  CD  GLN A 607      56.210  27.620  33.380  1.00  0.00           C
ATOM    389  OE1 GLN A 607      56.110  28.540  34.150  1.00  0.00           O
ATOM    390  NE2 GLN A 607      57.120  27.650  32.340  1.00  0.00           N
ATOM    391 HE21 GLN A 607      57.580  28.530  32.220  1.00  0.00           H
ATOM    392 HE22 GLN A 607      56.920  27.060  31.550  1.00  0.00           H
ATOM    393  C   GLN A 607      53.250  26.890  36.820  1.00  0.00           C
ATOM    394  O   GLN A 607      53.350  28.010  37.330  1.00  0.00           O
ATOM    395  N   CYS A 608      52.190  26.120  37.140  1.00  0.00           N
ATOM    396  HN  CYS A 608      52.170  25.220  36.710  1.00  0.00           H
ATOM    397  CA  CYS A 608      51.230  26.410  38.150  1.00  0.00           C
ATOM    398  HA  CYS A 608      50.740  27.370  38.080  1.00  0.00           H
ATOM    399  CB  CYS A 608      50.000  25.560  38.140  1.00  0.00           C
ATOM    400  HB1 CYS A 608      49.310  25.580  39.030  1.00  0.00           H
ATOM    401  HB2 CYS A 608      50.390  24.510  38.130  1.00  0.00           H
ATOM    402  SG  CYS A 608      49.060  25.900  36.610  1.00  0.00           S
ATOM    403  HG1 CYS A 608      50.100  25.690  35.810  1.00  0.00           H
ATOM    404  C   CYS A 608      51.790  26.390  39.580  1.00  0.00           C
ATOM    405  O   CYS A 608      51.520  27.280  40.330  1.00  0.00           O
ATOM    406  N   LEU A 609      52.610  25.310  39.920  1.00  0.00           N
ATOM    407  HN  LEU A 609      52.810  24.640  39.200  1.00  0.00           H
ATOM    408  CA  LEU A 609      53.200  25.230  41.250  1.00  0.00           C
ATOM    409  HA  LEU A 609      52.320  25.250  41.870  1.00  0.00           H
ATOM    410  CB  LEU A 609      54.000  23.870  41.430  1.00  0.00           C
ATOM    411  HB1 LEU A 609      54.740  23.740  40.600  1.00  0.00           H
ATOM    412  HB2 LEU A 609      53.220  23.110  41.180  1.00  0.00           H
ATOM    413  CG  LEU A 609      54.660  23.630  42.740  1.00  0.00           C
ATOM    414  HG  LEU A 609      55.420  24.370  43.080  1.00  0.00           H
ATOM    415  CD1 LEU A 609      53.570  23.660  43.750  1.00  0.00           C
ATOM    416 HD11 LEU A 609      53.910  23.350  44.760  1.00  0.00           H
ATOM    417 HD12 LEU A 609      52.720  22.990  43.490  1.00  0.00           H
ATOM    418 HD13 LEU A 609      52.990  24.600  43.840  1.00  0.00           H
ATOM    419  CD2 LEU A 609      55.370  22.300  42.770  1.00  0.00           C
ATOM    420 HD21 LEU A 609      55.980  22.120  43.690  1.00  0.00           H
ATOM    421 HD22 LEU A 609      56.070  22.250  41.910  1.00  0.00           H
ATOM    422 HD23 LEU A 609      54.730  21.440  42.490  1.00  0.00           H
ATOM    423  C   LEU A 609      54.210  26.360  41.510  1.00  0.00           C
ATOM    424  O   LEU A 609      54.400  27.010  42.540  1.00  0.00           O
ATOM    425  N   ALA A 610      54.910  26.820  40.450  1.00  0.00           N
ATOM    426  HN  ALA A 610      54.980  26.240  39.640  1.00  0.00           H
ATOM    427  CA  ALA A 610      55.780  28.000  40.380  1.00  0.00           C
ATOM    428  HA  ALA A 610      56.570  27.960  41.120  1.00  0.00           H
ATOM    429  CB  ALA A 610      56.460  27.970  38.960  1.00  0.00           C
ATOM    430  HB1 ALA A 610      57.080  28.900  38.890  1.00  0.00           H
ATOM    431  HB2 ALA A 610      55.600  28.040  38.260  1.00  0.00           H
ATOM    432  HB3 ALA A 610      57.130  27.150  38.640  1.00  0.00           H
ATOM    433  C   ALA A 610      55.020  29.260  40.530  1.00  0.00           C
ATOM    434  O   ALA A 610      55.490  30.230  41.100  1.00  0.00           O
ATOM    435  N   SER A 611      53.810  29.370  39.870  1.00  0.00           N
ATOM    436  HN  SER A 611      53.710  28.670  39.170  1.00  0.00           H
ATOM    437  CA  SER A 611      52.940  30.440  39.930  1.00  0.00           C
ATOM    438  HA  SER A 611      53.560  31.320  39.860  1.00  0.00           H
ATOM    439  CB  SER A 611      51.830  30.440  38.770  1.00  0.00           C
ATOM    440  HB1 SER A 611      51.090  29.610  38.870  1.00  0.00           H
ATOM    441  HB2 SER A 611      52.470  30.420  37.880  1.00  0.00           H
ATOM    442  OG  SER A 611      51.040  31.590  38.740  1.00  0.00           O
ATOM    443  HG1 SER A 611      51.590  32.340  38.920  1.00  0.00           H
ATOM    444  C   SER A 611      52.300  30.550  41.250  1.00  0.00           C
ATOM    445  O   SER A 611      52.240  31.620  41.820  1.00  0.00           O
ATOM    446  N   ILE A 612      51.880  29.430  41.850  1.00  0.00           N
ATOM    447  HN  ILE A 612      51.990  28.570  41.350  1.00  0.00           H
ATOM    448  CA  ILE A 612      51.400  29.370  43.240  1.00  0.00           C
ATOM    449  HA  ILE A 612      50.540  30.020  43.300  1.00  0.00           H
ATOM    450  CB  ILE A 612      51.040  27.940  43.530  1.00  0.00           C
ATOM    451  HB  ILE A 612      51.890  27.380  43.080  1.00  0.00           H
ATOM    452  CG2 ILE A 612      51.030  27.560  45.020  1.00  0.00           C
ATOM    453 HG21 ILE A 612      50.600  28.360  45.680  1.00  0.00           H
ATOM    454 HG22 ILE A 612      52.120  27.510  45.260  1.00  0.00           H
ATOM    455 HG23 ILE A 612      50.560  26.580  45.220  1.00  0.00           H
ATOM    456  CG1 ILE A 612      49.710  27.690  42.830  1.00  0.00           C
ATOM    457 HG11 ILE A 612      49.610  28.250  41.870  1.00  0.00           H
ATOM    458 HG12 ILE A 612      48.880  28.230  43.360  1.00  0.00           H
ATOM    459  CD  ILE A 612      49.410  26.220  42.540  1.00  0.00           C
ATOM    460  HD1 ILE A 612      50.290  25.950  41.930  1.00  0.00           H
ATOM    461  HD2 ILE A 612      48.430  26.110  42.030  1.00  0.00           H
ATOM    462  HD3 ILE A 612      49.370  25.760  43.560  1.00  0.00           H
ATOM    463  C   ILE A 612      52.420  29.940  44.270  1.00  0.00           C
ATOM    464  O   ILE A 612      52.020  30.830  45.010  1.00  0.00           O
ATOM    465  N   LEU A 613      53.660  29.420  44.260  1.00  0.00           N
ATOM    466  HN  LEU A 613      53.800  28.830  43.460  1.00  0.00           H
ATOM    467  CA  LEU A 613      54.830  29.820  45.070  1.00  0.00           C
ATOM    468  HA  LEU A 613      54.560  29.870  46.120  1.00  0.00           H
ATOM    469  CB  LEU A 613      55.950  28.800  44.740  1.00  0.00           C
ATOM    470  HB1 LEU A 613      56.930  29.190  45.080  1.00  0.00           H
ATOM    471  HB2 LEU A 613      55.970  28.610  43.660  1.00  0.00           H
ATOM    472  CG  LEU A 613      55.840  27.510  45.530  1.00  0.00           C
ATOM    473  HG  LEU A 613      54.830  27.060  45.420  1.00  0.00           H
ATOM    474  CD1 LEU A 613      56.720  26.440  44.890  1.00  0.00           C
ATOM    475 HD11 LEU A 613      56.530  26.460  43.800  1.00  0.00           H
ATOM    476 HD12 LEU A 613      56.530  25.480  45.420  1.00  0.00           H
ATOM    477 HD13 LEU A 613      57.800  26.740  44.910  1.00  0.00           H
ATOM    478  CD2 LEU A 613      56.150  27.790  47.040  1.00  0.00           C
ATOM    479 HD21 LEU A 613      55.340  28.430  47.450  1.00  0.00           H
ATOM    480 HD22 LEU A 613      57.150  28.260  47.160  1.00  0.00           H
ATOM    481 HD23 LEU A 613      56.190  26.800  47.530  1.00  0.00           H
ATOM    482  C   LEU A 613      55.230  31.270  44.870  1.00  0.00           C
ATOM    483  O   LEU A 613      55.360  31.970  45.890  1.00  0.00           O
ATOM    484  N   PHE A 614      55.260  31.780  43.640  1.00  0.00           N
ATOM    485  HN  PHE A 614      55.180  31.160  42.850  1.00  0.00           H
ATOM    486  CA  PHE A 614      55.520  33.140  43.300  1.00  0.00           C
ATOM    487  HA  PHE A 614      56.370  33.490  43.850  1.00  0.00           H
ATOM    488  CB  PHE A 614      55.940  33.260  41.770  1.00  0.00           C
ATOM    489  HB1 PHE A 614      55.160  32.750  41.170  1.00  0.00           H
ATOM    490  HB2 PHE A 614      56.920  32.730  41.630  1.00  0.00           H
ATOM    491  CG  PHE A 614      56.110  34.610  41.240  1.00  0.00           C
ATOM    492  CD1 PHE A 614      56.640  35.710  41.970  1.00  0.00           C
ATOM    493  HD1 PHE A 614      57.220  35.430  42.830  1.00  0.00           H
ATOM    494  CE1 PHE A 614      56.520  37.010  41.540  1.00  0.00           C
ATOM    495  HE1 PHE A 614      56.970  37.840  42.090  1.00  0.00           H
ATOM    496  CZ  PHE A 614      56.090  37.260  40.240  1.00  0.00           C
ATOM    497  HZ  PHE A 614      56.040  38.240  39.770  1.00  0.00           H
ATOM    498  CD2 PHE A 614      55.480  34.940  39.960  1.00  0.00           C
ATOM    499  HD2 PHE A 614      55.060  34.140  39.360  1.00  0.00           H
ATOM    500  CE2 PHE A 614      55.590  36.180  39.380  1.00  0.00           C
ATOM    501  HE2 PHE A 614      55.190  36.480  38.420  1.00  0.00           H
ATOM    502  C   PHE A 614      54.480  34.150  43.770  1.00  0.00           C
ATOM    503  O   PHE A 614      54.820  35.100  44.490  1.00  0.00           O
ATOM    504  N   LEU A 615      53.100  33.980  43.490  1.00  0.00           N
ATOM    505  HN  LEU A 615      52.810  33.150  43.030  1.00  0.00           H
ATOM    506  CA  LEU A 615      52.090  34.860  44.010  1.00  0.00           C
ATOM    507  HA  LEU A 615      52.440  35.890  43.970  1.00  0.00           H
ATOM    508  CB  LEU A 615      50.900  34.830  42.980  1.00  0.00           C
ATOM    509  HB1 LEU A 615      49.930  34.850  43.490  1.00  0.00           H
ATOM    510  HB2 LEU A 615      50.980  33.900  42.390  1.00  0.00           H
ATOM    511  CG  LEU A 615      50.890  35.890  41.780  1.00  0.00           C
ATOM    512  HG  LEU A 615      49.960  35.630  41.230  1.00  0.00           H
ATOM    513  CD1 LEU A 615      50.780  37.340  42.200  1.00  0.00           C
ATOM    514 HD11 LEU A 615      50.750  38.000  41.310  1.00  0.00           H
ATOM    515 HD12 LEU A 615      51.730  37.640  42.720  1.00  0.00           H
ATOM    516 HD13 LEU A 615      49.880  37.480  42.840  1.00  0.00           H
ATOM    517  CD2 LEU A 615      52.150  35.820  40.890  1.00  0.00           C
ATOM    518 HD21 LEU A 615      52.360  34.750  40.700  1.00  0.00           H
ATOM    519 HD22 LEU A 615      53.010  36.310  41.380  1.00  0.00           H
ATOM    520 HD23 LEU A 615      51.940  36.290  39.900  1.00  0.00           H
ATOM    521  C   LEU A 615      51.690  34.730  45.480  1.00  0.00           C
ATOM    522  O   LEU A 615      51.190  35.640  46.120  1.00  0.00           O
ATOM    523  N   TYR A 616      52.060  33.600  46.120  1.00  0.00           N
ATOM    524  HN  TYR A 616      52.430  32.800  45.680  1.00  0.00           H
ATOM    525  CA  TYR A 616      52.100  33.530  47.560  1.00  0.00           C
ATOM    526  HA  TYR A 616      51.120  33.860  47.890  1.00  0.00           H
ATOM    527  CB  TYR A 616      52.360  32.030  47.970  1.00  0.00           C
ATOM    528  HB1 TYR A 616      53.030  31.500  47.250  1.00  0.00           H
ATOM    529  HB2 TYR A 616      51.350  31.580  47.920  1.00  0.00           H
ATOM    530  CG  TYR A 616      52.840  31.840  49.410  1.00  0.00           C
ATOM    531  CD1 TYR A 616      54.180  31.540  49.660  1.00  0.00           C
ATOM    532  HD1 TYR A 616      54.920  31.540  48.880  1.00  0.00           H
ATOM    533  CE1 TYR A 616      54.560  31.370  51.000  1.00  0.00           C
ATOM    534  HE1 TYR A 616      55.510  30.900  51.160  1.00  0.00           H
ATOM    535  CZ  TYR A 616      53.620  31.390  52.030  1.00  0.00           C
ATOM    536  OH  TYR A 616      54.030  31.140  53.310  1.00  0.00           O
ATOM    537  HH  TYR A 616      53.240  31.210  53.870  1.00  0.00           H
ATOM    538  CD2 TYR A 616      51.840  31.810  50.400  1.00  0.00           C
ATOM    539  HD2 TYR A 616      50.780  31.970  50.260  1.00  0.00           H
ATOM    540  CE2 TYR A 616      52.280  31.740  51.730  1.00  0.00           C
ATOM    541  HE2 TYR A 616      51.530  31.800  52.510  1.00  0.00           H
ATOM    542  C   TYR A 616      53.140  34.510  48.230  1.00  0.00           C
ATOM    543  O   TYR A 616      52.750  35.150  49.190  1.00  0.00           O
ATOM    544  N   CYS A 617      54.410  34.530  47.770  1.00  0.00           N
ATOM    545  HN  CYS A 617      54.760  33.910  47.060  1.00  0.00           H
ATOM    546  CA  CYS A 617      55.450  35.400  48.260  1.00  0.00           C
ATOM    547  HA  CYS A 617      55.590  35.250  49.320  1.00  0.00           H
ATOM    548  CB  CYS A 617      56.660  34.930  47.480  1.00  0.00           C
ATOM    549  HB1 CYS A 617      57.400  35.740  47.660  1.00  0.00           H
ATOM    550  HB2 CYS A 617      56.420  34.900  46.400  1.00  0.00           H
ATOM    551  SG  CYS A 617      57.390  33.320  48.040  1.00  0.00           S
ATOM    552  HG1 CYS A 617      56.470  32.580  47.450  1.00  0.00           H
ATOM    553  C   CYS A 617      55.050  36.910  48.010  1.00  0.00           C
ATOM    554  O   CYS A 617      55.200  37.740  48.930  1.00  0.00           O
ATOM    555  N   ALA A 618      54.550  37.210  46.790  1.00  0.00           N
ATOM    556  HN  ALA A 618      54.490  36.510  46.090  1.00  0.00           H
ATOM    557  CA  ALA A 618      54.090  38.490  46.320  1.00  0.00           C
ATOM    558  HA  ALA A 618      54.890  39.180  46.560  1.00  0.00           H
ATOM    559  CB  ALA A 618      53.830  38.580  44.790  1.00  0.00           C
ATOM    560  HB1 ALA A 618      54.660  38.140  44.200  1.00  0.00           H
ATOM    561  HB2 ALA A 618      53.720  39.640  44.480  1.00  0.00           H
ATOM    562  HB3 ALA A 618      52.920  38.020  44.470  1.00  0.00           H
ATOM    563  C   ALA A 618      52.900  39.060  47.050  1.00  0.00           C
ATOM    564  O   ALA A 618      52.860  40.270  47.180  1.00  0.00           O
ATOM    565  N   CYS A 619      51.880  38.280  47.540  1.00  0.00           N
ATOM    566  HN  CYS A 619      51.930  37.290  47.460  1.00  0.00           H
ATOM    567  CA  CYS A 619      50.750  38.710  48.340  1.00  0.00           C
ATOM    568  HA  CYS A 619      50.360  39.660  48.030  1.00  0.00           H
ATOM    569  CB  CYS A 619      49.580  37.680  48.230  1.00  0.00           C
ATOM    570  HB1 CYS A 619      49.900  36.740  48.720  1.00  0.00           H
ATOM    571  HB2 CYS A 619      49.440  37.440  47.150  1.00  0.00           H
ATOM    572  SG  CYS A 619      48.050  38.150  49.070  1.00  0.00           S
ATOM    573  HG1 CYS A 619      47.930  39.420  48.680  1.00  0.00           H
ATOM    574  C   CYS A 619      51.090  38.700  49.840  1.00  0.00           C
ATOM    575  O   CYS A 619      50.690  39.570  50.620  1.00  0.00           O
ATOM    576  N   MET A 620      51.980  37.820  50.190  1.00  0.00           N
ATOM    577  HN  MET A 620      52.430  37.180  49.570  1.00  0.00           H
ATOM    578  CA  MET A 620      52.550  37.780  51.530  1.00  0.00           C
ATOM    579  HA  MET A 620      51.710  37.640  52.190  1.00  0.00           H
ATOM    580  CB  MET A 620      53.350  36.440  51.850  1.00  0.00           C
ATOM    581  HB1 MET A 620      54.140  36.320  51.070  1.00  0.00           H
ATOM    582  HB2 MET A 620      52.560  35.660  51.730  1.00  0.00           H
ATOM    583  CG  MET A 620      53.970  36.470  53.300  1.00  0.00           C
ATOM    584  HG1 MET A 620      54.710  37.290  53.320  1.00  0.00           H
ATOM    585  HG2 MET A 620      54.650  35.600  53.420  1.00  0.00           H
ATOM    586  SD  MET A 620      52.740  36.560  54.630  1.00  0.00           S
ATOM    587  CE  MET A 620      52.390  34.760  54.670  1.00  0.00           C
ATOM    588  HE1 MET A 620      52.040  34.260  53.740  1.00  0.00           H
ATOM    589  HE2 MET A 620      51.680  34.470  55.470  1.00  0.00           H
ATOM    590  HE3 MET A 620      53.320  34.160  54.800  1.00  0.00           H
ATOM    591  C   MET A 620      53.290  39.010  51.970  1.00  0.00           C
ATOM    592  O   MET A 620      53.060  39.570  53.080  1.00  0.00           O
ATOM    593  N   SER A 621      54.110  39.540  51.040  1.00  0.00           N
ATOM    594  HN  SER A 621      54.190  39.050  50.180  1.00  0.00           H
ATOM    595  CA  SER A 621      54.950  40.700  51.230  1.00  0.00           C
ATOM    596  HA  SER A 621      55.500  40.420  52.120  1.00  0.00           H
ATOM    597  CB  SER A 621      55.950  41.040  50.030  1.00  0.00           C
ATOM    598  HB1 SER A 621      56.650  41.830  50.370  1.00  0.00           H
ATOM    599  HB2 SER A 621      55.520  41.370  49.070  1.00  0.00           H
ATOM    600  OG  SER A 621      56.820  39.930  49.630  1.00  0.00           O
ATOM    601  HG1 SER A 621      56.300  39.150  49.400  1.00  0.00           H
ATOM    602  C   SER A 621      54.160  42.010  51.560  1.00  0.00           C
ATOM    603  O   SER A 621      54.520  42.650  52.570  1.00  0.00           O
ATOM    604  N   PRO A 622      53.060  42.470  50.920  1.00  0.00           N
ATOM    605  CD  PRO A 622      52.780  42.150  49.570  1.00  0.00           C
ATOM    606  HD1 PRO A 622      52.670  41.060  49.430  1.00  0.00           H
ATOM    607  HD2 PRO A 622      53.520  42.600  48.870  1.00  0.00           H
ATOM    608  CA  PRO A 622      52.350  43.640  51.350  1.00  0.00           C
ATOM    609  HA  PRO A 622      53.020  44.410  51.690  1.00  0.00           H
ATOM    610  CB  PRO A 622      51.480  44.010  50.170  1.00  0.00           C
ATOM    611  HB1 PRO A 622      51.930  44.870  49.630  1.00  0.00           H
ATOM    612  HB2 PRO A 622      50.430  44.330  50.330  1.00  0.00           H
ATOM    613  CG  PRO A 622      51.480  42.890  49.140  1.00  0.00           C
ATOM    614  HG1 PRO A 622      50.530  42.330  49.240  1.00  0.00           H
ATOM    615  HG2 PRO A 622      51.500  43.100  48.050  1.00  0.00           H
ATOM    616  C   PRO A 622      51.440  43.410  52.600  1.00  0.00           C
ATOM    617  O   PRO A 622      51.420  44.230  53.500  1.00  0.00           O
ATOM    618  N   VAL A 623      50.760  42.200  52.630  1.00  0.00           N
ATOM    619  HN  VAL A 623      50.950  41.680  51.810  1.00  0.00           H
ATOM    620  CA  VAL A 623      49.920  41.800  53.720  1.00  0.00           C
ATOM    621  HA  VAL A 623      49.210  42.590  53.920  1.00  0.00           H
ATOM    622  CB  VAL A 623      49.190  40.510  53.280  1.00  0.00           C
ATOM    623  HB  VAL A 623      49.950  39.740  53.030  1.00  0.00           H
ATOM    624  CG1 VAL A 623      48.250  39.890  54.410  1.00  0.00           C
ATOM    625 HG11 VAL A 623      48.900  39.650  55.280  1.00  0.00           H
ATOM    626 HG12 VAL A 623      47.680  38.960  54.150  1.00  0.00           H
ATOM    627 HG13 VAL A 623      47.380  40.500  54.740  1.00  0.00           H
ATOM    628  CG2 VAL A 623      48.350  41.010  52.090  1.00  0.00           C
ATOM    629 HG21 VAL A 623      47.660  40.210  51.730  1.00  0.00           H
ATOM    630 HG22 VAL A 623      48.790  41.610  51.260  1.00  0.00           H
ATOM    631 HG23 VAL A 623      47.560  41.740  52.370  1.00  0.00           H
ATOM    632  C   VAL A 623      50.600  41.750  55.170  1.00  0.00           C
ATOM    633  O   VAL A 623      50.030  42.340  56.070  1.00  0.00           O
ATOM    634  N   ILE A 624      51.830  41.220  55.320  1.00  0.00           N
ATOM    635  HN  ILE A 624      52.210  40.660  54.600  1.00  0.00           H
ATOM    636  CA  ILE A 624      52.510  41.340  56.560  1.00  0.00           C
ATOM    637  HA  ILE A 624      51.910  40.980  57.370  1.00  0.00           H
ATOM    638  CB  ILE A 624      53.750  40.450  56.710  1.00  0.00           C
ATOM    639  HB  ILE A 624      53.400  39.420  56.490  1.00  0.00           H
ATOM    640  CG2 ILE A 624      54.870  40.860  55.750  1.00  0.00           C
ATOM    641 HG21 ILE A 624      54.600  40.750  54.680  1.00  0.00           H
ATOM    642 HG22 ILE A 624      55.750  40.160  55.790  1.00  0.00           H
ATOM    643 HG23 ILE A 624      55.230  41.880  55.980  1.00  0.00           H
ATOM    644  CG1 ILE A 624      54.320  40.400  58.160  1.00  0.00           C
ATOM    645 HG11 ILE A 624      53.520  40.570  58.920  1.00  0.00           H
ATOM    646 HG12 ILE A 624      55.040  41.240  58.240  1.00  0.00           H
ATOM    647  CD  ILE A 624      54.890  38.950  58.460  1.00  0.00           C
ATOM    648  HD1 ILE A 624      55.720  38.680  57.790  1.00  0.00           H
ATOM    649  HD2 ILE A 624      54.110  38.170  58.400  1.00  0.00           H
ATOM    650  HD3 ILE A 624      55.300  38.980  59.500  1.00  0.00           H
ATOM    651  C   ILE A 624      52.790  42.910  56.860  1.00  0.00           C
ATOM    652  O   ILE A 624      52.570  43.410  58.020  1.00  0.00           O
ATOM    653  N   THR A 625      53.140  43.760  55.840  1.00  0.00           N
ATOM    654  HN  THR A 625      53.180  43.350  54.930  1.00  0.00           H
ATOM    655  CA  THR A 625      53.590  45.180  56.150  1.00  0.00           C
ATOM    656  HA  THR A 625      54.250  45.210  57.010  1.00  0.00           H
ATOM    657  CB  THR A 625      54.240  45.900  54.970  1.00  0.00           C
ATOM    658  HB  THR A 625      54.540  46.960  55.190  1.00  0.00           H
ATOM    659  OG1 THR A 625      53.410  46.150  53.830  1.00  0.00           O
ATOM    660  HG1 THR A 625      52.880  45.370  53.680  1.00  0.00           H
ATOM    661  CG2 THR A 625      55.410  45.030  54.500  1.00  0.00           C
ATOM    662 HG21 THR A 625      56.010  45.540  53.720  1.00  0.00           H
ATOM    663 HG22 THR A 625      55.030  44.090  54.040  1.00  0.00           H
ATOM    664 HG23 THR A 625      56.000  44.760  55.400  1.00  0.00           H
ATOM    665  C   THR A 625      52.370  45.980  56.550  1.00  0.00           C
ATOM    666  O   THR A 625      52.450  46.810  57.440  1.00  0.00           O
ATOM    667  N   PHE A 626      51.260  45.680  55.890  1.00  0.00           N
ATOM    668  HN  PHE A 626      51.360  44.940  55.230  1.00  0.00           H
ATOM    669  CA  PHE A 626      49.970  46.260  56.140  1.00  0.00           C
ATOM    670  HA  PHE A 626      50.150  47.320  56.100  1.00  0.00           H
ATOM    671  CB  PHE A 626      48.960  45.850  54.990  1.00  0.00           C
ATOM    672  HB1 PHE A 626      48.960  44.800  54.600  1.00  0.00           H
ATOM    673  HB2 PHE A 626      49.250  46.520  54.150  1.00  0.00           H
ATOM    674  CG  PHE A 626      47.500  46.220  55.230  1.00  0.00           C
ATOM    675  CD1 PHE A 626      46.670  45.220  55.760  1.00  0.00           C
ATOM    676  HD1 PHE A 626      47.040  44.220  55.980  1.00  0.00           H
ATOM    677  CE1 PHE A 626      45.310  45.450  55.910  1.00  0.00           C
ATOM    678  HE1 PHE A 626      44.670  44.630  56.220  1.00  0.00           H
ATOM    679  CZ  PHE A 626      44.760  46.680  55.560  1.00  0.00           C
ATOM    680  HZ  PHE A 626      43.750  46.970  55.790  1.00  0.00           H
ATOM    681  CD2 PHE A 626      46.960  47.450  54.960  1.00  0.00           C
ATOM    682  HD2 PHE A 626      47.530  48.260  54.540  1.00  0.00           H
ATOM    683  CE2 PHE A 626      45.550  47.730  55.070  1.00  0.00           C
ATOM    684  HE2 PHE A 626      45.110  48.650  54.710  1.00  0.00           H
ATOM    685  C   PHE A 626      49.440  45.870  57.470  1.00  0.00           C
ATOM    686  O   PHE A 626      49.000  46.770  58.190  1.00  0.00           O
ATOM    687  N   GLY A 627      49.500  44.550  57.950  1.00  0.00           N
ATOM    688  HN  GLY A 627      49.970  43.870  57.370  1.00  0.00           H
ATOM    689  CA  GLY A 627      48.980  44.050  59.260  1.00  0.00           C
ATOM    690  HA1 GLY A 627      49.290  43.020  59.320  1.00  0.00           H
ATOM    691  HA2 GLY A 627      47.940  44.260  59.470  1.00  0.00           H
ATOM    692  C   GLY A 627      49.720  44.660  60.370  1.00  0.00           C
ATOM    693  O   GLY A 627      49.080  45.140  61.310  1.00  0.00           O
ATOM    694  N   GLY A 628      51.090  44.810  60.200  1.00  0.00           N
ATOM    695  HN  GLY A 628      51.510  44.390  59.410  1.00  0.00           H
ATOM    696  CA  GLY A 628      51.960  45.440  61.160  1.00  0.00           C
ATOM    697  HA1 GLY A 628      52.980  45.340  60.810  1.00  0.00           H
ATOM    698  HA2 GLY A 628      51.900  45.100  62.180  1.00  0.00           H
ATOM    699  C   GLY A 628      51.690  46.900  61.330  1.00  0.00           C
ATOM    700  O   GLY A 628      51.450  47.370  62.440  1.00  0.00           O
ATOM    701  N   LEU A 629      51.760  47.730  60.280  1.00  0.00           N
ATOM    702  HN  LEU A 629      51.890  47.310  59.390  1.00  0.00           H
ATOM    703  CA  LEU A 629      51.410  49.200  60.260  1.00  0.00           C
ATOM    704  HA  LEU A 629      52.100  49.620  60.960  1.00  0.00           H
ATOM    705  CB  LEU A 629      51.670  50.000  58.950  1.00  0.00           C
ATOM    706  HB1 LEU A 629      51.210  51.010  59.040  1.00  0.00           H
ATOM    707  HB2 LEU A 629      51.250  49.350  58.160  1.00  0.00           H
ATOM    708  CG  LEU A 629      53.210  50.130  58.620  1.00  0.00           C
ATOM    709  HG  LEU A 629      53.630  49.180  59.010  1.00  0.00           H
ATOM    710  CD1 LEU A 629      53.420  50.120  57.090  1.00  0.00           C
ATOM    711 HD11 LEU A 629      52.740  49.330  56.680  1.00  0.00           H
ATOM    712 HD12 LEU A 629      54.490  50.000  56.820  1.00  0.00           H
ATOM    713 HD13 LEU A 629      53.040  51.110  56.760  1.00  0.00           H
ATOM    714  CD2 LEU A 629      53.870  51.310  59.310  1.00  0.00           C
ATOM    715 HD21 LEU A 629      53.780  51.140  60.400  1.00  0.00           H
ATOM    716 HD22 LEU A 629      53.370  52.270  59.040  1.00  0.00           H
ATOM    717 HD23 LEU A 629      54.930  51.500  59.040  1.00  0.00           H
ATOM    718  C   LEU A 629      50.010  49.470  60.800  1.00  0.00           C
ATOM    719  O   LEU A 629      49.840  50.500  61.530  1.00  0.00           O
ATOM    720  N   LEU A 630      48.990  48.660  60.500  1.00  0.00           N
ATOM    721  HN  LEU A 630      49.090  47.920  59.850  1.00  0.00           H
ATOM    722  CA  LEU A 630      47.660  48.900  61.070  1.00  0.00           C
ATOM    723  HA  LEU A 630      47.440  49.950  60.890  1.00  0.00           H
ATOM    724  CB  LEU A 630      46.650  48.070  60.270  1.00  0.00           C
ATOM    725  HB1 LEU A 630      47.070  47.040  60.340  1.00  0.00           H
ATOM    726  HB2 LEU A 630      46.640  48.340  59.180  1.00  0.00           H
ATOM    727  CG  LEU A 630      45.250  48.130  60.700  1.00  0.00           C
ATOM    728  HG  LEU A 630      45.240  47.820  61.760  1.00  0.00           H
ATOM    729  CD1 LEU A 630      44.640  49.550  60.850  1.00  0.00           C
ATOM    730 HD11 LEU A 630      45.250  50.160  61.540  1.00  0.00           H
ATOM    731 HD12 LEU A 630      43.610  49.510  61.250  1.00  0.00           H
ATOM    732 HD13 LEU A 630      44.560  50.030  59.850  1.00  0.00           H
ATOM    733  CD2 LEU A 630      44.230  47.230  60.020  1.00  0.00           C
ATOM    734 HD21 LEU A 630      43.290  47.220  60.600  1.00  0.00           H
ATOM    735 HD22 LEU A 630      44.570  46.160  60.020  1.00  0.00           H
ATOM    736 HD23 LEU A 630      44.000  47.570  58.980  1.00  0.00           H
ATOM    737  C   LEU A 630      47.490  48.590  62.590  1.00  0.00           C
ATOM    738  O   LEU A 630      46.760  49.160  63.380  1.00  0.00           O
ATOM    739  N   GLY A 631      48.350  47.670  63.130  1.00  0.00           N
ATOM    740  HN  GLY A 631      48.980  47.160  62.550  1.00  0.00           H
ATOM    741  CA  GLY A 631      48.520  47.450  64.530  1.00  0.00           C
ATOM    742  HA1 GLY A 631      49.020  46.490  64.500  1.00  0.00           H
ATOM    743  HA2 GLY A 631      47.580  47.330  65.050  1.00  0.00           H
ATOM    744  C   GLY A 631      49.240  48.540  65.320  1.00  0.00           C
ATOM    745  O   GLY A 631      48.830  48.940  66.390  1.00  0.00           O
ATOM    746  N   GLU A 632      50.220  49.170  64.640  1.00  0.00           N
ATOM    747  HN  GLU A 632      50.600  48.820  63.780  1.00  0.00           H
ATOM    748  CA  GLU A 632      50.650  50.450  65.130  1.00  0.00           C
ATOM    749  HA  GLU A 632      50.980  50.440  66.150  1.00  0.00           H
ATOM    750  CB  GLU A 632      51.850  50.830  64.210  1.00  0.00           C
ATOM    751  HB1 GLU A 632      52.210  51.840  64.510  1.00  0.00           H
ATOM    752  HB2 GLU A 632      51.590  50.910  63.130  1.00  0.00           H
ATOM    753  CG  GLU A 632      53.130  50.000  64.400  1.00  0.00           C
ATOM    754  HG1 GLU A 632      53.850  50.280  63.600  1.00  0.00           H
ATOM    755  HG2 GLU A 632      53.130  48.890  64.330  1.00  0.00           H
ATOM    756  CD  GLU A 632      53.920  50.450  65.600  1.00  0.00           C
ATOM    757  OE1 GLU A 632      54.430  49.580  66.410  1.00  0.00           O
ATOM    758  OE2 GLU A 632      54.020  51.680  65.870  1.00  0.00           O
ATOM    759  C   GLU A 632      49.650  51.570  65.090  1.00  0.00           C
ATOM    760  O   GLU A 632      49.520  52.170  66.150  1.00  0.00           O
ATOM    761  N   ALA A 633      48.820  51.780  63.980  1.00  0.00           N
ATOM    762  HN  ALA A 633      48.990  51.150  63.230  1.00  0.00           H
ATOM    763  CA  ALA A 633      47.870  52.810  63.880  1.00  0.00           C
ATOM    764  HA  ALA A 633      48.440  53.690  64.120  1.00  0.00           H
ATOM    765  CB  ALA A 633      47.340  52.800  62.460  1.00  0.00           C
ATOM    766  HB1 ALA A 633      46.530  53.530  62.320  1.00  0.00           H
ATOM    767  HB2 ALA A 633      46.950  51.770  62.300  1.00  0.00           H
ATOM    768  HB3 ALA A 633      48.250  53.060  61.870  1.00  0.00           H
ATOM    769  C   ALA A 633      46.650  52.580  64.800  1.00  0.00           C
ATOM    770  O   ALA A 633      45.980  53.560  65.080  1.00  0.00           O
ATOM    771  N   THR A 634      46.490  51.360  65.340  1.00  0.00           N
ATOM    772  HN  THR A 634      47.180  50.680  65.090  1.00  0.00           H
ATOM    773  CA  THR A 634      45.420  51.090  66.310  1.00  0.00           C
ATOM    774  HA  THR A 634      44.620  51.830  66.390  1.00  0.00           H
ATOM    775  CB  THR A 634      44.610  49.760  65.970  1.00  0.00           C
ATOM    776  HB  THR A 634      43.940  49.500  66.810  1.00  0.00           H
ATOM    777  OG1 THR A 634      45.400  48.630  65.610  1.00  0.00           O
ATOM    778  HG1 THR A 634      45.860  48.910  64.820  1.00  0.00           H
ATOM    779  CG2 THR A 634      43.830  50.140  64.640  1.00  0.00           C
ATOM    780 HG21 THR A 634      43.210  51.040  64.820  1.00  0.00           H
ATOM    781 HG22 THR A 634      43.200  49.270  64.350  1.00  0.00           H
ATOM    782 HG23 THR A 634      44.490  50.400  63.790  1.00  0.00           H
ATOM    783  C   THR A 634      45.990  50.910  67.660  1.00  0.00           C
ATOM    784  O   THR A 634      45.290  50.780  68.610  1.00  0.00           O
ATOM    785  N   GLU A 635      47.270  50.850  67.850  1.00  0.00           N
ATOM    786  HN  GLU A 635      47.840  50.740  67.030  1.00  0.00           H
ATOM    787  CA  GLU A 635      47.960  50.830  69.130  1.00  0.00           C
ATOM    788  HA  GLU A 635      49.020  50.860  68.960  1.00  0.00           H
ATOM    789  CB  GLU A 635      47.570  51.900  70.040  1.00  0.00           C
ATOM    790  HB1 GLU A 635      47.930  51.760  71.080  1.00  0.00           H
ATOM    791  HB2 GLU A 635      46.460  51.920  70.150  1.00  0.00           H
ATOM    792  CG  GLU A 635      47.950  53.390  69.670  1.00  0.00           C
ATOM    793  HG1 GLU A 635      47.560  53.500  68.640  1.00  0.00           H
ATOM    794  HG2 GLU A 635      49.070  53.440  69.660  1.00  0.00           H
ATOM    795  CD  GLU A 635      47.360  54.360  70.630  1.00  0.00           C
ATOM    796  OE1 GLU A 635      47.760  54.290  71.850  1.00  0.00           O
ATOM    797  OE2 GLU A 635      46.710  55.280  70.120  1.00  0.00           O
ATOM    798  C   GLU A 635      47.970  49.460  69.700  1.00  0.00           C
ATOM    799  O   GLU A 635      47.920  49.200  70.920  1.00  0.00           O
ATOM    800  N   GLY A 636      48.070  48.390  68.880  1.00  0.00           N
ATOM    801  HN  GLY A 636      48.270  48.520  67.910  1.00  0.00           H
ATOM    802  CA  GLY A 636      48.210  47.010  69.360  1.00  0.00           C
ATOM    803  HA1 GLY A 636      48.620  46.970  70.360  1.00  0.00           H
ATOM    804  HA2 GLY A 636      48.950  46.630  68.660  1.00  0.00           H
ATOM    805  C   GLY A 636      47.010  46.160  69.300  1.00  0.00           C
ATOM    806  O   GLY A 636      47.020  44.980  69.710  1.00  0.00           O
ATOM    807  N   ARG A 637      45.890  46.740  68.720  1.00  0.00           N
ATOM    808  HN  ARG A 637      45.860  47.700  68.440  1.00  0.00           H
ATOM    809  CA  ARG A 637      44.630  45.990  68.580  1.00  0.00           C
ATOM    810  HA  ARG A 637      44.570  45.310  69.430  1.00  0.00           H
ATOM    811  CB  ARG A 637      43.450  47.030  68.450  1.00  0.00           C
ATOM    812  HB1 ARG A 637      42.540  46.410  68.330  1.00  0.00           H
ATOM    813  HB2 ARG A 637      43.660  47.530  67.480  1.00  0.00           H
ATOM    814  CG  ARG A 637      43.360  48.050  69.580  1.00  0.00           C
ATOM    815  HG1 ARG A 637      42.470  48.670  69.350  1.00  0.00           H
ATOM    816  HG2 ARG A 637      44.310  48.610  69.470  1.00  0.00           H
ATOM    817  CD  ARG A 637      43.330  47.490  70.990  1.00  0.00           C
ATOM    818  HD1 ARG A 637      44.230  46.930  71.300  1.00  0.00           H
ATOM    819  HD2 ARG A 637      42.410  46.890  71.170  1.00  0.00           H
ATOM    820  NE  ARG A 637      43.220  48.710  71.830  1.00  0.00           N
ATOM    821  HE  ARG A 637      43.360  49.620  71.450  1.00  0.00           H
ATOM    822  CZ  ARG A 637      42.680  48.710  73.040  1.00  0.00           C
ATOM    823  NH1 ARG A 637      42.390  49.870  73.620  1.00  0.00           N
ATOM    824 HH11 ARG A 637      42.480  50.700  73.070  1.00  0.00           H
ATOM    825 HH12 ARG A 637      42.180  49.880  74.610  1.00  0.00           H
ATOM    826  NH2 ARG A 637      42.470  47.650  73.730  1.00  0.00           N
ATOM    827 HH21 ARG A 637      42.690  46.760  73.320  1.00  0.00           H
ATOM    828 HH22 ARG A 637      42.090  47.710  74.650  1.00  0.00           H
ATOM    829  C   ARG A 637      44.570  45.080  67.380  1.00  0.00           C
ATOM    830  O   ARG A 637      44.000  44.000  67.550  1.00  0.00           O
ATOM    831  N   ILE A 638      45.170  45.350  66.180  1.00  0.00           N
ATOM    832  HN  ILE A 638      45.610  46.240  66.110  1.00  0.00           H
ATOM    833  CA  ILE A 638      44.840  44.650  64.930  1.00  0.00           C
ATOM    834  HA  ILE A 638      44.280  43.750  65.120  1.00  0.00           H
ATOM    835  CB  ILE A 638      44.040  45.430  63.980  1.00  0.00           C
ATOM    836  HB  ILE A 638      44.640  46.360  63.890  1.00  0.00           H
ATOM    837  CG2 ILE A 638      44.060  44.600  62.610  1.00  0.00           C
ATOM    838 HG21 ILE A 638      45.090  44.560  62.190  1.00  0.00           H
ATOM    839 HG22 ILE A 638      43.280  45.100  62.000  1.00  0.00           H
ATOM    840 HG23 ILE A 638      43.650  43.580  62.760  1.00  0.00           H
ATOM    841  CG1 ILE A 638      42.640  45.850  64.500  1.00  0.00           C
ATOM    842 HG11 ILE A 638      42.180  46.760  64.070  1.00  0.00           H
ATOM    843 HG12 ILE A 638      42.870  46.040  65.560  1.00  0.00           H
ATOM    844  CD  ILE A 638      41.570  44.740  64.570  1.00  0.00           C
ATOM    845  HD1 ILE A 638      41.310  44.420  63.540  1.00  0.00           H
ATOM    846  HD2 ILE A 638      40.800  45.180  65.230  1.00  0.00           H
ATOM    847  HD3 ILE A 638      41.930  43.860  65.130  1.00  0.00           H
ATOM    848  C   ILE A 638      46.200  44.140  64.410  1.00  0.00           C
ATOM    849  O   ILE A 638      47.130  44.910  64.180  1.00  0.00           O
ATOM    850  N   SER A 639      46.270  42.800  64.520  1.00  0.00           N
ATOM    851  HN  SER A 639      45.450  42.280  64.750  1.00  0.00           H
ATOM    852  CA  SER A 639      47.470  41.980  64.360  1.00  0.00           C
ATOM    853  HA  SER A 639      48.310  42.590  64.610  1.00  0.00           H
ATOM    854  CB  SER A 639      47.540  40.700  65.190  1.00  0.00           C
ATOM    855  HB1 SER A 639      47.620  40.960  66.260  1.00  0.00           H
ATOM    856  HB2 SER A 639      48.520  40.200  65.180  1.00  0.00           H
ATOM    857  OG  SER A 639      46.450  39.790  64.960  1.00  0.00           O
ATOM    858  HG1 SER A 639      45.670  40.260  65.230  1.00  0.00           H
ATOM    859  C   SER A 639      47.790  41.540  62.960  1.00  0.00           C
ATOM    860  O   SER A 639      46.940  41.530  62.060  1.00  0.00           O
ATOM    861  N   ALA A 640      49.010  41.030  62.770  1.00  0.00           N
ATOM    862  HN  ALA A 640      49.640  41.130  63.550  1.00  0.00           H
ATOM    863  CA  ALA A 640      49.330  40.330  61.560  1.00  0.00           C
ATOM    864  HA  ALA A 640      49.220  41.050  60.760  1.00  0.00           H
ATOM    865  CB  ALA A 640      50.850  39.920  61.770  1.00  0.00           C
ATOM    866  HB1 ALA A 640      51.370  40.790  62.230  1.00  0.00           H
ATOM    867  HB2 ALA A 640      51.400  39.730  60.820  1.00  0.00           H
ATOM    868  HB3 ALA A 640      50.930  38.970  62.330  1.00  0.00           H
ATOM    869  C   ALA A 640      48.460  39.130  61.290  1.00  0.00           C
ATOM    870  O   ALA A 640      48.040  38.860  60.170  1.00  0.00           O
ATOM    871  N   ILE A 641      48.100  38.330  62.350  1.00  0.00           N
ATOM    872  HN  ILE A 641      48.400  38.620  63.260  1.00  0.00           H
ATOM    873  CA  ILE A 641      47.210  37.170  62.270  1.00  0.00           C
ATOM    874  HA  ILE A 641      47.650  36.540  61.500  1.00  0.00           H
ATOM    875  CB  ILE A 641      47.090  36.410  63.590  1.00  0.00           C
ATOM    876  HB  ILE A 641      46.780  37.190  64.320  1.00  0.00           H
ATOM    877  CG2 ILE A 641      46.110  35.260  63.490  1.00  0.00           C
ATOM    878 HG21 ILE A 641      46.380  34.630  62.610  1.00  0.00           H
ATOM    879 HG22 ILE A 641      45.110  35.710  63.320  1.00  0.00           H
ATOM    880 HG23 ILE A 641      46.010  34.620  64.400  1.00  0.00           H
ATOM    881  CG1 ILE A 641      48.480  35.970  64.190  1.00  0.00           C
ATOM    882 HG11 ILE A 641      48.340  35.840  65.280  1.00  0.00           H
ATOM    883 HG12 ILE A 641      49.130  36.850  64.030  1.00  0.00           H
ATOM    884  CD  ILE A 641      49.070  34.700  63.460  1.00  0.00           C
ATOM    885  HD1 ILE A 641      49.070  34.750  62.350  1.00  0.00           H
ATOM    886  HD2 ILE A 641      48.440  33.860  63.840  1.00  0.00           H
ATOM    887  HD3 ILE A 641      50.130  34.510  63.730  1.00  0.00           H
ATOM    888  C   ILE A 641      45.840  37.530  61.750  1.00  0.00           C
ATOM    889  O   ILE A 641      45.410  36.910  60.740  1.00  0.00           O
ATOM    890  N   GLU A 642      45.230  38.620  62.240  1.00  0.00           N
ATOM    891  HN  GLU A 642      45.720  39.160  62.920  1.00  0.00           H
ATOM    892  CA  GLU A 642      43.890  39.050  61.860  1.00  0.00           C
ATOM    893  HA  GLU A 642      43.330  38.140  61.890  1.00  0.00           H
ATOM    894  CB  GLU A 642      43.420  40.240  62.770  1.00  0.00           C
ATOM    895  HB1 GLU A 642      42.480  40.700  62.360  1.00  0.00           H
ATOM    896  HB2 GLU A 642      44.200  41.010  62.840  1.00  0.00           H
ATOM    897  CG  GLU A 642      43.080  39.690  64.220  1.00  0.00           C
ATOM    898  HG1 GLU A 642      43.780  38.850  64.400  1.00  0.00           H
ATOM    899  HG2 GLU A 642      42.140  39.100  64.140  1.00  0.00           H
ATOM    900  CD  GLU A 642      43.210  40.680  65.340  1.00  0.00           C
ATOM    901  OE1 GLU A 642      44.390  41.120  65.670  1.00  0.00           O
ATOM    902  OE2 GLU A 642      42.180  40.960  66.080  1.00  0.00           O
ATOM    903  C   GLU A 642      43.860  39.540  60.370  1.00  0.00           C
ATOM    904  O   GLU A 642      42.980  39.190  59.560  1.00  0.00           O
ATOM    905  N   SER A 643      44.920  40.280  59.950  1.00  0.00           N
ATOM    906  HN  SER A 643      45.590  40.550  60.620  1.00  0.00           H
ATOM    907  CA  SER A 643      45.110  40.720  58.520  1.00  0.00           C
ATOM    908  HA  SER A 643      44.150  41.050  58.130  1.00  0.00           H
ATOM    909  CB  SER A 643      46.180  41.860  58.330  1.00  0.00           C
ATOM    910  HB1 SER A 643      46.970  41.540  59.040  1.00  0.00           H
ATOM    911  HB2 SER A 643      45.640  42.790  58.590  1.00  0.00           H
ATOM    912  OG  SER A 643      46.720  42.080  57.050  1.00  0.00           O
ATOM    913  HG1 SER A 643      47.110  41.290  56.670  1.00  0.00           H
ATOM    914  C   SER A 643      45.300  39.490  57.650  1.00  0.00           C
ATOM    915  O   SER A 643      44.600  39.230  56.690  1.00  0.00           O
ATOM    916  N   LEU A 644      46.190  38.530  58.100  1.00  0.00           N
ATOM    917  HN  LEU A 644      46.700  38.710  58.930  1.00  0.00           H
ATOM    918  CA  LEU A 644      46.400  37.300  57.330  1.00  0.00           C
ATOM    919  HA  LEU A 644      46.690  37.520  56.320  1.00  0.00           H
ATOM    920  CB  LEU A 644      47.610  36.480  57.940  1.00  0.00           C
ATOM    921  HB1 LEU A 644      47.530  35.450  57.520  1.00  0.00           H
ATOM    922  HB2 LEU A 644      47.510  36.360  59.050  1.00  0.00           H
ATOM    923  CG  LEU A 644      49.000  37.050  57.670  1.00  0.00           C
ATOM    924  HG  LEU A 644      49.160  38.100  58.000  1.00  0.00           H
ATOM    925  CD1 LEU A 644      50.070  36.340  58.570  1.00  0.00           C
ATOM    926 HD11 LEU A 644      49.640  36.340  59.590  1.00  0.00           H
ATOM    927 HD12 LEU A 644      51.130  36.650  58.520  1.00  0.00           H
ATOM    928 HD13 LEU A 644      50.150  35.280  58.220  1.00  0.00           H
ATOM    929  CD2 LEU A 644      49.340  36.950  56.180  1.00  0.00           C
ATOM    930 HD21 LEU A 644      49.390  35.870  55.950  1.00  0.00           H
ATOM    931 HD22 LEU A 644      50.310  37.440  55.930  1.00  0.00           H
ATOM    932 HD23 LEU A 644      48.570  37.410  55.510  1.00  0.00           H
ATOM    933  C   LEU A 644      45.200  36.350  57.120  1.00  0.00           C
ATOM    934  O   LEU A 644      44.890  35.930  56.020  1.00  0.00           O
ATOM    935  N   PHE A 645      44.510  36.110  58.260  1.00  0.00           N
ATOM    936  HN  PHE A 645      44.950  36.390  59.110  1.00  0.00           H
ATOM    937  CA  PHE A 645      43.200  35.490  58.310  1.00  0.00           C
ATOM    938  HA  PHE A 645      43.290  34.510  57.880  1.00  0.00           H
ATOM    939  CB  PHE A 645      42.640  35.340  59.820  1.00  0.00           C
ATOM    940  HB1 PHE A 645      42.740  36.320  60.340  1.00  0.00           H
ATOM    941  HB2 PHE A 645      43.220  34.560  60.350  1.00  0.00           H
ATOM    942  CG  PHE A 645      41.220  34.890  59.910  1.00  0.00           C
ATOM    943  CD1 PHE A 645      40.700  34.040  58.900  1.00  0.00           C
ATOM    944  HD1 PHE A 645      41.340  33.710  58.110  1.00  0.00           H
ATOM    945  CE1 PHE A 645      39.400  33.610  58.910  1.00  0.00           C
ATOM    946  HE1 PHE A 645      39.040  33.050  58.050  1.00  0.00           H
ATOM    947  CZ  PHE A 645      38.510  34.030  59.960  1.00  0.00           C
ATOM    948  HZ  PHE A 645      37.470  33.790  59.820  1.00  0.00           H
ATOM    949  CD2 PHE A 645      40.340  35.260  60.980  1.00  0.00           C
ATOM    950  HD2 PHE A 645      40.720  35.810  61.830  1.00  0.00           H
ATOM    951  CE2 PHE A 645      39.020  34.780  61.020  1.00  0.00           C
ATOM    952  HE2 PHE A 645      38.370  34.960  61.850  1.00  0.00           H
ATOM    953  C   PHE A 645      42.150  36.240  57.440  1.00  0.00           C
ATOM    954  O   PHE A 645      41.480  35.620  56.620  1.00  0.00           O
ATOM    955  N   GLY A 646      42.070  37.590  57.420  1.00  0.00           N
ATOM    956  HN  GLY A 646      42.660  38.090  58.060  1.00  0.00           H
ATOM    957  CA  GLY A 646      41.110  38.370  56.550  1.00  0.00           C
ATOM    958  HA1 GLY A 646      41.300  39.430  56.680  1.00  0.00           H
ATOM    959  HA2 GLY A 646      40.080  38.080  56.730  1.00  0.00           H
ATOM    960  C   GLY A 646      41.370  38.210  55.030  1.00  0.00           C
ATOM    961  O   GLY A 646      40.430  37.890  54.280  1.00  0.00           O
ATOM    962  N   ALA A 647      42.630  38.390  54.570  1.00  0.00           N
ATOM    963  HN  ALA A 647      43.400  38.680  55.130  1.00  0.00           H
ATOM    964  CA  ALA A 647      42.970  38.110  53.180  1.00  0.00           C
ATOM    965  HA  ALA A 647      42.320  38.700  52.550  1.00  0.00           H
ATOM    966  CB  ALA A 647      44.450  38.340  52.840  1.00  0.00           C
ATOM    967  HB1 ALA A 647      44.390  38.340  51.740  1.00  0.00           H
ATOM    968  HB2 ALA A 647      45.160  37.560  53.190  1.00  0.00           H
ATOM    969  HB3 ALA A 647      44.720  39.360  53.210  1.00  0.00           H
ATOM    970  C   ALA A 647      42.700  36.670  52.700  1.00  0.00           C
ATOM    971  O   ALA A 647      42.220  36.340  51.620  1.00  0.00           O
ATOM    972  N   SER A 648      43.100  35.670  53.590  1.00  0.00           N
ATOM    973  HN  SER A 648      43.580  36.010  54.400  1.00  0.00           H
ATOM    974  CA  SER A 648      42.760  34.330  53.350  1.00  0.00           C
ATOM    975  HA  SER A 648      43.260  34.080  52.420  1.00  0.00           H
ATOM    976  CB  SER A 648      43.310  33.400  54.490  1.00  0.00           C
ATOM    977  HB1 SER A 648      43.030  32.370  54.190  1.00  0.00           H
ATOM    978  HB2 SER A 648      42.920  33.710  55.480  1.00  0.00           H
ATOM    979  OG  SER A 648      44.740  33.290  54.610  1.00  0.00           O
ATOM    980  HG1 SER A 648      45.020  34.150  54.930  1.00  0.00           H
ATOM    981  C   SER A 648      41.280  33.940  53.210  1.00  0.00           C
ATOM    982  O   SER A 648      40.830  33.250  52.280  1.00  0.00           O
ATOM    983  N   LEU A 649      40.540  34.450  54.160  1.00  0.00           N
ATOM    984  HN  LEU A 649      40.950  35.010  54.890  1.00  0.00           H
ATOM    985  CA  LEU A 649      39.100  34.460  54.290  1.00  0.00           C
ATOM    986  HA  LEU A 649      38.790  33.430  54.460  1.00  0.00           H
ATOM    987  CB  LEU A 649      38.620  35.090  55.610  1.00  0.00           C
ATOM    988  HB1 LEU A 649      39.080  36.110  55.600  1.00  0.00           H
ATOM    989  HB2 LEU A 649      39.050  34.510  56.460  1.00  0.00           H
ATOM    990  CG  LEU A 649      37.120  35.390  55.710  1.00  0.00           C
ATOM    991  HG  LEU A 649      36.800  35.950  54.810  1.00  0.00           H
ATOM    992  CD1 LEU A 649      36.170  34.150  55.530  1.00  0.00           C
ATOM    993 HD11 LEU A 649      35.100  34.370  55.280  1.00  0.00           H
ATOM    994 HD12 LEU A 649      36.230  33.500  56.440  1.00  0.00           H
ATOM    995 HD13 LEU A 649      36.560  33.560  54.670  1.00  0.00           H
ATOM    996  CD2 LEU A 649      36.770  36.270  56.910  1.00  0.00           C
ATOM    997 HD21 LEU A 649      36.790  35.750  57.890  1.00  0.00           H
ATOM    998 HD22 LEU A 649      35.700  36.580  56.890  1.00  0.00           H
ATOM    999 HD23 LEU A 649      37.320  37.230  57.060  1.00  0.00           H
ATOM   1000  C   LEU A 649      38.380  35.010  53.020  1.00  0.00           C
ATOM   1001  O   LEU A 649      37.570  34.280  52.460  1.00  0.00           O
ATOM   1002  N   THR A 650      38.700  36.210  52.500  1.00  0.00           N
ATOM   1003  HN  THR A 650      39.380  36.730  53.020  1.00  0.00           H
ATOM   1004  CA  THR A 650      38.060  36.740  51.330  1.00  0.00           C
ATOM   1005  HA  THR A 650      37.000  36.720  51.540  1.00  0.00           H
ATOM   1006  CB  THR A 650      38.270  38.210  51.060  1.00  0.00           C
ATOM   1007  HB  THR A 650      39.350  38.430  51.010  1.00  0.00           H
ATOM   1008  OG1 THR A 650      37.660  39.070  52.050  1.00  0.00           O
ATOM   1009  HG1 THR A 650      38.190  38.860  52.830  1.00  0.00           H
ATOM   1010  CG2 THR A 650      37.600  38.610  49.680  1.00  0.00           C
ATOM   1011 HG21 THR A 650      36.540  38.310  49.520  1.00  0.00           H
ATOM   1012 HG22 THR A 650      38.160  38.190  48.820  1.00  0.00           H
ATOM   1013 HG23 THR A 650      37.610  39.720  49.600  1.00  0.00           H
ATOM   1014  C   THR A 650      38.360  35.870  50.150  1.00  0.00           C
ATOM   1015  O   THR A 650      37.430  35.550  49.390  1.00  0.00           O
ATOM   1016  N   GLY A 651      39.630  35.400  50.050  1.00  0.00           N
ATOM   1017  HN  GLY A 651      40.210  35.600  50.840  1.00  0.00           H
ATOM   1018  CA  GLY A 651      40.240  34.880  48.820  1.00  0.00           C
ATOM   1019  HA1 GLY A 651      41.290  34.910  49.050  1.00  0.00           H
ATOM   1020  HA2 GLY A 651      39.870  35.380  47.940  1.00  0.00           H
ATOM   1021  C   GLY A 651      39.900  33.470  48.660  1.00  0.00           C
ATOM   1022  O   GLY A 651      39.820  32.940  47.580  1.00  0.00           O
ATOM   1023  N   ILE A 652      39.570  32.680  49.680  1.00  0.00           N
ATOM   1024  HN  ILE A 652      39.630  32.970  50.640  1.00  0.00           H
ATOM   1025  CA  ILE A 652      39.030  31.300  49.470  1.00  0.00           C
ATOM   1026  HA  ILE A 652      39.670  30.800  48.750  1.00  0.00           H
ATOM   1027  CB  ILE A 652      39.110  30.430  50.790  1.00  0.00           C
ATOM   1028  HB  ILE A 652      40.170  30.450  51.140  1.00  0.00           H
ATOM   1029  CG2 ILE A 652      38.300  31.040  51.960  1.00  0.00           C
ATOM   1030 HG21 ILE A 652      38.690  32.020  52.320  1.00  0.00           H
ATOM   1031 HG22 ILE A 652      38.150  30.330  52.810  1.00  0.00           H
ATOM   1032 HG23 ILE A 652      37.280  31.400  51.700  1.00  0.00           H
ATOM   1033  CG1 ILE A 652      38.690  28.980  50.500  1.00  0.00           C
ATOM   1034 HG11 ILE A 652      39.280  28.740  49.600  1.00  0.00           H
ATOM   1035 HG12 ILE A 652      37.620  28.920  50.180  1.00  0.00           H
ATOM   1036  CD  ILE A 652      38.900  27.890  51.530  1.00  0.00           C
ATOM   1037  HD1 ILE A 652      38.500  26.970  51.060  1.00  0.00           H
ATOM   1038  HD2 ILE A 652      38.330  28.200  52.440  1.00  0.00           H
ATOM   1039  HD3 ILE A 652      39.990  27.880  51.750  1.00  0.00           H
ATOM   1040  C   ILE A 652      37.650  31.200  48.860  1.00  0.00           C
ATOM   1041  O   ILE A 652      37.390  30.570  47.830  1.00  0.00           O
ATOM   1042  N   ALA A 653      36.680  31.960  49.360  1.00  0.00           N
ATOM   1043  HN  ALA A 653      36.840  32.460  50.200  1.00  0.00           H
ATOM   1044  CA  ALA A 653      35.340  32.150  48.790  1.00  0.00           C
ATOM   1045  HA  ALA A 653      34.940  31.150  48.780  1.00  0.00           H
ATOM   1046  CB  ALA A 653      34.510  33.070  49.690  1.00  0.00           C
ATOM   1047  HB1 ALA A 653      34.250  32.470  50.590  1.00  0.00           H
ATOM   1048  HB2 ALA A 653      33.560  33.440  49.250  1.00  0.00           H
ATOM   1049  HB3 ALA A 653      35.080  33.910  50.110  1.00  0.00           H
ATOM   1050  C   ALA A 653      35.370  32.780  47.360  1.00  0.00           C
ATOM   1051  O   ALA A 653      34.800  32.250  46.430  1.00  0.00           O
ATOM   1052  N   TYR A 654      36.160  33.850  47.210  1.00  0.00           N
ATOM   1053  HN  TYR A 654      36.620  34.190  48.020  1.00  0.00           H
ATOM   1054  CA  TYR A 654      36.400  34.580  45.960  1.00  0.00           C
ATOM   1055  HA  TYR A 654      35.460  35.030  45.680  1.00  0.00           H
ATOM   1056  CB  TYR A 654      37.410  35.710  46.220  1.00  0.00           C
ATOM   1057  HB1 TYR A 654      38.370  35.330  46.640  1.00  0.00           H
ATOM   1058  HB2 TYR A 654      36.940  36.280  47.060  1.00  0.00           H
ATOM   1059  CG  TYR A 654      37.750  36.710  45.100  1.00  0.00           C
ATOM   1060  CD1 TYR A 654      38.950  36.660  44.390  1.00  0.00           C
ATOM   1061  HD1 TYR A 654      39.740  35.920  44.500  1.00  0.00           H
ATOM   1062  CE1 TYR A 654      39.210  37.650  43.420  1.00  0.00           C
ATOM   1063  HE1 TYR A 654      40.150  37.590  42.880  1.00  0.00           H
ATOM   1064  CZ  TYR A 654      38.300  38.750  43.230  1.00  0.00           C
ATOM   1065  OH  TYR A 654      38.660  39.750  42.300  1.00  0.00           O
ATOM   1066  HH  TYR A 654      39.390  39.410  41.770  1.00  0.00           H
ATOM   1067  CD2 TYR A 654      36.800  37.730  44.800  1.00  0.00           C
ATOM   1068  HD2 TYR A 654      35.850  37.690  45.310  1.00  0.00           H
ATOM   1069  CE2 TYR A 654      37.110  38.760  43.920  1.00  0.00           C
ATOM   1070  HE2 TYR A 654      36.380  39.540  43.710  1.00  0.00           H
ATOM   1071  C   TYR A 654      36.890  33.760  44.790  1.00  0.00           C
ATOM   1072  O   TYR A 654      36.560  33.890  43.590  1.00  0.00           O
ATOM   1073  N   SER A 655      37.880  32.910  45.140  1.00  0.00           N
ATOM   1074  HN  SER A 655      38.070  32.720  46.100  1.00  0.00           H
ATOM   1075  CA  SER A 655      38.590  31.960  44.230  1.00  0.00           C
ATOM   1076  HA  SER A 655      38.770  32.470  43.290  1.00  0.00           H
ATOM   1077  CB  SER A 655      40.000  31.390  44.750  1.00  0.00           C
ATOM   1078  HB1 SER A 655      40.620  32.290  44.900  1.00  0.00           H
ATOM   1079  HB2 SER A 655      40.520  30.810  43.950  1.00  0.00           H
ATOM   1080  OG  SER A 655      39.810  30.670  45.950  1.00  0.00           O
ATOM   1081  HG1 SER A 655      40.080  31.220  46.680  1.00  0.00           H
ATOM   1082  C   SER A 655      37.770  30.820  43.800  1.00  0.00           C
ATOM   1083  O   SER A 655      37.590  30.520  42.650  1.00  0.00           O
ATOM   1084  N   LEU A 656      37.140  30.090  44.790  1.00  0.00           N
ATOM   1085  HN  LEU A 656      37.340  30.340  45.730  1.00  0.00           H
ATOM   1086  CA  LEU A 656      36.410  28.850  44.610  1.00  0.00           C
ATOM   1087  HA  LEU A 656      37.050  28.160  44.080  1.00  0.00           H
ATOM   1088  CB  LEU A 656      36.000  28.160  45.950  1.00  0.00           C
ATOM   1089  HB1 LEU A 656      35.690  28.920  46.700  1.00  0.00           H
ATOM   1090  HB2 LEU A 656      36.940  27.820  46.430  1.00  0.00           H
ATOM   1091  CG  LEU A 656      34.960  27.010  45.750  1.00  0.00           C
ATOM   1092  HG  LEU A 656      34.000  27.400  45.340  1.00  0.00           H
ATOM   1093  CD1 LEU A 656      35.660  25.860  44.860  1.00  0.00           C
ATOM   1094 HD11 LEU A 656      36.590  25.630  45.400  1.00  0.00           H
ATOM   1095 HD12 LEU A 656      35.950  26.060  43.800  1.00  0.00           H
ATOM   1096 HD13 LEU A 656      35.080  24.910  44.880  1.00  0.00           H
ATOM   1097  CD2 LEU A 656      34.700  26.350  47.080  1.00  0.00           C
ATOM   1098 HD21 LEU A 656      35.580  25.850  47.530  1.00  0.00           H
ATOM   1099 HD22 LEU A 656      34.030  25.460  46.980  1.00  0.00           H
ATOM   1100 HD23 LEU A 656      34.280  27.060  47.830  1.00  0.00           H
ATOM   1101  C   LEU A 656      35.200  29.040  43.690  1.00  0.00           C
ATOM   1102  O   LEU A 656      34.770  28.210  42.900  1.00  0.00           O
ATOM   1103  N   PHE A 657      34.560  30.110  43.960  1.00  0.00           N
ATOM   1104  HN  PHE A 657      34.980  30.590  44.730  1.00  0.00           H
ATOM   1105  CA  PHE A 657      33.410  30.570  43.180  1.00  0.00           C
ATOM   1106  HA  PHE A 657      33.010  29.710  42.660  1.00  0.00           H
ATOM   1107  CB  PHE A 657      32.350  31.310  44.100  1.00  0.00           C
ATOM   1108  HB1 PHE A 657      31.400  31.390  43.530  1.00  0.00           H
ATOM   1109  HB2 PHE A 657      32.780  32.270  44.460  1.00  0.00           H
ATOM   1110  CG  PHE A 657      32.080  30.350  45.270  1.00  0.00           C
ATOM   1111  CD1 PHE A 657      31.610  28.940  45.120  1.00  0.00           C
ATOM   1112  HD1 PHE A 657      31.510  28.580  44.110  1.00  0.00           H
ATOM   1113  CE1 PHE A 657      31.310  28.090  46.170  1.00  0.00           C
ATOM   1114  HE1 PHE A 657      30.930  27.130  45.850  1.00  0.00           H
ATOM   1115  CZ  PHE A 657      31.390  28.590  47.440  1.00  0.00           C
ATOM   1116  HZ  PHE A 657      31.090  27.890  48.220  1.00  0.00           H
ATOM   1117  CD2 PHE A 657      32.100  30.810  46.600  1.00  0.00           C
ATOM   1118  HD2 PHE A 657      32.350  31.850  46.770  1.00  0.00           H
ATOM   1119  CE2 PHE A 657      31.810  29.930  47.660  1.00  0.00           C
ATOM   1120  HE2 PHE A 657      31.790  30.180  48.710  1.00  0.00           H
ATOM   1121  C   PHE A 657      33.830  31.530  42.020  1.00  0.00           C
ATOM   1122  O   PHE A 657      32.990  32.090  41.410  1.00  0.00           O
ATOM   1123  N   ALA A 658      35.100  31.640  41.560  1.00  0.00           N
ATOM   1124  HN  ALA A 658      35.830  31.340  42.170  1.00  0.00           H
ATOM   1125  CA  ALA A 658      35.610  32.440  40.470  1.00  0.00           C
ATOM   1126  HA  ALA A 658      36.660  32.610  40.590  1.00  0.00           H
ATOM   1127  CB  ALA A 658      35.400  31.730  39.080  1.00  0.00           C
ATOM   1128  HB1 ALA A 658      34.340  31.520  38.890  1.00  0.00           H
ATOM   1129  HB2 ALA A 658      35.900  30.760  38.880  1.00  0.00           H
ATOM   1130  HB3 ALA A 658      35.700  32.450  38.290  1.00  0.00           H
ATOM   1131  C   ALA A 658      34.980  33.870  40.270  1.00  0.00           C
ATOM   1132  O   ALA A 658      34.330  34.140  39.250  1.00  0.00           O
ATOM   1133  N   GLY A 659      35.300  34.770  41.190  1.00  0.00           N
ATOM   1134  HN  GLY A 659      35.820  34.390  41.950  1.00  0.00           H
ATOM   1135  CA  GLY A 659      34.890  36.150  41.060  1.00  0.00           C
ATOM   1136  HA1 GLY A 659      35.180  36.760  41.910  1.00  0.00           H
ATOM   1137  HA2 GLY A 659      33.840  36.100  40.900  1.00  0.00           H
ATOM   1138  C   GLY A 659      35.400  36.870  39.830  1.00  0.00           C
ATOM   1139  O   GLY A 659      34.690  37.750  39.300  1.00  0.00           O
ATOM   1140  N   GLN A 660      36.620  36.440  39.520  1.00  0.00           N
ATOM   1141  HN  GLN A 660      37.050  35.770  40.130  1.00  0.00           H
ATOM   1142  CA  GLN A 660      37.340  36.750  38.330  1.00  0.00           C
ATOM   1143  HA  GLN A 660      36.720  36.440  37.500  1.00  0.00           H
ATOM   1144  CB  GLN A 660      37.380  38.260  38.100  1.00  0.00           C
ATOM   1145  HB1 GLN A 660      37.730  38.780  39.010  1.00  0.00           H
ATOM   1146  HB2 GLN A 660      36.360  38.640  37.900  1.00  0.00           H
ATOM   1147  CG  GLN A 660      38.300  38.770  36.970  1.00  0.00           C
ATOM   1148  HG1 GLN A 660      39.400  38.600  37.040  1.00  0.00           H
ATOM   1149  HG2 GLN A 660      38.120  39.860  36.900  1.00  0.00           H
ATOM   1150  CD  GLN A 660      37.980  38.290  35.530  1.00  0.00           C
ATOM   1151  OE1 GLN A 660      38.650  37.410  34.940  1.00  0.00           O
ATOM   1152  NE2 GLN A 660      36.940  38.940  34.960  1.00  0.00           N
ATOM   1153 HE21 GLN A 660      36.760  38.770  33.990  1.00  0.00           H
ATOM   1154 HE22 GLN A 660      36.510  39.600  35.580  1.00  0.00           H
ATOM   1155  C   GLN A 660      38.780  36.130  38.280  1.00  0.00           C
ATOM   1156  O   GLN A 660      39.710  36.720  38.760  1.00  0.00           O
ATOM   1157  N   PRO A 661      38.830  34.930  37.740  1.00  0.00           N
ATOM   1158  CD  PRO A 661      37.880  34.360  36.750  1.00  0.00           C
ATOM   1159  HD1 PRO A 661      37.920  34.920  35.790  1.00  0.00           H
ATOM   1160  HD2 PRO A 661      36.890  34.240  37.240  1.00  0.00           H
ATOM   1161  CA  PRO A 661      39.720  33.840  38.120  1.00  0.00           C
ATOM   1162  HA  PRO A 661      39.250  33.440  39.000  1.00  0.00           H
ATOM   1163  CB  PRO A 661      39.740  32.760  37.060  1.00  0.00           C
ATOM   1164  HB1 PRO A 661      39.800  31.810  37.640  1.00  0.00           H
ATOM   1165  HB2 PRO A 661      40.530  32.770  36.280  1.00  0.00           H
ATOM   1166  CG  PRO A 661      38.370  32.950  36.420  1.00  0.00           C
ATOM   1167  HG1 PRO A 661      38.530  32.730  35.350  1.00  0.00           H
ATOM   1168  HG2 PRO A 661      37.640  32.210  36.810  1.00  0.00           H
ATOM   1169  C   PRO A 661      41.170  34.200  38.690  1.00  0.00           C
ATOM   1170  O   PRO A 661      41.400  33.850  39.850  1.00  0.00           O
ATOM   1171  N   LEU A 662      42.020  34.910  37.950  1.00  0.00           N
ATOM   1172  HN  LEU A 662      41.800  35.410  37.120  1.00  0.00           H
ATOM   1173  CA  LEU A 662      43.420  35.140  38.260  1.00  0.00           C
ATOM   1174  HA  LEU A 662      43.800  34.370  38.900  1.00  0.00           H
ATOM   1175  CB  LEU A 662      44.200  35.170  36.920  1.00  0.00           C
ATOM   1176  HB1 LEU A 662      45.270  35.390  37.100  1.00  0.00           H
ATOM   1177  HB2 LEU A 662      43.820  35.900  36.180  1.00  0.00           H
ATOM   1178  CG  LEU A 662      44.100  33.800  36.160  1.00  0.00           C
ATOM   1179  HG  LEU A 662      43.060  33.610  35.840  1.00  0.00           H
ATOM   1180  CD1 LEU A 662      45.070  33.670  34.960  1.00  0.00           C
ATOM   1181 HD11 LEU A 662      46.140  33.670  35.250  1.00  0.00           H
ATOM   1182 HD12 LEU A 662      44.800  34.440  34.200  1.00  0.00           H
ATOM   1183 HD13 LEU A 662      44.950  32.670  34.490  1.00  0.00           H
ATOM   1184  CD2 LEU A 662      44.400  32.550  37.080  1.00  0.00           C
ATOM   1185 HD21 LEU A 662      44.180  31.610  36.530  1.00  0.00           H
ATOM   1186 HD22 LEU A 662      43.780  32.700  37.980  1.00  0.00           H
ATOM   1187 HD23 LEU A 662      45.480  32.590  37.350  1.00  0.00           H
ATOM   1188  C   LEU A 662      43.660  36.450  38.920  1.00  0.00           C
ATOM   1189  O   LEU A 662      44.850  36.840  39.030  1.00  0.00           O
ATOM   1190  N   THR A 663      42.600  37.160  39.340  1.00  0.00           N
ATOM   1191  HN  THR A 663      41.730  36.720  39.140  1.00  0.00           H
ATOM   1192  CA  THR A 663      42.790  38.320  40.240  1.00  0.00           C
ATOM   1193  HA  THR A 663      43.500  39.000  39.790  1.00  0.00           H
ATOM   1194  CB  THR A 663      41.610  39.340  40.230  1.00  0.00           C
ATOM   1195  HB  THR A 663      41.880  40.160  40.920  1.00  0.00           H
ATOM   1196  OG1 THR A 663      40.410  38.590  40.560  1.00  0.00           O
ATOM   1197  HG1 THR A 663      40.290  37.880  39.910  1.00  0.00           H
ATOM   1198  CG2 THR A 663      41.440  40.020  38.810  1.00  0.00           C
ATOM   1199 HG21 THR A 663      40.460  40.530  38.680  1.00  0.00           H
ATOM   1200 HG22 THR A 663      41.440  39.260  37.990  1.00  0.00           H
ATOM   1201 HG23 THR A 663      42.140  40.870  38.750  1.00  0.00           H
ATOM   1202  C   THR A 663      43.260  37.970  41.610  1.00  0.00           C
ATOM   1203  O   THR A 663      42.670  37.190  42.260  1.00  0.00           O
ATOM   1204  N   ILE A 664      44.370  38.530  42.090  1.00  0.00           N
ATOM   1205  HN  ILE A 664      44.790  39.190  41.490  1.00  0.00           H
ATOM   1206  CA  ILE A 664      44.920  38.380  43.370  1.00  0.00           C
ATOM   1207  HA  ILE A 664      44.430  37.570  43.910  1.00  0.00           H
ATOM   1208  CB  ILE A 664      46.370  37.970  43.430  1.00  0.00           C
ATOM   1209  HB  ILE A 664      46.910  38.810  42.970  1.00  0.00           H
ATOM   1210  CG2 ILE A 664      46.950  37.830  44.880  1.00  0.00           C
ATOM   1211 HG21 ILE A 664      46.870  38.760  45.490  1.00  0.00           H
ATOM   1212 HG22 ILE A 664      48.040  37.640  44.850  1.00  0.00           H
ATOM   1213 HG23 ILE A 664      46.520  36.930  45.360  1.00  0.00           H
ATOM   1214  CG1 ILE A 664      46.660  36.760  42.550  1.00  0.00           C
ATOM   1215 HG11 ILE A 664      47.760  36.690  42.570  1.00  0.00           H
ATOM   1216 HG12 ILE A 664      46.360  37.070  41.520  1.00  0.00           H
ATOM   1217  CD  ILE A 664      46.040  35.430  42.970  1.00  0.00           C
ATOM   1218  HD1 ILE A 664      44.970  35.330  42.690  1.00  0.00           H
ATOM   1219  HD2 ILE A 664      45.970  35.310  44.080  1.00  0.00           H
ATOM   1220  HD3 ILE A 664      46.540  34.540  42.550  1.00  0.00           H
ATOM   1221  C   ILE A 664      44.530  39.490  44.240  1.00  0.00           C
ATOM   1222  O   ILE A 664      44.740  40.710  43.930  1.00  0.00           O
ATOM   1223  N   LEU A 665      44.020  39.230  45.460  1.00  0.00           N
ATOM   1224  HN  LEU A 665      43.770  38.320  45.790  1.00  0.00           H
ATOM   1225  CA  LEU A 665      43.700  40.280  46.460  1.00  0.00           C
ATOM   1226  HA  LEU A 665      43.010  40.950  45.970  1.00  0.00           H
ATOM   1227  CB  LEU A 665      43.130  39.670  47.700  1.00  0.00           C
ATOM   1228  HB1 LEU A 665      42.910  40.480  48.430  1.00  0.00           H
ATOM   1229  HB2 LEU A 665      43.780  38.880  48.130  1.00  0.00           H
ATOM   1230  CG  LEU A 665      41.790  38.890  47.480  1.00  0.00           C
ATOM   1231  HG  LEU A 665      41.990  37.960  46.900  1.00  0.00           H
ATOM   1232  CD1 LEU A 665      41.340  38.400  48.890  1.00  0.00           C
ATOM   1233 HD11 LEU A 665      42.150  37.900  49.450  1.00  0.00           H
ATOM   1234 HD12 LEU A 665      40.470  37.720  48.750  1.00  0.00           H
ATOM   1235 HD13 LEU A 665      41.050  39.260  49.540  1.00  0.00           H
ATOM   1236  CD2 LEU A 665      40.670  39.720  46.840  1.00  0.00           C
ATOM   1237 HD21 LEU A 665      39.780  39.050  46.780  1.00  0.00           H
ATOM   1238 HD22 LEU A 665      41.000  40.120  45.850  1.00  0.00           H
ATOM   1239 HD23 LEU A 665      40.420  40.600  47.480  1.00  0.00           H
ATOM   1240  C   LEU A 665      44.990  40.920  46.940  1.00  0.00           C
ATOM   1241  O   LEU A 665      45.990  40.240  47.180  1.00  0.00           O
ATOM   1242  N   GLY A 666      44.940  42.220  47.290  1.00  0.00           N
ATOM   1243  HN  GLY A 666      44.090  42.740  47.300  1.00  0.00           H
ATOM   1244  CA  GLY A 666      45.910  42.830  48.090  1.00  0.00           C
ATOM   1245  HA1 GLY A 666      46.510  43.440  47.430  1.00  0.00           H
ATOM   1246  HA2 GLY A 666      46.490  42.060  48.590  1.00  0.00           H
ATOM   1247  C   GLY A 666      45.420  43.780  49.150  1.00  0.00           C
ATOM   1248  O   GLY A 666      44.210  43.990  49.170  1.00  0.00           O
ATOM   1249  N   SER A 667      46.270  44.300  50.000  1.00  0.00           N
ATOM   1250  HN  SER A 667      47.260  44.170  49.980  1.00  0.00           H
ATOM   1251  CA  SER A 667      45.890  45.480  50.700  1.00  0.00           C
ATOM   1252  HA  SER A 667      44.820  45.460  50.870  1.00  0.00           H
ATOM   1253  CB  SER A 667      46.590  45.580  52.060  1.00  0.00           C
ATOM   1254  HB1 SER A 667      46.270  44.730  52.700  1.00  0.00           H
ATOM   1255  HB2 SER A 667      46.360  46.550  52.530  1.00  0.00           H
ATOM   1256  OG  SER A 667      47.960  45.330  51.840  1.00  0.00           O
ATOM   1257  HG1 SER A 667      48.430  46.150  52.020  1.00  0.00           H
ATOM   1258  C   SER A 667      46.060  46.800  49.940  1.00  0.00           C
ATOM   1259  O   SER A 667      46.660  46.830  48.860  1.00  0.00           O
ATOM   1260  N   THR A 668      45.450  47.880  50.450  1.00  0.00           N
ATOM   1261  HN  THR A 668      45.060  47.870  51.370  1.00  0.00           H
ATOM   1262  CA  THR A 668      45.320  49.110  49.630  1.00  0.00           C
ATOM   1263  HA  THR A 668      46.210  49.130  49.020  1.00  0.00           H
ATOM   1264  CB  THR A 668      44.020  49.130  48.790  1.00  0.00           C
ATOM   1265  HB  THR A 668      43.930  48.170  48.240  1.00  0.00           H
ATOM   1266  OG1 THR A 668      43.930  50.250  47.980  1.00  0.00           O
ATOM   1267  HG1 THR A 668      43.060  50.170  47.560  1.00  0.00           H
ATOM   1268  CG2 THR A 668      42.740  49.120  49.620  1.00  0.00           C
ATOM   1269 HG21 THR A 668      42.710  49.990  50.310  1.00  0.00           H
ATOM   1270 HG22 THR A 668      42.510  48.160  50.130  1.00  0.00           H
ATOM   1271 HG23 THR A 668      41.890  49.210  48.910  1.00  0.00           H
ATOM   1272  C   THR A 668      45.500  50.320  50.500  1.00  0.00           C
ATOM   1273  O   THR A 668      45.000  50.450  51.620  1.00  0.00           O
ATOM   1274  N   GLY A 669      46.260  51.340  50.040  1.00  0.00           N
ATOM   1275  HN  GLY A 669      46.470  51.480  49.080  1.00  0.00           H
ATOM   1276  CA  GLY A 669      46.650  52.480  50.750  1.00  0.00           C
ATOM   1277  HA1 GLY A 669      47.150  53.090  50.010  1.00  0.00           H
ATOM   1278  HA2 GLY A 669      47.260  52.180  51.590  1.00  0.00           H
ATOM   1279  C   GLY A 669      45.540  53.330  51.390  1.00  0.00           C
ATOM   1280  O   GLY A 669      45.650  53.670  52.600  1.00  0.00           O
ATOM   1281  N   PRO A 670      44.470  53.640  50.700  1.00  0.00           N
ATOM   1282  CD  PRO A 670      44.350  53.490  49.240  1.00  0.00           C
ATOM   1283  HD1 PRO A 670      43.940  52.510  48.940  1.00  0.00           H
ATOM   1284  HD2 PRO A 670      45.260  53.580  48.620  1.00  0.00           H
ATOM   1285  CA  PRO A 670      43.360  54.450  51.170  1.00  0.00           C
ATOM   1286  HA  PRO A 670      43.790  55.370  51.530  1.00  0.00           H
ATOM   1287  CB  PRO A 670      42.480  54.690  49.970  1.00  0.00           C
ATOM   1288  HB1 PRO A 670      42.100  55.730  49.990  1.00  0.00           H
ATOM   1289  HB2 PRO A 670      41.720  53.920  49.760  1.00  0.00           H
ATOM   1290  CG  PRO A 670      43.470  54.610  48.780  1.00  0.00           C
ATOM   1291  HG1 PRO A 670      42.910  54.290  47.870  1.00  0.00           H
ATOM   1292  HG2 PRO A 670      44.040  55.560  48.630  1.00  0.00           H
ATOM   1293  C   PRO A 670      42.720  53.830  52.320  1.00  0.00           C
ATOM   1294  O   PRO A 670      42.470  54.420  53.340  1.00  0.00           O
ATOM   1295  N   VAL A 671      42.380  52.530  52.340  1.00  0.00           N
ATOM   1296  HN  VAL A 671      42.520  51.910  51.570  1.00  0.00           H
ATOM   1297  CA  VAL A 671      41.770  51.760  53.440  1.00  0.00           C
ATOM   1298  HA  VAL A 671      40.780  52.170  53.620  1.00  0.00           H
ATOM   1299  CB  VAL A 671      41.580  50.300  52.960  1.00  0.00           C
ATOM   1300  HB  VAL A 671      42.530  49.880  52.560  1.00  0.00           H
ATOM   1301  CG1 VAL A 671      41.070  49.440  54.130  1.00  0.00           C
ATOM   1302 HG11 VAL A 671      41.920  49.030  54.710  1.00  0.00           H
ATOM   1303 HG12 VAL A 671      40.660  48.490  53.710  1.00  0.00           H
ATOM   1304 HG13 VAL A 671      40.360  49.860  54.880  1.00  0.00           H
ATOM   1305  CG2 VAL A 671      40.450  50.220  51.960  1.00  0.00           C
ATOM   1306 HG21 VAL A 671      40.580  50.840  51.050  1.00  0.00           H
ATOM   1307 HG22 VAL A 671      39.480  50.510  52.390  1.00  0.00           H
ATOM   1308 HG23 VAL A 671      40.330  49.170  51.590  1.00  0.00           H
ATOM   1309  C   VAL A 671      42.570  51.810  54.760  1.00  0.00           C
ATOM   1310  O   VAL A 671      41.980  52.030  55.780  1.00  0.00           O
ATOM   1311  N   LEU A 672      43.870  51.770  54.630  1.00  0.00           N
ATOM   1312  HN  LEU A 672      44.140  51.680  53.680  1.00  0.00           H
ATOM   1313  CA  LEU A 672      44.830  51.890  55.710  1.00  0.00           C
ATOM   1314  HA  LEU A 672      44.460  51.270  56.510  1.00  0.00           H
ATOM   1315  CB  LEU A 672      46.220  51.470  55.130  1.00  0.00           C
ATOM   1316  HB1 LEU A 672      46.530  52.130  54.300  1.00  0.00           H
ATOM   1317  HB2 LEU A 672      46.350  50.410  54.800  1.00  0.00           H
ATOM   1318  CG  LEU A 672      47.250  51.610  56.240  1.00  0.00           C
ATOM   1319  HG  LEU A 672      47.240  52.640  56.660  1.00  0.00           H
ATOM   1320  CD1 LEU A 672      47.010  50.660  57.420  1.00  0.00           C
ATOM   1321 HD11 LEU A 672      47.130  49.640  57.000  1.00  0.00           H
ATOM   1322 HD12 LEU A 672      46.000  50.620  57.890  1.00  0.00           H
ATOM   1323 HD13 LEU A 672      47.810  50.720  58.190  1.00  0.00           H
ATOM   1324  CD2 LEU A 672      48.630  51.340  55.580  1.00  0.00           C
ATOM   1325 HD21 LEU A 672      48.710  50.300  55.200  1.00  0.00           H
ATOM   1326 HD22 LEU A 672      49.410  51.470  56.360  1.00  0.00           H
ATOM   1327 HD23 LEU A 672      48.680  52.090  54.770  1.00  0.00           H
ATOM   1328  C   LEU A 672      44.670  53.330  56.360  1.00  0.00           C
ATOM   1329  O   LEU A 672      44.500  53.470  57.580  1.00  0.00           O
ATOM   1330  N   VAL A 673      44.670  54.350  55.470  1.00  0.00           N
ATOM   1331  HN  VAL A 673      45.090  54.030  54.630  1.00  0.00           H
ATOM   1332  CA  VAL A 673      44.450  55.730  55.790  1.00  0.00           C
ATOM   1333  HA  VAL A 673      45.210  56.050  56.470  1.00  0.00           H
ATOM   1334  CB  VAL A 673      44.680  56.550  54.550  1.00  0.00           C
ATOM   1335  HB  VAL A 673      43.970  56.210  53.760  1.00  0.00           H
ATOM   1336  CG1 VAL A 673      44.430  58.020  54.910  1.00  0.00           C
ATOM   1337 HG11 VAL A 673      43.390  58.210  55.280  1.00  0.00           H
ATOM   1338 HG12 VAL A 673      44.590  58.680  54.020  1.00  0.00           H
ATOM   1339 HG13 VAL A 673      45.200  58.300  55.650  1.00  0.00           H
ATOM   1340  CG2 VAL A 673      46.120  56.390  54.030  1.00  0.00           C
ATOM   1341 HG21 VAL A 673      46.450  55.340  54.190  1.00  0.00           H
ATOM   1342 HG22 VAL A 673      46.870  57.120  54.400  1.00  0.00           H
ATOM   1343 HG23 VAL A 673      46.130  56.560  52.930  1.00  0.00           H
ATOM   1344  C   VAL A 673      43.060  56.090  56.410  1.00  0.00           C
ATOM   1345  O   VAL A 673      42.980  56.760  57.450  1.00  0.00           O
ATOM   1346  N   PHE A 674      42.020  55.490  55.840  1.00  0.00           N
ATOM   1347  HN  PHE A 674      42.200  55.070  54.960  1.00  0.00           H
ATOM   1348  CA  PHE A 674      40.640  55.490  56.280  1.00  0.00           C
ATOM   1349  HA  PHE A 674      40.260  56.510  56.290  1.00  0.00           H
ATOM   1350  CB  PHE A 674      39.610  54.850  55.130  1.00  0.00           C
ATOM   1351  HB1 PHE A 674      40.030  53.820  55.050  1.00  0.00           H
ATOM   1352  HB2 PHE A 674      39.750  55.490  54.230  1.00  0.00           H
ATOM   1353  CG  PHE A 674      38.170  54.830  55.660  1.00  0.00           C
ATOM   1354  CD1 PHE A 674      37.210  55.660  55.100  1.00  0.00           C
ATOM   1355  HD1 PHE A 674      37.460  56.420  54.370  1.00  0.00           H
ATOM   1356  CE1 PHE A 674      35.860  55.640  55.450  1.00  0.00           C
ATOM   1357  HE1 PHE A 674      35.140  56.250  54.930  1.00  0.00           H
ATOM   1358  CZ  PHE A 674      35.380  54.700  56.370  1.00  0.00           C
ATOM   1359  HZ  PHE A 674      34.310  54.720  56.580  1.00  0.00           H
ATOM   1360  CD2 PHE A 674      37.690  53.910  56.610  1.00  0.00           C
ATOM   1361  HD2 PHE A 674      38.340  53.240  57.130  1.00  0.00           H
ATOM   1362  CE2 PHE A 674      36.320  53.820  57.000  1.00  0.00           C
ATOM   1363  HE2 PHE A 674      36.080  53.050  57.700  1.00  0.00           H
ATOM   1364  C   PHE A 674      40.520  55.060  57.740  1.00  0.00           C
ATOM   1365  O   PHE A 674      39.830  55.720  58.560  1.00  0.00           O
ATOM   1366  N   GLU A 675      41.150  53.900  58.110  1.00  0.00           N
ATOM   1367  HN  GLU A 675      41.610  53.400  57.370  1.00  0.00           H
ATOM   1368  CA  GLU A 675      41.130  53.440  59.500  1.00  0.00           C
ATOM   1369  HA  GLU A 675      40.160  53.500  59.960  1.00  0.00           H
ATOM   1370  CB  GLU A 675      41.500  51.980  59.680  1.00  0.00           C
ATOM   1371  HB1 GLU A 675      41.420  51.760  60.770  1.00  0.00           H
ATOM   1372  HB2 GLU A 675      42.560  51.760  59.420  1.00  0.00           H
ATOM   1373  CG  GLU A 675      40.390  51.140  58.960  1.00  0.00           C
ATOM   1374  HG1 GLU A 675      40.700  51.040  57.910  1.00  0.00           H
ATOM   1375  HG2 GLU A 675      39.460  51.760  58.940  1.00  0.00           H
ATOM   1376  CD  GLU A 675      40.040  49.840  59.600  1.00  0.00           C
ATOM   1377  OE1 GLU A 675      39.110  49.750  60.460  1.00  0.00           O
ATOM   1378  OE2 GLU A 675      40.640  48.810  59.230  1.00  0.00           O
ATOM   1379  C   GLU A 675      42.000  54.290  60.470  1.00  0.00           C
ATOM   1380  O   GLU A 675      41.570  54.510  61.600  1.00  0.00           O
ATOM   1381  N   LYS A 676      43.130  54.890  59.980  1.00  0.00           N
ATOM   1382  HN  LYS A 676      43.450  54.620  59.070  1.00  0.00           H
ATOM   1383  CA  LYS A 676      43.850  55.880  60.780  1.00  0.00           C
ATOM   1384  HA  LYS A 676      44.200  55.370  61.660  1.00  0.00           H
ATOM   1385  CB  LYS A 676      45.060  56.500  60.000  1.00  0.00           C
ATOM   1386  HB1 LYS A 676      45.610  57.320  60.510  1.00  0.00           H
ATOM   1387  HB2 LYS A 676      44.690  57.030  59.090  1.00  0.00           H
ATOM   1388  CG  LYS A 676      46.280  55.500  59.690  1.00  0.00           C
ATOM   1389  HG1 LYS A 676      45.940  54.760  58.930  1.00  0.00           H
ATOM   1390  HG2 LYS A 676      46.280  54.940  60.650  1.00  0.00           H
ATOM   1391  CD  LYS A 676      47.680  56.050  59.440  1.00  0.00           C
ATOM   1392  HD1 LYS A 676      47.480  56.690  58.560  1.00  0.00           H
ATOM   1393  HD2 LYS A 676      48.310  55.220  59.060  1.00  0.00           H
ATOM   1394  CE  LYS A 676      48.260  56.760  60.660  1.00  0.00           C
ATOM   1395  HE1 LYS A 676      48.020  56.020  61.460  1.00  0.00           H
ATOM   1396  HE2 LYS A 676      47.800  57.750  60.860  1.00  0.00           H
ATOM   1397  NZ  LYS A 676      49.740  56.910  60.620  1.00  0.00           N
ATOM   1398  HZ1 LYS A 676      50.030  57.590  61.350  1.00  0.00           H
ATOM   1399  HZ2 LYS A 676      50.070  57.220  59.690  1.00  0.00           H
ATOM   1400  HZ3 LYS A 676      50.250  56.020  60.870  1.00  0.00           H
ATOM   1401  C   LYS A 676      43.000  57.040  61.140  1.00  0.00           C
ATOM   1402  O   LYS A 676      43.120  57.570  62.260  1.00  0.00           O
ATOM   1403  N   ILE A 677      42.110  57.490  60.170  1.00  0.00           N
ATOM   1404  HN  ILE A 677      42.280  57.350  59.210  1.00  0.00           H
ATOM   1405  CA  ILE A 677      41.190  58.580  60.550  1.00  0.00           C
ATOM   1406  HA  ILE A 677      41.660  59.030  61.420  1.00  0.00           H
ATOM   1407  CB  ILE A 677      41.290  59.690  59.530  1.00  0.00           C
ATOM   1408  HB  ILE A 677      42.380  59.860  59.370  1.00  0.00           H
ATOM   1409  CG2 ILE A 677      40.570  59.150  58.280  1.00  0.00           C
ATOM   1410 HG21 ILE A 677      39.480  59.090  58.500  1.00  0.00           H
ATOM   1411 HG22 ILE A 677      40.960  58.160  57.950  1.00  0.00           H
ATOM   1412 HG23 ILE A 677      40.560  59.840  57.420  1.00  0.00           H
ATOM   1413  CG1 ILE A 677      40.570  60.950  60.060  1.00  0.00           C
ATOM   1414 HG11 ILE A 677      41.020  61.210  61.040  1.00  0.00           H
ATOM   1415 HG12 ILE A 677      39.520  60.670  60.300  1.00  0.00           H
ATOM   1416  CD  ILE A 677      40.890  62.020  59.080  1.00  0.00           C
ATOM   1417  HD1 ILE A 677      41.970  62.260  59.140  1.00  0.00           H
ATOM   1418  HD2 ILE A 677      40.350  62.890  59.500  1.00  0.00           H
ATOM   1419  HD3 ILE A 677      40.520  61.810  58.050  1.00  0.00           H
ATOM   1420  C   ILE A 677      39.800  58.200  61.060  1.00  0.00           C
ATOM   1421  O   ILE A 677      39.200  58.970  61.800  1.00  0.00           O
ATOM   1422  N   LEU A 678      39.380  56.900  60.910  1.00  0.00           N
ATOM   1423  HN  LEU A 678      39.870  56.310  60.270  1.00  0.00           H
ATOM   1424  CA  LEU A 678      38.230  56.360  61.670  1.00  0.00           C
ATOM   1425  HA  LEU A 678      37.500  57.130  61.790  1.00  0.00           H
ATOM   1426  CB  LEU A 678      37.760  55.020  61.120  1.00  0.00           C
ATOM   1427  HB1 LEU A 678      38.610  54.310  61.030  1.00  0.00           H
ATOM   1428  HB2 LEU A 678      37.540  55.190  60.040  1.00  0.00           H
ATOM   1429  CG  LEU A 678      36.610  54.390  61.890  1.00  0.00           C
ATOM   1430  HG  LEU A 678      36.840  54.050  62.910  1.00  0.00           H
ATOM   1431  CD1 LEU A 678      35.330  55.260  61.960  1.00  0.00           C
ATOM   1432 HD11 LEU A 678      35.120  55.600  60.920  1.00  0.00           H
ATOM   1433 HD12 LEU A 678      35.460  56.030  62.760  1.00  0.00           H
ATOM   1434 HD13 LEU A 678      34.500  54.590  62.250  1.00  0.00           H
ATOM   1435  CD2 LEU A 678      36.230  53.180  61.070  1.00  0.00           C
ATOM   1436 HD21 LEU A 678      35.430  52.630  61.600  1.00  0.00           H
ATOM   1437 HD22 LEU A 678      37.100  52.490  61.020  1.00  0.00           H
ATOM   1438 HD23 LEU A 678      36.020  53.440  60.000  1.00  0.00           H
ATOM   1439  C   LEU A 678      38.650  56.200  63.160  1.00  0.00           C
ATOM   1440  O   LEU A 678      37.850  56.600  64.010  1.00  0.00           O
ATOM   1441  N   TYR A 679      39.880  55.680  63.470  1.00  0.00           N
ATOM   1442  HN  TYR A 679      40.440  55.270  62.750  1.00  0.00           H
ATOM   1443  CA  TYR A 679      40.420  55.650  64.830  1.00  0.00           C
ATOM   1444  HA  TYR A 679      39.580  55.240  65.360  1.00  0.00           H
ATOM   1445  CB  TYR A 679      41.760  54.880  64.810  1.00  0.00           C
ATOM   1446  HB1 TYR A 679      42.440  55.580  64.280  1.00  0.00           H
ATOM   1447  HB2 TYR A 679      41.650  53.920  64.270  1.00  0.00           H
ATOM   1448  CG  TYR A 679      42.340  54.680  66.160  1.00  0.00           C
ATOM   1449  CD1 TYR A 679      42.180  53.510  66.900  1.00  0.00           C
ATOM   1450  HD1 TYR A 679      41.700  52.670  66.430  1.00  0.00           H
ATOM   1451  CE1 TYR A 679      42.880  53.310  68.080  1.00  0.00           C
ATOM   1452  HE1 TYR A 679      42.810  52.360  68.590  1.00  0.00           H
ATOM   1453  CZ  TYR A 679      43.630  54.320  68.700  1.00  0.00           C
ATOM   1454  OH  TYR A 679      44.220  54.100  69.900  1.00  0.00           O
ATOM   1455  HH  TYR A 679      45.090  54.500  69.790  1.00  0.00           H
ATOM   1456  CD2 TYR A 679      43.130  55.720  66.740  1.00  0.00           C
ATOM   1457  HD2 TYR A 679      43.090  56.630  66.180  1.00  0.00           H
ATOM   1458  CE2 TYR A 679      43.770  55.520  68.000  1.00  0.00           C
ATOM   1459  HE2 TYR A 679      44.370  56.340  68.350  1.00  0.00           H
ATOM   1460  C   TYR A 679      40.560  57.110  65.340  1.00  0.00           C
ATOM   1461  O   TYR A 679      40.090  57.390  66.490  1.00  0.00           O
ATOM   1462  N   LYS A 680      40.980  58.100  64.470  1.00  0.00           N
ATOM   1463  HN  LYS A 680      41.280  57.980  63.530  1.00  0.00           H
ATOM   1464  CA  LYS A 680      41.070  59.500  64.910  1.00  0.00           C
ATOM   1465  HA  LYS A 680      41.760  59.660  65.710  1.00  0.00           H
ATOM   1466  CB  LYS A 680      41.510  60.530  63.750  1.00  0.00           C
ATOM   1467  HB1 LYS A 680      40.740  60.530  62.950  1.00  0.00           H
ATOM   1468  HB2 LYS A 680      42.460  60.280  63.240  1.00  0.00           H
ATOM   1469  CG  LYS A 680      41.740  61.980  64.270  1.00  0.00           C
ATOM   1470  HG1 LYS A 680      40.800  62.450  64.620  1.00  0.00           H
ATOM   1471  HG2 LYS A 680      42.030  62.530  63.350  1.00  0.00           H
ATOM   1472  CD  LYS A 680      42.770  62.120  65.410  1.00  0.00           C
ATOM   1473  HD1 LYS A 680      43.680  61.500  65.250  1.00  0.00           H
ATOM   1474  HD2 LYS A 680      42.190  61.750  66.280  1.00  0.00           H
ATOM   1475  CE  LYS A 680      43.250  63.590  65.830  1.00  0.00           C
ATOM   1476  HE1 LYS A 680      43.920  64.000  65.040  1.00  0.00           H
ATOM   1477  HE2 LYS A 680      43.840  63.470  66.760  1.00  0.00           H
ATOM   1478  NZ  LYS A 680      42.120  64.520  66.150  1.00  0.00           N
ATOM   1479  HZ1 LYS A 680      41.550  64.330  67.000  1.00  0.00           H
ATOM   1480  HZ2 LYS A 680      41.520  64.630  65.310  1.00  0.00           H
ATOM   1481  HZ3 LYS A 680      42.490  65.460  66.380  1.00  0.00           H
ATOM   1482  C   LYS A 680      39.690  60.020  65.320  1.00  0.00           C
ATOM   1483  O   LYS A 680      39.500  60.540  66.430  1.00  0.00           O
ATOM   1484  N   PHE A 681      38.650  59.740  64.530  1.00  0.00           N
ATOM   1485  HN  PHE A 681      38.800  59.140  63.740  1.00  0.00           H
ATOM   1486  CA  PHE A 681      37.320  60.190  64.710  1.00  0.00           C
ATOM   1487  HA  PHE A 681      37.200  61.250  64.600  1.00  0.00           H
ATOM   1488  CB  PHE A 681      36.410  59.550  63.540  1.00  0.00           C
ATOM   1489  HB1 PHE A 681      36.160  58.470  63.710  1.00  0.00           H
ATOM   1490  HB2 PHE A 681      36.840  59.830  62.560  1.00  0.00           H
ATOM   1491  CG  PHE A 681      35.140  60.400  63.620  1.00  0.00           C
ATOM   1492  CD1 PHE A 681      34.010  59.940  64.220  1.00  0.00           C
ATOM   1493  HD1 PHE A 681      33.980  58.910  64.550  1.00  0.00           H
ATOM   1494  CE1 PHE A 681      32.820  60.720  64.200  1.00  0.00           C
ATOM   1495  HE1 PHE A 681      31.910  60.300  64.610  1.00  0.00           H
ATOM   1496  CZ  PHE A 681      32.800  61.930  63.620  1.00  0.00           C
ATOM   1497  HZ  PHE A 681      31.890  62.510  63.590  1.00  0.00           H
ATOM   1498  CD2 PHE A 681      35.120  61.710  63.060  1.00  0.00           C
ATOM   1499  HD2 PHE A 681      35.940  62.090  62.470  1.00  0.00           H
ATOM   1500  CE2 PHE A 681      33.950  62.460  63.030  1.00  0.00           C
ATOM   1501  HE2 PHE A 681      33.950  63.420  62.560  1.00  0.00           H
ATOM   1502  C   PHE A 681      36.810  59.530  66.040  1.00  0.00           C
ATOM   1503  O   PHE A 681      36.180  60.140  66.950  1.00  0.00           O
ATOM   1504  N   CYS A 682      37.140  58.270  66.270  1.00  0.00           N
ATOM   1505  HN  CYS A 682      37.660  57.810  65.540  1.00  0.00           H
ATOM   1506  CA  CYS A 682      36.730  57.500  67.400  1.00  0.00           C
ATOM   1507  HA  CYS A 682      35.680  57.730  67.590  1.00  0.00           H
ATOM   1508  CB  CYS A 682      36.860  55.940  67.370  1.00  0.00           C
ATOM   1509  HB1 CYS A 682      36.640  55.570  68.400  1.00  0.00           H
ATOM   1510  HB2 CYS A 682      37.920  55.700  67.150  1.00  0.00           H
ATOM   1511  SG  CYS A 682      35.920  55.190  66.030  1.00  0.00           S
ATOM   1512  HG1 CYS A 682      36.600  55.590  64.970  1.00  0.00           H
ATOM   1513  C   CYS A 682      37.430  58.060  68.620  1.00  0.00           C
ATOM   1514  O   CYS A 682      36.780  58.130  69.670  1.00  0.00           O
ATOM   1515  N   ARG A 683      38.690  58.490  68.550  1.00  0.00           N
ATOM   1516  HN  ARG A 683      39.130  58.320  67.660  1.00  0.00           H
ATOM   1517  CA  ARG A 683      39.450  59.170  69.550  1.00  0.00           C
ATOM   1518  HA  ARG A 683      39.400  58.560  70.430  1.00  0.00           H
ATOM   1519  CB  ARG A 683      40.950  59.220  69.110  1.00  0.00           C
ATOM   1520  HB1 ARG A 683      41.420  60.040  69.700  1.00  0.00           H
ATOM   1521  HB2 ARG A 683      40.970  59.550  68.050  1.00  0.00           H
ATOM   1522  CG  ARG A 683      41.770  57.980  69.190  1.00  0.00           C
ATOM   1523  HG1 ARG A 683      42.820  58.160  68.860  1.00  0.00           H
ATOM   1524  HG2 ARG A 683      41.420  57.150  68.540  1.00  0.00           H
ATOM   1525  CD  ARG A 683      41.760  57.280  70.590  1.00  0.00           C
ATOM   1526  HD1 ARG A 683      42.500  56.450  70.560  1.00  0.00           H
ATOM   1527  HD2 ARG A 683      40.740  56.910  70.830  1.00  0.00           H
ATOM   1528  NE  ARG A 683      42.260  58.270  71.640  1.00  0.00           N
ATOM   1529  HE  ARG A 683      42.700  59.100  71.270  1.00  0.00           H
ATOM   1530  CZ  ARG A 683      42.690  57.890  72.840  1.00  0.00           C
ATOM   1531  NH1 ARG A 683      43.220  58.870  73.570  1.00  0.00           N
ATOM   1532 HH11 ARG A 683      43.320  58.660  74.550  1.00  0.00           H
ATOM   1533 HH12 ARG A 683      43.230  59.760  73.120  1.00  0.00           H
ATOM   1534  NH2 ARG A 683      42.320  56.770  73.400  1.00  0.00           N
ATOM   1535 HH21 ARG A 683      41.660  56.190  72.920  1.00  0.00           H
ATOM   1536 HH22 ARG A 683      42.490  56.540  74.360  1.00  0.00           H
ATOM   1537  C   ARG A 683      38.880  60.550  69.940  1.00  0.00           C
ATOM   1538  O   ARG A 683      38.600  60.890  71.080  1.00  0.00           O
ATOM   1539  N   ASP A 684      38.550  61.430  68.940  1.00  0.00           N
ATOM   1540  HN  ASP A 684      38.810  61.230  67.990  1.00  0.00           H
ATOM   1541  CA  ASP A 684      37.940  62.730  69.070  1.00  0.00           C
ATOM   1542  HA  ASP A 684      38.620  63.220  69.760  1.00  0.00           H
ATOM   1543  CB  ASP A 684      37.890  63.340  67.660  1.00  0.00           C
ATOM   1544  HB1 ASP A 684      37.130  64.140  67.560  1.00  0.00           H
ATOM   1545  HB2 ASP A 684      37.490  62.540  66.990  1.00  0.00           H
ATOM   1546  CG  ASP A 684      39.180  63.890  67.210  1.00  0.00           C
ATOM   1547  OD1 ASP A 684      39.340  64.170  66.000  1.00  0.00           O
ATOM   1548  OD2 ASP A 684      40.060  64.150  68.090  1.00  0.00           O
ATOM   1549  C   ASP A 684      36.600  62.710  69.750  1.00  0.00           C
ATOM   1550  O   ASP A 684      36.320  63.610  70.550  1.00  0.00           O
ATOM   1551  N   TYR A 685      35.770  61.750  69.390  1.00  0.00           N
ATOM   1552  HN  TYR A 685      36.010  61.030  68.740  1.00  0.00           H
ATOM   1553  CA  TYR A 685      34.310  61.820  69.720  1.00  0.00           C
ATOM   1554  HA  TYR A 685      34.110  62.800  70.130  1.00  0.00           H
ATOM   1555  CB  TYR A 685      33.380  61.660  68.430  1.00  0.00           C
ATOM   1556  HB1 TYR A 685      32.330  61.640  68.790  1.00  0.00           H
ATOM   1557  HB2 TYR A 685      33.600  60.730  67.870  1.00  0.00           H
ATOM   1558  CG  TYR A 685      33.510  62.930  67.590  1.00  0.00           C
ATOM   1559  CD1 TYR A 685      34.490  63.030  66.560  1.00  0.00           C
ATOM   1560  HD1 TYR A 685      35.210  62.250  66.330  1.00  0.00           H
ATOM   1561  CE1 TYR A 685      34.620  64.190  65.820  1.00  0.00           C
ATOM   1562  HE1 TYR A 685      35.390  64.090  65.070  1.00  0.00           H
ATOM   1563  CZ  TYR A 685      33.720  65.260  65.980  1.00  0.00           C
ATOM   1564  OH  TYR A 685      33.780  66.460  65.270  1.00  0.00           O
ATOM   1565  HH  TYR A 685      34.300  66.170  64.510  1.00  0.00           H
ATOM   1566  CD2 TYR A 685      32.550  63.960  67.720  1.00  0.00           C
ATOM   1567  HD2 TYR A 685      31.720  63.810  68.390  1.00  0.00           H
ATOM   1568  CE2 TYR A 685      32.640  65.100  66.910  1.00  0.00           C
ATOM   1569  HE2 TYR A 685      31.810  65.790  66.950  1.00  0.00           H
ATOM   1570  C   TYR A 685      33.850  60.740  70.750  1.00  0.00           C
ATOM   1571  O   TYR A 685      32.660  60.420  70.960  1.00  0.00           O
ATOM   1572  N   GLN A 686      34.850  60.160  71.410  1.00  0.00           N
ATOM   1573  HN  GLN A 686      35.770  60.500  71.190  1.00  0.00           H
ATOM   1574  CA  GLN A 686      34.870  59.060  72.370  1.00  0.00           C
ATOM   1575  HA  GLN A 686      35.850  58.600  72.470  1.00  0.00           H
ATOM   1576  CB  GLN A 686      34.590  59.490  73.820  1.00  0.00           C
ATOM   1577  HB1 GLN A 686      34.450  58.560  74.410  1.00  0.00           H
ATOM   1578  HB2 GLN A 686      33.680  60.100  73.620  1.00  0.00           H
ATOM   1579  CG  GLN A 686      35.670  60.460  74.420  1.00  0.00           C
ATOM   1580  HG1 GLN A 686      36.650  60.090  74.070  1.00  0.00           H
ATOM   1581  HG2 GLN A 686      35.530  60.440  75.520  1.00  0.00           H
ATOM   1582  CD  GLN A 686      35.600  61.940  73.990  1.00  0.00           C
ATOM   1583  OE1 GLN A 686      34.700  62.650  74.260  1.00  0.00           O
ATOM   1584  NE2 GLN A 686      36.590  62.300  73.120  1.00  0.00           N
ATOM   1585 HE21 GLN A 686      36.450  63.090  72.530  1.00  0.00           H
ATOM   1586 HE22 GLN A 686      37.390  61.720  73.160  1.00  0.00           H
ATOM   1587  C   GLN A 686      34.030  57.860  71.940  1.00  0.00           C
ATOM   1588  O   GLN A 686      33.290  57.380  72.800  1.00  0.00           O
ATOM   1589  N   LEU A 687      34.050  57.460  70.650  1.00  0.00           N
ATOM   1590  HN  LEU A 687      34.840  57.700  70.090  1.00  0.00           H
ATOM   1591  CA  LEU A 687      33.230  56.430  70.140  1.00  0.00           C
ATOM   1592  HA  LEU A 687      32.310  56.420  70.690  1.00  0.00           H
ATOM   1593  CB  LEU A 687      32.750  56.780  68.720  1.00  0.00           C
ATOM   1594  HB1 LEU A 687      32.100  55.970  68.330  1.00  0.00           H
ATOM   1595  HB2 LEU A 687      33.590  56.870  67.990  1.00  0.00           H
ATOM   1596  CG  LEU A 687      31.910  58.090  68.630  1.00  0.00           C
ATOM   1597  HG  LEU A 687      32.260  58.920  69.290  1.00  0.00           H
ATOM   1598  CD1 LEU A 687      31.950  58.650  67.160  1.00  0.00           C
ATOM   1599 HD11 LEU A 687      31.270  58.020  66.550  1.00  0.00           H
ATOM   1600 HD12 LEU A 687      32.960  58.660  66.700  1.00  0.00           H
ATOM   1601 HD13 LEU A 687      31.540  59.680  67.190  1.00  0.00           H
ATOM   1602  CD2 LEU A 687      30.440  57.800  69.070  1.00  0.00           C
ATOM   1603 HD21 LEU A 687      29.820  58.690  68.820  1.00  0.00           H
ATOM   1604 HD22 LEU A 687      30.420  57.630  70.160  1.00  0.00           H
ATOM   1605 HD23 LEU A 687      29.930  56.990  68.480  1.00  0.00           H
ATOM   1606  C   LEU A 687      33.830  55.070  70.390  1.00  0.00           C
ATOM   1607  O   LEU A 687      35.000  54.940  70.670  1.00  0.00           O
ATOM   1608  N   SER A 688      33.040  53.940  70.330  1.00  0.00           N
ATOM   1609  HN  SER A 688      32.060  53.930  70.160  1.00  0.00           H
ATOM   1610  CA  SER A 688      33.690  52.660  70.640  1.00  0.00           C
ATOM   1611  HA  SER A 688      34.570  52.790  71.240  1.00  0.00           H
ATOM   1612  CB  SER A 688      32.800  51.730  71.430  1.00  0.00           C
ATOM   1613  HB1 SER A 688      31.920  51.490  70.770  1.00  0.00           H
ATOM   1614  HB2 SER A 688      32.350  52.310  72.270  1.00  0.00           H
ATOM   1615  OG  SER A 688      33.330  50.570  72.020  1.00  0.00           O
ATOM   1616  HG1 SER A 688      33.580  50.000  71.300  1.00  0.00           H
ATOM   1617  C   SER A 688      33.960  52.070  69.340  1.00  0.00           C
ATOM   1618  O   SER A 688      33.050  51.830  68.580  1.00  0.00           O
ATOM   1619  N   TYR A 689      35.290  51.940  68.980  1.00  0.00           N
ATOM   1620  HN  TYR A 689      35.860  52.060  69.780  1.00  0.00           H
ATOM   1621  CA  TYR A 689      35.850  51.770  67.560  1.00  0.00           C
ATOM   1622  HA  TYR A 689      35.420  52.620  67.060  1.00  0.00           H
ATOM   1623  CB  TYR A 689      37.430  51.910  67.520  1.00  0.00           C
ATOM   1624  HB1 TYR A 689      37.800  51.230  68.310  1.00  0.00           H
ATOM   1625  HB2 TYR A 689      37.720  52.920  67.850  1.00  0.00           H
ATOM   1626  CG  TYR A 689      38.090  51.600  66.140  1.00  0.00           C
ATOM   1627  CD1 TYR A 689      38.550  50.240  65.890  1.00  0.00           C
ATOM   1628  HD1 TYR A 689      38.360  49.500  66.650  1.00  0.00           H
ATOM   1629  CE1 TYR A 689      39.000  49.960  64.650  1.00  0.00           C
ATOM   1630  HE1 TYR A 689      39.270  48.940  64.420  1.00  0.00           H
ATOM   1631  CZ  TYR A 689      39.300  50.980  63.690  1.00  0.00           C
ATOM   1632  OH  TYR A 689      40.140  50.630  62.640  1.00  0.00           O
ATOM   1633  HH  TYR A 689      39.570  50.200  61.990  1.00  0.00           H
ATOM   1634  CD2 TYR A 689      38.430  52.680  65.310  1.00  0.00           C
ATOM   1635  HD2 TYR A 689      38.240  53.720  65.500  1.00  0.00           H
ATOM   1636  CE2 TYR A 689      38.990  52.320  63.990  1.00  0.00           C
ATOM   1637  HE2 TYR A 689      39.260  53.140  63.340  1.00  0.00           H
ATOM   1638  C   TYR A 689      35.330  50.600  66.820  1.00  0.00           C
ATOM   1639  O   TYR A 689      34.840  50.710  65.750  1.00  0.00           O
ATOM   1640  N   LEU A 690      35.490  49.470  67.440  1.00  0.00           N
ATOM   1641  HN  LEU A 690      35.950  49.550  68.320  1.00  0.00           H
ATOM   1642  CA  LEU A 690      35.040  48.210  66.880  1.00  0.00           C
ATOM   1643  HA  LEU A 690      35.610  48.190  65.960  1.00  0.00           H
ATOM   1644  CB  LEU A 690      35.540  46.970  67.710  1.00  0.00           C
ATOM   1645  HB1 LEU A 690      35.410  46.060  67.100  1.00  0.00           H
ATOM   1646  HB2 LEU A 690      34.940  46.860  68.640  1.00  0.00           H
ATOM   1647  CG  LEU A 690      37.060  46.850  68.080  1.00  0.00           C
ATOM   1648  HG  LEU A 690      37.340  47.830  68.530  1.00  0.00           H
ATOM   1649  CD1 LEU A 690      37.230  45.810  69.210  1.00  0.00           C
ATOM   1650 HD11 LEU A 690      38.250  45.860  69.660  1.00  0.00           H
ATOM   1651 HD12 LEU A 690      37.310  44.750  68.890  1.00  0.00           H
ATOM   1652 HD13 LEU A 690      36.600  46.050  70.080  1.00  0.00           H
ATOM   1653  CD2 LEU A 690      37.990  46.550  66.980  1.00  0.00           C
ATOM   1654 HD21 LEU A 690      37.780  47.280  66.160  1.00  0.00           H
ATOM   1655 HD22 LEU A 690      37.960  45.540  66.530  1.00  0.00           H
ATOM   1656 HD23 LEU A 690      39.050  46.590  67.330  1.00  0.00           H
ATOM   1657  C   LEU A 690      33.590  48.080  66.570  1.00  0.00           C
ATOM   1658  O   LEU A 690      33.180  47.600  65.500  1.00  0.00           O
ATOM   1659  N   SER A 691      32.830  48.590  67.550  1.00  0.00           N
ATOM   1660  HN  SER A 691      33.200  48.910  68.410  1.00  0.00           H
ATOM   1661  CA  SER A 691      31.380  48.680  67.550  1.00  0.00           C
ATOM   1662  HA  SER A 691      30.990  47.700  67.330  1.00  0.00           H
ATOM   1663  CB  SER A 691      30.630  48.920  68.900  1.00  0.00           C
ATOM   1664  HB1 SER A 691      31.010  49.810  69.450  1.00  0.00           H
ATOM   1665  HB2 SER A 691      30.980  48.040  69.480  1.00  0.00           H
ATOM   1666  OG  SER A 691      29.210  48.860  68.840  1.00  0.00           O
ATOM   1667  HG1 SER A 691      28.900  49.670  68.430  1.00  0.00           H
ATOM   1668  C   SER A 691      30.790  49.540  66.460  1.00  0.00           C
ATOM   1669  O   SER A 691      29.960  49.110  65.640  1.00  0.00           O
ATOM   1670  N   LEU A 692      31.310  50.770  66.330  1.00  0.00           N
ATOM   1671  HN  LEU A 692      31.830  51.210  67.060  1.00  0.00           H
ATOM   1672  CA  LEU A 692      31.040  51.600  65.160  1.00  0.00           C
ATOM   1673  HA  LEU A 692      29.960  51.610  65.180  1.00  0.00           H
ATOM   1674  CB  LEU A 692      31.750  52.980  65.400  1.00  0.00           C
ATOM   1675  HB1 LEU A 692      32.810  52.710  65.600  1.00  0.00           H
ATOM   1676  HB2 LEU A 692      31.340  53.520  66.280  1.00  0.00           H
ATOM   1677  CG  LEU A 692      31.760  54.050  64.260  1.00  0.00           C
ATOM   1678  HG  LEU A 692      32.230  53.700  63.310  1.00  0.00           H
ATOM   1679  CD1 LEU A 692      30.330  54.340  63.850  1.00  0.00           C
ATOM   1680 HD11 LEU A 692      29.710  55.040  64.450  1.00  0.00           H
ATOM   1681 HD12 LEU A 692      29.720  53.440  63.580  1.00  0.00           H
ATOM   1682 HD13 LEU A 692      30.210  54.810  62.850  1.00  0.00           H
ATOM   1683  CD2 LEU A 692      32.450  55.370  64.620  1.00  0.00           C
ATOM   1684 HD21 LEU A 692      32.510  56.150  63.840  1.00  0.00           H
ATOM   1685 HD22 LEU A 692      33.510  55.180  64.850  1.00  0.00           H
ATOM   1686 HD23 LEU A 692      32.000  55.790  65.540  1.00  0.00           H
ATOM   1687  C   LEU A 692      31.510  51.010  63.880  1.00  0.00           C
ATOM   1688  O   LEU A 692      30.820  50.760  62.890  1.00  0.00           O
ATOM   1689  N   ARG A 693      32.800  50.640  63.910  1.00  0.00           N
ATOM   1690  HN  ARG A 693      33.350  50.890  64.700  1.00  0.00           H
ATOM   1691  CA  ARG A 693      33.470  50.180  62.650  1.00  0.00           C
ATOM   1692  HA  ARG A 693      33.340  50.990  61.960  1.00  0.00           H
ATOM   1693  CB  ARG A 693      35.010  50.030  62.890  1.00  0.00           C
ATOM   1694  HB1 ARG A 693      35.180  49.310  63.720  1.00  0.00           H
ATOM   1695  HB2 ARG A 693      35.460  50.980  63.230  1.00  0.00           H
ATOM   1696  CG  ARG A 693      35.890  49.580  61.710  1.00  0.00           C
ATOM   1697  HG1 ARG A 693      36.840  50.150  61.790  1.00  0.00           H
ATOM   1698  HG2 ARG A 693      35.330  49.880  60.800  1.00  0.00           H
ATOM   1699  CD  ARG A 693      36.210  48.100  61.600  1.00  0.00           C
ATOM   1700  HD1 ARG A 693      35.290  47.510  61.360  1.00  0.00           H
ATOM   1701  HD2 ARG A 693      36.600  47.640  62.540  1.00  0.00           H
ATOM   1702  NE  ARG A 693      37.170  47.840  60.480  1.00  0.00           N
ATOM   1703  HE  ARG A 693      37.790  48.600  60.310  1.00  0.00           H
ATOM   1704  CZ  ARG A 693      37.540  46.680  59.950  1.00  0.00           C
ATOM   1705  NH1 ARG A 693      36.970  45.530  60.290  1.00  0.00           N
ATOM   1706 HH11 ARG A 693      36.310  45.370  61.020  1.00  0.00           H
ATOM   1707 HH12 ARG A 693      37.380  44.720  59.880  1.00  0.00           H
ATOM   1708  NH2 ARG A 693      38.370  46.660  58.980  1.00  0.00           N
ATOM   1709 HH21 ARG A 693      38.200  45.880  58.370  1.00  0.00           H
ATOM   1710 HH22 ARG A 693      38.980  47.420  58.760  1.00  0.00           H
ATOM   1711  C   ARG A 693      32.840  48.950  61.990  1.00  0.00           C
ATOM   1712  O   ARG A 693      32.700  48.900  60.730  1.00  0.00           O
ATOM   1713  N   THR A 694      32.380  48.010  62.780  1.00  0.00           N
ATOM   1714  HN  THR A 694      32.480  48.050  63.780  1.00  0.00           H
ATOM   1715  CA  THR A 694      31.660  46.790  62.360  1.00  0.00           C
ATOM   1716  HA  THR A 694      32.300  46.380  61.590  1.00  0.00           H
ATOM   1717  CB  THR A 694      31.450  45.730  63.460  1.00  0.00           C
ATOM   1718  HB  THR A 694      30.890  46.170  64.320  1.00  0.00           H
ATOM   1719  OG1 THR A 694      32.720  45.240  63.940  1.00  0.00           O
ATOM   1720  HG1 THR A 694      33.040  45.980  64.480  1.00  0.00           H
ATOM   1721  CG2 THR A 694      30.640  44.560  62.960  1.00  0.00           C
ATOM   1722 HG21 THR A 694      30.850  43.620  63.520  1.00  0.00           H
ATOM   1723 HG22 THR A 694      30.940  44.360  61.910  1.00  0.00           H
ATOM   1724 HG23 THR A 694      29.560  44.730  63.110  1.00  0.00           H
ATOM   1725  C   THR A 694      30.350  47.120  61.560  1.00  0.00           C
ATOM   1726  O   THR A 694      30.080  46.580  60.490  1.00  0.00           O
ATOM   1727  N   SER A 695      29.540  48.030  62.130  1.00  0.00           N
ATOM   1728  HN  SER A 695      29.970  48.360  62.960  1.00  0.00           H
ATOM   1729  CA  SER A 695      28.300  48.610  61.540  1.00  0.00           C
ATOM   1730  HA  SER A 695      27.690  47.780  61.230  1.00  0.00           H
ATOM   1731  CB  SER A 695      27.520  49.560  62.560  1.00  0.00           C
ATOM   1732  HB1 SER A 695      27.990  50.560  62.730  1.00  0.00           H
ATOM   1733  HB2 SER A 695      27.530  49.040  63.550  1.00  0.00           H
ATOM   1734  OG  SER A 695      26.190  49.860  62.170  1.00  0.00           O
ATOM   1735  HG1 SER A 695      25.980  49.330  61.400  1.00  0.00           H
ATOM   1736  C   SER A 695      28.500  49.400  60.240  1.00  0.00           C
ATOM   1737  O   SER A 695      27.900  49.120  59.190  1.00  0.00           O
ATOM   1738  N   ILE A 696      29.570  50.230  60.210  1.00  0.00           N
ATOM   1739  HN  ILE A 696      30.160  50.270  61.020  1.00  0.00           H
ATOM   1740  CA  ILE A 696      30.110  50.890  58.970  1.00  0.00           C
ATOM   1741  HA  ILE A 696      29.300  51.520  58.630  1.00  0.00           H
ATOM   1742  CB  ILE A 696      31.290  51.860  59.150  1.00  0.00           C
ATOM   1743  HB  ILE A 696      32.090  51.320  59.720  1.00  0.00           H
ATOM   1744  CG2 ILE A 696      31.930  52.380  57.830  1.00  0.00           C
ATOM   1745 HG21 ILE A 696      32.840  53.010  57.940  1.00  0.00           H
ATOM   1746 HG22 ILE A 696      31.240  52.830  57.090  1.00  0.00           H
ATOM   1747 HG23 ILE A 696      32.340  51.520  57.260  1.00  0.00           H
ATOM   1748  CG1 ILE A 696      30.920  53.020  60.070  1.00  0.00           C
ATOM   1749 HG11 ILE A 696      30.530  52.470  60.940  1.00  0.00           H
ATOM   1750 HG12 ILE A 696      30.200  53.620  59.460  1.00  0.00           H
ATOM   1751  CD  ILE A 696      32.200  53.800  60.470  1.00  0.00           C
ATOM   1752  HD1 ILE A 696      32.670  54.300  59.590  1.00  0.00           H
ATOM   1753  HD2 ILE A 696      32.930  53.120  60.950  1.00  0.00           H
ATOM   1754  HD3 ILE A 696      32.050  54.610  61.220  1.00  0.00           H
ATOM   1755  C   ILE A 696      30.540  49.820  57.940  1.00  0.00           C
ATOM   1756  O   ILE A 696      30.300  49.950  56.760  1.00  0.00           O
ATOM   1757  N   GLY A 697      31.230  48.760  58.380  1.00  0.00           N
ATOM   1758  HN  GLY A 697      31.500  48.560  59.310  1.00  0.00           H
ATOM   1759  CA  GLY A 697      31.330  47.520  57.490  1.00  0.00           C
ATOM   1760  HA1 GLY A 697      31.970  46.850  58.050  1.00  0.00           H
ATOM   1761  HA2 GLY A 697      31.900  47.810  56.620  1.00  0.00           H
ATOM   1762  C   GLY A 697      30.110  46.770  57.010  1.00  0.00           C
ATOM   1763  O   GLY A 697      30.110  46.380  55.850  1.00  0.00           O
ATOM   1764  N   LEU A 698      29.080  46.450  57.830  1.00  0.00           N
ATOM   1765  HN  LEU A 698      29.280  46.630  58.800  1.00  0.00           H
ATOM   1766  CA  LEU A 698      27.820  45.880  57.440  1.00  0.00           C
ATOM   1767  HA  LEU A 698      28.090  44.970  56.940  1.00  0.00           H
ATOM   1768  CB  LEU A 698      27.060  45.430  58.690  1.00  0.00           C
ATOM   1769  HB1 LEU A 698      25.970  45.340  58.560  1.00  0.00           H
ATOM   1770  HB2 LEU A 698      27.030  46.270  59.430  1.00  0.00           H
ATOM   1771  CG  LEU A 698      27.610  44.090  59.360  1.00  0.00           C
ATOM   1772  HG  LEU A 698      28.680  44.350  59.560  1.00  0.00           H
ATOM   1773  CD1 LEU A 698      26.920  43.690  60.630  1.00  0.00           C
ATOM   1774 HD11 LEU A 698      25.830  43.580  60.440  1.00  0.00           H
ATOM   1775 HD12 LEU A 698      27.020  44.410  61.460  1.00  0.00           H
ATOM   1776 HD13 LEU A 698      27.360  42.750  61.020  1.00  0.00           H
ATOM   1777  CD2 LEU A 698      27.620  42.810  58.420  1.00  0.00           C
ATOM   1778 HD21 LEU A 698      27.960  42.970  57.370  1.00  0.00           H
ATOM   1779 HD22 LEU A 698      26.590  42.390  58.340  1.00  0.00           H
ATOM   1780 HD23 LEU A 698      28.310  42.060  58.870  1.00  0.00           H
ATOM   1781  C   LEU A 698      27.070  46.820  56.460  1.00  0.00           C
ATOM   1782  O   LEU A 698      26.360  46.410  55.540  1.00  0.00           O
ATOM   1783  N   TRP A 699      27.210  48.160  56.670  1.00  0.00           N
ATOM   1784  HN  TRP A 699      27.630  48.540  57.500  1.00  0.00           H
ATOM   1785  CA  TRP A 699      26.550  49.050  55.740  1.00  0.00           C
ATOM   1786  HA  TRP A 699      25.560  48.760  55.450  1.00  0.00           H
ATOM   1787  CB  TRP A 699      26.500  50.510  56.340  1.00  0.00           C
ATOM   1788  HB1 TRP A 699      26.380  51.320  55.600  1.00  0.00           H
ATOM   1789  HB2 TRP A 699      27.450  50.710  56.900  1.00  0.00           H
ATOM   1790  CG  TRP A 699      25.230  50.760  57.160  1.00  0.00           C
ATOM   1791  CD1 TRP A 699      25.170  51.040  58.530  1.00  0.00           C
ATOM   1792  HD1 TRP A 699      26.060  51.030  59.140  1.00  0.00           H
ATOM   1793  NE1 TRP A 699      23.900  51.420  58.850  1.00  0.00           N
ATOM   1794  HE1 TRP A 699      23.800  52.080  59.550  1.00  0.00           H
ATOM   1795  CE2 TRP A 699      23.080  51.340  57.730  1.00  0.00           C
ATOM   1796  CD2 TRP A 699      23.880  50.910  56.610  1.00  0.00           C
ATOM   1797  CE3 TRP A 699      23.370  50.980  55.360  1.00  0.00           C
ATOM   1798  HE3 TRP A 699      23.970  50.710  54.490  1.00  0.00           H
ATOM   1799  CZ3 TRP A 699      22.040  51.490  55.160  1.00  0.00           C
ATOM   1800  HZ3 TRP A 699      21.710  51.620  54.150  1.00  0.00           H
ATOM   1801  CZ2 TRP A 699      21.780  51.750  57.550  1.00  0.00           C
ATOM   1802  HZ2 TRP A 699      21.130  51.960  58.380  1.00  0.00           H
ATOM   1803  CH2 TRP A 699      21.270  51.940  56.230  1.00  0.00           C
ATOM   1804  HH2 TRP A 699      20.280  52.320  56.040  1.00  0.00           H
ATOM   1805  C   TRP A 699      27.310  49.120  54.420  1.00  0.00           C
ATOM   1806  O   TRP A 699      26.600  49.160  53.410  1.00  0.00           O
ATOM   1807  N   THR A 700      28.680  49.080  54.380  1.00  0.00           N
ATOM   1808  HN  THR A 700      29.140  49.270  55.250  1.00  0.00           H
ATOM   1809  CA  THR A 700      29.570  48.980  53.300  1.00  0.00           C
ATOM   1810  HA  THR A 700      29.290  49.780  52.630  1.00  0.00           H
ATOM   1811  CB  THR A 700      31.080  49.190  53.680  1.00  0.00           C
ATOM   1812  HB  THR A 700      31.550  48.330  54.190  1.00  0.00           H
ATOM   1813  OG1 THR A 700      31.290  50.460  54.320  1.00  0.00           O
ATOM   1814  HG1 THR A 700      30.920  50.310  55.190  1.00  0.00           H
ATOM   1815  CG2 THR A 700      31.900  49.430  52.390  1.00  0.00           C
ATOM   1816 HG21 THR A 700      32.910  49.730  52.740  1.00  0.00           H
ATOM   1817 HG22 THR A 700      31.490  50.290  51.820  1.00  0.00           H
ATOM   1818 HG23 THR A 700      31.900  48.540  51.730  1.00  0.00           H
ATOM   1819  C   THR A 700      29.340  47.800  52.490  1.00  0.00           C
ATOM   1820  O   THR A 700      29.410  47.780  51.220  1.00  0.00           O
ATOM   1821  N   SER A 701      29.110  46.630  53.160  1.00  0.00           N
ATOM   1822  HN  SER A 701      29.150  46.580  54.150  1.00  0.00           H
ATOM   1823  CA  SER A 701      28.660  45.420  52.460  1.00  0.00           C
ATOM   1824  HA  SER A 701      29.440  45.010  51.820  1.00  0.00           H
ATOM   1825  CB  SER A 701      28.500  44.270  53.500  1.00  0.00           C
ATOM   1826  HB1 SER A 701      27.740  44.530  54.260  1.00  0.00           H
ATOM   1827  HB2 SER A 701      29.470  44.240  54.050  1.00  0.00           H
ATOM   1828  OG  SER A 701      28.200  43.070  52.830  1.00  0.00           O
ATOM   1829  HG1 SER A 701      28.870  42.870  52.180  1.00  0.00           H
ATOM   1830  C   SER A 701      27.310  45.510  51.660  1.00  0.00           C
ATOM   1831  O   SER A 701      27.230  45.210  50.450  1.00  0.00           O
ATOM   1832  N   PHE A 702      26.310  46.120  52.340  1.00  0.00           N
ATOM   1833  HN  PHE A 702      26.450  46.330  53.300  1.00  0.00           H
ATOM   1834  CA  PHE A 702      24.980  46.380  51.750  1.00  0.00           C
ATOM   1835  HA  PHE A 702      24.670  45.470  51.250  1.00  0.00           H
ATOM   1836  CB  PHE A 702      24.010  46.850  52.880  1.00  0.00           C
ATOM   1837  HB1 PHE A 702      24.280  47.820  53.370  1.00  0.00           H
ATOM   1838  HB2 PHE A 702      23.950  46.080  53.660  1.00  0.00           H
ATOM   1839  CG  PHE A 702      22.530  47.040  52.470  1.00  0.00           C
ATOM   1840  CD1 PHE A 702      21.930  48.320  52.640  1.00  0.00           C
ATOM   1841  HD1 PHE A 702      22.460  49.080  53.190  1.00  0.00           H
ATOM   1842  CE1 PHE A 702      20.670  48.580  52.190  1.00  0.00           C
ATOM   1843  HE1 PHE A 702      20.240  49.530  52.460  1.00  0.00           H
ATOM   1844  CZ  PHE A 702      19.950  47.570  51.480  1.00  0.00           C
ATOM   1845  HZ  PHE A 702      18.960  47.690  51.100  1.00  0.00           H
ATOM   1846  CD2 PHE A 702      21.810  46.090  51.720  1.00  0.00           C
ATOM   1847  HD2 PHE A 702      22.380  45.190  51.490  1.00  0.00           H
ATOM   1848  CE2 PHE A 702      20.490  46.280  51.280  1.00  0.00           C
ATOM   1849  HE2 PHE A 702      19.960  45.510  50.730  1.00  0.00           H
ATOM   1850  C   PHE A 702      25.150  47.310  50.640  1.00  0.00           C
ATOM   1851  O   PHE A 702      24.660  46.950  49.540  1.00  0.00           O
ATOM   1852  N   LEU A 703      25.900  48.420  50.790  1.00  0.00           N
ATOM   1853  HN  LEU A 703      26.460  48.530  51.590  1.00  0.00           H
ATOM   1854  CA  LEU A 703      26.000  49.480  49.690  1.00  0.00           C
ATOM   1855  HA  LEU A 703      24.960  49.570  49.400  1.00  0.00           H
ATOM   1856  CB  LEU A 703      26.520  50.830  50.300  1.00  0.00           C
ATOM   1857  HB1 LEU A 703      26.660  51.640  49.540  1.00  0.00           H
ATOM   1858  HB2 LEU A 703      27.480  50.550  50.790  1.00  0.00           H
ATOM   1859  CG  LEU A 703      25.500  51.370  51.310  1.00  0.00           C
ATOM   1860  HG  LEU A 703      25.050  50.530  51.880  1.00  0.00           H
ATOM   1861  CD1 LEU A 703      26.240  52.210  52.270  1.00  0.00           C
ATOM   1862 HD11 LEU A 703      25.650  52.480  53.180  1.00  0.00           H
ATOM   1863 HD12 LEU A 703      26.700  53.060  51.750  1.00  0.00           H
ATOM   1864 HD13 LEU A 703      27.140  51.630  52.560  1.00  0.00           H
ATOM   1865  CD2 LEU A 703      24.290  52.120  50.590  1.00  0.00           C
ATOM   1866 HD21 LEU A 703      23.530  52.350  51.380  1.00  0.00           H
ATOM   1867 HD22 LEU A 703      23.940  51.570  49.700  1.00  0.00           H
ATOM   1868 HD23 LEU A 703      24.660  53.060  50.140  1.00  0.00           H
ATOM   1869  C   LEU A 703      26.700  49.050  48.440  1.00  0.00           C
ATOM   1870  O   LEU A 703      26.300  49.390  47.350  1.00  0.00           O
ATOM   1871  N   CYS A 704      27.740  48.180  48.490  1.00  0.00           N
ATOM   1872  HN  CYS A 704      28.110  47.870  49.360  1.00  0.00           H
ATOM   1873  CA  CYS A 704      28.330  47.600  47.370  1.00  0.00           C
ATOM   1874  HA  CYS A 704      28.580  48.370  46.650  1.00  0.00           H
ATOM   1875  CB  CYS A 704      29.580  46.740  47.810  1.00  0.00           C
ATOM   1876  HB1 CYS A 704      29.990  46.120  46.980  1.00  0.00           H
ATOM   1877  HB2 CYS A 704      29.330  45.910  48.530  1.00  0.00           H
ATOM   1878  SG  CYS A 704      30.920  47.780  48.480  1.00  0.00           S
ATOM   1879  HG1 CYS A 704      30.310  48.260  49.570  1.00  0.00           H
ATOM   1880  C   CYS A 704      27.390  46.640  46.690  1.00  0.00           C
ATOM   1881  O   CYS A 704      27.260  46.510  45.530  1.00  0.00           O
ATOM   1882  N   ILE A 705      26.600  45.890  47.460  1.00  0.00           N
ATOM   1883  HN  ILE A 705      26.820  45.800  48.440  1.00  0.00           H
ATOM   1884  CA  ILE A 705      25.540  45.050  46.870  1.00  0.00           C
ATOM   1885  HA  ILE A 705      25.940  44.420  46.100  1.00  0.00           H
ATOM   1886  CB  ILE A 705      25.010  44.050  47.900  1.00  0.00           C
ATOM   1887  HB  ILE A 705      24.860  44.590  48.850  1.00  0.00           H
ATOM   1888  CG2 ILE A 705      23.630  43.410  47.410  1.00  0.00           C
ATOM   1889 HG21 ILE A 705      22.810  44.140  47.580  1.00  0.00           H
ATOM   1890 HG22 ILE A 705      23.410  42.460  47.940  1.00  0.00           H
ATOM   1891 HG23 ILE A 705      23.820  43.230  46.330  1.00  0.00           H
ATOM   1892  CG1 ILE A 705      26.030  42.880  48.140  1.00  0.00           C
ATOM   1893 HG11 ILE A 705      25.710  42.180  48.940  1.00  0.00           H
ATOM   1894 HG12 ILE A 705      27.020  43.270  48.480  1.00  0.00           H
ATOM   1895  CD  ILE A 705      26.310  41.930  46.960  1.00  0.00           C
ATOM   1896  HD1 ILE A 705      26.290  42.430  45.970  1.00  0.00           H
ATOM   1897  HD2 ILE A 705      25.520  41.160  46.860  1.00  0.00           H
ATOM   1898  HD3 ILE A 705      27.280  41.400  46.970  1.00  0.00           H
ATOM   1899  C   ILE A 705      24.400  45.830  46.160  1.00  0.00           C
ATOM   1900  O   ILE A 705      24.020  45.600  45.020  1.00  0.00           O
ATOM   1901  N   VAL A 706      23.900  46.990  46.740  1.00  0.00           N
ATOM   1902  HN  VAL A 706      24.140  47.210  47.680  1.00  0.00           H
ATOM   1903  CA  VAL A 706      23.060  47.940  46.020  1.00  0.00           C
ATOM   1904  HA  VAL A 706      22.290  47.320  45.580  1.00  0.00           H
ATOM   1905  CB  VAL A 706      22.420  49.010  46.990  1.00  0.00           C
ATOM   1906  HB  VAL A 706      23.250  49.550  47.490  1.00  0.00           H
ATOM   1907  CG1 VAL A 706      21.440  49.930  46.240  1.00  0.00           C
ATOM   1908 HG11 VAL A 706      20.910  50.610  46.950  1.00  0.00           H
ATOM   1909 HG12 VAL A 706      20.680  49.420  45.600  1.00  0.00           H
ATOM   1910 HG13 VAL A 706      21.990  50.600  45.550  1.00  0.00           H
ATOM   1911  CG2 VAL A 706      21.740  48.130  48.140  1.00  0.00           C
ATOM   1912 HG21 VAL A 706      20.920  48.610  48.720  1.00  0.00           H
ATOM   1913 HG22 VAL A 706      22.550  47.800  48.820  1.00  0.00           H
ATOM   1914 HG23 VAL A 706      21.250  47.270  47.630  1.00  0.00           H
ATOM   1915  C   VAL A 706      23.710  48.550  44.830  1.00  0.00           C
ATOM   1916  O   VAL A 706      23.080  48.840  43.820  1.00  0.00           O
ATOM   1917  N   LEU A 707      25.030  48.860  44.850  1.00  0.00           N
ATOM   1918  HN  LEU A 707      25.500  48.820  45.730  1.00  0.00           H
ATOM   1919  CA  LEU A 707      25.870  49.360  43.670  1.00  0.00           C
ATOM   1920  HA  LEU A 707      25.310  50.230  43.340  1.00  0.00           H
ATOM   1921  CB  LEU A 707      27.280  49.760  44.230  1.00  0.00           C
ATOM   1922  HB1 LEU A 707      27.670  48.850  44.730  1.00  0.00           H
ATOM   1923  HB2 LEU A 707      27.370  50.550  45.010  1.00  0.00           H
ATOM   1924  CG  LEU A 707      28.310  50.330  43.200  1.00  0.00           C
ATOM   1925  HG  LEU A 707      28.400  49.500  42.460  1.00  0.00           H
ATOM   1926  CD1 LEU A 707      27.750  51.570  42.520  1.00  0.00           C
ATOM   1927 HD11 LEU A 707      27.490  52.330  43.280  1.00  0.00           H
ATOM   1928 HD12 LEU A 707      26.810  51.320  41.970  1.00  0.00           H
ATOM   1929 HD13 LEU A 707      28.380  51.980  41.700  1.00  0.00           H
ATOM   1930  CD2 LEU A 707      29.720  50.590  43.810  1.00  0.00           C
ATOM   1931 HD21 LEU A 707      29.670  51.530  44.410  1.00  0.00           H
ATOM   1932 HD22 LEU A 707      30.530  50.880  43.110  1.00  0.00           H
ATOM   1933 HD23 LEU A 707      30.030  49.830  44.550  1.00  0.00           H
ATOM   1934  C   LEU A 707      25.860  48.340  42.480  1.00  0.00           C
ATOM   1935  O   LEU A 707      25.790  48.780  41.300  1.00  0.00           O
ATOM   1936  N   VAL A 708      25.990  47.080  42.860  1.00  0.00           N
ATOM   1937  HN  VAL A 708      26.100  46.860  43.830  1.00  0.00           H
ATOM   1938  CA  VAL A 708      25.910  45.890  42.020  1.00  0.00           C
ATOM   1939  HA  VAL A 708      26.660  45.880  41.250  1.00  0.00           H
ATOM   1940  CB  VAL A 708      26.310  44.570  42.800  1.00  0.00           C
ATOM   1941  HB  VAL A 708      25.880  44.550  43.830  1.00  0.00           H
ATOM   1942  CG1 VAL A 708      25.920  43.240  42.120  1.00  0.00           C
ATOM   1943 HG11 VAL A 708      24.840  43.010  42.280  1.00  0.00           H
ATOM   1944 HG12 VAL A 708      26.510  42.490  42.680  1.00  0.00           H
ATOM   1945 HG13 VAL A 708      26.170  43.270  41.030  1.00  0.00           H
ATOM   1946  CG2 VAL A 708      27.850  44.560  43.020  1.00  0.00           C
ATOM   1947 HG21 VAL A 708      28.400  44.340  42.070  1.00  0.00           H
ATOM   1948 HG22 VAL A 708      28.060  43.720  43.710  1.00  0.00           H
ATOM   1949 HG23 VAL A 708      28.090  45.520  43.510  1.00  0.00           H
ATOM   1950  C   VAL A 708      24.600  45.710  41.300  1.00  0.00           C
ATOM   1951  O   VAL A 708      24.500  45.330  40.130  1.00  0.00           O
ATOM   1952  N   ALA A 709      23.500  45.960  42.050  1.00  0.00           N
ATOM   1953  HN  ALA A 709      23.540  46.130  43.040  1.00  0.00           H
ATOM   1954  CA  ALA A 709      22.200  46.020  41.490  1.00  0.00           C
ATOM   1955  HA  ALA A 709      22.020  45.170  40.850  1.00  0.00           H
ATOM   1956  CB  ALA A 709      21.140  46.100  42.600  1.00  0.00           C
ATOM   1957  HB1 ALA A 709      20.130  45.890  42.190  1.00  0.00           H
ATOM   1958  HB2 ALA A 709      21.370  47.030  43.160  1.00  0.00           H
ATOM   1959  HB3 ALA A 709      21.290  45.290  43.350  1.00  0.00           H
ATOM   1960  C   ALA A 709      21.970  47.260  40.560  1.00  0.00           C
ATOM   1961  O   ALA A 709      21.370  47.200  39.490  1.00  0.00           O
ATOM   1962  N   THR A 710      22.480  48.440  41.020  1.00  0.00           N
ATOM   1963  HN  THR A 710      23.010  48.440  41.870  1.00  0.00           H
ATOM   1964  CA  THR A 710      22.390  49.770  40.340  1.00  0.00           C
ATOM   1965  HA  THR A 710      21.350  50.010  40.280  1.00  0.00           H
ATOM   1966  CB  THR A 710      23.040  50.850  41.160  1.00  0.00           C
ATOM   1967  HB  THR A 710      24.020  50.430  41.460  1.00  0.00           H
ATOM   1968  OG1 THR A 710      22.160  51.070  42.330  1.00  0.00           O
ATOM   1969  HG1 THR A 710      22.180  50.260  42.840  1.00  0.00           H
ATOM   1970  CG2 THR A 710      23.250  52.180  40.490  1.00  0.00           C
ATOM   1971 HG21 THR A 710      24.130  52.200  39.820  1.00  0.00           H
ATOM   1972 HG22 THR A 710      23.490  53.050  41.140  1.00  0.00           H
ATOM   1973 HG23 THR A 710      22.330  52.290  39.870  1.00  0.00           H
ATOM   1974  C   THR A 710      22.910  49.780  38.900  1.00  0.00           C
ATOM   1975  O   THR A 710      22.170  49.950  37.950  1.00  0.00           O
ATOM   1976  N   ASP A 711      24.240  49.510  38.870  1.00  0.00           N
ATOM   1977  HN  ASP A 711      24.640  49.350  39.770  1.00  0.00           H
ATOM   1978  CA  ASP A 711      25.130  49.480  37.720  1.00  0.00           C
ATOM   1979  HA  ASP A 711      25.600  48.520  37.650  1.00  0.00           H
ATOM   1980  CB  ASP A 711      24.490  49.650  36.340  1.00  0.00           C
ATOM   1981  HB1 ASP A 711      24.000  50.630  36.160  1.00  0.00           H
ATOM   1982  HB2 ASP A 711      23.700  48.910  36.120  1.00  0.00           H
ATOM   1983  CG  ASP A 711      25.530  49.580  35.230  1.00  0.00           C
ATOM   1984  OD1 ASP A 711      26.680  49.210  35.480  1.00  0.00           O
ATOM   1985  OD2 ASP A 711      25.230  49.780  34.030  1.00  0.00           O
ATOM   1986  C   ASP A 711      26.300  50.410  37.960  1.00  0.00           C
ATOM   1987  O   ASP A 711      26.150  51.630  38.010  1.00  0.00           O
ATOM   1988  N   ALA A 712      27.600  49.980  38.150  1.00  0.00           N
ATOM   1989  HN  ALA A 712      27.880  49.030  38.070  1.00  0.00           H
ATOM   1990  CA  ALA A 712      28.740  50.830  38.350  1.00  0.00           C
ATOM   1991  HA  ALA A 712      28.350  51.780  38.700  1.00  0.00           H
ATOM   1992  CB  ALA A 712      29.420  50.290  39.640  1.00  0.00           C
ATOM   1993  HB1 ALA A 712      28.670  49.900  40.350  1.00  0.00           H
ATOM   1994  HB2 ALA A 712      30.000  51.140  40.060  1.00  0.00           H
ATOM   1995  HB3 ALA A 712      30.140  49.470  39.460  1.00  0.00           H
ATOM   1996  C   ALA A 712      29.620  50.910  37.140  1.00  0.00           C
ATOM   1997  O   ALA A 712      30.740  51.440  37.120  1.00  0.00           O
ATOM   1998  N   SER A 713      29.150  50.500  36.000  1.00  0.00           N
ATOM   1999  HN  SER A 713      28.180  50.220  36.020  1.00  0.00           H
ATOM   2000  CA  SER A 713      29.960  50.260  34.840  1.00  0.00           C
ATOM   2001  HA  SER A 713      30.920  49.880  35.140  1.00  0.00           H
ATOM   2002  CB  SER A 713      29.420  49.160  33.900  1.00  0.00           C
ATOM   2003  HB1 SER A 713      30.320  48.950  33.260  1.00  0.00           H
ATOM   2004  HB2 SER A 713      28.490  49.500  33.390  1.00  0.00           H
ATOM   2005  OG  SER A 713      28.980  48.090  34.700  1.00  0.00           O
ATOM   2006  HG1 SER A 713      28.090  48.390  34.910  1.00  0.00           H
ATOM   2007  C   SER A 713      30.200  51.400  33.860  1.00  0.00           C
ATOM   2008  O   SER A 713      31.140  51.390  33.070  1.00  0.00           O
ATOM   2009  N   SER A 714      29.270  52.410  33.940  1.00  0.00           N
ATOM   2010  HN  SER A 714      28.630  52.260  34.700  1.00  0.00           H
ATOM   2011  CA  SER A 714      29.420  53.670  33.220  1.00  0.00           C
ATOM   2012  HA  SER A 714      30.120  53.600  32.400  1.00  0.00           H
ATOM   2013  CB  SER A 714      28.080  54.170  32.550  1.00  0.00           C
ATOM   2014  HB1 SER A 714      28.140  55.230  32.240  1.00  0.00           H
ATOM   2015  HB2 SER A 714      27.300  54.080  33.340  1.00  0.00           H
ATOM   2016  OG  SER A 714      27.870  53.510  31.310  1.00  0.00           O
ATOM   2017  HG1 SER A 714      27.790  52.570  31.510  1.00  0.00           H
ATOM   2018  C   SER A 714      29.980  54.730  34.160  1.00  0.00           C
ATOM   2019  O   SER A 714      30.630  55.640  33.660  1.00  0.00           O
ATOM   2020  N   LEU A 715      29.860  54.470  35.490  1.00  0.00           N
ATOM   2021  HN  LEU A 715      29.330  53.700  35.830  1.00  0.00           H
ATOM   2022  CA  LEU A 715      30.520  55.270  36.430  1.00  0.00           C
ATOM   2023  HA  LEU A 715      30.120  56.280  36.380  1.00  0.00           H
ATOM   2024  CB  LEU A 715      30.310  54.800  37.920  1.00  0.00           C
ATOM   2025  HB1 LEU A 715      30.900  55.420  38.620  1.00  0.00           H
ATOM   2026  HB2 LEU A 715      30.610  53.750  38.110  1.00  0.00           H
ATOM   2027  CG  LEU A 715      28.910  55.100  38.530  1.00  0.00           C
ATOM   2028  HG  LEU A 715      28.160  54.510  37.940  1.00  0.00           H
ATOM   2029  CD1 LEU A 715      28.800  54.640  40.070  1.00  0.00           C
ATOM   2030 HD11 LEU A 715      29.170  53.600  40.010  1.00  0.00           H
ATOM   2031 HD12 LEU A 715      27.710  54.680  40.270  1.00  0.00           H
ATOM   2032 HD13 LEU A 715      29.430  55.200  40.800  1.00  0.00           H
ATOM   2033  CD2 LEU A 715      28.570  56.580  38.510  1.00  0.00           C
ATOM   2034 HD21 LEU A 715      27.570  56.850  38.900  1.00  0.00           H
ATOM   2035 HD22 LEU A 715      28.540  57.080  37.520  1.00  0.00           H
ATOM   2036 HD23 LEU A 715      29.310  57.090  39.170  1.00  0.00           H
ATOM   2037  C   LEU A 715      32.060  55.190  36.250  1.00  0.00           C
ATOM   2038  O   LEU A 715      32.720  56.250  36.260  1.00  0.00           O
ATOM   2039  N   VAL A 716      32.600  54.030  36.030  1.00  0.00           N
ATOM   2040  HN  VAL A 716      32.040  53.210  36.010  1.00  0.00           H
ATOM   2041  CA  VAL A 716      34.070  53.840  35.950  1.00  0.00           C
ATOM   2042  HA  VAL A 716      34.480  54.460  36.720  1.00  0.00           H
ATOM   2043  CB  VAL A 716      34.510  52.450  36.220  1.00  0.00           C
ATOM   2044  HB  VAL A 716      33.980  52.170  37.160  1.00  0.00           H
ATOM   2045  CG1 VAL A 716      34.240  51.540  35.020  1.00  0.00           C
ATOM   2046 HG11 VAL A 716      34.510  50.470  35.160  1.00  0.00           H
ATOM   2047 HG12 VAL A 716      34.950  51.770  34.190  1.00  0.00           H
ATOM   2048 HG13 VAL A 716      33.210  51.610  34.610  1.00  0.00           H
ATOM   2049  CG2 VAL A 716      36.000  52.390  36.510  1.00  0.00           C
ATOM   2050 HG21 VAL A 716      36.210  53.190  37.250  1.00  0.00           H
ATOM   2051 HG22 VAL A 716      36.530  52.520  35.550  1.00  0.00           H
ATOM   2052 HG23 VAL A 716      36.250  51.410  36.970  1.00  0.00           H
ATOM   2053  C   VAL A 716      34.680  54.540  34.670  1.00  0.00           C
ATOM   2054  O   VAL A 716      35.740  55.090  34.710  1.00  0.00           O
ATOM   2055  N   CYS A 717      33.860  54.730  33.590  1.00  0.00           N
ATOM   2056  HN  CYS A 717      32.950  54.320  33.560  1.00  0.00           H
ATOM   2057  CA  CYS A 717      34.280  55.400  32.410  1.00  0.00           C
ATOM   2058  HA  CYS A 717      35.250  55.020  32.110  1.00  0.00           H
ATOM   2059  CB  CYS A 717      33.190  55.080  31.300  1.00  0.00           C
ATOM   2060  HB1 CYS A 717      33.480  55.390  30.280  1.00  0.00           H
ATOM   2061  HB2 CYS A 717      32.210  55.460  31.650  1.00  0.00           H
ATOM   2062  SG  CYS A 717      33.170  53.290  31.130  1.00  0.00           S
ATOM   2063  HG1 CYS A 717      34.360  53.280  30.530  1.00  0.00           H
ATOM   2064  C   CYS A 717      34.410  56.870  32.440  1.00  0.00           C
ATOM   2065  O   CYS A 717      34.950  57.440  31.510  1.00  0.00           O
ATOM   2066  N   TYR A 718      33.930  57.520  33.570  1.00  0.00           N
ATOM   2067  HN  TYR A 718      33.560  57.040  34.360  1.00  0.00           H
ATOM   2068  CA  TYR A 718      34.310  58.880  33.850  1.00  0.00           C
ATOM   2069  HA  TYR A 718      34.450  59.370  32.900  1.00  0.00           H
ATOM   2070  CB  TYR A 718      33.180  59.490  34.720  1.00  0.00           C
ATOM   2071  HB1 TYR A 718      33.480  60.310  35.400  1.00  0.00           H
ATOM   2072  HB2 TYR A 718      32.900  58.720  35.470  1.00  0.00           H
ATOM   2073  CG  TYR A 718      32.050  59.920  33.870  1.00  0.00           C
ATOM   2074  CD1 TYR A 718      30.920  59.140  33.690  1.00  0.00           C
ATOM   2075  HD1 TYR A 718      30.940  58.190  34.180  1.00  0.00           H
ATOM   2076  CE1 TYR A 718      29.890  59.560  32.920  1.00  0.00           C
ATOM   2077  HE1 TYR A 718      28.920  59.100  32.810  1.00  0.00           H
ATOM   2078  CZ  TYR A 718      29.970  60.800  32.270  1.00  0.00           C
ATOM   2079  OH  TYR A 718      28.940  61.250  31.430  1.00  0.00           O
ATOM   2080  HH  TYR A 718      28.980  62.160  31.110  1.00  0.00           H
ATOM   2081  CD2 TYR A 718      32.130  61.200  33.320  1.00  0.00           C
ATOM   2082  HD2 TYR A 718      32.960  61.870  33.530  1.00  0.00           H
ATOM   2083  CE2 TYR A 718      31.080  61.680  32.470  1.00  0.00           C
ATOM   2084  HE2 TYR A 718      31.160  62.600  31.920  1.00  0.00           H
ATOM   2085  C   TYR A 718      35.560  59.020  34.820  1.00  0.00           C
ATOM   2086  O   TYR A 718      35.970  60.090  35.270  1.00  0.00           O
ATOM   2087  N   ILE A 719      36.290  57.900  35.140  1.00  0.00           N
ATOM   2088  HN  ILE A 719      35.980  56.980  34.930  1.00  0.00           H
ATOM   2089  CA  ILE A 719      37.520  57.910  35.850  1.00  0.00           C
ATOM   2090  HA  ILE A 719      37.640  58.850  36.360  1.00  0.00           H
ATOM   2091  CB  ILE A 719      37.510  56.810  36.920  1.00  0.00           C
ATOM   2092  HB  ILE A 719      37.320  55.870  36.370  1.00  0.00           H
ATOM   2093  CG2 ILE A 719      38.880  56.720  37.630  1.00  0.00           C
ATOM   2094 HG21 ILE A 719      39.800  56.550  37.020  1.00  0.00           H
ATOM   2095 HG22 ILE A 719      38.950  55.820  38.280  1.00  0.00           H
ATOM   2096 HG23 ILE A 719      38.950  57.580  38.330  1.00  0.00           H
ATOM   2097  CG1 ILE A 719      36.280  57.020  37.940  1.00  0.00           C
ATOM   2098 HG11 ILE A 719      36.210  56.150  38.630  1.00  0.00           H
ATOM   2099 HG12 ILE A 719      35.350  56.970  37.330  1.00  0.00           H
ATOM   2100  CD  ILE A 719      36.380  58.260  38.860  1.00  0.00           C
ATOM   2101  HD1 ILE A 719      36.440  59.140  38.180  1.00  0.00           H
ATOM   2102  HD2 ILE A 719      37.270  58.240  39.510  1.00  0.00           H
ATOM   2103  HD3 ILE A 719      35.490  58.370  39.530  1.00  0.00           H
ATOM   2104  C   ILE A 719      38.710  57.720  34.920  1.00  0.00           C
ATOM   2105  O   ILE A 719      38.630  56.860  34.030  1.00  0.00           O
ATOM   2106  N   THR A 720      39.720  58.620  34.800  1.00  0.00           N
ATOM   2107  HN  THR A 720      39.920  59.220  35.570  1.00  0.00           H
ATOM   2108  CA  THR A 720      40.670  58.620  33.770  1.00  0.00           C
ATOM   2109  HA  THR A 720      40.580  57.690  33.230  1.00  0.00           H
ATOM   2110  CB  THR A 720      40.650  59.860  32.710  1.00  0.00           C
ATOM   2111  HB  THR A 720      41.280  59.620  31.830  1.00  0.00           H
ATOM   2112  OG1 THR A 720      41.100  61.030  33.260  1.00  0.00           O
ATOM   2113  HG1 THR A 720      41.900  61.200  32.780  1.00  0.00           H
ATOM   2114  CG2 THR A 720      39.220  60.100  32.150  1.00  0.00           C
ATOM   2115 HG21 THR A 720      38.890  59.220  31.570  1.00  0.00           H
ATOM   2116 HG22 THR A 720      39.410  60.850  31.360  1.00  0.00           H
ATOM   2117 HG23 THR A 720      38.430  60.380  32.870  1.00  0.00           H
ATOM   2118  C   THR A 720      42.020  58.680  34.480  1.00  0.00           C
ATOM   2119  O   THR A 720      42.110  59.070  35.660  1.00  0.00           O
ATOM   2120  N   ARG A 721      43.100  58.410  33.760  1.00  0.00           N
ATOM   2121  HN  ARG A 721      43.020  57.990  32.860  1.00  0.00           H
ATOM   2122  CA  ARG A 721      44.520  58.430  34.260  1.00  0.00           C
ATOM   2123  HA  ARG A 721      44.610  57.710  35.070  1.00  0.00           H
ATOM   2124  CB  ARG A 721      45.540  58.010  33.180  1.00  0.00           C
ATOM   2125  HB1 ARG A 721      46.570  58.340  33.360  1.00  0.00           H
ATOM   2126  HB2 ARG A 721      45.170  58.540  32.270  1.00  0.00           H
ATOM   2127  CG  ARG A 721      45.690  56.550  32.800  1.00  0.00           C
ATOM   2128  HG1 ARG A 721      46.510  56.370  32.080  1.00  0.00           H
ATOM   2129  HG2 ARG A 721      44.740  56.240  32.310  1.00  0.00           H
ATOM   2130  CD  ARG A 721      45.950  55.490  33.870  1.00  0.00           C
ATOM   2131  HD1 ARG A 721      46.000  54.470  33.430  1.00  0.00           H
ATOM   2132  HD2 ARG A 721      45.210  55.580  34.700  1.00  0.00           H
ATOM   2133  NE  ARG A 721      47.350  55.840  34.450  1.00  0.00           N
ATOM   2134  HE  ARG A 721      48.010  56.180  33.790  1.00  0.00           H
ATOM   2135  CZ  ARG A 721      47.790  55.060  35.470  1.00  0.00           C
ATOM   2136  NH1 ARG A 721      46.990  54.370  36.290  1.00  0.00           N
ATOM   2137 HH11 ARG A 721      46.000  54.300  36.170  1.00  0.00           H
ATOM   2138 HH12 ARG A 721      47.350  54.270  37.210  1.00  0.00           H
ATOM   2139  NH2 ARG A 721      49.070  54.960  35.550  1.00  0.00           N
ATOM   2140 HH21 ARG A 721      49.620  55.640  35.060  1.00  0.00           H
ATOM   2141 HH22 ARG A 721      49.530  54.360  36.200  1.00  0.00           H
ATOM   2142  C   ARG A 721      45.040  59.720  35.060  1.00  0.00           C
ATOM   2143  O   ARG A 721      45.910  59.550  35.970  1.00  0.00           O
ATOM   2144  N   PHE A 722      44.380  60.870  34.800  1.00  0.00           N
ATOM   2145  HN  PHE A 722      43.770  61.040  34.030  1.00  0.00           H
ATOM   2146  CA  PHE A 722      44.510  62.120  35.610  1.00  0.00           C
ATOM   2147  HA  PHE A 722      45.560  62.370  35.630  1.00  0.00           H
ATOM   2148  CB  PHE A 722      43.600  63.240  34.900  1.00  0.00           C
ATOM   2149  HB1 PHE A 722      42.560  62.830  34.840  1.00  0.00           H
ATOM   2150  HB2 PHE A 722      44.000  63.420  33.890  1.00  0.00           H
ATOM   2151  CG  PHE A 722      43.590  64.560  35.670  1.00  0.00           C
ATOM   2152  CD1 PHE A 722      44.300  65.710  35.290  1.00  0.00           C
ATOM   2153  HD1 PHE A 722      44.930  65.720  34.410  1.00  0.00           H
ATOM   2154  CE1 PHE A 722      44.260  66.880  36.070  1.00  0.00           C
ATOM   2155  HE1 PHE A 722      44.870  67.650  35.630  1.00  0.00           H
ATOM   2156  CZ  PHE A 722      43.500  67.000  37.230  1.00  0.00           C
ATOM   2157  HZ  PHE A 722      43.530  67.880  37.860  1.00  0.00           H
ATOM   2158  CD2 PHE A 722      42.800  64.750  36.790  1.00  0.00           C
ATOM   2159  HD2 PHE A 722      42.140  63.920  37.040  1.00  0.00           H
ATOM   2160  CE2 PHE A 722      42.720  65.850  37.540  1.00  0.00           C
ATOM   2161  HE2 PHE A 722      41.920  66.040  38.230  1.00  0.00           H
ATOM   2162  C   PHE A 722      44.140  61.880  37.070  1.00  0.00           C
ATOM   2163  O   PHE A 722      44.780  62.400  38.020  1.00  0.00           O
ATOM   2164  N   THR A 723      43.060  61.080  37.210  1.00  0.00           N
ATOM   2165  HN  THR A 723      42.570  60.550  36.510  1.00  0.00           H
ATOM   2166  CA  THR A 723      42.420  60.980  38.500  1.00  0.00           C
ATOM   2167  HA  THR A 723      42.720  61.800  39.130  1.00  0.00           H
ATOM   2168  CB  THR A 723      40.890  60.770  38.450  1.00  0.00           C
ATOM   2169  HB  THR A 723      40.540  60.030  37.700  1.00  0.00           H
ATOM   2170  OG1 THR A 723      40.140  61.960  38.120  1.00  0.00           O
ATOM   2171  HG1 THR A 723      40.230  62.260  37.210  1.00  0.00           H
ATOM   2172  CG2 THR A 723      40.450  60.350  39.800  1.00  0.00           C
ATOM   2173 HG21 THR A 723      40.910  61.030  40.550  1.00  0.00           H
ATOM   2174 HG22 THR A 723      40.550  59.270  40.000  1.00  0.00           H
ATOM   2175 HG23 THR A 723      39.410  60.620  40.080  1.00  0.00           H
ATOM   2176  C   THR A 723      43.020  59.780  39.170  1.00  0.00           C
ATOM   2177  O   THR A 723      43.340  59.800  40.390  1.00  0.00           O
ATOM   2178  N   GLU A 724      43.400  58.730  38.400  1.00  0.00           N
ATOM   2179  HN  GLU A 724      43.200  58.770  37.420  1.00  0.00           H
ATOM   2180  CA  GLU A 724      44.060  57.530  38.950  1.00  0.00           C
ATOM   2181  HA  GLU A 724      43.410  57.240  39.770  1.00  0.00           H
ATOM   2182  CB  GLU A 724      44.170  56.350  37.890  1.00  0.00           C
ATOM   2183  HB1 GLU A 724      44.790  55.570  38.380  1.00  0.00           H
ATOM   2184  HB2 GLU A 724      44.670  56.890  37.060  1.00  0.00           H
ATOM   2185  CG  GLU A 724      42.840  55.720  37.430  1.00  0.00           C
ATOM   2186  HG1 GLU A 724      42.210  56.540  37.020  1.00  0.00           H
ATOM   2187  HG2 GLU A 724      42.250  55.290  38.280  1.00  0.00           H
ATOM   2188  CD  GLU A 724      43.120  54.640  36.350  1.00  0.00           C
ATOM   2189  OE1 GLU A 724      42.290  54.520  35.410  1.00  0.00           O
ATOM   2190  OE2 GLU A 724      44.180  53.980  36.420  1.00  0.00           O
ATOM   2191  C   GLU A 724      45.510  57.830  39.460  1.00  0.00           C
ATOM   2192  O   GLU A 724      45.860  57.450  40.570  1.00  0.00           O
ATOM   2193  N   GLU A 725      46.320  58.510  38.670  1.00  0.00           N
ATOM   2194  HN  GLU A 725      46.160  58.710  37.700  1.00  0.00           H
ATOM   2195  CA  GLU A 725      47.780  58.760  39.010  1.00  0.00           C
ATOM   2196  HA  GLU A 725      48.140  57.830  39.430  1.00  0.00           H
ATOM   2197  CB  GLU A 725      48.640  59.260  37.770  1.00  0.00           C
ATOM   2198  HB1 GLU A 725      49.530  59.720  38.260  1.00  0.00           H
ATOM   2199  HB2 GLU A 725      48.130  60.160  37.360  1.00  0.00           H
ATOM   2200  CG  GLU A 725      48.900  58.140  36.750  1.00  0.00           C
ATOM   2201  HG1 GLU A 725      48.010  58.170  36.080  1.00  0.00           H
ATOM   2202  HG2 GLU A 725      49.050  57.180  37.270  1.00  0.00           H
ATOM   2203  CD  GLU A 725      50.080  58.370  35.840  1.00  0.00           C
ATOM   2204  OE1 GLU A 725      50.400  59.520  35.490  1.00  0.00           O
ATOM   2205  OE2 GLU A 725      50.760  57.370  35.410  1.00  0.00           O
ATOM   2206  C   GLU A 725      47.910  59.810  40.160  1.00  0.00           C
ATOM   2207  O   GLU A 725      48.900  59.790  40.900  1.00  0.00           O
ATOM   2208  N   ALA A 726      47.000  60.830  40.190  1.00  0.00           N
ATOM   2209  HN  ALA A 726      46.330  60.850  39.440  1.00  0.00           H
ATOM   2210  CA  ALA A 726      46.960  61.780  41.300  1.00  0.00           C
ATOM   2211  HA  ALA A 726      47.940  62.230  41.440  1.00  0.00           H
ATOM   2212  CB  ALA A 726      45.920  62.900  41.050  1.00  0.00           C
ATOM   2213  HB1 ALA A 726      46.300  63.550  40.230  1.00  0.00           H
ATOM   2214  HB2 ALA A 726      45.810  63.510  41.960  1.00  0.00           H
ATOM   2215  HB3 ALA A 726      44.930  62.500  40.740  1.00  0.00           H
ATOM   2216  C   ALA A 726      46.550  61.150  42.620  1.00  0.00           C
ATOM   2217  O   ALA A 726      47.090  61.460  43.740  1.00  0.00           O
ATOM   2218  N   PHE A 727      45.530  60.280  42.600  1.00  0.00           N
ATOM   2219  HN  PHE A 727      45.000  60.150  41.770  1.00  0.00           H
ATOM   2220  CA  PHE A 727      45.280  59.430  43.780  1.00  0.00           C
ATOM   2221  HA  PHE A 727      45.060  60.100  44.600  1.00  0.00           H
ATOM   2222  CB  PHE A 727      44.050  58.500  43.480  1.00  0.00           C
ATOM   2223  HB1 PHE A 727      44.420  57.800  42.710  1.00  0.00           H
ATOM   2224  HB2 PHE A 727      43.220  59.020  42.950  1.00  0.00           H
ATOM   2225  CG  PHE A 727      43.320  57.870  44.710  1.00  0.00           C
ATOM   2226  CD1 PHE A 727      42.570  58.610  45.560  1.00  0.00           C
ATOM   2227  HD1 PHE A 727      42.490  59.690  45.590  1.00  0.00           H
ATOM   2228  CE1 PHE A 727      41.640  57.910  46.440  1.00  0.00           C
ATOM   2229  HE1 PHE A 727      40.940  58.420  47.100  1.00  0.00           H
ATOM   2230  CZ  PHE A 727      41.500  56.560  46.400  1.00  0.00           C
ATOM   2231  HZ  PHE A 727      40.740  56.130  47.040  1.00  0.00           H
ATOM   2232  CD2 PHE A 727      43.290  56.480  44.810  1.00  0.00           C
ATOM   2233  HD2 PHE A 727      43.860  55.870  44.130  1.00  0.00           H
ATOM   2234  CE2 PHE A 727      42.300  55.790  45.560  1.00  0.00           C
ATOM   2235  HE2 PHE A 727      42.150  54.730  45.430  1.00  0.00           H
ATOM   2236  C   PHE A 727      46.430  58.470  44.200  1.00  0.00           C
ATOM   2237  O   PHE A 727      46.700  58.240  45.380  1.00  0.00           O
ATOM   2238  N   ALA A 728      47.150  57.860  43.220  1.00  0.00           N
ATOM   2239  HN  ALA A 728      46.850  57.900  42.280  1.00  0.00           H
ATOM   2240  CA  ALA A 728      48.260  56.980  43.620  1.00  0.00           C
ATOM   2241  HA  ALA A 728      47.910  56.260  44.350  1.00  0.00           H
ATOM   2242  CB  ALA A 728      48.690  56.130  42.410  1.00  0.00           C
ATOM   2243  HB1 ALA A 728      47.910  55.480  41.970  1.00  0.00           H
ATOM   2244  HB2 ALA A 728      49.560  55.520  42.740  1.00  0.00           H
ATOM   2245  HB3 ALA A 728      49.110  56.750  41.580  1.00  0.00           H
ATOM   2246  C   ALA A 728      49.480  57.820  44.170  1.00  0.00           C
ATOM   2247  O   ALA A 728      50.120  57.440  45.180  1.00  0.00           O
ATOM   2248  N   ALA A 729      49.770  59.030  43.600  1.00  0.00           N
ATOM   2249  HN  ALA A 729      49.300  59.430  42.810  1.00  0.00           H
ATOM   2250  CA  ALA A 729      50.790  59.910  44.060  1.00  0.00           C
ATOM   2251  HA  ALA A 729      51.650  59.270  44.170  1.00  0.00           H
ATOM   2252  CB  ALA A 729      50.940  61.020  43.040  1.00  0.00           C
ATOM   2253  HB1 ALA A 729      50.010  61.560  42.780  1.00  0.00           H
ATOM   2254  HB2 ALA A 729      51.350  60.620  42.100  1.00  0.00           H
ATOM   2255  HB3 ALA A 729      51.630  61.830  43.390  1.00  0.00           H
ATOM   2256  C   ALA A 729      50.580  60.430  45.520  1.00  0.00           C
ATOM   2257  O   ALA A 729      51.530  60.380  46.360  1.00  0.00           O
ATOM   2258  N   LEU A 730      49.350  60.830  45.880  1.00  0.00           N
ATOM   2259  HN  LEU A 730      48.660  60.800  45.160  1.00  0.00           H
ATOM   2260  CA  LEU A 730      48.960  61.130  47.230  1.00  0.00           C
ATOM   2261  HA  LEU A 730      49.580  61.970  47.530  1.00  0.00           H
ATOM   2262  CB  LEU A 730      47.460  61.460  47.290  1.00  0.00           C
ATOM   2263  HB1 LEU A 730      46.990  60.570  46.810  1.00  0.00           H
ATOM   2264  HB2 LEU A 730      47.130  62.260  46.600  1.00  0.00           H
ATOM   2265  CG  LEU A 730      46.830  61.680  48.640  1.00  0.00           C
ATOM   2266  HG  LEU A 730      47.100  60.830  49.310  1.00  0.00           H
ATOM   2267  CD1 LEU A 730      47.300  63.000  49.290  1.00  0.00           C
ATOM   2268 HD11 LEU A 730      46.900  63.120  50.310  1.00  0.00           H
ATOM   2269 HD12 LEU A 730      47.040  63.830  48.590  1.00  0.00           H
ATOM   2270 HD13 LEU A 730      48.390  63.050  49.430  1.00  0.00           H
ATOM   2271  CD2 LEU A 730      45.260  61.640  48.480  1.00  0.00           C
ATOM   2272 HD21 LEU A 730      44.950  60.580  48.400  1.00  0.00           H
ATOM   2273 HD22 LEU A 730      44.850  62.040  47.530  1.00  0.00           H
ATOM   2274 HD23 LEU A 730      44.730  62.170  49.310  1.00  0.00           H
ATOM   2275  C   LEU A 730      49.280  60.040  48.260  1.00  0.00           C
ATOM   2276  O   LEU A 730      49.940  60.340  49.280  1.00  0.00           O
ATOM   2277  N   ILE A 731      49.030  58.820  47.900  1.00  0.00           N
ATOM   2278  HN  ILE A 731      48.550  58.720  47.020  1.00  0.00           H
ATOM   2279  CA  ILE A 731      49.400  57.600  48.640  1.00  0.00           C
ATOM   2280  HA  ILE A 731      49.160  57.830  49.670  1.00  0.00           H
ATOM   2281  CB  ILE A 731      48.420  56.560  48.150  1.00  0.00           C
ATOM   2282  HB  ILE A 731      48.610  56.390  47.070  1.00  0.00           H
ATOM   2283  CG2 ILE A 731      48.770  55.210  48.820  1.00  0.00           C
ATOM   2284 HG21 ILE A 731      48.600  55.220  49.920  1.00  0.00           H
ATOM   2285 HG22 ILE A 731      49.810  54.890  48.620  1.00  0.00           H
ATOM   2286 HG23 ILE A 731      48.150  54.470  48.280  1.00  0.00           H
ATOM   2287  CG1 ILE A 731      46.920  56.930  48.370  1.00  0.00           C
ATOM   2288 HG11 ILE A 731      46.400  56.010  48.000  1.00  0.00           H
ATOM   2289 HG12 ILE A 731      46.520  57.770  47.770  1.00  0.00           H
ATOM   2290  CD  ILE A 731      46.460  57.050  49.820  1.00  0.00           C
ATOM   2291  HD1 ILE A 731      45.380  57.280  49.860  1.00  0.00           H
ATOM   2292  HD2 ILE A 731      47.010  57.670  50.560  1.00  0.00           H
ATOM   2293  HD3 ILE A 731      46.520  56.090  50.380  1.00  0.00           H
ATOM   2294  C   ILE A 731      50.850  57.240  48.670  1.00  0.00           C
ATOM   2295  O   ILE A 731      51.270  56.850  49.760  1.00  0.00           O
ATOM   2296  N   CYS A 732      51.640  57.400  47.540  1.00  0.00           N
ATOM   2297  HN  CYS A 732      51.300  57.400  46.600  1.00  0.00           H
ATOM   2298  CA  CYS A 732      53.070  57.280  47.630  1.00  0.00           C
ATOM   2299  HA  CYS A 732      53.200  56.240  47.920  1.00  0.00           H
ATOM   2300  CB  CYS A 732      53.840  57.570  46.320  1.00  0.00           C
ATOM   2301  HB1 CYS A 732      54.950  57.470  46.370  1.00  0.00           H
ATOM   2302  HB2 CYS A 732      53.550  58.560  45.900  1.00  0.00           H
ATOM   2303  SG  CYS A 732      53.340  56.520  44.900  1.00  0.00           S
ATOM   2304  HG1 CYS A 732      52.030  56.770  45.040  1.00  0.00           H
ATOM   2305  C   CYS A 732      53.630  58.270  48.700  1.00  0.00           C
ATOM   2306  O   CYS A 732      54.390  57.870  49.540  1.00  0.00           O
ATOM   2307  N   ILE A 733      53.240  59.600  48.680  1.00  0.00           N
ATOM   2308  HN  ILE A 733      52.730  59.960  47.890  1.00  0.00           H
ATOM   2309  CA  ILE A 733      53.860  60.520  49.610  1.00  0.00           C
ATOM   2310  HA  ILE A 733      54.940  60.550  49.570  1.00  0.00           H
ATOM   2311  CB  ILE A 733      53.450  61.970  49.250  1.00  0.00           C
ATOM   2312  HB  ILE A 733      52.360  62.110  49.470  1.00  0.00           H
ATOM   2313  CG2 ILE A 733      54.190  63.020  50.130  1.00  0.00           C
ATOM   2314 HG21 ILE A 733      55.230  63.100  49.740  1.00  0.00           H
ATOM   2315 HG22 ILE A 733      54.270  62.750  51.200  1.00  0.00           H
ATOM   2316 HG23 ILE A 733      53.670  63.990  49.990  1.00  0.00           H
ATOM   2317  CG1 ILE A 733      53.720  62.250  47.800  1.00  0.00           C
ATOM   2318 HG11 ILE A 733      53.620  61.340  47.190  1.00  0.00           H
ATOM   2319 HG12 ILE A 733      54.780  62.540  47.630  1.00  0.00           H
ATOM   2320  CD  ILE A 733      52.770  63.320  47.220  1.00  0.00           C
ATOM   2321  HD1 ILE A 733      52.830  64.270  47.790  1.00  0.00           H
ATOM   2322  HD2 ILE A 733      51.750  62.870  47.300  1.00  0.00           H
ATOM   2323  HD3 ILE A 733      52.930  63.490  46.130  1.00  0.00           H
ATOM   2324  C   ILE A 733      53.450  60.240  51.040  1.00  0.00           C
ATOM   2325  O   ILE A 733      54.260  60.340  51.960  1.00  0.00           O
ATOM   2326  N   ILE A 734      52.250  59.660  51.220  1.00  0.00           N
ATOM   2327  HN  ILE A 734      51.680  59.470  50.440  1.00  0.00           H
ATOM   2328  CA  ILE A 734      51.790  59.080  52.520  1.00  0.00           C
ATOM   2329  HA  ILE A 734      51.910  59.780  53.330  1.00  0.00           H
ATOM   2330  CB  ILE A 734      50.340  58.810  52.600  1.00  0.00           C
ATOM   2331  HB  ILE A 734      49.890  58.200  51.800  1.00  0.00           H
ATOM   2332  CG2 ILE A 734      49.960  58.140  53.950  1.00  0.00           C
ATOM   2333 HG21 ILE A 734      48.870  58.130  54.190  1.00  0.00           H
ATOM   2334 HG22 ILE A 734      50.300  58.670  54.860  1.00  0.00           H
ATOM   2335 HG23 ILE A 734      50.340  57.090  54.060  1.00  0.00           H
ATOM   2336  CG1 ILE A 734      49.620  60.150  52.630  1.00  0.00           C
ATOM   2337 HG11 ILE A 734      49.990  60.800  51.810  1.00  0.00           H
ATOM   2338 HG12 ILE A 734      49.900  60.750  53.520  1.00  0.00           H
ATOM   2339  CD  ILE A 734      48.090  60.120  52.450  1.00  0.00           C
ATOM   2340  HD1 ILE A 734      47.820  59.530  51.560  1.00  0.00           H
ATOM   2341  HD2 ILE A 734      47.850  61.200  52.370  1.00  0.00           H
ATOM   2342  HD3 ILE A 734      47.590  59.730  53.360  1.00  0.00           H
ATOM   2343  C   ILE A 734      52.670  57.910  52.890  1.00  0.00           C
ATOM   2344  O   ILE A 734      53.190  57.850  53.990  1.00  0.00           O
ATOM   2345  N   PHE A 735      52.980  56.930  52.030  1.00  0.00           N
ATOM   2346  HN  PHE A 735      52.470  56.890  51.180  1.00  0.00           H
ATOM   2347  CA  PHE A 735      53.830  55.810  52.400  1.00  0.00           C
ATOM   2348  HA  PHE A 735      53.480  55.330  53.310  1.00  0.00           H
ATOM   2349  CB  PHE A 735      53.800  54.670  51.300  1.00  0.00           C
ATOM   2350  HB1 PHE A 735      54.390  53.800  51.670  1.00  0.00           H
ATOM   2351  HB2 PHE A 735      54.250  55.120  50.380  1.00  0.00           H
ATOM   2352  CG  PHE A 735      52.470  54.050  50.920  1.00  0.00           C
ATOM   2353  CD1 PHE A 735      52.490  53.260  49.760  1.00  0.00           C
ATOM   2354  HD1 PHE A 735      53.360  53.150  49.150  1.00  0.00           H
ATOM   2355  CE1 PHE A 735      51.400  52.430  49.490  1.00  0.00           C
ATOM   2356  HE1 PHE A 735      51.410  51.690  48.700  1.00  0.00           H
ATOM   2357  CZ  PHE A 735      50.250  52.490  50.310  1.00  0.00           C
ATOM   2358  HZ  PHE A 735      49.510  51.760  50.030  1.00  0.00           H
ATOM   2359  CD2 PHE A 735      51.350  54.060  51.760  1.00  0.00           C
ATOM   2360  HD2 PHE A 735      51.300  54.610  52.690  1.00  0.00           H
ATOM   2361  CE2 PHE A 735      50.250  53.340  51.410  1.00  0.00           C
ATOM   2362  HE2 PHE A 735      49.390  53.390  52.060  1.00  0.00           H
ATOM   2363  C   PHE A 735      55.310  56.150  52.740  1.00  0.00           C
ATOM   2364  O   PHE A 735      55.880  55.660  53.710  1.00  0.00           O
ATOM   2365  N   ILE A 736      55.880  57.020  51.920  1.00  0.00           N
ATOM   2366  HN  ILE A 736      55.410  57.360  51.110  1.00  0.00           H
ATOM   2367  CA  ILE A 736      57.280  57.490  52.160  1.00  0.00           C
ATOM   2368  HA  ILE A 736      57.800  56.580  52.440  1.00  0.00           H
ATOM   2369  CB  ILE A 736      57.850  58.170  50.960  1.00  0.00           C
ATOM   2370  HB  ILE A 736      57.110  58.920  50.590  1.00  0.00           H
ATOM   2371  CG2 ILE A 736      59.170  58.870  51.310  1.00  0.00           C
ATOM   2372 HG21 ILE A 736      58.990  59.670  52.060  1.00  0.00           H
ATOM   2373 HG22 ILE A 736      59.450  59.550  50.470  1.00  0.00           H
ATOM   2374 HG23 ILE A 736      60.020  58.180  51.500  1.00  0.00           H
ATOM   2375  CG1 ILE A 736      58.010  57.150  49.780  1.00  0.00           C
ATOM   2376 HG11 ILE A 736      57.130  56.470  49.790  1.00  0.00           H
ATOM   2377 HG12 ILE A 736      58.820  56.390  49.890  1.00  0.00           H
ATOM   2378  CD  ILE A 736      58.100  57.760  48.360  1.00  0.00           C
ATOM   2379  HD1 ILE A 736      58.510  57.090  47.580  1.00  0.00           H
ATOM   2380  HD2 ILE A 736      58.860  58.570  48.360  1.00  0.00           H
ATOM   2381  HD3 ILE A 736      57.130  58.200  48.070  1.00  0.00           H
ATOM   2382  C   ILE A 736      57.320  58.330  53.440  1.00  0.00           C
ATOM   2383  O   ILE A 736      58.220  58.070  54.260  1.00  0.00           O
ATOM   2384  N   TYR A 737      56.350  59.170  53.690  1.00  0.00           N
ATOM   2385  HN  TYR A 737      55.590  59.370  53.070  1.00  0.00           H
ATOM   2386  CA  TYR A 737      56.200  59.960  54.980  1.00  0.00           C
ATOM   2387  HA  TYR A 737      57.140  60.430  55.240  1.00  0.00           H
ATOM   2388  CB  TYR A 737      55.120  61.050  54.750  1.00  0.00           C
ATOM   2389  HB1 TYR A 737      54.130  60.530  54.800  1.00  0.00           H
ATOM   2390  HB2 TYR A 737      55.180  61.490  53.720  1.00  0.00           H
ATOM   2391  CG  TYR A 737      55.150  62.200  55.680  1.00  0.00           C
ATOM   2392  CD1 TYR A 737      54.180  62.270  56.680  1.00  0.00           C
ATOM   2393  HD1 TYR A 737      53.440  61.510  56.860  1.00  0.00           H
ATOM   2394  CE1 TYR A 737      54.150  63.480  57.500  1.00  0.00           C
ATOM   2395  HE1 TYR A 737      53.420  63.530  58.290  1.00  0.00           H
ATOM   2396  CZ  TYR A 737      54.960  64.530  57.260  1.00  0.00           C
ATOM   2397  OH  TYR A 737      55.010  65.620  58.130  1.00  0.00           O
ATOM   2398  HH  TYR A 737      54.260  65.520  58.720  1.00  0.00           H
ATOM   2399  CD2 TYR A 737      56.040  63.280  55.440  1.00  0.00           C
ATOM   2400  HD2 TYR A 737      56.790  63.240  54.670  1.00  0.00           H
ATOM   2401  CE2 TYR A 737      55.910  64.430  56.250  1.00  0.00           C
ATOM   2402  HE2 TYR A 737      56.500  65.340  56.170  1.00  0.00           H
ATOM   2403  C   TYR A 737      55.940  59.080  56.220  1.00  0.00           C
ATOM   2404  O   TYR A 737      56.660  59.180  57.280  1.00  0.00           O
ATOM   2405  N   GLU A 738      55.030  58.100  56.080  1.00  0.00           N
ATOM   2406  HN  GLU A 738      54.500  58.020  55.240  1.00  0.00           H
ATOM   2407  CA  GLU A 738      54.860  57.100  57.060  1.00  0.00           C
ATOM   2408  HA  GLU A 738      54.570  57.510  58.010  1.00  0.00           H
ATOM   2409  CB  GLU A 738      53.720  56.120  56.600  1.00  0.00           C
ATOM   2410  HB1 GLU A 738      53.750  55.120  57.090  1.00  0.00           H
ATOM   2411  HB2 GLU A 738      53.970  55.940  55.520  1.00  0.00           H
ATOM   2412  CG  GLU A 738      52.400  56.780  56.630  1.00  0.00           C
ATOM   2413  HG1 GLU A 738      51.680  56.340  55.920  1.00  0.00           H
ATOM   2414  HG2 GLU A 738      52.570  57.850  56.410  1.00  0.00           H
ATOM   2415  CD  GLU A 738      51.840  56.740  58.110  1.00  0.00           C
ATOM   2416  OE1 GLU A 738      52.250  55.960  58.980  1.00  0.00           O
ATOM   2417  OE2 GLU A 738      50.880  57.570  58.370  1.00  0.00           O
ATOM   2418  C   GLU A 738      56.060  56.210  57.450  1.00  0.00           C
ATOM   2419  O   GLU A 738      56.400  55.970  58.600  1.00  0.00           O
ATOM   2420  N   ALA A 739      56.870  55.800  56.450  1.00  0.00           N
ATOM   2421  HN  ALA A 739      56.490  56.090  55.570  1.00  0.00           H
ATOM   2422  CA  ALA A 739      58.030  55.030  56.580  1.00  0.00           C
ATOM   2423  HA  ALA A 739      57.810  54.090  57.060  1.00  0.00           H
ATOM   2424  CB  ALA A 739      58.620  54.700  55.200  1.00  0.00           C
ATOM   2425  HB1 ALA A 739      59.400  53.900  55.220  1.00  0.00           H
ATOM   2426  HB2 ALA A 739      59.010  55.650  54.820  1.00  0.00           H
ATOM   2427  HB3 ALA A 739      57.750  54.410  54.570  1.00  0.00           H
ATOM   2428  C   ALA A 739      59.020  55.750  57.560  1.00  0.00           C
ATOM   2429  O   ALA A 739      59.720  55.100  58.360  1.00  0.00           O
ATOM   2430  N   LEU A 740      59.270  57.070  57.390  1.00  0.00           N
ATOM   2431  HN  LEU A 740      58.740  57.480  56.660  1.00  0.00           H
ATOM   2432  CA  LEU A 740      60.030  57.920  58.270  1.00  0.00           C
ATOM   2433  HA  LEU A 740      61.020  57.500  58.350  1.00  0.00           H
ATOM   2434  CB  LEU A 740      60.200  59.310  57.610  1.00  0.00           C
ATOM   2435  HB1 LEU A 740      60.830  59.870  58.340  1.00  0.00           H
ATOM   2436  HB2 LEU A 740      59.280  59.920  57.470  1.00  0.00           H
ATOM   2437  CG  LEU A 740      60.820  59.420  56.180  1.00  0.00           C
ATOM   2438  HG  LEU A 740      60.220  58.980  55.360  1.00  0.00           H
ATOM   2439  CD1 LEU A 740      61.220  60.820  55.750  1.00  0.00           C
ATOM   2440 HD11 LEU A 740      60.230  61.330  55.700  1.00  0.00           H
ATOM   2441 HD12 LEU A 740      61.740  60.840  54.770  1.00  0.00           H
ATOM   2442 HD13 LEU A 740      61.910  61.300  56.470  1.00  0.00           H
ATOM   2443  CD2 LEU A 740      62.110  58.550  56.190  1.00  0.00           C
ATOM   2444 HD21 LEU A 740      62.840  59.010  56.880  1.00  0.00           H
ATOM   2445 HD22 LEU A 740      62.470  58.450  55.150  1.00  0.00           H
ATOM   2446 HD23 LEU A 740      61.890  57.480  56.370  1.00  0.00           H
ATOM   2447  C   LEU A 740      59.500  58.070  59.680  1.00  0.00           C
ATOM   2448  O   LEU A 740      60.220  57.980  60.640  1.00  0.00           O
ATOM   2449  N   GLU A 741      58.130  58.360  59.840  1.00  0.00           N
ATOM   2450  HN  GLU A 741      57.490  58.260  59.090  1.00  0.00           H
ATOM   2451  CA  GLU A 741      57.560  58.550  61.230  1.00  0.00           C
ATOM   2452  HA  GLU A 741      58.110  59.370  61.670  1.00  0.00           H
ATOM   2453  CB  GLU A 741      56.030  59.000  61.200  1.00  0.00           C
ATOM   2454  HB1 GLU A 741      55.540  58.420  60.390  1.00  0.00           H
ATOM   2455  HB2 GLU A 741      56.080  60.030  60.790  1.00  0.00           H
ATOM   2456  CG  GLU A 741      55.260  59.040  62.550  1.00  0.00           C
ATOM   2457  HG1 GLU A 741      55.860  59.760  63.130  1.00  0.00           H
ATOM   2458  HG2 GLU A 741      55.170  57.980  62.880  1.00  0.00           H
ATOM   2459  CD  GLU A 741      53.850  59.570  62.440  1.00  0.00           C
ATOM   2460  OE1 GLU A 741      53.510  60.670  62.990  1.00  0.00           O
ATOM   2461  OE2 GLU A 741      52.960  58.930  61.820  1.00  0.00           O
ATOM   2462  C   GLU A 741      57.840  57.360  62.120  1.00  0.00           C
ATOM   2463  O   GLU A 741      58.180  57.490  63.320  1.00  0.00           O
ATOM   2464  N   LYS A 742      57.750  56.160  61.550  1.00  0.00           N
ATOM   2465  HN  LYS A 742      57.470  56.090  60.590  1.00  0.00           H
ATOM   2466  CA  LYS A 742      58.160  54.920  62.170  1.00  0.00           C
ATOM   2467  HA  LYS A 742      57.640  54.950  63.120  1.00  0.00           H
ATOM   2468  CB  LYS A 742      57.570  53.720  61.370  1.00  0.00           C
ATOM   2469  HB1 LYS A 742      57.960  52.750  61.740  1.00  0.00           H
ATOM   2470  HB2 LYS A 742      57.820  53.850  60.290  1.00  0.00           H
ATOM   2471  CG  LYS A 742      56.080  53.530  61.650  1.00  0.00           C
ATOM   2472  HG1 LYS A 742      55.830  52.650  61.020  1.00  0.00           H
ATOM   2473  HG2 LYS A 742      55.460  54.400  61.380  1.00  0.00           H
ATOM   2474  CD  LYS A 742      55.680  53.230  63.090  1.00  0.00           C
ATOM   2475  HD1 LYS A 742      56.660  53.080  63.600  1.00  0.00           H
ATOM   2476  HD2 LYS A 742      55.030  52.320  63.120  1.00  0.00           H
ATOM   2477  CE  LYS A 742      54.950  54.410  63.700  1.00  0.00           C
ATOM   2478  HE1 LYS A 742      54.120  54.640  63.010  1.00  0.00           H
ATOM   2479  HE2 LYS A 742      55.500  55.370  63.630  1.00  0.00           H
ATOM   2480  NZ  LYS A 742      54.460  54.140  65.060  1.00  0.00           N
ATOM   2481  HZ1 LYS A 742      55.110  54.470  65.810  1.00  0.00           H
ATOM   2482  HZ2 LYS A 742      54.400  53.120  65.250  1.00  0.00           H
ATOM   2483  HZ3 LYS A 742      53.470  54.370  65.270  1.00  0.00           H
ATOM   2484  C   LYS A 742      59.660  54.780  62.580  1.00  0.00           C
ATOM   2485  O   LYS A 742      60.030  54.280  63.640  1.00  0.00           O
ATOM   2486  N   LEU A 743      60.640  55.250  61.690  1.00  0.00           N
ATOM   2487  HN  LEU A 743      60.370  55.630  60.800  1.00  0.00           H
ATOM   2488  CA  LEU A 743      61.980  55.360  62.050  1.00  0.00           C
ATOM   2489  HA  LEU A 743      62.350  54.440  62.500  1.00  0.00           H
ATOM   2490  CB  LEU A 743      62.930  55.700  60.840  1.00  0.00           C
ATOM   2491  HB1 LEU A 743      62.720  56.740  60.510  1.00  0.00           H
ATOM   2492  HB2 LEU A 743      62.670  55.020  60.010  1.00  0.00           H
ATOM   2493  CG  LEU A 743      64.490  55.530  61.120  1.00  0.00           C
ATOM   2494  HG  LEU A 743      64.780  55.950  62.110  1.00  0.00           H
ATOM   2495  CD1 LEU A 743      64.820  54.020  61.010  1.00  0.00           C
ATOM   2496 HD11 LEU A 743      64.320  53.400  61.790  1.00  0.00           H
ATOM   2497 HD12 LEU A 743      65.910  53.800  61.090  1.00  0.00           H
ATOM   2498 HD13 LEU A 743      64.690  53.620  59.980  1.00  0.00           H
ATOM   2499  CD2 LEU A 743      65.170  56.420  60.110  1.00  0.00           C
ATOM   2500 HD21 LEU A 743      64.910  56.190  59.050  1.00  0.00           H
ATOM   2501 HD22 LEU A 743      66.260  56.440  60.330  1.00  0.00           H
ATOM   2502 HD23 LEU A 743      64.960  57.500  60.280  1.00  0.00           H
ATOM   2503  C   LEU A 743      62.190  56.380  63.210  1.00  0.00           C
ATOM   2504  O   LEU A 743      62.990  56.120  64.160  1.00  0.00           O
ATOM   2505  N   PHE A 744      61.500  57.560  63.290  1.00  0.00           N
ATOM   2506  HN  PHE A 744      60.820  57.760  62.590  1.00  0.00           H
ATOM   2507  CA  PHE A 744      61.540  58.510  64.350  1.00  0.00           C
ATOM   2508  HA  PHE A 744      62.600  58.620  64.550  1.00  0.00           H
ATOM   2509  CB  PHE A 744      60.980  59.890  63.850  1.00  0.00           C
ATOM   2510  HB1 PHE A 744      60.950  60.740  64.570  1.00  0.00           H
ATOM   2511  HB2 PHE A 744      59.960  59.740  63.450  1.00  0.00           H
ATOM   2512  CG  PHE A 744      61.890  60.430  62.760  1.00  0.00           C
ATOM   2513  CD1 PHE A 744      63.220  60.640  63.040  1.00  0.00           C
ATOM   2514  HD1 PHE A 744      63.580  60.250  63.970  1.00  0.00           H
ATOM   2515  CE1 PHE A 744      64.030  61.200  62.090  1.00  0.00           C
ATOM   2516  HE1 PHE A 744      65.060  61.410  62.330  1.00  0.00           H
ATOM   2517  CZ  PHE A 744      63.510  61.610  60.840  1.00  0.00           C
ATOM   2518  HZ  PHE A 744      64.090  62.090  60.060  1.00  0.00           H
ATOM   2519  CD2 PHE A 744      61.310  60.820  61.590  1.00  0.00           C
ATOM   2520  HD2 PHE A 744      60.270  60.600  61.410  1.00  0.00           H
ATOM   2521  CE2 PHE A 744      62.160  61.340  60.570  1.00  0.00           C
ATOM   2522  HE2 PHE A 744      61.840  61.510  59.550  1.00  0.00           H
ATOM   2523  C   PHE A 744      60.740  58.070  65.580  1.00  0.00           C
ATOM   2524  O   PHE A 744      61.060  58.490  66.670  1.00  0.00           O
ATOM   2525  N   ASP A 745      59.740  57.080  65.470  1.00  0.00           N
ATOM   2526  HN  ASP A 745      59.290  56.770  64.630  1.00  0.00           H
ATOM   2527  CA  ASP A 745      59.350  56.240  66.670  1.00  0.00           C
ATOM   2528  HA  ASP A 745      59.110  56.970  67.430  1.00  0.00           H
ATOM   2529  CB  ASP A 745      58.070  55.430  66.220  1.00  0.00           C
ATOM   2530  HB1 ASP A 745      58.480  54.620  65.590  1.00  0.00           H
ATOM   2531  HB2 ASP A 745      57.380  56.170  65.780  1.00  0.00           H
ATOM   2532  CG  ASP A 745      57.280  54.890  67.410  1.00  0.00           C
ATOM   2533  OD1 ASP A 745      56.200  54.310  67.140  1.00  0.00           O
ATOM   2534  OD2 ASP A 745      57.790  54.850  68.560  1.00  0.00           O
ATOM   2535  C   ASP A 745      60.470  55.410  67.220  1.00  0.00           C
ATOM   2536  O   ASP A 745      60.660  55.230  68.460  1.00  0.00           O
ATOM   2537  N   LEU A 746      61.270  54.750  66.390  1.00  0.00           N
ATOM   2538  HN  LEU A 746      61.170  54.820  65.400  1.00  0.00           H
ATOM   2539  CA  LEU A 746      62.390  53.860  66.810  1.00  0.00           C
ATOM   2540  HA  LEU A 746      62.030  53.160  67.550  1.00  0.00           H
ATOM   2541  CB  LEU A 746      62.870  52.940  65.630  1.00  0.00           C
ATOM   2542  HB1 LEU A 746      63.910  52.590  65.800  1.00  0.00           H
ATOM   2543  HB2 LEU A 746      62.760  53.410  64.620  1.00  0.00           H
ATOM   2544  CG  LEU A 746      62.130  51.580  65.470  1.00  0.00           C
ATOM   2545  HG  LEU A 746      62.390  51.070  66.420  1.00  0.00           H
ATOM   2546  CD1 LEU A 746      60.600  51.590  65.230  1.00  0.00           C
ATOM   2547 HD11 LEU A 746      60.120  50.590  65.270  1.00  0.00           H
ATOM   2548 HD12 LEU A 746      60.470  51.880  64.160  1.00  0.00           H
ATOM   2549 HD13 LEU A 746      60.190  52.400  65.870  1.00  0.00           H
ATOM   2550  CD2 LEU A 746      62.780  50.740  64.370  1.00  0.00           C
ATOM   2551 HD21 LEU A 746      62.480  51.270  63.440  1.00  0.00           H
ATOM   2552 HD22 LEU A 746      62.440  49.680  64.390  1.00  0.00           H
ATOM   2553 HD23 LEU A 746      63.890  50.690  64.440  1.00  0.00           H
ATOM   2554  C   LEU A 746      63.390  54.670  67.460  1.00  0.00           C
ATOM   2555  O   LEU A 746      63.920  54.230  68.510  1.00  0.00           O
ATOM   2556  N   GLY A 747      63.750  55.840  66.870  1.00  0.00           N
ATOM   2557  HN  GLY A 747      63.400  56.010  65.950  1.00  0.00           H
ATOM   2558  CA  GLY A 747      64.630  56.820  67.570  1.00  0.00           C
ATOM   2559  HA1 GLY A 747      64.570  57.670  66.900  1.00  0.00           H
ATOM   2560  HA2 GLY A 747      65.650  56.520  67.680  1.00  0.00           H
ATOM   2561  C   GLY A 747      64.250  57.260  68.900  1.00  0.00           C
ATOM   2562  O   GLY A 747      65.080  57.420  69.790  1.00  0.00           O
ATOM   2563  N   GLU A 748      62.960  57.410  69.160  1.00  0.00           N
ATOM   2564  HN  GLU A 748      62.340  57.180  68.400  1.00  0.00           H
ATOM   2565  CA  GLU A 748      62.470  57.760  70.480  1.00  0.00           C
ATOM   2566  HA  GLU A 748      62.910  58.660  70.890  1.00  0.00           H
ATOM   2567  CB  GLU A 748      60.990  58.120  70.370  1.00  0.00           C
ATOM   2568  HB1 GLU A 748      60.250  57.410  69.910  1.00  0.00           H
ATOM   2569  HB2 GLU A 748      60.920  58.940  69.610  1.00  0.00           H
ATOM   2570  CG  GLU A 748      60.340  58.610  71.730  1.00  0.00           C
ATOM   2571  HG1 GLU A 748      60.930  59.340  72.330  1.00  0.00           H
ATOM   2572  HG2 GLU A 748      60.200  57.710  72.370  1.00  0.00           H
ATOM   2573  CD  GLU A 748      58.950  59.300  71.710  1.00  0.00           C
ATOM   2574  OE1 GLU A 748      58.770  60.290  72.430  1.00  0.00           O
ATOM   2575  OE2 GLU A 748      58.090  58.930  70.880  1.00  0.00           O
ATOM   2576  C   GLU A 748      62.640  56.690  71.620  1.00  0.00           C
ATOM   2577  O   GLU A 748      63.000  57.140  72.700  1.00  0.00           O
ATOM   2578  N   THR A 749      62.400  55.410  71.350  1.00  0.00           N
ATOM   2579  HN  THR A 749      62.100  55.070  70.460  1.00  0.00           H
ATOM   2580  CA  THR A 749      62.820  54.390  72.300  1.00  0.00           C
ATOM   2581  HA  THR A 749      62.540  54.820  73.250  1.00  0.00           H
ATOM   2582  CB  THR A 749      62.060  53.100  71.990  1.00  0.00           C
ATOM   2583  HB  THR A 749      62.120  52.890  70.900  1.00  0.00           H
ATOM   2584  OG1 THR A 749      60.700  53.300  72.250  1.00  0.00           O
ATOM   2585  HG1 THR A 749      60.610  54.240  72.080  1.00  0.00           H
ATOM   2586  CG2 THR A 749      62.550  51.860  72.740  1.00  0.00           C
ATOM   2587 HG21 THR A 749      61.800  51.040  72.720  1.00  0.00           H
ATOM   2588 HG22 THR A 749      62.720  52.100  73.810  1.00  0.00           H
ATOM   2589 HG23 THR A 749      63.540  51.510  72.370  1.00  0.00           H
ATOM   2590  C   THR A 749      64.300  54.170  72.430  1.00  0.00           C
ATOM   2591  O   THR A 749      64.780  53.970  73.550  1.00  0.00           O
ATOM   2592  N   TYR A 750      65.030  54.130  71.300  1.00  0.00           N
ATOM   2593  HN  TYR A 750      64.520  54.350  70.460  1.00  0.00           H
ATOM   2594  CA  TYR A 750      66.340  53.460  71.280  1.00  0.00           C
ATOM   2595  HA  TYR A 750      66.470  52.990  72.240  1.00  0.00           H
ATOM   2596  CB  TYR A 750      66.590  52.530  70.060  1.00  0.00           C
ATOM   2597  HB1 TYR A 750      67.650  52.220  69.990  1.00  0.00           H
ATOM   2598  HB2 TYR A 750      66.460  53.090  69.110  1.00  0.00           H
ATOM   2599  CG  TYR A 750      65.620  51.450  70.090  1.00  0.00           C
ATOM   2600  CD1 TYR A 750      64.900  51.130  68.850  1.00  0.00           C
ATOM   2601  HD1 TYR A 750      64.900  51.820  68.030  1.00  0.00           H
ATOM   2602  CE1 TYR A 750      63.990  50.110  68.850  1.00  0.00           C
ATOM   2603  HE1 TYR A 750      63.300  49.900  68.050  1.00  0.00           H
ATOM   2604  CZ  TYR A 750      63.790  49.400  70.030  1.00  0.00           C
ATOM   2605  OH  TYR A 750      62.790  48.430  70.030  1.00  0.00           O
ATOM   2606  HH  TYR A 750      62.580  48.340  70.960  1.00  0.00           H
ATOM   2607  CD2 TYR A 750      65.510  50.590  71.210  1.00  0.00           C
ATOM   2608  HD2 TYR A 750      65.950  50.800  72.180  1.00  0.00           H
ATOM   2609  CE2 TYR A 750      64.600  49.580  71.150  1.00  0.00           C
ATOM   2610  HE2 TYR A 750      64.430  48.900  71.980  1.00  0.00           H
ATOM   2611  C   TYR A 750      67.540  54.500  71.250  1.00  0.00           C
ATOM   2612  O   TYR A 750      67.590  55.470  70.500  1.00  0.00           O
ATOM   2613  N   ALA A 751      68.530  54.270  72.170  1.00  0.00           N
ATOM   2614  HN  ALA A 751      68.540  53.520  72.830  1.00  0.00           H
ATOM   2615  CA  ALA A 751      69.800  54.970  72.150  1.00  0.00           C
ATOM   2616  HA  ALA A 751      69.630  56.040  72.140  1.00  0.00           H
ATOM   2617  CB  ALA A 751      70.660  54.580  73.370  1.00  0.00           C
ATOM   2618  HB1 ALA A 751      70.820  53.490  73.240  1.00  0.00           H
ATOM   2619  HB2 ALA A 751      70.070  54.720  74.310  1.00  0.00           H
ATOM   2620  HB3 ALA A 751      71.710  54.900  73.420  1.00  0.00           H
ATOM   2621  C   ALA A 751      70.660  54.690  70.860  1.00  0.00           C
ATOM   2622  O   ALA A 751      70.580  53.620  70.210  1.00  0.00           O
ATOM   2623  N   PHE A 752      71.550  55.730  70.520  1.00  0.00           N
ATOM   2624  HN  PHE A 752      71.580  56.550  71.090  1.00  0.00           H
ATOM   2625  CA  PHE A 752      72.550  55.770  69.490  1.00  0.00           C
ATOM   2626  HA  PHE A 752      72.340  55.000  68.760  1.00  0.00           H
ATOM   2627  CB  PHE A 752      72.580  57.110  68.610  1.00  0.00           C
ATOM   2628  HB1 PHE A 752      73.060  57.920  69.210  1.00  0.00           H
ATOM   2629  HB2 PHE A 752      71.530  57.450  68.480  1.00  0.00           H
ATOM   2630  CG  PHE A 752      73.390  57.080  67.320  1.00  0.00           C
ATOM   2631  CD1 PHE A 752      74.800  57.030  67.340  1.00  0.00           C
ATOM   2632  HD1 PHE A 752      75.490  57.250  68.150  1.00  0.00           H
ATOM   2633  CE1 PHE A 752      75.550  56.800  66.170  1.00  0.00           C
ATOM   2634  HE1 PHE A 752      76.630  56.800  66.290  1.00  0.00           H
ATOM   2635  CZ  PHE A 752      74.890  56.670  64.960  1.00  0.00           C
ATOM   2636  HZ  PHE A 752      75.440  56.580  64.030  1.00  0.00           H
ATOM   2637  CD2 PHE A 752      72.780  56.930  66.050  1.00  0.00           C
ATOM   2638  HD2 PHE A 752      71.700  57.010  65.940  1.00  0.00           H
ATOM   2639  CE2 PHE A 752      73.500  56.730  64.930  1.00  0.00           C
ATOM   2640  HE2 PHE A 752      72.890  56.480  64.080  1.00  0.00           H
ATOM   2641  C   PHE A 752      73.930  55.480  70.060  1.00  0.00           C
ATOM   2642  O   PHE A 752      74.290  56.180  71.050  1.00  0.00           O
ATOM   2643  N   PRO A 822      74.830  54.600  69.630  1.00  0.00           N
ATOM   2644  CD  PRO A 822      76.300  54.680  69.830  1.00  0.00           C
ATOM   2645  HD1 PRO A 822      76.640  54.100  70.720  1.00  0.00           H
ATOM   2646  HD2 PRO A 822      76.610  55.710  70.100  1.00  0.00           H
ATOM   2647  CA  PRO A 822      74.670  53.670  68.440  1.00  0.00           C
ATOM   2648  HA  PRO A 822      74.190  54.280  67.680  1.00  0.00           H
ATOM   2649  CB  PRO A 822      76.010  53.050  68.180  1.00  0.00           C
ATOM   2650  HB1 PRO A 822      76.130  52.750  67.110  1.00  0.00           H
ATOM   2651  HB2 PRO A 822      76.210  52.080  68.680  1.00  0.00           H
ATOM   2652  CG  PRO A 822      76.980  54.080  68.590  1.00  0.00           C
ATOM   2653  HG1 PRO A 822      77.980  53.720  68.920  1.00  0.00           H
ATOM   2654  HG2 PRO A 822      77.080  54.880  67.820  1.00  0.00           H
ATOM   2655  C   PRO A 822      73.660  52.570  68.780  1.00  0.00           C
ATOM   2656  O   PRO A 822      72.980  52.010  67.850  1.00  0.00           O
ATOM   2657  N   ASP A 823      73.700  52.080  70.080  1.00  0.00           N
ATOM   2658  HN  ASP A 823      74.110  52.660  70.770  1.00  0.00           H
ATOM   2659  CA  ASP A 823      73.190  50.890  70.690  1.00  0.00           C
ATOM   2660  HA  ASP A 823      73.980  50.160  70.760  1.00  0.00           H
ATOM   2661  CB  ASP A 823      72.590  51.180  72.110  1.00  0.00           C
ATOM   2662  HB1 ASP A 823      72.360  50.180  72.560  1.00  0.00           H
ATOM   2663  HB2 ASP A 823      71.750  51.870  71.910  1.00  0.00           H
ATOM   2664  CG  ASP A 823      73.550  51.930  73.020  1.00  0.00           C
ATOM   2665  OD1 ASP A 823      74.620  52.400  72.560  1.00  0.00           O
ATOM   2666  OD2 ASP A 823      73.130  52.130  74.190  1.00  0.00           O
ATOM   2667  C   ASP A 823      72.180  50.080  69.840  1.00  0.00           C
ATOM   2668  O   ASP A 823      72.510  48.980  69.450  1.00  0.00           O
ATOM   2669  N   VAL A 824      70.940  50.570  69.550  1.00  0.00           N
ATOM   2670  HN  VAL A 824      70.770  51.370  70.120  1.00  0.00           H
ATOM   2671  CA  VAL A 824      70.000  49.760  68.850  1.00  0.00           C
ATOM   2672  HA  VAL A 824      70.390  48.820  68.490  1.00  0.00           H
ATOM   2673  CB  VAL A 824      68.840  49.290  69.750  1.00  0.00           C
ATOM   2674  HB  VAL A 824      68.460  50.240  70.210  1.00  0.00           H
ATOM   2675  CG1 VAL A 824      67.790  48.610  68.860  1.00  0.00           C
ATOM   2676 HG11 VAL A 824      67.350  49.330  68.120  1.00  0.00           H
ATOM   2677 HG12 VAL A 824      67.040  48.130  69.520  1.00  0.00           H
ATOM   2678 HG13 VAL A 824      68.240  47.790  68.280  1.00  0.00           H
ATOM   2679  CG2 VAL A 824      69.290  48.250  70.780  1.00  0.00           C
ATOM   2680 HG21 VAL A 824      69.690  47.300  70.350  1.00  0.00           H
ATOM   2681 HG22 VAL A 824      68.460  47.890  71.420  1.00  0.00           H
ATOM   2682 HG23 VAL A 824      70.100  48.630  71.440  1.00  0.00           H
ATOM   2683  C   VAL A 824      69.580  50.540  67.630  1.00  0.00           C
ATOM   2684  O   VAL A 824      69.370  50.050  66.530  1.00  0.00           O
ATOM   2685  N   LEU A 825      69.650  51.870  67.710  1.00  0.00           N
ATOM   2686  HN  LEU A 825      69.920  52.380  68.520  1.00  0.00           H
ATOM   2687  CA  LEU A 825      69.240  52.790  66.700  1.00  0.00           C
ATOM   2688  HA  LEU A 825      68.240  52.500  66.430  1.00  0.00           H
ATOM   2689  CB  LEU A 825      69.210  54.180  67.350  1.00  0.00           C
ATOM   2690  HB1 LEU A 825      70.170  54.480  67.820  1.00  0.00           H
ATOM   2691  HB2 LEU A 825      68.450  54.170  68.150  1.00  0.00           H
ATOM   2692  CG  LEU A 825      68.600  55.340  66.500  1.00  0.00           C
ATOM   2693  HG  LEU A 825      69.280  55.620  65.680  1.00  0.00           H
ATOM   2694  CD1 LEU A 825      67.270  54.900  65.970  1.00  0.00           C
ATOM   2695 HD11 LEU A 825      66.610  54.510  66.790  1.00  0.00           H
ATOM   2696 HD12 LEU A 825      67.320  54.110  65.190  1.00  0.00           H
ATOM   2697 HD13 LEU A 825      66.630  55.750  65.660  1.00  0.00           H
ATOM   2698  CD2 LEU A 825      68.420  56.640  67.230  1.00  0.00           C
ATOM   2699 HD21 LEU A 825      67.960  56.510  68.240  1.00  0.00           H
ATOM   2700 HD22 LEU A 825      67.640  57.300  66.810  1.00  0.00           H
ATOM   2701 HD23 LEU A 825      69.380  57.150  67.470  1.00  0.00           H
ATOM   2702  C   LEU A 825      70.070  52.820  65.450  1.00  0.00           C
ATOM   2703  O   LEU A 825      69.510  52.730  64.340  1.00  0.00           O
ATOM   2704  N   PHE A 826      71.460  52.760  65.520  1.00  0.00           N
ATOM   2705  HN  PHE A 826      71.860  52.680  66.430  1.00  0.00           H
ATOM   2706  CA  PHE A 826      72.300  52.680  64.330  1.00  0.00           C
ATOM   2707  HA  PHE A 826      71.990  53.540  63.760  1.00  0.00           H
ATOM   2708  CB  PHE A 826      73.800  52.840  64.780  1.00  0.00           C
ATOM   2709  HB1 PHE A 826      73.990  52.120  65.620  1.00  0.00           H
ATOM   2710  HB2 PHE A 826      73.990  53.850  65.200  1.00  0.00           H
ATOM   2711  CG  PHE A 826      74.840  52.620  63.660  1.00  0.00           C
ATOM   2712  CD1 PHE A 826      75.160  53.690  62.740  1.00  0.00           C
ATOM   2713  HD1 PHE A 826      74.490  54.530  62.750  1.00  0.00           H
ATOM   2714  CE1 PHE A 826      76.220  53.480  61.830  1.00  0.00           C
ATOM   2715  HE1 PHE A 826      76.520  54.230  61.110  1.00  0.00           H
ATOM   2716  CZ  PHE A 826      76.950  52.320  61.820  1.00  0.00           C
ATOM   2717  HZ  PHE A 826      77.800  52.240  61.160  1.00  0.00           H
ATOM   2718  CD2 PHE A 826      75.380  51.380  63.480  1.00  0.00           C
ATOM   2719  HD2 PHE A 826      74.980  50.500  63.970  1.00  0.00           H
ATOM   2720  CE2 PHE A 826      76.490  51.260  62.590  1.00  0.00           C
ATOM   2721  HE2 PHE A 826      76.940  50.280  62.610  1.00  0.00           H
ATOM   2722  C   PHE A 826      72.050  51.490  63.450  1.00  0.00           C
ATOM   2723  O   PHE A 826      71.880  51.570  62.260  1.00  0.00           O
ATOM   2724  N   TRP A 827      71.880  50.350  64.110  1.00  0.00           N
ATOM   2725  HN  TRP A 827      72.020  50.260  65.100  1.00  0.00           H
ATOM   2726  CA  TRP A 827      71.600  49.100  63.430  1.00  0.00           C
ATOM   2727  HA  TRP A 827      72.380  48.970  62.710  1.00  0.00           H
ATOM   2728  CB  TRP A 827      71.810  47.980  64.500  1.00  0.00           C
ATOM   2729  HB1 TRP A 827      71.820  47.000  63.990  1.00  0.00           H
ATOM   2730  HB2 TRP A 827      70.920  48.130  65.160  1.00  0.00           H
ATOM   2731  CG  TRP A 827      73.130  48.130  65.210  1.00  0.00           C
ATOM   2732  CD1 TRP A 827      73.400  48.590  66.490  1.00  0.00           C
ATOM   2733  HD1 TRP A 827      72.750  49.130  67.170  1.00  0.00           H
ATOM   2734  NE1 TRP A 827      74.770  48.640  66.650  1.00  0.00           N
ATOM   2735  HE1 TRP A 827      75.200  48.840  67.490  1.00  0.00           H
ATOM   2736  CE2 TRP A 827      75.350  48.040  65.610  1.00  0.00           C
ATOM   2737  CD2 TRP A 827      74.390  47.630  64.710  1.00  0.00           C
ATOM   2738  CE3 TRP A 827      74.760  46.840  63.530  1.00  0.00           C
ATOM   2739  HE3 TRP A 827      73.990  46.520  62.840  1.00  0.00           H
ATOM   2740  CZ3 TRP A 827      76.110  46.610  63.310  1.00  0.00           C
ATOM   2741  HZ3 TRP A 827      76.420  45.910  62.550  1.00  0.00           H
ATOM   2742  CZ2 TRP A 827      76.700  47.900  65.280  1.00  0.00           C
ATOM   2743  HZ2 TRP A 827      77.480  48.300  65.910  1.00  0.00           H
ATOM   2744  CH2 TRP A 827      77.110  47.150  64.170  1.00  0.00           C
ATOM   2745  HH2 TRP A 827      78.170  46.980  64.050  1.00  0.00           H
ATOM   2746  C   TRP A 827      70.190  49.160  62.820  1.00  0.00           C
ATOM   2747  O   TRP A 827      70.090  48.660  61.660  1.00  0.00           O
ATOM   2748  N   CYS A 828      69.220  49.850  63.530  1.00  0.00           N
ATOM   2749  HN  CYS A 828      69.410  50.210  64.440  1.00  0.00           H
ATOM   2750  CA  CYS A 828      67.900  49.970  62.890  1.00  0.00           C
ATOM   2751  HA  CYS A 828      67.600  49.000  62.520  1.00  0.00           H
ATOM   2752  CB  CYS A 828      66.880  50.470  63.910  1.00  0.00           C
ATOM   2753  HB1 CYS A 828      65.930  50.670  63.370  1.00  0.00           H
ATOM   2754  HB2 CYS A 828      67.130  51.490  64.300  1.00  0.00           H
ATOM   2755  SG  CYS A 828      66.540  49.350  65.340  1.00  0.00           S
ATOM   2756  HG1 CYS A 828      67.810  49.450  65.690  1.00  0.00           H
ATOM   2757  C   CYS A 828      67.850  50.880  61.640  1.00  0.00           C
ATOM   2758  O   CYS A 828      67.230  50.550  60.620  1.00  0.00           O
ATOM   2759  N   VAL A 829      68.630  52.060  61.620  1.00  0.00           N
ATOM   2760  HN  VAL A 829      69.170  52.320  62.420  1.00  0.00           H
ATOM   2761  CA  VAL A 829      68.850  52.890  60.470  1.00  0.00           C
ATOM   2762  HA  VAL A 829      67.840  53.240  60.330  1.00  0.00           H
ATOM   2763  CB  VAL A 829      69.570  54.160  60.860  1.00  0.00           C
ATOM   2764  HB  VAL A 829      70.590  53.850  61.180  1.00  0.00           H
ATOM   2765  CG1 VAL A 829      69.590  55.190  59.680  1.00  0.00           C
ATOM   2766 HG11 VAL A 829      70.210  54.620  58.960  1.00  0.00           H
ATOM   2767 HG12 VAL A 829      70.030  56.170  59.960  1.00  0.00           H
ATOM   2768 HG13 VAL A 829      68.580  55.360  59.260  1.00  0.00           H
ATOM   2769  CG2 VAL A 829      68.770  55.030  61.880  1.00  0.00           C
ATOM   2770 HG21 VAL A 829      69.400  55.940  61.960  1.00  0.00           H
ATOM   2771 HG22 VAL A 829      68.690  54.590  62.900  1.00  0.00           H
ATOM   2772 HG23 VAL A 829      67.720  55.210  61.560  1.00  0.00           H
ATOM   2773  C   VAL A 829      69.510  52.140  59.350  1.00  0.00           C
ATOM   2774  O   VAL A 829      69.000  52.140  58.210  1.00  0.00           O
ATOM   2775  N   ILE A 830      70.610  51.330  59.600  1.00  0.00           N
ATOM   2776  HN  ILE A 830      70.980  51.250  60.530  1.00  0.00           H
ATOM   2777  CA  ILE A 830      71.200  50.530  58.500  1.00  0.00           C
ATOM   2778  HA  ILE A 830      71.300  51.230  57.670  1.00  0.00           H
ATOM   2779  CB  ILE A 830      72.620  50.010  58.820  1.00  0.00           C
ATOM   2780  HB  ILE A 830      72.540  49.390  59.740  1.00  0.00           H
ATOM   2781  CG2 ILE A 830      73.020  49.110  57.600  1.00  0.00           C
ATOM   2782 HG21 ILE A 830      74.020  48.640  57.520  1.00  0.00           H
ATOM   2783 HG22 ILE A 830      72.880  49.670  56.660  1.00  0.00           H
ATOM   2784 HG23 ILE A 830      72.330  48.260  57.410  1.00  0.00           H
ATOM   2785  CG1 ILE A 830      73.560  51.180  59.160  1.00  0.00           C
ATOM   2786 HG11 ILE A 830      74.590  50.780  59.240  1.00  0.00           H
ATOM   2787 HG12 ILE A 830      73.240  51.510  60.180  1.00  0.00           H
ATOM   2788  CD  ILE A 830      73.560  52.370  58.220  1.00  0.00           C
ATOM   2789  HD1 ILE A 830      74.440  53.010  58.420  1.00  0.00           H
ATOM   2790  HD2 ILE A 830      72.650  53.000  58.220  1.00  0.00           H
ATOM   2791  HD3 ILE A 830      73.680  52.060  57.160  1.00  0.00           H
ATOM   2792  C   ILE A 830      70.280  49.440  57.970  1.00  0.00           C
ATOM   2793  O   ILE A 830      70.100  49.410  56.760  1.00  0.00           O
ATOM   2794  N   LEU A 831      69.560  48.650  58.860  1.00  0.00           N
ATOM   2795  HN  LEU A 831      69.680  48.760  59.850  1.00  0.00           H
ATOM   2796  CA  LEU A 831      68.550  47.710  58.440  1.00  0.00           C
ATOM   2797  HA  LEU A 831      69.160  47.030  57.850  1.00  0.00           H
ATOM   2798  CB  LEU A 831      67.980  47.020  59.700  1.00  0.00           C
ATOM   2799  HB1 LEU A 831      67.440  47.770  60.310  1.00  0.00           H
ATOM   2800  HB2 LEU A 831      68.880  46.590  60.160  1.00  0.00           H
ATOM   2801  CG  LEU A 831      66.960  45.890  59.380  1.00  0.00           C
ATOM   2802  HG  LEU A 831      66.060  46.290  58.880  1.00  0.00           H
ATOM   2803  CD1 LEU A 831      67.690  44.720  58.670  1.00  0.00           C
ATOM   2804 HD11 LEU A 831      68.690  44.510  59.120  1.00  0.00           H
ATOM   2805 HD12 LEU A 831      67.910  45.030  57.620  1.00  0.00           H
ATOM   2806 HD13 LEU A 831      67.050  43.820  58.670  1.00  0.00           H
ATOM   2807  CD2 LEU A 831      66.480  45.350  60.690  1.00  0.00           C
ATOM   2808 HD21 LEU A 831      66.310  46.220  61.360  1.00  0.00           H
ATOM   2809 HD22 LEU A 831      67.300  44.780  61.200  1.00  0.00           H
ATOM   2810 HD23 LEU A 831      65.590  44.700  60.580  1.00  0.00           H
ATOM   2811  C   LEU A 831      67.440  48.240  57.520  1.00  0.00           C
ATOM   2812  O   LEU A 831      67.220  47.800  56.470  1.00  0.00           O
ATOM   2813  N   PHE A 832      66.860  49.410  57.940  1.00  0.00           N
ATOM   2814  HN  PHE A 832      66.990  49.820  58.840  1.00  0.00           H
ATOM   2815  CA  PHE A 832      65.890  50.150  57.140  1.00  0.00           C
ATOM   2816  HA  PHE A 832      65.100  49.440  56.930  1.00  0.00           H
ATOM   2817  CB  PHE A 832      65.420  51.300  58.040  1.00  0.00           C
ATOM   2818  HB1 PHE A 832      66.330  51.850  58.370  1.00  0.00           H
ATOM   2819  HB2 PHE A 832      64.900  50.860  58.920  1.00  0.00           H
ATOM   2820  CG  PHE A 832      64.470  52.250  57.340  1.00  0.00           C
ATOM   2821  CD1 PHE A 832      63.160  51.850  56.960  1.00  0.00           C
ATOM   2822  HD1 PHE A 832      62.830  50.840  57.110  1.00  0.00           H
ATOM   2823  CE1 PHE A 832      62.220  52.760  56.520  1.00  0.00           C
ATOM   2824  HE1 PHE A 832      61.230  52.440  56.270  1.00  0.00           H
ATOM   2825  CZ  PHE A 832      62.640  54.120  56.390  1.00  0.00           C
ATOM   2826  HZ  PHE A 832      61.830  54.810  56.210  1.00  0.00           H
ATOM   2827  CD2 PHE A 832      64.830  53.620  57.220  1.00  0.00           C
ATOM   2828  HD2 PHE A 832      65.710  54.140  57.590  1.00  0.00           H
ATOM   2829  CE2 PHE A 832      63.900  54.510  56.670  1.00  0.00           C
ATOM   2830  HE2 PHE A 832      64.050  55.570  56.740  1.00  0.00           H
ATOM   2831  C   PHE A 832      66.330  50.560  55.700  1.00  0.00           C
ATOM   2832  O   PHE A 832      65.550  50.340  54.760  1.00  0.00           O
ATOM   2833  N   PHE A 833      67.500  51.250  55.600  1.00  0.00           N
ATOM   2834  HN  PHE A 833      67.990  51.530  56.420  1.00  0.00           H
ATOM   2835  CA  PHE A 833      68.090  51.740  54.430  1.00  0.00           C
ATOM   2836  HA  PHE A 833      67.380  52.280  53.820  1.00  0.00           H
ATOM   2837  CB  PHE A 833      69.320  52.640  54.760  1.00  0.00           C
ATOM   2838  HB1 PHE A 833      69.890  52.900  53.850  1.00  0.00           H
ATOM   2839  HB2 PHE A 833      69.910  52.080  55.520  1.00  0.00           H
ATOM   2840  CG  PHE A 833      68.970  53.960  55.360  1.00  0.00           C
ATOM   2841  CD1 PHE A 833      70.020  54.810  55.780  1.00  0.00           C
ATOM   2842  HD1 PHE A 833      71.000  54.380  55.690  1.00  0.00           H
ATOM   2843  CE1 PHE A 833      69.820  56.090  56.390  1.00  0.00           C
ATOM   2844  HE1 PHE A 833      70.630  56.680  56.820  1.00  0.00           H
ATOM   2845  CZ  PHE A 833      68.480  56.450  56.560  1.00  0.00           C
ATOM   2846  HZ  PHE A 833      68.270  57.390  57.050  1.00  0.00           H
ATOM   2847  CD2 PHE A 833      67.630  54.450  55.590  1.00  0.00           C
ATOM   2848  HD2 PHE A 833      66.780  53.790  55.530  1.00  0.00           H
ATOM   2849  CE2 PHE A 833      67.450  55.680  56.220  1.00  0.00           C
ATOM   2850  HE2 PHE A 833      66.500  56.020  56.620  1.00  0.00           H
ATOM   2851  C   PHE A 833      68.520  50.580  53.530  1.00  0.00           C
ATOM   2852  O   PHE A 833      68.340  50.510  52.300  1.00  0.00           O
ATOM   2853  N   THR A 834      69.120  49.560  54.100  1.00  0.00           N
ATOM   2854  HN  THR A 834      69.380  49.580  55.060  1.00  0.00           H
ATOM   2855  CA  THR A 834      69.640  48.450  53.340  1.00  0.00           C
ATOM   2856  HA  THR A 834      69.950  48.910  52.410  1.00  0.00           H
ATOM   2857  CB  THR A 834      70.830  47.680  53.950  1.00  0.00           C
ATOM   2858  HB  THR A 834      70.980  46.700  53.440  1.00  0.00           H
ATOM   2859  OG1 THR A 834      70.700  47.380  55.310  1.00  0.00           O
ATOM   2860  HG1 THR A 834      70.350  48.160  55.750  1.00  0.00           H
ATOM   2861  CG2 THR A 834      72.120  48.570  53.770  1.00  0.00           C
ATOM   2862 HG21 THR A 834      72.230  48.750  52.680  1.00  0.00           H
ATOM   2863 HG22 THR A 834      73.100  48.120  54.050  1.00  0.00           H
ATOM   2864 HG23 THR A 834      71.900  49.500  54.330  1.00  0.00           H
ATOM   2865  C   THR A 834      68.590  47.450  52.870  1.00  0.00           C
ATOM   2866  O   THR A 834      68.740  46.850  51.790  1.00  0.00           O
ATOM   2867  N   THR A 835      67.450  47.340  53.570  1.00  0.00           N
ATOM   2868  HN  THR A 835      67.390  47.710  54.490  1.00  0.00           H
ATOM   2869  CA  THR A 835      66.320  46.660  53.020  1.00  0.00           C
ATOM   2870  HA  THR A 835      66.610  45.620  52.830  1.00  0.00           H
ATOM   2871  CB  THR A 835      65.170  46.690  53.980  1.00  0.00           C
ATOM   2872  HB  THR A 835      64.920  47.720  54.290  1.00  0.00           H
ATOM   2873  OG1 THR A 835      65.460  45.970  55.140  1.00  0.00           O
ATOM   2874  HG1 THR A 835      65.990  46.530  55.720  1.00  0.00           H
ATOM   2875  CG2 THR A 835      63.830  46.040  53.480  1.00  0.00           C
ATOM   2876 HG21 THR A 835      63.370  46.460  52.550  1.00  0.00           H
ATOM   2877 HG22 THR A 835      63.050  46.280  54.240  1.00  0.00           H
ATOM   2878 HG23 THR A 835      63.990  44.940  53.530  1.00  0.00           H
ATOM   2879  C   THR A 835      65.800  47.110  51.670  1.00  0.00           C
ATOM   2880  O   THR A 835      65.650  46.370  50.700  1.00  0.00           O
ATOM   2881  N   PHE A 836      65.510  48.430  51.640  1.00  0.00           N
ATOM   2882  HN  PHE A 836      65.810  48.960  52.420  1.00  0.00           H
ATOM   2883  CA  PHE A 836      65.130  49.250  50.540  1.00  0.00           C
ATOM   2884  HA  PHE A 836      64.290  48.790  50.060  1.00  0.00           H
ATOM   2885  CB  PHE A 836      64.890  50.780  50.970  1.00  0.00           C
ATOM   2886  HB1 PHE A 836      65.570  51.040  51.810  1.00  0.00           H
ATOM   2887  HB2 PHE A 836      63.850  50.860  51.360  1.00  0.00           H
ATOM   2888  CG  PHE A 836      65.050  51.950  49.980  1.00  0.00           C
ATOM   2889  CD1 PHE A 836      66.070  52.860  50.280  1.00  0.00           C
ATOM   2890  HD1 PHE A 836      66.800  52.730  51.080  1.00  0.00           H
ATOM   2891  CE1 PHE A 836      66.080  54.010  49.520  1.00  0.00           C
ATOM   2892  HE1 PHE A 836      66.800  54.800  49.710  1.00  0.00           H
ATOM   2893  CZ  PHE A 836      65.140  54.200  48.510  1.00  0.00           C
ATOM   2894  HZ  PHE A 836      65.100  55.110  47.930  1.00  0.00           H
ATOM   2895  CD2 PHE A 836      64.090  52.080  48.980  1.00  0.00           C
ATOM   2896  HD2 PHE A 836      63.320  51.320  49.020  1.00  0.00           H
ATOM   2897  CE2 PHE A 836      64.090  53.260  48.260  1.00  0.00           C
ATOM   2898  HE2 PHE A 836      63.300  53.560  47.590  1.00  0.00           H
ATOM   2899  C   PHE A 836      66.190  49.220  49.440  1.00  0.00           C
ATOM   2900  O   PHE A 836      65.900  48.820  48.310  1.00  0.00           O
ATOM   2901  N   PHE A 837      67.520  49.560  49.710  1.00  0.00           N
ATOM   2902  HN  PHE A 837      67.720  49.970  50.580  1.00  0.00           H
ATOM   2903  CA  PHE A 837      68.660  49.450  48.770  1.00  0.00           C
ATOM   2904  HA  PHE A 837      68.580  50.090  47.910  1.00  0.00           H
ATOM   2905  CB  PHE A 837      69.890  50.030  49.570  1.00  0.00           C
ATOM   2906  HB1 PHE A 837      69.960  49.430  50.510  1.00  0.00           H
ATOM   2907  HB2 PHE A 837      69.610  51.090  49.790  1.00  0.00           H
ATOM   2908  CG  PHE A 837      71.230  49.920  48.940  1.00  0.00           C
ATOM   2909  CD1 PHE A 837      71.830  48.710  48.810  1.00  0.00           C
ATOM   2910  HD1 PHE A 837      71.320  47.820  49.150  1.00  0.00           H
ATOM   2911  CE1 PHE A 837      73.100  48.620  48.280  1.00  0.00           C
ATOM   2912  HE1 PHE A 837      73.460  47.670  47.920  1.00  0.00           H
ATOM   2913  CZ  PHE A 837      73.830  49.710  47.810  1.00  0.00           C
ATOM   2914  HZ  PHE A 837      74.800  49.620  47.360  1.00  0.00           H
ATOM   2915  CD2 PHE A 837      71.890  51.040  48.430  1.00  0.00           C
ATOM   2916  HD2 PHE A 837      71.450  52.030  48.540  1.00  0.00           H
ATOM   2917  CE2 PHE A 837      73.190  50.980  47.920  1.00  0.00           C
ATOM   2918  HE2 PHE A 837      73.790  51.830  47.620  1.00  0.00           H
ATOM   2919  C   PHE A 837      68.790  48.020  48.200  1.00  0.00           C
ATOM   2920  O   PHE A 837      68.820  47.880  46.990  1.00  0.00           O
ATOM   2921  N   LEU A 838      68.830  46.900  49.010  1.00  0.00           N
ATOM   2922  HN  LEU A 838      68.700  47.010  50.000  1.00  0.00           H
ATOM   2923  CA  LEU A 838      68.790  45.480  48.530  1.00  0.00           C
ATOM   2924  HA  LEU A 838      69.600  45.310  47.840  1.00  0.00           H
ATOM   2925  CB  LEU A 838      68.960  44.500  49.800  1.00  0.00           C
ATOM   2926  HB1 LEU A 838      68.130  44.750  50.490  1.00  0.00           H
ATOM   2927  HB2 LEU A 838      69.920  44.690  50.320  1.00  0.00           H
ATOM   2928  CG  LEU A 838      69.030  42.990  49.420  1.00  0.00           C
ATOM   2929  HG  LEU A 838      68.160  42.820  48.750  1.00  0.00           H
ATOM   2930  CD1 LEU A 838      70.300  42.670  48.560  1.00  0.00           C
ATOM   2931 HD11 LEU A 838      70.450  43.410  47.750  1.00  0.00           H
ATOM   2932 HD12 LEU A 838      70.240  41.750  47.950  1.00  0.00           H
ATOM   2933 HD13 LEU A 838      71.190  42.720  49.220  1.00  0.00           H
ATOM   2934  CD2 LEU A 838      68.900  42.110  50.620  1.00  0.00           C
ATOM   2935 HD21 LEU A 838      69.610  42.420  51.410  1.00  0.00           H
ATOM   2936 HD22 LEU A 838      68.980  41.040  50.310  1.00  0.00           H
ATOM   2937 HD23 LEU A 838      67.880  42.090  51.080  1.00  0.00           H
ATOM   2938  C   LEU A 838      67.640  45.140  47.740  1.00  0.00           C
ATOM   2939  O   LEU A 838      67.730  44.480  46.670  1.00  0.00           O
ATOM   2940  N   SER A 839      66.390  45.640  48.060  1.00  0.00           N
ATOM   2941  HN  SER A 839      66.290  46.170  48.910  1.00  0.00           H
ATOM   2942  CA  SER A 839      65.180  45.440  47.280  1.00  0.00           C
ATOM   2943  HA  SER A 839      65.100  44.370  47.330  1.00  0.00           H
ATOM   2944  CB  SER A 839      63.870  46.110  47.910  1.00  0.00           C
ATOM   2945  HB1 SER A 839      63.000  45.870  47.270  1.00  0.00           H
ATOM   2946  HB2 SER A 839      64.060  47.210  48.040  1.00  0.00           H
ATOM   2947  OG  SER A 839      63.490  45.660  49.240  1.00  0.00           O
ATOM   2948  HG1 SER A 839      64.180  45.830  49.870  1.00  0.00           H
ATOM   2949  C   SER A 839      65.260  45.920  45.840  1.00  0.00           C
ATOM   2950  O   SER A 839      65.110  45.250  44.780  1.00  0.00           O
ATOM   2951  N   SER A 840      65.710  47.210  45.760  1.00  0.00           N
ATOM   2952  HN  SER A 840      65.950  47.760  46.550  1.00  0.00           H
ATOM   2953  CA  SER A 840      65.970  47.790  44.460  1.00  0.00           C
ATOM   2954  HA  SER A 840      65.100  47.670  43.810  1.00  0.00           H
ATOM   2955  CB  SER A 840      66.140  49.380  44.620  1.00  0.00           C
ATOM   2956  HB1 SER A 840      66.890  49.690  45.360  1.00  0.00           H
ATOM   2957  HB2 SER A 840      65.170  49.810  44.950  1.00  0.00           H
ATOM   2958  OG  SER A 840      66.320  49.990  43.370  1.00  0.00           O
ATOM   2959  HG1 SER A 840      65.500  49.810  42.900  1.00  0.00           H
ATOM   2960  C   SER A 840      67.150  47.160  43.760  1.00  0.00           C
ATOM   2961  O   SER A 840      67.140  46.960  42.530  1.00  0.00           O
ATOM   2962  N   PHE A 841      68.250  46.640  44.460  1.00  0.00           N
ATOM   2963  HN  PHE A 841      68.340  46.620  45.450  1.00  0.00           H
ATOM   2964  CA  PHE A 841      69.370  45.930  43.780  1.00  0.00           C
ATOM   2965  HA  PHE A 841      69.880  46.520  43.030  1.00  0.00           H
ATOM   2966  CB  PHE A 841      70.550  45.600  44.730  1.00  0.00           C
ATOM   2967  HB1 PHE A 841      70.280  44.860  45.520  1.00  0.00           H
ATOM   2968  HB2 PHE A 841      70.860  46.620  45.030  1.00  0.00           H
ATOM   2969  CG  PHE A 841      71.790  45.000  44.080  1.00  0.00           C
ATOM   2970  CD1 PHE A 841      72.880  45.730  43.620  1.00  0.00           C
ATOM   2971  HD1 PHE A 841      73.000  46.800  43.770  1.00  0.00           H
ATOM   2972  CE1 PHE A 841      74.070  45.110  43.210  1.00  0.00           C
ATOM   2973  HE1 PHE A 841      74.850  45.700  42.780  1.00  0.00           H
ATOM   2974  CZ  PHE A 841      74.140  43.760  43.130  1.00  0.00           C
ATOM   2975  HZ  PHE A 841      75.050  43.250  42.860  1.00  0.00           H
ATOM   2976  CD2 PHE A 841      71.810  43.590  43.890  1.00  0.00           C
ATOM   2977  HD2 PHE A 841      71.090  42.880  44.270  1.00  0.00           H
ATOM   2978  CE2 PHE A 841      72.970  42.960  43.490  1.00  0.00           C
ATOM   2979  HE2 PHE A 841      72.910  41.900  43.280  1.00  0.00           H
ATOM   2980  C   PHE A 841      68.910  44.600  43.190  1.00  0.00           C
ATOM   2981  O   PHE A 841      69.310  44.160  42.110  1.00  0.00           O
ATOM   2982  N   LEU A 842      68.030  43.870  43.840  1.00  0.00           N
ATOM   2983  HN  LEU A 842      67.810  44.080  44.790  1.00  0.00           H
ATOM   2984  CA  LEU A 842      67.300  42.730  43.340  1.00  0.00           C
ATOM   2985  HA  LEU A 842      67.990  42.000  42.940  1.00  0.00           H
ATOM   2986  CB  LEU A 842      66.630  42.000  44.410  1.00  0.00           C
ATOM   2987  HB1 LEU A 842      66.200  41.110  43.900  1.00  0.00           H
ATOM   2988  HB2 LEU A 842      65.760  42.520  44.850  1.00  0.00           H
ATOM   2989  CG  LEU A 842      67.530  41.390  45.550  1.00  0.00           C
ATOM   2990  HG  LEU A 842      68.260  42.140  45.930  1.00  0.00           H
ATOM   2991  CD1 LEU A 842      66.580  41.050  46.690  1.00  0.00           C
ATOM   2992 HD11 LEU A 842      67.180  40.600  47.510  1.00  0.00           H
ATOM   2993 HD12 LEU A 842      65.810  40.360  46.270  1.00  0.00           H
ATOM   2994 HD13 LEU A 842      66.070  41.960  47.080  1.00  0.00           H
ATOM   2995  CD2 LEU A 842      68.280  40.130  45.160  1.00  0.00           C
ATOM   2996 HD21 LEU A 842      69.020  40.390  44.380  1.00  0.00           H
ATOM   2997 HD22 LEU A 842      67.500  39.400  44.820  1.00  0.00           H
ATOM   2998 HD23 LEU A 842      68.800  39.670  46.030  1.00  0.00           H
ATOM   2999  C   LEU A 842      66.390  43.080  42.190  1.00  0.00           C
ATOM   3000  O   LEU A 842      66.310  42.320  41.200  1.00  0.00           O
ATOM   3001  N   LYS A 843      65.700  44.220  42.250  1.00  0.00           N
ATOM   3002  HN  LYS A 843      65.680  44.730  43.110  1.00  0.00           H
ATOM   3003  CA  LYS A 843      64.760  44.520  41.140  1.00  0.00           C
ATOM   3004  HA  LYS A 843      63.980  43.780  41.120  1.00  0.00           H
ATOM   3005  CB  LYS A 843      63.940  45.780  41.550  1.00  0.00           C
ATOM   3006  HB1 LYS A 843      64.620  46.640  41.730  1.00  0.00           H
ATOM   3007  HB2 LYS A 843      63.390  45.650  42.510  1.00  0.00           H
ATOM   3008  CG  LYS A 843      62.880  46.440  40.620  1.00  0.00           C
ATOM   3009  HG1 LYS A 843      63.380  47.010  39.810  1.00  0.00           H
ATOM   3010  HG2 LYS A 843      62.470  47.250  41.260  1.00  0.00           H
ATOM   3011  CD  LYS A 843      61.880  45.460  39.990  1.00  0.00           C
ATOM   3012  HD1 LYS A 843      61.360  44.930  40.820  1.00  0.00           H
ATOM   3013  HD2 LYS A 843      62.460  44.700  39.420  1.00  0.00           H
ATOM   3014  CE  LYS A 843      60.760  46.100  39.230  1.00  0.00           C
ATOM   3015  HE1 LYS A 843      61.070  46.810  38.420  1.00  0.00           H
ATOM   3016  HE2 LYS A 843      60.150  46.690  39.940  1.00  0.00           H
ATOM   3017  NZ  LYS A 843      60.020  45.060  38.590  1.00  0.00           N
ATOM   3018  HZ1 LYS A 843      59.010  45.340  38.530  1.00  0.00           H
ATOM   3019  HZ2 LYS A 843      60.040  44.220  39.210  1.00  0.00           H
ATOM   3020  HZ3 LYS A 843      60.380  44.660  37.700  1.00  0.00           H
ATOM   3021  C   LYS A 843      65.570  44.820  39.860  1.00  0.00           C
ATOM   3022  O   LYS A 843      65.090  44.500  38.760  1.00  0.00           O
ATOM   3023  N   GLN A 844      66.830  45.310  40.030  1.00  0.00           N
ATOM   3024  HN  GLN A 844      67.140  45.440  40.970  1.00  0.00           H
ATOM   3025  CA  GLN A 844      67.840  45.560  39.040  1.00  0.00           C
ATOM   3026  HA  GLN A 844      67.290  45.750  38.130  1.00  0.00           H
ATOM   3027  CB  GLN A 844      68.660  46.880  39.480  1.00  0.00           C
ATOM   3028  HB1 GLN A 844      69.460  47.150  38.750  1.00  0.00           H
ATOM   3029  HB2 GLN A 844      69.210  46.620  40.400  1.00  0.00           H
ATOM   3030  CG  GLN A 844      67.830  48.150  39.590  1.00  0.00           C
ATOM   3031  HG1 GLN A 844      68.450  48.910  39.080  1.00  0.00           H
ATOM   3032  HG2 GLN A 844      67.600  48.400  40.640  1.00  0.00           H
ATOM   3033  CD  GLN A 844      66.480  48.250  38.930  1.00  0.00           C
ATOM   3034  OE1 GLN A 844      66.400  47.920  37.770  1.00  0.00           O
ATOM   3035  NE2 GLN A 844      65.550  48.800  39.720  1.00  0.00           N
ATOM   3036 HE21 GLN A 844      64.650  48.870  39.290  1.00  0.00           H
ATOM   3037 HE22 GLN A 844      65.890  48.980  40.650  1.00  0.00           H
ATOM   3038  C   GLN A 844      68.720  44.450  38.630  1.00  0.00           C
ATOM   3039  O   GLN A 844      69.550  44.640  37.710  1.00  0.00           O
ATOM   3040  N   PHE A 845      68.600  43.230  39.190  1.00  0.00           N
ATOM   3041  HN  PHE A 845      67.960  42.950  39.900  1.00  0.00           H
ATOM   3042  CA  PHE A 845      69.440  42.080  38.950  1.00  0.00           C
ATOM   3043  HA  PHE A 845      70.440  42.450  39.080  1.00  0.00           H
ATOM   3044  CB  PHE A 845      69.130  41.030  39.980  1.00  0.00           C
ATOM   3045  HB1 PHE A 845      68.240  40.480  39.620  1.00  0.00           H
ATOM   3046  HB2 PHE A 845      68.760  41.450  40.950  1.00  0.00           H
ATOM   3047  CG  PHE A 845      70.230  40.100  40.150  1.00  0.00           C
ATOM   3048  CD1 PHE A 845      71.100  40.300  41.230  1.00  0.00           C
ATOM   3049  HD1 PHE A 845      70.910  41.160  41.860  1.00  0.00           H
ATOM   3050  CE1 PHE A 845      72.170  39.370  41.520  1.00  0.00           C
ATOM   3051  HE1 PHE A 845      72.800  39.500  42.380  1.00  0.00           H
ATOM   3052  CZ  PHE A 845      72.330  38.290  40.680  1.00  0.00           C
ATOM   3053  HZ  PHE A 845      73.090  37.540  40.820  1.00  0.00           H
ATOM   3054  CD2 PHE A 845      70.330  38.940  39.420  1.00  0.00           C
ATOM   3055  HD2 PHE A 845      69.650  38.720  38.610  1.00  0.00           H
ATOM   3056  CE2 PHE A 845      71.400  38.070  39.660  1.00  0.00           C
ATOM   3057  HE2 PHE A 845      71.530  37.290  38.940  1.00  0.00           H
ATOM   3058  C   PHE A 845      69.350  41.640  37.490  1.00  0.00           C
ATOM   3059  O   PHE A 845      70.350  41.230  36.970  1.00  0.00           O
ATOM   3060  N   LYS A 846      68.160  41.750  36.880  1.00  0.00           N
ATOM   3061  HN  LYS A 846      67.290  41.990  37.300  1.00  0.00           H
ATOM   3062  CA  LYS A 846      67.910  41.480  35.510  1.00  0.00           C
ATOM   3063  HA  LYS A 846      67.990  40.420  35.330  1.00  0.00           H
ATOM   3064  CB  LYS A 846      66.420  41.980  35.200  1.00  0.00           C
ATOM   3065  HB1 LYS A 846      65.750  41.490  35.940  1.00  0.00           H
ATOM   3066  HB2 LYS A 846      65.960  41.700  34.220  1.00  0.00           H
ATOM   3067  CG  LYS A 846      66.260  43.490  35.440  1.00  0.00           C
ATOM   3068  HG1 LYS A 846      66.760  44.060  34.630  1.00  0.00           H
ATOM   3069  HG2 LYS A 846      66.690  43.870  36.390  1.00  0.00           H
ATOM   3070  CD  LYS A 846      64.720  43.700  35.430  1.00  0.00           C
ATOM   3071  HD1 LYS A 846      64.380  43.400  36.460  1.00  0.00           H
ATOM   3072  HD2 LYS A 846      64.110  43.040  34.770  1.00  0.00           H
ATOM   3073  CE  LYS A 846      64.320  45.170  35.220  1.00  0.00           C
ATOM   3074  HE1 LYS A 846      63.230  45.220  35.410  1.00  0.00           H
ATOM   3075  HE2 LYS A 846      64.620  45.560  34.240  1.00  0.00           H
ATOM   3076  NZ  LYS A 846      64.940  46.030  36.300  1.00  0.00           N
ATOM   3077  HZ1 LYS A 846      64.340  46.850  36.450  1.00  0.00           H
ATOM   3078  HZ2 LYS A 846      65.930  46.330  36.180  1.00  0.00           H
ATOM   3079  HZ3 LYS A 846      64.780  45.440  37.150  1.00  0.00           H
ATOM   3080  C   LYS A 846      68.850  42.030  34.440  1.00  0.00           C
ATOM   3081  O   LYS A 846      69.170  41.480  33.380  1.00  0.00           O
ATOM   3082  N   THR A 847      69.500  43.150  34.730  1.00  0.00           N
ATOM   3083  HN  THR A 847      69.330  43.710  35.530  1.00  0.00           H
ATOM   3084  CA  THR A 847      70.570  43.820  33.860  1.00  0.00           C
ATOM   3085  HA  THR A 847      70.640  43.290  32.920  1.00  0.00           H
ATOM   3086  CB  THR A 847      70.320  45.260  33.450  1.00  0.00           C
ATOM   3087  HB  THR A 847      71.240  45.720  33.020  1.00  0.00           H
ATOM   3088  OG1 THR A 847      69.890  46.010  34.590  1.00  0.00           O
ATOM   3089  HG1 THR A 847      70.700  46.360  34.980  1.00  0.00           H
ATOM   3090  CG2 THR A 847      69.140  45.410  32.470  1.00  0.00           C
ATOM   3091 HG21 THR A 847      68.210  45.010  32.940  1.00  0.00           H
ATOM   3092 HG22 THR A 847      69.390  45.020  31.460  1.00  0.00           H
ATOM   3093 HG23 THR A 847      68.890  46.490  32.460  1.00  0.00           H
ATOM   3094  C   THR A 847      71.970  43.630  34.350  1.00  0.00           C
ATOM   3095  O   THR A 847      72.900  44.300  33.930  1.00  0.00           O
ATOM   3096  N   LYS A 848      72.110  42.720  35.380  1.00  0.00           N
ATOM   3097  HN  LYS A 848      71.410  42.180  35.850  1.00  0.00           H
ATOM   3098  CA  LYS A 848      73.470  42.280  35.790  1.00  0.00           C
ATOM   3099  HA  LYS A 848      74.130  43.070  35.460  1.00  0.00           H
ATOM   3100  CB  LYS A 848      73.530  42.130  37.300  1.00  0.00           C
ATOM   3101  HB1 LYS A 848      74.550  41.760  37.530  1.00  0.00           H
ATOM   3102  HB2 LYS A 848      72.830  41.410  37.760  1.00  0.00           H
ATOM   3103  CG  LYS A 848      73.270  43.460  38.000  1.00  0.00           C
ATOM   3104  HG1 LYS A 848      72.310  43.880  37.620  1.00  0.00           H
ATOM   3105  HG2 LYS A 848      73.950  44.260  37.660  1.00  0.00           H
ATOM   3106  CD  LYS A 848      73.200  43.370  39.520  1.00  0.00           C
ATOM   3107  HD1 LYS A 848      74.210  43.100  39.890  1.00  0.00           H
ATOM   3108  HD2 LYS A 848      72.630  42.440  39.770  1.00  0.00           H
ATOM   3109  CE  LYS A 848      72.510  44.580  40.090  1.00  0.00           C
ATOM   3110  HE1 LYS A 848      72.260  44.270  41.130  1.00  0.00           H
ATOM   3111  HE2 LYS A 848      71.610  44.820  39.490  1.00  0.00           H
ATOM   3112  NZ  LYS A 848      73.340  45.840  40.120  1.00  0.00           N
ATOM   3113  HZ1 LYS A 848      73.060  46.540  40.840  1.00  0.00           H
ATOM   3114  HZ2 LYS A 848      73.240  46.240  39.170  1.00  0.00           H
ATOM   3115  HZ3 LYS A 848      74.360  45.620  40.190  1.00  0.00           H
ATOM   3116  C   LYS A 848      74.010  41.030  35.050  1.00  0.00           C
ATOM   3117  O   LYS A 848      73.290  40.170  34.500  1.00  0.00           O
ATOM   3118  N   ARG A 849      75.320  40.960  34.980  1.00  0.00           N
ATOM   3119  HN  ARG A 849      75.970  41.600  35.370  1.00  0.00           H
ATOM   3120  CA  ARG A 849      76.000  39.940  34.230  1.00  0.00           C
ATOM   3121  HA  ARG A 849      75.410  39.640  33.380  1.00  0.00           H
ATOM   3122  CB  ARG A 849      77.330  40.460  33.670  1.00  0.00           C
ATOM   3123  HB1 ARG A 849      77.870  39.660  33.120  1.00  0.00           H
ATOM   3124  HB2 ARG A 849      78.120  40.730  34.400  1.00  0.00           H
ATOM   3125  CG  ARG A 849      77.210  41.720  32.730  1.00  0.00           C
ATOM   3126  HG1 ARG A 849      78.140  41.930  32.170  1.00  0.00           H
ATOM   3127  HG2 ARG A 849      77.160  42.560  33.470  1.00  0.00           H
ATOM   3128  CD  ARG A 849      76.030  41.850  31.690  1.00  0.00           C
ATOM   3129  HD1 ARG A 849      76.140  42.880  31.300  1.00  0.00           H
ATOM   3130  HD2 ARG A 849      75.060  41.670  32.200  1.00  0.00           H
ATOM   3131  NE  ARG A 849      76.250  40.920  30.560  1.00  0.00           N
ATOM   3132  HE  ARG A 849      77.100  40.400  30.510  1.00  0.00           H
ATOM   3133  CZ  ARG A 849      75.580  40.950  29.430  1.00  0.00           C
ATOM   3134  NH1 ARG A 849      75.900  40.130  28.430  1.00  0.00           N
ATOM   3135 HH11 ARG A 849      76.750  39.620  28.600  1.00  0.00           H
ATOM   3136 HH12 ARG A 849      75.330  40.120  27.610  1.00  0.00           H
ATOM   3137  NH2 ARG A 849      74.560  41.780  29.210  1.00  0.00           N
ATOM   3138 HH21 ARG A 849      74.190  42.240  30.030  1.00  0.00           H
ATOM   3139 HH22 ARG A 849      74.120  41.820  28.320  1.00  0.00           H
ATOM   3140  C   ARG A 849      76.150  38.640  35.080  1.00  0.00           C
ATOM   3141  O   ARG A 849      77.180  37.940  35.060  1.00  0.00           O
ATOM   3142  N   TYR A 850      75.150  38.280  35.840  1.00  0.00           N
ATOM   3143  HN  TYR A 850      74.290  38.720  35.600  1.00  0.00           H
ATOM   3144  CA  TYR A 850      75.120  37.170  36.720  1.00  0.00           C
ATOM   3145  HA  TYR A 850      76.020  36.610  36.530  1.00  0.00           H
ATOM   3146  CB  TYR A 850      75.010  37.630  38.190  1.00  0.00           C
ATOM   3147  HB1 TYR A 850      75.000  36.810  38.940  1.00  0.00           H
ATOM   3148  HB2 TYR A 850      74.010  38.070  38.380  1.00  0.00           H
ATOM   3149  CG  TYR A 850      76.080  38.630  38.600  1.00  0.00           C
ATOM   3150  CD1 TYR A 850      77.450  38.320  38.520  1.00  0.00           C
ATOM   3151  HD1 TYR A 850      77.740  37.320  38.250  1.00  0.00           H
ATOM   3152  CE1 TYR A 850      78.450  39.240  39.020  1.00  0.00           C
ATOM   3153  HE1 TYR A 850      79.470  38.890  39.040  1.00  0.00           H
ATOM   3154  CZ  TYR A 850      77.970  40.500  39.490  1.00  0.00           C
ATOM   3155  OH  TYR A 850      78.990  41.490  39.760  1.00  0.00           O
ATOM   3156  HH  TYR A 850      78.620  42.270  40.180  1.00  0.00           H
ATOM   3157  CD2 TYR A 850      75.680  39.810  39.270  1.00  0.00           C
ATOM   3158  HD2 TYR A 850      74.630  39.950  39.480  1.00  0.00           H
ATOM   3159  CE2 TYR A 850      76.660  40.740  39.730  1.00  0.00           C
ATOM   3160  HE2 TYR A 850      76.350  41.710  40.070  1.00  0.00           H
ATOM   3161  C   TYR A 850      73.980  36.230  36.440  1.00  0.00           C
ATOM   3162  O   TYR A 850      72.840  36.660  36.320  1.00  0.00           O
ATOM   3163  N   PHE A 851      74.270  34.870  36.460  1.00  0.00           N
ATOM   3164  HN  PHE A 851      75.230  34.640  36.610  1.00  0.00           H
ATOM   3165  CA  PHE A 851      73.410  33.700  36.440  1.00  0.00           C
ATOM   3166  HA  PHE A 851      74.070  32.850  36.530  1.00  0.00           H
ATOM   3167  CB  PHE A 851      72.490  33.500  37.700  1.00  0.00           C
ATOM   3168  HB1 PHE A 851      71.860  32.600  37.600  1.00  0.00           H
ATOM   3169  HB2 PHE A 851      71.860  34.420  37.630  1.00  0.00           H
ATOM   3170  CG  PHE A 851      73.150  33.440  39.120  1.00  0.00           C
ATOM   3171  CD1 PHE A 851      74.190  32.550  39.350  1.00  0.00           C
ATOM   3172  HD1 PHE A 851      74.510  31.770  38.670  1.00  0.00           H
ATOM   3173  CE1 PHE A 851      74.750  32.500  40.660  1.00  0.00           C
ATOM   3174  HE1 PHE A 851      75.560  31.830  40.890  1.00  0.00           H
ATOM   3175  CZ  PHE A 851      74.250  33.350  41.630  1.00  0.00           C
ATOM   3176  HZ  PHE A 851      74.800  33.290  42.560  1.00  0.00           H
ATOM   3177  CD2 PHE A 851      72.660  34.310  40.090  1.00  0.00           C
ATOM   3178  HD2 PHE A 851      71.900  35.060  39.870  1.00  0.00           H
ATOM   3179  CE2 PHE A 851      73.270  34.290  41.350  1.00  0.00           C
ATOM   3180  HE2 PHE A 851      73.010  34.990  42.130  1.00  0.00           H
ATOM   3181  C   PHE A 851      72.600  33.570  35.210  1.00  0.00           C
ATOM   3182  O   PHE A 851      72.460  34.540  34.460  1.00  0.00           O
ATOM   3183  N   PRO A 852      72.060  32.380  34.780  1.00  0.00           N
ATOM   3184  CD  PRO A 852      72.410  31.070  35.290  1.00  0.00           C
ATOM   3185  HD1 PRO A 852      71.740  30.840  36.150  1.00  0.00           H
ATOM   3186  HD2 PRO A 852      73.480  30.970  35.570  1.00  0.00           H
ATOM   3187  CA  PRO A 852      71.210  32.300  33.610  1.00  0.00           C
ATOM   3188  HA  PRO A 852      71.850  32.350  32.740  1.00  0.00           H
ATOM   3189  CB  PRO A 852      70.770  30.870  33.640  1.00  0.00           C
ATOM   3190  HB1 PRO A 852      70.390  30.400  32.720  1.00  0.00           H
ATOM   3191  HB2 PRO A 852      69.960  30.770  34.390  1.00  0.00           H
ATOM   3192  CG  PRO A 852      72.020  30.210  34.160  1.00  0.00           C
ATOM   3193  HG1 PRO A 852      71.810  29.220  34.620  1.00  0.00           H
ATOM   3194  HG2 PRO A 852      72.690  30.140  33.280  1.00  0.00           H
ATOM   3195  C   PRO A 852      70.180  33.300  33.310  1.00  0.00           C
ATOM   3196  O   PRO A 852      69.620  33.920  34.180  1.00  0.00           O
ATOM   3197  N   THR A 853      69.820  33.640  31.990  1.00  0.00           N
ATOM   3198  HN  THR A 853      70.330  33.180  31.270  1.00  0.00           H
ATOM   3199  CA  THR A 853      68.770  34.610  31.650  1.00  0.00           C
ATOM   3200  HA  THR A 853      69.140  35.520  32.120  1.00  0.00           H
ATOM   3201  CB  THR A 853      68.610  35.050  30.270  1.00  0.00           C
ATOM   3202  HB  THR A 853      67.800  35.820  30.190  1.00  0.00           H
ATOM   3203  OG1 THR A 853      68.470  33.980  29.360  1.00  0.00           O
ATOM   3204  HG1 THR A 853      69.320  33.540  29.300  1.00  0.00           H
ATOM   3205  CG2 THR A 853      69.970  35.740  29.900  1.00  0.00           C
ATOM   3206 HG21 THR A 853      70.750  34.960  29.730  1.00  0.00           H
ATOM   3207 HG22 THR A 853      70.260  36.340  30.780  1.00  0.00           H
ATOM   3208 HG23 THR A 853      69.920  36.510  29.110  1.00  0.00           H
ATOM   3209  C   THR A 853      67.410  34.470  32.330  1.00  0.00           C
ATOM   3210  O   THR A 853      66.840  35.450  32.750  1.00  0.00           O
ATOM   3211  N   LYS A 854      66.920  33.210  32.370  1.00  0.00           N
ATOM   3212  HN  LYS A 854      67.420  32.510  31.890  1.00  0.00           H
ATOM   3213  CA  LYS A 854      65.730  32.900  33.110  1.00  0.00           C
ATOM   3214  HA  LYS A 854      64.930  33.540  32.760  1.00  0.00           H
ATOM   3215  CB  LYS A 854      65.100  31.560  32.720  1.00  0.00           C
ATOM   3216  HB1 LYS A 854      64.250  31.290  33.390  1.00  0.00           H
ATOM   3217  HB2 LYS A 854      65.880  30.800  32.880  1.00  0.00           H
ATOM   3218  CG  LYS A 854      64.670  31.450  31.210  1.00  0.00           C
ATOM   3219  HG1 LYS A 854      64.340  30.430  30.910  1.00  0.00           H
ATOM   3220  HG2 LYS A 854      65.620  31.670  30.680  1.00  0.00           H
ATOM   3221  CD  LYS A 854      63.560  32.370  30.800  1.00  0.00           C
ATOM   3222  HD1 LYS A 854      64.010  33.380  30.940  1.00  0.00           H
ATOM   3223  HD2 LYS A 854      62.710  32.220  31.480  1.00  0.00           H
ATOM   3224  CE  LYS A 854      63.190  32.270  29.320  1.00  0.00           C
ATOM   3225  HE1 LYS A 854      62.840  31.290  28.920  1.00  0.00           H
ATOM   3226  HE2 LYS A 854      64.110  32.520  28.770  1.00  0.00           H
ATOM   3227  NZ  LYS A 854      62.200  33.300  29.060  1.00  0.00           N
ATOM   3228  HZ1 LYS A 854      62.600  34.270  29.070  1.00  0.00           H
ATOM   3229  HZ2 LYS A 854      61.330  33.210  29.640  1.00  0.00           H
ATOM   3230  HZ3 LYS A 854      61.890  33.340  28.060  1.00  0.00           H
ATOM   3231  C   LYS A 854      65.810  33.120  34.660  1.00  0.00           C
ATOM   3232  O   LYS A 854      64.970  33.670  35.320  1.00  0.00           O
ATOM   3233  N   VAL A 855      66.930  32.720  35.270  1.00  0.00           N
ATOM   3234  HN  VAL A 855      67.510  32.190  34.670  1.00  0.00           H
ATOM   3235  CA  VAL A 855      67.310  32.950  36.680  1.00  0.00           C
ATOM   3236  HA  VAL A 855      66.450  32.690  37.280  1.00  0.00           H
ATOM   3237  CB  VAL A 855      68.580  32.210  37.030  1.00  0.00           C
ATOM   3238  HB  VAL A 855      69.430  32.650  36.480  1.00  0.00           H
ATOM   3239  CG1 VAL A 855      68.990  32.040  38.550  1.00  0.00           C
ATOM   3240 HG11 VAL A 855      70.010  31.630  38.700  1.00  0.00           H
ATOM   3241 HG12 VAL A 855      68.250  31.350  38.970  1.00  0.00           H
ATOM   3242 HG13 VAL A 855      68.960  33.030  39.050  1.00  0.00           H
ATOM   3243  CG2 VAL A 855      68.460  30.700  36.580  1.00  0.00           C
ATOM   3244 HG21 VAL A 855      68.150  30.590  35.520  1.00  0.00           H
ATOM   3245 HG22 VAL A 855      67.760  30.260  37.320  1.00  0.00           H
ATOM   3246 HG23 VAL A 855      69.450  30.220  36.710  1.00  0.00           H
ATOM   3247  C   VAL A 855      67.450  34.350  37.060  1.00  0.00           C
ATOM   3248  O   VAL A 855      66.830  34.830  38.020  1.00  0.00           O
ATOM   3249  N   ARG A 856      68.170  35.230  36.320  1.00  0.00           N
ATOM   3250  HN  ARG A 856      68.790  34.900  35.610  1.00  0.00           H
ATOM   3251  CA  ARG A 856      68.370  36.610  36.780  1.00  0.00           C
ATOM   3252  HA  ARG A 856      68.690  36.550  37.800  1.00  0.00           H
ATOM   3253  CB  ARG A 856      69.480  37.280  35.940  1.00  0.00           C
ATOM   3254  HB1 ARG A 856      70.460  36.780  35.990  1.00  0.00           H
ATOM   3255  HB2 ARG A 856      69.710  38.290  36.340  1.00  0.00           H
ATOM   3256  CG  ARG A 856      69.280  37.470  34.410  1.00  0.00           C
ATOM   3257  HG1 ARG A 856      68.370  38.080  34.220  1.00  0.00           H
ATOM   3258  HG2 ARG A 856      68.980  36.490  33.990  1.00  0.00           H
ATOM   3259  CD  ARG A 856      70.420  38.190  33.670  1.00  0.00           C
ATOM   3260  HD1 ARG A 856      70.610  39.150  34.180  1.00  0.00           H
ATOM   3261  HD2 ARG A 856      70.090  38.360  32.620  1.00  0.00           H
ATOM   3262  NE  ARG A 856      71.560  37.210  33.620  1.00  0.00           N
ATOM   3263  HE  ARG A 856      71.680  36.520  34.330  1.00  0.00           H
ATOM   3264  CZ  ARG A 856      72.670  37.430  32.940  1.00  0.00           C
ATOM   3265  NH1 ARG A 856      72.810  38.270  31.980  1.00  0.00           N
ATOM   3266 HH11 ARG A 856      72.180  39.050  31.920  1.00  0.00           H
ATOM   3267 HH12 ARG A 856      73.470  38.200  31.230  1.00  0.00           H
ATOM   3268  NH2 ARG A 856      73.620  36.520  32.960  1.00  0.00           N
ATOM   3269 HH21 ARG A 856      74.290  36.530  32.220  1.00  0.00           H
ATOM   3270 HH22 ARG A 856      73.480  35.780  33.620  1.00  0.00           H
ATOM   3271  C   ARG A 856      67.040  37.420  36.720  1.00  0.00           C
ATOM   3272  O   ARG A 856      66.710  38.230  37.600  1.00  0.00           O
ATOM   3273  N   SER A 857      66.240  37.100  35.690  1.00  0.00           N
ATOM   3274  HN  SER A 857      66.570  36.320  35.140  1.00  0.00           H
ATOM   3275  CA  SER A 857      64.850  37.480  35.540  1.00  0.00           C
ATOM   3276  HA  SER A 857      64.910  38.560  35.530  1.00  0.00           H
ATOM   3277  CB  SER A 857      64.290  36.970  34.220  1.00  0.00           C
ATOM   3278  HB1 SER A 857      64.160  35.880  34.320  1.00  0.00           H
ATOM   3279  HB2 SER A 857      64.940  37.290  33.380  1.00  0.00           H
ATOM   3280  OG  SER A 857      62.920  37.380  34.070  1.00  0.00           O
ATOM   3281  HG1 SER A 857      62.320  36.720  34.440  1.00  0.00           H
ATOM   3282  C   SER A 857      63.970  37.160  36.730  1.00  0.00           C
ATOM   3283  O   SER A 857      63.210  37.950  37.300  1.00  0.00           O
ATOM   3284  N   THR A 858      64.030  35.920  37.280  1.00  0.00           N
ATOM   3285  HN  THR A 858      64.560  35.210  36.800  1.00  0.00           H
ATOM   3286  CA  THR A 858      63.380  35.380  38.480  1.00  0.00           C
ATOM   3287  HA  THR A 858      62.350  35.550  38.190  1.00  0.00           H
ATOM   3288  CB  THR A 858      63.780  33.890  38.620  1.00  0.00           C
ATOM   3289  HB  THR A 858      64.850  33.640  38.780  1.00  0.00           H
ATOM   3290  OG1 THR A 858      63.390  33.120  37.420  1.00  0.00           O
ATOM   3291  HG1 THR A 858      63.870  33.410  36.640  1.00  0.00           H
ATOM   3292  CG2 THR A 858      63.000  33.280  39.760  1.00  0.00           C
ATOM   3293 HG21 THR A 858      63.280  32.200  39.790  1.00  0.00           H
ATOM   3294 HG22 THR A 858      61.910  33.460  39.770  1.00  0.00           H
ATOM   3295 HG23 THR A 858      63.280  33.670  40.770  1.00  0.00           H
ATOM   3296  C   THR A 858      63.780  36.030  39.750  1.00  0.00           C
ATOM   3297  O   THR A 858      62.910  36.220  40.600  1.00  0.00           O
ATOM   3298  N   ILE A 859      65.030  36.380  39.950  1.00  0.00           N
ATOM   3299  HN  ILE A 859      65.670  36.080  39.240  1.00  0.00           H
ATOM   3300  CA  ILE A 859      65.500  37.140  41.100  1.00  0.00           C
ATOM   3301  HA  ILE A 859      65.430  36.590  42.030  1.00  0.00           H
ATOM   3302  CB  ILE A 859      67.020  37.220  40.990  1.00  0.00           C
ATOM   3303  HB  ILE A 859      67.310  37.620  40.000  1.00  0.00           H
ATOM   3304  CG2 ILE A 859      67.580  38.170  42.120  1.00  0.00           C
ATOM   3305 HG21 ILE A 859      68.680  38.300  41.980  1.00  0.00           H
ATOM   3306 HG22 ILE A 859      67.350  37.580  43.040  1.00  0.00           H
ATOM   3307 HG23 ILE A 859      67.160  39.190  42.110  1.00  0.00           H
ATOM   3308  CG1 ILE A 859      67.640  35.810  41.150  1.00  0.00           C
ATOM   3309 HG11 ILE A 859      67.160  35.080  40.470  1.00  0.00           H
ATOM   3310 HG12 ILE A 859      67.530  35.370  42.160  1.00  0.00           H
ATOM   3311  CD  ILE A 859      69.150  35.750  40.940  1.00  0.00           C
ATOM   3312  HD1 ILE A 859      69.280  35.450  39.880  1.00  0.00           H
ATOM   3313  HD2 ILE A 859      69.680  35.030  41.580  1.00  0.00           H
ATOM   3314  HD3 ILE A 859      69.650  36.700  41.230  1.00  0.00           H
ATOM   3315  C   ILE A 859      64.730  38.510  41.230  1.00  0.00           C
ATOM   3316  O   ILE A 859      64.170  38.890  42.270  1.00  0.00           O
ATOM   3317  N   SER A 860      64.700  39.280  40.150  1.00  0.00           N
ATOM   3318  HN  SER A 860      65.150  38.980  39.310  1.00  0.00           H
ATOM   3319  CA  SER A 860      64.070  40.590  40.040  1.00  0.00           C
ATOM   3320  HA  SER A 860      64.480  41.230  40.820  1.00  0.00           H
ATOM   3321  CB  SER A 860      64.570  41.230  38.710  1.00  0.00           C
ATOM   3322  HB1 SER A 860      64.070  42.180  38.450  1.00  0.00           H
ATOM   3323  HB2 SER A 860      64.320  40.600  37.820  1.00  0.00           H
ATOM   3324  OG  SER A 860      65.950  41.400  38.670  1.00  0.00           O
ATOM   3325  HG1 SER A 860      66.150  41.750  39.540  1.00  0.00           H
ATOM   3326  C   SER A 860      62.610  40.530  40.330  1.00  0.00           C
ATOM   3327  O   SER A 860      62.070  41.370  41.040  1.00  0.00           O
ATOM   3328  N   ASP A 861      61.930  39.470  39.830  1.00  0.00           N
ATOM   3329  HN  ASP A 861      62.360  38.850  39.190  1.00  0.00           H
ATOM   3330  CA  ASP A 861      60.550  39.190  40.120  1.00  0.00           C
ATOM   3331  HA  ASP A 861      59.940  40.060  39.950  1.00  0.00           H
ATOM   3332  CB  ASP A 861      59.970  37.960  39.280  1.00  0.00           C
ATOM   3333  HB1 ASP A 861      58.920  37.890  39.650  1.00  0.00           H
ATOM   3334  HB2 ASP A 861      60.530  37.010  39.410  1.00  0.00           H
ATOM   3335  CG  ASP A 861      60.010  38.440  37.800  1.00  0.00           C
ATOM   3336  OD1 ASP A 861      60.190  37.550  36.940  1.00  0.00           O
ATOM   3337  OD2 ASP A 861      59.760  39.600  37.540  1.00  0.00           O
ATOM   3338  C   ASP A 861      60.350  39.000  41.640  1.00  0.00           C
ATOM   3339  O   ASP A 861      59.470  39.580  42.240  1.00  0.00           O
ATOM   3340  N   PHE A 862      61.160  38.150  42.390  1.00  0.00           N
ATOM   3341  HN  PHE A 862      61.940  37.790  41.900  1.00  0.00           H
ATOM   3342  CA  PHE A 862      61.110  37.850  43.780  1.00  0.00           C
ATOM   3343  HA  PHE A 862      60.060  37.830  44.020  1.00  0.00           H
ATOM   3344  CB  PHE A 862      61.610  36.420  44.130  1.00  0.00           C
ATOM   3345  HB1 PHE A 862      61.880  36.410  45.210  1.00  0.00           H
ATOM   3346  HB2 PHE A 862      62.500  36.200  43.500  1.00  0.00           H
ATOM   3347  CG  PHE A 862      60.580  35.420  43.830  1.00  0.00           C
ATOM   3348  CD1 PHE A 862      60.510  34.690  42.630  1.00  0.00           C
ATOM   3349  HD1 PHE A 862      61.040  35.070  41.780  1.00  0.00           H
ATOM   3350  CE1 PHE A 862      59.750  33.530  42.400  1.00  0.00           C
ATOM   3351  HE1 PHE A 862      59.670  32.920  41.520  1.00  0.00           H
ATOM   3352  CZ  PHE A 862      59.080  32.980  43.510  1.00  0.00           C
ATOM   3353  HZ  PHE A 862      58.640  32.000  43.460  1.00  0.00           H
ATOM   3354  CD2 PHE A 862      59.980  34.810  44.880  1.00  0.00           C
ATOM   3355  HD2 PHE A 862      59.970  35.220  45.870  1.00  0.00           H
ATOM   3356  CE2 PHE A 862      59.200  33.660  44.690  1.00  0.00           C
ATOM   3357  HE2 PHE A 862      58.800  33.100  45.510  1.00  0.00           H
ATOM   3358  C   PHE A 862      61.700  38.930  44.650  1.00  0.00           C
ATOM   3359  O   PHE A 862      61.700  38.760  45.900  1.00  0.00           O
ATOM   3360  N   ALA A 863      62.180  40.060  44.160  1.00  0.00           N
ATOM   3361  HN  ALA A 863      62.200  40.270  43.190  1.00  0.00           H
ATOM   3362  CA  ALA A 863      63.010  41.000  44.930  1.00  0.00           C
ATOM   3363  HA  ALA A 863      63.950  40.490  44.970  1.00  0.00           H
ATOM   3364  CB  ALA A 863      63.230  42.320  44.110  1.00  0.00           C
ATOM   3365  HB1 ALA A 863      63.790  42.140  43.150  1.00  0.00           H
ATOM   3366  HB2 ALA A 863      63.820  43.090  44.640  1.00  0.00           H
ATOM   3367  HB3 ALA A 863      62.190  42.700  43.950  1.00  0.00           H
ATOM   3368  C   ALA A 863      62.660  41.390  46.410  1.00  0.00           C
ATOM   3369  O   ALA A 863      63.490  41.330  47.290  1.00  0.00           O
ATOM   3370  N   VAL A 864      61.370  41.570  46.740  1.00  0.00           N
ATOM   3371  HN  VAL A 864      60.770  41.570  45.940  1.00  0.00           H
ATOM   3372  CA  VAL A 864      60.850  41.980  48.080  1.00  0.00           C
ATOM   3373  HA  VAL A 864      61.540  42.700  48.490  1.00  0.00           H
ATOM   3374  CB  VAL A 864      59.430  42.550  48.020  1.00  0.00           C
ATOM   3375  HB  VAL A 864      58.780  41.800  47.520  1.00  0.00           H
ATOM   3376  CG1 VAL A 864      58.950  43.000  49.390  1.00  0.00           C
ATOM   3377 HG11 VAL A 864      59.010  42.240  50.190  1.00  0.00           H
ATOM   3378 HG12 VAL A 864      57.930  43.450  49.400  1.00  0.00           H
ATOM   3379 HG13 VAL A 864      59.660  43.800  49.710  1.00  0.00           H
ATOM   3380  CG2 VAL A 864      59.400  43.790  47.100  1.00  0.00           C
ATOM   3381 HG21 VAL A 864      59.650  43.600  46.030  1.00  0.00           H
ATOM   3382 HG22 VAL A 864      60.100  44.620  47.340  1.00  0.00           H
ATOM   3383 HG23 VAL A 864      58.400  44.260  47.070  1.00  0.00           H
ATOM   3384  C   VAL A 864      60.810  40.820  49.090  1.00  0.00           C
ATOM   3385  O   VAL A 864      61.380  40.850  50.220  1.00  0.00           O
ATOM   3386  N   PHE A 865      60.230  39.660  48.650  1.00  0.00           N
ATOM   3387  HN  PHE A 865      59.790  39.720  47.760  1.00  0.00           H
ATOM   3388  CA  PHE A 865      60.170  38.440  49.430  1.00  0.00           C
ATOM   3389  HA  PHE A 865      59.690  38.620  50.370  1.00  0.00           H
ATOM   3390  CB  PHE A 865      59.310  37.390  48.720  1.00  0.00           C
ATOM   3391  HB1 PHE A 865      59.790  37.010  47.790  1.00  0.00           H
ATOM   3392  HB2 PHE A 865      58.340  37.800  48.390  1.00  0.00           H
ATOM   3393  CG  PHE A 865      59.150  36.230  49.610  1.00  0.00           C
ATOM   3394  CD1 PHE A 865      59.950  35.040  49.420  1.00  0.00           C
ATOM   3395  HD1 PHE A 865      60.660  34.950  48.610  1.00  0.00           H
ATOM   3396  CE1 PHE A 865      59.700  33.970  50.350  1.00  0.00           C
ATOM   3397  HE1 PHE A 865      60.360  33.110  50.360  1.00  0.00           H
ATOM   3398  CZ  PHE A 865      58.880  34.180  51.500  1.00  0.00           C
ATOM   3399  HZ  PHE A 865      58.700  33.320  52.130  1.00  0.00           H
ATOM   3400  CD2 PHE A 865      58.330  36.430  50.770  1.00  0.00           C
ATOM   3401  HD2 PHE A 865      57.750  37.340  50.870  1.00  0.00           H
ATOM   3402  CE2 PHE A 865      58.230  35.410  51.750  1.00  0.00           C
ATOM   3403  HE2 PHE A 865      57.510  35.440  52.560  1.00  0.00           H
ATOM   3404  C   PHE A 865      61.550  37.850  49.640  1.00  0.00           C
ATOM   3405  O   PHE A 865      61.780  37.430  50.810  1.00  0.00           O
ATOM   3406  N   LEU A 866      62.370  37.870  48.650  1.00  0.00           N
ATOM   3407  HN  LEU A 866      62.050  38.370  47.850  1.00  0.00           H
ATOM   3408  CA  LEU A 866      63.800  37.540  48.780  1.00  0.00           C
ATOM   3409  HA  LEU A 866      63.850  36.570  49.280  1.00  0.00           H
ATOM   3410  CB  LEU A 866      64.370  37.420  47.350  1.00  0.00           C
ATOM   3411  HB1 LEU A 866      64.210  38.350  46.780  1.00  0.00           H
ATOM   3412  HB2 LEU A 866      63.680  36.660  46.900  1.00  0.00           H
ATOM   3413  CG  LEU A 866      65.870  36.870  47.220  1.00  0.00           C
ATOM   3414  HG  LEU A 866      66.490  37.680  47.640  1.00  0.00           H
ATOM   3415  CD1 LEU A 866      66.110  35.500  47.800  1.00  0.00           C
ATOM   3416 HD11 LEU A 866      65.330  34.800  47.450  1.00  0.00           H
ATOM   3417 HD12 LEU A 866      66.250  35.520  48.900  1.00  0.00           H
ATOM   3418 HD13 LEU A 866      67.060  35.070  47.410  1.00  0.00           H
ATOM   3419  CD2 LEU A 866      66.180  36.950  45.700  1.00  0.00           C
ATOM   3420 HD21 LEU A 866      65.940  37.900  45.190  1.00  0.00           H
ATOM   3421 HD22 LEU A 866      65.740  36.040  45.250  1.00  0.00           H
ATOM   3422 HD23 LEU A 866      67.290  36.840  45.590  1.00  0.00           H
ATOM   3423  C   LEU A 866      64.550  38.330  49.710  1.00  0.00           C
ATOM   3424  O   LEU A 866      65.460  37.840  50.430  1.00  0.00           O
ATOM   3425  N   THR A 867      64.260  39.670  49.760  1.00  0.00           N
ATOM   3426  HN  THR A 867      63.540  40.110  49.230  1.00  0.00           H
ATOM   3427  CA  THR A 867      64.850  40.590  50.720  1.00  0.00           C
ATOM   3428  HA  THR A 867      65.910  40.410  50.650  1.00  0.00           H
ATOM   3429  CB  THR A 867      64.520  42.030  50.420  1.00  0.00           C
ATOM   3430  HB  THR A 867      63.530  42.040  49.910  1.00  0.00           H
ATOM   3431  OG1 THR A 867      65.520  42.530  49.570  1.00  0.00           O
ATOM   3432  HG1 THR A 867      65.360  42.100  48.740  1.00  0.00           H
ATOM   3433  CG2 THR A 867      64.360  42.930  51.670  1.00  0.00           C
ATOM   3434 HG21 THR A 867      65.300  42.870  52.260  1.00  0.00           H
ATOM   3435 HG22 THR A 867      63.630  42.510  52.400  1.00  0.00           H
ATOM   3436 HG23 THR A 867      64.170  44.000  51.440  1.00  0.00           H
ATOM   3437  C   THR A 867      64.480  40.200  52.120  1.00  0.00           C
ATOM   3438  O   THR A 867      65.250  40.310  53.060  1.00  0.00           O
ATOM   3439  N   ILE A 868      63.180  39.740  52.330  1.00  0.00           N
ATOM   3440  HN  ILE A 868      62.540  39.730  51.570  1.00  0.00           H
ATOM   3441  CA  ILE A 868      62.660  39.300  53.650  1.00  0.00           C
ATOM   3442  HA  ILE A 868      62.910  40.020  54.410  1.00  0.00           H
ATOM   3443  CB  ILE A 868      61.090  39.130  53.620  1.00  0.00           C
ATOM   3444  HB  ILE A 868      60.840  38.620  52.660  1.00  0.00           H
ATOM   3445  CG2 ILE A 868      60.560  38.190  54.720  1.00  0.00           C
ATOM   3446 HG21 ILE A 868      59.500  38.430  54.890  1.00  0.00           H
ATOM   3447 HG22 ILE A 868      60.870  38.410  55.760  1.00  0.00           H
ATOM   3448 HG23 ILE A 868      60.640  37.110  54.480  1.00  0.00           H
ATOM   3449  CG1 ILE A 868      60.260  40.510  53.660  1.00  0.00           C
ATOM   3450 HG11 ILE A 868      60.890  41.230  53.110  1.00  0.00           H
ATOM   3451 HG12 ILE A 868      60.280  40.860  54.720  1.00  0.00           H
ATOM   3452  CD  ILE A 868      58.860  40.490  53.060  1.00  0.00           C
ATOM   3453  HD1 ILE A 868      58.890  39.960  52.090  1.00  0.00           H
ATOM   3454  HD2 ILE A 868      58.530  41.490  52.700  1.00  0.00           H
ATOM   3455  HD3 ILE A 868      58.100  40.020  53.710  1.00  0.00           H
ATOM   3456  C   ILE A 868      63.330  38.080  54.090  1.00  0.00           C
ATOM   3457  O   ILE A 868      63.820  38.000  55.200  1.00  0.00           O
ATOM   3458  N   VAL A 869      63.580  37.110  53.140  1.00  0.00           N
ATOM   3459  HN  VAL A 869      63.010  37.060  52.330  1.00  0.00           H
ATOM   3460  CA  VAL A 869      64.440  35.970  53.400  1.00  0.00           C
ATOM   3461  HA  VAL A 869      63.900  35.400  54.150  1.00  0.00           H
ATOM   3462  CB  VAL A 869      64.440  35.120  52.140  1.00  0.00           C
ATOM   3463  HB  VAL A 869      64.540  35.770  51.250  1.00  0.00           H
ATOM   3464  CG1 VAL A 869      65.590  34.020  52.050  1.00  0.00           C
ATOM   3465 HG11 VAL A 869      66.510  34.570  51.760  1.00  0.00           H
ATOM   3466 HG12 VAL A 869      65.460  33.330  51.200  1.00  0.00           H
ATOM   3467 HG13 VAL A 869      65.730  33.450  52.990  1.00  0.00           H
ATOM   3468  CG2 VAL A 869      63.030  34.550  52.100  1.00  0.00           C
ATOM   3469 HG21 VAL A 869      62.210  35.270  51.860  1.00  0.00           H
ATOM   3470 HG22 VAL A 869      62.900  34.110  53.110  1.00  0.00           H
ATOM   3471 HG23 VAL A 869      62.970  33.700  51.370  1.00  0.00           H
ATOM   3472  C   VAL A 869      65.850  36.330  53.910  1.00  0.00           C
ATOM   3473  O   VAL A 869      66.300  35.780  54.870  1.00  0.00           O
ATOM   3474  N   ILE A 870      66.640  37.150  53.140  1.00  0.00           N
ATOM   3475  HN  ILE A 870      66.360  37.400  52.210  1.00  0.00           H
ATOM   3476  CA  ILE A 870      68.030  37.550  53.350  1.00  0.00           C
ATOM   3477  HA  ILE A 870      68.640  36.650  53.340  1.00  0.00           H
ATOM   3478  CB  ILE A 870      68.460  38.420  52.210  1.00  0.00           C
ATOM   3479  HB  ILE A 870      67.690  39.150  51.880  1.00  0.00           H
ATOM   3480  CG2 ILE A 870      69.770  39.310  52.600  1.00  0.00           C
ATOM   3481 HG21 ILE A 870      70.470  38.710  53.220  1.00  0.00           H
ATOM   3482 HG22 ILE A 870      69.440  40.100  53.310  1.00  0.00           H
ATOM   3483 HG23 ILE A 870      70.260  39.820  51.750  1.00  0.00           H
ATOM   3484  CG1 ILE A 870      68.780  37.510  51.010  1.00  0.00           C
ATOM   3485 HG11 ILE A 870      68.050  36.690  50.890  1.00  0.00           H
ATOM   3486 HG12 ILE A 870      69.770  37.020  51.090  1.00  0.00           H
ATOM   3487  CD  ILE A 870      68.660  38.210  49.600  1.00  0.00           C
ATOM   3488  HD1 ILE A 870      69.380  39.060  49.510  1.00  0.00           H
ATOM   3489  HD2 ILE A 870      67.620  38.540  49.430  1.00  0.00           H
ATOM   3490  HD3 ILE A 870      68.990  37.490  48.810  1.00  0.00           H
ATOM   3491  C   ILE A 870      68.220  38.140  54.750  1.00  0.00           C
ATOM   3492  O   ILE A 870      69.120  37.760  55.500  1.00  0.00           O
ATOM   3493  N   MET A 871      67.310  38.990  55.140  1.00  0.00           N
ATOM   3494  HN  MET A 871      66.580  39.180  54.490  1.00  0.00           H
ATOM   3495  CA  MET A 871      67.280  39.620  56.450  1.00  0.00           C
ATOM   3496  HA  MET A 871      68.310  39.930  56.620  1.00  0.00           H
ATOM   3497  CB  MET A 871      66.300  40.780  56.510  1.00  0.00           C
ATOM   3498  HB1 MET A 871      66.310  41.260  57.520  1.00  0.00           H
ATOM   3499  HB2 MET A 871      65.290  40.320  56.440  1.00  0.00           H
ATOM   3500  CG  MET A 871      66.570  41.860  55.470  1.00  0.00           C
ATOM   3501  HG1 MET A 871      65.740  42.590  55.540  1.00  0.00           H
ATOM   3502  HG2 MET A 871      66.420  41.580  54.410  1.00  0.00           H
ATOM   3503  SD  MET A 871      68.180  42.620  55.700  1.00  0.00           S
ATOM   3504  CE  MET A 871      68.300  43.590  54.180  1.00  0.00           C
ATOM   3505  HE1 MET A 871      68.310  42.980  53.250  1.00  0.00           H
ATOM   3506  HE2 MET A 871      69.260  44.150  54.170  1.00  0.00           H
ATOM   3507  HE3 MET A 871      67.540  44.390  54.220  1.00  0.00           H
ATOM   3508  C   MET A 871      66.950  38.680  57.580  1.00  0.00           C
ATOM   3509  O   MET A 871      67.620  38.740  58.650  1.00  0.00           O
ATOM   3510  N   VAL A 872      65.920  37.760  57.520  1.00  0.00           N
ATOM   3511  HN  VAL A 872      65.270  37.750  56.770  1.00  0.00           H
ATOM   3512  CA  VAL A 872      65.720  36.790  58.580  1.00  0.00           C
ATOM   3513  HA  VAL A 872      65.740  37.300  59.530  1.00  0.00           H
ATOM   3514  CB  VAL A 872      64.330  36.040  58.410  1.00  0.00           C
ATOM   3515  HB  VAL A 872      64.170  35.290  59.210  1.00  0.00           H
ATOM   3516  CG1 VAL A 872      63.270  37.090  58.660  1.00  0.00           C
ATOM   3517 HG11 VAL A 872      63.120  37.750  57.770  1.00  0.00           H
ATOM   3518 HG12 VAL A 872      63.640  37.650  59.530  1.00  0.00           H
ATOM   3519 HG13 VAL A 872      62.350  36.490  58.870  1.00  0.00           H
ATOM   3520  CG2 VAL A 872      64.200  35.190  57.160  1.00  0.00           C
ATOM   3521 HG21 VAL A 872      63.420  34.400  57.220  1.00  0.00           H
ATOM   3522 HG22 VAL A 872      65.220  34.740  57.090  1.00  0.00           H
ATOM   3523 HG23 VAL A 872      63.910  35.800  56.280  1.00  0.00           H
ATOM   3524  C   VAL A 872      67.020  35.930  58.780  1.00  0.00           C
ATOM   3525  O   VAL A 872      67.540  35.720  59.890  1.00  0.00           O
ATOM   3526  N   THR A 873      67.570  35.440  57.640  1.00  0.00           N
ATOM   3527  HN  THR A 873      67.130  35.700  56.780  1.00  0.00           H
ATOM   3528  CA  THR A 873      68.720  34.520  57.640  1.00  0.00           C
ATOM   3529  HA  THR A 873      68.380  33.730  58.290  1.00  0.00           H
ATOM   3530  CB  THR A 873      69.070  34.070  56.280  1.00  0.00           C
ATOM   3531  HB  THR A 873      69.540  34.830  55.630  1.00  0.00           H
ATOM   3532  OG1 THR A 873      67.910  33.600  55.640  1.00  0.00           O
ATOM   3533  HG1 THR A 873      67.360  34.330  55.340  1.00  0.00           H
ATOM   3534  CG2 THR A 873      70.050  32.840  56.410  1.00  0.00           C
ATOM   3535 HG21 THR A 873      71.040  33.070  56.890  1.00  0.00           H
ATOM   3536 HG22 THR A 873      70.380  32.460  55.410  1.00  0.00           H
ATOM   3537 HG23 THR A 873      69.580  32.020  56.980  1.00  0.00           H
ATOM   3538  C   THR A 873      70.060  35.110  58.290  1.00  0.00           C
ATOM   3539  O   THR A 873      70.540  34.350  59.100  1.00  0.00           O
ATOM   3540  N   ILE A 874      70.520  36.330  58.130  1.00  0.00           N
ATOM   3541  HN  ILE A 874      69.970  37.010  57.650  1.00  0.00           H
ATOM   3542  CA  ILE A 874      71.640  36.820  58.880  1.00  0.00           C
ATOM   3543  HA  ILE A 874      72.480  36.130  58.860  1.00  0.00           H
ATOM   3544  CB  ILE A 874      72.150  38.180  58.280  1.00  0.00           C
ATOM   3545  HB  ILE A 874      72.550  38.030  57.250  1.00  0.00           H
ATOM   3546  CG2 ILE A 874      70.940  39.260  58.140  1.00  0.00           C
ATOM   3547 HG21 ILE A 874      70.610  39.690  59.110  1.00  0.00           H
ATOM   3548 HG22 ILE A 874      70.070  38.680  57.750  1.00  0.00           H
ATOM   3549 HG23 ILE A 874      71.080  40.160  57.510  1.00  0.00           H
ATOM   3550  CG1 ILE A 874      73.400  38.720  59.080  1.00  0.00           C
ATOM   3551 HG11 ILE A 874      74.130  37.900  59.130  1.00  0.00           H
ATOM   3552 HG12 ILE A 874      72.990  39.000  60.070  1.00  0.00           H
ATOM   3553  CD  ILE A 874      73.900  40.000  58.360  1.00  0.00           C
ATOM   3554  HD1 ILE A 874      73.320  40.860  58.750  1.00  0.00           H
ATOM   3555  HD2 ILE A 874      73.700  40.060  57.270  1.00  0.00           H
ATOM   3556  HD3 ILE A 874      74.990  40.040  58.580  1.00  0.00           H
ATOM   3557  C   ILE A 874      71.310  37.040  60.330  1.00  0.00           C
ATOM   3558  O   ILE A 874      72.110  36.730  61.160  1.00  0.00           O
ATOM   3559  N   ASP A 875      70.100  37.530  60.680  1.00  0.00           N
ATOM   3560  HN  ASP A 875      69.410  37.710  59.990  1.00  0.00           H
ATOM   3561  CA  ASP A 875      69.710  37.680  62.010  1.00  0.00           C
ATOM   3562  HA  ASP A 875      70.260  38.420  62.570  1.00  0.00           H
ATOM   3563  CB  ASP A 875      68.260  38.160  62.080  1.00  0.00           C
ATOM   3564  HB1 ASP A 875      67.540  37.460  61.600  1.00  0.00           H
ATOM   3565  HB2 ASP A 875      68.250  39.100  61.480  1.00  0.00           H
ATOM   3566  CG  ASP A 875      67.910  38.570  63.470  1.00  0.00           C
ATOM   3567  OD1 ASP A 875      68.500  39.590  63.980  1.00  0.00           O
ATOM   3568  OD2 ASP A 875      66.970  37.940  64.060  1.00  0.00           O
ATOM   3569  C   ASP A 875      69.670  36.350  62.760  1.00  0.00           C
ATOM   3570  O   ASP A 875      70.210  36.190  63.840  1.00  0.00           O
ATOM   3571  N   TYR A 876      69.200  35.280  62.060  1.00  0.00           N
ATOM   3572  HN  TYR A 876      69.050  35.420  61.080  1.00  0.00           H
ATOM   3573  CA  TYR A 876      69.090  33.910  62.500  1.00  0.00           C
ATOM   3574  HA  TYR A 876      68.480  33.850  63.400  1.00  0.00           H
ATOM   3575  CB  TYR A 876      68.280  33.020  61.580  1.00  0.00           C
ATOM   3576  HB1 TYR A 876      68.680  33.200  60.560  1.00  0.00           H
ATOM   3577  HB2 TYR A 876      67.220  33.350  61.560  1.00  0.00           H
ATOM   3578  CG  TYR A 876      68.280  31.540  61.810  1.00  0.00           C
ATOM   3579  CD1 TYR A 876      69.130  30.760  61.070  1.00  0.00           C
ATOM   3580  HD1 TYR A 876      69.840  31.060  60.310  1.00  0.00           H
ATOM   3581  CE1 TYR A 876      69.100  29.350  61.160  1.00  0.00           C
ATOM   3582  HE1 TYR A 876      69.690  28.740  60.500  1.00  0.00           H
ATOM   3583  CZ  TYR A 876      68.140  28.790  62.100  1.00  0.00           C
ATOM   3584  OH  TYR A 876      67.940  27.420  62.150  1.00  0.00           O
ATOM   3585  HH  TYR A 876      67.790  27.150  63.050  1.00  0.00           H
ATOM   3586  CD2 TYR A 876      67.350  30.970  62.710  1.00  0.00           C
ATOM   3587  HD2 TYR A 876      66.710  31.590  63.330  1.00  0.00           H
ATOM   3588  CE2 TYR A 876      67.290  29.610  62.850  1.00  0.00           C
ATOM   3589  HE2 TYR A 876      66.630  29.160  63.570  1.00  0.00           H
ATOM   3590  C   TYR A 876      70.500  33.360  62.830  1.00  0.00           C
ATOM   3591  O   TYR A 876      70.740  32.610  63.780  1.00  0.00           O
ATOM   3592  N   LEU A 877      71.480  33.710  61.950  1.00  0.00           N
ATOM   3593  HN  LEU A 877      71.260  34.110  61.070  1.00  0.00           H
ATOM   3594  CA  LEU A 877      72.900  33.410  62.140  1.00  0.00           C
ATOM   3595  HA  LEU A 877      72.950  32.370  62.430  1.00  0.00           H
ATOM   3596  CB  LEU A 877      73.700  33.530  60.870  1.00  0.00           C
ATOM   3597  HB1 LEU A 877      74.750  33.300  61.180  1.00  0.00           H
ATOM   3598  HB2 LEU A 877      73.600  34.560  60.480  1.00  0.00           H
ATOM   3599  CG  LEU A 877      73.340  32.540  59.690  1.00  0.00           C
ATOM   3600  HG  LEU A 877      72.240  32.690  59.620  1.00  0.00           H
ATOM   3601  CD1 LEU A 877      74.060  32.960  58.380  1.00  0.00           C
ATOM   3602 HD11 LEU A 877      75.150  32.720  58.440  1.00  0.00           H
ATOM   3603 HD12 LEU A 877      73.970  34.070  58.290  1.00  0.00           H
ATOM   3604 HD13 LEU A 877      73.560  32.290  57.660  1.00  0.00           H
ATOM   3605  CD2 LEU A 877      73.780  31.140  60.100  1.00  0.00           C
ATOM   3606 HD21 LEU A 877      73.740  30.400  59.260  1.00  0.00           H
ATOM   3607 HD22 LEU A 877      73.200  30.640  60.900  1.00  0.00           H
ATOM   3608 HD23 LEU A 877      74.840  31.090  60.440  1.00  0.00           H
ATOM   3609  C   LEU A 877      73.580  34.250  63.270  1.00  0.00           C
ATOM   3610  O   LEU A 877      74.370  33.760  64.060  1.00  0.00           O
ATOM   3611  N   VAL A 878      73.400  35.620  63.330  1.00  0.00           N
ATOM   3612  HN  VAL A 878      72.810  36.140  62.720  1.00  0.00           H
ATOM   3613  CA  VAL A 878      74.140  36.520  64.270  1.00  0.00           C
ATOM   3614  HA  VAL A 878      74.850  35.880  64.790  1.00  0.00           H
ATOM   3615  CB  VAL A 878      74.880  37.550  63.440  1.00  0.00           C
ATOM   3616  HB  VAL A 878      74.190  38.370  63.110  1.00  0.00           H
ATOM   3617  CG1 VAL A 878      76.120  38.250  64.220  1.00  0.00           C
ATOM   3618 HG11 VAL A 878      77.030  37.640  64.320  1.00  0.00           H
ATOM   3619 HG12 VAL A 878      75.890  38.720  65.200  1.00  0.00           H
ATOM   3620 HG13 VAL A 878      76.410  39.160  63.650  1.00  0.00           H
ATOM   3621  CG2 VAL A 878      75.580  36.880  62.230  1.00  0.00           C
ATOM   3622 HG21 VAL A 878      76.140  37.640  61.630  1.00  0.00           H
ATOM   3623 HG22 VAL A 878      74.830  36.490  61.510  1.00  0.00           H
ATOM   3624 HG23 VAL A 878      76.260  36.040  62.490  1.00  0.00           H
ATOM   3625  C   VAL A 878      73.320  37.200  65.400  1.00  0.00           C
ATOM   3626  O   VAL A 878      73.870  37.250  66.530  1.00  0.00           O
ATOM   3627  N   GLY A 879      72.060  37.580  65.180  1.00  0.00           N
ATOM   3628  HN  GLY A 879      71.510  37.170  64.460  1.00  0.00           H
ATOM   3629  CA  GLY A 879      71.280  38.550  65.930  1.00  0.00           C
ATOM   3630  HA1 GLY A 879      71.380  38.390  66.980  1.00  0.00           H
ATOM   3631  HA2 GLY A 879      70.210  38.560  65.810  1.00  0.00           H
ATOM   3632  C   GLY A 879      71.710  40.060  65.590  1.00  0.00           C
ATOM   3633  O   GLY A 879      72.680  40.620  66.120  1.00  0.00           O
ATOM   3634  N   VAL A 880      70.900  40.790  64.890  1.00  0.00           N
ATOM   3635  HN  VAL A 880      70.130  40.400  64.400  1.00  0.00           H
ATOM   3636  CA  VAL A 880      71.140  42.230  64.590  1.00  0.00           C
ATOM   3637  HA  VAL A 880      72.180  42.420  64.790  1.00  0.00           H
ATOM   3638  CB  VAL A 880      70.920  42.470  63.040  1.00  0.00           C
ATOM   3639  HB  VAL A 880      69.850  42.410  62.760  1.00  0.00           H
ATOM   3640  CG1 VAL A 880      71.340  43.910  62.660  1.00  0.00           C
ATOM   3641 HG11 VAL A 880      72.440  44.040  62.660  1.00  0.00           H
ATOM   3642 HG12 VAL A 880      70.830  44.720  63.230  1.00  0.00           H
ATOM   3643 HG13 VAL A 880      70.940  44.050  61.630  1.00  0.00           H
ATOM   3644  CG2 VAL A 880      71.680  41.460  62.220  1.00  0.00           C
ATOM   3645 HG21 VAL A 880      72.720  41.370  62.590  1.00  0.00           H
ATOM   3646 HG22 VAL A 880      71.790  41.890  61.210  1.00  0.00           H
ATOM   3647 HG23 VAL A 880      71.150  40.480  62.240  1.00  0.00           H
ATOM   3648  C   VAL A 880      70.110  43.030  65.340  1.00  0.00           C
ATOM   3649  O   VAL A 880      68.880  42.810  65.370  1.00  0.00           O
ATOM   3650  N   PRO A 881      70.570  44.020  66.130  1.00  0.00           N
ATOM   3651  CD  PRO A 881      71.960  44.370  66.410  1.00  0.00           C
ATOM   3652  HD1 PRO A 881      72.340  45.160  65.730  1.00  0.00           H
ATOM   3653  HD2 PRO A 881      72.670  43.510  66.420  1.00  0.00           H
ATOM   3654  CA  PRO A 881      69.700  44.830  66.910  1.00  0.00           C
ATOM   3655  HA  PRO A 881      69.190  44.170  67.600  1.00  0.00           H
ATOM   3656  CB  PRO A 881      70.570  45.760  67.710  1.00  0.00           C
ATOM   3657  HB1 PRO A 881      70.190  45.880  68.740  1.00  0.00           H
ATOM   3658  HB2 PRO A 881      70.630  46.760  67.210  1.00  0.00           H
ATOM   3659  CG  PRO A 881      71.910  45.000  67.770  1.00  0.00           C
ATOM   3660  HG1 PRO A 881      72.760  45.710  67.920  1.00  0.00           H
ATOM   3661  HG2 PRO A 881      71.860  44.210  68.560  1.00  0.00           H
ATOM   3662  C   PRO A 881      68.480  45.560  66.260  1.00  0.00           C
ATOM   3663  O   PRO A 881      68.740  46.280  65.270  1.00  0.00           O
ATOM   3664  N   SER A 882      67.240  45.310  66.730  1.00  0.00           N
ATOM   3665  HN  SER A 882      67.160  44.720  67.520  1.00  0.00           H
ATOM   3666  CA  SER A 882      66.010  45.710  66.040  1.00  0.00           C
ATOM   3667  HA  SER A 882      65.930  46.770  66.280  1.00  0.00           H
ATOM   3668  CB  SER A 882      65.970  45.410  64.500  1.00  0.00           C
ATOM   3669  HB1 SER A 882      64.930  45.330  64.110  1.00  0.00           H
ATOM   3670  HB2 SER A 882      66.430  44.410  64.330  1.00  0.00           H
ATOM   3671  OG  SER A 882      66.660  46.420  63.780  1.00  0.00           O
ATOM   3672  HG1 SER A 882      67.440  46.610  64.320  1.00  0.00           H
ATOM   3673  C   SER A 882      64.810  44.960  66.530  1.00  0.00           C
ATOM   3674  O   SER A 882      64.890  43.750  66.630  1.00  0.00           O
ATOM   3675  N   PRO A 883      63.710  45.630  66.730  1.00  0.00           N
ATOM   3676  CD  PRO A 883      63.460  47.070  66.400  1.00  0.00           C
ATOM   3677  HD1 PRO A 883      63.710  47.180  65.320  1.00  0.00           H
ATOM   3678  HD2 PRO A 883      64.000  47.670  67.150  1.00  0.00           H
ATOM   3679  CA  PRO A 883      62.500  45.090  67.310  1.00  0.00           C
ATOM   3680  HA  PRO A 883      62.870  44.640  68.220  1.00  0.00           H
ATOM   3681  CB  PRO A 883      61.590  46.240  67.670  1.00  0.00           C
ATOM   3682  HB1 PRO A 883      62.020  46.590  68.620  1.00  0.00           H
ATOM   3683  HB2 PRO A 883      60.500  45.980  67.660  1.00  0.00           H
ATOM   3684  CG  PRO A 883      61.960  47.270  66.610  1.00  0.00           C
ATOM   3685  HG1 PRO A 883      61.520  47.080  65.600  1.00  0.00           H
ATOM   3686  HG2 PRO A 883      61.820  48.310  66.950  1.00  0.00           H
ATOM   3687  C   PRO A 883      61.840  44.050  66.410  1.00  0.00           C
ATOM   3688  O   PRO A 883      62.000  44.100  65.220  1.00  0.00           O
ATOM   3689  N   LYS A 884      61.150  43.110  67.010  1.00  0.00           N
ATOM   3690  HN  LYS A 884      60.900  43.230  67.980  1.00  0.00           H
ATOM   3691  CA  LYS A 884      60.630  41.930  66.400  1.00  0.00           C
ATOM   3692  HA  LYS A 884      60.920  42.020  65.360  1.00  0.00           H
ATOM   3693  CB  LYS A 884      61.060  40.560  66.900  1.00  0.00           C
ATOM   3694  HB1 LYS A 884      60.520  39.730  66.400  1.00  0.00           H
ATOM   3695  HB2 LYS A 884      60.880  40.560  67.990  1.00  0.00           H
ATOM   3696  CG  LYS A 884      62.520  40.280  66.860  1.00  0.00           C
ATOM   3697  HG1 LYS A 884      62.570  39.250  67.270  1.00  0.00           H
ATOM   3698  HG2 LYS A 884      63.140  40.950  67.490  1.00  0.00           H
ATOM   3699  CD  LYS A 884      63.050  40.230  65.390  1.00  0.00           C
ATOM   3700  HD1 LYS A 884      63.080  41.240  64.930  1.00  0.00           H
ATOM   3701  HD2 LYS A 884      62.280  39.680  64.780  1.00  0.00           H
ATOM   3702  CE  LYS A 884      64.520  39.680  65.190  1.00  0.00           C
ATOM   3703  HE1 LYS A 884      65.170  40.060  66.000  1.00  0.00           H
ATOM   3704  HE2 LYS A 884      64.800  40.010  64.170  1.00  0.00           H
ATOM   3705  NZ  LYS A 884      64.520  38.180  65.210  1.00  0.00           N
ATOM   3706  HZ1 LYS A 884      63.960  37.910  64.390  1.00  0.00           H
ATOM   3707  HZ2 LYS A 884      64.320  37.650  66.080  1.00  0.00           H
ATOM   3708  HZ3 LYS A 884      65.510  38.030  64.910  1.00  0.00           H
ATOM   3709  C   LYS A 884      59.150  42.040  66.370  1.00  0.00           C
ATOM   3710  O   LYS A 884      58.570  42.600  67.300  1.00  0.00           O
ATOM   3711  N   LEU A 885      58.540  41.590  65.280  1.00  0.00           N
ATOM   3712  HN  LEU A 885      59.110  41.220  64.550  1.00  0.00           H
ATOM   3713  CA  LEU A 885      57.080  41.460  65.100  1.00  0.00           C
ATOM   3714  HA  LEU A 885      56.690  42.460  65.200  1.00  0.00           H
ATOM   3715  CB  LEU A 885      56.870  40.800  63.690  1.00  0.00           C
ATOM   3716  HB1 LEU A 885      57.220  39.730  63.680  1.00  0.00           H
ATOM   3717  HB2 LEU A 885      57.500  41.310  62.940  1.00  0.00           H
ATOM   3718  CG  LEU A 885      55.360  40.800  63.180  1.00  0.00           C
ATOM   3719  HG  LEU A 885      54.840  40.300  64.010  1.00  0.00           H
ATOM   3720  CD1 LEU A 885      54.780  42.160  63.020  1.00  0.00           C
ATOM   3721 HD11 LEU A 885      53.690  42.110  62.800  1.00  0.00           H
ATOM   3722 HD12 LEU A 885      55.380  42.660  62.230  1.00  0.00           H
ATOM   3723 HD13 LEU A 885      54.840  42.660  64.010  1.00  0.00           H
ATOM   3724  CD2 LEU A 885      55.130  39.960  61.920  1.00  0.00           C
ATOM   3725 HD21 LEU A 885      54.050  39.940  61.700  1.00  0.00           H
ATOM   3726 HD22 LEU A 885      55.550  38.950  62.150  1.00  0.00           H
ATOM   3727 HD23 LEU A 885      55.750  40.380  61.080  1.00  0.00           H
ATOM   3728  C   LEU A 885      56.570  40.500  66.190  1.00  0.00           C
ATOM   3729  O   LEU A 885      57.140  39.460  66.490  1.00  0.00           O
ATOM   3730  N   HSD A 886      55.440  40.790  66.910  1.00  0.00           N
ATOM   3731  HN  HSD A 886      55.030  41.700  66.840  1.00  0.00           H
ATOM   3732  CA  HSD A 886      54.980  39.890  67.900  1.00  0.00           C
ATOM   3733  HA  HSD A 886      55.470  38.930  67.900  1.00  0.00           H
ATOM   3734  CB  HSD A 886      55.000  40.620  69.300  1.00  0.00           C
ATOM   3735  HB1 HSD A 886      54.170  40.220  69.910  1.00  0.00           H
ATOM   3736  HB2 HSD A 886      54.710  41.690  69.240  1.00  0.00           H
ATOM   3737  ND1 HSD A 886      57.410  41.200  69.720  1.00  0.00           N
ATOM   3738  HD1 HSD A 886      57.500  41.630  68.830  1.00  0.00           H
ATOM   3739  CG  HSD A 886      56.230  40.550  70.120  1.00  0.00           C
ATOM   3740  CE1 HSD A 886      58.250  41.220  70.800  1.00  0.00           C
ATOM   3741  HE1 HSD A 886      59.210  41.720  70.850  1.00  0.00           H
ATOM   3742  NE2 HSD A 886      57.690  40.650  71.850  1.00  0.00           N
ATOM   3743  CD2 HSD A 886      56.440  40.250  71.460  1.00  0.00           C
ATOM   3744  HD2 HSD A 886      55.700  39.810  72.110  1.00  0.00           H
ATOM   3745  C   HSD A 886      53.600  39.580  67.400  1.00  0.00           C
ATOM   3746  O   HSD A 886      52.900  40.460  66.840  1.00  0.00           O
ATOM   3747  N   VAL A 887      53.280  38.250  67.440  1.00  0.00           N
ATOM   3748  HN  VAL A 887      53.780  37.520  67.900  1.00  0.00           H
ATOM   3749  CA  VAL A 887      52.150  37.720  66.820  1.00  0.00           C
ATOM   3750  HA  VAL A 887      51.580  38.620  66.570  1.00  0.00           H
ATOM   3751  CB  VAL A 887      52.420  36.920  65.610  1.00  0.00           C
ATOM   3752  HB  VAL A 887      51.730  36.170  65.160  1.00  0.00           H
ATOM   3753  CG1 VAL A 887      52.960  37.900  64.480  1.00  0.00           C
ATOM   3754 HG11 VAL A 887      52.760  37.510  63.450  1.00  0.00           H
ATOM   3755 HG12 VAL A 887      54.030  38.140  64.560  1.00  0.00           H
ATOM   3756 HG13 VAL A 887      52.470  38.880  64.640  1.00  0.00           H
ATOM   3757  CG2 VAL A 887      53.610  35.910  66.020  1.00  0.00           C
ATOM   3758 HG21 VAL A 887      53.870  35.300  65.130  1.00  0.00           H
ATOM   3759 HG22 VAL A 887      53.230  35.250  66.830  1.00  0.00           H
ATOM   3760 HG23 VAL A 887      54.510  36.450  66.390  1.00  0.00           H
ATOM   3761  C   VAL A 887      51.200  36.950  67.700  1.00  0.00           C
ATOM   3762  O   VAL A 887      51.680  36.280  68.640  1.00  0.00           O
ATOM   3763  N   PRO A 888      49.900  37.060  67.620  1.00  0.00           N
ATOM   3764  CD  PRO A 888      49.240  38.260  67.120  1.00  0.00           C
ATOM   3765  HD1 PRO A 888      49.180  38.140  66.020  1.00  0.00           H
ATOM   3766  HD2 PRO A 888      49.720  39.230  67.390  1.00  0.00           H
ATOM   3767  CA  PRO A 888      49.010  36.270  68.510  1.00  0.00           C
ATOM   3768  HA  PRO A 888      49.150  36.560  69.540  1.00  0.00           H
ATOM   3769  CB  PRO A 888      47.630  36.790  68.110  1.00  0.00           C
ATOM   3770  HB1 PRO A 888      46.910  36.620  68.940  1.00  0.00           H
ATOM   3771  HB2 PRO A 888      47.300  36.240  67.190  1.00  0.00           H
ATOM   3772  CG  PRO A 888      47.800  38.240  67.780  1.00  0.00           C
ATOM   3773  HG1 PRO A 888      47.030  38.590  67.070  1.00  0.00           H
ATOM   3774  HG2 PRO A 888      47.690  38.840  68.700  1.00  0.00           H
ATOM   3775  C   PRO A 888      49.250  34.770  68.390  1.00  0.00           C
ATOM   3776  O   PRO A 888      49.400  34.410  67.250  1.00  0.00           O
ATOM   3777  N   GLU A 889      49.240  33.820  69.360  1.00  0.00           N
ATOM   3778  HN  GLU A 889      49.270  34.080  70.330  1.00  0.00           H
ATOM   3779  CA  GLU A 889      49.740  32.490  69.090  1.00  0.00           C
ATOM   3780  HA  GLU A 889      50.290  32.470  68.150  1.00  0.00           H
ATOM   3781  CB  GLU A 889      50.970  32.230  70.060  1.00  0.00           C
ATOM   3782  HB1 GLU A 889      51.400  31.250  69.790  1.00  0.00           H
ATOM   3783  HB2 GLU A 889      50.650  32.120  71.120  1.00  0.00           H
ATOM   3784  CG  GLU A 889      52.010  33.330  69.930  1.00  0.00           C
ATOM   3785  HG1 GLU A 889      51.720  34.310  70.380  1.00  0.00           H
ATOM   3786  HG2 GLU A 889      52.300  33.580  68.880  1.00  0.00           H
ATOM   3787  CD  GLU A 889      53.340  32.950  70.470  1.00  0.00           C
ATOM   3788  OE1 GLU A 889      53.610  31.720  70.730  1.00  0.00           O
ATOM   3789  OE2 GLU A 889      54.250  33.800  70.690  1.00  0.00           O
ATOM   3790  C   GLU A 889      48.710  31.410  69.150  1.00  0.00           C
ATOM   3791  O   GLU A 889      47.760  31.450  69.950  1.00  0.00           O
ATOM   3792  N   LYS A 890      48.740  30.380  68.290  1.00  0.00           N
ATOM   3793  HN  LYS A 890      49.450  30.290  67.600  1.00  0.00           H
ATOM   3794  CA  LYS A 890      47.910  29.220  68.470  1.00  0.00           C
ATOM   3795  HA  LYS A 890      48.370  28.480  67.830  1.00  0.00           H
ATOM   3796  CB  LYS A 890      48.170  28.540  69.890  1.00  0.00           C
ATOM   3797  HB1 LYS A 890      47.500  27.670  70.080  1.00  0.00           H
ATOM   3798  HB2 LYS A 890      47.900  29.280  70.680  1.00  0.00           H
ATOM   3799  CG  LYS A 890      49.620  28.180  70.110  1.00  0.00           C
ATOM   3800  HG1 LYS A 890      49.700  27.660  71.070  1.00  0.00           H
ATOM   3801  HG2 LYS A 890      50.270  29.080  70.210  1.00  0.00           H
ATOM   3802  CD  LYS A 890      50.200  27.340  69.050  1.00  0.00           C
ATOM   3803  HD1 LYS A 890      51.270  27.130  69.290  1.00  0.00           H
ATOM   3804  HD2 LYS A 890      50.230  27.780  68.020  1.00  0.00           H
ATOM   3805  CE  LYS A 890      49.520  25.920  68.860  1.00  0.00           C
ATOM   3806  HE1 LYS A 890      48.490  25.960  68.450  1.00  0.00           H
ATOM   3807  HE2 LYS A 890      49.480  25.300  69.790  1.00  0.00           H
ATOM   3808  NZ  LYS A 890      50.280  25.070  67.850  1.00  0.00           N
ATOM   3809  HZ1 LYS A 890      50.260  25.660  66.990  1.00  0.00           H
ATOM   3810  HZ2 LYS A 890      49.920  24.120  67.600  1.00  0.00           H
ATOM   3811  HZ3 LYS A 890      51.280  24.990  68.100  1.00  0.00           H
ATOM   3812  C   LYS A 890      46.490  29.340  68.020  1.00  0.00           C
ATOM   3813  O   LYS A 890      45.610  28.570  68.240  1.00  0.00           O
ATOM   3814  N   PHE A 891      46.230  30.320  67.140  1.00  0.00           N
ATOM   3815  HN  PHE A 891      46.960  30.870  66.730  1.00  0.00           H
ATOM   3816  CA  PHE A 891      44.990  30.950  66.690  1.00  0.00           C
ATOM   3817  HA  PHE A 891      45.340  31.840  66.190  1.00  0.00           H
ATOM   3818  CB  PHE A 891      44.360  30.000  65.650  1.00  0.00           C
ATOM   3819  HB1 PHE A 891      43.920  29.040  66.020  1.00  0.00           H
ATOM   3820  HB2 PHE A 891      45.050  29.630  64.860  1.00  0.00           H
ATOM   3821  CG  PHE A 891      43.280  30.590  64.790  1.00  0.00           C
ATOM   3822  CD1 PHE A 891      42.000  30.040  64.750  1.00  0.00           C
ATOM   3823  HD1 PHE A 891      41.770  29.260  65.460  1.00  0.00           H
ATOM   3824  CE1 PHE A 891      40.960  30.510  63.900  1.00  0.00           C
ATOM   3825  HE1 PHE A 891      40.020  29.980  63.940  1.00  0.00           H
ATOM   3826  CZ  PHE A 891      41.270  31.600  63.100  1.00  0.00           C
ATOM   3827  HZ  PHE A 891      40.530  32.150  62.550  1.00  0.00           H
ATOM   3828  CD2 PHE A 891      43.550  31.630  63.850  1.00  0.00           C
ATOM   3829  HD2 PHE A 891      44.530  32.070  63.920  1.00  0.00           H
ATOM   3830  CE2 PHE A 891      42.510  32.160  63.100  1.00  0.00           C
ATOM   3831  HE2 PHE A 891      42.720  33.040  62.500  1.00  0.00           H
ATOM   3832  C   PHE A 891      44.030  31.360  67.830  1.00  0.00           C
ATOM   3833  O   PHE A 891      42.780  31.360  67.660  1.00  0.00           O
ATOM   3834  N   GLU A 892      44.520  31.790  68.980  1.00  0.00           N
ATOM   3835  HN  GLU A 892      45.470  31.860  69.280  1.00  0.00           H
ATOM   3836  CA  GLU A 892      43.690  32.430  70.050  1.00  0.00           C
ATOM   3837  HA  GLU A 892      42.660  32.300  69.730  1.00  0.00           H
ATOM   3838  CB  GLU A 892      43.960  31.720  71.390  1.00  0.00           C
ATOM   3839  HB1 GLU A 892      43.320  32.160  72.170  1.00  0.00           H
ATOM   3840  HB2 GLU A 892      45.050  31.860  71.540  1.00  0.00           H
ATOM   3841  CG  GLU A 892      43.660  30.230  71.270  1.00  0.00           C
ATOM   3842  HG1 GLU A 892      44.470  29.670  71.780  1.00  0.00           H
ATOM   3843  HG2 GLU A 892      43.640  29.960  70.200  1.00  0.00           H
ATOM   3844  CD  GLU A 892      42.340  29.830  71.840  1.00  0.00           C
ATOM   3845  OE1 GLU A 892      41.310  30.150  71.120  1.00  0.00           O
ATOM   3846  OE2 GLU A 892      42.300  29.200  72.950  1.00  0.00           O
ATOM   3847  C   GLU A 892      44.120  33.840  70.230  1.00  0.00           C
ATOM   3848  O   GLU A 892      45.350  34.060  70.320  1.00  0.00           O
ATOM   3849  N   PRO A 893      43.190  34.740  70.320  1.00  0.00           N
ATOM   3850  CD  PRO A 893      41.800  34.490  70.250  1.00  0.00           C
ATOM   3851  HD1 PRO A 893      41.410  33.780  71.020  1.00  0.00           H
ATOM   3852  HD2 PRO A 893      41.560  34.160  69.220  1.00  0.00           H
ATOM   3853  CA  PRO A 893      43.400  36.120  70.850  1.00  0.00           C
ATOM   3854  HA  PRO A 893      43.750  36.710  70.000  1.00  0.00           H
ATOM   3855  CB  PRO A 893      41.980  36.650  71.160  1.00  0.00           C
ATOM   3856  HB1 PRO A 893      41.900  37.700  70.840  1.00  0.00           H
ATOM   3857  HB2 PRO A 893      41.740  36.530  72.250  1.00  0.00           H
ATOM   3858  CG  PRO A 893      41.090  35.820  70.280  1.00  0.00           C
ATOM   3859  HG1 PRO A 893      40.110  35.710  70.770  1.00  0.00           H
ATOM   3860  HG2 PRO A 893      41.020  36.250  69.260  1.00  0.00           H
ATOM   3861  C   PRO A 893      44.410  36.310  72.020  1.00  0.00           C
ATOM   3862  O   PRO A 893      44.510  35.480  72.920  1.00  0.00           O
ATOM   3863  N   THR A 894      45.160  37.460  72.120  1.00  0.00           N
ATOM   3864  HN  THR A 894      45.060  38.220  71.480  1.00  0.00           H
ATOM   3865  CA  THR A 894      45.800  37.870  73.350  1.00  0.00           C
ATOM   3866  HA  THR A 894      46.480  37.070  73.630  1.00  0.00           H
ATOM   3867  CB  THR A 894      46.630  39.170  73.300  1.00  0.00           C
ATOM   3868  HB  THR A 894      46.980  39.390  74.330  1.00  0.00           H
ATOM   3869  OG1 THR A 894      45.920  40.300  72.790  1.00  0.00           O
ATOM   3870  HG1 THR A 894      45.710  40.170  71.860  1.00  0.00           H
ATOM   3871  CG2 THR A 894      47.790  39.020  72.280  1.00  0.00           C
ATOM   3872 HG21 THR A 894      47.510  38.580  71.300  1.00  0.00           H
ATOM   3873 HG22 THR A 894      48.580  38.360  72.710  1.00  0.00           H
ATOM   3874 HG23 THR A 894      48.360  39.970  72.240  1.00  0.00           H
ATOM   3875  C   THR A 894      44.830  38.050  74.550  1.00  0.00           C
ATOM   3876  O   THR A 894      45.220  37.770  75.690  1.00  0.00           O
ATOM   3877  N   HSD A 895      43.510  38.400  74.290  1.00  0.00           N
ATOM   3878  HN  HSD A 895      43.150  38.790  73.450  1.00  0.00           H
ATOM   3879  CA  HSD A 895      42.480  38.470  75.330  1.00  0.00           C
ATOM   3880  HA  HSD A 895      42.890  38.100  76.260  1.00  0.00           H
ATOM   3881  CB  HSD A 895      41.950  39.840  75.500  1.00  0.00           C
ATOM   3882  HB1 HSD A 895      41.210  40.160  74.740  1.00  0.00           H
ATOM   3883  HB2 HSD A 895      42.800  40.550  75.380  1.00  0.00           H
ATOM   3884  ND1 HSD A 895      42.210  40.010  78.050  1.00  0.00           N
ATOM   3885  HD1 HSD A 895      43.200  39.990  78.170  1.00  0.00           H
ATOM   3886  CG  HSD A 895      41.440  40.110  76.880  1.00  0.00           C
ATOM   3887  CE1 HSD A 895      41.390  40.220  79.130  1.00  0.00           C
ATOM   3888  HE1 HSD A 895      41.770  40.120  80.150  1.00  0.00           H
ATOM   3889  NE2 HSD A 895      40.210  40.520  78.780  1.00  0.00           N
ATOM   3890  CD2 HSD A 895      40.220  40.460  77.380  1.00  0.00           C
ATOM   3891  HD2 HSD A 895      39.230  40.460  76.940  1.00  0.00           H
ATOM   3892  C   HSD A 895      41.410  37.450  74.870  1.00  0.00           C
ATOM   3893  O   HSD A 895      40.410  37.830  74.280  1.00  0.00           O
ATOM   3894  N   PRO A 896      41.540  36.040  75.030  1.00  0.00           N
ATOM   3895  CD  PRO A 896      42.700  35.370  75.700  1.00  0.00           C
ATOM   3896  HD1 PRO A 896      42.550  35.760  76.730  1.00  0.00           H
ATOM   3897  HD2 PRO A 896      43.700  35.730  75.360  1.00  0.00           H
ATOM   3898  CA  PRO A 896      40.610  34.980  74.680  1.00  0.00           C
ATOM   3899  HA  PRO A 896      40.640  35.000  73.600  1.00  0.00           H
ATOM   3900  CB  PRO A 896      41.070  33.680  75.400  1.00  0.00           C
ATOM   3901  HB1 PRO A 896      40.660  32.780  74.920  1.00  0.00           H
ATOM   3902  HB2 PRO A 896      40.750  33.670  76.460  1.00  0.00           H
ATOM   3903  CG  PRO A 896      42.550  33.860  75.360  1.00  0.00           C
ATOM   3904  HG1 PRO A 896      43.210  33.270  76.040  1.00  0.00           H
ATOM   3905  HG2 PRO A 896      42.900  33.680  74.320  1.00  0.00           H
ATOM   3906  C   PRO A 896      39.120  35.320  75.040  1.00  0.00           C
ATOM   3907  O   PRO A 896      38.190  35.010  74.280  1.00  0.00           O
ATOM   3908  N   GLU A 897      38.900  36.080  76.110  1.00  0.00           N
ATOM   3909  HN  GLU A 897      39.710  36.360  76.600  1.00  0.00           H
ATOM   3910  CA  GLU A 897      37.580  36.610  76.480  1.00  0.00           C
ATOM   3911  HA  GLU A 897      36.860  35.810  76.630  1.00  0.00           H
ATOM   3912  CB  GLU A 897      37.750  37.430  77.780  1.00  0.00           C
ATOM   3913  HB1 GLU A 897      38.380  38.300  77.530  1.00  0.00           H
ATOM   3914  HB2 GLU A 897      38.280  36.830  78.540  1.00  0.00           H
ATOM   3915  CG  GLU A 897      36.380  37.980  78.330  1.00  0.00           C
ATOM   3916  HG1 GLU A 897      35.660  37.120  78.410  1.00  0.00           H
ATOM   3917  HG2 GLU A 897      35.900  38.670  77.620  1.00  0.00           H
ATOM   3918  CD  GLU A 897      36.540  38.530  79.730  1.00  0.00           C
ATOM   3919  OE1 GLU A 897      37.030  37.740  80.590  1.00  0.00           O
ATOM   3920  OE2 GLU A 897      36.180  39.700  80.030  1.00  0.00           O
ATOM   3921  C   GLU A 897      36.850  37.490  75.430  1.00  0.00           C
ATOM   3922  O   GLU A 897      35.660  37.260  75.150  1.00  0.00           O
ATOM   3923  N   ARG A 898      37.510  38.470  74.690  1.00  0.00           N
ATOM   3924  HN  ARG A 898      38.450  38.610  74.960  1.00  0.00           H
ATOM   3925  CA  ARG A 898      36.990  39.230  73.590  1.00  0.00           C
ATOM   3926  HA  ARG A 898      36.130  39.790  73.940  1.00  0.00           H
ATOM   3927  CB  ARG A 898      38.030  40.280  73.060  1.00  0.00           C
ATOM   3928  HB1 ARG A 898      38.950  39.650  73.060  1.00  0.00           H
ATOM   3929  HB2 ARG A 898      38.060  41.180  73.720  1.00  0.00           H
ATOM   3930  CG  ARG A 898      37.890  40.710  71.620  1.00  0.00           C
ATOM   3931  HG1 ARG A 898      37.890  39.860  70.910  1.00  0.00           H
ATOM   3932  HG2 ARG A 898      38.790  41.310  71.420  1.00  0.00           H
ATOM   3933  CD  ARG A 898      36.760  41.630  71.280  1.00  0.00           C
ATOM   3934  HD1 ARG A 898      36.790  42.690  71.610  1.00  0.00           H
ATOM   3935  HD2 ARG A 898      35.710  41.290  71.470  1.00  0.00           H
ATOM   3936  NE  ARG A 898      36.810  41.720  69.800  1.00  0.00           N
ATOM   3937  HE  ARG A 898      37.590  42.230  69.460  1.00  0.00           H
ATOM   3938  CZ  ARG A 898      36.160  40.960  68.950  1.00  0.00           C
ATOM   3939  NH1 ARG A 898      35.250  40.080  69.390  1.00  0.00           N
ATOM   3940 HH11 ARG A 898      34.620  39.560  68.820  1.00  0.00           H
ATOM   3941 HH12 ARG A 898      35.370  39.780  70.330  1.00  0.00           H
ATOM   3942  NH2 ARG A 898      36.460  41.030  67.660  1.00  0.00           N
ATOM   3943 HH21 ARG A 898      36.200  40.280  67.040  1.00  0.00           H
ATOM   3944 HH22 ARG A 898      37.200  41.650  67.390  1.00  0.00           H
ATOM   3945  C   ARG A 898      36.500  38.320  72.490  1.00  0.00           C
ATOM   3946  O   ARG A 898      35.560  38.660  71.800  1.00  0.00           O
ATOM   3947  N   GLY A 899      37.220  37.170  72.220  1.00  0.00           N
ATOM   3948  HN  GLY A 899      38.040  37.030  72.760  1.00  0.00           H
ATOM   3949  CA  GLY A 899      36.880  36.250  71.080  1.00  0.00           C
ATOM   3950  HA1 GLY A 899      35.810  36.120  71.070  1.00  0.00           H
ATOM   3951  HA2 GLY A 899      37.460  35.340  71.040  1.00  0.00           H
ATOM   3952  C   GLY A 899      37.130  36.890  69.690  1.00  0.00           C
ATOM   3953  O   GLY A 899      37.860  37.830  69.440  1.00  0.00           O
ATOM   3954  N   TRP A 900      36.380  36.360  68.740  1.00  0.00           N
ATOM   3955  HN  TRP A 900      35.900  35.490  68.850  1.00  0.00           H
ATOM   3956  CA  TRP A 900      36.220  36.850  67.400  1.00  0.00           C
ATOM   3957  HA  TRP A 900      37.000  37.590  67.260  1.00  0.00           H
ATOM   3958  CB  TRP A 900      36.350  35.720  66.410  1.00  0.00           C
ATOM   3959  HB1 TRP A 900      36.220  36.140  65.390  1.00  0.00           H
ATOM   3960  HB2 TRP A 900      35.500  34.990  66.490  1.00  0.00           H
ATOM   3961  CG  TRP A 900      37.610  34.960  66.450  1.00  0.00           C
ATOM   3962  CD1 TRP A 900      37.750  33.770  67.140  1.00  0.00           C
ATOM   3963  HD1 TRP A 900      36.940  33.430  67.770  1.00  0.00           H
ATOM   3964  NE1 TRP A 900      39.100  33.390  67.270  1.00  0.00           N
ATOM   3965  HE1 TRP A 900      39.570  32.800  67.890  1.00  0.00           H
ATOM   3966  CE2 TRP A 900      39.800  34.260  66.470  1.00  0.00           C
ATOM   3967  CD2 TRP A 900      38.930  35.300  66.010  1.00  0.00           C
ATOM   3968  CE3 TRP A 900      39.520  36.370  65.200  1.00  0.00           C
ATOM   3969  HE3 TRP A 900      38.850  37.170  64.920  1.00  0.00           H
ATOM   3970  CZ3 TRP A 900      40.890  36.330  64.920  1.00  0.00           C
ATOM   3971  HZ3 TRP A 900      41.280  37.120  64.280  1.00  0.00           H
ATOM   3972  CZ2 TRP A 900      41.150  34.280  66.220  1.00  0.00           C
ATOM   3973  HZ2 TRP A 900      41.750  33.560  66.730  1.00  0.00           H
ATOM   3974  CH2 TRP A 900      41.630  35.250  65.330  1.00  0.00           C
ATOM   3975  HH2 TRP A 900      42.670  35.360  65.040  1.00  0.00           H
ATOM   3976  C   TRP A 900      35.000  37.730  67.130  1.00  0.00           C
ATOM   3977  O   TRP A 900      35.170  38.840  66.660  1.00  0.00           O
ATOM   3978  N   ILE A 901      33.800  37.300  67.510  1.00  0.00           N
ATOM   3979  HN  ILE A 901      33.660  36.410  67.940  1.00  0.00           H
ATOM   3980  CA  ILE A 901      32.510  37.950  67.120  1.00  0.00           C
ATOM   3981  HA  ILE A 901      32.670  38.300  66.110  1.00  0.00           H
ATOM   3982  CB  ILE A 901      31.350  36.960  67.150  1.00  0.00           C
ATOM   3983  HB  ILE A 901      31.130  36.640  68.190  1.00  0.00           H
ATOM   3984  CG2 ILE A 901      30.050  37.600  66.630  1.00  0.00           C
ATOM   3985 HG21 ILE A 901      29.800  38.480  67.280  1.00  0.00           H
ATOM   3986 HG22 ILE A 901      29.100  37.010  66.610  1.00  0.00           H
ATOM   3987 HG23 ILE A 901      30.290  37.910  65.600  1.00  0.00           H
ATOM   3988  CG1 ILE A 901      31.680  35.750  66.300  1.00  0.00           C
ATOM   3989 HG11 ILE A 901      32.560  35.200  66.690  1.00  0.00           H
ATOM   3990 HG12 ILE A 901      32.030  36.050  65.290  1.00  0.00           H
ATOM   3991  CD  ILE A 901      30.470  34.820  66.110  1.00  0.00           C
ATOM   3992  HD1 ILE A 901      30.910  33.840  65.830  1.00  0.00           H
ATOM   3993  HD2 ILE A 901      29.750  35.100  65.300  1.00  0.00           H
ATOM   3994  HD3 ILE A 901      29.940  34.690  67.080  1.00  0.00           H
ATOM   3995  C   ILE A 901      32.370  39.210  67.980  1.00  0.00           C
ATOM   3996  O   ILE A 901      32.470  39.230  69.190  1.00  0.00           O
ATOM   3997  N   ILE A 902      32.160  40.310  67.260  1.00  0.00           N
ATOM   3998  HN  ILE A 902      32.250  40.170  66.270  1.00  0.00           H
ATOM   3999  CA  ILE A 902      31.680  41.660  67.720  1.00  0.00           C
ATOM   4000  HA  ILE A 902      31.690  41.610  68.790  1.00  0.00           H
ATOM   4001  CB  ILE A 902      32.740  42.710  67.430  1.00  0.00           C
ATOM   4002  HB  ILE A 902      33.710  42.460  67.910  1.00  0.00           H
ATOM   4003  CG2 ILE A 902      33.080  42.700  65.940  1.00  0.00           C
ATOM   4004 HG21 ILE A 902      33.610  41.760  65.700  1.00  0.00           H
ATOM   4005 HG22 ILE A 902      33.720  43.550  65.620  1.00  0.00           H
ATOM   4006 HG23 ILE A 902      32.300  42.690  65.160  1.00  0.00           H
ATOM   4007  CG1 ILE A 902      32.450  44.200  67.900  1.00  0.00           C
ATOM   4008 HG11 ILE A 902      31.430  44.500  67.540  1.00  0.00           H
ATOM   4009 HG12 ILE A 902      33.240  44.790  67.380  1.00  0.00           H
ATOM   4010  CD  ILE A 902      32.490  44.270  69.450  1.00  0.00           C
ATOM   4011  HD1 ILE A 902      32.160  45.220  69.900  1.00  0.00           H
ATOM   4012  HD2 ILE A 902      33.530  44.200  69.830  1.00  0.00           H
ATOM   4013  HD3 ILE A 902      31.820  43.510  69.920  1.00  0.00           H
ATOM   4014  C   ILE A 902      30.420  41.930  67.110  1.00  0.00           C
ATOM   4015  O   ILE A 902      30.170  41.570  65.910  1.00  0.00           O
ATOM   4016  N   SER A 903      29.560  42.660  67.920  1.00  0.00           N
ATOM   4017  HN  SER A 903      29.740  42.830  68.890  1.00  0.00           H
ATOM   4018  CA  SER A 903      28.100  42.940  67.630  1.00  0.00           C
ATOM   4019  HA  SER A 903      27.850  42.310  66.790  1.00  0.00           H
ATOM   4020  CB  SER A 903      27.260  42.560  68.820  1.00  0.00           C
ATOM   4021  HB1 SER A 903      27.690  43.100  69.700  1.00  0.00           H
ATOM   4022  HB2 SER A 903      27.420  41.460  68.860  1.00  0.00           H
ATOM   4023  OG  SER A 903      25.850  42.810  68.720  1.00  0.00           O
ATOM   4024  HG1 SER A 903      25.430  42.110  69.240  1.00  0.00           H
ATOM   4025  C   SER A 903      27.900  44.430  67.470  1.00  0.00           C
ATOM   4026  O   SER A 903      28.400  45.210  68.250  1.00  0.00           O
ATOM   4027  N   PRO A 904      27.300  44.830  66.340  1.00  0.00           N
ATOM   4028  CD  PRO A 904      26.530  43.940  65.550  1.00  0.00           C
ATOM   4029  HD1 PRO A 904      25.920  43.200  66.120  1.00  0.00           H
ATOM   4030  HD2 PRO A 904      27.260  43.450  64.880  1.00  0.00           H
ATOM   4031  CA  PRO A 904      26.880  46.210  66.170  1.00  0.00           C
ATOM   4032  HA  PRO A 904      27.730  46.870  66.290  1.00  0.00           H
ATOM   4033  CB  PRO A 904      26.410  46.180  64.740  1.00  0.00           C
ATOM   4034  HB1 PRO A 904      27.260  46.190  64.020  1.00  0.00           H
ATOM   4035  HB2 PRO A 904      25.550  46.860  64.550  1.00  0.00           H
ATOM   4036  CG  PRO A 904      25.650  44.840  64.720  1.00  0.00           C
ATOM   4037  HG1 PRO A 904      24.760  44.960  65.350  1.00  0.00           H
ATOM   4038  HG2 PRO A 904      25.370  44.430  63.720  1.00  0.00           H
ATOM   4039  C   PRO A 904      25.800  46.750  67.130  1.00  0.00           C
ATOM   4040  O   PRO A 904      25.130  45.970  67.790  1.00  0.00           O
ATOM   4041  N   LEU A 905      25.660  48.130  67.210  1.00  0.00           N
ATOM   4042  HN  LEU A 905      26.260  48.730  66.680  1.00  0.00           H
ATOM   4043  CA  LEU A 905      24.630  48.790  68.000  1.00  0.00           C
ATOM   4044  HA  LEU A 905      24.620  49.790  67.580  1.00  0.00           H
ATOM   4045  CB  LEU A 905      23.240  48.220  67.830  1.00  0.00           C
ATOM   4046  HB1 LEU A 905      23.210  47.120  67.960  1.00  0.00           H
ATOM   4047  HB2 LEU A 905      23.000  48.360  66.750  1.00  0.00           H
ATOM   4048  CG  LEU A 905      22.160  48.850  68.700  1.00  0.00           C
ATOM   4049  HG  LEU A 905      22.320  48.810  69.790  1.00  0.00           H
ATOM   4050  CD1 LEU A 905      21.980  50.320  68.200  1.00  0.00           C
ATOM   4051 HD11 LEU A 905      22.940  50.860  68.330  1.00  0.00           H
ATOM   4052 HD12 LEU A 905      21.170  50.750  68.820  1.00  0.00           H
ATOM   4053 HD13 LEU A 905      21.710  50.470  67.130  1.00  0.00           H
ATOM   4054  CD2 LEU A 905      20.830  48.140  68.460  1.00  0.00           C
ATOM   4055 HD21 LEU A 905      20.870  47.080  68.780  1.00  0.00           H
ATOM   4056 HD22 LEU A 905      20.620  48.100  67.380  1.00  0.00           H
ATOM   4057 HD23 LEU A 905      19.940  48.540  69.000  1.00  0.00           H
ATOM   4058  C   LEU A 905      24.990  49.020  69.450  1.00  0.00           C
ATOM   4059  O   LEU A 905      24.700  50.110  69.970  1.00  0.00           O
ATOM   4060  N   GLY A 906      25.560  48.030  70.160  1.00  0.00           N
ATOM   4061  HN  GLY A 906      25.830  47.170  69.750  1.00  0.00           H
ATOM   4062  CA  GLY A 906      25.710  48.100  71.630  1.00  0.00           C
ATOM   4063  HA1 GLY A 906      26.490  48.760  71.970  1.00  0.00           H
ATOM   4064  HA2 GLY A 906      25.970  47.080  71.930  1.00  0.00           H
ATOM   4065  C   GLY A 906      24.490  48.410  72.450  1.00  0.00           C
ATOM   4066  O   GLY A 906      23.370  47.910  72.310  1.00  0.00           O
ATOM   4067  N   ASP A 907      24.700  49.410  73.320  1.00  0.00           N
ATOM   4068  HN  ASP A 907      25.660  49.640  73.480  1.00  0.00           H
ATOM   4069  CA  ASP A 907      23.660  50.020  74.180  1.00  0.00           C
ATOM   4070  HA  ASP A 907      22.790  49.390  74.240  1.00  0.00           H
ATOM   4071  CB  ASP A 907      24.230  50.370  75.640  1.00  0.00           C
ATOM   4072  HB1 ASP A 907      23.470  50.920  76.240  1.00  0.00           H
ATOM   4073  HB2 ASP A 907      25.170  50.980  75.660  1.00  0.00           H
ATOM   4074  CG  ASP A 907      24.720  49.140  76.370  1.00  0.00           C
ATOM   4075  OD1 ASP A 907      24.050  48.170  76.230  1.00  0.00           O
ATOM   4076  OD2 ASP A 907      25.680  49.140  77.200  1.00  0.00           O
ATOM   4077  C   ASP A 907      23.160  51.350  73.670  1.00  0.00           C
ATOM   4078  O   ASP A 907      22.280  52.050  74.240  1.00  0.00           O
ATOM   4079  N   ASN A 908      23.620  51.760  72.460  1.00  0.00           N
ATOM   4080  HN  ASN A 908      24.190  51.120  71.940  1.00  0.00           H
ATOM   4081  CA  ASN A 908      23.290  53.000  71.750  1.00  0.00           C
ATOM   4082  HA  ASN A 908      23.380  53.830  72.420  1.00  0.00           H
ATOM   4083  CB  ASN A 908      24.270  53.220  70.600  1.00  0.00           C
ATOM   4084  HB1 ASN A 908      23.940  54.040  69.940  1.00  0.00           H
ATOM   4085  HB2 ASN A 908      24.260  52.320  69.930  1.00  0.00           H
ATOM   4086  CG  ASN A 908      25.630  53.470  71.150  1.00  0.00           C
ATOM   4087  OD1 ASN A 908      25.910  54.560  71.670  1.00  0.00           O
ATOM   4088  ND2 ASN A 908      26.570  52.510  70.840  1.00  0.00           N
ATOM   4089 HD21 ASN A 908      27.530  52.740  70.900  1.00  0.00           H
ATOM   4090 HD22 ASN A 908      26.210  51.820  70.210  1.00  0.00           H
ATOM   4091  C   ASN A 908      21.850  52.920  71.250  1.00  0.00           C
ATOM   4092  O   ASN A 908      21.440  51.810  71.040  1.00  0.00           O
ATOM   4093  N   PRO A 909      21.150  54.040  70.980  1.00  0.00           N
ATOM   4094  CD  PRO A 909      21.450  55.370  71.560  1.00  0.00           C
ATOM   4095  HD1 PRO A 909      22.400  55.760  71.120  1.00  0.00           H
ATOM   4096  HD2 PRO A 909      21.680  55.260  72.630  1.00  0.00           H
ATOM   4097  CA  PRO A 909      19.900  53.950  70.290  1.00  0.00           C
ATOM   4098  HA  PRO A 909      19.240  53.360  70.910  1.00  0.00           H
ATOM   4099  CB  PRO A 909      19.420  55.450  70.320  1.00  0.00           C
ATOM   4100  HB1 PRO A 909      18.310  55.580  70.380  1.00  0.00           H
ATOM   4101  HB2 PRO A 909      19.640  55.950  69.350  1.00  0.00           H
ATOM   4102  CG  PRO A 909      20.250  56.240  71.400  1.00  0.00           C
ATOM   4103  HG1 PRO A 909      20.490  57.310  71.160  1.00  0.00           H
ATOM   4104  HG2 PRO A 909      19.590  56.260  72.290  1.00  0.00           H
ATOM   4105  C   PRO A 909      19.840  53.320  68.920  1.00  0.00           C
ATOM   4106  O   PRO A 909      20.820  53.300  68.210  1.00  0.00           O
ATOM   4107  N   TRP A 910      18.670  52.720  68.570  1.00  0.00           N
ATOM   4108  HN  TRP A 910      17.840  52.770  69.130  1.00  0.00           H
ATOM   4109  CA  TRP A 910      18.430  52.070  67.290  1.00  0.00           C
ATOM   4110  HA  TRP A 910      19.190  51.320  67.140  1.00  0.00           H
ATOM   4111  CB  TRP A 910      16.980  51.490  67.290  1.00  0.00           C
ATOM   4112  HB1 TRP A 910      16.720  51.090  66.290  1.00  0.00           H
ATOM   4113  HB2 TRP A 910      16.220  52.190  67.720  1.00  0.00           H
ATOM   4114  CG  TRP A 910      16.890  50.250  68.130  1.00  0.00           C
ATOM   4115  CD1 TRP A 910      16.690  49.970  69.450  1.00  0.00           C
ATOM   4116  HD1 TRP A 910      16.340  50.630  70.230  1.00  0.00           H
ATOM   4117  NE1 TRP A 910      16.710  48.610  69.610  1.00  0.00           N
ATOM   4118  HE1 TRP A 910      16.790  48.140  70.470  1.00  0.00           H
ATOM   4119  CE2 TRP A 910      17.070  47.980  68.510  1.00  0.00           C
ATOM   4120  CD2 TRP A 910      17.130  48.970  67.460  1.00  0.00           C
ATOM   4121  CE3 TRP A 910      17.510  48.510  66.160  1.00  0.00           C
ATOM   4122  HE3 TRP A 910      17.420  49.090  65.240  1.00  0.00           H
ATOM   4123  CZ3 TRP A 910      17.800  47.200  66.010  1.00  0.00           C
ATOM   4124  HZ3 TRP A 910      18.200  46.860  65.060  1.00  0.00           H
ATOM   4125  CZ2 TRP A 910      17.320  46.640  68.280  1.00  0.00           C
ATOM   4126  HZ2 TRP A 910      17.360  45.830  68.990  1.00  0.00           H
ATOM   4127  CH2 TRP A 910      17.780  46.320  67.050  1.00  0.00           C
ATOM   4128  HH2 TRP A 910      18.080  45.290  66.900  1.00  0.00           H
ATOM   4129  C   TRP A 910      18.670  52.930  66.100  1.00  0.00           C
ATOM   4130  O   TRP A 910      19.340  52.510  65.160  1.00  0.00           O
ATOM   4131  N   TRP A 911      18.270  54.190  66.170  1.00  0.00           N
ATOM   4132  HN  TRP A 911      17.740  54.500  66.960  1.00  0.00           H
ATOM   4133  CA  TRP A 911      18.440  55.120  65.080  1.00  0.00           C
ATOM   4134  HA  TRP A 911      18.200  54.670  64.130  1.00  0.00           H
ATOM   4135  CB  TRP A 911      17.490  56.330  65.230  1.00  0.00           C
ATOM   4136  HB1 TRP A 911      16.490  55.900  64.970  1.00  0.00           H
ATOM   4137  HB2 TRP A 911      17.620  57.070  64.410  1.00  0.00           H
ATOM   4138  CG  TRP A 911      17.300  56.950  66.610  1.00  0.00           C
ATOM   4139  CD1 TRP A 911      16.110  57.000  67.380  1.00  0.00           C
ATOM   4140  HD1 TRP A 911      15.100  56.620  67.260  1.00  0.00           H
ATOM   4141  NE1 TRP A 911      16.350  57.730  68.570  1.00  0.00           N
ATOM   4142  HE1 TRP A 911      15.760  57.910  69.330  1.00  0.00           H
ATOM   4143  CE2 TRP A 911      17.670  58.170  68.570  1.00  0.00           C
ATOM   4144  CD2 TRP A 911      18.260  57.700  67.350  1.00  0.00           C
ATOM   4145  CE3 TRP A 911      19.530  58.150  67.020  1.00  0.00           C
ATOM   4146  HE3 TRP A 911      20.110  57.850  66.150  1.00  0.00           H
ATOM   4147  CZ3 TRP A 911      20.290  58.910  67.990  1.00  0.00           C
ATOM   4148  HZ3 TRP A 911      21.280  59.250  67.730  1.00  0.00           H
ATOM   4149  CZ2 TRP A 911      18.350  58.860  69.520  1.00  0.00           C
ATOM   4150  HZ2 TRP A 911      17.890  58.930  70.500  1.00  0.00           H
ATOM   4151  CH2 TRP A 911      19.670  59.260  69.180  1.00  0.00           C
ATOM   4152  HH2 TRP A 911      20.280  59.790  69.910  1.00  0.00           H
ATOM   4153  C   TRP A 911      19.830  55.620  64.900  1.00  0.00           C
ATOM   4154  O   TRP A 911      20.190  56.330  63.940  1.00  0.00           O
ATOM   4155  N   THR A 912      20.730  55.200  65.800  1.00  0.00           N
ATOM   4156  HN  THR A 912      20.500  54.510  66.490  1.00  0.00           H
ATOM   4157  CA  THR A 912      22.150  55.490  65.510  1.00  0.00           C
ATOM   4158  HA  THR A 912      22.120  56.550  65.310  1.00  0.00           H
ATOM   4159  CB  THR A 912      23.090  55.240  66.690  1.00  0.00           C
ATOM   4160  HB  THR A 912      24.090  55.600  66.370  1.00  0.00           H
ATOM   4161  OG1 THR A 912      23.150  53.860  67.150  1.00  0.00           O
ATOM   4162  HG1 THR A 912      22.290  53.680  67.520  1.00  0.00           H
ATOM   4163  CG2 THR A 912      22.570  56.160  67.790  1.00  0.00           C
ATOM   4164 HG21 THR A 912      23.380  56.240  68.550  1.00  0.00           H
ATOM   4165 HG22 THR A 912      21.670  55.700  68.260  1.00  0.00           H
ATOM   4166 HG23 THR A 912      22.370  57.160  67.370  1.00  0.00           H
ATOM   4167  C   THR A 912      22.620  54.780  64.220  1.00  0.00           C
ATOM   4168  O   THR A 912      23.490  55.330  63.560  1.00  0.00           O
ATOM   4169  N   LEU A 913      22.040  53.650  63.870  1.00  0.00           N
ATOM   4170  HN  LEU A 913      21.380  53.230  64.480  1.00  0.00           H
ATOM   4171  CA  LEU A 913      22.400  52.770  62.770  1.00  0.00           C
ATOM   4172  HA  LEU A 913      23.450  52.520  62.830  1.00  0.00           H
ATOM   4173  CB  LEU A 913      21.580  51.460  62.860  1.00  0.00           C
ATOM   4174  HB1 LEU A 913      21.690  50.720  62.040  1.00  0.00           H
ATOM   4175  HB2 LEU A 913      20.520  51.740  63.020  1.00  0.00           H
ATOM   4176  CG  LEU A 913      21.890  50.700  64.180  1.00  0.00           C
ATOM   4177  HG  LEU A 913      21.750  51.350  65.060  1.00  0.00           H
ATOM   4178  CD1 LEU A 913      20.870  49.510  64.340  1.00  0.00           C
ATOM   4179 HD11 LEU A 913      21.100  48.910  65.240  1.00  0.00           H
ATOM   4180 HD12 LEU A 913      20.860  48.930  63.390  1.00  0.00           H
ATOM   4181 HD13 LEU A 913      19.860  49.940  64.510  1.00  0.00           H
ATOM   4182  CD2 LEU A 913      23.320  50.060  64.170  1.00  0.00           C
ATOM   4183 HD21 LEU A 913      23.570  49.720  63.140  1.00  0.00           H
ATOM   4184 HD22 LEU A 913      23.350  49.200  64.860  1.00  0.00           H
ATOM   4185 HD23 LEU A 913      24.020  50.840  64.510  1.00  0.00           H
ATOM   4186  C   LEU A 913      22.110  53.560  61.490  1.00  0.00           C
ATOM   4187  O   LEU A 913      22.910  53.470  60.580  1.00  0.00           O
ATOM   4188  N   LEU A 914      21.080  54.440  61.410  1.00  0.00           N
ATOM   4189  HN  LEU A 914      20.380  54.640  62.100  1.00  0.00           H
ATOM   4190  CA  LEU A 914      20.960  55.250  60.200  1.00  0.00           C
ATOM   4191  HA  LEU A 914      20.940  54.620  59.320  1.00  0.00           H
ATOM   4192  CB  LEU A 914      19.630  56.170  60.290  1.00  0.00           C
ATOM   4193  HB1 LEU A 914      19.570  56.740  59.340  1.00  0.00           H
ATOM   4194  HB2 LEU A 914      19.700  56.890  61.140  1.00  0.00           H
ATOM   4195  CG  LEU A 914      18.310  55.320  60.540  1.00  0.00           C
ATOM   4196  HG  LEU A 914      18.490  54.730  61.470  1.00  0.00           H
ATOM   4197  CD1 LEU A 914      17.170  56.270  60.710  1.00  0.00           C
ATOM   4198 HD11 LEU A 914      17.070  57.000  59.870  1.00  0.00           H
ATOM   4199 HD12 LEU A 914      17.310  57.010  61.530  1.00  0.00           H
ATOM   4200 HD13 LEU A 914      16.220  55.730  60.920  1.00  0.00           H
ATOM   4201  CD2 LEU A 914      18.090  54.330  59.350  1.00  0.00           C
ATOM   4202 HD21 LEU A 914      18.060  54.940  58.420  1.00  0.00           H
ATOM   4203 HD22 LEU A 914      17.170  53.730  59.430  1.00  0.00           H
ATOM   4204 HD23 LEU A 914      18.910  53.570  59.400  1.00  0.00           H
ATOM   4205  C   LEU A 914      22.220  56.160  59.960  1.00  0.00           C
ATOM   4206  O   LEU A 914      22.560  56.460  58.790  1.00  0.00           O
ATOM   4207  N   ILE A 915      22.810  56.680  61.000  1.00  0.00           N
ATOM   4208  HN  ILE A 915      22.590  56.350  61.920  1.00  0.00           H
ATOM   4209  CA  ILE A 915      23.920  57.580  61.070  1.00  0.00           C
ATOM   4210  HA  ILE A 915      23.560  58.470  60.560  1.00  0.00           H
ATOM   4211  CB  ILE A 915      24.220  58.160  62.470  1.00  0.00           C
ATOM   4212  HB  ILE A 915      24.610  57.330  63.110  1.00  0.00           H
ATOM   4213  CG2 ILE A 915      25.260  59.330  62.360  1.00  0.00           C
ATOM   4214 HG21 ILE A 915      25.500  59.480  63.430  1.00  0.00           H
ATOM   4215 HG22 ILE A 915      24.680  60.230  62.050  1.00  0.00           H
ATOM   4216 HG23 ILE A 915      26.130  59.200  61.670  1.00  0.00           H
ATOM   4217  CG1 ILE A 915      22.940  58.590  63.200  1.00  0.00           C
ATOM   4218 HG11 ILE A 915      22.200  57.770  63.280  1.00  0.00           H
ATOM   4219 HG12 ILE A 915      22.510  59.400  62.580  1.00  0.00           H
ATOM   4220  CD  ILE A 915      23.050  59.110  64.640  1.00  0.00           C
ATOM   4221  HD1 ILE A 915      23.600  58.430  65.330  1.00  0.00           H
ATOM   4222  HD2 ILE A 915      22.000  59.120  65.010  1.00  0.00           H
ATOM   4223  HD3 ILE A 915      23.570  60.090  64.700  1.00  0.00           H
ATOM   4224  C   ILE A 915      25.180  57.000  60.420  1.00  0.00           C
ATOM   4225  O   ILE A 915      25.980  57.700  59.770  1.00  0.00           O
ATOM   4226  N   ALA A 916      25.380  55.710  60.600  1.00  0.00           N
ATOM   4227  HN  ALA A 916      24.650  55.230  61.100  1.00  0.00           H
ATOM   4228  CA  ALA A 916      26.580  54.950  60.230  1.00  0.00           C
ATOM   4229  HA  ALA A 916      27.440  55.550  60.490  1.00  0.00           H
ATOM   4230  CB  ALA A 916      26.650  53.690  61.030  1.00  0.00           C
ATOM   4231  HB1 ALA A 916      26.670  53.810  62.140  1.00  0.00           H
ATOM   4232  HB2 ALA A 916      27.480  53.000  60.740  1.00  0.00           H
ATOM   4233  HB3 ALA A 916      25.720  53.120  60.790  1.00  0.00           H
ATOM   4234  C   ALA A 916      26.640  54.620  58.760  1.00  0.00           C
ATOM   4235  O   ALA A 916      27.680  54.180  58.250  1.00  0.00           O
ATOM   4236  N   ALA A 917      25.520  54.850  58.040  1.00  0.00           N
ATOM   4237  HN  ALA A 917      24.670  54.970  58.540  1.00  0.00           H
ATOM   4238  CA  ALA A 917      25.540  54.680  56.630  1.00  0.00           C
ATOM   4239  HA  ALA A 917      26.050  53.780  56.370  1.00  0.00           H
ATOM   4240  CB  ALA A 917      24.170  54.470  56.020  1.00  0.00           C
ATOM   4241  HB1 ALA A 917      23.510  55.310  56.290  1.00  0.00           H
ATOM   4242  HB2 ALA A 917      23.640  53.670  56.590  1.00  0.00           H
ATOM   4243  HB3 ALA A 917      24.150  54.100  54.980  1.00  0.00           H
ATOM   4244  C   ALA A 917      26.240  55.790  55.910  1.00  0.00           C
ATOM   4245  O   ALA A 917      26.770  55.490  54.870  1.00  0.00           O
ATOM   4246  N   ILE A 918      26.260  57.020  56.410  1.00  0.00           N
ATOM   4247  HN  ILE A 918      25.710  57.150  57.240  1.00  0.00           H
ATOM   4248  CA  ILE A 918      26.940  58.150  55.850  1.00  0.00           C
ATOM   4249  HA  ILE A 918      26.680  58.220  54.800  1.00  0.00           H
ATOM   4250  CB  ILE A 918      26.520  59.610  56.290  1.00  0.00           C
ATOM   4251  HB  ILE A 918      26.150  59.490  57.330  1.00  0.00           H
ATOM   4252  CG2 ILE A 918      27.690  60.560  56.510  1.00  0.00           C
ATOM   4253 HG21 ILE A 918      28.040  60.800  55.480  1.00  0.00           H
ATOM   4254 HG22 ILE A 918      28.450  60.190  57.220  1.00  0.00           H
ATOM   4255 HG23 ILE A 918      27.390  61.470  57.060  1.00  0.00           H
ATOM   4256  CG1 ILE A 918      25.430  60.330  55.510  1.00  0.00           C
ATOM   4257 HG11 ILE A 918      25.890  60.530  54.520  1.00  0.00           H
ATOM   4258 HG12 ILE A 918      25.130  61.240  56.070  1.00  0.00           H
ATOM   4259  CD  ILE A 918      24.060  59.590  55.260  1.00  0.00           C
ATOM   4260  HD1 ILE A 918      24.130  58.870  54.420  1.00  0.00           H
ATOM   4261  HD2 ILE A 918      23.260  60.320  55.010  1.00  0.00           H
ATOM   4262  HD3 ILE A 918      23.720  59.030  56.160  1.00  0.00           H
ATOM   4263  C   ILE A 918      28.520  57.920  55.740  1.00  0.00           C
ATOM   4264  O   ILE A 918      29.040  58.190  54.660  1.00  0.00           O
ATOM   4265  N   PRO A 919      29.300  57.400  56.720  1.00  0.00           N
ATOM   4266  CD  PRO A 919      29.040  57.440  58.150  1.00  0.00           C
ATOM   4267  HD1 PRO A 919      28.040  57.030  58.410  1.00  0.00           H
ATOM   4268  HD2 PRO A 919      29.230  58.460  58.570  1.00  0.00           H
ATOM   4269  CA  PRO A 919      30.720  57.010  56.400  1.00  0.00           C
ATOM   4270  HA  PRO A 919      31.300  57.720  55.830  1.00  0.00           H
ATOM   4271  CB  PRO A 919      31.330  56.920  57.820  1.00  0.00           C
ATOM   4272  HB1 PRO A 919      31.800  57.900  58.040  1.00  0.00           H
ATOM   4273  HB2 PRO A 919      32.080  56.120  57.960  1.00  0.00           H
ATOM   4274  CG  PRO A 919      30.120  56.570  58.690  1.00  0.00           C
ATOM   4275  HG1 PRO A 919      29.790  55.550  58.390  1.00  0.00           H
ATOM   4276  HG2 PRO A 919      30.350  56.640  59.770  1.00  0.00           H
ATOM   4277  C   PRO A 919      30.890  55.730  55.680  1.00  0.00           C
ATOM   4278  O   PRO A 919      31.870  55.550  55.020  1.00  0.00           O
ATOM   4279  N   ALA A 920      29.950  54.830  55.710  1.00  0.00           N
ATOM   4280  HN  ALA A 920      29.190  54.900  56.350  1.00  0.00           H
ATOM   4281  CA  ALA A 920      29.850  53.640  54.880  1.00  0.00           C
ATOM   4282  HA  ALA A 920      30.730  53.020  55.070  1.00  0.00           H
ATOM   4283  CB  ALA A 920      28.740  52.750  55.360  1.00  0.00           C
ATOM   4284  HB1 ALA A 920      28.830  51.690  55.040  1.00  0.00           H
ATOM   4285  HB2 ALA A 920      27.720  53.010  54.990  1.00  0.00           H
ATOM   4286  HB3 ALA A 920      28.730  52.800  56.470  1.00  0.00           H
ATOM   4287  C   ALA A 920      29.840  53.930  53.320  1.00  0.00           C
ATOM   4288  O   ALA A 920      30.690  53.430  52.580  1.00  0.00           O
ATOM   4289  N   LEU A 921      28.960  54.940  52.930  1.00  0.00           N
ATOM   4290  HN  LEU A 921      28.340  55.440  53.540  1.00  0.00           H
ATOM   4291  CA  LEU A 921      28.950  55.590  51.580  1.00  0.00           C
ATOM   4292  HA  LEU A 921      28.770  54.780  50.890  1.00  0.00           H
ATOM   4293  CB  LEU A 921      27.870  56.720  51.450  1.00  0.00           C
ATOM   4294  HB1 LEU A 921      27.930  57.110  50.410  1.00  0.00           H
ATOM   4295  HB2 LEU A 921      28.070  57.500  52.220  1.00  0.00           H
ATOM   4296  CG  LEU A 921      26.390  56.400  51.560  1.00  0.00           C
ATOM   4297  HG  LEU A 921      26.260  55.590  52.310  1.00  0.00           H
ATOM   4298  CD1 LEU A 921      25.490  57.640  51.810  1.00  0.00           C
ATOM   4299 HD11 LEU A 921      25.470  57.920  52.880  1.00  0.00           H
ATOM   4300 HD12 LEU A 921      24.490  57.480  51.340  1.00  0.00           H
ATOM   4301 HD13 LEU A 921      25.950  58.450  51.180  1.00  0.00           H
ATOM   4302  CD2 LEU A 921      25.860  55.760  50.230  1.00  0.00           C
ATOM   4303 HD21 LEU A 921      26.450  54.870  49.930  1.00  0.00           H
ATOM   4304 HD22 LEU A 921      25.950  56.500  49.410  1.00  0.00           H
ATOM   4305 HD23 LEU A 921      24.810  55.440  50.270  1.00  0.00           H
ATOM   4306  C   LEU A 921      30.340  56.140  51.190  1.00  0.00           C
ATOM   4307  O   LEU A 921      30.830  55.900  50.080  1.00  0.00           O
ATOM   4308  N   LEU A 922      31.020  56.850  52.150  1.00  0.00           N
ATOM   4309  HN  LEU A 922      30.600  57.160  53.000  1.00  0.00           H
ATOM   4310  CA  LEU A 922      32.370  57.260  51.940  1.00  0.00           C
ATOM   4311  HA  LEU A 922      32.260  57.830  51.020  1.00  0.00           H
ATOM   4312  CB  LEU A 922      32.770  58.290  53.060  1.00  0.00           C
ATOM   4313  HB1 LEU A 922      33.850  58.550  53.080  1.00  0.00           H
ATOM   4314  HB2 LEU A 922      32.430  57.820  54.000  1.00  0.00           H
ATOM   4315  CG  LEU A 922      32.010  59.610  52.860  1.00  0.00           C
ATOM   4316  HG  LEU A 922      30.980  59.330  52.550  1.00  0.00           H
ATOM   4317  CD1 LEU A 922      31.960  60.480  54.170  1.00  0.00           C
ATOM   4318 HD11 LEU A 922      31.390  61.380  53.840  1.00  0.00           H
ATOM   4319 HD12 LEU A 922      32.970  60.720  54.560  1.00  0.00           H
ATOM   4320 HD13 LEU A 922      31.390  59.880  54.910  1.00  0.00           H
ATOM   4321  CD2 LEU A 922      32.670  60.380  51.650  1.00  0.00           C
ATOM   4322 HD21 LEU A 922      32.290  59.960  50.690  1.00  0.00           H
ATOM   4323 HD22 LEU A 922      33.780  60.450  51.620  1.00  0.00           H
ATOM   4324 HD23 LEU A 922      32.290  61.400  51.840  1.00  0.00           H
ATOM   4325  C   LEU A 922      33.370  56.140  51.710  1.00  0.00           C
ATOM   4326  O   LEU A 922      34.150  56.180  50.790  1.00  0.00           O
ATOM   4327  N   CYS A 923      33.330  55.070  52.520  1.00  0.00           N
ATOM   4328  HN  CYS A 923      32.700  54.930  53.280  1.00  0.00           H
ATOM   4329  CA  CYS A 923      34.250  53.960  52.450  1.00  0.00           C
ATOM   4330  HA  CYS A 923      35.270  54.310  52.520  1.00  0.00           H
ATOM   4331  CB  CYS A 923      33.960  52.920  53.590  1.00  0.00           C
ATOM   4332  HB1 CYS A 923      32.950  52.480  53.420  1.00  0.00           H
ATOM   4333  HB2 CYS A 923      33.990  53.530  54.520  1.00  0.00           H
ATOM   4334  SG  CYS A 923      35.140  51.590  53.710  1.00  0.00           S
ATOM   4335  HG1 CYS A 923      34.310  50.600  54.010  1.00  0.00           H
ATOM   4336  C   CYS A 923      33.990  53.230  51.080  1.00  0.00           C
ATOM   4337  O   CYS A 923      34.930  52.820  50.400  1.00  0.00           O
ATOM   4338  N   THR A 924      32.700  53.100  50.720  1.00  0.00           N
ATOM   4339  HN  THR A 924      32.010  53.530  51.290  1.00  0.00           H
ATOM   4340  CA  THR A 924      32.330  52.440  49.500  1.00  0.00           C
ATOM   4341  HA  THR A 924      32.740  51.440  49.500  1.00  0.00           H
ATOM   4342  CB  THR A 924      30.780  52.470  49.300  1.00  0.00           C
ATOM   4343  HB  THR A 924      30.460  53.530  49.190  1.00  0.00           H
ATOM   4344  OG1 THR A 924      30.030  51.900  50.430  1.00  0.00           O
ATOM   4345  HG1 THR A 924      30.290  52.500  51.140  1.00  0.00           H
ATOM   4346  CG2 THR A 924      30.310  51.670  48.100  1.00  0.00           C
ATOM   4347 HG21 THR A 924      30.770  52.100  47.190  1.00  0.00           H
ATOM   4348 HG22 THR A 924      29.210  51.600  48.060  1.00  0.00           H
ATOM   4349 HG23 THR A 924      30.720  50.650  48.290  1.00  0.00           H
ATOM   4350  C   THR A 924      33.000  53.050  48.240  1.00  0.00           C
ATOM   4351  O   THR A 924      33.440  52.350  47.310  1.00  0.00           O
ATOM   4352  N   ILE A 925      33.230  54.370  48.190  1.00  0.00           N
ATOM   4353  HN  ILE A 925      32.960  55.000  48.920  1.00  0.00           H
ATOM   4354  CA  ILE A 925      33.960  55.050  47.190  1.00  0.00           C
ATOM   4355  HA  ILE A 925      33.550  54.770  46.230  1.00  0.00           H
ATOM   4356  CB  ILE A 925      33.980  56.550  47.370  1.00  0.00           C
ATOM   4357  HB  ILE A 925      34.300  56.860  48.390  1.00  0.00           H
ATOM   4358  CG2 ILE A 925      35.060  57.250  46.540  1.00  0.00           C
ATOM   4359 HG21 ILE A 925      36.090  57.120  46.950  1.00  0.00           H
ATOM   4360 HG22 ILE A 925      34.860  58.340  46.530  1.00  0.00           H
ATOM   4361 HG23 ILE A 925      35.040  56.890  45.500  1.00  0.00           H
ATOM   4362  CG1 ILE A 925      32.630  57.230  47.010  1.00  0.00           C
ATOM   4363 HG11 ILE A 925      31.840  56.650  47.550  1.00  0.00           H
ATOM   4364 HG12 ILE A 925      32.470  57.140  45.910  1.00  0.00           H
ATOM   4365  CD  ILE A 925      32.370  58.620  47.560  1.00  0.00           C
ATOM   4366  HD1 ILE A 925      33.260  59.290  47.530  1.00  0.00           H
ATOM   4367  HD2 ILE A 925      32.090  58.670  48.630  1.00  0.00           H
ATOM   4368  HD3 ILE A 925      31.630  59.110  46.910  1.00  0.00           H
ATOM   4369  C   ILE A 925      35.420  54.580  47.190  1.00  0.00           C
ATOM   4370  O   ILE A 925      35.990  54.370  46.050  1.00  0.00           O
ATOM   4371  N   LEU A 926      36.100  54.300  48.340  1.00  0.00           N
ATOM   4372  HN  LEU A 926      35.660  54.280  49.230  1.00  0.00           H
ATOM   4373  CA  LEU A 926      37.440  53.790  48.320  1.00  0.00           C
ATOM   4374  HA  LEU A 926      38.100  54.370  47.680  1.00  0.00           H
ATOM   4375  CB  LEU A 926      38.160  53.850  49.660  1.00  0.00           C
ATOM   4376  HB1 LEU A 926      39.240  53.580  49.560  1.00  0.00           H
ATOM   4377  HB2 LEU A 926      37.790  53.040  50.330  1.00  0.00           H
ATOM   4378  CG  LEU A 926      38.030  55.160  50.390  1.00  0.00           C
ATOM   4379  HG  LEU A 926      36.970  55.400  50.640  1.00  0.00           H
ATOM   4380  CD1 LEU A 926      38.750  54.970  51.680  1.00  0.00           C
ATOM   4381 HD11 LEU A 926      38.700  55.940  52.230  1.00  0.00           H
ATOM   4382 HD12 LEU A 926      39.750  54.530  51.510  1.00  0.00           H
ATOM   4383 HD13 LEU A 926      38.100  54.260  52.230  1.00  0.00           H
ATOM   4384  CD2 LEU A 926      38.580  56.260  49.570  1.00  0.00           C
ATOM   4385 HD21 LEU A 926      38.150  56.350  48.550  1.00  0.00           H
ATOM   4386 HD22 LEU A 926      39.630  55.930  49.380  1.00  0.00           H
ATOM   4387 HD23 LEU A 926      38.540  57.200  50.160  1.00  0.00           H
ATOM   4388  C   LEU A 926      37.350  52.290  47.820  1.00  0.00           C
ATOM   4389  O   LEU A 926      38.200  51.900  46.980  1.00  0.00           O
ATOM   4390  N   ILE A 927      36.370  51.400  48.210  1.00  0.00           N
ATOM   4391  HN  ILE A 927      35.640  51.750  48.800  1.00  0.00           H
ATOM   4392  CA  ILE A 927      36.240  50.050  47.620  1.00  0.00           C
ATOM   4393  HA  ILE A 927      37.210  49.660  47.830  1.00  0.00           H
ATOM   4394  CB  ILE A 927      35.300  49.160  48.500  1.00  0.00           C
ATOM   4395  HB  ILE A 927      34.270  49.500  48.270  1.00  0.00           H
ATOM   4396  CG2 ILE A 927      35.450  47.660  48.060  1.00  0.00           C
ATOM   4397 HG21 ILE A 927      35.090  47.570  47.010  1.00  0.00           H
ATOM   4398 HG22 ILE A 927      34.810  47.060  48.730  1.00  0.00           H
ATOM   4399 HG23 ILE A 927      36.460  47.190  48.020  1.00  0.00           H
ATOM   4400  CG1 ILE A 927      35.520  49.250  50.030  1.00  0.00           C
ATOM   4401 HG11 ILE A 927      34.890  48.600  50.670  1.00  0.00           H
ATOM   4402 HG12 ILE A 927      35.210  50.260  50.340  1.00  0.00           H
ATOM   4403  CD  ILE A 927      37.020  49.070  50.520  1.00  0.00           C
ATOM   4404  HD1 ILE A 927      37.290  48.020  50.300  1.00  0.00           H
ATOM   4405  HD2 ILE A 927      37.080  49.400  51.580  1.00  0.00           H
ATOM   4406  HD3 ILE A 927      37.780  49.670  49.970  1.00  0.00           H
ATOM   4407  C   ILE A 927      35.940  50.060  46.100  1.00  0.00           C
ATOM   4408  O   ILE A 927      36.430  49.230  45.310  1.00  0.00           O
ATOM   4409  N   PHE A 928      35.220  51.100  45.620  1.00  0.00           N
ATOM   4410  HN  PHE A 928      34.710  51.690  46.250  1.00  0.00           H
ATOM   4411  CA  PHE A 928      35.000  51.300  44.220  1.00  0.00           C
ATOM   4412  HA  PHE A 928      34.430  50.420  43.940  1.00  0.00           H
ATOM   4413  CB  PHE A 928      33.940  52.470  44.090  1.00  0.00           C
ATOM   4414  HB1 PHE A 928      34.300  53.350  44.680  1.00  0.00           H
ATOM   4415  HB2 PHE A 928      32.960  52.230  44.560  1.00  0.00           H
ATOM   4416  CG  PHE A 928      33.790  53.060  42.750  1.00  0.00           C
ATOM   4417  CD1 PHE A 928      32.650  52.770  41.910  1.00  0.00           C
ATOM   4418  HD1 PHE A 928      31.940  52.060  42.330  1.00  0.00           H
ATOM   4419  CE1 PHE A 928      32.460  53.420  40.640  1.00  0.00           C
ATOM   4420  HE1 PHE A 928      31.560  53.260  40.070  1.00  0.00           H
ATOM   4421  CZ  PHE A 928      33.510  54.240  40.220  1.00  0.00           C
ATOM   4422  HZ  PHE A 928      33.520  54.710  39.250  1.00  0.00           H
ATOM   4423  CD2 PHE A 928      34.660  54.070  42.340  1.00  0.00           C
ATOM   4424  HD2 PHE A 928      35.510  54.380  42.930  1.00  0.00           H
ATOM   4425  CE2 PHE A 928      34.540  54.560  41.010  1.00  0.00           C
ATOM   4426  HE2 PHE A 928      35.200  55.350  40.710  1.00  0.00           H
ATOM   4427  C   PHE A 928      36.220  51.390  43.360  1.00  0.00           C
ATOM   4428  O   PHE A 928      36.340  50.660  42.390  1.00  0.00           O
ATOM   4429  N   MET A 929      37.170  52.220  43.850  1.00  0.00           N
ATOM   4430  HN  MET A 929      36.970  52.680  44.720  1.00  0.00           H
ATOM   4431  CA  MET A 929      38.280  52.630  43.120  1.00  0.00           C
ATOM   4432  HA  MET A 929      37.830  53.120  42.290  1.00  0.00           H
ATOM   4433  CB  MET A 929      39.070  53.690  43.970  1.00  0.00           C
ATOM   4434  HB1 MET A 929      40.180  53.730  43.830  1.00  0.00           H
ATOM   4435  HB2 MET A 929      38.900  53.440  45.030  1.00  0.00           H
ATOM   4436  CG  MET A 929      38.580  55.120  43.770  1.00  0.00           C
ATOM   4437  HG1 MET A 929      39.140  55.770  44.480  1.00  0.00           H
ATOM   4438  HG2 MET A 929      37.520  55.160  44.100  1.00  0.00           H
ATOM   4439  SD  MET A 929      38.630  55.810  42.090  1.00  0.00           S
ATOM   4440  CE  MET A 929      40.330  56.530  42.500  1.00  0.00           C
ATOM   4441  HE1 MET A 929      41.020  55.830  43.020  1.00  0.00           H
ATOM   4442  HE2 MET A 929      40.090  57.410  43.140  1.00  0.00           H
ATOM   4443  HE3 MET A 929      40.920  56.770  41.600  1.00  0.00           H
ATOM   4444  C   MET A 929      39.180  51.520  42.630  1.00  0.00           C
ATOM   4445  O   MET A 929      39.540  51.440  41.490  1.00  0.00           O
ATOM   4446  N   ASP A 930      39.470  50.560  43.500  1.00  0.00           N
ATOM   4447  HN  ASP A 930      39.180  50.800  44.430  1.00  0.00           H
ATOM   4448  CA  ASP A 930      40.230  49.370  43.300  1.00  0.00           C
ATOM   4449  HA  ASP A 930      41.050  49.550  42.640  1.00  0.00           H
ATOM   4450  CB  ASP A 930      40.600  48.940  44.760  1.00  0.00           C
ATOM   4451  HB1 ASP A 930      40.830  47.860  44.930  1.00  0.00           H
ATOM   4452  HB2 ASP A 930      39.800  49.110  45.510  1.00  0.00           H
ATOM   4453  CG  ASP A 930      41.840  49.740  45.240  1.00  0.00           C
ATOM   4454  OD1 ASP A 930      41.680  50.420  46.290  1.00  0.00           O
ATOM   4455  OD2 ASP A 930      42.890  49.700  44.570  1.00  0.00           O
ATOM   4456  C   ASP A 930      39.480  48.190  42.770  1.00  0.00           C
ATOM   4457  O   ASP A 930      40.060  47.560  41.910  1.00  0.00           O
ATOM   4458  N   GLN A 931      38.260  47.910  43.230  1.00  0.00           N
ATOM   4459  HN  GLN A 931      37.840  48.420  43.970  1.00  0.00           H
ATOM   4460  CA  GLN A 931      37.450  46.810  42.580  1.00  0.00           C
ATOM   4461  HA  GLN A 931      37.920  45.850  42.660  1.00  0.00           H
ATOM   4462  CB  GLN A 931      36.190  46.550  43.310  1.00  0.00           C
ATOM   4463  HB1 GLN A 931      35.490  45.890  42.750  1.00  0.00           H
ATOM   4464  HB2 GLN A 931      35.670  47.530  43.340  1.00  0.00           H
ATOM   4465  CG  GLN A 931      36.370  45.770  44.640  1.00  0.00           C
ATOM   4466  HG1 GLN A 931      35.420  45.440  45.110  1.00  0.00           H
ATOM   4467  HG2 GLN A 931      36.690  46.580  45.330  1.00  0.00           H
ATOM   4468  CD  GLN A 931      37.230  44.530  44.650  1.00  0.00           C
ATOM   4469  OE1 GLN A 931      38.290  44.540  45.210  1.00  0.00           O
ATOM   4470  NE2 GLN A 931      36.710  43.460  43.920  1.00  0.00           N
ATOM   4471 HE21 GLN A 931      37.400  42.760  43.800  1.00  0.00           H
ATOM   4472 HE22 GLN A 931      35.930  43.570  43.290  1.00  0.00           H
ATOM   4473  C   GLN A 931      37.260  47.110  41.050  1.00  0.00           C
ATOM   4474  O   GLN A 931      37.630  46.350  40.160  1.00  0.00           O
ATOM   4475  N   GLN A 932      36.690  48.260  40.760  1.00  0.00           N
ATOM   4476  HN  GLN A 932      36.330  48.900  41.430  1.00  0.00           H
ATOM   4477  CA  GLN A 932      36.270  48.590  39.390  1.00  0.00           C
ATOM   4478  HA  GLN A 932      35.500  47.960  38.980  1.00  0.00           H
ATOM   4479  CB  GLN A 932      35.550  49.940  39.410  1.00  0.00           C
ATOM   4480  HB1 GLN A 932      35.280  50.200  38.370  1.00  0.00           H
ATOM   4481  HB2 GLN A 932      36.210  50.750  39.780  1.00  0.00           H
ATOM   4482  CG  GLN A 932      34.250  49.930  40.260  1.00  0.00           C
ATOM   4483  HG1 GLN A 932      33.680  50.870  40.070  1.00  0.00           H
ATOM   4484  HG2 GLN A 932      34.370  49.820  41.350  1.00  0.00           H
ATOM   4485  CD  GLN A 932      33.330  48.760  39.820  1.00  0.00           C
ATOM   4486  OE1 GLN A 932      33.300  47.790  40.560  1.00  0.00           O
ATOM   4487  NE2 GLN A 932      32.650  48.770  38.700  1.00  0.00           N
ATOM   4488 HE21 GLN A 932      32.210  47.910  38.410  1.00  0.00           H
ATOM   4489 HE22 GLN A 932      32.660  49.510  38.020  1.00  0.00           H
ATOM   4490  C   GLN A 932      37.390  48.800  38.380  1.00  0.00           C
ATOM   4491  O   GLN A 932      37.200  48.550  37.200  1.00  0.00           O
ATOM   4492  N   ILE A 933      38.530  49.400  38.840  1.00  0.00           N
ATOM   4493  HN  ILE A 933      38.590  49.700  39.790  1.00  0.00           H
ATOM   4494  CA  ILE A 933      39.700  49.590  38.050  1.00  0.00           C
ATOM   4495  HA  ILE A 933      39.370  49.840  37.050  1.00  0.00           H
ATOM   4496  CB  ILE A 933      40.650  50.670  38.480  1.00  0.00           C
ATOM   4497  HB  ILE A 933      40.780  50.420  39.550  1.00  0.00           H
ATOM   4498  CG2 ILE A 933      41.980  50.490  37.730  1.00  0.00           C
ATOM   4499 HG21 ILE A 933      41.860  50.070  36.710  1.00  0.00           H
ATOM   4500 HG22 ILE A 933      42.710  49.880  38.300  1.00  0.00           H
ATOM   4501 HG23 ILE A 933      42.450  51.500  37.660  1.00  0.00           H
ATOM   4502  CG1 ILE A 933      39.920  52.050  38.450  1.00  0.00           C
ATOM   4503 HG11 ILE A 933      40.460  52.760  39.100  1.00  0.00           H
ATOM   4504 HG12 ILE A 933      38.930  51.890  38.940  1.00  0.00           H
ATOM   4505  CD  ILE A 933      39.770  52.640  37.060  1.00  0.00           C
ATOM   4506  HD1 ILE A 933      38.990  53.420  37.010  1.00  0.00           H
ATOM   4507  HD2 ILE A 933      39.410  51.830  36.380  1.00  0.00           H
ATOM   4508  HD3 ILE A 933      40.710  53.070  36.650  1.00  0.00           H
ATOM   4509  C   ILE A 933      40.300  48.260  37.760  1.00  0.00           C
ATOM   4510  O   ILE A 933      40.540  47.910  36.610  1.00  0.00           O
ATOM   4511  N   THR A 934      40.460  47.290  38.710  1.00  0.00           N
ATOM   4512  HN  THR A 934      40.190  47.420  39.650  1.00  0.00           H
ATOM   4513  CA  THR A 934      40.920  45.910  38.480  1.00  0.00           C
ATOM   4514  HA  THR A 934      41.830  46.010  37.920  1.00  0.00           H
ATOM   4515  CB  THR A 934      41.200  45.090  39.800  1.00  0.00           C
ATOM   4516  HB  THR A 934      40.300  45.030  40.440  1.00  0.00           H
ATOM   4517  OG1 THR A 934      42.260  45.720  40.560  1.00  0.00           O
ATOM   4518  HG1 THR A 934      41.860  46.390  41.120  1.00  0.00           H
ATOM   4519  CG2 THR A 934      41.760  43.760  39.320  1.00  0.00           C
ATOM   4520 HG21 THR A 934      42.530  43.900  38.540  1.00  0.00           H
ATOM   4521 HG22 THR A 934      40.910  43.160  38.900  1.00  0.00           H
ATOM   4522 HG23 THR A 934      42.110  43.230  40.230  1.00  0.00           H
ATOM   4523  C   THR A 934      39.940  45.180  37.520  1.00  0.00           C
ATOM   4524  O   THR A 934      40.380  44.450  36.600  1.00  0.00           O
ATOM   4525  N   ALA A 935      38.610  45.390  37.610  1.00  0.00           N
ATOM   4526  HN  ALA A 935      38.260  46.040  38.290  1.00  0.00           H
ATOM   4527  CA  ALA A 935      37.630  44.730  36.800  1.00  0.00           C
ATOM   4528  HA  ALA A 935      37.830  43.680  36.870  1.00  0.00           H
ATOM   4529  CB  ALA A 935      36.270  45.120  37.330  1.00  0.00           C
ATOM   4530  HB1 ALA A 935      35.880  46.070  36.920  1.00  0.00           H
ATOM   4531  HB2 ALA A 935      36.280  44.870  38.410  1.00  0.00           H
ATOM   4532  HB3 ALA A 935      35.640  44.330  36.860  1.00  0.00           H
ATOM   4533  C   ALA A 935      37.750  45.100  35.330  1.00  0.00           C
ATOM   4534  O   ALA A 935      37.700  44.200  34.450  1.00  0.00           O
ATOM   4535  N   VAL A 936      37.910  46.380  35.040  1.00  0.00           N
ATOM   4536  HN  VAL A 936      37.870  47.000  35.810  1.00  0.00           H
ATOM   4537  CA  VAL A 936      38.150  46.990  33.720  1.00  0.00           C
ATOM   4538  HA  VAL A 936      37.340  46.770  33.040  1.00  0.00           H
ATOM   4539  CB  VAL A 936      38.320  48.490  33.820  1.00  0.00           C
ATOM   4540  HB  VAL A 936      38.960  48.740  34.680  1.00  0.00           H
ATOM   4541  CG1 VAL A 936      38.800  49.150  32.490  1.00  0.00           C
ATOM   4542 HG11 VAL A 936      38.790  50.240  32.700  1.00  0.00           H
ATOM   4543 HG12 VAL A 936      38.120  48.950  31.640  1.00  0.00           H
ATOM   4544 HG13 VAL A 936      39.880  49.000  32.250  1.00  0.00           H
ATOM   4545  CG2 VAL A 936      37.010  49.110  34.170  1.00  0.00           C
ATOM   4546 HG21 VAL A 936      36.310  48.650  34.920  1.00  0.00           H
ATOM   4547 HG22 VAL A 936      36.380  49.080  33.260  1.00  0.00           H
ATOM   4548 HG23 VAL A 936      37.140  50.190  34.390  1.00  0.00           H
ATOM   4549  C   VAL A 936      39.420  46.450  33.100  1.00  0.00           C
ATOM   4550  O   VAL A 936      39.500  45.900  32.010  1.00  0.00           O
ATOM   4551  N   ILE A 937      40.470  46.500  33.920  1.00  0.00           N
ATOM   4552  HN  ILE A 937      40.210  46.860  34.800  1.00  0.00           H
ATOM   4553  CA  ILE A 937      41.810  46.190  33.400  1.00  0.00           C
ATOM   4554  HA  ILE A 937      41.880  46.500  32.370  1.00  0.00           H
ATOM   4555  CB  ILE A 937      42.920  46.830  34.270  1.00  0.00           C
ATOM   4556  HB  ILE A 937      42.640  46.600  35.330  1.00  0.00           H
ATOM   4557  CG2 ILE A 937      44.330  46.250  33.920  1.00  0.00           C
ATOM   4558 HG21 ILE A 937      45.100  46.950  34.300  1.00  0.00           H
ATOM   4559 HG22 ILE A 937      44.560  46.210  32.830  1.00  0.00           H
ATOM   4560 HG23 ILE A 937      44.480  45.250  34.390  1.00  0.00           H
ATOM   4561  CG1 ILE A 937      42.910  48.400  34.180  1.00  0.00           C
ATOM   4562 HG11 ILE A 937      43.680  48.850  34.840  1.00  0.00           H
ATOM   4563 HG12 ILE A 937      41.960  48.850  34.520  1.00  0.00           H
ATOM   4564  CD  ILE A 937      43.070  48.880  32.720  1.00  0.00           C
ATOM   4565  HD1 ILE A 937      43.830  48.270  32.200  1.00  0.00           H
ATOM   4566  HD2 ILE A 937      43.340  49.970  32.700  1.00  0.00           H
ATOM   4567  HD3 ILE A 937      42.120  48.770  32.160  1.00  0.00           H
ATOM   4568  C   ILE A 937      42.040  44.720  33.220  1.00  0.00           C
ATOM   4569  O   ILE A 937      42.700  44.310  32.210  1.00  0.00           O
ATOM   4570  N   ILE A 938      41.610  43.840  34.110  1.00  0.00           N
ATOM   4571  HN  ILE A 938      41.170  44.140  34.950  1.00  0.00           H
ATOM   4572  CA  ILE A 938      41.920  42.390  33.910  1.00  0.00           C
ATOM   4573  HA  ILE A 938      43.000  42.370  33.880  1.00  0.00           H
ATOM   4574  CB  ILE A 938      41.440  41.600  35.140  1.00  0.00           C
ATOM   4575  HB  ILE A 938      41.920  42.150  35.980  1.00  0.00           H
ATOM   4576  CG2 ILE A 938      39.910  41.680  35.360  1.00  0.00           C
ATOM   4577 HG21 ILE A 938      39.480  42.690  35.210  1.00  0.00           H
ATOM   4578 HG22 ILE A 938      39.610  41.500  36.400  1.00  0.00           H
ATOM   4579 HG23 ILE A 938      39.270  40.990  34.780  1.00  0.00           H
ATOM   4580  CG1 ILE A 938      41.720  40.060  35.100  1.00  0.00           C
ATOM   4581 HG11 ILE A 938      41.180  39.670  34.220  1.00  0.00           H
ATOM   4582 HG12 ILE A 938      41.300  39.620  36.030  1.00  0.00           H
ATOM   4583  CD  ILE A 938      43.220  39.720  35.040  1.00  0.00           C
ATOM   4584  HD1 ILE A 938      43.410  38.750  34.530  1.00  0.00           H
ATOM   4585  HD2 ILE A 938      43.630  39.610  36.060  1.00  0.00           H
ATOM   4586  HD3 ILE A 938      43.890  40.470  34.590  1.00  0.00           H
ATOM   4587  C   ILE A 938      41.390  41.750  32.640  1.00  0.00           C
ATOM   4588  O   ILE A 938      41.980  40.850  32.040  1.00  0.00           O
ATOM   4589  N   ASN A 939      40.180  42.140  32.240  1.00  0.00           N
ATOM   4590  HN  ASN A 939      39.860  43.020  32.560  1.00  0.00           H
ATOM   4591  CA  ASN A 939      39.450  41.660  31.090  1.00  0.00           C
ATOM   4592  HA  ASN A 939      39.730  40.620  30.980  1.00  0.00           H
ATOM   4593  CB  ASN A 939      37.850  41.920  31.260  1.00  0.00           C
ATOM   4594  HB1 ASN A 939      37.290  41.680  30.340  1.00  0.00           H
ATOM   4595  HB2 ASN A 939      37.830  43.000  31.520  1.00  0.00           H
ATOM   4596  CG  ASN A 939      37.260  41.090  32.360  1.00  0.00           C
ATOM   4597  OD1 ASN A 939      36.900  39.940  32.110  1.00  0.00           O
ATOM   4598  ND2 ASN A 939      36.910  41.610  33.580  1.00  0.00           N
ATOM   4599 HD21 ASN A 939      37.230  42.530  33.830  1.00  0.00           H
ATOM   4600 HD22 ASN A 939      36.300  41.200  34.240  1.00  0.00           H
ATOM   4601  C   ASN A 939      39.800  42.370  29.810  1.00  0.00           C
ATOM   4602  O   ASN A 939      39.080  42.280  28.810  1.00  0.00           O
ATOM   4603  N   ARG A 940      40.930  43.170  29.820  1.00  0.00           N
ATOM   4604  HN  ARG A 940      41.510  43.100  30.630  1.00  0.00           H
ATOM   4605  CA  ARG A 940      41.430  43.890  28.680  1.00  0.00           C
ATOM   4606  HA  ARG A 940      40.630  44.510  28.330  1.00  0.00           H
ATOM   4607  CB  ARG A 940      42.660  44.790  28.890  1.00  0.00           C
ATOM   4608  HB1 ARG A 940      42.450  45.590  29.640  1.00  0.00           H
ATOM   4609  HB2 ARG A 940      42.820  45.350  27.940  1.00  0.00           H
ATOM   4610  CG  ARG A 940      43.930  43.990  29.320  1.00  0.00           C
ATOM   4611  HG1 ARG A 940      44.250  43.240  28.570  1.00  0.00           H
ATOM   4612  HG2 ARG A 940      43.700  43.360  30.200  1.00  0.00           H
ATOM   4613  CD  ARG A 940      45.130  44.860  29.490  1.00  0.00           C
ATOM   4614  HD1 ARG A 940      44.730  45.570  30.250  1.00  0.00           H
ATOM   4615  HD2 ARG A 940      45.440  45.230  28.500  1.00  0.00           H
ATOM   4616  NE  ARG A 940      46.260  44.030  30.090  1.00  0.00           N
ATOM   4617  HE  ARG A 940      46.210  43.050  30.220  1.00  0.00           H
ATOM   4618  CZ  ARG A 940      47.490  44.590  30.300  1.00  0.00           C
ATOM   4619  NH1 ARG A 940      48.450  43.740  30.620  1.00  0.00           N
ATOM   4620 HH11 ARG A 940      48.090  42.850  30.890  1.00  0.00           H
ATOM   4621 HH12 ARG A 940      49.340  44.170  30.470  1.00  0.00           H
ATOM   4622  NH2 ARG A 940      47.730  45.840  30.210  1.00  0.00           N
ATOM   4623 HH21 ARG A 940      46.950  46.410  29.950  1.00  0.00           H
ATOM   4624 HH22 ARG A 940      48.600  46.160  30.570  1.00  0.00           H
ATOM   4625  C   ARG A 940      41.640  42.980  27.490  1.00  0.00           C
ATOM   4626  O   ARG A 940      42.070  41.830  27.670  1.00  0.00           O
ATOM   4627  N   LYS A 941      41.250  43.380  26.300  1.00  0.00           N
ATOM   4628  HN  LYS A 941      40.950  44.320  26.140  1.00  0.00           H
ATOM   4629  CA  LYS A 941      41.170  42.580  25.110  1.00  0.00           C
ATOM   4630  HA  LYS A 941      40.560  41.710  25.330  1.00  0.00           H
ATOM   4631  CB  LYS A 941      40.470  43.270  23.890  1.00  0.00           C
ATOM   4632  HB1 LYS A 941      40.770  42.840  22.900  1.00  0.00           H
ATOM   4633  HB2 LYS A 941      40.920  44.280  23.810  1.00  0.00           H
ATOM   4634  CG  LYS A 941      39.000  43.530  24.150  1.00  0.00           C
ATOM   4635  HG1 LYS A 941      39.010  44.240  24.990  1.00  0.00           H
ATOM   4636  HG2 LYS A 941      38.540  42.540  24.380  1.00  0.00           H
ATOM   4637  CD  LYS A 941      38.390  44.300  22.990  1.00  0.00           C
ATOM   4638  HD1 LYS A 941      39.160  45.070  22.730  1.00  0.00           H
ATOM   4639  HD2 LYS A 941      37.420  44.730  23.330  1.00  0.00           H
ATOM   4640  CE  LYS A 941      38.050  43.370  21.770  1.00  0.00           C
ATOM   4641  HE1 LYS A 941      37.470  42.470  22.060  1.00  0.00           H
ATOM   4642  HE2 LYS A 941      38.930  42.860  21.320  1.00  0.00           H
ATOM   4643  NZ  LYS A 941      37.500  44.270  20.740  1.00  0.00           N
ATOM   4644  HZ1 LYS A 941      38.120  45.080  20.510  1.00  0.00           H
ATOM   4645  HZ2 LYS A 941      36.540  44.620  20.950  1.00  0.00           H
ATOM   4646  HZ3 LYS A 941      37.510  43.690  19.860  1.00  0.00           H
ATOM   4647  C   LYS A 941      42.480  41.930  24.660  1.00  0.00           C
ATOM   4648  O   LYS A 941      42.330  40.800  24.210  1.00  0.00           O
ATOM   4649  N   GLU A 942      43.670  42.570  24.890  1.00  0.00           N
ATOM   4650  HN  GLU A 942      43.680  43.550  25.110  1.00  0.00           H
ATOM   4651  CA  GLU A 942      45.010  42.020  24.720  1.00  0.00           C
ATOM   4652  HA  GLU A 942      45.150  41.540  23.750  1.00  0.00           H
ATOM   4653  CB  GLU A 942      46.080  43.120  24.950  1.00  0.00           C
ATOM   4654  HB1 GLU A 942      45.980  43.730  24.020  1.00  0.00           H
ATOM   4655  HB2 GLU A 942      47.070  42.620  24.980  1.00  0.00           H
ATOM   4656  CG  GLU A 942      45.840  44.000  26.190  1.00  0.00           C
ATOM   4657  HG1 GLU A 942      45.860  43.400  27.130  1.00  0.00           H
ATOM   4658  HG2 GLU A 942      44.860  44.510  26.100  1.00  0.00           H
ATOM   4659  CD  GLU A 942      46.890  45.090  26.310  1.00  0.00           C
ATOM   4660  OE1 GLU A 942      48.050  44.790  26.480  1.00  0.00           O
ATOM   4661  OE2 GLU A 942      46.480  46.270  26.210  1.00  0.00           O
ATOM   4662  C   GLU A 942      45.200  40.770  25.620  1.00  0.00           C
ATOM   4663  O   GLU A 942      45.970  39.900  25.360  1.00  0.00           O
ATOM   4664  N   HSD A 943      44.520  40.530  26.790  1.00  0.00           N
ATOM   4665  HN  HSD A 943      43.760  41.110  27.100  1.00  0.00           H
ATOM   4666  CA  HSD A 943      44.740  39.300  27.540  1.00  0.00           C
ATOM   4667  HA  HSD A 943      45.820  39.150  27.570  1.00  0.00           H
ATOM   4668  CB  HSD A 943      44.140  39.500  28.940  1.00  0.00           C
ATOM   4669  HB1 HSD A 943      44.070  38.530  29.450  1.00  0.00           H
ATOM   4670  HB2 HSD A 943      43.090  39.810  28.830  1.00  0.00           H
ATOM   4671  ND1 HSD A 943      44.670  40.520  31.230  1.00  0.00           N
ATOM   4672  HD1 HSD A 943      43.740  40.400  31.560  1.00  0.00           H
ATOM   4673  CG  HSD A 943      44.950  40.380  29.890  1.00  0.00           C
ATOM   4674  CE1 HSD A 943      45.740  41.090  31.840  1.00  0.00           C
ATOM   4675  HE1 HSD A 943      45.600  41.350  32.890  1.00  0.00           H
ATOM   4676  NE2 HSD A 943      46.740  41.330  31.030  1.00  0.00           N
ATOM   4677  CD2 HSD A 943      46.260  40.890  29.800  1.00  0.00           C
ATOM   4678  HD2 HSD A 943      46.990  40.690  29.010  1.00  0.00           H
ATOM   4679  C   HSD A 943      44.120  38.090  26.760  1.00  0.00           C
ATOM   4680  O   HSD A 943      44.650  36.960  26.770  1.00  0.00           O
ATOM   4681  N   LYS A 944      42.980  38.410  26.100  1.00  0.00           N
ATOM   4682  HN  LYS A 944      42.710  39.370  26.100  1.00  0.00           H
ATOM   4683  CA  LYS A 944      42.180  37.480  25.220  1.00  0.00           C
ATOM   4684  HA  LYS A 944      41.460  38.240  24.990  1.00  0.00           H
ATOM   4685  CB  LYS A 944      42.890  36.860  24.010  1.00  0.00           C
ATOM   4686  HB1 LYS A 944      42.240  36.220  23.390  1.00  0.00           H
ATOM   4687  HB2 LYS A 944      43.640  36.130  24.360  1.00  0.00           H
ATOM   4688  CG  LYS A 944      43.490  37.900  23.150  1.00  0.00           C
ATOM   4689  HG1 LYS A 944      44.240  38.430  23.780  1.00  0.00           H
ATOM   4690  HG2 LYS A 944      42.740  38.690  22.930  1.00  0.00           H
ATOM   4691  CD  LYS A 944      44.150  37.340  21.870  1.00  0.00           C
ATOM   4692  HD1 LYS A 944      43.340  36.790  21.350  1.00  0.00           H
ATOM   4693  HD2 LYS A 944      44.990  36.660  22.100  1.00  0.00           H
ATOM   4694  CE  LYS A 944      44.720  38.380  20.920  1.00  0.00           C
ATOM   4695  HE1 LYS A 944      45.290  39.040  21.610  1.00  0.00           H
ATOM   4696  HE2 LYS A 944      43.920  38.910  20.370  1.00  0.00           H
ATOM   4697  NZ  LYS A 944      45.620  37.810  19.890  1.00  0.00           N
ATOM   4698  HZ1 LYS A 944      45.770  38.460  19.090  1.00  0.00           H
ATOM   4699  HZ2 LYS A 944      45.010  37.100  19.430  1.00  0.00           H
ATOM   4700  HZ3 LYS A 944      46.530  37.430  20.180  1.00  0.00           H
ATOM   4701  C   LYS A 944      41.590  36.430  26.060  1.00  0.00           C
ATOM   4702  O   LYS A 944      41.610  35.230  25.730  1.00  0.00           O
ATOM   4703  N   LEU A 945      41.060  36.770  27.230  1.00  0.00           N
ATOM   4704  HN  LEU A 945      40.980  37.770  27.340  1.00  0.00           H
ATOM   4705  CA  LEU A 945      40.290  35.960  28.120  1.00  0.00           C
ATOM   4706  HA  LEU A 945      40.990  35.170  28.320  1.00  0.00           H
ATOM   4707  CB  LEU A 945      40.030  36.660  29.430  1.00  0.00           C
ATOM   4708  HB1 LEU A 945      39.380  36.040  30.080  1.00  0.00           H
ATOM   4709  HB2 LEU A 945      39.520  37.640  29.230  1.00  0.00           H
ATOM   4710  CG  LEU A 945      41.300  37.210  30.070  1.00  0.00           C
ATOM   4711  HG  LEU A 945      41.760  38.000  29.430  1.00  0.00           H
ATOM   4712  CD1 LEU A 945      40.760  37.750  31.370  1.00  0.00           C
ATOM   4713 HD11 LEU A 945      41.510  38.170  32.060  1.00  0.00           H
ATOM   4714 HD12 LEU A 945      40.280  36.960  32.000  1.00  0.00           H
ATOM   4715 HD13 LEU A 945      39.970  38.480  31.100  1.00  0.00           H
ATOM   4716  CD2 LEU A 945      42.410  36.190  30.340  1.00  0.00           C
ATOM   4717 HD21 LEU A 945      43.070  36.620  31.130  1.00  0.00           H
ATOM   4718 HD22 LEU A 945      43.030  35.960  29.450  1.00  0.00           H
ATOM   4719 HD23 LEU A 945      41.960  35.300  30.800  1.00  0.00           H
ATOM   4720  C   LEU A 945      39.040  35.260  27.470  1.00  0.00           C
ATOM   4721  O   LEU A 945      38.470  35.780  26.540  1.00  0.00           O
ATOM   4722  N   LYS A 946      38.760  33.990  27.920  1.00  0.00           N
ATOM   4723  HN  LYS A 946      39.340  33.580  28.620  1.00  0.00           H
ATOM   4724  CA  LYS A 946      37.490  33.280  27.590  1.00  0.00           C
ATOM   4725  HA  LYS A 946      36.790  34.080  27.400  1.00  0.00           H
ATOM   4726  CB  LYS A 946      37.660  32.230  26.380  1.00  0.00           C
ATOM   4727  HB1 LYS A 946      37.660  32.850  25.450  1.00  0.00           H
ATOM   4728  HB2 LYS A 946      36.760  31.590  26.340  1.00  0.00           H
ATOM   4729  CG  LYS A 946      38.910  31.310  26.240  1.00  0.00           C
ATOM   4730  HG1 LYS A 946      39.800  31.950  26.100  1.00  0.00           H
ATOM   4731  HG2 LYS A 946      38.900  30.790  25.270  1.00  0.00           H
ATOM   4732  CD  LYS A 946      38.980  30.330  27.360  1.00  0.00           C
ATOM   4733  HD1 LYS A 946      38.150  29.620  27.160  1.00  0.00           H
ATOM   4734  HD2 LYS A 946      38.840  30.770  28.370  1.00  0.00           H
ATOM   4735  CE  LYS A 946      40.240  29.500  27.380  1.00  0.00           C
ATOM   4736  HE1 LYS A 946      40.180  28.720  26.590  1.00  0.00           H
ATOM   4737  HE2 LYS A 946      40.380  29.010  28.370  1.00  0.00           H
ATOM   4738  NZ  LYS A 946      41.490  30.290  27.240  1.00  0.00           N
ATOM   4739  HZ1 LYS A 946      41.740  30.530  26.270  1.00  0.00           H
ATOM   4740  HZ2 LYS A 946      42.270  29.770  27.670  1.00  0.00           H
ATOM   4741  HZ3 LYS A 946      41.470  31.130  27.860  1.00  0.00           H
ATOM   4742  C   LYS A 946      36.790  32.600  28.820  1.00  0.00           C
ATOM   4743  O   LYS A 946      35.630  32.260  28.700  1.00  0.00           O
ATOM   4744  N   LYS A 947      37.410  32.510  30.000  1.00  0.00           N
ATOM   4745  HN  LYS A 947      38.360  32.810  30.030  1.00  0.00           H
ATOM   4746  CA  LYS A 947      36.910  31.950  31.240  1.00  0.00           C
ATOM   4747  HA  LYS A 947      35.940  31.520  30.980  1.00  0.00           H
ATOM   4748  CB  LYS A 947      37.780  30.820  31.760  1.00  0.00           C
ATOM   4749  HB1 LYS A 947      37.450  30.500  32.760  1.00  0.00           H
ATOM   4750  HB2 LYS A 947      38.820  31.190  31.620  1.00  0.00           H
ATOM   4751  CG  LYS A 947      37.680  29.500  30.870  1.00  0.00           C
ATOM   4752  HG1 LYS A 947      37.880  29.750  29.810  1.00  0.00           H
ATOM   4753  HG2 LYS A 947      36.610  29.210  31.030  1.00  0.00           H
ATOM   4754  CD  LYS A 947      38.510  28.370  31.300  1.00  0.00           C
ATOM   4755  HD1 LYS A 947      39.590  28.530  31.150  1.00  0.00           H
ATOM   4756  HD2 LYS A 947      38.240  27.460  30.720  1.00  0.00           H
ATOM   4757  CE  LYS A 947      38.320  27.910  32.800  1.00  0.00           C
ATOM   4758  HE1 LYS A 947      37.320  27.510  33.080  1.00  0.00           H
ATOM   4759  HE2 LYS A 947      38.620  28.730  33.480  1.00  0.00           H
ATOM   4760  NZ  LYS A 947      39.330  26.810  33.060  1.00  0.00           N
ATOM   4761  HZ1 LYS A 947      39.310  26.090  32.320  1.00  0.00           H
ATOM   4762  HZ2 LYS A 947      39.250  26.490  34.050  1.00  0.00           H
ATOM   4763  HZ3 LYS A 947      40.260  27.270  33.070  1.00  0.00           H
ATOM   4764  C   LYS A 947      36.810  33.050  32.310  1.00  0.00           C
ATOM   4765  O   LYS A 947      36.890  32.790  33.530  1.00  0.00           O
ATOM   4766  N   GLY A 948      36.770  34.370  31.860  1.00  0.00           N
ATOM   4767  HN  GLY A 948      36.860  34.580  30.880  1.00  0.00           H
ATOM   4768  CA  GLY A 948      36.500  35.470  32.760  1.00  0.00           C
ATOM   4769  HA1 GLY A 948      36.790  36.350  32.180  1.00  0.00           H
ATOM   4770  HA2 GLY A 948      37.180  35.370  33.590  1.00  0.00           H
ATOM   4771  C   GLY A 948      35.120  35.710  33.330  1.00  0.00           C
ATOM   4772  O   GLY A 948      34.250  34.870  33.360  1.00  0.00           O
ATOM   4773  N   ALA A 949      34.820  36.940  33.740  1.00  0.00           N
ATOM   4774  HN  ALA A 949      35.490  37.670  33.710  1.00  0.00           H
ATOM   4775  CA  ALA A 949      33.660  37.370  34.400  1.00  0.00           C
ATOM   4776  HA  ALA A 949      32.760  36.900  34.050  1.00  0.00           H
ATOM   4777  CB  ALA A 949      33.650  36.980  35.910  1.00  0.00           C
ATOM   4778  HB1 ALA A 949      32.930  37.650  36.420  1.00  0.00           H
ATOM   4779  HB2 ALA A 949      34.680  37.150  36.320  1.00  0.00           H
ATOM   4780  HB3 ALA A 949      33.390  35.890  35.930  1.00  0.00           H
ATOM   4781  C   ALA A 949      33.400  38.880  34.170  1.00  0.00           C
ATOM   4782  O   ALA A 949      34.310  39.580  33.860  1.00  0.00           O
ATOM   4783  N   GLY A 950      32.150  39.320  34.220  1.00  0.00           N
ATOM   4784  HN  GLY A 950      31.350  38.730  34.260  1.00  0.00           H
ATOM   4785  CA  GLY A 950      31.800  40.720  34.370  1.00  0.00           C
ATOM   4786  HA1 GLY A 950      30.710  40.740  34.280  1.00  0.00           H
ATOM   4787  HA2 GLY A 950      32.220  41.280  33.560  1.00  0.00           H
ATOM   4788  C   GLY A 950      32.260  41.430  35.560  1.00  0.00           C
ATOM   4789  O   GLY A 950      32.670  40.860  36.600  1.00  0.00           O
ATOM   4790  N   TYR A 951      32.100  42.750  35.520  1.00  0.00           N
ATOM   4791  HN  TYR A 951      31.650  43.110  34.720  1.00  0.00           H
ATOM   4792  CA  TYR A 951      32.530  43.700  36.530  1.00  0.00           C
ATOM   4793  HA  TYR A 951      33.610  43.560  36.560  1.00  0.00           H
ATOM   4794  CB  TYR A 951      32.320  45.120  36.050  1.00  0.00           C
ATOM   4795  HB1 TYR A 951      32.860  45.820  36.730  1.00  0.00           H
ATOM   4796  HB2 TYR A 951      31.250  45.420  35.990  1.00  0.00           H
ATOM   4797  CG  TYR A 951      32.990  45.480  34.720  1.00  0.00           C
ATOM   4798  CD1 TYR A 951      34.130  44.850  34.120  1.00  0.00           C
ATOM   4799  HD1 TYR A 951      34.500  43.950  34.600  1.00  0.00           H
ATOM   4800  CE1 TYR A 951      34.670  45.300  32.910  1.00  0.00           C
ATOM   4801  HE1 TYR A 951      35.520  44.740  32.560  1.00  0.00           H
ATOM   4802  CZ  TYR A 951      34.090  46.330  32.160  1.00  0.00           C
ATOM   4803  OH  TYR A 951      34.690  46.830  31.020  1.00  0.00           O
ATOM   4804  HH  TYR A 951      35.580  46.580  30.800  1.00  0.00           H
ATOM   4805  CD2 TYR A 951      32.500  46.590  33.980  1.00  0.00           C
ATOM   4806  HD2 TYR A 951      31.640  47.120  34.380  1.00  0.00           H
ATOM   4807  CE2 TYR A 951      32.950  47.020  32.730  1.00  0.00           C
ATOM   4808  HE2 TYR A 951      32.550  47.870  32.180  1.00  0.00           H
ATOM   4809  C   TYR A 951      31.920  43.540  37.910  1.00  0.00           C
ATOM   4810  O   TYR A 951      32.620  43.670  38.930  1.00  0.00           O
ATOM   4811  N   HSD A 952      30.570  43.320  37.970  1.00  0.00           N
ATOM   4812  HN  HSD A 952      30.130  43.170  37.080  1.00  0.00           H
ATOM   4813  CA  HSD A 952      29.790  43.220  39.190  1.00  0.00           C
ATOM   4814  HA  HSD A 952      30.070  44.080  39.780  1.00  0.00           H
ATOM   4815  CB  HSD A 952      28.280  43.400  38.900  1.00  0.00           C
ATOM   4816  HB1 HSD A 952      27.640  43.010  39.730  1.00  0.00           H
ATOM   4817  HB2 HSD A 952      28.050  42.790  38.000  1.00  0.00           H
ATOM   4818  ND1 HSD A 952      27.130  45.250  37.500  1.00  0.00           N
ATOM   4819  HD1 HSD A 952      26.540  44.590  37.030  1.00  0.00           H
ATOM   4820  CG  HSD A 952      27.880  44.880  38.630  1.00  0.00           C
ATOM   4821  CE1 HSD A 952      27.240  46.600  37.350  1.00  0.00           C
ATOM   4822  HE1 HSD A 952      26.720  47.110  36.520  1.00  0.00           H
ATOM   4823  NE2 HSD A 952      27.980  47.080  38.330  1.00  0.00           N
ATOM   4824  CD2 HSD A 952      28.400  46.000  39.080  1.00  0.00           C
ATOM   4825  HD2 HSD A 952      29.090  46.270  39.880  1.00  0.00           H
ATOM   4826  C   HSD A 952      30.030  42.030  40.040  1.00  0.00           C
ATOM   4827  O   HSD A 952      30.090  42.190  41.250  1.00  0.00           O
ATOM   4828  N   LEU A 953      30.430  40.900  39.420  1.00  0.00           N
ATOM   4829  HN  LEU A 953      30.330  40.890  38.430  1.00  0.00           H
ATOM   4830  CA  LEU A 953      30.760  39.670  40.120  1.00  0.00           C
ATOM   4831  HA  LEU A 953      29.830  39.520  40.650  1.00  0.00           H
ATOM   4832  CB  LEU A 953      30.760  38.480  39.130  1.00  0.00           C
ATOM   4833  HB1 LEU A 953      31.700  38.640  38.560  1.00  0.00           H
ATOM   4834  HB2 LEU A 953      29.990  38.280  38.350  1.00  0.00           H
ATOM   4835  CG  LEU A 953      30.920  37.070  39.760  1.00  0.00           C
ATOM   4836  HG  LEU A 953      31.690  37.030  40.550  1.00  0.00           H
ATOM   4837  CD1 LEU A 953      29.630  36.780  40.540  1.00  0.00           C
ATOM   4838 HD11 LEU A 953      29.740  35.820  41.090  1.00  0.00           H
ATOM   4839 HD12 LEU A 953      28.720  36.720  39.910  1.00  0.00           H
ATOM   4840 HD13 LEU A 953      29.420  37.530  41.340  1.00  0.00           H
ATOM   4841  CD2 LEU A 953      31.400  35.940  38.810  1.00  0.00           C
ATOM   4842 HD21 LEU A 953      30.710  35.700  37.970  1.00  0.00           H
ATOM   4843 HD22 LEU A 953      31.630  34.970  39.310  1.00  0.00           H
ATOM   4844 HD23 LEU A 953      32.320  36.390  38.400  1.00  0.00           H
ATOM   4845  C   LEU A 953      31.920  39.760  41.120  1.00  0.00           C
ATOM   4846  O   LEU A 953      31.870  39.360  42.300  1.00  0.00           O
ATOM   4847  N   ASP A 954      33.030  40.390  40.760  1.00  0.00           N
ATOM   4848  HN  ASP A 954      33.350  40.590  39.830  1.00  0.00           H
ATOM   4849  CA  ASP A 954      34.070  40.560  41.710  1.00  0.00           C
ATOM   4850  HA  ASP A 954      34.340  39.620  42.150  1.00  0.00           H
ATOM   4851  CB  ASP A 954      35.420  40.880  40.990  1.00  0.00           C
ATOM   4852  HB1 ASP A 954      35.710  40.140  40.210  1.00  0.00           H
ATOM   4853  HB2 ASP A 954      36.230  40.860  41.740  1.00  0.00           H
ATOM   4854  CG  ASP A 954      35.430  42.240  40.260  1.00  0.00           C
ATOM   4855  OD1 ASP A 954      35.350  42.410  39.050  1.00  0.00           O
ATOM   4856  OD2 ASP A 954      35.790  43.320  41.050  1.00  0.00           O
ATOM   4857  HD2 ASP A 954      35.550  44.140  40.610  1.00  0.00           H
ATOM   4858  C   ASP A 954      33.680  41.460  42.900  1.00  0.00           C
ATOM   4859  O   ASP A 954      34.130  41.220  44.030  1.00  0.00           O
ATOM   4860  N   LEU A 955      32.930  42.520  42.690  1.00  0.00           N
ATOM   4861  HN  LEU A 955      32.490  42.690  41.820  1.00  0.00           H
ATOM   4862  CA  LEU A 955      32.560  43.430  43.690  1.00  0.00           C
ATOM   4863  HA  LEU A 955      33.440  43.610  44.290  1.00  0.00           H
ATOM   4864  CB  LEU A 955      32.020  44.710  43.080  1.00  0.00           C
ATOM   4865  HB1 LEU A 955      31.360  44.600  42.190  1.00  0.00           H
ATOM   4866  HB2 LEU A 955      32.840  45.290  42.600  1.00  0.00           H
ATOM   4867  CG  LEU A 955      31.380  45.650  44.140  1.00  0.00           C
ATOM   4868  HG  LEU A 955      30.540  45.160  44.680  1.00  0.00           H
ATOM   4869  CD1 LEU A 955      32.470  45.980  45.210  1.00  0.00           C
ATOM   4870 HD11 LEU A 955      33.390  46.520  44.910  1.00  0.00           H
ATOM   4871 HD12 LEU A 955      32.840  45.050  45.710  1.00  0.00           H
ATOM   4872 HD13 LEU A 955      31.930  46.570  45.980  1.00  0.00           H
ATOM   4873  CD2 LEU A 955      30.800  46.870  43.440  1.00  0.00           C
ATOM   4874 HD21 LEU A 955      30.410  47.670  44.110  1.00  0.00           H
ATOM   4875 HD22 LEU A 955      30.070  46.430  42.730  1.00  0.00           H
ATOM   4876 HD23 LEU A 955      31.570  47.250  42.750  1.00  0.00           H
ATOM   4877  C   LEU A 955      31.540  42.810  44.590  1.00  0.00           C
ATOM   4878  O   LEU A 955      31.640  42.920  45.790  1.00  0.00           O
ATOM   4879  N   LEU A 956      30.550  42.130  43.990  1.00  0.00           N
ATOM   4880  HN  LEU A 956      30.350  42.110  43.020  1.00  0.00           H
ATOM   4881  CA  LEU A 956      29.610  41.330  44.790  1.00  0.00           C
ATOM   4882  HA  LEU A 956      29.140  42.060  45.440  1.00  0.00           H
ATOM   4883  CB  LEU A 956      28.520  40.580  43.920  1.00  0.00           C
ATOM   4884  HB1 LEU A 956      28.960  40.170  42.990  1.00  0.00           H
ATOM   4885  HB2 LEU A 956      27.950  41.490  43.620  1.00  0.00           H
ATOM   4886  CG  LEU A 956      27.640  39.510  44.580  1.00  0.00           C
ATOM   4887  HG  LEU A 956      27.670  39.530  45.680  1.00  0.00           H
ATOM   4888  CD1 LEU A 956      26.110  39.640  44.170  1.00  0.00           C
ATOM   4889 HD11 LEU A 956      25.700  40.550  44.650  1.00  0.00           H
ATOM   4890 HD12 LEU A 956      25.580  38.810  44.700  1.00  0.00           H
ATOM   4891 HD13 LEU A 956      25.910  39.600  43.080  1.00  0.00           H
ATOM   4892  CD2 LEU A 956      28.050  38.080  44.100  1.00  0.00           C
ATOM   4893 HD21 LEU A 956      27.190  37.380  44.190  1.00  0.00           H
ATOM   4894 HD22 LEU A 956      29.030  37.730  44.490  1.00  0.00           H
ATOM   4895 HD23 LEU A 956      28.140  38.060  42.990  1.00  0.00           H
ATOM   4896  C   LEU A 956      30.360  40.340  45.690  1.00  0.00           C
ATOM   4897  O   LEU A 956      30.170  40.310  46.840  1.00  0.00           O
ATOM   4898  N   MET A 957      31.350  39.550  45.180  1.00  0.00           N
ATOM   4899  HN  MET A 957      31.480  39.530  44.190  1.00  0.00           H
ATOM   4900  CA  MET A 957      32.170  38.660  45.990  1.00  0.00           C
ATOM   4901  HA  MET A 957      31.450  37.940  46.370  1.00  0.00           H
ATOM   4902  CB  MET A 957      33.140  37.760  45.070  1.00  0.00           C
ATOM   4903  HB1 MET A 957      33.980  37.360  45.680  1.00  0.00           H
ATOM   4904  HB2 MET A 957      33.630  38.380  44.280  1.00  0.00           H
ATOM   4905  CG  MET A 957      32.420  36.570  44.410  1.00  0.00           C
ATOM   4906  HG1 MET A 957      33.080  36.150  43.620  1.00  0.00           H
ATOM   4907  HG2 MET A 957      31.590  37.020  43.830  1.00  0.00           H
ATOM   4908  SD  MET A 957      31.710  35.300  45.590  1.00  0.00           S
ATOM   4909  CE  MET A 957      30.500  34.550  44.460  1.00  0.00           C
ATOM   4910  HE1 MET A 957      29.930  35.410  44.070  1.00  0.00           H
ATOM   4911  HE2 MET A 957      29.890  33.810  45.030  1.00  0.00           H
ATOM   4912  HE3 MET A 957      30.990  34.070  43.590  1.00  0.00           H
ATOM   4913  C   MET A 957      32.920  39.480  47.080  1.00  0.00           C
ATOM   4914  O   MET A 957      32.730  39.210  48.260  1.00  0.00           O
ATOM   4915  N   VAL A 958      33.570  40.630  46.780  1.00  0.00           N
ATOM   4916  HN  VAL A 958      33.690  40.930  45.840  1.00  0.00           H
ATOM   4917  CA  VAL A 958      34.360  41.350  47.820  1.00  0.00           C
ATOM   4918  HA  VAL A 958      34.890  40.600  48.390  1.00  0.00           H
ATOM   4919  CB  VAL A 958      35.490  42.180  47.200  1.00  0.00           C
ATOM   4920  HB  VAL A 958      35.070  42.520  46.220  1.00  0.00           H
ATOM   4921  CG1 VAL A 958      35.930  43.410  48.010  1.00  0.00           C
ATOM   4922 HG11 VAL A 958      36.550  44.010  47.310  1.00  0.00           H
ATOM   4923 HG12 VAL A 958      36.440  43.180  48.980  1.00  0.00           H
ATOM   4924 HG13 VAL A 958      35.010  44.030  48.120  1.00  0.00           H
ATOM   4925  CG2 VAL A 958      36.670  41.140  47.050  1.00  0.00           C
ATOM   4926 HG21 VAL A 958      36.530  40.290  46.360  1.00  0.00           H
ATOM   4927 HG22 VAL A 958      37.080  40.840  48.040  1.00  0.00           H
ATOM   4928 HG23 VAL A 958      37.490  41.730  46.580  1.00  0.00           H
ATOM   4929  C   VAL A 958      33.470  42.110  48.780  1.00  0.00           C
ATOM   4930  O   VAL A 958      33.830  42.130  49.930  1.00  0.00           O
ATOM   4931  N   GLY A 959      32.300  42.690  48.400  1.00  0.00           N
ATOM   4932  HN  GLY A 959      31.980  42.710  47.460  1.00  0.00           H
ATOM   4933  CA  GLY A 959      31.510  43.530  49.330  1.00  0.00           C
ATOM   4934  HA1 GLY A 959      30.750  44.120  48.830  1.00  0.00           H
ATOM   4935  HA2 GLY A 959      32.240  44.030  49.950  1.00  0.00           H
ATOM   4936  C   GLY A 959      30.800  42.650  50.390  1.00  0.00           C
ATOM   4937  O   GLY A 959      30.660  43.020  51.560  1.00  0.00           O
ATOM   4938  N   VAL A 960      30.380  41.400  49.970  1.00  0.00           N
ATOM   4939  HN  VAL A 960      30.310  41.140  49.000  1.00  0.00           H
ATOM   4940  CA  VAL A 960      29.810  40.470  50.930  1.00  0.00           C
ATOM   4941  HA  VAL A 960      29.090  41.020  51.500  1.00  0.00           H
ATOM   4942  CB  VAL A 960      29.060  39.290  50.200  1.00  0.00           C
ATOM   4943  HB  VAL A 960      29.800  38.910  49.460  1.00  0.00           H
ATOM   4944  CG1 VAL A 960      28.780  38.170  51.280  1.00  0.00           C
ATOM   4945 HG11 VAL A 960      28.140  37.470  50.710  1.00  0.00           H
ATOM   4946 HG12 VAL A 960      28.150  38.480  52.140  1.00  0.00           H
ATOM   4947 HG13 VAL A 960      29.710  37.610  51.520  1.00  0.00           H
ATOM   4948  CG2 VAL A 960      27.780  39.800  49.530  1.00  0.00           C
ATOM   4949 HG21 VAL A 960      27.370  39.230  48.660  1.00  0.00           H
ATOM   4950 HG22 VAL A 960      27.780  40.870  49.230  1.00  0.00           H
ATOM   4951 HG23 VAL A 960      26.970  39.830  50.280  1.00  0.00           H
ATOM   4952  C   VAL A 960      30.870  40.000  51.990  1.00  0.00           C
ATOM   4953  O   VAL A 960      30.730  40.090  53.170  1.00  0.00           O
ATOM   4954  N   MET A 961      32.090  39.630  51.530  1.00  0.00           N
ATOM   4955  HN  MET A 961      32.260  39.480  50.550  1.00  0.00           H
ATOM   4956  CA  MET A 961      33.210  39.190  52.390  1.00  0.00           C
ATOM   4957  HA  MET A 961      32.770  38.480  53.080  1.00  0.00           H
ATOM   4958  CB  MET A 961      34.300  38.510  51.620  1.00  0.00           C
ATOM   4959  HB1 MET A 961      35.110  38.030  52.230  1.00  0.00           H
ATOM   4960  HB2 MET A 961      34.710  39.270  50.910  1.00  0.00           H
ATOM   4961  CG  MET A 961      33.940  37.330  50.720  1.00  0.00           C
ATOM   4962  HG1 MET A 961      34.930  36.930  50.440  1.00  0.00           H
ATOM   4963  HG2 MET A 961      33.460  37.710  49.790  1.00  0.00           H
ATOM   4964  SD  MET A 961      32.800  36.150  51.490  1.00  0.00           S
ATOM   4965  CE  MET A 961      33.940  35.390  52.680  1.00  0.00           C
ATOM   4966  HE1 MET A 961      34.940  35.270  52.200  1.00  0.00           H
ATOM   4967  HE2 MET A 961      33.630  34.360  52.940  1.00  0.00           H
ATOM   4968  HE3 MET A 961      33.990  35.900  53.670  1.00  0.00           H
ATOM   4969  C   MET A 961      33.850  40.290  53.230  1.00  0.00           C
ATOM   4970  O   MET A 961      34.300  40.050  54.350  1.00  0.00           O
ATOM   4971  N   LEU A 962      33.740  41.550  52.770  1.00  0.00           N
ATOM   4972  HN  LEU A 962      33.610  41.750  51.800  1.00  0.00           H
ATOM   4973  CA  LEU A 962      33.900  42.700  53.570  1.00  0.00           C
ATOM   4974  HA  LEU A 962      34.880  42.680  53.990  1.00  0.00           H
ATOM   4975  CB  LEU A 962      33.780  44.000  52.740  1.00  0.00           C
ATOM   4976  HB1 LEU A 962      32.770  44.150  52.290  1.00  0.00           H
ATOM   4977  HB2 LEU A 962      34.530  43.740  51.950  1.00  0.00           H
ATOM   4978  CG  LEU A 962      34.250  45.360  53.380  1.00  0.00           C
ATOM   4979  HG  LEU A 962      35.040  45.210  54.130  1.00  0.00           H
ATOM   4980  CD1 LEU A 962      34.940  46.260  52.340  1.00  0.00           C
ATOM   4981 HD11 LEU A 962      35.470  47.100  52.840  1.00  0.00           H
ATOM   4982 HD12 LEU A 962      34.330  46.620  51.480  1.00  0.00           H
ATOM   4983 HD13 LEU A 962      35.780  45.750  51.820  1.00  0.00           H
ATOM   4984  CD2 LEU A 962      33.150  46.030  54.230  1.00  0.00           C
ATOM   4985 HD21 LEU A 962      32.400  46.310  53.470  1.00  0.00           H
ATOM   4986 HD22 LEU A 962      33.470  46.990  54.710  1.00  0.00           H
ATOM   4987 HD23 LEU A 962      32.690  45.450  55.060  1.00  0.00           H
ATOM   4988  C   LEU A 962      32.980  42.740  54.710  1.00  0.00           C
ATOM   4989  O   LEU A 962      33.380  42.900  55.840  1.00  0.00           O
ATOM   4990  N   GLY A 963      31.660  42.500  54.530  1.00  0.00           N
ATOM   4991  HN  GLY A 963      31.250  42.550  53.630  1.00  0.00           H
ATOM   4992  CA  GLY A 963      30.730  42.420  55.640  1.00  0.00           C
ATOM   4993  HA1 GLY A 963      29.780  42.200  55.180  1.00  0.00           H
ATOM   4994  HA2 GLY A 963      30.890  43.310  56.200  1.00  0.00           H
ATOM   4995  C   GLY A 963      31.010  41.220  56.590  1.00  0.00           C
ATOM   4996  O   GLY A 963      30.800  41.300  57.820  1.00  0.00           O
ATOM   4997  N   VAL A 964      31.270  40.030  56.040  1.00  0.00           N
ATOM   4998  HN  VAL A 964      31.330  39.900  55.060  1.00  0.00           H
ATOM   4999  CA  VAL A 964      31.730  38.880  56.810  1.00  0.00           C
ATOM   5000  HA  VAL A 964      30.930  38.610  57.480  1.00  0.00           H
ATOM   5001  CB  VAL A 964      31.920  37.670  55.940  1.00  0.00           C
ATOM   5002  HB  VAL A 964      32.650  37.940  55.160  1.00  0.00           H
ATOM   5003  CG1 VAL A 964      32.400  36.430  56.770  1.00  0.00           C
ATOM   5004 HG11 VAL A 964      32.420  35.500  56.160  1.00  0.00           H
ATOM   5005 HG12 VAL A 964      31.590  36.130  57.460  1.00  0.00           H
ATOM   5006 HG13 VAL A 964      33.380  36.540  57.290  1.00  0.00           H
ATOM   5007  CG2 VAL A 964      30.510  37.400  55.320  1.00  0.00           C
ATOM   5008 HG21 VAL A 964      30.560  36.450  54.750  1.00  0.00           H
ATOM   5009 HG22 VAL A 964      30.210  38.180  54.590  1.00  0.00           H
ATOM   5010 HG23 VAL A 964      29.810  37.330  56.170  1.00  0.00           H
ATOM   5011  C   VAL A 964      32.990  39.160  57.640  1.00  0.00           C
ATOM   5012  O   VAL A 964      33.070  38.830  58.810  1.00  0.00           O
ATOM   5013  N   CYS A 965      33.980  39.900  57.170  1.00  0.00           N
ATOM   5014  HN  CYS A 965      34.000  40.220  56.230  1.00  0.00           H
ATOM   5015  CA  CYS A 965      35.240  40.170  57.880  1.00  0.00           C
ATOM   5016  HA  CYS A 965      35.710  39.250  58.190  1.00  0.00           H
ATOM   5017  CB  CYS A 965      36.220  40.830  56.900  1.00  0.00           C
ATOM   5018  HB1 CYS A 965      37.020  41.390  57.440  1.00  0.00           H
ATOM   5019  HB2 CYS A 965      35.630  41.500  56.250  1.00  0.00           H
ATOM   5020  SG  CYS A 965      37.020  39.680  55.730  1.00  0.00           S
ATOM   5021  HG1 CYS A 965      35.980  39.560  54.910  1.00  0.00           H
ATOM   5022  C   CYS A 965      35.000  41.170  58.960  1.00  0.00           C
ATOM   5023  O   CYS A 965      35.770  41.230  59.950  1.00  0.00           O
ATOM   5024  N   SER A 966      33.940  42.060  58.790  1.00  0.00           N
ATOM   5025  HN  SER A 966      33.290  41.840  58.070  1.00  0.00           H
ATOM   5026  CA  SER A 966      33.500  43.060  59.820  1.00  0.00           C
ATOM   5027  HA  SER A 966      34.420  43.630  59.890  1.00  0.00           H
ATOM   5028  CB  SER A 966      32.400  43.990  59.260  1.00  0.00           C
ATOM   5029  HB1 SER A 966      32.310  44.830  59.990  1.00  0.00           H
ATOM   5030  HB2 SER A 966      31.450  43.420  59.140  1.00  0.00           H
ATOM   5031  OG  SER A 966      32.750  44.510  58.000  1.00  0.00           O
ATOM   5032  HG1 SER A 966      32.750  43.830  57.320  1.00  0.00           H
ATOM   5033  C   SER A 966      33.040  42.410  61.110  1.00  0.00           C
ATOM   5034  O   SER A 966      33.340  42.830  62.220  1.00  0.00           O
ATOM   5035  N   VAL A 967      32.300  41.360  61.020  1.00  0.00           N
ATOM   5036  HN  VAL A 967      31.960  41.160  60.110  1.00  0.00           H
ATOM   5037  CA  VAL A 967      31.750  40.620  62.110  1.00  0.00           C
ATOM   5038  HA  VAL A 967      31.180  41.240  62.780  1.00  0.00           H
ATOM   5039  CB  VAL A 967      30.740  39.630  61.610  1.00  0.00           C
ATOM   5040  HB  VAL A 967      31.090  39.100  60.700  1.00  0.00           H
ATOM   5041  CG1 VAL A 967      30.310  38.600  62.690  1.00  0.00           C
ATOM   5042 HG11 VAL A 967      30.110  39.210  63.600  1.00  0.00           H
ATOM   5043 HG12 VAL A 967      31.040  37.790  62.820  1.00  0.00           H
ATOM   5044 HG13 VAL A 967      29.350  38.160  62.350  1.00  0.00           H
ATOM   5045  CG2 VAL A 967      29.420  40.380  61.130  1.00  0.00           C
ATOM   5046 HG21 VAL A 967      28.920  40.910  61.960  1.00  0.00           H
ATOM   5047 HG22 VAL A 967      28.700  39.680  60.650  1.00  0.00           H
ATOM   5048 HG23 VAL A 967      29.770  41.120  60.380  1.00  0.00           H
ATOM   5049  C   VAL A 967      32.790  39.970  62.970  1.00  0.00           C
ATOM   5050  O   VAL A 967      32.620  39.940  64.160  1.00  0.00           O
ATOM   5051  N   MET A 968      33.860  39.480  62.370  1.00  0.00           N
ATOM   5052  HN  MET A 968      33.890  39.550  61.380  1.00  0.00           H
ATOM   5053  CA  MET A 968      34.930  38.760  63.140  1.00  0.00           C
ATOM   5054  HA  MET A 968      34.520  38.510  64.110  1.00  0.00           H
ATOM   5055  CB  MET A 968      35.460  37.630  62.240  1.00  0.00           C
ATOM   5056  HB1 MET A 968      36.160  36.990  62.820  1.00  0.00           H
ATOM   5057  HB2 MET A 968      35.950  38.050  61.330  1.00  0.00           H
ATOM   5058  CG  MET A 968      34.350  36.680  61.740  1.00  0.00           C
ATOM   5059  HG1 MET A 968      34.800  36.100  60.900  1.00  0.00           H
ATOM   5060  HG2 MET A 968      33.620  37.290  61.160  1.00  0.00           H
[truncated: 6,873,249 more chars]
