# Supplementary material for: CryoEM and computational modeling structural insights into the pH regulator NBCn1
Source: Nat Commun. 2025 Nov 11;16:9932. doi: 10.1038/s41467-025-64868-z (PMC12606367; doi:10.1038/s41467-025-64868-z)
Supplement: Supplementary file 7 — Supplementary Data 5 [file 41467_2025_64868_MOESM7_ESM.zip › 100ns_z_restr_MD_NBCn1_2NaCO3/hNBCn1_IF/z-restr_hNBCn1_IF_2NaCO3_last_step_66.pdb]

REMARK    GENERATED BY TRJCONV
TITLE     Title t= 101000.00000 step= 50500000
REMARK    THIS IS A SIMULATION BOX
CRYST1   93.408   93.408  102.506  90.00  90.00  90.00 P 1           1
MODEL        1
ATOM      1  N   LEU A 585      24.210  35.820  37.650  1.00  0.00           N
ATOM      2  HT1 LEU A 585      24.650  36.740  37.820  1.00  0.00           H
ATOM      3  HT2 LEU A 585      23.380  36.040  37.080  1.00  0.00           H
ATOM      4  HT3 LEU A 585      24.800  35.360  36.940  1.00  0.00           H
ATOM      5  CA  LEU A 585      24.090  35.130  38.930  1.00  0.00           C
ATOM      6  HA  LEU A 585      25.060  34.870  39.310  1.00  0.00           H
ATOM      7  CB  LEU A 585      23.480  36.040  39.900  1.00  0.00           C
ATOM      8  HB1 LEU A 585      22.480  36.360  39.560  1.00  0.00           H
ATOM      9  HB2 LEU A 585      24.120  36.950  40.020  1.00  0.00           H
ATOM     10  CG  LEU A 585      23.210  35.380  41.320  1.00  0.00           C
ATOM     11  HG  LEU A 585      22.460  34.560  41.300  1.00  0.00           H
ATOM     12  CD1 LEU A 585      24.570  34.830  41.870  1.00  0.00           C
ATOM     13 HD11 LEU A 585      25.350  35.590  41.720  1.00  0.00           H
ATOM     14 HD12 LEU A 585      24.850  33.880  41.370  1.00  0.00           H
ATOM     15 HD13 LEU A 585      24.470  34.570  42.950  1.00  0.00           H
ATOM     16  CD2 LEU A 585      22.710  36.530  42.210  1.00  0.00           C
ATOM     17 HD21 LEU A 585      21.650  36.800  42.060  1.00  0.00           H
ATOM     18 HD22 LEU A 585      23.290  37.480  42.180  1.00  0.00           H
ATOM     19 HD23 LEU A 585      22.760  36.210  43.270  1.00  0.00           H
ATOM     20  C   LEU A 585      23.450  33.760  38.800  1.00  0.00           C
ATOM     21  O   LEU A 585      24.140  32.780  38.610  1.00  0.00           O
ATOM     22  N   ILE A 586      22.090  33.660  38.770  1.00  0.00           N
ATOM     23  HN  ILE A 586      21.620  34.540  38.760  1.00  0.00           H
ATOM     24  CA  ILE A 586      21.380  32.370  38.760  1.00  0.00           C
ATOM     25  HA  ILE A 586      21.890  31.820  39.550  1.00  0.00           H
ATOM     26  CB  ILE A 586      19.850  32.530  39.120  1.00  0.00           C
ATOM     27  HB  ILE A 586      19.370  33.260  38.430  1.00  0.00           H
ATOM     28  CG2 ILE A 586      19.080  31.160  38.980  1.00  0.00           C
ATOM     29 HG21 ILE A 586      18.980  30.910  37.900  1.00  0.00           H
ATOM     30 HG22 ILE A 586      18.090  31.080  39.460  1.00  0.00           H
ATOM     31 HG23 ILE A 586      19.750  30.360  39.380  1.00  0.00           H
ATOM     32  CG1 ILE A 586      19.710  33.060  40.580  1.00  0.00           C
ATOM     33 HG11 ILE A 586      18.630  33.150  40.750  1.00  0.00           H
ATOM     34 HG12 ILE A 586      20.090  34.090  40.710  1.00  0.00           H
ATOM     35  CD  ILE A 586      20.330  32.220  41.630  1.00  0.00           C
ATOM     36  HD1 ILE A 586      19.960  32.730  42.550  1.00  0.00           H
ATOM     37  HD2 ILE A 586      21.430  32.190  41.600  1.00  0.00           H
ATOM     38  HD3 ILE A 586      19.880  31.200  41.590  1.00  0.00           H
ATOM     39  C   ILE A 586      21.720  31.490  37.550  1.00  0.00           C
ATOM     40  O   ILE A 586      22.100  30.330  37.700  1.00  0.00           O
ATOM     41  N   LEU A 587      21.850  32.110  36.340  1.00  0.00           N
ATOM     42  HN  LEU A 587      21.440  33.000  36.170  1.00  0.00           H
ATOM     43  CA  LEU A 587      22.430  31.570  35.200  1.00  0.00           C
ATOM     44  HA  LEU A 587      21.920  30.670  34.860  1.00  0.00           H
ATOM     45  CB  LEU A 587      22.410  32.540  34.040  1.00  0.00           C
ATOM     46  HB1 LEU A 587      22.910  33.510  34.260  1.00  0.00           H
ATOM     47  HB2 LEU A 587      21.370  32.950  33.970  1.00  0.00           H
ATOM     48  CG  LEU A 587      22.860  32.040  32.710  1.00  0.00           C
ATOM     49  HG  LEU A 587      23.750  31.380  32.730  1.00  0.00           H
ATOM     50  CD1 LEU A 587      21.780  31.000  32.080  1.00  0.00           C
ATOM     51 HD11 LEU A 587      22.150  30.470  31.180  1.00  0.00           H
ATOM     52 HD12 LEU A 587      20.910  31.650  31.830  1.00  0.00           H
ATOM     53 HD13 LEU A 587      21.380  30.300  32.840  1.00  0.00           H
ATOM     54  CD2 LEU A 587      23.060  33.060  31.550  1.00  0.00           C
ATOM     55 HD21 LEU A 587      22.240  33.800  31.660  1.00  0.00           H
ATOM     56 HD22 LEU A 587      23.090  32.620  30.540  1.00  0.00           H
ATOM     57 HD23 LEU A 587      24.010  33.630  31.700  1.00  0.00           H
ATOM     58  C   LEU A 587      23.860  31.060  35.340  1.00  0.00           C
ATOM     59  O   LEU A 587      24.190  29.920  35.040  1.00  0.00           O
ATOM     60  N   ASP A 588      24.820  31.860  35.950  1.00  0.00           N
ATOM     61  HN  ASP A 588      24.550  32.750  36.300  1.00  0.00           H
ATOM     62  CA  ASP A 588      26.220  31.550  36.240  1.00  0.00           C
ATOM     63  HA  ASP A 588      26.630  31.380  35.250  1.00  0.00           H
ATOM     64  CB  ASP A 588      26.820  32.810  36.860  1.00  0.00           C
ATOM     65  HB1 ASP A 588      27.900  32.670  37.080  1.00  0.00           H
ATOM     66  HB2 ASP A 588      26.380  33.110  37.830  1.00  0.00           H
ATOM     67  CG  ASP A 588      26.620  33.930  35.850  1.00  0.00           C
ATOM     68  OD1 ASP A 588      25.650  34.680  35.840  1.00  0.00           O
ATOM     69  OD2 ASP A 588      27.590  34.120  35.050  1.00  0.00           O
ATOM     70  C   ASP A 588      26.370  30.320  37.120  1.00  0.00           C
ATOM     71  O   ASP A 588      27.100  29.380  36.850  1.00  0.00           O
ATOM     72  N   ILE A 589      25.530  30.280  38.190  1.00  0.00           N
ATOM     73  HN  ILE A 589      24.980  31.090  38.360  1.00  0.00           H
ATOM     74  CA  ILE A 589      25.460  29.110  39.100  1.00  0.00           C
ATOM     75  HA  ILE A 589      26.490  29.010  39.420  1.00  0.00           H
ATOM     76  CB  ILE A 589      24.530  29.180  40.310  1.00  0.00           C
ATOM     77  HB  ILE A 589      23.510  29.360  39.900  1.00  0.00           H
ATOM     78  CG2 ILE A 589      24.540  27.890  41.210  1.00  0.00           C
ATOM     79 HG21 ILE A 589      24.270  27.030  40.560  1.00  0.00           H
ATOM     80 HG22 ILE A 589      23.870  27.810  42.090  1.00  0.00           H
ATOM     81 HG23 ILE A 589      25.580  27.650  41.530  1.00  0.00           H
ATOM     82  CG1 ILE A 589      24.890  30.390  41.210  1.00  0.00           C
ATOM     83 HG11 ILE A 589      24.960  31.360  40.680  1.00  0.00           H
ATOM     84 HG12 ILE A 589      25.920  30.230  41.590  1.00  0.00           H
ATOM     85  CD  ILE A 589      23.970  30.610  42.390  1.00  0.00           C
ATOM     86  HD1 ILE A 589      24.130  31.660  42.700  1.00  0.00           H
ATOM     87  HD2 ILE A 589      24.380  30.000  43.220  1.00  0.00           H
ATOM     88  HD3 ILE A 589      22.880  30.400  42.250  1.00  0.00           H
ATOM     89  C   ILE A 589      25.150  27.860  38.350  1.00  0.00           C
ATOM     90  O   ILE A 589      25.870  26.850  38.410  1.00  0.00           O
ATOM     91  N   LYS A 590      24.010  27.870  37.520  1.00  0.00           N
ATOM     92  HN  LYS A 590      23.540  28.750  37.450  1.00  0.00           H
ATOM     93  CA  LYS A 590      23.430  26.750  36.810  1.00  0.00           C
ATOM     94  HA  LYS A 590      23.180  25.970  37.500  1.00  0.00           H
ATOM     95  CB  LYS A 590      22.200  27.290  36.030  1.00  0.00           C
ATOM     96  HB1 LYS A 590      22.100  26.780  35.050  1.00  0.00           H
ATOM     97  HB2 LYS A 590      22.460  28.340  35.770  1.00  0.00           H
ATOM     98  CG  LYS A 590      20.780  27.240  36.780  1.00  0.00           C
ATOM     99  HG1 LYS A 590      20.780  27.710  37.790  1.00  0.00           H
ATOM    100  HG2 LYS A 590      20.660  26.150  36.930  1.00  0.00           H
ATOM    101  CD  LYS A 590      19.680  27.860  35.870  1.00  0.00           C
ATOM    102  HD1 LYS A 590      19.860  27.540  34.820  1.00  0.00           H
ATOM    103  HD2 LYS A 590      19.850  28.950  35.800  1.00  0.00           H
ATOM    104  CE  LYS A 590      18.270  27.570  36.380  1.00  0.00           C
ATOM    105  HE1 LYS A 590      18.130  28.190  37.290  1.00  0.00           H
ATOM    106  HE2 LYS A 590      18.120  26.470  36.450  1.00  0.00           H
ATOM    107  NZ  LYS A 590      17.240  28.160  35.510  1.00  0.00           N
ATOM    108  HZ1 LYS A 590      17.270  29.190  35.640  1.00  0.00           H
ATOM    109  HZ2 LYS A 590      16.290  27.720  35.570  1.00  0.00           H
ATOM    110  HZ3 LYS A 590      17.540  28.060  34.520  1.00  0.00           H
ATOM    111  C   LYS A 590      24.380  26.270  35.820  1.00  0.00           C
ATOM    112  O   LYS A 590      24.540  25.030  35.700  1.00  0.00           O
ATOM    113  N   ARG A 591      25.110  27.110  35.040  1.00  0.00           N
ATOM    114  HN  ARG A 591      25.050  28.110  35.110  1.00  0.00           H
ATOM    115  CA  ARG A 591      26.030  26.720  34.070  1.00  0.00           C
ATOM    116  HA  ARG A 591      25.680  25.780  33.670  1.00  0.00           H
ATOM    117  CB  ARG A 591      26.110  27.770  32.930  1.00  0.00           C
ATOM    118  HB1 ARG A 591      27.010  27.660  32.280  1.00  0.00           H
ATOM    119  HB2 ARG A 591      26.120  28.830  33.270  1.00  0.00           H
ATOM    120  CG  ARG A 591      24.850  27.560  32.000  1.00  0.00           C
ATOM    121  HG1 ARG A 591      23.910  27.640  32.580  1.00  0.00           H
ATOM    122  HG2 ARG A 591      24.760  26.550  31.540  1.00  0.00           H
ATOM    123  CD  ARG A 591      24.820  28.460  30.770  1.00  0.00           C
ATOM    124  HD1 ARG A 591      25.630  28.150  30.080  1.00  0.00           H
ATOM    125  HD2 ARG A 591      24.960  29.520  31.090  1.00  0.00           H
ATOM    126  NE  ARG A 591      23.480  28.360  30.050  1.00  0.00           N
ATOM    127  HE  ARG A 591      22.800  27.800  30.510  1.00  0.00           H
ATOM    128  CZ  ARG A 591      23.020  29.220  29.240  1.00  0.00           C
ATOM    129  NH1 ARG A 591      23.590  30.350  28.840  1.00  0.00           N
ATOM    130 HH11 ARG A 591      24.510  30.480  29.210  1.00  0.00           H
ATOM    131 HH12 ARG A 591      23.430  30.630  27.900  1.00  0.00           H
ATOM    132  NH2 ARG A 591      21.780  29.070  28.790  1.00  0.00           N
ATOM    133 HH21 ARG A 591      21.370  29.850  28.320  1.00  0.00           H
ATOM    134 HH22 ARG A 591      21.210  28.300  29.080  1.00  0.00           H
ATOM    135  C   ARG A 591      27.420  26.310  34.550  1.00  0.00           C
ATOM    136  O   ARG A 591      28.130  25.610  33.840  1.00  0.00           O
ATOM    137  N   LYS A 592      27.850  26.670  35.770  1.00  0.00           N
ATOM    138  HN  LYS A 592      27.350  27.380  36.250  1.00  0.00           H
ATOM    139  CA  LYS A 592      29.200  26.320  36.260  1.00  0.00           C
ATOM    140  HA  LYS A 592      29.790  25.880  35.470  1.00  0.00           H
ATOM    141  CB  LYS A 592      29.740  27.660  36.810  1.00  0.00           C
ATOM    142  HB1 LYS A 592      30.660  27.480  37.380  1.00  0.00           H
ATOM    143  HB2 LYS A 592      28.880  28.020  37.410  1.00  0.00           H
ATOM    144  CG  LYS A 592      30.000  28.660  35.730  1.00  0.00           C
ATOM    145  HG1 LYS A 592      30.170  29.680  36.150  1.00  0.00           H
ATOM    146  HG2 LYS A 592      29.100  28.880  35.110  1.00  0.00           H
ATOM    147  CD  LYS A 592      31.210  28.320  34.830  1.00  0.00           C
ATOM    148  HD1 LYS A 592      31.180  27.360  34.260  1.00  0.00           H
ATOM    149  HD2 LYS A 592      32.080  28.150  35.520  1.00  0.00           H
ATOM    150  CE  LYS A 592      31.550  29.420  33.740  1.00  0.00           C
ATOM    151  HE1 LYS A 592      30.740  29.570  33.000  1.00  0.00           H
ATOM    152  HE2 LYS A 592      32.420  29.030  33.160  1.00  0.00           H
ATOM    153  NZ  LYS A 592      31.800  30.730  34.370  1.00  0.00           N
ATOM    154  HZ1 LYS A 592      32.330  31.450  33.860  1.00  0.00           H
ATOM    155  HZ2 LYS A 592      32.230  30.590  35.320  1.00  0.00           H
ATOM    156  HZ3 LYS A 592      30.880  31.140  34.590  1.00  0.00           H
ATOM    157  C   LYS A 592      29.190  25.160  37.300  1.00  0.00           C
ATOM    158  O   LYS A 592      30.300  24.690  37.700  1.00  0.00           O
ATOM    159  N   ALA A 593      27.990  24.660  37.600  1.00  0.00           N
ATOM    160  HN  ALA A 593      27.220  25.270  37.400  1.00  0.00           H
ATOM    161  CA  ALA A 593      27.730  23.470  38.420  1.00  0.00           C
ATOM    162  HA  ALA A 593      28.330  23.660  39.300  1.00  0.00           H
ATOM    163  CB  ALA A 593      26.320  23.490  38.870  1.00  0.00           C
ATOM    164  HB1 ALA A 593      26.140  24.350  39.550  1.00  0.00           H
ATOM    165  HB2 ALA A 593      26.020  22.670  39.560  1.00  0.00           H
ATOM    166  HB3 ALA A 593      25.500  23.570  38.120  1.00  0.00           H
ATOM    167  C   ALA A 593      28.170  22.100  37.910  1.00  0.00           C
ATOM    168  O   ALA A 593      28.670  21.430  38.820  1.00  0.00           O
ATOM    169  N   PRO A 594      28.120  21.740  36.630  1.00  0.00           N
ATOM    170  CD  PRO A 594      27.220  22.310  35.570  1.00  0.00           C
ATOM    171  HD1 PRO A 594      27.720  23.150  35.030  1.00  0.00           H
ATOM    172  HD2 PRO A 594      26.360  22.830  36.040  1.00  0.00           H
ATOM    173  CA  PRO A 594      28.550  20.450  36.270  1.00  0.00           C
ATOM    174  HA  PRO A 594      28.280  19.680  36.980  1.00  0.00           H
ATOM    175  CB  PRO A 594      27.990  20.190  34.890  1.00  0.00           C
ATOM    176  HB1 PRO A 594      27.590  19.180  34.680  1.00  0.00           H
ATOM    177  HB2 PRO A 594      28.790  20.450  34.160  1.00  0.00           H
ATOM    178  CG  PRO A 594      26.880  21.210  34.680  1.00  0.00           C
ATOM    179  HG1 PRO A 594      26.670  21.650  33.680  1.00  0.00           H
ATOM    180  HG2 PRO A 594      25.950  20.740  35.070  1.00  0.00           H
ATOM    181  C   PRO A 594      30.050  20.450  36.160  1.00  0.00           C
ATOM    182  O   PRO A 594      30.590  19.380  35.980  1.00  0.00           O
ATOM    183  N   PHE A 595      30.710  21.560  36.370  1.00  0.00           N
ATOM    184  HN  PHE A 595      30.250  22.440  36.450  1.00  0.00           H
ATOM    185  CA  PHE A 595      32.180  21.730  36.120  1.00  0.00           C
ATOM    186  HA  PHE A 595      32.710  20.880  35.710  1.00  0.00           H
ATOM    187  CB  PHE A 595      32.350  22.680  34.920  1.00  0.00           C
ATOM    188  HB1 PHE A 595      33.390  23.060  34.750  1.00  0.00           H
ATOM    189  HB2 PHE A 595      31.710  23.580  35.060  1.00  0.00           H
ATOM    190  CG  PHE A 595      31.860  22.010  33.610  1.00  0.00           C
ATOM    191  CD1 PHE A 595      30.520  22.180  33.140  1.00  0.00           C
ATOM    192  HD1 PHE A 595      29.740  22.730  33.650  1.00  0.00           H
ATOM    193  CE1 PHE A 595      30.170  21.640  31.860  1.00  0.00           C
ATOM    194  HE1 PHE A 595      29.170  21.800  31.480  1.00  0.00           H
ATOM    195  CZ  PHE A 595      31.130  21.100  31.030  1.00  0.00           C
ATOM    196  HZ  PHE A 595      30.960  20.860  30.000  1.00  0.00           H
ATOM    197  CD2 PHE A 595      32.860  21.490  32.710  1.00  0.00           C
ATOM    198  HD2 PHE A 595      33.890  21.450  33.000  1.00  0.00           H
ATOM    199  CE2 PHE A 595      32.470  21.110  31.400  1.00  0.00           C
ATOM    200  HE2 PHE A 595      33.210  20.800  30.670  1.00  0.00           H
ATOM    201  C   PHE A 595      32.930  22.310  37.310  1.00  0.00           C
ATOM    202  O   PHE A 595      33.860  23.110  37.160  1.00  0.00           O
ATOM    203  N   PHE A 596      32.450  22.020  38.530  1.00  0.00           N
ATOM    204  HN  PHE A 596      31.670  21.420  38.700  1.00  0.00           H
ATOM    205  CA  PHE A 596      32.980  22.450  39.820  1.00  0.00           C
ATOM    206  HA  PHE A 596      33.270  23.490  39.710  1.00  0.00           H
ATOM    207  CB  PHE A 596      31.930  22.190  40.960  1.00  0.00           C
ATOM    208  HB1 PHE A 596      31.810  21.090  41.080  1.00  0.00           H
ATOM    209  HB2 PHE A 596      30.910  22.550  40.690  1.00  0.00           H
ATOM    210  CG  PHE A 596      32.340  22.880  42.250  1.00  0.00           C
ATOM    211  CD1 PHE A 596      32.970  22.120  43.310  1.00  0.00           C
ATOM    212  HD1 PHE A 596      33.170  21.090  43.080  1.00  0.00           H
ATOM    213  CE1 PHE A 596      33.280  22.750  44.530  1.00  0.00           C
ATOM    214  HE1 PHE A 596      33.740  22.290  45.390  1.00  0.00           H
ATOM    215  CZ  PHE A 596      33.090  24.120  44.700  1.00  0.00           C
ATOM    216  HZ  PHE A 596      33.490  24.490  45.620  1.00  0.00           H
ATOM    217  CD2 PHE A 596      32.180  24.240  42.440  1.00  0.00           C
ATOM    218  HD2 PHE A 596      31.690  24.820  41.690  1.00  0.00           H
ATOM    219  CE2 PHE A 596      32.550  24.870  43.710  1.00  0.00           C
ATOM    220  HE2 PHE A 596      32.420  25.940  43.690  1.00  0.00           H
ATOM    221  C   PHE A 596      34.360  21.960  40.160  1.00  0.00           C
ATOM    222  O   PHE A 596      35.150  22.590  40.880  1.00  0.00           O
ATOM    223  N   LEU A 597      34.610  20.730  39.680  1.00  0.00           N
ATOM    224  HN  LEU A 597      33.930  20.330  39.050  1.00  0.00           H
ATOM    225  CA  LEU A 597      35.710  19.890  39.980  1.00  0.00           C
ATOM    226  HA  LEU A 597      36.270  20.430  40.720  1.00  0.00           H
ATOM    227  CB  LEU A 597      35.320  18.530  40.650  1.00  0.00           C
ATOM    228  HB1 LEU A 597      36.270  18.070  41.000  1.00  0.00           H
ATOM    229  HB2 LEU A 597      34.820  17.850  39.940  1.00  0.00           H
ATOM    230  CG  LEU A 597      34.430  18.730  41.880  1.00  0.00           C
ATOM    231  HG  LEU A 597      33.470  19.200  41.600  1.00  0.00           H
ATOM    232  CD1 LEU A 597      34.070  17.360  42.590  1.00  0.00           C
ATOM    233 HD11 LEU A 597      33.610  17.580  43.580  1.00  0.00           H
ATOM    234 HD12 LEU A 597      35.040  16.850  42.800  1.00  0.00           H
ATOM    235 HD13 LEU A 597      33.450  16.710  41.940  1.00  0.00           H
ATOM    236  CD2 LEU A 597      35.060  19.560  42.990  1.00  0.00           C
ATOM    237 HD21 LEU A 597      34.330  19.490  43.820  1.00  0.00           H
ATOM    238 HD22 LEU A 597      35.420  20.550  42.650  1.00  0.00           H
ATOM    239 HD23 LEU A 597      36.010  19.120  43.370  1.00  0.00           H
ATOM    240  C   LEU A 597      36.580  19.780  38.780  1.00  0.00           C
ATOM    241  O   LEU A 597      37.490  18.940  38.770  1.00  0.00           O
ATOM    242  N   SER A 598      36.430  20.690  37.810  1.00  0.00           N
ATOM    243  HN  SER A 598      35.690  21.360  37.810  1.00  0.00           H
ATOM    244  CA  SER A 598      37.060  20.490  36.510  1.00  0.00           C
ATOM    245  HA  SER A 598      37.320  19.460  36.320  1.00  0.00           H
ATOM    246  CB  SER A 598      36.070  20.890  35.410  1.00  0.00           C
ATOM    247  HB1 SER A 598      35.850  21.970  35.540  1.00  0.00           H
ATOM    248  HB2 SER A 598      35.170  20.300  35.720  1.00  0.00           H
ATOM    249  OG  SER A 598      36.550  20.510  34.120  1.00  0.00           O
ATOM    250  HG1 SER A 598      36.130  19.660  33.960  1.00  0.00           H
ATOM    251  C   SER A 598      38.410  21.250  36.310  1.00  0.00           C
ATOM    252  O   SER A 598      39.190  21.070  35.390  1.00  0.00           O
ATOM    253  N   ASP A 599      38.710  22.210  37.250  1.00  0.00           N
ATOM    254  HN  ASP A 599      38.090  22.430  38.000  1.00  0.00           H
ATOM    255  CA  ASP A 599      40.000  22.890  37.230  1.00  0.00           C
ATOM    256  HA  ASP A 599      40.300  23.130  36.220  1.00  0.00           H
ATOM    257  CB  ASP A 599      39.800  24.200  38.080  1.00  0.00           C
ATOM    258  HB1 ASP A 599      40.860  24.530  38.240  1.00  0.00           H
ATOM    259  HB2 ASP A 599      39.430  24.050  39.110  1.00  0.00           H
ATOM    260  CG  ASP A 599      39.070  25.250  37.290  1.00  0.00           C
ATOM    261  OD1 ASP A 599      38.920  26.310  37.840  1.00  0.00           O
ATOM    262  OD2 ASP A 599      38.700  25.040  36.170  1.00  0.00           O
ATOM    263  C   ASP A 599      41.250  22.080  37.790  1.00  0.00           C
ATOM    264  O   ASP A 599      42.400  22.340  37.460  1.00  0.00           O
ATOM    265  N   PHE A 600      40.970  20.950  38.560  1.00  0.00           N
ATOM    266  HN  PHE A 600      40.020  20.740  38.720  1.00  0.00           H
ATOM    267  CA  PHE A 600      41.990  19.980  38.960  1.00  0.00           C
ATOM    268  HA  PHE A 600      42.790  20.540  39.430  1.00  0.00           H
ATOM    269  CB  PHE A 600      41.330  18.940  39.880  1.00  0.00           C
ATOM    270  HB1 PHE A 600      42.110  18.180  40.150  1.00  0.00           H
ATOM    271  HB2 PHE A 600      40.440  18.580  39.330  1.00  0.00           H
ATOM    272  CG  PHE A 600      40.990  19.500  41.160  1.00  0.00           C
ATOM    273  CD1 PHE A 600      41.990  20.070  41.920  1.00  0.00           C
ATOM    274  HD1 PHE A 600      43.040  20.160  41.660  1.00  0.00           H
ATOM    275  CE1 PHE A 600      41.690  20.670  43.110  1.00  0.00           C
ATOM    276  HE1 PHE A 600      42.490  21.140  43.660  1.00  0.00           H
ATOM    277  CZ  PHE A 600      40.410  20.690  43.660  1.00  0.00           C
ATOM    278  HZ  PHE A 600      40.300  20.980  44.690  1.00  0.00           H
ATOM    279  CD2 PHE A 600      39.630  19.440  41.670  1.00  0.00           C
ATOM    280  HD2 PHE A 600      38.930  18.770  41.200  1.00  0.00           H
ATOM    281  CE2 PHE A 600      39.350  20.050  42.920  1.00  0.00           C
ATOM    282  HE2 PHE A 600      38.400  19.960  43.430  1.00  0.00           H
ATOM    283  C   PHE A 600      42.780  19.310  37.830  1.00  0.00           C
ATOM    284  O   PHE A 600      44.000  19.090  37.970  1.00  0.00           O
ATOM    285  N   LYS A 601      42.130  18.970  36.700  1.00  0.00           N
ATOM    286  HN  LYS A 601      41.160  19.130  36.560  1.00  0.00           H
ATOM    287  CA  LYS A 601      42.870  18.310  35.600  1.00  0.00           C
ATOM    288  HA  LYS A 601      43.620  17.610  35.960  1.00  0.00           H
ATOM    289  CB  LYS A 601      41.880  17.610  34.620  1.00  0.00           C
ATOM    290  HB1 LYS A 601      41.340  16.800  35.150  1.00  0.00           H
ATOM    291  HB2 LYS A 601      42.520  17.090  33.890  1.00  0.00           H
ATOM    292  CG  LYS A 601      40.900  18.510  33.910  1.00  0.00           C
ATOM    293  HG1 LYS A 601      41.340  19.290  33.250  1.00  0.00           H
ATOM    294  HG2 LYS A 601      40.260  19.070  34.630  1.00  0.00           H
ATOM    295  CD  LYS A 601      40.010  17.560  33.130  1.00  0.00           C
ATOM    296  HD1 LYS A 601      39.570  16.860  33.880  1.00  0.00           H
ATOM    297  HD2 LYS A 601      40.610  16.960  32.420  1.00  0.00           H
ATOM    298  CE  LYS A 601      38.880  18.160  32.230  1.00  0.00           C
ATOM    299  HE1 LYS A 601      39.260  18.530  31.260  1.00  0.00           H
ATOM    300  HE2 LYS A 601      38.210  18.980  32.570  1.00  0.00           H
ATOM    301  NZ  LYS A 601      37.970  17.030  31.910  1.00  0.00           N
ATOM    302  HZ1 LYS A 601      37.530  16.710  32.790  1.00  0.00           H
ATOM    303  HZ2 LYS A 601      38.550  16.210  31.640  1.00  0.00           H
ATOM    304  HZ3 LYS A 601      37.280  17.210  31.150  1.00  0.00           H
ATOM    305  C   LYS A 601      43.710  19.400  34.910  1.00  0.00           C
ATOM    306  O   LYS A 601      44.720  19.010  34.310  1.00  0.00           O
ATOM    307  N   ASP A 602      43.320  20.720  35.030  1.00  0.00           N
ATOM    308  HN  ASP A 602      42.590  20.960  35.650  1.00  0.00           H
ATOM    309  CA  ASP A 602      44.040  21.770  34.340  1.00  0.00           C
ATOM    310  HA  ASP A 602      44.560  21.450  33.450  1.00  0.00           H
ATOM    311  CB  ASP A 602      43.050  22.890  34.020  1.00  0.00           C
ATOM    312  HB1 ASP A 602      43.640  23.790  33.750  1.00  0.00           H
ATOM    313  HB2 ASP A 602      42.380  23.000  34.890  1.00  0.00           H
ATOM    314  CG  ASP A 602      42.230  22.670  32.780  1.00  0.00           C
ATOM    315  OD1 ASP A 602      42.670  21.950  31.880  1.00  0.00           O
ATOM    316  OD2 ASP A 602      41.120  23.350  32.640  1.00  0.00           O
ATOM    317  C   ASP A 602      45.110  22.250  35.350  1.00  0.00           C
ATOM    318  O   ASP A 602      45.880  23.130  35.030  1.00  0.00           O
ATOM    319  N   ALA A 603      45.180  21.740  36.610  1.00  0.00           N
ATOM    320  HN  ALA A 603      44.490  21.130  36.990  1.00  0.00           H
ATOM    321  CA  ALA A 603      46.230  22.260  37.460  1.00  0.00           C
ATOM    322  HA  ALA A 603      46.640  23.200  37.130  1.00  0.00           H
ATOM    323  CB  ALA A 603      45.530  22.480  38.760  1.00  0.00           C
ATOM    324  HB1 ALA A 603      44.570  23.000  38.520  1.00  0.00           H
ATOM    325  HB2 ALA A 603      46.090  23.080  39.500  1.00  0.00           H
ATOM    326  HB3 ALA A 603      45.180  21.540  39.250  1.00  0.00           H
ATOM    327  C   ALA A 603      47.300  21.200  37.720  1.00  0.00           C
ATOM    328  O   ALA A 603      48.240  21.420  38.500  1.00  0.00           O
ATOM    329  N   LEU A 604      47.370  20.100  36.920  1.00  0.00           N
ATOM    330  HN  LEU A 604      46.540  19.800  36.450  1.00  0.00           H
ATOM    331  CA  LEU A 604      48.420  19.110  37.050  1.00  0.00           C
ATOM    332  HA  LEU A 604      48.640  19.020  38.100  1.00  0.00           H
ATOM    333  CB  LEU A 604      47.880  17.790  36.490  1.00  0.00           C
ATOM    334  HB1 LEU A 604      48.680  17.030  36.530  1.00  0.00           H
ATOM    335  HB2 LEU A 604      47.580  18.000  35.440  1.00  0.00           H
ATOM    336  CG  LEU A 604      46.570  17.260  37.210  1.00  0.00           C
ATOM    337  HG  LEU A 604      45.760  17.960  36.930  1.00  0.00           H
ATOM    338  CD1 LEU A 604      46.110  15.890  36.790  1.00  0.00           C
ATOM    339 HD11 LEU A 604      46.960  15.200  36.560  1.00  0.00           H
ATOM    340 HD12 LEU A 604      45.580  15.860  35.820  1.00  0.00           H
ATOM    341 HD13 LEU A 604      45.410  15.520  37.570  1.00  0.00           H
ATOM    342  CD2 LEU A 604      46.770  17.220  38.690  1.00  0.00           C
ATOM    343 HD21 LEU A 604      47.760  16.710  38.810  1.00  0.00           H
ATOM    344 HD22 LEU A 604      46.070  16.610  39.290  1.00  0.00           H
ATOM    345 HD23 LEU A 604      46.890  18.270  39.050  1.00  0.00           H
ATOM    346  C   LEU A 604      49.650  19.550  36.300  1.00  0.00           C
ATOM    347  O   LEU A 604      49.840  19.030  35.170  1.00  0.00           O
ATOM    348  N   SER A 605      50.510  20.410  36.800  1.00  0.00           N
ATOM    349  HN  SER A 605      50.150  20.900  37.580  1.00  0.00           H
ATOM    350  CA  SER A 605      51.810  20.630  36.140  1.00  0.00           C
ATOM    351  HA  SER A 605      52.270  19.690  35.820  1.00  0.00           H
ATOM    352  CB  SER A 605      51.730  21.520  34.880  1.00  0.00           C
ATOM    353  HB1 SER A 605      51.260  20.930  34.060  1.00  0.00           H
ATOM    354  HB2 SER A 605      52.720  21.750  34.430  1.00  0.00           H
ATOM    355  OG  SER A 605      50.980  22.780  35.080  1.00  0.00           O
ATOM    356  HG1 SER A 605      50.070  22.470  35.000  1.00  0.00           H
ATOM    357  C   SER A 605      52.860  21.200  37.070  1.00  0.00           C
ATOM    358  O   SER A 605      52.560  21.990  37.940  1.00  0.00           O
ATOM    359  N   LEU A 606      54.150  20.940  36.870  1.00  0.00           N
ATOM    360  HN  LEU A 606      54.390  20.330  36.120  1.00  0.00           H
ATOM    361  CA  LEU A 606      55.350  21.570  37.540  1.00  0.00           C
ATOM    362  HA  LEU A 606      55.170  21.270  38.570  1.00  0.00           H
ATOM    363  CB  LEU A 606      56.760  21.030  37.110  1.00  0.00           C
ATOM    364  HB1 LEU A 606      57.620  21.490  37.640  1.00  0.00           H
ATOM    365  HB2 LEU A 606      56.760  21.140  36.000  1.00  0.00           H
ATOM    366  CG  LEU A 606      56.920  19.560  37.450  1.00  0.00           C
ATOM    367  HG  LEU A 606      56.010  18.980  37.150  1.00  0.00           H
ATOM    368  CD1 LEU A 606      58.020  19.080  36.480  1.00  0.00           C
ATOM    369 HD11 LEU A 606      57.850  19.470  35.450  1.00  0.00           H
ATOM    370 HD12 LEU A 606      58.190  17.980  36.550  1.00  0.00           H
ATOM    371 HD13 LEU A 606      59.040  19.450  36.670  1.00  0.00           H
ATOM    372  CD2 LEU A 606      57.070  19.370  39.000  1.00  0.00           C
ATOM    373 HD21 LEU A 606      57.470  18.380  39.300  1.00  0.00           H
ATOM    374 HD22 LEU A 606      56.020  19.360  39.380  1.00  0.00           H
ATOM    375 HD23 LEU A 606      57.660  20.130  39.540  1.00  0.00           H
ATOM    376  C   LEU A 606      55.260  23.120  37.510  1.00  0.00           C
ATOM    377  O   LEU A 606      55.510  23.860  38.490  1.00  0.00           O
ATOM    378  N   GLN A 607      54.920  23.680  36.310  1.00  0.00           N
ATOM    379  HN  GLN A 607      54.860  23.100  35.500  1.00  0.00           H
ATOM    380  CA  GLN A 607      54.600  25.050  36.140  1.00  0.00           C
ATOM    381  HA  GLN A 607      55.510  25.530  36.470  1.00  0.00           H
ATOM    382  CB  GLN A 607      54.260  25.310  34.690  1.00  0.00           C
ATOM    383  HB1 GLN A 607      53.600  24.510  34.290  1.00  0.00           H
ATOM    384  HB2 GLN A 607      55.160  25.180  34.060  1.00  0.00           H
ATOM    385  CG  GLN A 607      53.670  26.660  34.400  1.00  0.00           C
ATOM    386  HG1 GLN A 607      54.400  27.380  34.800  1.00  0.00           H
ATOM    387  HG2 GLN A 607      52.700  26.740  34.950  1.00  0.00           H
ATOM    388  CD  GLN A 607      53.460  26.820  32.860  1.00  0.00           C
ATOM    389  OE1 GLN A 607      53.360  25.940  32.000  1.00  0.00           O
ATOM    390  NE2 GLN A 607      53.510  28.100  32.500  1.00  0.00           N
ATOM    391 HE21 GLN A 607      53.600  28.320  31.530  1.00  0.00           H
ATOM    392 HE22 GLN A 607      53.480  28.780  33.240  1.00  0.00           H
ATOM    393  C   GLN A 607      53.470  25.560  37.120  1.00  0.00           C
ATOM    394  O   GLN A 607      53.520  26.690  37.700  1.00  0.00           O
ATOM    395  N   CYS A 608      52.430  24.730  37.370  1.00  0.00           N
ATOM    396  HN  CYS A 608      52.460  23.770  37.080  1.00  0.00           H
ATOM    397  CA  CYS A 608      51.430  25.200  38.310  1.00  0.00           C
ATOM    398  HA  CYS A 608      51.200  26.240  38.130  1.00  0.00           H
ATOM    399  CB  CYS A 608      50.040  24.500  38.220  1.00  0.00           C
ATOM    400  HB1 CYS A 608      49.410  24.730  39.100  1.00  0.00           H
ATOM    401  HB2 CYS A 608      50.160  23.400  38.230  1.00  0.00           H
ATOM    402  SG  CYS A 608      49.000  25.000  36.780  1.00  0.00           S
ATOM    403  HG1 CYS A 608      49.650  24.230  35.930  1.00  0.00           H
ATOM    404  C   CYS A 608      51.910  25.180  39.770  1.00  0.00           C
ATOM    405  O   CYS A 608      51.610  26.100  40.510  1.00  0.00           O
ATOM    406  N   LEU A 609      52.760  24.170  40.130  1.00  0.00           N
ATOM    407  HN  LEU A 609      53.030  23.520  39.430  1.00  0.00           H
ATOM    408  CA  LEU A 609      53.510  24.220  41.400  1.00  0.00           C
ATOM    409  HA  LEU A 609      52.850  24.260  42.250  1.00  0.00           H
ATOM    410  CB  LEU A 609      54.390  22.940  41.540  1.00  0.00           C
ATOM    411  HB1 LEU A 609      54.850  23.040  42.550  1.00  0.00           H
ATOM    412  HB2 LEU A 609      55.190  22.910  40.770  1.00  0.00           H
ATOM    413  CG  LEU A 609      53.610  21.570  41.430  1.00  0.00           C
ATOM    414  HG  LEU A 609      53.100  21.340  40.470  1.00  0.00           H
ATOM    415  CD1 LEU A 609      54.590  20.430  41.600  1.00  0.00           C
ATOM    416 HD11 LEU A 609      54.050  19.500  41.340  1.00  0.00           H
ATOM    417 HD12 LEU A 609      54.910  20.250  42.650  1.00  0.00           H
ATOM    418 HD13 LEU A 609      55.490  20.470  40.950  1.00  0.00           H
ATOM    419  CD2 LEU A 609      52.590  21.550  42.580  1.00  0.00           C
ATOM    420 HD21 LEU A 609      52.130  20.540  42.630  1.00  0.00           H
ATOM    421 HD22 LEU A 609      51.800  22.250  42.280  1.00  0.00           H
ATOM    422 HD23 LEU A 609      53.080  21.810  43.550  1.00  0.00           H
ATOM    423  C   LEU A 609      54.430  25.400  41.570  1.00  0.00           C
ATOM    424  O   LEU A 609      54.460  26.050  42.610  1.00  0.00           O
ATOM    425  N   ALA A 610      55.220  25.770  40.560  1.00  0.00           N
ATOM    426  HN  ALA A 610      55.220  25.240  39.710  1.00  0.00           H
ATOM    427  CA  ALA A 610      56.190  26.870  40.610  1.00  0.00           C
ATOM    428  HA  ALA A 610      56.880  26.750  41.430  1.00  0.00           H
ATOM    429  CB  ALA A 610      56.980  26.810  39.280  1.00  0.00           C
ATOM    430  HB1 ALA A 610      57.430  25.810  39.130  1.00  0.00           H
ATOM    431  HB2 ALA A 610      57.770  27.580  39.180  1.00  0.00           H
ATOM    432  HB3 ALA A 610      56.280  27.130  38.470  1.00  0.00           H
ATOM    433  C   ALA A 610      55.510  28.210  40.770  1.00  0.00           C
ATOM    434  O   ALA A 610      55.890  29.050  41.620  1.00  0.00           O
ATOM    435  N   SER A 611      54.350  28.420  39.990  1.00  0.00           N
ATOM    436  HN  SER A 611      54.140  27.790  39.260  1.00  0.00           H
ATOM    437  CA  SER A 611      53.340  29.450  40.290  1.00  0.00           C
ATOM    438  HA  SER A 611      53.810  30.410  40.170  1.00  0.00           H
ATOM    439  CB  SER A 611      52.090  29.470  39.320  1.00  0.00           C
ATOM    440  HB1 SER A 611      51.490  30.410  39.360  1.00  0.00           H
ATOM    441  HB2 SER A 611      51.520  28.540  39.500  1.00  0.00           H
ATOM    442  OG  SER A 611      52.590  29.410  37.940  1.00  0.00           O
ATOM    443  HG1 SER A 611      52.910  28.520  37.760  1.00  0.00           H
ATOM    444  C   SER A 611      52.750  29.480  41.670  1.00  0.00           C
ATOM    445  O   SER A 611      52.740  30.500  42.380  1.00  0.00           O
ATOM    446  N   ILE A 612      52.400  28.350  42.280  1.00  0.00           N
ATOM    447  HN  ILE A 612      52.280  27.520  41.730  1.00  0.00           H
ATOM    448  CA  ILE A 612      52.070  28.330  43.690  1.00  0.00           C
ATOM    449  HA  ILE A 612      51.240  29.000  43.850  1.00  0.00           H
ATOM    450  CB  ILE A 612      51.460  26.950  44.040  1.00  0.00           C
ATOM    451  HB  ILE A 612      52.200  26.260  43.590  1.00  0.00           H
ATOM    452  CG2 ILE A 612      51.390  26.760  45.620  1.00  0.00           C
ATOM    453 HG21 ILE A 612      52.380  26.560  46.060  1.00  0.00           H
ATOM    454 HG22 ILE A 612      50.780  25.870  45.910  1.00  0.00           H
ATOM    455 HG23 ILE A 612      51.000  27.680  46.130  1.00  0.00           H
ATOM    456  CG1 ILE A 612      50.040  26.730  43.440  1.00  0.00           C
ATOM    457 HG11 ILE A 612      49.910  27.250  42.460  1.00  0.00           H
ATOM    458 HG12 ILE A 612      49.390  27.240  44.190  1.00  0.00           H
ATOM    459  CD  ILE A 612      49.600  25.200  43.380  1.00  0.00           C
ATOM    460  HD1 ILE A 612      50.350  24.800  42.680  1.00  0.00           H
ATOM    461  HD2 ILE A 612      48.530  25.050  43.170  1.00  0.00           H
ATOM    462  HD3 ILE A 612      49.960  24.690  44.310  1.00  0.00           H
ATOM    463  C   ILE A 612      53.260  28.790  44.600  1.00  0.00           C
ATOM    464  O   ILE A 612      52.990  29.460  45.580  1.00  0.00           O
ATOM    465  N   LEU A 613      54.490  28.330  44.400  1.00  0.00           N
ATOM    466  HN  LEU A 613      54.600  27.710  43.620  1.00  0.00           H
ATOM    467  CA  LEU A 613      55.570  28.680  45.240  1.00  0.00           C
ATOM    468  HA  LEU A 613      55.320  28.480  46.270  1.00  0.00           H
ATOM    469  CB  LEU A 613      56.910  27.850  44.740  1.00  0.00           C
ATOM    470  HB1 LEU A 613      57.730  28.380  45.260  1.00  0.00           H
ATOM    471  HB2 LEU A 613      56.910  28.050  43.650  1.00  0.00           H
ATOM    472  CG  LEU A 613      56.910  26.340  45.010  1.00  0.00           C
ATOM    473  HG  LEU A 613      56.260  25.770  44.330  1.00  0.00           H
ATOM    474  CD1 LEU A 613      58.350  25.790  45.030  1.00  0.00           C
ATOM    475 HD11 LEU A 613      58.770  26.030  44.030  1.00  0.00           H
ATOM    476 HD12 LEU A 613      58.310  24.680  45.130  1.00  0.00           H
ATOM    477 HD13 LEU A 613      58.980  26.240  45.820  1.00  0.00           H
ATOM    478  CD2 LEU A 613      56.320  25.990  46.370  1.00  0.00           C
ATOM    479 HD21 LEU A 613      56.630  26.630  47.230  1.00  0.00           H
ATOM    480 HD22 LEU A 613      56.630  24.960  46.640  1.00  0.00           H
ATOM    481 HD23 LEU A 613      55.210  25.990  46.210  1.00  0.00           H
ATOM    482  C   LEU A 613      55.880  30.160  45.170  1.00  0.00           C
ATOM    483  O   LEU A 613      56.150  30.800  46.180  1.00  0.00           O
ATOM    484  N   PHE A 614      55.830  30.650  43.960  1.00  0.00           N
ATOM    485  HN  PHE A 614      55.590  30.080  43.180  1.00  0.00           H
ATOM    486  CA  PHE A 614      55.880  32.050  43.550  1.00  0.00           C
ATOM    487  HA  PHE A 614      56.860  32.350  43.880  1.00  0.00           H
ATOM    488  CB  PHE A 614      55.940  32.120  42.000  1.00  0.00           C
ATOM    489  HB1 PHE A 614      55.030  31.590  41.700  1.00  0.00           H
ATOM    490  HB2 PHE A 614      56.870  31.600  41.660  1.00  0.00           H
ATOM    491  CG  PHE A 614      55.890  33.530  41.440  1.00  0.00           C
ATOM    492  CD1 PHE A 614      55.050  33.780  40.370  1.00  0.00           C
ATOM    493  HD1 PHE A 614      54.420  32.980  40.040  1.00  0.00           H
ATOM    494  CE1 PHE A 614      55.210  34.940  39.570  1.00  0.00           C
ATOM    495  HE1 PHE A 614      54.460  35.050  38.790  1.00  0.00           H
ATOM    496  CZ  PHE A 614      56.150  35.960  39.990  1.00  0.00           C
ATOM    497  HZ  PHE A 614      56.160  36.920  39.480  1.00  0.00           H
ATOM    498  CD2 PHE A 614      56.770  34.520  41.900  1.00  0.00           C
ATOM    499  HD2 PHE A 614      57.470  34.370  42.710  1.00  0.00           H
ATOM    500  CE2 PHE A 614      56.950  35.710  41.090  1.00  0.00           C
ATOM    501  HE2 PHE A 614      57.570  36.530  41.430  1.00  0.00           H
ATOM    502  C   PHE A 614      54.810  32.950  44.200  1.00  0.00           C
ATOM    503  O   PHE A 614      55.150  33.950  44.890  1.00  0.00           O
ATOM    504  N   LEU A 615      53.450  32.650  43.930  1.00  0.00           N
ATOM    505  HN  LEU A 615      53.240  31.810  43.430  1.00  0.00           H
ATOM    506  CA  LEU A 615      52.380  33.480  44.330  1.00  0.00           C
ATOM    507  HA  LEU A 615      52.740  34.470  44.100  1.00  0.00           H
ATOM    508  CB  LEU A 615      51.010  33.170  43.590  1.00  0.00           C
ATOM    509  HB1 LEU A 615      50.250  33.050  44.380  1.00  0.00           H
ATOM    510  HB2 LEU A 615      51.050  32.200  43.050  1.00  0.00           H
ATOM    511  CG  LEU A 615      50.440  34.400  42.730  1.00  0.00           C
ATOM    512  HG  LEU A 615      49.520  34.140  42.170  1.00  0.00           H
ATOM    513  CD1 LEU A 615      50.200  35.740  43.520  1.00  0.00           C
ATOM    514 HD11 LEU A 615      49.610  35.670  44.460  1.00  0.00           H
ATOM    515 HD12 LEU A 615      49.940  36.620  42.890  1.00  0.00           H
ATOM    516 HD13 LEU A 615      51.210  35.880  43.950  1.00  0.00           H
ATOM    517  CD2 LEU A 615      51.380  34.620  41.620  1.00  0.00           C
ATOM    518 HD21 LEU A 615      51.250  35.640  41.200  1.00  0.00           H
ATOM    519 HD22 LEU A 615      51.250  33.860  40.820  1.00  0.00           H
ATOM    520 HD23 LEU A 615      52.450  34.580  41.910  1.00  0.00           H
ATOM    521  C   LEU A 615      52.220  33.580  45.820  1.00  0.00           C
ATOM    522  O   LEU A 615      51.860  34.640  46.360  1.00  0.00           O
ATOM    523  N   TYR A 616      52.450  32.440  46.560  1.00  0.00           N
ATOM    524  HN  TYR A 616      52.460  31.570  46.090  1.00  0.00           H
ATOM    525  CA  TYR A 616      52.360  32.360  48.010  1.00  0.00           C
ATOM    526  HA  TYR A 616      51.340  32.620  48.270  1.00  0.00           H
ATOM    527  CB  TYR A 616      52.740  30.930  48.540  1.00  0.00           C
ATOM    528  HB1 TYR A 616      53.590  30.570  47.920  1.00  0.00           H
ATOM    529  HB2 TYR A 616      51.870  30.250  48.370  1.00  0.00           H
ATOM    530  CG  TYR A 616      53.030  30.750  50.020  1.00  0.00           C
ATOM    531  CD1 TYR A 616      54.210  30.180  50.580  1.00  0.00           C
ATOM    532  HD1 TYR A 616      55.100  30.030  49.990  1.00  0.00           H
ATOM    533  CE1 TYR A 616      54.350  30.080  51.980  1.00  0.00           C
ATOM    534  HE1 TYR A 616      55.280  29.730  52.400  1.00  0.00           H
ATOM    535  CZ  TYR A 616      53.380  30.620  52.850  1.00  0.00           C
ATOM    536  OH  TYR A 616      53.720  30.690  54.260  1.00  0.00           O
ATOM    537  HH  TYR A 616      52.910  30.770  54.770  1.00  0.00           H
ATOM    538  CD2 TYR A 616      51.990  31.130  50.910  1.00  0.00           C
ATOM    539  HD2 TYR A 616      51.070  31.460  50.450  1.00  0.00           H
ATOM    540  CE2 TYR A 616      52.220  31.080  52.310  1.00  0.00           C
ATOM    541  HE2 TYR A 616      51.430  31.370  53.010  1.00  0.00           H
ATOM    542  C   TYR A 616      53.320  33.370  48.680  1.00  0.00           C
ATOM    543  O   TYR A 616      52.940  34.170  49.530  1.00  0.00           O
ATOM    544  N   CYS A 617      54.610  33.360  48.370  1.00  0.00           N
ATOM    545  HN  CYS A 617      54.900  32.650  47.740  1.00  0.00           H
ATOM    546  CA  CYS A 617      55.620  34.290  48.900  1.00  0.00           C
ATOM    547  HA  CYS A 617      55.630  34.140  49.970  1.00  0.00           H
ATOM    548  CB  CYS A 617      57.050  33.800  48.380  1.00  0.00           C
ATOM    549  HB1 CYS A 617      57.800  34.510  48.760  1.00  0.00           H
ATOM    550  HB2 CYS A 617      57.050  33.880  47.270  1.00  0.00           H
ATOM    551  SG  CYS A 617      57.380  32.090  48.760  1.00  0.00           S
ATOM    552  HG1 CYS A 617      58.370  32.440  49.570  1.00  0.00           H
ATOM    553  C   CYS A 617      55.430  35.810  48.580  1.00  0.00           C
ATOM    554  O   CYS A 617      55.530  36.730  49.420  1.00  0.00           O
ATOM    555  N   ALA A 618      55.130  36.120  47.300  1.00  0.00           N
ATOM    556  HN  ALA A 618      55.080  35.390  46.610  1.00  0.00           H
ATOM    557  CA  ALA A 618      54.730  37.450  46.870  1.00  0.00           C
ATOM    558  HA  ALA A 618      55.520  38.160  47.070  1.00  0.00           H
ATOM    559  CB  ALA A 618      54.800  37.480  45.350  1.00  0.00           C
ATOM    560  HB1 ALA A 618      55.810  37.160  45.030  1.00  0.00           H
ATOM    561  HB2 ALA A 618      54.450  38.450  44.940  1.00  0.00           H
ATOM    562  HB3 ALA A 618      54.030  36.730  45.070  1.00  0.00           H
ATOM    563  C   ALA A 618      53.470  38.040  47.430  1.00  0.00           C
ATOM    564  O   ALA A 618      53.420  39.220  47.730  1.00  0.00           O
ATOM    565  N   CYS A 619      52.360  37.230  47.500  1.00  0.00           N
ATOM    566  HN  CYS A 619      52.360  36.320  47.090  1.00  0.00           H
ATOM    567  CA  CYS A 619      51.070  37.630  48.110  1.00  0.00           C
ATOM    568  HA  CYS A 619      50.950  38.690  47.930  1.00  0.00           H
ATOM    569  CB  CYS A 619      49.870  36.910  47.420  1.00  0.00           C
ATOM    570  HB1 CYS A 619      50.010  35.820  47.340  1.00  0.00           H
ATOM    571  HB2 CYS A 619      49.880  37.290  46.380  1.00  0.00           H
ATOM    572  SG  CYS A 619      48.210  37.060  48.310  1.00  0.00           S
ATOM    573  HG1 CYS A 619      48.590  36.300  49.330  1.00  0.00           H
ATOM    574  C   CYS A 619      51.030  37.630  49.550  1.00  0.00           C
ATOM    575  O   CYS A 619      50.490  38.570  50.180  1.00  0.00           O
ATOM    576  N   MET A 620      51.670  36.640  50.250  1.00  0.00           N
ATOM    577  HN  MET A 620      52.110  35.880  49.770  1.00  0.00           H
ATOM    578  CA  MET A 620      51.760  36.700  51.710  1.00  0.00           C
ATOM    579  HA  MET A 620      50.770  36.660  52.160  1.00  0.00           H
ATOM    580  CB  MET A 620      52.460  35.430  52.340  1.00  0.00           C
ATOM    581  HB1 MET A 620      53.530  35.260  52.070  1.00  0.00           H
ATOM    582  HB2 MET A 620      51.850  34.610  51.880  1.00  0.00           H
ATOM    583  CG  MET A 620      52.430  35.450  53.910  1.00  0.00           C
ATOM    584  HG1 MET A 620      51.390  35.650  54.240  1.00  0.00           H
ATOM    585  HG2 MET A 620      52.890  36.350  54.360  1.00  0.00           H
ATOM    586  SD  MET A 620      53.280  34.020  54.650  1.00  0.00           S
ATOM    587  CE  MET A 620      52.720  34.340  56.360  1.00  0.00           C
ATOM    588  HE1 MET A 620      53.110  35.310  56.740  1.00  0.00           H
ATOM    589  HE2 MET A 620      52.990  33.510  57.030  1.00  0.00           H
ATOM    590  HE3 MET A 620      51.620  34.410  56.530  1.00  0.00           H
ATOM    591  C   MET A 620      52.450  38.020  52.320  1.00  0.00           C
ATOM    592  O   MET A 620      51.920  38.660  53.240  1.00  0.00           O
ATOM    593  N   SER A 621      53.520  38.400  51.650  1.00  0.00           N
ATOM    594  HN  SER A 621      53.850  37.860  50.880  1.00  0.00           H
ATOM    595  CA  SER A 621      54.320  39.500  52.190  1.00  0.00           C
ATOM    596  HA  SER A 621      54.670  39.190  53.170  1.00  0.00           H
ATOM    597  CB  SER A 621      55.660  39.640  51.480  1.00  0.00           C
ATOM    598  HB1 SER A 621      56.330  40.160  52.190  1.00  0.00           H
ATOM    599  HB2 SER A 621      55.650  40.260  50.550  1.00  0.00           H
ATOM    600  OG  SER A 621      56.360  38.460  51.330  1.00  0.00           O
ATOM    601  HG1 SER A 621      56.090  37.980  50.550  1.00  0.00           H
ATOM    602  C   SER A 621      53.740  40.890  52.360  1.00  0.00           C
ATOM    603  O   SER A 621      54.060  41.530  53.430  1.00  0.00           O
ATOM    604  N   PRO A 622      52.920  41.530  51.480  1.00  0.00           N
ATOM    605  CD  PRO A 622      52.980  41.300  50.080  1.00  0.00           C
ATOM    606  HD1 PRO A 622      52.910  40.230  49.760  1.00  0.00           H
ATOM    607  HD2 PRO A 622      53.840  41.770  49.520  1.00  0.00           H
ATOM    608  CA  PRO A 622      52.310  42.860  51.720  1.00  0.00           C
ATOM    609  HA  PRO A 622      53.130  43.500  52.030  1.00  0.00           H
ATOM    610  CB  PRO A 622      51.800  43.330  50.390  1.00  0.00           C
ATOM    611  HB1 PRO A 622      52.500  44.000  49.850  1.00  0.00           H
ATOM    612  HB2 PRO A 622      50.880  43.960  50.480  1.00  0.00           H
ATOM    613  CG  PRO A 622      51.760  42.040  49.600  1.00  0.00           C
ATOM    614  HG1 PRO A 622      50.880  41.390  49.770  1.00  0.00           H
ATOM    615  HG2 PRO A 622      51.860  42.190  48.510  1.00  0.00           H
ATOM    616  C   PRO A 622      51.150  42.750  52.750  1.00  0.00           C
ATOM    617  O   PRO A 622      50.860  43.750  53.370  1.00  0.00           O
ATOM    618  N   VAL A 623      50.450  41.570  52.820  1.00  0.00           N
ATOM    619  HN  VAL A 623      50.660  40.850  52.160  1.00  0.00           H
ATOM    620  CA  VAL A 623      49.460  41.280  53.870  1.00  0.00           C
ATOM    621  HA  VAL A 623      48.870  42.180  53.970  1.00  0.00           H
ATOM    622  CB  VAL A 623      48.750  39.900  53.700  1.00  0.00           C
ATOM    623  HB  VAL A 623      49.480  39.060  53.570  1.00  0.00           H
ATOM    624  CG1 VAL A 623      47.760  39.550  54.870  1.00  0.00           C
ATOM    625 HG11 VAL A 623      48.250  39.330  55.850  1.00  0.00           H
ATOM    626 HG12 VAL A 623      47.280  38.600  54.550  1.00  0.00           H
ATOM    627 HG13 VAL A 623      46.950  40.300  54.860  1.00  0.00           H
ATOM    628  CG2 VAL A 623      47.990  39.970  52.330  1.00  0.00           C
ATOM    629 HG21 VAL A 623      47.290  39.150  52.050  1.00  0.00           H
ATOM    630 HG22 VAL A 623      48.810  40.030  51.590  1.00  0.00           H
ATOM    631 HG23 VAL A 623      47.400  40.910  52.250  1.00  0.00           H
ATOM    632  C   VAL A 623      50.070  41.310  55.270  1.00  0.00           C
ATOM    633  O   VAL A 623      49.630  42.110  56.110  1.00  0.00           O
ATOM    634  N   ILE A 624      51.170  40.560  55.550  1.00  0.00           N
ATOM    635  HN  ILE A 624      51.440  39.960  54.800  1.00  0.00           H
ATOM    636  CA  ILE A 624      51.900  40.650  56.760  1.00  0.00           C
ATOM    637  HA  ILE A 624      51.170  40.570  57.550  1.00  0.00           H
ATOM    638  CB  ILE A 624      53.040  39.580  56.790  1.00  0.00           C
ATOM    639  HB  ILE A 624      53.700  39.810  55.930  1.00  0.00           H
ATOM    640  CG2 ILE A 624      53.770  39.770  58.160  1.00  0.00           C
ATOM    641 HG21 ILE A 624      53.070  39.770  59.020  1.00  0.00           H
ATOM    642 HG22 ILE A 624      54.360  40.710  58.270  1.00  0.00           H
ATOM    643 HG23 ILE A 624      54.440  38.890  58.270  1.00  0.00           H
ATOM    644  CG1 ILE A 624      52.470  38.110  56.670  1.00  0.00           C
ATOM    645 HG11 ILE A 624      53.280  37.350  56.600  1.00  0.00           H
ATOM    646 HG12 ILE A 624      51.950  38.040  55.700  1.00  0.00           H
ATOM    647  CD  ILE A 624      51.350  37.960  57.730  1.00  0.00           C
ATOM    648  HD1 ILE A 624      50.540  38.680  57.550  1.00  0.00           H
ATOM    649  HD2 ILE A 624      51.740  38.080  58.750  1.00  0.00           H
ATOM    650  HD3 ILE A 624      50.940  36.930  57.740  1.00  0.00           H
ATOM    651  C   ILE A 624      52.450  42.040  57.070  1.00  0.00           C
ATOM    652  O   ILE A 624      52.200  42.570  58.150  1.00  0.00           O
ATOM    653  N   THR A 625      53.090  42.660  56.040  1.00  0.00           N
ATOM    654  HN  THR A 625      53.340  42.190  55.190  1.00  0.00           H
ATOM    655  CA  THR A 625      53.480  44.090  56.020  1.00  0.00           C
ATOM    656  HA  THR A 625      54.180  44.060  56.840  1.00  0.00           H
ATOM    657  CB  THR A 625      54.350  44.560  54.770  1.00  0.00           C
ATOM    658  HB  THR A 625      53.780  44.630  53.810  1.00  0.00           H
ATOM    659  OG1 THR A 625      55.460  43.690  54.590  1.00  0.00           O
ATOM    660  HG1 THR A 625      55.090  42.930  54.130  1.00  0.00           H
ATOM    661  CG2 THR A 625      54.780  46.060  55.020  1.00  0.00           C
ATOM    662 HG21 THR A 625      53.860  46.650  55.150  1.00  0.00           H
ATOM    663 HG22 THR A 625      55.340  46.490  54.150  1.00  0.00           H
ATOM    664 HG23 THR A 625      55.440  46.150  55.910  1.00  0.00           H
ATOM    665  C   THR A 625      52.310  45.040  56.370  1.00  0.00           C
ATOM    666  O   THR A 625      52.440  45.890  57.250  1.00  0.00           O
ATOM    667  N   PHE A 626      51.140  44.960  55.740  1.00  0.00           N
ATOM    668  HN  PHE A 626      50.960  44.240  55.070  1.00  0.00           H
ATOM    669  CA  PHE A 626      50.000  45.800  56.020  1.00  0.00           C
ATOM    670  HA  PHE A 626      50.300  46.850  55.950  1.00  0.00           H
ATOM    671  CB  PHE A 626      48.770  45.520  54.940  1.00  0.00           C
ATOM    672  HB1 PHE A 626      48.710  44.430  54.770  1.00  0.00           H
ATOM    673  HB2 PHE A 626      49.070  45.900  53.940  1.00  0.00           H
ATOM    674  CG  PHE A 626      47.420  46.080  55.220  1.00  0.00           C
ATOM    675  CD1 PHE A 626      46.510  45.360  56.010  1.00  0.00           C
ATOM    676  HD1 PHE A 626      46.850  44.470  56.500  1.00  0.00           H
ATOM    677  CE1 PHE A 626      45.220  45.870  56.230  1.00  0.00           C
ATOM    678  HE1 PHE A 626      44.600  45.190  56.800  1.00  0.00           H
ATOM    679  CZ  PHE A 626      44.800  47.110  55.730  1.00  0.00           C
ATOM    680  HZ  PHE A 626      43.840  47.550  55.940  1.00  0.00           H
ATOM    681  CD2 PHE A 626      46.930  47.270  54.600  1.00  0.00           C
ATOM    682  HD2 PHE A 626      47.620  47.880  54.020  1.00  0.00           H
ATOM    683  CE2 PHE A 626      45.670  47.760  54.880  1.00  0.00           C
ATOM    684  HE2 PHE A 626      45.320  48.640  54.350  1.00  0.00           H
ATOM    685  C   PHE A 626      49.360  45.660  57.390  1.00  0.00           C
ATOM    686  O   PHE A 626      48.970  46.650  57.990  1.00  0.00           O
ATOM    687  N   GLY A 627      49.250  44.360  57.810  1.00  0.00           N
ATOM    688  HN  GLY A 627      49.550  43.600  57.220  1.00  0.00           H
ATOM    689  CA  GLY A 627      48.980  44.020  59.210  1.00  0.00           C
ATOM    690  HA1 GLY A 627      49.200  42.960  59.200  1.00  0.00           H
ATOM    691  HA2 GLY A 627      47.930  44.210  59.410  1.00  0.00           H
ATOM    692  C   GLY A 627      49.850  44.540  60.320  1.00  0.00           C
ATOM    693  O   GLY A 627      49.350  45.110  61.280  1.00  0.00           O
ATOM    694  N   GLY A 628      51.210  44.370  60.170  1.00  0.00           N
ATOM    695  HN  GLY A 628      51.610  44.010  59.330  1.00  0.00           H
ATOM    696  CA  GLY A 628      52.220  45.090  60.950  1.00  0.00           C
ATOM    697  HA1 GLY A 628      53.110  44.980  60.340  1.00  0.00           H
ATOM    698  HA2 GLY A 628      52.420  44.690  61.940  1.00  0.00           H
ATOM    699  C   GLY A 628      51.970  46.580  61.090  1.00  0.00           C
ATOM    700  O   GLY A 628      51.810  47.050  62.210  1.00  0.00           O
ATOM    701  N   LEU A 629      51.940  47.310  59.930  1.00  0.00           N
ATOM    702  HN  LEU A 629      52.120  47.000  59.000  1.00  0.00           H
ATOM    703  CA  LEU A 629      51.640  48.660  59.860  1.00  0.00           C
ATOM    704  HA  LEU A 629      52.410  49.060  60.500  1.00  0.00           H
ATOM    705  CB  LEU A 629      51.800  49.310  58.450  1.00  0.00           C
ATOM    706  HB1 LEU A 629      51.220  50.250  58.440  1.00  0.00           H
ATOM    707  HB2 LEU A 629      51.330  48.790  57.590  1.00  0.00           H
ATOM    708  CG  LEU A 629      53.230  49.790  58.060  1.00  0.00           C
ATOM    709  HG  LEU A 629      53.090  50.450  57.160  1.00  0.00           H
ATOM    710  CD1 LEU A 629      53.840  50.730  59.110  1.00  0.00           C
ATOM    711 HD11 LEU A 629      54.720  51.240  58.670  1.00  0.00           H
ATOM    712 HD12 LEU A 629      54.180  50.220  60.040  1.00  0.00           H
ATOM    713 HD13 LEU A 629      53.080  51.500  59.370  1.00  0.00           H
ATOM    714  CD2 LEU A 629      54.180  48.680  57.630  1.00  0.00           C
ATOM    715 HD21 LEU A 629      54.610  47.980  58.380  1.00  0.00           H
ATOM    716 HD22 LEU A 629      55.040  49.070  57.030  1.00  0.00           H
ATOM    717 HD23 LEU A 629      53.690  47.950  56.950  1.00  0.00           H
ATOM    718  C   LEU A 629      50.260  48.980  60.420  1.00  0.00           C
ATOM    719  O   LEU A 629      50.180  49.890  61.170  1.00  0.00           O
ATOM    720  N   LEU A 630      49.190  48.220  60.090  1.00  0.00           N
ATOM    721  HN  LEU A 630      49.220  47.540  59.360  1.00  0.00           H
ATOM    722  CA  LEU A 630      47.860  48.350  60.760  1.00  0.00           C
ATOM    723  HA  LEU A 630      47.550  49.320  60.410  1.00  0.00           H
ATOM    724  CB  LEU A 630      46.840  47.380  60.200  1.00  0.00           C
ATOM    725  HB1 LEU A 630      47.210  46.360  60.480  1.00  0.00           H
ATOM    726  HB2 LEU A 630      46.910  47.420  59.090  1.00  0.00           H
ATOM    727  CG  LEU A 630      45.450  47.620  60.660  1.00  0.00           C
ATOM    728  HG  LEU A 630      45.430  47.520  61.760  1.00  0.00           H
ATOM    729  CD1 LEU A 630      44.900  48.960  60.100  1.00  0.00           C
ATOM    730 HD11 LEU A 630      43.810  49.060  60.330  1.00  0.00           H
ATOM    731 HD12 LEU A 630      44.890  49.040  58.990  1.00  0.00           H
ATOM    732 HD13 LEU A 630      45.400  49.830  60.580  1.00  0.00           H
ATOM    733  CD2 LEU A 630      44.560  46.540  60.090  1.00  0.00           C
ATOM    734 HD21 LEU A 630      44.990  45.570  60.410  1.00  0.00           H
ATOM    735 HD22 LEU A 630      44.510  46.500  58.980  1.00  0.00           H
ATOM    736 HD23 LEU A 630      43.530  46.550  60.530  1.00  0.00           H
ATOM    737  C   LEU A 630      47.840  48.350  62.260  1.00  0.00           C
ATOM    738  O   LEU A 630      47.330  49.260  62.910  1.00  0.00           O
ATOM    739  N   GLY A 631      48.570  47.370  62.860  1.00  0.00           N
ATOM    740  HN  GLY A 631      48.970  46.600  62.350  1.00  0.00           H
ATOM    741  CA  GLY A 631      48.810  47.200  64.320  1.00  0.00           C
ATOM    742  HA1 GLY A 631      49.360  46.280  64.450  1.00  0.00           H
ATOM    743  HA2 GLY A 631      47.830  47.220  64.780  1.00  0.00           H
ATOM    744  C   GLY A 631      49.490  48.360  65.010  1.00  0.00           C
ATOM    745  O   GLY A 631      49.030  48.800  66.040  1.00  0.00           O
ATOM    746  N   GLU A 632      50.520  49.030  64.390  1.00  0.00           N
ATOM    747  HN  GLU A 632      50.970  48.800  63.540  1.00  0.00           H
ATOM    748  CA  GLU A 632      50.990  50.290  64.920  1.00  0.00           C
ATOM    749  HA  GLU A 632      51.320  50.140  65.930  1.00  0.00           H
ATOM    750  CB  GLU A 632      52.200  50.610  64.070  1.00  0.00           C
ATOM    751  HB1 GLU A 632      52.420  51.670  64.310  1.00  0.00           H
ATOM    752  HB2 GLU A 632      52.050  50.500  62.970  1.00  0.00           H
ATOM    753  CG  GLU A 632      53.340  49.700  64.450  1.00  0.00           C
ATOM    754  HG1 GLU A 632      54.150  50.130  63.810  1.00  0.00           H
ATOM    755  HG2 GLU A 632      53.260  48.650  64.080  1.00  0.00           H
ATOM    756  CD  GLU A 632      53.700  49.860  65.900  1.00  0.00           C
ATOM    757  OE1 GLU A 632      54.150  51.000  66.290  1.00  0.00           O
ATOM    758  OE2 GLU A 632      53.590  48.850  66.670  1.00  0.00           O
ATOM    759  C   GLU A 632      49.980  51.450  64.720  1.00  0.00           C
ATOM    760  O   GLU A 632      49.630  52.310  65.590  1.00  0.00           O
ATOM    761  N   ALA A 633      49.370  51.530  63.540  1.00  0.00           N
ATOM    762  HN  ALA A 633      49.600  50.820  62.880  1.00  0.00           H
ATOM    763  CA  ALA A 633      48.420  52.570  63.080  1.00  0.00           C
ATOM    764  HA  ALA A 633      48.860  53.550  63.150  1.00  0.00           H
ATOM    765  CB  ALA A 633      48.090  52.330  61.600  1.00  0.00           C
ATOM    766  HB1 ALA A 633      49.080  52.240  61.100  1.00  0.00           H
ATOM    767  HB2 ALA A 633      47.480  53.140  61.150  1.00  0.00           H
ATOM    768  HB3 ALA A 633      47.610  51.340  61.440  1.00  0.00           H
ATOM    769  C   ALA A 633      47.110  52.510  63.820  1.00  0.00           C
ATOM    770  O   ALA A 633      46.390  53.490  63.950  1.00  0.00           O
ATOM    771  N   THR A 634      46.710  51.340  64.400  1.00  0.00           N
ATOM    772  HN  THR A 634      47.130  50.470  64.150  1.00  0.00           H
ATOM    773  CA  THR A 634      45.510  51.280  65.260  1.00  0.00           C
ATOM    774  HA  THR A 634      44.960  52.190  65.040  1.00  0.00           H
ATOM    775  CB  THR A 634      44.720  50.040  65.050  1.00  0.00           C
ATOM    776  HB  THR A 634      43.850  49.950  65.730  1.00  0.00           H
ATOM    777  OG1 THR A 634      45.500  48.840  65.250  1.00  0.00           O
ATOM    778  HG1 THR A 634      46.020  48.850  64.440  1.00  0.00           H
ATOM    779  CG2 THR A 634      44.230  50.030  63.580  1.00  0.00           C
ATOM    780 HG21 THR A 634      43.780  51.040  63.410  1.00  0.00           H
ATOM    781 HG22 THR A 634      43.490  49.220  63.430  1.00  0.00           H
ATOM    782 HG23 THR A 634      45.020  49.870  62.820  1.00  0.00           H
ATOM    783  C   THR A 634      45.910  51.350  66.740  1.00  0.00           C
ATOM    784  O   THR A 634      45.030  51.330  67.640  1.00  0.00           O
ATOM    785  N   GLU A 635      47.210  51.500  67.020  1.00  0.00           N
ATOM    786  HN  GLU A 635      47.790  51.680  66.220  1.00  0.00           H
ATOM    787  CA  GLU A 635      47.930  51.490  68.300  1.00  0.00           C
ATOM    788  HA  GLU A 635      48.990  51.460  68.040  1.00  0.00           H
ATOM    789  CB  GLU A 635      47.820  52.850  69.040  1.00  0.00           C
ATOM    790  HB1 GLU A 635      48.390  52.780  69.990  1.00  0.00           H
ATOM    791  HB2 GLU A 635      46.770  53.120  69.280  1.00  0.00           H
ATOM    792  CG  GLU A 635      48.400  54.010  68.200  1.00  0.00           C
ATOM    793  HG1 GLU A 635      47.770  54.110  67.280  1.00  0.00           H
ATOM    794  HG2 GLU A 635      49.440  53.810  67.870  1.00  0.00           H
ATOM    795  CD  GLU A 635      48.410  55.290  69.010  1.00  0.00           C
ATOM    796  OE1 GLU A 635      47.350  55.620  69.640  1.00  0.00           O
ATOM    797  OE2 GLU A 635      49.390  56.060  68.910  1.00  0.00           O
ATOM    798  C   GLU A 635      47.640  50.240  69.220  1.00  0.00           C
ATOM    799  O   GLU A 635      47.050  50.250  70.270  1.00  0.00           O
ATOM    800  N   GLY A 636      47.940  49.140  68.590  1.00  0.00           N
ATOM    801  HN  GLY A 636      48.320  49.140  67.670  1.00  0.00           H
ATOM    802  CA  GLY A 636      47.970  47.820  69.190  1.00  0.00           C
ATOM    803  HA1 GLY A 636      48.460  47.860  70.160  1.00  0.00           H
ATOM    804  HA2 GLY A 636      48.480  47.160  68.510  1.00  0.00           H
ATOM    805  C   GLY A 636      46.570  47.210  69.410  1.00  0.00           C
ATOM    806  O   GLY A 636      46.290  46.610  70.440  1.00  0.00           O
ATOM    807  N   ARG A 637      45.650  47.300  68.440  1.00  0.00           N
ATOM    808  HN  ARG A 637      45.800  47.710  67.540  1.00  0.00           H
ATOM    809  CA  ARG A 637      44.340  46.730  68.690  1.00  0.00           C
ATOM    810  HA  ARG A 637      44.290  46.220  69.630  1.00  0.00           H
ATOM    811  CB  ARG A 637      43.110  47.710  68.550  1.00  0.00           C
ATOM    812  HB1 ARG A 637      42.120  47.240  68.740  1.00  0.00           H
ATOM    813  HB2 ARG A 637      43.190  48.130  67.520  1.00  0.00           H
ATOM    814  CG  ARG A 637      43.360  48.870  69.490  1.00  0.00           C
ATOM    815  HG1 ARG A 637      44.390  49.280  69.430  1.00  0.00           H
ATOM    816  HG2 ARG A 637      43.360  48.580  70.560  1.00  0.00           H
ATOM    817  CD  ARG A 637      42.510  50.090  69.220  1.00  0.00           C
ATOM    818  HD1 ARG A 637      41.450  49.820  69.000  1.00  0.00           H
ATOM    819  HD2 ARG A 637      42.840  50.660  68.320  1.00  0.00           H
ATOM    820  NE  ARG A 637      42.410  51.000  70.410  1.00  0.00           N
ATOM    821  HE  ARG A 637      41.510  50.970  70.860  1.00  0.00           H
ATOM    822  CZ  ARG A 637      43.450  51.740  70.930  1.00  0.00           C
ATOM    823  NH1 ARG A 637      43.180  52.420  72.010  1.00  0.00           N
ATOM    824 HH11 ARG A 637      42.240  52.720  72.200  1.00  0.00           H
ATOM    825 HH12 ARG A 637      43.970  52.830  72.480  1.00  0.00           H
ATOM    826  NH2 ARG A 637      44.620  51.840  70.420  1.00  0.00           N
ATOM    827 HH21 ARG A 637      44.760  51.560  69.470  1.00  0.00           H
ATOM    828 HH22 ARG A 637      45.130  52.560  70.870  1.00  0.00           H
ATOM    829  C   ARG A 637      43.980  45.640  67.710  1.00  0.00           C
ATOM    830  O   ARG A 637      42.990  44.910  67.930  1.00  0.00           O
ATOM    831  N   ILE A 638      44.780  45.530  66.630  1.00  0.00           N
ATOM    832  HN  ILE A 638      45.400  46.280  66.380  1.00  0.00           H
ATOM    833  CA  ILE A 638      44.620  44.610  65.530  1.00  0.00           C
ATOM    834  HA  ILE A 638      44.100  43.780  65.970  1.00  0.00           H
ATOM    835  CB  ILE A 638      43.850  45.190  64.310  1.00  0.00           C
ATOM    836  HB  ILE A 638      44.580  45.820  63.760  1.00  0.00           H
ATOM    837  CG2 ILE A 638      43.590  44.040  63.240  1.00  0.00           C
ATOM    838 HG21 ILE A 638      43.150  44.490  62.320  1.00  0.00           H
ATOM    839 HG22 ILE A 638      42.800  43.350  63.590  1.00  0.00           H
ATOM    840 HG23 ILE A 638      44.550  43.530  63.030  1.00  0.00           H
ATOM    841  CG1 ILE A 638      42.590  45.890  64.790  1.00  0.00           C
ATOM    842 HG11 ILE A 638      42.890  46.760  65.410  1.00  0.00           H
ATOM    843 HG12 ILE A 638      41.960  45.140  65.300  1.00  0.00           H
ATOM    844  CD  ILE A 638      41.740  46.510  63.690  1.00  0.00           C
ATOM    845  HD1 ILE A 638      41.380  45.800  62.920  1.00  0.00           H
ATOM    846  HD2 ILE A 638      42.330  47.220  63.080  1.00  0.00           H
ATOM    847  HD3 ILE A 638      40.830  47.000  64.110  1.00  0.00           H
ATOM    848  C   ILE A 638      45.950  43.980  65.180  1.00  0.00           C
ATOM    849  O   ILE A 638      46.890  44.710  64.960  1.00  0.00           O
ATOM    850  N   SER A 639      46.070  42.690  65.200  1.00  0.00           N
ATOM    851  HN  SER A 639      45.250  42.180  65.450  1.00  0.00           H
ATOM    852  CA  SER A 639      47.300  42.060  64.820  1.00  0.00           C
ATOM    853  HA  SER A 639      48.090  42.660  65.250  1.00  0.00           H
ATOM    854  CB  SER A 639      47.480  40.710  65.470  1.00  0.00           C
ATOM    855  HB1 SER A 639      47.300  40.950  66.530  1.00  0.00           H
ATOM    856  HB2 SER A 639      48.420  40.150  65.330  1.00  0.00           H
ATOM    857  OG  SER A 639      46.430  39.830  65.060  1.00  0.00           O
ATOM    858  HG1 SER A 639      45.660  40.340  65.290  1.00  0.00           H
ATOM    859  C   SER A 639      47.450  41.830  63.270  1.00  0.00           C
ATOM    860  O   SER A 639      46.500  41.890  62.490  1.00  0.00           O
ATOM    861  N   ALA A 640      48.740  41.580  62.920  1.00  0.00           N
ATOM    862  HN  ALA A 640      49.480  41.800  63.520  1.00  0.00           H
ATOM    863  CA  ALA A 640      49.040  40.930  61.700  1.00  0.00           C
ATOM    864  HA  ALA A 640      48.770  41.570  60.880  1.00  0.00           H
ATOM    865  CB  ALA A 640      50.570  40.710  61.470  1.00  0.00           C
ATOM    866  HB1 ALA A 640      51.080  41.690  61.350  1.00  0.00           H
ATOM    867  HB2 ALA A 640      50.750  40.260  60.460  1.00  0.00           H
ATOM    868  HB3 ALA A 640      50.980  40.080  62.280  1.00  0.00           H
ATOM    869  C   ALA A 640      48.390  39.590  61.440  1.00  0.00           C
ATOM    870  O   ALA A 640      48.110  39.240  60.310  1.00  0.00           O
ATOM    871  N   ILE A 641      48.250  38.750  62.490  1.00  0.00           N
ATOM    872  HN  ILE A 641      48.620  39.040  63.380  1.00  0.00           H
ATOM    873  CA  ILE A 641      47.590  37.450  62.510  1.00  0.00           C
ATOM    874  HA  ILE A 641      47.950  36.840  61.700  1.00  0.00           H
ATOM    875  CB  ILE A 641      47.830  36.650  63.790  1.00  0.00           C
ATOM    876  HB  ILE A 641      47.320  37.320  64.510  1.00  0.00           H
ATOM    877  CG2 ILE A 641      47.220  35.230  63.640  1.00  0.00           C
ATOM    878 HG21 ILE A 641      47.600  34.570  64.440  1.00  0.00           H
ATOM    879 HG22 ILE A 641      47.590  34.890  62.650  1.00  0.00           H
ATOM    880 HG23 ILE A 641      46.120  35.080  63.690  1.00  0.00           H
ATOM    881  CG1 ILE A 641      49.280  36.620  64.220  1.00  0.00           C
ATOM    882 HG11 ILE A 641      49.280  36.260  65.270  1.00  0.00           H
ATOM    883 HG12 ILE A 641      49.720  37.640  64.300  1.00  0.00           H
ATOM    884  CD  ILE A 641      50.260  35.750  63.320  1.00  0.00           C
ATOM    885  HD1 ILE A 641      51.290  36.130  63.410  1.00  0.00           H
ATOM    886  HD2 ILE A 641      49.990  35.770  62.230  1.00  0.00           H
ATOM    887  HD3 ILE A 641      50.160  34.740  63.760  1.00  0.00           H
ATOM    888  C   ILE A 641      46.100  37.540  62.150  1.00  0.00           C
ATOM    889  O   ILE A 641      45.550  36.800  61.350  1.00  0.00           O
ATOM    890  N   GLU A 642      45.330  38.530  62.630  1.00  0.00           N
ATOM    891  HN  GLU A 642      45.790  39.160  63.250  1.00  0.00           H
ATOM    892  CA  GLU A 642      43.980  38.840  62.170  1.00  0.00           C
ATOM    893  HA  GLU A 642      43.310  38.010  62.200  1.00  0.00           H
ATOM    894  CB  GLU A 642      43.350  39.960  63.160  1.00  0.00           C
ATOM    895  HB1 GLU A 642      42.330  40.290  62.840  1.00  0.00           H
ATOM    896  HB2 GLU A 642      43.820  40.960  63.140  1.00  0.00           H
ATOM    897  CG  GLU A 642      43.190  39.370  64.580  1.00  0.00           C
ATOM    898  HG1 GLU A 642      44.130  38.850  64.830  1.00  0.00           H
ATOM    899  HG2 GLU A 642      42.280  38.750  64.760  1.00  0.00           H
ATOM    900  CD  GLU A 642      43.160  40.620  65.510  1.00  0.00           C
ATOM    901  OE1 GLU A 642      44.310  40.910  65.980  1.00  0.00           O
ATOM    902  OE2 GLU A 642      42.140  41.200  65.860  1.00  0.00           O
ATOM    903  C   GLU A 642      43.920  39.440  60.800  1.00  0.00           C
ATOM    904  O   GLU A 642      43.070  39.150  59.990  1.00  0.00           O
ATOM    905  N   SER A 643      44.920  40.290  60.360  1.00  0.00           N
ATOM    906  HN  SER A 643      45.660  40.590  60.950  1.00  0.00           H
ATOM    907  CA  SER A 643      45.080  40.740  58.990  1.00  0.00           C
ATOM    908  HA  SER A 643      44.150  41.240  58.730  1.00  0.00           H
ATOM    909  CB  SER A 643      46.170  41.890  58.790  1.00  0.00           C
ATOM    910  HB1 SER A 643      46.110  42.330  57.780  1.00  0.00           H
ATOM    911  HB2 SER A 643      47.180  41.500  59.030  1.00  0.00           H
ATOM    912  OG  SER A 643      45.990  42.930  59.720  1.00  0.00           O
ATOM    913  HG1 SER A 643      45.800  42.530  60.570  1.00  0.00           H
ATOM    914  C   SER A 643      45.300  39.600  57.940  1.00  0.00           C
ATOM    915  O   SER A 643      44.710  39.570  56.860  1.00  0.00           O
ATOM    916  N   LEU A 644      46.110  38.570  58.300  1.00  0.00           N
ATOM    917  HN  LEU A 644      46.730  38.630  59.090  1.00  0.00           H
ATOM    918  CA  LEU A 644      46.350  37.330  57.610  1.00  0.00           C
ATOM    919  HA  LEU A 644      46.660  37.550  56.600  1.00  0.00           H
ATOM    920  CB  LEU A 644      47.470  36.620  58.350  1.00  0.00           C
ATOM    921  HB1 LEU A 644      47.360  36.590  59.460  1.00  0.00           H
ATOM    922  HB2 LEU A 644      48.400  37.190  58.120  1.00  0.00           H
ATOM    923  CG  LEU A 644      47.860  35.160  57.820  1.00  0.00           C
ATOM    924  HG  LEU A 644      46.960  34.500  57.840  1.00  0.00           H
ATOM    925  CD1 LEU A 644      48.350  35.330  56.360  1.00  0.00           C
ATOM    926 HD11 LEU A 644      49.200  36.030  56.190  1.00  0.00           H
ATOM    927 HD12 LEU A 644      47.480  35.590  55.720  1.00  0.00           H
ATOM    928 HD13 LEU A 644      48.730  34.370  55.950  1.00  0.00           H
ATOM    929  CD2 LEU A 644      48.840  34.480  58.730  1.00  0.00           C
ATOM    930 HD21 LEU A 644      48.350  34.320  59.710  1.00  0.00           H
ATOM    931 HD22 LEU A 644      49.790  35.080  58.820  1.00  0.00           H
ATOM    932 HD23 LEU A 644      49.120  33.480  58.330  1.00  0.00           H
ATOM    933  C   LEU A 644      45.120  36.470  57.510  1.00  0.00           C
ATOM    934  O   LEU A 644      44.740  35.810  56.530  1.00  0.00           O
ATOM    935  N   PHE A 645      44.500  36.290  58.700  1.00  0.00           N
ATOM    936  HN  PHE A 645      44.840  36.770  59.490  1.00  0.00           H
ATOM    937  CA  PHE A 645      43.330  35.440  58.790  1.00  0.00           C
ATOM    938  HA  PHE A 645      43.520  34.440  58.440  1.00  0.00           H
ATOM    939  CB  PHE A 645      42.900  35.260  60.270  1.00  0.00           C
ATOM    940  HB1 PHE A 645      42.820  36.270  60.730  1.00  0.00           H
ATOM    941  HB2 PHE A 645      43.700  34.650  60.760  1.00  0.00           H
ATOM    942  CG  PHE A 645      41.560  34.610  60.420  1.00  0.00           C
ATOM    943  CD1 PHE A 645      41.110  33.480  59.660  1.00  0.00           C
ATOM    944  HD1 PHE A 645      41.730  33.240  58.810  1.00  0.00           H
ATOM    945  CE1 PHE A 645      39.840  32.940  59.800  1.00  0.00           C
ATOM    946  HE1 PHE A 645      39.450  32.180  59.130  1.00  0.00           H
ATOM    947  CZ  PHE A 645      38.990  33.310  60.810  1.00  0.00           C
ATOM    948  HZ  PHE A 645      37.990  32.960  60.990  1.00  0.00           H
ATOM    949  CD2 PHE A 645      40.700  34.970  61.440  1.00  0.00           C
ATOM    950  HD2 PHE A 645      40.970  35.710  62.170  1.00  0.00           H
ATOM    951  CE2 PHE A 645      39.440  34.330  61.680  1.00  0.00           C
ATOM    952  HE2 PHE A 645      38.880  34.620  62.550  1.00  0.00           H
ATOM    953  C   PHE A 645      42.270  36.050  57.910  1.00  0.00           C
ATOM    954  O   PHE A 645      41.620  35.330  57.150  1.00  0.00           O
ATOM    955  N   GLY A 646      42.070  37.400  57.850  1.00  0.00           N
ATOM    956  HN  GLY A 646      42.530  37.900  58.580  1.00  0.00           H
ATOM    957  CA  GLY A 646      41.100  38.100  56.970  1.00  0.00           C
ATOM    958  HA1 GLY A 646      41.130  39.150  57.250  1.00  0.00           H
ATOM    959  HA2 GLY A 646      40.150  37.590  57.010  1.00  0.00           H
ATOM    960  C   GLY A 646      41.370  38.150  55.530  1.00  0.00           C
ATOM    961  O   GLY A 646      40.410  37.740  54.800  1.00  0.00           O
ATOM    962  N   ALA A 647      42.610  38.460  55.060  1.00  0.00           N
ATOM    963  HN  ALA A 647      43.380  38.760  55.610  1.00  0.00           H
ATOM    964  CA  ALA A 647      43.010  38.190  53.660  1.00  0.00           C
ATOM    965  HA  ALA A 647      42.390  38.870  53.080  1.00  0.00           H
ATOM    966  CB  ALA A 647      44.450  38.540  53.550  1.00  0.00           C
ATOM    967  HB1 ALA A 647      44.710  38.830  52.510  1.00  0.00           H
ATOM    968  HB2 ALA A 647      45.190  37.760  53.830  1.00  0.00           H
ATOM    969  HB3 ALA A 647      44.610  39.450  54.150  1.00  0.00           H
ATOM    970  C   ALA A 647      42.730  36.790  53.100  1.00  0.00           C
ATOM    971  O   ALA A 647      42.000  36.600  52.140  1.00  0.00           O
ATOM    972  N   SER A 648      43.350  35.790  53.730  1.00  0.00           N
ATOM    973  HN  SER A 648      43.850  35.970  54.570  1.00  0.00           H
ATOM    974  CA  SER A 648      43.170  34.380  53.380  1.00  0.00           C
ATOM    975  HA  SER A 648      43.460  34.230  52.360  1.00  0.00           H
ATOM    976  CB  SER A 648      44.050  33.430  54.210  1.00  0.00           C
ATOM    977  HB1 SER A 648      45.040  33.920  54.080  1.00  0.00           H
ATOM    978  HB2 SER A 648      43.980  32.360  53.910  1.00  0.00           H
ATOM    979  OG  SER A 648      43.820  33.490  55.640  1.00  0.00           O
ATOM    980  HG1 SER A 648      44.170  34.320  55.960  1.00  0.00           H
ATOM    981  C   SER A 648      41.710  34.000  53.500  1.00  0.00           C
ATOM    982  O   SER A 648      41.240  33.290  52.660  1.00  0.00           O
ATOM    983  N   LEU A 649      40.960  34.530  54.540  1.00  0.00           N
ATOM    984  HN  LEU A 649      41.360  34.930  55.360  1.00  0.00           H
ATOM    985  CA  LEU A 649      39.530  34.240  54.640  1.00  0.00           C
ATOM    986  HA  LEU A 649      39.480  33.160  54.620  1.00  0.00           H
ATOM    987  CB  LEU A 649      38.840  34.740  55.900  1.00  0.00           C
ATOM    988  HB1 LEU A 649      39.000  35.820  56.140  1.00  0.00           H
ATOM    989  HB2 LEU A 649      39.270  34.250  56.800  1.00  0.00           H
ATOM    990  CG  LEU A 649      37.310  34.670  56.150  1.00  0.00           C
ATOM    991  HG  LEU A 649      36.830  35.280  55.350  1.00  0.00           H
ATOM    992  CD1 LEU A 649      36.730  33.260  55.890  1.00  0.00           C
ATOM    993 HD11 LEU A 649      36.820  32.990  54.810  1.00  0.00           H
ATOM    994 HD12 LEU A 649      35.690  33.180  56.270  1.00  0.00           H
ATOM    995 HD13 LEU A 649      37.370  32.550  56.460  1.00  0.00           H
ATOM    996  CD2 LEU A 649      36.780  35.150  57.480  1.00  0.00           C
ATOM    997 HD21 LEU A 649      36.890  36.220  57.730  1.00  0.00           H
ATOM    998 HD22 LEU A 649      37.250  34.590  58.320  1.00  0.00           H
ATOM    999 HD23 LEU A 649      35.710  34.940  57.590  1.00  0.00           H
ATOM   1000  C   LEU A 649      38.760  34.640  53.400  1.00  0.00           C
ATOM   1001  O   LEU A 649      38.120  33.750  52.820  1.00  0.00           O
ATOM   1002  N   THR A 650      38.940  35.940  52.980  1.00  0.00           N
ATOM   1003  HN  THR A 650      39.680  36.460  53.400  1.00  0.00           H
ATOM   1004  CA  THR A 650      38.290  36.540  51.820  1.00  0.00           C
ATOM   1005  HA  THR A 650      37.250  36.340  51.940  1.00  0.00           H
ATOM   1006  CB  THR A 650      38.500  38.030  51.770  1.00  0.00           C
ATOM   1007  HB  THR A 650      39.570  38.310  51.650  1.00  0.00           H
ATOM   1008  OG1 THR A 650      38.110  38.640  53.070  1.00  0.00           O
ATOM   1009  HG1 THR A 650      38.680  38.340  53.780  1.00  0.00           H
ATOM   1010  CG2 THR A 650      37.640  38.710  50.720  1.00  0.00           C
ATOM   1011 HG21 THR A 650      37.520  39.780  51.020  1.00  0.00           H
ATOM   1012 HG22 THR A 650      36.650  38.240  50.540  1.00  0.00           H
ATOM   1013 HG23 THR A 650      38.020  38.610  49.680  1.00  0.00           H
ATOM   1014  C   THR A 650      38.770  35.790  50.580  1.00  0.00           C
ATOM   1015  O   THR A 650      37.970  35.460  49.760  1.00  0.00           O
ATOM   1016  N   GLY A 651      40.050  35.390  50.520  1.00  0.00           N
ATOM   1017  HN  GLY A 651      40.710  35.750  51.170  1.00  0.00           H
ATOM   1018  CA  GLY A 651      40.700  34.790  49.350  1.00  0.00           C
ATOM   1019  HA1 GLY A 651      41.770  34.750  49.510  1.00  0.00           H
ATOM   1020  HA2 GLY A 651      40.540  35.300  48.410  1.00  0.00           H
ATOM   1021  C   GLY A 651      40.310  33.330  49.150  1.00  0.00           C
ATOM   1022  O   GLY A 651      40.080  33.010  47.990  1.00  0.00           O
ATOM   1023  N   ILE A 652      40.130  32.580  50.230  1.00  0.00           N
ATOM   1024  HN  ILE A 652      40.350  32.960  51.120  1.00  0.00           H
ATOM   1025  CA  ILE A 652      39.700  31.110  50.160  1.00  0.00           C
ATOM   1026  HA  ILE A 652      40.180  30.680  49.290  1.00  0.00           H
ATOM   1027  CB  ILE A 652      39.930  30.360  51.500  1.00  0.00           C
ATOM   1028  HB  ILE A 652      39.590  30.850  52.440  1.00  0.00           H
ATOM   1029  CG2 ILE A 652      39.440  28.950  51.360  1.00  0.00           C
ATOM   1030 HG21 ILE A 652      39.830  28.310  52.190  1.00  0.00           H
ATOM   1031 HG22 ILE A 652      39.920  28.570  50.430  1.00  0.00           H
ATOM   1032 HG23 ILE A 652      38.350  28.840  51.200  1.00  0.00           H
ATOM   1033  CG1 ILE A 652      41.550  30.290  51.700  1.00  0.00           C
ATOM   1034 HG11 ILE A 652      41.860  31.350  51.580  1.00  0.00           H
ATOM   1035 HG12 ILE A 652      42.090  29.810  50.860  1.00  0.00           H
ATOM   1036  CD  ILE A 652      41.960  29.830  53.090  1.00  0.00           C
ATOM   1037  HD1 ILE A 652      41.730  30.580  53.880  1.00  0.00           H
ATOM   1038  HD2 ILE A 652      43.050  29.620  53.260  1.00  0.00           H
ATOM   1039  HD3 ILE A 652      41.490  28.850  53.350  1.00  0.00           H
ATOM   1040  C   ILE A 652      38.310  30.970  49.670  1.00  0.00           C
ATOM   1041  O   ILE A 652      38.070  29.980  49.000  1.00  0.00           O
ATOM   1042  N   ALA A 653      37.410  31.910  49.870  1.00  0.00           N
ATOM   1043  HN  ALA A 653      37.630  32.700  50.430  1.00  0.00           H
ATOM   1044  CA  ALA A 653      36.100  31.780  49.290  1.00  0.00           C
ATOM   1045  HA  ALA A 653      35.660  30.800  49.320  1.00  0.00           H
ATOM   1046  CB  ALA A 653      35.180  32.670  50.190  1.00  0.00           C
ATOM   1047  HB1 ALA A 653      35.740  33.590  50.470  1.00  0.00           H
ATOM   1048  HB2 ALA A 653      34.880  32.140  51.120  1.00  0.00           H
ATOM   1049  HB3 ALA A 653      34.190  32.820  49.710  1.00  0.00           H
ATOM   1050  C   ALA A 653      35.980  32.350  47.920  1.00  0.00           C
ATOM   1051  O   ALA A 653      35.270  31.750  47.120  1.00  0.00           O
ATOM   1052  N   TYR A 654      36.690  33.500  47.710  1.00  0.00           N
ATOM   1053  HN  TYR A 654      37.120  33.950  48.490  1.00  0.00           H
ATOM   1054  CA  TYR A 654      36.700  34.120  46.400  1.00  0.00           C
ATOM   1055  HA  TYR A 654      35.660  34.160  46.090  1.00  0.00           H
ATOM   1056  CB  TYR A 654      37.280  35.590  46.490  1.00  0.00           C
ATOM   1057  HB1 TYR A 654      38.310  35.480  46.890  1.00  0.00           H
ATOM   1058  HB2 TYR A 654      36.640  36.270  47.100  1.00  0.00           H
ATOM   1059  CG  TYR A 654      37.410  36.380  45.190  1.00  0.00           C
ATOM   1060  CD1 TYR A 654      38.540  36.210  44.360  1.00  0.00           C
ATOM   1061  HD1 TYR A 654      39.110  35.350  44.660  1.00  0.00           H
ATOM   1062  CE1 TYR A 654      38.830  37.060  43.290  1.00  0.00           C
ATOM   1063  HE1 TYR A 654      39.750  36.990  42.730  1.00  0.00           H
ATOM   1064  CZ  TYR A 654      37.840  38.020  42.970  1.00  0.00           C
ATOM   1065  OH  TYR A 654      38.010  38.800  41.800  1.00  0.00           O
ATOM   1066  HH  TYR A 654      38.960  38.850  41.690  1.00  0.00           H
ATOM   1067  CD2 TYR A 654      36.410  37.290  44.850  1.00  0.00           C
ATOM   1068  HD2 TYR A 654      35.510  37.420  45.430  1.00  0.00           H
ATOM   1069  CE2 TYR A 654      36.660  38.160  43.750  1.00  0.00           C
ATOM   1070  HE2 TYR A 654      35.960  38.940  43.450  1.00  0.00           H
ATOM   1071  C   TYR A 654      37.280  33.270  45.290  1.00  0.00           C
ATOM   1072  O   TYR A 654      36.710  33.090  44.240  1.00  0.00           O
ATOM   1073  N   SER A 655      38.450  32.650  45.480  1.00  0.00           N
ATOM   1074  HN  SER A 655      39.000  32.830  46.290  1.00  0.00           H
ATOM   1075  CA  SER A 655      39.100  31.580  44.580  1.00  0.00           C
ATOM   1076  HA  SER A 655      39.230  32.040  43.600  1.00  0.00           H
ATOM   1077  CB  SER A 655      40.500  31.150  45.030  1.00  0.00           C
ATOM   1078  HB1 SER A 655      41.230  31.970  44.860  1.00  0.00           H
ATOM   1079  HB2 SER A 655      40.770  30.230  44.460  1.00  0.00           H
ATOM   1080  OG  SER A 655      40.550  30.860  46.460  1.00  0.00           O
ATOM   1081  HG1 SER A 655      40.360  31.720  46.850  1.00  0.00           H
ATOM   1082  C   SER A 655      38.350  30.270  44.360  1.00  0.00           C
ATOM   1083  O   SER A 655      38.140  29.800  43.230  1.00  0.00           O
ATOM   1084  N   LEU A 656      37.750  29.670  45.450  1.00  0.00           N
ATOM   1085  HN  LEU A 656      37.930  30.120  46.320  1.00  0.00           H
ATOM   1086  CA  LEU A 656      36.980  28.410  45.340  1.00  0.00           C
ATOM   1087  HA  LEU A 656      37.650  27.680  44.920  1.00  0.00           H
ATOM   1088  CB  LEU A 656      36.370  28.060  46.830  1.00  0.00           C
ATOM   1089  HB1 LEU A 656      35.840  29.010  47.090  1.00  0.00           H
ATOM   1090  HB2 LEU A 656      37.260  28.000  47.470  1.00  0.00           H
ATOM   1091  CG  LEU A 656      35.410  26.870  46.890  1.00  0.00           C
ATOM   1092  HG  LEU A 656      34.630  26.930  46.100  1.00  0.00           H
ATOM   1093  CD1 LEU A 656      36.170  25.560  46.660  1.00  0.00           C
ATOM   1094 HD11 LEU A 656      36.710  25.250  47.570  1.00  0.00           H
ATOM   1095 HD12 LEU A 656      36.960  25.700  45.890  1.00  0.00           H
ATOM   1096 HD13 LEU A 656      35.470  24.720  46.460  1.00  0.00           H
ATOM   1097  CD2 LEU A 656      34.650  26.740  48.210  1.00  0.00           C
ATOM   1098 HD21 LEU A 656      35.380  26.510  49.030  1.00  0.00           H
ATOM   1099 HD22 LEU A 656      33.810  26.020  48.280  1.00  0.00           H
ATOM   1100 HD23 LEU A 656      34.280  27.780  48.400  1.00  0.00           H
ATOM   1101  C   LEU A 656      35.830  28.520  44.390  1.00  0.00           C
ATOM   1102  O   LEU A 656      35.670  27.720  43.470  1.00  0.00           O
ATOM   1103  N   PHE A 657      34.960  29.570  44.520  1.00  0.00           N
ATOM   1104  HN  PHE A 657      35.030  30.250  45.250  1.00  0.00           H
ATOM   1105  CA  PHE A 657      33.760  29.730  43.750  1.00  0.00           C
ATOM   1106  HA  PHE A 657      33.410  28.760  43.440  1.00  0.00           H
ATOM   1107  CB  PHE A 657      32.640  30.440  44.530  1.00  0.00           C
ATOM   1108  HB1 PHE A 657      31.830  30.700  43.820  1.00  0.00           H
ATOM   1109  HB2 PHE A 657      33.050  31.340  45.030  1.00  0.00           H
ATOM   1110  CG  PHE A 657      32.120  29.490  45.620  1.00  0.00           C
ATOM   1111  CD1 PHE A 657      32.310  29.830  46.990  1.00  0.00           C
ATOM   1112  HD1 PHE A 657      32.870  30.720  47.180  1.00  0.00           H
ATOM   1113  CE1 PHE A 657      31.760  29.140  48.050  1.00  0.00           C
ATOM   1114  HE1 PHE A 657      31.820  29.420  49.100  1.00  0.00           H
ATOM   1115  CZ  PHE A 657      31.100  27.950  47.730  1.00  0.00           C
ATOM   1116  HZ  PHE A 657      30.680  27.380  48.550  1.00  0.00           H
ATOM   1117  CD2 PHE A 657      31.380  28.290  45.340  1.00  0.00           C
ATOM   1118  HD2 PHE A 657      31.260  27.980  44.310  1.00  0.00           H
ATOM   1119  CE2 PHE A 657      30.960  27.480  46.420  1.00  0.00           C
ATOM   1120  HE2 PHE A 657      30.620  26.510  46.100  1.00  0.00           H
ATOM   1121  C   PHE A 657      34.050  30.510  42.460  1.00  0.00           C
ATOM   1122  O   PHE A 657      33.270  30.530  41.480  1.00  0.00           O
ATOM   1123  N   ALA A 658      35.250  31.060  42.320  1.00  0.00           N
ATOM   1124  HN  ALA A 658      35.790  31.240  43.130  1.00  0.00           H
ATOM   1125  CA  ALA A 658      35.900  31.510  41.100  1.00  0.00           C
ATOM   1126  HA  ALA A 658      36.790  32.070  41.320  1.00  0.00           H
ATOM   1127  CB  ALA A 658      36.490  30.370  40.360  1.00  0.00           C
ATOM   1128  HB1 ALA A 658      37.160  30.750  39.560  1.00  0.00           H
ATOM   1129  HB2 ALA A 658      35.680  29.740  39.950  1.00  0.00           H
ATOM   1130  HB3 ALA A 658      36.950  29.620  41.030  1.00  0.00           H
ATOM   1131  C   ALA A 658      35.070  32.480  40.100  1.00  0.00           C
ATOM   1132  O   ALA A 658      34.700  31.980  39.000  1.00  0.00           O
ATOM   1133  N   GLY A 659      34.890  33.740  40.400  1.00  0.00           N
ATOM   1134  HN  GLY A 659      35.430  34.020  41.200  1.00  0.00           H
ATOM   1135  CA  GLY A 659      34.110  34.640  39.600  1.00  0.00           C
ATOM   1136  HA1 GLY A 659      33.570  35.280  40.270  1.00  0.00           H
ATOM   1137  HA2 GLY A 659      33.290  34.110  39.140  1.00  0.00           H
ATOM   1138  C   GLY A 659      35.080  35.310  38.600  1.00  0.00           C
ATOM   1139  O   GLY A 659      34.710  35.400  37.400  1.00  0.00           O
ATOM   1140  N   GLN A 660      36.290  35.730  39.030  1.00  0.00           N
ATOM   1141  HN  GLN A 660      36.450  35.720  40.010  1.00  0.00           H
ATOM   1142  CA  GLN A 660      37.370  35.880  38.050  1.00  0.00           C
ATOM   1143  HA  GLN A 660      37.010  35.600  37.080  1.00  0.00           H
ATOM   1144  CB  GLN A 660      37.790  37.390  37.960  1.00  0.00           C
ATOM   1145  HB1 GLN A 660      38.550  37.620  37.170  1.00  0.00           H
ATOM   1146  HB2 GLN A 660      38.230  37.610  38.960  1.00  0.00           H
ATOM   1147  CG  GLN A 660      36.720  38.510  37.690  1.00  0.00           C
ATOM   1148  HG1 GLN A 660      37.160  39.510  37.520  1.00  0.00           H
ATOM   1149  HG2 GLN A 660      35.910  38.480  38.460  1.00  0.00           H
ATOM   1150  CD  GLN A 660      35.950  38.140  36.390  1.00  0.00           C
ATOM   1151  OE1 GLN A 660      36.410  37.420  35.510  1.00  0.00           O
ATOM   1152  NE2 GLN A 660      34.740  38.620  36.340  1.00  0.00           N
ATOM   1153 HE21 GLN A 660      34.170  38.250  35.600  1.00  0.00           H
ATOM   1154 HE22 GLN A 660      34.340  39.160  37.080  1.00  0.00           H
ATOM   1155  C   GLN A 660      38.480  34.880  38.450  1.00  0.00           C
ATOM   1156  O   GLN A 660      39.120  35.180  39.450  1.00  0.00           O
ATOM   1157  N   PRO A 661      38.760  33.690  37.820  1.00  0.00           N
ATOM   1158  CD  PRO A 661      37.790  33.270  36.810  1.00  0.00           C
ATOM   1159  HD1 PRO A 661      38.050  33.780  35.860  1.00  0.00           H
ATOM   1160  HD2 PRO A 661      36.690  33.380  37.000  1.00  0.00           H
ATOM   1161  CA  PRO A 661      39.510  32.610  38.450  1.00  0.00           C
ATOM   1162  HA  PRO A 661      39.170  32.240  39.400  1.00  0.00           H
ATOM   1163  CB  PRO A 661      39.440  31.540  37.370  1.00  0.00           C
ATOM   1164  HB1 PRO A 661      39.530  30.560  37.880  1.00  0.00           H
ATOM   1165  HB2 PRO A 661      40.180  31.720  36.550  1.00  0.00           H
ATOM   1166  CG  PRO A 661      38.050  31.720  36.720  1.00  0.00           C
ATOM   1167  HG1 PRO A 661      38.040  31.370  35.660  1.00  0.00           H
ATOM   1168  HG2 PRO A 661      37.270  31.230  37.340  1.00  0.00           H
ATOM   1169  C   PRO A 661      40.940  32.830  38.760  1.00  0.00           C
ATOM   1170  O   PRO A 661      41.520  32.060  39.500  1.00  0.00           O
ATOM   1171  N   LEU A 662      41.590  33.770  38.010  1.00  0.00           N
ATOM   1172  HN  LEU A 662      41.150  34.150  37.190  1.00  0.00           H
ATOM   1173  CA  LEU A 662      43.060  33.840  38.060  1.00  0.00           C
ATOM   1174  HA  LEU A 662      43.520  33.080  38.660  1.00  0.00           H
ATOM   1175  CB  LEU A 662      43.730  33.920  36.730  1.00  0.00           C
ATOM   1176  HB1 LEU A 662      44.820  33.790  36.900  1.00  0.00           H
ATOM   1177  HB2 LEU A 662      43.470  34.880  36.230  1.00  0.00           H
ATOM   1178  CG  LEU A 662      43.350  32.840  35.750  1.00  0.00           C
ATOM   1179  HG  LEU A 662      42.250  32.860  35.620  1.00  0.00           H
ATOM   1180  CD1 LEU A 662      43.960  32.970  34.320  1.00  0.00           C
ATOM   1181 HD11 LEU A 662      43.730  32.150  33.600  1.00  0.00           H
ATOM   1182 HD12 LEU A 662      45.050  33.160  34.320  1.00  0.00           H
ATOM   1183 HD13 LEU A 662      43.620  33.900  33.810  1.00  0.00           H
ATOM   1184  CD2 LEU A 662      43.730  31.490  36.380  1.00  0.00           C
ATOM   1185 HD21 LEU A 662      43.430  30.620  35.750  1.00  0.00           H
ATOM   1186 HD22 LEU A 662      43.080  31.330  37.270  1.00  0.00           H
ATOM   1187 HD23 LEU A 662      44.780  31.290  36.670  1.00  0.00           H
ATOM   1188  C   LEU A 662      43.390  35.050  38.830  1.00  0.00           C
ATOM   1189  O   LEU A 662      44.550  35.530  39.020  1.00  0.00           O
ATOM   1190  N   THR A 663      42.340  35.730  39.400  1.00  0.00           N
ATOM   1191  HN  THR A 663      41.420  35.380  39.200  1.00  0.00           H
ATOM   1192  CA  THR A 663      42.610  37.040  40.040  1.00  0.00           C
ATOM   1193  HA  THR A 663      43.530  37.440  39.650  1.00  0.00           H
ATOM   1194  CB  THR A 663      41.560  38.110  39.830  1.00  0.00           C
ATOM   1195  HB  THR A 663      41.940  39.050  40.260  1.00  0.00           H
ATOM   1196  OG1 THR A 663      40.280  37.940  40.440  1.00  0.00           O
ATOM   1197  HG1 THR A 663      39.910  37.090  40.180  1.00  0.00           H
ATOM   1198  CG2 THR A 663      41.300  38.280  38.350  1.00  0.00           C
ATOM   1199 HG21 THR A 663      42.220  38.480  37.760  1.00  0.00           H
ATOM   1200 HG22 THR A 663      40.680  39.200  38.280  1.00  0.00           H
ATOM   1201 HG23 THR A 663      40.750  37.390  37.960  1.00  0.00           H
ATOM   1202  C   THR A 663      42.880  36.810  41.520  1.00  0.00           C
ATOM   1203  O   THR A 663      42.150  36.120  42.240  1.00  0.00           O
ATOM   1204  N   ILE A 664      43.940  37.480  42.100  1.00  0.00           N
ATOM   1205  HN  ILE A 664      44.490  38.180  41.660  1.00  0.00           H
ATOM   1206  CA  ILE A 664      44.360  37.330  43.490  1.00  0.00           C
ATOM   1207  HA  ILE A 664      43.860  36.450  43.870  1.00  0.00           H
ATOM   1208  CB  ILE A 664      45.900  37.210  43.390  1.00  0.00           C
ATOM   1209  HB  ILE A 664      46.510  38.070  43.030  1.00  0.00           H
ATOM   1210  CG2 ILE A 664      46.490  36.880  44.800  1.00  0.00           C
ATOM   1211 HG21 ILE A 664      47.500  36.440  44.590  1.00  0.00           H
ATOM   1212 HG22 ILE A 664      45.970  36.120  45.410  1.00  0.00           H
ATOM   1213 HG23 ILE A 664      46.620  37.800  45.420  1.00  0.00           H
ATOM   1214  CG1 ILE A 664      46.170  35.970  42.430  1.00  0.00           C
ATOM   1215 HG11 ILE A 664      47.260  35.740  42.510  1.00  0.00           H
ATOM   1216 HG12 ILE A 664      45.960  36.170  41.350  1.00  0.00           H
ATOM   1217  CD  ILE A 664      45.510  34.700  42.910  1.00  0.00           C
ATOM   1218  HD1 ILE A 664      44.400  34.620  42.830  1.00  0.00           H
ATOM   1219  HD2 ILE A 664      45.690  34.590  43.990  1.00  0.00           H
ATOM   1220  HD3 ILE A 664      45.910  33.880  42.270  1.00  0.00           H
ATOM   1221  C   ILE A 664      44.010  38.550  44.300  1.00  0.00           C
ATOM   1222  O   ILE A 664      44.200  39.710  43.840  1.00  0.00           O
ATOM   1223  N   LEU A 665      43.540  38.470  45.550  1.00  0.00           N
ATOM   1224  HN  LEU A 665      43.450  37.560  45.950  1.00  0.00           H
ATOM   1225  CA  LEU A 665      43.190  39.620  46.390  1.00  0.00           C
ATOM   1226  HA  LEU A 665      42.740  40.300  45.690  1.00  0.00           H
ATOM   1227  CB  LEU A 665      42.080  39.240  47.390  1.00  0.00           C
ATOM   1228  HB1 LEU A 665      41.570  40.140  47.770  1.00  0.00           H
ATOM   1229  HB2 LEU A 665      42.380  38.580  48.250  1.00  0.00           H
ATOM   1230  CG  LEU A 665      40.910  38.370  46.820  1.00  0.00           C
ATOM   1231  HG  LEU A 665      41.270  37.410  46.390  1.00  0.00           H
ATOM   1232  CD1 LEU A 665      39.810  38.120  47.900  1.00  0.00           C
ATOM   1233 HD11 LEU A 665      40.080  37.570  48.830  1.00  0.00           H
ATOM   1234 HD12 LEU A 665      39.170  37.330  47.490  1.00  0.00           H
ATOM   1235 HD13 LEU A 665      39.240  39.060  48.050  1.00  0.00           H
ATOM   1236  CD2 LEU A 665      40.320  39.050  45.540  1.00  0.00           C
ATOM   1237 HD21 LEU A 665      39.910  40.060  45.710  1.00  0.00           H
ATOM   1238 HD22 LEU A 665      39.470  38.340  45.420  1.00  0.00           H
ATOM   1239 HD23 LEU A 665      41.090  39.110  44.750  1.00  0.00           H
ATOM   1240  C   LEU A 665      44.330  40.150  47.160  1.00  0.00           C
ATOM   1241  O   LEU A 665      45.360  39.580  47.370  1.00  0.00           O
ATOM   1242  N   GLY A 666      44.180  41.370  47.670  1.00  0.00           N
ATOM   1243  HN  GLY A 666      43.380  41.940  47.500  1.00  0.00           H
ATOM   1244  CA  GLY A 666      45.340  42.030  48.280  1.00  0.00           C
ATOM   1245  HA1 GLY A 666      46.070  42.300  47.530  1.00  0.00           H
ATOM   1246  HA2 GLY A 666      45.750  41.650  49.200  1.00  0.00           H
ATOM   1247  C   GLY A 666      44.920  43.430  48.760  1.00  0.00           C
ATOM   1248  O   GLY A 666      43.830  43.950  48.440  1.00  0.00           O
ATOM   1249  N   SER A 667      45.780  44.000  49.690  1.00  0.00           N
ATOM   1250  HN  SER A 667      46.700  43.630  49.660  1.00  0.00           H
ATOM   1251  CA  SER A 667      45.540  45.180  50.460  1.00  0.00           C
ATOM   1252  HA  SER A 667      44.570  45.170  50.940  1.00  0.00           H
ATOM   1253  CB  SER A 667      46.460  45.280  51.680  1.00  0.00           C
ATOM   1254  HB1 SER A 667      46.290  44.540  52.490  1.00  0.00           H
ATOM   1255  HB2 SER A 667      46.380  46.300  52.130  1.00  0.00           H
ATOM   1256  OG  SER A 667      47.880  45.170  51.360  1.00  0.00           O
ATOM   1257  HG1 SER A 667      47.940  44.420  50.760  1.00  0.00           H
ATOM   1258  C   SER A 667      45.600  46.360  49.530  1.00  0.00           C
ATOM   1259  O   SER A 667      46.380  46.410  48.610  1.00  0.00           O
ATOM   1260  N   THR A 668      44.700  47.300  49.740  1.00  0.00           N
ATOM   1261  HN  THR A 668      44.120  47.240  50.550  1.00  0.00           H
ATOM   1262  CA  THR A 668      44.570  48.500  49.010  1.00  0.00           C
ATOM   1263  HA  THR A 668      45.260  48.480  48.170  1.00  0.00           H
ATOM   1264  CB  THR A 668      43.130  48.750  48.350  1.00  0.00           C
ATOM   1265  HB  THR A 668      42.910  47.800  47.820  1.00  0.00           H
ATOM   1266  OG1 THR A 668      43.070  49.890  47.410  1.00  0.00           O
ATOM   1267  HG1 THR A 668      42.390  49.580  46.830  1.00  0.00           H
ATOM   1268  CG2 THR A 668      42.070  49.030  49.370  1.00  0.00           C
ATOM   1269 HG21 THR A 668      42.400  49.760  50.160  1.00  0.00           H
ATOM   1270 HG22 THR A 668      41.880  48.110  49.950  1.00  0.00           H
ATOM   1271 HG23 THR A 668      41.120  49.380  48.930  1.00  0.00           H
ATOM   1272  C   THR A 668      44.920  49.670  49.890  1.00  0.00           C
ATOM   1273  O   THR A 668      44.680  49.670  51.090  1.00  0.00           O
ATOM   1274  N   GLY A 669      45.630  50.660  49.320  1.00  0.00           N
ATOM   1275  HN  GLY A 669      45.970  50.520  48.390  1.00  0.00           H
ATOM   1276  CA  GLY A 669      46.300  51.750  49.990  1.00  0.00           C
ATOM   1277  HA1 GLY A 669      46.770  52.250  49.150  1.00  0.00           H
ATOM   1278  HA2 GLY A 669      47.100  51.500  50.670  1.00  0.00           H
ATOM   1279  C   GLY A 669      45.450  52.700  50.780  1.00  0.00           C
ATOM   1280  O   GLY A 669      45.710  52.890  51.940  1.00  0.00           O
ATOM   1281  N   PRO A 670      44.310  53.260  50.310  1.00  0.00           N
ATOM   1282  CD  PRO A 670      43.870  53.280  48.820  1.00  0.00           C
ATOM   1283  HD1 PRO A 670      43.070  52.530  48.630  1.00  0.00           H
ATOM   1284  HD2 PRO A 670      44.680  53.070  48.090  1.00  0.00           H
ATOM   1285  CA  PRO A 670      43.690  54.240  51.080  1.00  0.00           C
ATOM   1286  HA  PRO A 670      44.380  54.980  51.460  1.00  0.00           H
ATOM   1287  CB  PRO A 670      42.820  54.960  50.060  1.00  0.00           C
ATOM   1288  HB1 PRO A 670      42.740  56.070  50.180  1.00  0.00           H
ATOM   1289  HB2 PRO A 670      41.840  54.450  50.150  1.00  0.00           H
ATOM   1290  CG  PRO A 670      43.380  54.650  48.710  1.00  0.00           C
ATOM   1291  HG1 PRO A 670      42.610  54.700  47.910  1.00  0.00           H
ATOM   1292  HG2 PRO A 670      44.200  55.290  48.350  1.00  0.00           H
ATOM   1293  C   PRO A 670      42.820  53.610  52.270  1.00  0.00           C
ATOM   1294  O   PRO A 670      42.260  54.400  52.970  1.00  0.00           O
ATOM   1295  N   VAL A 671      42.730  52.280  52.380  1.00  0.00           N
ATOM   1296  HN  VAL A 671      43.190  51.630  51.770  1.00  0.00           H
ATOM   1297  CA  VAL A 671      42.160  51.720  53.500  1.00  0.00           C
ATOM   1298  HA  VAL A 671      41.320  52.330  53.820  1.00  0.00           H
ATOM   1299  CB  VAL A 671      41.670  50.320  53.200  1.00  0.00           C
ATOM   1300  HB  VAL A 671      42.480  49.620  52.900  1.00  0.00           H
ATOM   1301  CG1 VAL A 671      40.940  49.640  54.390  1.00  0.00           C
ATOM   1302 HG11 VAL A 671      40.230  50.300  54.940  1.00  0.00           H
ATOM   1303 HG12 VAL A 671      41.710  49.260  55.090  1.00  0.00           H
ATOM   1304 HG13 VAL A 671      40.310  48.790  54.060  1.00  0.00           H
ATOM   1305  CG2 VAL A 671      40.590  50.580  52.050  1.00  0.00           C
ATOM   1306 HG21 VAL A 671      40.030  49.680  51.750  1.00  0.00           H
ATOM   1307 HG22 VAL A 671      41.000  51.080  51.150  1.00  0.00           H
ATOM   1308 HG23 VAL A 671      39.800  51.240  52.490  1.00  0.00           H
ATOM   1309  C   VAL A 671      43.080  51.810  54.780  1.00  0.00           C
ATOM   1310  O   VAL A 671      42.550  52.110  55.840  1.00  0.00           O
ATOM   1311  N   LEU A 672      44.440  51.650  54.660  1.00  0.00           N
ATOM   1312  HN  LEU A 672      44.880  51.420  53.790  1.00  0.00           H
ATOM   1313  CA  LEU A 672      45.260  51.930  55.820  1.00  0.00           C
ATOM   1314  HA  LEU A 672      44.980  51.260  56.630  1.00  0.00           H
ATOM   1315  CB  LEU A 672      46.750  51.640  55.470  1.00  0.00           C
ATOM   1316  HB1 LEU A 672      47.040  52.300  54.620  1.00  0.00           H
ATOM   1317  HB2 LEU A 672      46.890  50.630  55.020  1.00  0.00           H
ATOM   1318  CG  LEU A 672      47.690  51.870  56.640  1.00  0.00           C
ATOM   1319  HG  LEU A 672      47.560  52.900  57.030  1.00  0.00           H
ATOM   1320  CD1 LEU A 672      47.620  50.750  57.730  1.00  0.00           C
ATOM   1321 HD11 LEU A 672      46.560  50.690  58.010  1.00  0.00           H
ATOM   1322 HD12 LEU A 672      48.330  50.860  58.580  1.00  0.00           H
ATOM   1323 HD13 LEU A 672      47.830  49.810  57.190  1.00  0.00           H
ATOM   1324  CD2 LEU A 672      49.130  51.870  55.980  1.00  0.00           C
ATOM   1325 HD21 LEU A 672      49.350  50.880  55.550  1.00  0.00           H
ATOM   1326 HD22 LEU A 672      49.920  52.030  56.750  1.00  0.00           H
ATOM   1327 HD23 LEU A 672      49.300  52.640  55.190  1.00  0.00           H
ATOM   1328  C   LEU A 672      45.150  53.320  56.400  1.00  0.00           C
ATOM   1329  O   LEU A 672      45.210  53.600  57.630  1.00  0.00           O
ATOM   1330  N   VAL A 673      45.090  54.230  55.440  1.00  0.00           N
ATOM   1331  HN  VAL A 673      45.040  53.950  54.490  1.00  0.00           H
ATOM   1332  CA  VAL A 673      45.050  55.690  55.740  1.00  0.00           C
ATOM   1333  HA  VAL A 673      45.770  55.960  56.500  1.00  0.00           H
ATOM   1334  CB  VAL A 673      45.290  56.510  54.420  1.00  0.00           C
ATOM   1335  HB  VAL A 673      44.430  56.240  53.770  1.00  0.00           H
ATOM   1336  CG1 VAL A 673      45.320  58.010  54.670  1.00  0.00           C
ATOM   1337 HG11 VAL A 673      45.820  58.180  55.650  1.00  0.00           H
ATOM   1338 HG12 VAL A 673      44.330  58.430  54.940  1.00  0.00           H
ATOM   1339 HG13 VAL A 673      45.770  58.580  53.830  1.00  0.00           H
ATOM   1340  CG2 VAL A 673      46.590  55.990  53.810  1.00  0.00           C
ATOM   1341 HG21 VAL A 673      47.450  55.940  54.490  1.00  0.00           H
ATOM   1342 HG22 VAL A 673      47.050  56.640  53.030  1.00  0.00           H
ATOM   1343 HG23 VAL A 673      46.520  54.950  53.410  1.00  0.00           H
ATOM   1344  C   VAL A 673      43.590  56.050  56.300  1.00  0.00           C
ATOM   1345  O   VAL A 673      43.420  56.750  57.340  1.00  0.00           O
ATOM   1346  N   PHE A 674      42.540  55.410  55.730  1.00  0.00           N
ATOM   1347  HN  PHE A 674      42.550  54.960  54.830  1.00  0.00           H
ATOM   1348  CA  PHE A 674      41.230  55.570  56.300  1.00  0.00           C
ATOM   1349  HA  PHE A 674      41.000  56.620  56.320  1.00  0.00           H
ATOM   1350  CB  PHE A 674      40.280  54.850  55.280  1.00  0.00           C
ATOM   1351  HB1 PHE A 674      40.780  53.880  55.020  1.00  0.00           H
ATOM   1352  HB2 PHE A 674      40.230  55.450  54.350  1.00  0.00           H
ATOM   1353  CG  PHE A 674      38.870  54.710  55.900  1.00  0.00           C
ATOM   1354  CD1 PHE A 674      38.240  55.850  56.450  1.00  0.00           C
ATOM   1355  HD1 PHE A 674      38.750  56.780  56.630  1.00  0.00           H
ATOM   1356  CE1 PHE A 674      37.040  55.630  57.160  1.00  0.00           C
ATOM   1357  HE1 PHE A 674      36.550  56.420  57.720  1.00  0.00           H
ATOM   1358  CZ  PHE A 674      36.400  54.370  57.180  1.00  0.00           C
ATOM   1359  HZ  PHE A 674      35.490  54.210  57.750  1.00  0.00           H
ATOM   1360  CD2 PHE A 674      38.130  53.480  55.760  1.00  0.00           C
ATOM   1361  HD2 PHE A 674      38.530  52.650  55.200  1.00  0.00           H
ATOM   1362  CE2 PHE A 674      36.960  53.330  56.510  1.00  0.00           C
ATOM   1363  HE2 PHE A 674      36.410  52.420  56.410  1.00  0.00           H
ATOM   1364  C   PHE A 674      41.110  54.940  57.700  1.00  0.00           C
ATOM   1365  O   PHE A 674      40.490  55.530  58.620  1.00  0.00           O
ATOM   1366  N   GLU A 675      41.670  53.730  57.960  1.00  0.00           N
ATOM   1367  HN  GLU A 675      42.120  53.230  57.210  1.00  0.00           H
ATOM   1368  CA  GLU A 675      41.550  53.010  59.230  1.00  0.00           C
ATOM   1369  HA  GLU A 675      40.530  52.980  59.590  1.00  0.00           H
ATOM   1370  CB  GLU A 675      42.110  51.540  59.140  1.00  0.00           C
ATOM   1371  HB1 GLU A 675      42.390  51.020  60.090  1.00  0.00           H
ATOM   1372  HB2 GLU A 675      43.040  51.730  58.570  1.00  0.00           H
ATOM   1373  CG  GLU A 675      41.140  50.510  58.430  1.00  0.00           C
ATOM   1374  HG1 GLU A 675      41.800  49.920  57.760  1.00  0.00           H
ATOM   1375  HG2 GLU A 675      40.480  51.040  57.720  1.00  0.00           H
ATOM   1376  CD  GLU A 675      40.250  49.690  59.300  1.00  0.00           C
ATOM   1377  OE1 GLU A 675      39.740  48.620  58.810  1.00  0.00           O
ATOM   1378  OE2 GLU A 675      39.870  50.170  60.410  1.00  0.00           O
ATOM   1379  C   GLU A 675      42.230  53.770  60.320  1.00  0.00           C
ATOM   1380  O   GLU A 675      41.740  53.820  61.460  1.00  0.00           O
ATOM   1381  N   LYS A 676      43.420  54.430  60.030  1.00  0.00           N
ATOM   1382  HN  LYS A 676      43.950  54.360  59.200  1.00  0.00           H
ATOM   1383  CA  LYS A 676      44.020  55.310  60.960  1.00  0.00           C
ATOM   1384  HA  LYS A 676      44.260  54.830  61.900  1.00  0.00           H
ATOM   1385  CB  LYS A 676      45.420  55.630  60.350  1.00  0.00           C
ATOM   1386  HB1 LYS A 676      45.350  55.900  59.270  1.00  0.00           H
ATOM   1387  HB2 LYS A 676      45.880  54.620  60.290  1.00  0.00           H
ATOM   1388  CG  LYS A 676      46.390  56.600  61.180  1.00  0.00           C
ATOM   1389  HG1 LYS A 676      46.620  56.040  62.120  1.00  0.00           H
ATOM   1390  HG2 LYS A 676      45.810  57.500  61.500  1.00  0.00           H
ATOM   1391  CD  LYS A 676      47.760  56.880  60.560  1.00  0.00           C
ATOM   1392  HD1 LYS A 676      47.740  57.120  59.480  1.00  0.00           H
ATOM   1393  HD2 LYS A 676      48.230  55.860  60.510  1.00  0.00           H
ATOM   1394  CE  LYS A 676      48.530  58.000  61.200  1.00  0.00           C
ATOM   1395  HE1 LYS A 676      48.270  57.960  62.280  1.00  0.00           H
ATOM   1396  HE2 LYS A 676      48.090  58.970  60.850  1.00  0.00           H
ATOM   1397  NZ  LYS A 676      49.920  57.820  60.960  1.00  0.00           N
ATOM   1398  HZ1 LYS A 676      50.230  57.610  59.990  1.00  0.00           H
ATOM   1399  HZ2 LYS A 676      50.440  57.140  61.550  1.00  0.00           H
ATOM   1400  HZ3 LYS A 676      50.360  58.710  61.270  1.00  0.00           H
ATOM   1401  C   LYS A 676      43.270  56.620  61.290  1.00  0.00           C
ATOM   1402  O   LYS A 676      43.250  57.120  62.400  1.00  0.00           O
ATOM   1403  N   ILE A 677      42.740  57.270  60.230  1.00  0.00           N
ATOM   1404  HN  ILE A 677      42.970  56.920  59.320  1.00  0.00           H
ATOM   1405  CA  ILE A 677      41.930  58.540  60.320  1.00  0.00           C
ATOM   1406  HA  ILE A 677      42.510  59.100  61.040  1.00  0.00           H
ATOM   1407  CB  ILE A 677      41.760  59.230  59.000  1.00  0.00           C
ATOM   1408  HB  ILE A 677      41.540  58.550  58.140  1.00  0.00           H
ATOM   1409  CG2 ILE A 677      40.800  60.400  58.850  1.00  0.00           C
ATOM   1410 HG21 ILE A 677      41.120  61.290  59.430  1.00  0.00           H
ATOM   1411 HG22 ILE A 677      39.820  60.090  59.260  1.00  0.00           H
ATOM   1412 HG23 ILE A 677      40.500  60.780  57.840  1.00  0.00           H
ATOM   1413  CG1 ILE A 677      43.110  59.870  58.580  1.00  0.00           C
ATOM   1414 HG11 ILE A 677      43.910  59.140  58.830  1.00  0.00           H
ATOM   1415 HG12 ILE A 677      43.260  60.740  59.250  1.00  0.00           H
ATOM   1416  CD  ILE A 677      43.200  60.230  57.100  1.00  0.00           C
ATOM   1417  HD1 ILE A 677      42.430  61.020  56.950  1.00  0.00           H
ATOM   1418  HD2 ILE A 677      42.960  59.330  56.480  1.00  0.00           H
ATOM   1419  HD3 ILE A 677      44.210  60.630  56.920  1.00  0.00           H
ATOM   1420  C   ILE A 677      40.590  58.180  61.000  1.00  0.00           C
ATOM   1421  O   ILE A 677      40.240  59.010  61.850  1.00  0.00           O
ATOM   1422  N   LEU A 678      39.960  56.990  60.790  1.00  0.00           N
ATOM   1423  HN  LEU A 678      40.270  56.490  59.990  1.00  0.00           H
ATOM   1424  CA  LEU A 678      38.810  56.590  61.600  1.00  0.00           C
ATOM   1425  HA  LEU A 678      38.000  57.300  61.710  1.00  0.00           H
ATOM   1426  CB  LEU A 678      38.220  55.300  61.030  1.00  0.00           C
ATOM   1427  HB1 LEU A 678      39.000  54.520  61.080  1.00  0.00           H
ATOM   1428  HB2 LEU A 678      37.930  55.500  59.980  1.00  0.00           H
ATOM   1429  CG  LEU A 678      36.980  54.710  61.800  1.00  0.00           C
ATOM   1430  HG  LEU A 678      37.180  54.880  62.880  1.00  0.00           H
ATOM   1431  CD1 LEU A 678      35.720  55.470  61.430  1.00  0.00           C
ATOM   1432 HD11 LEU A 678      35.540  55.400  60.340  1.00  0.00           H
ATOM   1433 HD12 LEU A 678      35.830  56.530  61.750  1.00  0.00           H
ATOM   1434 HD13 LEU A 678      34.820  55.000  61.890  1.00  0.00           H
ATOM   1435  CD2 LEU A 678      36.690  53.220  61.580  1.00  0.00           C
ATOM   1436 HD21 LEU A 678      37.430  52.470  61.940  1.00  0.00           H
ATOM   1437 HD22 LEU A 678      36.480  52.870  60.560  1.00  0.00           H
ATOM   1438 HD23 LEU A 678      35.790  52.920  62.140  1.00  0.00           H
ATOM   1439  C   LEU A 678      39.240  56.340  63.110  1.00  0.00           C
ATOM   1440  O   LEU A 678      38.600  56.700  64.140  1.00  0.00           O
ATOM   1441  N   TYR A 679      40.430  55.760  63.360  1.00  0.00           N
ATOM   1442  HN  TYR A 679      40.980  55.400  62.610  1.00  0.00           H
ATOM   1443  CA  TYR A 679      40.820  55.520  64.680  1.00  0.00           C
ATOM   1444  HA  TYR A 679      39.980  55.030  65.180  1.00  0.00           H
ATOM   1445  CB  TYR A 679      41.970  54.470  64.710  1.00  0.00           C
ATOM   1446  HB1 TYR A 679      42.610  54.660  63.810  1.00  0.00           H
ATOM   1447  HB2 TYR A 679      41.440  53.500  64.600  1.00  0.00           H
ATOM   1448  CG  TYR A 679      42.700  54.510  66.010  1.00  0.00           C
ATOM   1449  CD1 TYR A 679      42.110  53.910  67.200  1.00  0.00           C
ATOM   1450  HD1 TYR A 679      41.130  53.450  67.140  1.00  0.00           H
ATOM   1451  CE1 TYR A 679      42.720  54.220  68.410  1.00  0.00           C
ATOM   1452  HE1 TYR A 679      42.250  53.990  69.360  1.00  0.00           H
ATOM   1453  CZ  TYR A 679      44.010  54.810  68.440  1.00  0.00           C
ATOM   1454  OH  TYR A 679      44.490  55.130  69.670  1.00  0.00           O
ATOM   1455  HH  TYR A 679      45.440  55.180  69.480  1.00  0.00           H
ATOM   1456  CD2 TYR A 679      43.960  55.160  66.080  1.00  0.00           C
ATOM   1457  HD2 TYR A 679      44.300  55.560  65.140  1.00  0.00           H
ATOM   1458  CE2 TYR A 679      44.670  55.190  67.270  1.00  0.00           C
ATOM   1459  HE2 TYR A 679      45.600  55.730  67.290  1.00  0.00           H
ATOM   1460  C   TYR A 679      41.110  56.810  65.500  1.00  0.00           C
ATOM   1461  O   TYR A 679      40.830  56.950  66.690  1.00  0.00           O
ATOM   1462  N   LYS A 680      41.870  57.830  64.870  1.00  0.00           N
ATOM   1463  HN  LYS A 680      42.180  57.570  63.960  1.00  0.00           H
ATOM   1464  CA  LYS A 680      42.150  59.220  65.330  1.00  0.00           C
ATOM   1465  HA  LYS A 680      42.690  59.100  66.260  1.00  0.00           H
ATOM   1466  CB  LYS A 680      43.030  60.000  64.390  1.00  0.00           C
ATOM   1467  HB1 LYS A 680      43.030  61.080  64.660  1.00  0.00           H
ATOM   1468  HB2 LYS A 680      42.600  60.010  63.370  1.00  0.00           H
ATOM   1469  CG  LYS A 680      44.470  59.430  64.340  1.00  0.00           C
ATOM   1470  HG1 LYS A 680      44.950  59.800  63.410  1.00  0.00           H
ATOM   1471  HG2 LYS A 680      44.370  58.330  64.320  1.00  0.00           H
ATOM   1472  CD  LYS A 680      45.210  59.890  65.560  1.00  0.00           C
ATOM   1473  HD1 LYS A 680      46.170  59.310  65.630  1.00  0.00           H
ATOM   1474  HD2 LYS A 680      44.670  59.630  66.480  1.00  0.00           H
ATOM   1475  CE  LYS A 680      45.490  61.410  65.670  1.00  0.00           C
ATOM   1476  HE1 LYS A 680      46.250  61.540  66.460  1.00  0.00           H
ATOM   1477  HE2 LYS A 680      44.560  61.960  65.900  1.00  0.00           H
ATOM   1478  NZ  LYS A 680      46.200  61.970  64.480  1.00  0.00           N
ATOM   1479  HZ1 LYS A 680      47.090  61.450  64.310  1.00  0.00           H
ATOM   1480  HZ2 LYS A 680      46.330  63.000  64.540  1.00  0.00           H
ATOM   1481  HZ3 LYS A 680      45.630  61.840  63.610  1.00  0.00           H
ATOM   1482  C   LYS A 680      40.940  60.030  65.640  1.00  0.00           C
ATOM   1483  O   LYS A 680      40.880  60.780  66.600  1.00  0.00           O
ATOM   1484  N   PHE A 681      39.940  60.000  64.750  1.00  0.00           N
ATOM   1485  HN  PHE A 681      40.140  59.490  63.900  1.00  0.00           H
ATOM   1486  CA  PHE A 681      38.600  60.630  64.790  1.00  0.00           C
ATOM   1487  HA  PHE A 681      38.710  61.680  65.080  1.00  0.00           H
ATOM   1488  CB  PHE A 681      37.890  60.420  63.450  1.00  0.00           C
ATOM   1489  HB1 PHE A 681      37.990  59.340  63.230  1.00  0.00           H
ATOM   1490  HB2 PHE A 681      38.430  60.890  62.600  1.00  0.00           H
ATOM   1491  CG  PHE A 681      36.400  60.660  63.380  1.00  0.00           C
ATOM   1492  CD1 PHE A 681      35.810  61.890  63.500  1.00  0.00           C
ATOM   1493  HD1 PHE A 681      36.450  62.750  63.640  1.00  0.00           H
ATOM   1494  CE1 PHE A 681      34.410  62.090  63.540  1.00  0.00           C
ATOM   1495  HE1 PHE A 681      34.020  63.100  63.620  1.00  0.00           H
ATOM   1496  CZ  PHE A 681      33.600  60.930  63.440  1.00  0.00           C
ATOM   1497  HZ  PHE A 681      32.540  60.930  63.560  1.00  0.00           H
ATOM   1498  CD2 PHE A 681      35.540  59.530  63.270  1.00  0.00           C
ATOM   1499  HD2 PHE A 681      35.900  58.510  63.260  1.00  0.00           H
ATOM   1500  CE2 PHE A 681      34.160  59.680  63.340  1.00  0.00           C
ATOM   1501  HE2 PHE A 681      33.540  58.790  63.290  1.00  0.00           H
ATOM   1502  C   PHE A 681      37.900  60.010  66.010  1.00  0.00           C
ATOM   1503  O   PHE A 681      37.210  60.740  66.740  1.00  0.00           O
ATOM   1504  N   CYS A 682      38.030  58.710  66.160  1.00  0.00           N
ATOM   1505  HN  CYS A 682      38.480  58.090  65.520  1.00  0.00           H
ATOM   1506  CA  CYS A 682      37.570  58.020  67.380  1.00  0.00           C
ATOM   1507  HA  CYS A 682      36.500  58.170  67.530  1.00  0.00           H
ATOM   1508  CB  CYS A 682      37.620  56.490  67.230  1.00  0.00           C
ATOM   1509  HB1 CYS A 682      37.620  56.020  68.230  1.00  0.00           H
ATOM   1510  HB2 CYS A 682      38.660  56.260  66.900  1.00  0.00           H
ATOM   1511  SG  CYS A 682      36.360  55.670  66.250  1.00  0.00           S
ATOM   1512  HG1 CYS A 682      37.060  55.870  65.130  1.00  0.00           H
ATOM   1513  C   CYS A 682      38.270  58.520  68.620  1.00  0.00           C
ATOM   1514  O   CYS A 682      37.590  58.680  69.630  1.00  0.00           O
ATOM   1515  N   ARG A 683      39.560  58.720  68.550  1.00  0.00           N
ATOM   1516  HN  ARG A 683      40.020  58.560  67.680  1.00  0.00           H
ATOM   1517  CA  ARG A 683      40.340  59.170  69.790  1.00  0.00           C
ATOM   1518  HA  ARG A 683      40.200  58.450  70.580  1.00  0.00           H
ATOM   1519  CB  ARG A 683      41.840  59.180  69.480  1.00  0.00           C
ATOM   1520  HB1 ARG A 683      42.470  59.780  70.180  1.00  0.00           H
ATOM   1521  HB2 ARG A 683      41.980  59.600  68.460  1.00  0.00           H
ATOM   1522  CG  ARG A 683      42.430  57.780  69.560  1.00  0.00           C
ATOM   1523  HG1 ARG A 683      43.480  57.930  69.200  1.00  0.00           H
ATOM   1524  HG2 ARG A 683      41.950  57.050  68.860  1.00  0.00           H
ATOM   1525  CD  ARG A 683      42.450  57.120  70.930  1.00  0.00           C
ATOM   1526  HD1 ARG A 683      42.590  56.020  70.890  1.00  0.00           H
ATOM   1527  HD2 ARG A 683      41.560  57.300  71.580  1.00  0.00           H
ATOM   1528  NE  ARG A 683      43.760  57.610  71.600  1.00  0.00           N
ATOM   1529  HE  ARG A 683      44.510  57.780  70.970  1.00  0.00           H
ATOM   1530  CZ  ARG A 683      44.210  57.210  72.770  1.00  0.00           C
ATOM   1531  NH1 ARG A 683      45.470  57.460  73.010  1.00  0.00           N
ATOM   1532 HH11 ARG A 683      45.690  57.470  73.990  1.00  0.00           H
ATOM   1533 HH12 ARG A 683      46.110  57.670  72.270  1.00  0.00           H
ATOM   1534  NH2 ARG A 683      43.520  56.610  73.700  1.00  0.00           N
ATOM   1535 HH21 ARG A 683      42.580  56.280  73.600  1.00  0.00           H
ATOM   1536 HH22 ARG A 683      43.900  56.310  74.570  1.00  0.00           H
ATOM   1537  C   ARG A 683      39.790  60.490  70.320  1.00  0.00           C
ATOM   1538  O   ARG A 683      39.360  60.530  71.490  1.00  0.00           O
ATOM   1539  N   ASP A 684      39.650  61.550  69.420  1.00  0.00           N
ATOM   1540  HN  ASP A 684      39.980  61.450  68.490  1.00  0.00           H
ATOM   1541  CA  ASP A 684      39.090  62.830  69.760  1.00  0.00           C
ATOM   1542  HA  ASP A 684      39.610  63.180  70.630  1.00  0.00           H
ATOM   1543  CB  ASP A 684      39.310  63.720  68.540  1.00  0.00           C
ATOM   1544  HB1 ASP A 684      38.760  64.660  68.780  1.00  0.00           H
ATOM   1545  HB2 ASP A 684      38.780  63.400  67.610  1.00  0.00           H
ATOM   1546  CG  ASP A 684      40.770  64.210  68.390  1.00  0.00           C
ATOM   1547  OD1 ASP A 684      41.210  64.550  67.240  1.00  0.00           O
ATOM   1548  OD2 ASP A 684      41.540  64.210  69.400  1.00  0.00           O
ATOM   1549  C   ASP A 684      37.710  62.860  70.240  1.00  0.00           C
ATOM   1550  O   ASP A 684      37.400  63.670  71.130  1.00  0.00           O
ATOM   1551  N   TYR A 685      36.740  62.060  69.800  1.00  0.00           N
ATOM   1552  HN  TYR A 685      36.830  61.380  69.100  1.00  0.00           H
ATOM   1553  CA  TYR A 685      35.390  62.280  70.240  1.00  0.00           C
ATOM   1554  HA  TYR A 685      35.190  63.200  70.770  1.00  0.00           H
ATOM   1555  CB  TYR A 685      34.500  62.270  69.010  1.00  0.00           C
ATOM   1556  HB1 TYR A 685      33.410  62.280  69.240  1.00  0.00           H
ATOM   1557  HB2 TYR A 685      34.630  61.350  68.420  1.00  0.00           H
ATOM   1558  CG  TYR A 685      34.850  63.460  68.190  1.00  0.00           C
ATOM   1559  CD1 TYR A 685      35.480  63.480  66.920  1.00  0.00           C
ATOM   1560  HD1 TYR A 685      35.780  62.560  66.450  1.00  0.00           H
ATOM   1561  CE1 TYR A 685      35.870  64.670  66.190  1.00  0.00           C
ATOM   1562  HE1 TYR A 685      36.360  64.510  65.230  1.00  0.00           H
ATOM   1563  CZ  TYR A 685      35.350  65.910  66.710  1.00  0.00           C
ATOM   1564  OH  TYR A 685      35.840  67.110  66.140  1.00  0.00           O
ATOM   1565  HH  TYR A 685      35.410  67.800  66.650  1.00  0.00           H
ATOM   1566  CD2 TYR A 685      34.540  64.750  68.670  1.00  0.00           C
ATOM   1567  HD2 TYR A 685      34.110  64.700  69.670  1.00  0.00           H
ATOM   1568  CE2 TYR A 685      34.750  65.940  67.970  1.00  0.00           C
ATOM   1569  HE2 TYR A 685      34.460  66.830  68.500  1.00  0.00           H
ATOM   1570  C   TYR A 685      34.950  61.170  71.200  1.00  0.00           C
ATOM   1571  O   TYR A 685      33.830  61.160  71.750  1.00  0.00           O
ATOM   1572  N   GLN A 686      35.810  60.180  71.440  1.00  0.00           N
ATOM   1573  HN  GLN A 686      36.640  60.210  70.900  1.00  0.00           H
ATOM   1574  CA  GLN A 686      35.780  59.060  72.390  1.00  0.00           C
ATOM   1575  HA  GLN A 686      36.730  58.550  72.530  1.00  0.00           H
ATOM   1576  CB  GLN A 686      35.170  59.460  73.820  1.00  0.00           C
ATOM   1577  HB1 GLN A 686      35.270  58.620  74.560  1.00  0.00           H
ATOM   1578  HB2 GLN A 686      34.080  59.660  73.690  1.00  0.00           H
ATOM   1579  CG  GLN A 686      35.950  60.660  74.480  1.00  0.00           C
ATOM   1580  HG1 GLN A 686      35.400  61.020  75.380  1.00  0.00           H
ATOM   1581  HG2 GLN A 686      35.950  61.600  73.910  1.00  0.00           H
ATOM   1582  CD  GLN A 686      37.350  60.280  74.820  1.00  0.00           C
ATOM   1583  OE1 GLN A 686      37.670  59.170  75.310  1.00  0.00           O
ATOM   1584  NE2 GLN A 686      38.360  61.140  74.650  1.00  0.00           N
ATOM   1585 HE21 GLN A 686      39.270  60.740  74.830  1.00  0.00           H
ATOM   1586 HE22 GLN A 686      38.170  62.090  74.400  1.00  0.00           H
ATOM   1587  C   GLN A 686      34.950  57.900  71.860  1.00  0.00           C
ATOM   1588  O   GLN A 686      34.580  56.950  72.530  1.00  0.00           O
ATOM   1589  N   LEU A 687      34.650  57.890  70.580  1.00  0.00           N
ATOM   1590  HN  LEU A 687      34.960  58.710  70.110  1.00  0.00           H
ATOM   1591  CA  LEU A 687      33.990  56.880  69.790  1.00  0.00           C
ATOM   1592  HA  LEU A 687      33.060  56.710  70.320  1.00  0.00           H
ATOM   1593  CB  LEU A 687      33.630  57.360  68.300  1.00  0.00           C
ATOM   1594  HB1 LEU A 687      32.960  56.680  67.740  1.00  0.00           H
ATOM   1595  HB2 LEU A 687      34.640  57.220  67.850  1.00  0.00           H
ATOM   1596  CG  LEU A 687      33.080  58.790  68.180  1.00  0.00           C
ATOM   1597  HG  LEU A 687      33.510  59.550  68.850  1.00  0.00           H
ATOM   1598  CD1 LEU A 687      33.120  59.350  66.720  1.00  0.00           C
ATOM   1599 HD11 LEU A 687      32.620  60.340  66.810  1.00  0.00           H
ATOM   1600 HD12 LEU A 687      32.490  58.690  66.100  1.00  0.00           H
ATOM   1601 HD13 LEU A 687      34.180  59.450  66.390  1.00  0.00           H
ATOM   1602  CD2 LEU A 687      31.640  58.830  68.630  1.00  0.00           C
ATOM   1603 HD21 LEU A 687      31.040  59.710  68.330  1.00  0.00           H
ATOM   1604 HD22 LEU A 687      31.560  58.580  69.700  1.00  0.00           H
ATOM   1605 HD23 LEU A 687      31.190  57.970  68.070  1.00  0.00           H
ATOM   1606  C   LEU A 687      34.710  55.470  69.800  1.00  0.00           C
ATOM   1607  O   LEU A 687      35.870  55.300  70.040  1.00  0.00           O
ATOM   1608  N   SER A 688      33.900  54.440  69.570  1.00  0.00           N
ATOM   1609  HN  SER A 688      32.920  54.610  69.510  1.00  0.00           H
ATOM   1610  CA  SER A 688      34.400  53.100  69.540  1.00  0.00           C
ATOM   1611  HA  SER A 688      35.280  53.040  70.150  1.00  0.00           H
ATOM   1612  CB  SER A 688      33.230  52.150  69.950  1.00  0.00           C
ATOM   1613  HB1 SER A 688      32.280  52.250  69.390  1.00  0.00           H
ATOM   1614  HB2 SER A 688      32.950  52.390  71.010  1.00  0.00           H
ATOM   1615  OG  SER A 688      33.630  50.760  69.890  1.00  0.00           O
ATOM   1616  HG1 SER A 688      33.180  50.370  70.630  1.00  0.00           H
ATOM   1617  C   SER A 688      34.820  52.770  68.140  1.00  0.00           C
ATOM   1618  O   SER A 688      34.040  52.670  67.240  1.00  0.00           O
ATOM   1619  N   TYR A 689      36.150  52.620  67.990  1.00  0.00           N
ATOM   1620  HN  TYR A 689      36.630  52.910  68.810  1.00  0.00           H
ATOM   1621  CA  TYR A 689      36.770  52.290  66.720  1.00  0.00           C
ATOM   1622  HA  TYR A 689      36.430  52.960  65.940  1.00  0.00           H
ATOM   1623  CB  TYR A 689      38.330  52.390  66.900  1.00  0.00           C
ATOM   1624  HB1 TYR A 689      38.650  51.880  67.830  1.00  0.00           H
ATOM   1625  HB2 TYR A 689      38.570  53.480  67.010  1.00  0.00           H
ATOM   1626  CG  TYR A 689      39.130  51.780  65.830  1.00  0.00           C
ATOM   1627  CD1 TYR A 689      40.160  50.880  66.100  1.00  0.00           C
ATOM   1628  HD1 TYR A 689      40.410  50.600  67.110  1.00  0.00           H
ATOM   1629  CE1 TYR A 689      40.870  50.320  65.040  1.00  0.00           C
ATOM   1630  HE1 TYR A 689      41.540  49.510  65.310  1.00  0.00           H
ATOM   1631  CZ  TYR A 689      40.660  50.710  63.690  1.00  0.00           C
ATOM   1632  OH  TYR A 689      41.330  50.210  62.570  1.00  0.00           O
ATOM   1633  HH  TYR A 689      40.830  50.560  61.830  1.00  0.00           H
ATOM   1634  CD2 TYR A 689      38.910  52.220  64.480  1.00  0.00           C
ATOM   1635  HD2 TYR A 689      38.230  53.030  64.270  1.00  0.00           H
ATOM   1636  CE2 TYR A 689      39.680  51.690  63.500  1.00  0.00           C
ATOM   1637  HE2 TYR A 689      39.510  52.010  62.480  1.00  0.00           H
ATOM   1638  C   TYR A 689      36.340  50.930  66.140  1.00  0.00           C
ATOM   1639  O   TYR A 689      35.900  50.860  65.000  1.00  0.00           O
ATOM   1640  N   LEU A 690      36.400  49.800  66.940  1.00  0.00           N
ATOM   1641  HN  LEU A 690      36.760  49.840  67.860  1.00  0.00           H
ATOM   1642  CA  LEU A 690      36.110  48.460  66.430  1.00  0.00           C
ATOM   1643  HA  LEU A 690      36.750  48.310  65.580  1.00  0.00           H
ATOM   1644  CB  LEU A 690      36.370  47.370  67.590  1.00  0.00           C
ATOM   1645  HB1 LEU A 690      36.050  46.370  67.240  1.00  0.00           H
ATOM   1646  HB2 LEU A 690      35.810  47.700  68.490  1.00  0.00           H
ATOM   1647  CG  LEU A 690      37.880  47.410  68.060  1.00  0.00           C
ATOM   1648  HG  LEU A 690      38.070  48.430  68.480  1.00  0.00           H
ATOM   1649  CD1 LEU A 690      38.140  46.480  69.150  1.00  0.00           C
ATOM   1650 HD11 LEU A 690      39.210  46.570  69.410  1.00  0.00           H
ATOM   1651 HD12 LEU A 690      38.170  45.390  68.900  1.00  0.00           H
ATOM   1652 HD13 LEU A 690      37.610  46.650  70.110  1.00  0.00           H
ATOM   1653  CD2 LEU A 690      38.920  47.150  67.020  1.00  0.00           C
ATOM   1654 HD21 LEU A 690      39.940  47.330  67.440  1.00  0.00           H
ATOM   1655 HD22 LEU A 690      38.840  47.820  66.140  1.00  0.00           H
ATOM   1656 HD23 LEU A 690      38.830  46.080  66.750  1.00  0.00           H
ATOM   1657  C   LEU A 690      34.550  48.340  66.080  1.00  0.00           C
ATOM   1658  O   LEU A 690      34.250  47.600  65.130  1.00  0.00           O
ATOM   1659  N   SER A 691      33.690  48.900  66.990  1.00  0.00           N
ATOM   1660  HN  SER A 691      33.990  49.330  67.840  1.00  0.00           H
ATOM   1661  CA  SER A 691      32.330  48.870  66.690  1.00  0.00           C
ATOM   1662  HA  SER A 691      32.120  47.830  66.490  1.00  0.00           H
ATOM   1663  CB  SER A 691      31.430  49.320  67.890  1.00  0.00           C
ATOM   1664  HB1 SER A 691      31.790  50.350  68.090  1.00  0.00           H
ATOM   1665  HB2 SER A 691      31.730  48.670  68.740  1.00  0.00           H
ATOM   1666  OG  SER A 691      30.070  49.300  67.580  1.00  0.00           O
ATOM   1667  HG1 SER A 691      29.880  48.430  67.200  1.00  0.00           H
ATOM   1668  C   SER A 691      32.020  49.740  65.450  1.00  0.00           C
ATOM   1669  O   SER A 691      31.180  49.480  64.570  1.00  0.00           O
ATOM   1670  N   LEU A 692      32.720  50.870  65.270  1.00  0.00           N
ATOM   1671  HN  LEU A 692      33.520  51.090  65.810  1.00  0.00           H
ATOM   1672  CA  LEU A 692      32.490  51.750  64.100  1.00  0.00           C
ATOM   1673  HA  LEU A 692      31.410  51.760  64.080  1.00  0.00           H
ATOM   1674  CB  LEU A 692      32.920  53.240  64.320  1.00  0.00           C
ATOM   1675  HB1 LEU A 692      34.020  53.350  64.240  1.00  0.00           H
ATOM   1676  HB2 LEU A 692      32.590  53.550  65.340  1.00  0.00           H
ATOM   1677  CG  LEU A 692      32.200  54.300  63.500  1.00  0.00           C
ATOM   1678  HG  LEU A 692      32.480  54.170  62.440  1.00  0.00           H
ATOM   1679  CD1 LEU A 692      30.640  54.160  63.540  1.00  0.00           C
ATOM   1680 HD11 LEU A 692      30.290  54.160  64.590  1.00  0.00           H
ATOM   1681 HD12 LEU A 692      30.380  53.230  62.990  1.00  0.00           H
ATOM   1682 HD13 LEU A 692      30.210  55.050  63.010  1.00  0.00           H
ATOM   1683  CD2 LEU A 692      32.510  55.760  63.900  1.00  0.00           C
ATOM   1684 HD21 LEU A 692      33.590  55.960  64.140  1.00  0.00           H
ATOM   1685 HD22 LEU A 692      31.940  55.920  64.840  1.00  0.00           H
ATOM   1686 HD23 LEU A 692      32.300  56.530  63.130  1.00  0.00           H
ATOM   1687  C   LEU A 692      33.000  51.350  62.750  1.00  0.00           C
ATOM   1688  O   LEU A 692      32.280  51.600  61.730  1.00  0.00           O
ATOM   1689  N   ARG A 693      34.140  50.650  62.660  1.00  0.00           N
ATOM   1690  HN  ARG A 693      34.700  50.480  63.460  1.00  0.00           H
ATOM   1691  CA  ARG A 693      34.560  50.000  61.440  1.00  0.00           C
ATOM   1692  HA  ARG A 693      34.540  50.630  60.560  1.00  0.00           H
ATOM   1693  CB  ARG A 693      35.960  49.300  61.470  1.00  0.00           C
ATOM   1694  HB1 ARG A 693      36.650  50.160  61.590  1.00  0.00           H
ATOM   1695  HB2 ARG A 693      36.280  48.820  60.540  1.00  0.00           H
ATOM   1696  CG  ARG A 693      36.290  48.360  62.700  1.00  0.00           C
ATOM   1697  HG1 ARG A 693      35.980  47.320  62.450  1.00  0.00           H
ATOM   1698  HG2 ARG A 693      35.680  48.830  63.490  1.00  0.00           H
ATOM   1699  CD  ARG A 693      37.740  48.330  63.130  1.00  0.00           C
ATOM   1700  HD1 ARG A 693      37.940  47.540  63.870  1.00  0.00           H
ATOM   1701  HD2 ARG A 693      38.030  49.370  63.410  1.00  0.00           H
ATOM   1702  NE  ARG A 693      38.460  47.920  61.870  1.00  0.00           N
ATOM   1703  HE  ARG A 693      38.810  48.630  61.260  1.00  0.00           H
ATOM   1704  CZ  ARG A 693      38.460  46.740  61.320  1.00  0.00           C
ATOM   1705  NH1 ARG A 693      37.940  45.690  61.920  1.00  0.00           N
ATOM   1706 HH11 ARG A 693      37.700  45.690  62.890  1.00  0.00           H
ATOM   1707 HH12 ARG A 693      37.780  44.890  61.340  1.00  0.00           H
ATOM   1708  NH2 ARG A 693      39.040  46.550  60.180  1.00  0.00           N
ATOM   1709 HH21 ARG A 693      39.360  47.350  59.690  1.00  0.00           H
ATOM   1710 HH22 ARG A 693      38.490  45.930  59.620  1.00  0.00           H
ATOM   1711  C   ARG A 693      33.700  48.870  61.000  1.00  0.00           C
ATOM   1712  O   ARG A 693      33.370  48.750  59.800  1.00  0.00           O
ATOM   1713  N   THR A 694      33.190  48.070  61.980  1.00  0.00           N
ATOM   1714  HN  THR A 694      33.500  47.960  62.910  1.00  0.00           H
ATOM   1715  CA  THR A 694      32.260  46.970  61.590  1.00  0.00           C
ATOM   1716  HA  THR A 694      32.680  46.560  60.690  1.00  0.00           H
ATOM   1717  CB  THR A 694      32.270  45.870  62.690  1.00  0.00           C
ATOM   1718  HB  THR A 694      31.480  45.140  62.430  1.00  0.00           H
ATOM   1719  OG1 THR A 694      31.980  46.420  63.940  1.00  0.00           O
ATOM   1720  HG1 THR A 694      32.860  46.430  64.330  1.00  0.00           H
ATOM   1721  CG2 THR A 694      33.630  45.120  62.820  1.00  0.00           C
ATOM   1722 HG21 THR A 694      34.420  45.680  63.360  1.00  0.00           H
ATOM   1723 HG22 THR A 694      34.090  44.810  61.860  1.00  0.00           H
ATOM   1724 HG23 THR A 694      33.480  44.140  63.300  1.00  0.00           H
ATOM   1725  C   THR A 694      30.850  47.370  61.150  1.00  0.00           C
ATOM   1726  O   THR A 694      30.360  46.880  60.120  1.00  0.00           O
ATOM   1727  N   SER A 695      30.270  48.480  61.790  1.00  0.00           N
ATOM   1728  HN  SER A 695      30.750  48.790  62.600  1.00  0.00           H
ATOM   1729  CA  SER A 695      29.150  49.180  61.290  1.00  0.00           C
ATOM   1730  HA  SER A 695      28.300  48.500  61.280  1.00  0.00           H
ATOM   1731  CB  SER A 695      28.900  50.460  62.180  1.00  0.00           C
ATOM   1732  HB1 SER A 695      28.090  51.000  61.640  1.00  0.00           H
ATOM   1733  HB2 SER A 695      29.830  51.070  62.240  1.00  0.00           H
ATOM   1734  OG  SER A 695      28.430  50.060  63.450  1.00  0.00           O
ATOM   1735  HG1 SER A 695      29.210  49.700  63.870  1.00  0.00           H
ATOM   1736  C   SER A 695      29.370  49.800  59.940  1.00  0.00           C
ATOM   1737  O   SER A 695      28.500  49.590  59.100  1.00  0.00           O
ATOM   1738  N   ILE A 696      30.520  50.550  59.640  1.00  0.00           N
ATOM   1739  HN  ILE A 696      31.090  51.020  60.310  1.00  0.00           H
ATOM   1740  CA  ILE A 696      30.800  51.120  58.290  1.00  0.00           C
ATOM   1741  HA  ILE A 696      29.970  51.760  58.030  1.00  0.00           H
ATOM   1742  CB  ILE A 696      32.120  51.850  58.380  1.00  0.00           C
ATOM   1743  HB  ILE A 696      32.860  51.310  59.020  1.00  0.00           H
ATOM   1744  CG2 ILE A 696      32.900  52.020  57.060  1.00  0.00           C
ATOM   1745 HG21 ILE A 696      33.790  52.650  57.250  1.00  0.00           H
ATOM   1746 HG22 ILE A 696      32.360  52.530  56.240  1.00  0.00           H
ATOM   1747 HG23 ILE A 696      33.280  51.100  56.580  1.00  0.00           H
ATOM   1748  CG1 ILE A 696      31.890  53.230  59.050  1.00  0.00           C
ATOM   1749 HG11 ILE A 696      31.220  53.130  59.930  1.00  0.00           H
ATOM   1750 HG12 ILE A 696      31.310  53.740  58.280  1.00  0.00           H
ATOM   1751  CD  ILE A 696      33.120  54.040  59.530  1.00  0.00           C
ATOM   1752  HD1 ILE A 696      33.550  54.680  58.740  1.00  0.00           H
ATOM   1753  HD2 ILE A 696      33.950  53.370  59.850  1.00  0.00           H
ATOM   1754  HD3 ILE A 696      32.880  54.670  60.400  1.00  0.00           H
ATOM   1755  C   ILE A 696      30.860  50.040  57.310  1.00  0.00           C
ATOM   1756  O   ILE A 696      30.420  50.290  56.200  1.00  0.00           O
ATOM   1757  N   GLY A 697      31.490  48.880  57.630  1.00  0.00           N
ATOM   1758  HN  GLY A 697      31.940  48.900  58.520  1.00  0.00           H
ATOM   1759  CA  GLY A 697      31.580  47.640  56.760  1.00  0.00           C
ATOM   1760  HA1 GLY A 697      31.920  46.800  57.360  1.00  0.00           H
ATOM   1761  HA2 GLY A 697      32.130  47.860  55.860  1.00  0.00           H
ATOM   1762  C   GLY A 697      30.270  47.100  56.280  1.00  0.00           C
ATOM   1763  O   GLY A 697      29.960  46.800  55.180  1.00  0.00           O
ATOM   1764  N   LEU A 698      29.260  47.070  57.160  1.00  0.00           N
ATOM   1765  HN  LEU A 698      29.510  47.370  58.070  1.00  0.00           H
ATOM   1766  CA  LEU A 698      27.880  46.610  56.870  1.00  0.00           C
ATOM   1767  HA  LEU A 698      28.010  45.690  56.320  1.00  0.00           H
ATOM   1768  CB  LEU A 698      27.160  46.090  58.130  1.00  0.00           C
ATOM   1769  HB1 LEU A 698      26.060  46.050  57.990  1.00  0.00           H
ATOM   1770  HB2 LEU A 698      27.290  46.920  58.880  1.00  0.00           H
ATOM   1771  CG  LEU A 698      27.610  44.770  58.770  1.00  0.00           C
ATOM   1772  HG  LEU A 698      28.650  45.030  59.070  1.00  0.00           H
ATOM   1773  CD1 LEU A 698      26.780  44.380  59.940  1.00  0.00           C
ATOM   1774 HD11 LEU A 698      26.970  45.080  60.790  1.00  0.00           H
ATOM   1775 HD12 LEU A 698      26.900  43.350  60.330  1.00  0.00           H
ATOM   1776 HD13 LEU A 698      25.690  44.370  59.730  1.00  0.00           H
ATOM   1777  CD2 LEU A 698      27.820  43.630  57.790  1.00  0.00           C
ATOM   1778 HD21 LEU A 698      26.890  43.550  57.190  1.00  0.00           H
ATOM   1779 HD22 LEU A 698      27.930  42.710  58.410  1.00  0.00           H
ATOM   1780 HD23 LEU A 698      28.740  43.790  57.180  1.00  0.00           H
ATOM   1781  C   LEU A 698      27.040  47.470  55.930  1.00  0.00           C
ATOM   1782  O   LEU A 698      26.390  46.860  55.120  1.00  0.00           O
ATOM   1783  N   TRP A 699      27.160  48.770  56.050  1.00  0.00           N
ATOM   1784  HN  TRP A 699      27.690  49.070  56.840  1.00  0.00           H
ATOM   1785  CA  TRP A 699      26.830  49.780  55.090  1.00  0.00           C
ATOM   1786  HA  TRP A 699      25.790  49.760  54.810  1.00  0.00           H
ATOM   1787  CB  TRP A 699      27.220  51.190  55.670  1.00  0.00           C
ATOM   1788  HB1 TRP A 699      27.520  52.020  55.010  1.00  0.00           H
ATOM   1789  HB2 TRP A 699      28.200  51.110  56.210  1.00  0.00           H
ATOM   1790  CG  TRP A 699      26.240  51.700  56.620  1.00  0.00           C
ATOM   1791  CD1 TRP A 699      26.270  52.020  57.980  1.00  0.00           C
ATOM   1792  HD1 TRP A 699      27.090  51.750  58.620  1.00  0.00           H
ATOM   1793  NE1 TRP A 699      25.070  52.740  58.260  1.00  0.00           N
ATOM   1794  HE1 TRP A 699      24.920  53.380  58.980  1.00  0.00           H
ATOM   1795  CE2 TRP A 699      24.370  52.980  57.050  1.00  0.00           C
ATOM   1796  CD2 TRP A 699      25.070  52.330  56.030  1.00  0.00           C
ATOM   1797  CE3 TRP A 699      24.610  52.450  54.710  1.00  0.00           C
ATOM   1798  HE3 TRP A 699      25.140  52.050  53.860  1.00  0.00           H
ATOM   1799  CZ3 TRP A 699      23.470  53.150  54.500  1.00  0.00           C
ATOM   1800  HZ3 TRP A 699      23.220  53.260  53.460  1.00  0.00           H
ATOM   1801  CZ2 TRP A 699      23.220  53.710  56.780  1.00  0.00           C
ATOM   1802  HZ2 TRP A 699      22.750  54.320  57.540  1.00  0.00           H
ATOM   1803  CH2 TRP A 699      22.740  53.750  55.470  1.00  0.00           C
ATOM   1804  HH2 TRP A 699      21.980  54.430  55.130  1.00  0.00           H
ATOM   1805  C   TRP A 699      27.660  49.610  53.800  1.00  0.00           C
ATOM   1806  O   TRP A 699      27.180  49.830  52.670  1.00  0.00           O
ATOM   1807  N   THR A 700      28.950  49.220  53.940  1.00  0.00           N
ATOM   1808  HN  THR A 700      29.370  49.170  54.840  1.00  0.00           H
ATOM   1809  CA  THR A 700      29.820  49.150  52.710  1.00  0.00           C
ATOM   1810  HA  THR A 700      29.680  50.030  52.080  1.00  0.00           H
ATOM   1811  CB  THR A 700      31.280  49.100  53.100  1.00  0.00           C
ATOM   1812  HB  THR A 700      31.590  48.200  53.680  1.00  0.00           H
ATOM   1813  OG1 THR A 700      31.600  50.240  53.960  1.00  0.00           O
ATOM   1814  HG1 THR A 700      31.130  50.140  54.780  1.00  0.00           H
ATOM   1815  CG2 THR A 700      32.060  49.280  51.830  1.00  0.00           C
ATOM   1816 HG21 THR A 700      33.150  49.190  52.020  1.00  0.00           H
ATOM   1817 HG22 THR A 700      31.910  50.250  51.340  1.00  0.00           H
ATOM   1818 HG23 THR A 700      31.760  48.450  51.150  1.00  0.00           H
ATOM   1819  C   THR A 700      29.420  47.920  51.940  1.00  0.00           C
ATOM   1820  O   THR A 700      29.310  47.920  50.740  1.00  0.00           O
ATOM   1821  N   SER A 701      29.040  46.880  52.600  1.00  0.00           N
ATOM   1822  HN  SER A 701      29.110  46.860  53.590  1.00  0.00           H
ATOM   1823  CA  SER A 701      28.590  45.660  52.010  1.00  0.00           C
ATOM   1824  HA  SER A 701      29.320  45.250  51.320  1.00  0.00           H
ATOM   1825  CB  SER A 701      28.290  44.620  53.110  1.00  0.00           C
ATOM   1826  HB1 SER A 701      27.450  45.050  53.710  1.00  0.00           H
ATOM   1827  HB2 SER A 701      29.270  44.540  53.620  1.00  0.00           H
ATOM   1828  OG  SER A 701      27.900  43.320  52.670  1.00  0.00           O
ATOM   1829  HG1 SER A 701      28.560  42.950  52.080  1.00  0.00           H
ATOM   1830  C   SER A 701      27.320  45.890  51.350  1.00  0.00           C
ATOM   1831  O   SER A 701      27.090  45.480  50.240  1.00  0.00           O
ATOM   1832  N   PHE A 702      26.360  46.620  52.050  1.00  0.00           N
ATOM   1833  HN  PHE A 702      26.620  46.900  52.970  1.00  0.00           H
ATOM   1834  CA  PHE A 702      25.050  46.890  51.580  1.00  0.00           C
ATOM   1835  HA  PHE A 702      24.630  45.930  51.300  1.00  0.00           H
ATOM   1836  CB  PHE A 702      24.290  47.490  52.820  1.00  0.00           C
ATOM   1837  HB1 PHE A 702      24.660  48.500  53.130  1.00  0.00           H
ATOM   1838  HB2 PHE A 702      24.490  46.760  53.630  1.00  0.00           H
ATOM   1839  CG  PHE A 702      22.750  47.480  52.640  1.00  0.00           C
ATOM   1840  CD1 PHE A 702      22.090  46.250  52.270  1.00  0.00           C
ATOM   1841  HD1 PHE A 702      22.710  45.390  52.110  1.00  0.00           H
ATOM   1842  CE1 PHE A 702      20.690  46.230  52.010  1.00  0.00           C
ATOM   1843  HE1 PHE A 702      20.170  45.340  51.700  1.00  0.00           H
ATOM   1844  CZ  PHE A 702      19.950  47.400  52.180  1.00  0.00           C
ATOM   1845  HZ  PHE A 702      18.860  47.390  52.150  1.00  0.00           H
ATOM   1846  CD2 PHE A 702      21.940  48.590  52.830  1.00  0.00           C
ATOM   1847  HD2 PHE A 702      22.300  49.500  53.290  1.00  0.00           H
ATOM   1848  CE2 PHE A 702      20.510  48.540  52.650  1.00  0.00           C
ATOM   1849  HE2 PHE A 702      19.820  49.270  53.050  1.00  0.00           H
ATOM   1850  C   PHE A 702      24.970  47.780  50.360  1.00  0.00           C
ATOM   1851  O   PHE A 702      24.230  47.550  49.420  1.00  0.00           O
ATOM   1852  N   LEU A 703      25.860  48.830  50.380  1.00  0.00           N
ATOM   1853  HN  LEU A 703      26.480  49.030  51.130  1.00  0.00           H
ATOM   1854  CA  LEU A 703      26.050  49.580  49.170  1.00  0.00           C
ATOM   1855  HA  LEU A 703      25.070  49.820  48.770  1.00  0.00           H
ATOM   1856  CB  LEU A 703      26.710  50.980  49.560  1.00  0.00           C
ATOM   1857  HB1 LEU A 703      26.950  51.550  48.640  1.00  0.00           H
ATOM   1858  HB2 LEU A 703      27.640  50.620  50.030  1.00  0.00           H
ATOM   1859  CG  LEU A 703      25.980  51.970  50.500  1.00  0.00           C
ATOM   1860  HG  LEU A 703      25.800  51.430  51.460  1.00  0.00           H
ATOM   1861  CD1 LEU A 703      26.830  53.310  50.750  1.00  0.00           C
ATOM   1862 HD11 LEU A 703      27.620  53.140  51.520  1.00  0.00           H
ATOM   1863 HD12 LEU A 703      26.220  54.140  51.180  1.00  0.00           H
ATOM   1864 HD13 LEU A 703      27.310  53.630  49.800  1.00  0.00           H
ATOM   1865  CD2 LEU A 703      24.660  52.370  49.900  1.00  0.00           C
ATOM   1866 HD21 LEU A 703      24.280  53.290  50.380  1.00  0.00           H
ATOM   1867 HD22 LEU A 703      23.910  51.550  49.960  1.00  0.00           H
ATOM   1868 HD23 LEU A 703      24.810  52.680  48.840  1.00  0.00           H
ATOM   1869  C   LEU A 703      26.620  48.880  48.010  1.00  0.00           C
ATOM   1870  O   LEU A 703      26.170  49.140  46.850  1.00  0.00           O
ATOM   1871  N   CYS A 704      27.550  48.040  48.240  1.00  0.00           N
ATOM   1872  HN  CYS A 704      28.090  48.010  49.070  1.00  0.00           H
ATOM   1873  CA  CYS A 704      28.020  47.080  47.280  1.00  0.00           C
ATOM   1874  HA  CYS A 704      28.190  47.720  46.420  1.00  0.00           H
ATOM   1875  CB  CYS A 704      29.380  46.450  47.830  1.00  0.00           C
ATOM   1876  HB1 CYS A 704      29.160  45.980  48.800  1.00  0.00           H
ATOM   1877  HB2 CYS A 704      30.030  47.360  47.920  1.00  0.00           H
ATOM   1878  SG  CYS A 704      30.270  45.240  46.830  1.00  0.00           S
ATOM   1879  HG1 CYS A 704      29.720  44.220  47.480  1.00  0.00           H
ATOM   1880  C   CYS A 704      27.070  46.050  46.740  1.00  0.00           C
ATOM   1881  O   CYS A 704      27.030  45.770  45.560  1.00  0.00           O
ATOM   1882  N   ILE A 705      26.130  45.390  47.510  1.00  0.00           N
ATOM   1883  HN  ILE A 705      26.340  45.390  48.480  1.00  0.00           H
ATOM   1884  CA  ILE A 705      25.000  44.500  47.070  1.00  0.00           C
ATOM   1885  HA  ILE A 705      25.410  43.870  46.290  1.00  0.00           H
ATOM   1886  CB  ILE A 705      24.610  43.740  48.250  1.00  0.00           C
ATOM   1887  HB  ILE A 705      24.630  44.300  49.220  1.00  0.00           H
ATOM   1888  CG2 ILE A 705      23.150  43.210  48.190  1.00  0.00           C
ATOM   1889 HG21 ILE A 705      23.050  42.490  47.340  1.00  0.00           H
ATOM   1890 HG22 ILE A 705      22.400  44.020  48.050  1.00  0.00           H
ATOM   1891 HG23 ILE A 705      22.970  42.680  49.140  1.00  0.00           H
ATOM   1892  CG1 ILE A 705      25.470  42.500  48.510  1.00  0.00           C
ATOM   1893 HG11 ILE A 705      26.490  42.750  48.170  1.00  0.00           H
ATOM   1894 HG12 ILE A 705      25.070  41.710  47.830  1.00  0.00           H
ATOM   1895  CD  ILE A 705      25.510  41.940  49.930  1.00  0.00           C
ATOM   1896  HD1 ILE A 705      25.990  40.950  50.070  1.00  0.00           H
ATOM   1897  HD2 ILE A 705      24.460  41.770  50.270  1.00  0.00           H
ATOM   1898  HD3 ILE A 705      26.000  42.690  50.570  1.00  0.00           H
ATOM   1899  C   ILE A 705      23.960  45.210  46.380  1.00  0.00           C
ATOM   1900  O   ILE A 705      23.410  44.720  45.390  1.00  0.00           O
ATOM   1901  N   VAL A 706      23.700  46.440  46.820  1.00  0.00           N
ATOM   1902  HN  VAL A 706      24.140  46.830  47.630  1.00  0.00           H
ATOM   1903  CA  VAL A 706      22.830  47.330  46.040  1.00  0.00           C
ATOM   1904  HA  VAL A 706      21.840  46.930  45.930  1.00  0.00           H
ATOM   1905  CB  VAL A 706      22.500  48.530  46.840  1.00  0.00           C
ATOM   1906  HB  VAL A 706      23.420  48.870  47.360  1.00  0.00           H
ATOM   1907  CG1 VAL A 706      22.020  49.730  45.980  1.00  0.00           C
ATOM   1908 HG11 VAL A 706      21.010  49.510  45.590  1.00  0.00           H
ATOM   1909 HG12 VAL A 706      22.650  50.010  45.120  1.00  0.00           H
ATOM   1910 HG13 VAL A 706      21.860  50.510  46.750  1.00  0.00           H
ATOM   1911  CG2 VAL A 706      21.440  48.190  47.910  1.00  0.00           C
ATOM   1912 HG21 VAL A 706      20.500  47.810  47.450  1.00  0.00           H
ATOM   1913 HG22 VAL A 706      21.290  49.170  48.410  1.00  0.00           H
ATOM   1914 HG23 VAL A 706      21.840  47.360  48.540  1.00  0.00           H
ATOM   1915  C   VAL A 706      23.410  47.740  44.700  1.00  0.00           C
ATOM   1916  O   VAL A 706      22.710  47.820  43.710  1.00  0.00           O
ATOM   1917  N   LEU A 707      24.760  48.020  44.550  1.00  0.00           N
ATOM   1918  HN  LEU A 707      25.270  48.130  45.400  1.00  0.00           H
ATOM   1919  CA  LEU A 707      25.500  48.190  43.350  1.00  0.00           C
ATOM   1920  HA  LEU A 707      25.130  49.080  42.870  1.00  0.00           H
ATOM   1921  CB  LEU A 707      26.990  48.550  43.740  1.00  0.00           C
ATOM   1922  HB1 LEU A 707      27.490  47.650  44.150  1.00  0.00           H
ATOM   1923  HB2 LEU A 707      26.880  49.310  44.540  1.00  0.00           H
ATOM   1924  CG  LEU A 707      27.910  49.150  42.610  1.00  0.00           C
ATOM   1925  HG  LEU A 707      28.140  48.220  42.040  1.00  0.00           H
ATOM   1926  CD1 LEU A 707      27.390  50.160  41.700  1.00  0.00           C
ATOM   1927 HD11 LEU A 707      27.950  50.160  40.740  1.00  0.00           H
ATOM   1928 HD12 LEU A 707      27.410  51.210  42.070  1.00  0.00           H
ATOM   1929 HD13 LEU A 707      26.360  49.940  41.360  1.00  0.00           H
ATOM   1930  CD2 LEU A 707      29.180  49.770  43.110  1.00  0.00           C
ATOM   1931 HD21 LEU A 707      29.760  49.170  43.840  1.00  0.00           H
ATOM   1932 HD22 LEU A 707      28.900  50.740  43.600  1.00  0.00           H
ATOM   1933 HD23 LEU A 707      29.770  50.040  42.210  1.00  0.00           H
ATOM   1934  C   LEU A 707      25.540  47.070  42.370  1.00  0.00           C
ATOM   1935  O   LEU A 707      25.550  47.310  41.190  1.00  0.00           O
ATOM   1936  N   VAL A 708      25.500  45.740  42.780  1.00  0.00           N
ATOM   1937  HN  VAL A 708      25.740  45.600  43.740  1.00  0.00           H
ATOM   1938  CA  VAL A 708      25.120  44.620  41.970  1.00  0.00           C
ATOM   1939  HA  VAL A 708      25.720  44.680  41.070  1.00  0.00           H
ATOM   1940  CB  VAL A 708      25.510  43.420  42.740  1.00  0.00           C
ATOM   1941  HB  VAL A 708      24.990  43.370  43.730  1.00  0.00           H
ATOM   1942  CG1 VAL A 708      25.120  42.080  42.050  1.00  0.00           C
ATOM   1943 HG11 VAL A 708      25.350  42.140  40.970  1.00  0.00           H
ATOM   1944 HG12 VAL A 708      24.040  41.860  42.190  1.00  0.00           H
ATOM   1945 HG13 VAL A 708      25.690  41.240  42.520  1.00  0.00           H
ATOM   1946  CG2 VAL A 708      27.070  43.450  42.890  1.00  0.00           C
ATOM   1947 HG21 VAL A 708      27.430  44.290  43.510  1.00  0.00           H
ATOM   1948 HG22 VAL A 708      27.470  43.560  41.860  1.00  0.00           H
ATOM   1949 HG23 VAL A 708      27.430  42.510  43.350  1.00  0.00           H
ATOM   1950  C   VAL A 708      23.640  44.640  41.520  1.00  0.00           C
ATOM   1951  O   VAL A 708      23.340  44.360  40.380  1.00  0.00           O
ATOM   1952  N   ALA A 709      22.660  45.030  42.370  1.00  0.00           N
ATOM   1953  HN  ALA A 709      22.810  45.370  43.300  1.00  0.00           H
ATOM   1954  CA  ALA A 709      21.280  45.070  42.130  1.00  0.00           C
ATOM   1955  HA  ALA A 709      20.870  44.130  41.790  1.00  0.00           H
ATOM   1956  CB  ALA A 709      20.720  45.220  43.590  1.00  0.00           C
ATOM   1957  HB1 ALA A 709      21.180  44.470  44.270  1.00  0.00           H
ATOM   1958  HB2 ALA A 709      19.620  45.170  43.740  1.00  0.00           H
ATOM   1959  HB3 ALA A 709      21.130  46.160  44.000  1.00  0.00           H
ATOM   1960  C   ALA A 709      20.790  46.150  41.250  1.00  0.00           C
ATOM   1961  O   ALA A 709      19.590  46.090  40.860  1.00  0.00           O
ATOM   1962  N   THR A 710      21.590  47.190  40.920  1.00  0.00           N
ATOM   1963  HN  THR A 710      22.480  47.230  41.350  1.00  0.00           H
ATOM   1964  CA  THR A 710      21.280  48.270  39.960  1.00  0.00           C
ATOM   1965  HA  THR A 710      20.320  48.120  39.500  1.00  0.00           H
ATOM   1966  CB  THR A 710      21.230  49.660  40.600  1.00  0.00           C
ATOM   1967  HB  THR A 710      20.580  49.460  41.470  1.00  0.00           H
ATOM   1968  OG1 THR A 710      20.520  50.540  39.780  1.00  0.00           O
ATOM   1969  HG1 THR A 710      19.600  50.460  40.050  1.00  0.00           H
ATOM   1970  CG2 THR A 710      22.500  50.290  41.100  1.00  0.00           C
ATOM   1971 HG21 THR A 710      22.960  49.500  41.730  1.00  0.00           H
ATOM   1972 HG22 THR A 710      22.360  51.230  41.690  1.00  0.00           H
ATOM   1973 HG23 THR A 710      23.090  50.630  40.230  1.00  0.00           H
ATOM   1974  C   THR A 710      22.240  48.380  38.890  1.00  0.00           C
ATOM   1975  O   THR A 710      23.360  47.840  38.970  1.00  0.00           O
ATOM   1976  N   ASP A 711      21.840  48.880  37.700  1.00  0.00           N
ATOM   1977  HN  ASP A 711      20.880  49.130  37.610  1.00  0.00           H
ATOM   1978  CA  ASP A 711      22.700  49.260  36.580  1.00  0.00           C
ATOM   1979  HA  ASP A 711      23.090  48.340  36.180  1.00  0.00           H
ATOM   1980  CB  ASP A 711      21.940  49.990  35.420  1.00  0.00           C
ATOM   1981  HB1 ASP A 711      21.790  51.050  35.720  1.00  0.00           H
ATOM   1982  HB2 ASP A 711      21.020  49.460  35.100  1.00  0.00           H
ATOM   1983  CG  ASP A 711      22.810  50.100  34.140  1.00  0.00           C
ATOM   1984  OD1 ASP A 711      22.340  50.940  33.280  1.00  0.00           O
ATOM   1985  OD2 ASP A 711      24.000  49.710  34.060  1.00  0.00           O
ATOM   1986  C   ASP A 711      23.920  50.140  37.060  1.00  0.00           C
ATOM   1987  O   ASP A 711      23.750  51.310  37.460  1.00  0.00           O
ATOM   1988  N   ALA A 712      25.150  49.620  36.850  1.00  0.00           N
ATOM   1989  HN  ALA A 712      25.160  48.720  36.420  1.00  0.00           H
ATOM   1990  CA  ALA A 712      26.410  50.210  37.260  1.00  0.00           C
ATOM   1991  HA  ALA A 712      26.190  51.130  37.780  1.00  0.00           H
ATOM   1992  CB  ALA A 712      27.090  49.230  38.230  1.00  0.00           C
ATOM   1993  HB1 ALA A 712      28.110  49.550  38.520  1.00  0.00           H
ATOM   1994  HB2 ALA A 712      27.270  48.340  37.580  1.00  0.00           H
ATOM   1995  HB3 ALA A 712      26.420  48.990  39.080  1.00  0.00           H
ATOM   1996  C   ALA A 712      27.240  50.500  36.010  1.00  0.00           C
ATOM   1997  O   ALA A 712      28.440  50.810  36.040  1.00  0.00           O
ATOM   1998  N   SER A 713      26.700  50.400  34.800  1.00  0.00           N
ATOM   1999  HN  SER A 713      25.720  50.340  34.650  1.00  0.00           H
ATOM   2000  CA  SER A 713      27.510  50.280  33.600  1.00  0.00           C
ATOM   2001  HA  SER A 713      28.490  49.970  33.920  1.00  0.00           H
ATOM   2002  CB  SER A 713      26.990  49.220  32.630  1.00  0.00           C
ATOM   2003  HB1 SER A 713      27.010  48.260  33.190  1.00  0.00           H
ATOM   2004  HB2 SER A 713      27.740  49.090  31.820  1.00  0.00           H
ATOM   2005  OG  SER A 713      25.670  49.480  32.170  1.00  0.00           O
ATOM   2006  HG1 SER A 713      25.000  49.290  32.830  1.00  0.00           H
ATOM   2007  C   SER A 713      27.680  51.690  32.970  1.00  0.00           C
ATOM   2008  O   SER A 713      28.360  51.830  31.940  1.00  0.00           O
ATOM   2009  N   SER A 714      27.170  52.730  33.700  1.00  0.00           N
ATOM   2010  HN  SER A 714      26.780  52.350  34.530  1.00  0.00           H
ATOM   2011  CA  SER A 714      27.620  54.100  33.500  1.00  0.00           C
ATOM   2012  HA  SER A 714      28.360  54.160  32.700  1.00  0.00           H
ATOM   2013  CB  SER A 714      26.500  55.120  33.340  1.00  0.00           C
ATOM   2014  HB1 SER A 714      26.840  56.070  32.860  1.00  0.00           H
ATOM   2015  HB2 SER A 714      26.040  55.400  34.300  1.00  0.00           H
ATOM   2016  OG  SER A 714      25.460  54.810  32.410  1.00  0.00           O
ATOM   2017  HG1 SER A 714      24.900  54.120  32.810  1.00  0.00           H
ATOM   2018  C   SER A 714      28.410  54.720  34.670  1.00  0.00           C
ATOM   2019  O   SER A 714      28.880  55.860  34.580  1.00  0.00           O
ATOM   2020  N   LEU A 715      28.660  53.970  35.770  1.00  0.00           N
ATOM   2021  HN  LEU A 715      28.370  53.010  35.770  1.00  0.00           H
ATOM   2022  CA  LEU A 715      29.360  54.550  36.900  1.00  0.00           C
ATOM   2023  HA  LEU A 715      28.970  55.540  37.110  1.00  0.00           H
ATOM   2024  CB  LEU A 715      29.090  53.800  38.300  1.00  0.00           C
ATOM   2025  HB1 LEU A 715      29.490  52.780  38.080  1.00  0.00           H
ATOM   2026  HB2 LEU A 715      27.990  53.620  38.340  1.00  0.00           H
ATOM   2027  CG  LEU A 715      29.720  54.220  39.630  1.00  0.00           C
ATOM   2028  HG  LEU A 715      30.810  54.230  39.530  1.00  0.00           H
ATOM   2029  CD1 LEU A 715      29.440  55.660  39.910  1.00  0.00           C
ATOM   2030 HD11 LEU A 715      29.810  56.230  39.030  1.00  0.00           H
ATOM   2031 HD12 LEU A 715      29.910  56.120  40.810  1.00  0.00           H
ATOM   2032 HD13 LEU A 715      28.360  55.940  39.920  1.00  0.00           H
ATOM   2033  CD2 LEU A 715      29.380  53.290  40.830  1.00  0.00           C
ATOM   2034 HD21 LEU A 715      29.760  52.260  40.670  1.00  0.00           H
ATOM   2035 HD22 LEU A 715      28.270  53.330  40.890  1.00  0.00           H
ATOM   2036 HD23 LEU A 715      29.760  53.610  41.820  1.00  0.00           H
ATOM   2037  C   LEU A 715      30.780  54.950  36.620  1.00  0.00           C
ATOM   2038  O   LEU A 715      31.150  56.000  37.040  1.00  0.00           O
ATOM   2039  N   VAL A 716      31.540  54.150  35.820  1.00  0.00           N
ATOM   2040  HN  VAL A 716      31.250  53.260  35.490  1.00  0.00           H
ATOM   2041  CA  VAL A 716      32.920  54.520  35.420  1.00  0.00           C
ATOM   2042  HA  VAL A 716      33.420  54.920  36.290  1.00  0.00           H
ATOM   2043  CB  VAL A 716      33.800  53.310  35.020  1.00  0.00           C
ATOM   2044  HB  VAL A 716      33.270  52.650  34.290  1.00  0.00           H
ATOM   2045  CG1 VAL A 716      35.050  53.740  34.250  1.00  0.00           C
ATOM   2046 HG11 VAL A 716      35.570  54.590  34.760  1.00  0.00           H
ATOM   2047 HG12 VAL A 716      34.890  54.190  33.250  1.00  0.00           H
ATOM   2048 HG13 VAL A 716      35.800  52.930  34.110  1.00  0.00           H
ATOM   2049  CG2 VAL A 716      34.050  52.460  36.310  1.00  0.00           C
ATOM   2050 HG21 VAL A 716      33.110  52.150  36.820  1.00  0.00           H
ATOM   2051 HG22 VAL A 716      34.690  53.070  37.000  1.00  0.00           H
ATOM   2052 HG23 VAL A 716      34.640  51.570  35.980  1.00  0.00           H
ATOM   2053  C   VAL A 716      32.920  55.730  34.500  1.00  0.00           C
ATOM   2054  O   VAL A 716      33.850  56.550  34.420  1.00  0.00           O
ATOM   2055  N   CYS A 717      31.820  55.930  33.710  1.00  0.00           N
ATOM   2056  HN  CYS A 717      30.960  55.420  33.770  1.00  0.00           H
ATOM   2057  CA  CYS A 717      31.730  57.120  32.860  1.00  0.00           C
ATOM   2058  HA  CYS A 717      32.650  57.200  32.300  1.00  0.00           H
ATOM   2059  CB  CYS A 717      30.510  57.060  31.890  1.00  0.00           C
ATOM   2060  HB1 CYS A 717      29.590  57.140  32.500  1.00  0.00           H
ATOM   2061  HB2 CYS A 717      30.440  56.080  31.380  1.00  0.00           H
ATOM   2062  SG  CYS A 717      30.330  58.550  30.790  1.00  0.00           S
ATOM   2063  HG1 CYS A 717      31.080  58.110  29.800  1.00  0.00           H
ATOM   2064  C   CYS A 717      31.630  58.460  33.650  1.00  0.00           C
ATOM   2065  O   CYS A 717      31.940  59.550  33.180  1.00  0.00           O
ATOM   2066  N   TYR A 718      31.130  58.420  34.900  1.00  0.00           N
ATOM   2067  HN  TYR A 718      30.720  57.580  35.260  1.00  0.00           H
ATOM   2068  CA  TYR A 718      31.050  59.580  35.760  1.00  0.00           C
ATOM   2069  HA  TYR A 718      30.820  60.440  35.140  1.00  0.00           H
ATOM   2070  CB  TYR A 718      29.770  59.360  36.730  1.00  0.00           C
ATOM   2071  HB1 TYR A 718      29.630  60.200  37.440  1.00  0.00           H
ATOM   2072  HB2 TYR A 718      29.980  58.470  37.370  1.00  0.00           H
ATOM   2073  CG  TYR A 718      28.490  59.080  35.980  1.00  0.00           C
ATOM   2074  CD1 TYR A 718      27.590  58.140  36.530  1.00  0.00           C
ATOM   2075  HD1 TYR A 718      27.860  57.680  37.460  1.00  0.00           H
ATOM   2076  CE1 TYR A 718      26.450  57.690  35.910  1.00  0.00           C
ATOM   2077  HE1 TYR A 718      25.920  56.860  36.370  1.00  0.00           H
ATOM   2078  CZ  TYR A 718      26.020  58.390  34.770  1.00  0.00           C
ATOM   2079  OH  TYR A 718      24.850  58.000  34.110  1.00  0.00           O
ATOM   2080  HH  TYR A 718      24.670  58.670  33.450  1.00  0.00           H
ATOM   2081  CD2 TYR A 718      28.060  59.720  34.820  1.00  0.00           C
ATOM   2082  HD2 TYR A 718      28.650  60.440  34.300  1.00  0.00           H
ATOM   2083  CE2 TYR A 718      26.780  59.460  34.250  1.00  0.00           C
ATOM   2084  HE2 TYR A 718      26.490  59.890  33.300  1.00  0.00           H
ATOM   2085  C   TYR A 718      32.250  59.780  36.640  1.00  0.00           C
ATOM   2086  O   TYR A 718      32.510  60.910  37.010  1.00  0.00           O
ATOM   2087  N   ILE A 719      32.930  58.720  36.920  1.00  0.00           N
ATOM   2088  HN  ILE A 719      32.850  57.770  36.630  1.00  0.00           H
ATOM   2089  CA  ILE A 719      34.210  58.770  37.580  1.00  0.00           C
ATOM   2090  HA  ILE A 719      34.170  59.480  38.380  1.00  0.00           H
ATOM   2091  CB  ILE A 719      34.520  57.430  38.220  1.00  0.00           C
ATOM   2092  HB  ILE A 719      34.490  56.590  37.490  1.00  0.00           H
ATOM   2093  CG2 ILE A 719      35.920  57.460  38.880  1.00  0.00           C
ATOM   2094 HG21 ILE A 719      36.660  57.380  38.070  1.00  0.00           H
ATOM   2095 HG22 ILE A 719      36.120  56.590  39.540  1.00  0.00           H
ATOM   2096 HG23 ILE A 719      35.970  58.320  39.580  1.00  0.00           H
ATOM   2097  CG1 ILE A 719      33.480  57.050  39.300  1.00  0.00           C
ATOM   2098 HG11 ILE A 719      32.500  57.470  38.980  1.00  0.00           H
ATOM   2099 HG12 ILE A 719      33.740  57.500  40.280  1.00  0.00           H
ATOM   2100  CD  ILE A 719      33.240  55.610  39.610  1.00  0.00           C
ATOM   2101  HD1 ILE A 719      32.330  55.460  40.220  1.00  0.00           H
ATOM   2102  HD2 ILE A 719      34.170  55.280  40.110  1.00  0.00           H
ATOM   2103  HD3 ILE A 719      33.080  54.920  38.760  1.00  0.00           H
ATOM   2104  C   ILE A 719      35.390  59.320  36.700  1.00  0.00           C
ATOM   2105  O   ILE A 719      35.410  59.000  35.510  1.00  0.00           O
ATOM   2106  N   THR A 720      36.360  60.110  37.270  1.00  0.00           N
ATOM   2107  HN  THR A 720      36.470  60.140  38.250  1.00  0.00           H
ATOM   2108  CA  THR A 720      37.380  60.810  36.440  1.00  0.00           C
ATOM   2109  HA  THR A 720      37.150  60.610  35.400  1.00  0.00           H
ATOM   2110  CB  THR A 720      37.390  62.320  36.560  1.00  0.00           C
ATOM   2111  HB  THR A 720      38.130  62.730  35.840  1.00  0.00           H
ATOM   2112  OG1 THR A 720      37.680  62.780  37.850  1.00  0.00           O
ATOM   2113  HG1 THR A 720      36.980  62.450  38.420  1.00  0.00           H
ATOM   2114  CG2 THR A 720      36.030  62.930  36.160  1.00  0.00           C
ATOM   2115 HG21 THR A 720      36.140  64.030  36.290  1.00  0.00           H
ATOM   2116 HG22 THR A 720      35.210  62.670  36.860  1.00  0.00           H
ATOM   2117 HG23 THR A 720      35.700  62.700  35.130  1.00  0.00           H
ATOM   2118  C   THR A 720      38.820  60.260  36.790  1.00  0.00           C
ATOM   2119  O   THR A 720      39.280  60.170  37.920  1.00  0.00           O
ATOM   2120  N   ARG A 721      39.680  59.930  35.790  1.00  0.00           N
ATOM   2121  HN  ARG A 721      39.300  60.120  34.880  1.00  0.00           H
ATOM   2122  CA  ARG A 721      40.990  59.450  35.780  1.00  0.00           C
ATOM   2123  HA  ARG A 721      41.070  58.550  36.350  1.00  0.00           H
ATOM   2124  CB  ARG A 721      41.430  59.120  34.280  1.00  0.00           C
ATOM   2125  HB1 ARG A 721      42.530  58.980  34.170  1.00  0.00           H
ATOM   2126  HB2 ARG A 721      41.270  60.050  33.710  1.00  0.00           H
ATOM   2127  CG  ARG A 721      40.680  57.960  33.660  1.00  0.00           C
ATOM   2128  HG1 ARG A 721      40.980  57.960  32.580  1.00  0.00           H
ATOM   2129  HG2 ARG A 721      39.580  58.130  33.610  1.00  0.00           H
ATOM   2130  CD  ARG A 721      40.820  56.560  34.190  1.00  0.00           C
ATOM   2131  HD1 ARG A 721      40.450  55.860  33.410  1.00  0.00           H
ATOM   2132  HD2 ARG A 721      40.250  56.560  35.130  1.00  0.00           H
ATOM   2133  NE  ARG A 721      42.290  56.250  34.390  1.00  0.00           N
ATOM   2134  HE  ARG A 721      42.910  56.460  33.640  1.00  0.00           H
ATOM   2135  CZ  ARG A 721      42.690  55.210  35.110  1.00  0.00           C
ATOM   2136  NH1 ARG A 721      41.920  54.680  36.040  1.00  0.00           N
ATOM   2137 HH11 ARG A 721      41.090  55.180  36.280  1.00  0.00           H
ATOM   2138 HH12 ARG A 721      42.380  53.960  36.560  1.00  0.00           H
ATOM   2139  NH2 ARG A 721      43.960  54.790  35.060  1.00  0.00           N
ATOM   2140 HH21 ARG A 721      44.750  55.120  34.570  1.00  0.00           H
ATOM   2141 HH22 ARG A 721      44.090  54.050  35.720  1.00  0.00           H
ATOM   2142  C   ARG A 721      42.060  60.360  36.500  1.00  0.00           C
ATOM   2143  O   ARG A 721      43.040  59.990  37.150  1.00  0.00           O
ATOM   2144  N   PHE A 722      41.790  61.640  36.370  1.00  0.00           N
ATOM   2145  HN  PHE A 722      40.980  61.870  35.820  1.00  0.00           H
ATOM   2146  CA  PHE A 722      42.480  62.760  37.040  1.00  0.00           C
ATOM   2147  HA  PHE A 722      43.520  62.700  36.750  1.00  0.00           H
ATOM   2148  CB  PHE A 722      41.900  64.170  36.520  1.00  0.00           C
ATOM   2149  HB1 PHE A 722      40.800  64.050  36.550  1.00  0.00           H
ATOM   2150  HB2 PHE A 722      42.170  64.260  35.440  1.00  0.00           H
ATOM   2151  CG  PHE A 722      42.350  65.400  37.270  1.00  0.00           C
ATOM   2152  CD1 PHE A 722      43.430  66.080  36.750  1.00  0.00           C
ATOM   2153  HD1 PHE A 722      43.900  65.630  35.890  1.00  0.00           H
ATOM   2154  CE1 PHE A 722      43.930  67.320  37.230  1.00  0.00           C
ATOM   2155  HE1 PHE A 722      44.710  67.740  36.620  1.00  0.00           H
ATOM   2156  CZ  PHE A 722      43.260  67.920  38.300  1.00  0.00           C
ATOM   2157  HZ  PHE A 722      43.610  68.850  38.720  1.00  0.00           H
ATOM   2158  CD2 PHE A 722      41.690  66.000  38.320  1.00  0.00           C
ATOM   2159  HD2 PHE A 722      40.830  65.590  38.840  1.00  0.00           H
ATOM   2160  CE2 PHE A 722      42.140  67.310  38.860  1.00  0.00           C
ATOM   2161  HE2 PHE A 722      41.700  67.720  39.750  1.00  0.00           H
ATOM   2162  C   PHE A 722      42.380  62.670  38.590  1.00  0.00           C
ATOM   2163  O   PHE A 722      43.370  62.690  39.370  1.00  0.00           O
ATOM   2164  N   THR A 723      41.140  62.440  39.110  1.00  0.00           N
ATOM   2165  HN  THR A 723      40.540  62.180  38.350  1.00  0.00           H
ATOM   2166  CA  THR A 723      40.770  62.180  40.540  1.00  0.00           C
ATOM   2167  HA  THR A 723      41.230  62.960  41.130  1.00  0.00           H
ATOM   2168  CB  THR A 723      39.310  62.110  40.750  1.00  0.00           C
ATOM   2169  HB  THR A 723      38.860  61.310  40.130  1.00  0.00           H
ATOM   2170  OG1 THR A 723      38.750  63.380  40.380  1.00  0.00           O
ATOM   2171  HG1 THR A 723      38.640  63.400  39.440  1.00  0.00           H
ATOM   2172  CG2 THR A 723      38.760  61.850  42.190  1.00  0.00           C
ATOM   2173 HG21 THR A 723      39.220  62.360  43.060  1.00  0.00           H
ATOM   2174 HG22 THR A 723      38.890  60.760  42.340  1.00  0.00           H
ATOM   2175 HG23 THR A 723      37.710  62.210  42.250  1.00  0.00           H
ATOM   2176  C   THR A 723      41.460  60.950  41.070  1.00  0.00           C
ATOM   2177  O   THR A 723      42.130  61.000  42.110  1.00  0.00           O
ATOM   2178  N   GLU A 724      41.460  59.840  40.250  1.00  0.00           N
ATOM   2179  HN  GLU A 724      41.230  59.960  39.290  1.00  0.00           H
ATOM   2180  CA  GLU A 724      42.150  58.580  40.620  1.00  0.00           C
ATOM   2181  HA  GLU A 724      41.830  58.160  41.560  1.00  0.00           H
ATOM   2182  CB  GLU A 724      41.980  57.620  39.520  1.00  0.00           C
ATOM   2183  HB1 GLU A 724      42.670  56.740  39.540  1.00  0.00           H
ATOM   2184  HB2 GLU A 724      42.210  58.030  38.510  1.00  0.00           H
ATOM   2185  CG  GLU A 724      40.560  57.100  39.380  1.00  0.00           C
ATOM   2186  HG1 GLU A 724      39.890  57.900  38.990  1.00  0.00           H
ATOM   2187  HG2 GLU A 724      40.090  57.010  40.380  1.00  0.00           H
ATOM   2188  CD  GLU A 724      40.330  55.790  38.610  1.00  0.00           C
ATOM   2189  OE1 GLU A 724      40.540  54.680  39.200  1.00  0.00           O
ATOM   2190  OE2 GLU A 724      39.870  55.950  37.440  1.00  0.00           O
ATOM   2191  C   GLU A 724      43.590  58.750  40.880  1.00  0.00           C
ATOM   2192  O   GLU A 724      44.090  58.240  41.860  1.00  0.00           O
ATOM   2193  N   GLU A 725      44.260  59.490  39.920  1.00  0.00           N
ATOM   2194  HN  GLU A 725      43.770  59.920  39.160  1.00  0.00           H
ATOM   2195  CA  GLU A 725      45.730  59.680  39.870  1.00  0.00           C
ATOM   2196  HA  GLU A 725      46.110  58.670  39.820  1.00  0.00           H
ATOM   2197  CB  GLU A 725      46.100  60.480  38.610  1.00  0.00           C
ATOM   2198  HB1 GLU A 725      45.790  61.550  38.640  1.00  0.00           H
ATOM   2199  HB2 GLU A 725      45.620  59.880  37.800  1.00  0.00           H
ATOM   2200  CG  GLU A 725      47.620  60.460  38.290  1.00  0.00           C
ATOM   2201  HG1 GLU A 725      48.050  59.520  38.700  1.00  0.00           H
ATOM   2202  HG2 GLU A 725      48.100  61.370  38.730  1.00  0.00           H
ATOM   2203  CD  GLU A 725      47.800  60.460  36.760  1.00  0.00           C
ATOM   2204  OE1 GLU A 725      47.740  61.550  36.150  1.00  0.00           O
ATOM   2205  OE2 GLU A 725      47.990  59.380  36.170  1.00  0.00           O
ATOM   2206  C   GLU A 725      46.230  60.370  41.150  1.00  0.00           C
ATOM   2207  O   GLU A 725      47.250  60.000  41.780  1.00  0.00           O
ATOM   2208  N   ALA A 726      45.460  61.420  41.510  1.00  0.00           N
ATOM   2209  HN  ALA A 726      44.820  61.710  40.810  1.00  0.00           H
ATOM   2210  CA  ALA A 726      45.580  62.310  42.660  1.00  0.00           C
ATOM   2211  HA  ALA A 726      46.570  62.770  42.610  1.00  0.00           H
ATOM   2212  CB  ALA A 726      44.470  63.390  42.620  1.00  0.00           C
ATOM   2213  HB1 ALA A 726      44.490  64.100  43.480  1.00  0.00           H
ATOM   2214  HB2 ALA A 726      43.540  62.810  42.810  1.00  0.00           H
ATOM   2215  HB3 ALA A 726      44.310  63.820  41.610  1.00  0.00           H
ATOM   2216  C   ALA A 726      45.640  61.510  44.000  1.00  0.00           C
ATOM   2217  O   ALA A 726      46.420  61.710  44.920  1.00  0.00           O
ATOM   2218  N   PHE A 727      44.790  60.530  44.060  1.00  0.00           N
ATOM   2219  HN  PHE A 727      44.070  60.440  43.370  1.00  0.00           H
ATOM   2220  CA  PHE A 727      44.800  59.590  45.240  1.00  0.00           C
ATOM   2221  HA  PHE A 727      45.010  60.200  46.110  1.00  0.00           H
ATOM   2222  CB  PHE A 727      43.490  58.790  45.330  1.00  0.00           C
ATOM   2223  HB1 PHE A 727      43.500  57.940  46.040  1.00  0.00           H
ATOM   2224  HB2 PHE A 727      43.340  58.300  44.340  1.00  0.00           H
ATOM   2225  CG  PHE A 727      42.250  59.600  45.680  1.00  0.00           C
ATOM   2226  CD1 PHE A 727      42.350  60.310  46.840  1.00  0.00           C
ATOM   2227  HD1 PHE A 727      43.280  60.470  47.350  1.00  0.00           H
ATOM   2228  CE1 PHE A 727      41.210  61.100  47.280  1.00  0.00           C
ATOM   2229  HE1 PHE A 727      41.290  61.630  48.210  1.00  0.00           H
ATOM   2230  CZ  PHE A 727      39.990  60.910  46.640  1.00  0.00           C
ATOM   2231  HZ  PHE A 727      39.060  61.330  47.010  1.00  0.00           H
ATOM   2232  CD2 PHE A 727      41.070  59.550  44.960  1.00  0.00           C
ATOM   2233  HD2 PHE A 727      41.100  58.990  44.030  1.00  0.00           H
ATOM   2234  CE2 PHE A 727      39.920  60.230  45.350  1.00  0.00           C
ATOM   2235  HE2 PHE A 727      38.940  60.060  44.920  1.00  0.00           H
ATOM   2236  C   PHE A 727      45.920  58.570  45.060  1.00  0.00           C
ATOM   2237  O   PHE A 727      46.510  58.160  46.060  1.00  0.00           O
ATOM   2238  N   ALA A 728      46.230  58.110  43.810  1.00  0.00           N
ATOM   2239  HN  ALA A 728      45.680  58.450  43.050  1.00  0.00           H
ATOM   2240  CA  ALA A 728      47.230  57.130  43.560  1.00  0.00           C
ATOM   2241  HA  ALA A 728      47.120  56.320  44.270  1.00  0.00           H
ATOM   2242  CB  ALA A 728      47.220  56.570  42.150  1.00  0.00           C
ATOM   2243  HB1 ALA A 728      47.210  57.350  41.360  1.00  0.00           H
ATOM   2244  HB2 ALA A 728      46.260  56.030  41.950  1.00  0.00           H
ATOM   2245  HB3 ALA A 728      48.040  55.910  41.800  1.00  0.00           H
ATOM   2246  C   ALA A 728      48.610  57.690  43.990  1.00  0.00           C
ATOM   2247  O   ALA A 728      49.360  57.090  44.820  1.00  0.00           O
ATOM   2248  N   ALA A 729      48.970  58.970  43.670  1.00  0.00           N
ATOM   2249  HN  ALA A 729      48.430  59.510  43.050  1.00  0.00           H
ATOM   2250  CA  ALA A 729      50.060  59.700  44.120  1.00  0.00           C
ATOM   2251  HA  ALA A 729      51.020  59.220  43.970  1.00  0.00           H
ATOM   2252  CB  ALA A 729      50.180  61.010  43.300  1.00  0.00           C
ATOM   2253  HB1 ALA A 729      49.800  60.930  42.260  1.00  0.00           H
ATOM   2254  HB2 ALA A 729      51.170  61.490  43.350  1.00  0.00           H
ATOM   2255  HB3 ALA A 729      49.380  61.690  43.660  1.00  0.00           H
ATOM   2256  C   ALA A 729      50.080  59.980  45.630  1.00  0.00           C
ATOM   2257  O   ALA A 729      51.110  59.860  46.260  1.00  0.00           O
ATOM   2258  N   LEU A 730      48.920  60.240  46.270  1.00  0.00           N
ATOM   2259  HN  LEU A 730      48.040  60.470  45.860  1.00  0.00           H
ATOM   2260  CA  LEU A 730      48.930  60.500  47.730  1.00  0.00           C
ATOM   2261  HA  LEU A 730      49.460  61.400  47.930  1.00  0.00           H
ATOM   2262  CB  LEU A 730      47.440  60.930  48.060  1.00  0.00           C
ATOM   2263  HB1 LEU A 730      46.760  60.040  48.000  1.00  0.00           H
ATOM   2264  HB2 LEU A 730      47.130  61.680  47.310  1.00  0.00           H
ATOM   2265  CG  LEU A 730      47.130  61.490  49.470  1.00  0.00           C
ATOM   2266  HG  LEU A 730      47.310  60.630  50.150  1.00  0.00           H
ATOM   2267  CD1 LEU A 730      47.950  62.690  49.900  1.00  0.00           C
ATOM   2268 HD11 LEU A 730      47.750  63.060  50.930  1.00  0.00           H
ATOM   2269 HD12 LEU A 730      47.740  63.510  49.180  1.00  0.00           H
ATOM   2270 HD13 LEU A 730      49.030  62.440  49.970  1.00  0.00           H
ATOM   2271  CD2 LEU A 730      45.650  61.930  49.610  1.00  0.00           C
ATOM   2272 HD21 LEU A 730      44.950  61.070  49.670  1.00  0.00           H
ATOM   2273 HD22 LEU A 730      45.300  62.580  48.780  1.00  0.00           H
ATOM   2274 HD23 LEU A 730      45.490  62.580  50.490  1.00  0.00           H
ATOM   2275  C   LEU A 730      49.370  59.380  48.540  1.00  0.00           C
ATOM   2276  O   LEU A 730      50.180  59.500  49.470  1.00  0.00           O
ATOM   2277  N   ILE A 731      48.940  58.150  48.080  1.00  0.00           N
ATOM   2278  HN  ILE A 731      48.220  58.080  47.390  1.00  0.00           H
ATOM   2279  CA  ILE A 731      49.430  56.990  48.730  1.00  0.00           C
ATOM   2280  HA  ILE A 731      49.360  57.230  49.780  1.00  0.00           H
ATOM   2281  CB  ILE A 731      48.610  55.770  48.370  1.00  0.00           C
ATOM   2282  HB  ILE A 731      48.660  55.610  47.280  1.00  0.00           H
ATOM   2283  CG2 ILE A 731      49.160  54.470  49.050  1.00  0.00           C
ATOM   2284 HG21 ILE A 731      49.320  54.700  50.130  1.00  0.00           H
ATOM   2285 HG22 ILE A 731      50.160  54.120  48.710  1.00  0.00           H
ATOM   2286 HG23 ILE A 731      48.410  53.650  49.040  1.00  0.00           H
ATOM   2287  CG1 ILE A 731      47.080  55.880  48.810  1.00  0.00           C
ATOM   2288 HG11 ILE A 731      46.720  54.860  48.580  1.00  0.00           H
ATOM   2289 HG12 ILE A 731      46.560  56.520  48.060  1.00  0.00           H
ATOM   2290  CD  ILE A 731      46.850  56.300  50.260  1.00  0.00           C
ATOM   2291  HD1 ILE A 731      47.190  57.360  50.350  1.00  0.00           H
ATOM   2292  HD2 ILE A 731      47.370  55.640  50.990  1.00  0.00           H
ATOM   2293  HD3 ILE A 731      45.780  56.270  50.520  1.00  0.00           H
ATOM   2294  C   ILE A 731      50.960  56.710  48.550  1.00  0.00           C
ATOM   2295  O   ILE A 731      51.600  56.250  49.530  1.00  0.00           O
ATOM   2296  N   CYS A 732      51.620  56.990  47.420  1.00  0.00           N
ATOM   2297  HN  CYS A 732      51.070  57.400  46.700  1.00  0.00           H
ATOM   2298  CA  CYS A 732      53.060  56.880  47.160  1.00  0.00           C
ATOM   2299  HA  CYS A 732      53.310  55.840  47.350  1.00  0.00           H
ATOM   2300  CB  CYS A 732      53.360  57.380  45.710  1.00  0.00           C
ATOM   2301  HB1 CYS A 732      54.400  57.110  45.410  1.00  0.00           H
ATOM   2302  HB2 CYS A 732      53.240  58.460  45.500  1.00  0.00           H
ATOM   2303  SG  CYS A 732      52.480  56.540  44.400  1.00  0.00           S
ATOM   2304  HG1 CYS A 732      51.340  57.210  44.380  1.00  0.00           H
ATOM   2305  C   CYS A 732      53.820  57.750  48.120  1.00  0.00           C
ATOM   2306  O   CYS A 732      54.830  57.340  48.600  1.00  0.00           O
ATOM   2307  N   ILE A 733      53.360  59.020  48.370  1.00  0.00           N
ATOM   2308  HN  ILE A 733      52.450  59.230  48.040  1.00  0.00           H
ATOM   2309  CA  ILE A 733      54.100  59.920  49.230  1.00  0.00           C
ATOM   2310  HA  ILE A 733      55.150  59.750  49.040  1.00  0.00           H
ATOM   2311  CB  ILE A 733      53.730  61.330  48.990  1.00  0.00           C
ATOM   2312  HB  ILE A 733      52.650  61.410  49.230  1.00  0.00           H
ATOM   2313  CG2 ILE A 733      54.590  62.260  49.820  1.00  0.00           C
ATOM   2314 HG21 ILE A 733      55.640  62.280  49.450  1.00  0.00           H
ATOM   2315 HG22 ILE A 733      54.510  62.130  50.920  1.00  0.00           H
ATOM   2316 HG23 ILE A 733      54.380  63.330  49.650  1.00  0.00           H
ATOM   2317  CG1 ILE A 733      53.670  61.720  47.500  1.00  0.00           C
ATOM   2318 HG11 ILE A 733      53.390  62.790  47.460  1.00  0.00           H
ATOM   2319 HG12 ILE A 733      52.790  61.320  46.940  1.00  0.00           H
ATOM   2320  CD  ILE A 733      54.950  61.560  46.730  1.00  0.00           C
ATOM   2321  HD1 ILE A 733      55.560  60.680  47.020  1.00  0.00           H
ATOM   2322  HD2 ILE A 733      55.520  62.500  46.900  1.00  0.00           H
ATOM   2323  HD3 ILE A 733      54.750  61.340  45.660  1.00  0.00           H
ATOM   2324  C   ILE A 733      53.880  59.430  50.700  1.00  0.00           C
ATOM   2325  O   ILE A 733      54.830  59.260  51.490  1.00  0.00           O
ATOM   2326  N   ILE A 734      52.710  59.080  51.130  1.00  0.00           N
ATOM   2327  HN  ILE A 734      51.960  59.140  50.490  1.00  0.00           H
ATOM   2328  CA  ILE A 734      52.240  58.470  52.390  1.00  0.00           C
ATOM   2329  HA  ILE A 734      52.510  59.070  53.250  1.00  0.00           H
ATOM   2330  CB  ILE A 734      50.740  58.190  52.260  1.00  0.00           C
ATOM   2331  HB  ILE A 734      50.560  57.850  51.230  1.00  0.00           H
ATOM   2332  CG2 ILE A 734      50.310  57.000  53.150  1.00  0.00           C
ATOM   2333 HG21 ILE A 734      49.230  56.940  52.930  1.00  0.00           H
ATOM   2334 HG22 ILE A 734      50.550  57.200  54.220  1.00  0.00           H
ATOM   2335 HG23 ILE A 734      50.700  55.980  52.950  1.00  0.00           H
ATOM   2336  CG1 ILE A 734      49.880  59.480  52.550  1.00  0.00           C
ATOM   2337 HG11 ILE A 734      48.790  59.300  52.440  1.00  0.00           H
ATOM   2338 HG12 ILE A 734      50.150  60.290  51.850  1.00  0.00           H
ATOM   2339  CD  ILE A 734      49.960  60.030  54.010  1.00  0.00           C
ATOM   2340  HD1 ILE A 734      49.290  60.920  53.980  1.00  0.00           H
ATOM   2341  HD2 ILE A 734      51.020  60.150  54.320  1.00  0.00           H
ATOM   2342  HD3 ILE A 734      49.430  59.350  54.720  1.00  0.00           H
ATOM   2343  C   ILE A 734      53.040  57.240  52.790  1.00  0.00           C
ATOM   2344  O   ILE A 734      53.450  57.130  53.940  1.00  0.00           O
ATOM   2345  N   PHE A 735      53.320  56.320  51.830  1.00  0.00           N
ATOM   2346  HN  PHE A 735      53.010  56.370  50.890  1.00  0.00           H
ATOM   2347  CA  PHE A 735      54.060  55.090  52.180  1.00  0.00           C
ATOM   2348  HA  PHE A 735      53.610  54.740  53.100  1.00  0.00           H
ATOM   2349  CB  PHE A 735      54.150  53.860  51.130  1.00  0.00           C
ATOM   2350  HB1 PHE A 735      54.980  53.200  51.410  1.00  0.00           H
ATOM   2351  HB2 PHE A 735      54.330  54.390  50.170  1.00  0.00           H
ATOM   2352  CG  PHE A 735      52.930  53.120  50.940  1.00  0.00           C
ATOM   2353  CD1 PHE A 735      52.830  52.200  49.820  1.00  0.00           C
ATOM   2354  HD1 PHE A 735      53.670  52.090  49.140  1.00  0.00           H
ATOM   2355  CE1 PHE A 735      51.640  51.450  49.610  1.00  0.00           C
ATOM   2356  HE1 PHE A 735      51.560  50.670  48.860  1.00  0.00           H
ATOM   2357  CZ  PHE A 735      50.510  51.690  50.340  1.00  0.00           C
ATOM   2358  HZ  PHE A 735      49.640  51.050  50.220  1.00  0.00           H
ATOM   2359  CD2 PHE A 735      51.790  53.310  51.710  1.00  0.00           C
ATOM   2360  HD2 PHE A 735      51.800  53.980  52.550  1.00  0.00           H
ATOM   2361  CE2 PHE A 735      50.600  52.570  51.460  1.00  0.00           C
ATOM   2362  HE2 PHE A 735      49.680  52.590  52.020  1.00  0.00           H
ATOM   2363  C   PHE A 735      55.500  55.470  52.580  1.00  0.00           C
ATOM   2364  O   PHE A 735      56.080  54.890  53.520  1.00  0.00           O
ATOM   2365  N   ILE A 736      56.150  56.410  51.860  1.00  0.00           N
ATOM   2366  HN  ILE A 736      55.730  56.850  51.080  1.00  0.00           H
ATOM   2367  CA  ILE A 736      57.470  56.890  52.290  1.00  0.00           C
ATOM   2368  HA  ILE A 736      58.240  56.170  52.470  1.00  0.00           H
ATOM   2369  CB  ILE A 736      58.010  57.770  51.190  1.00  0.00           C
ATOM   2370  HB  ILE A 736      57.270  58.560  50.930  1.00  0.00           H
ATOM   2371  CG2 ILE A 736      59.250  58.450  51.780  1.00  0.00           C
ATOM   2372 HG21 ILE A 736      58.970  59.220  52.550  1.00  0.00           H
ATOM   2373 HG22 ILE A 736      59.740  59.030  50.970  1.00  0.00           H
ATOM   2374 HG23 ILE A 736      60.020  57.790  52.220  1.00  0.00           H
ATOM   2375  CG1 ILE A 736      58.360  56.980  49.850  1.00  0.00           C
ATOM   2376 HG11 ILE A 736      57.480  56.360  49.590  1.00  0.00           H
ATOM   2377 HG12 ILE A 736      59.270  56.390  50.110  1.00  0.00           H
ATOM   2378  CD  ILE A 736      58.630  57.900  48.680  1.00  0.00           C
ATOM   2379  HD1 ILE A 736      58.930  57.150  47.910  1.00  0.00           H
ATOM   2380  HD2 ILE A 736      59.570  58.390  49.010  1.00  0.00           H
ATOM   2381  HD3 ILE A 736      57.810  58.530  48.290  1.00  0.00           H
ATOM   2382  C   ILE A 736      57.330  57.610  53.650  1.00  0.00           C
ATOM   2383  O   ILE A 736      58.020  57.320  54.620  1.00  0.00           O
ATOM   2384  N   TYR A 737      56.370  58.540  53.700  1.00  0.00           N
ATOM   2385  HN  TYR A 737      55.740  58.600  52.930  1.00  0.00           H
ATOM   2386  CA  TYR A 737      56.060  59.410  54.850  1.00  0.00           C
ATOM   2387  HA  TYR A 737      57.010  59.930  55.000  1.00  0.00           H
ATOM   2388  CB  TYR A 737      54.890  60.410  54.550  1.00  0.00           C
ATOM   2389  HB1 TYR A 737      53.930  59.860  54.460  1.00  0.00           H
ATOM   2390  HB2 TYR A 737      54.900  60.980  53.580  1.00  0.00           H
ATOM   2391  CG  TYR A 737      54.730  61.430  55.730  1.00  0.00           C
ATOM   2392  CD1 TYR A 737      54.090  61.040  56.950  1.00  0.00           C
ATOM   2393  HD1 TYR A 737      53.640  60.070  57.070  1.00  0.00           H
ATOM   2394  CE1 TYR A 737      54.040  61.960  57.990  1.00  0.00           C
ATOM   2395  HE1 TYR A 737      53.430  61.730  58.840  1.00  0.00           H
ATOM   2396  CZ  TYR A 737      54.550  63.250  57.940  1.00  0.00           C
ATOM   2397  OH  TYR A 737      54.070  64.190  58.900  1.00  0.00           O
ATOM   2398  HH  TYR A 737      53.450  63.740  59.480  1.00  0.00           H
ATOM   2399  CD2 TYR A 737      55.290  62.760  55.630  1.00  0.00           C
ATOM   2400  HD2 TYR A 737      55.740  63.050  54.690  1.00  0.00           H
ATOM   2401  CE2 TYR A 737      55.210  63.610  56.780  1.00  0.00           C
ATOM   2402  HE2 TYR A 737      55.650  64.590  56.730  1.00  0.00           H
ATOM   2403  C   TYR A 737      55.780  58.680  56.200  1.00  0.00           C
ATOM   2404  O   TYR A 737      56.320  59.020  57.210  1.00  0.00           O
ATOM   2405  N   GLU A 738      54.900  57.580  56.180  1.00  0.00           N
ATOM   2406  HN  GLU A 738      54.490  57.290  55.320  1.00  0.00           H
ATOM   2407  CA  GLU A 738      54.510  56.940  57.320  1.00  0.00           C
ATOM   2408  HA  GLU A 738      54.110  57.690  57.980  1.00  0.00           H
ATOM   2409  CB  GLU A 738      53.340  55.860  56.950  1.00  0.00           C
ATOM   2410  HB1 GLU A 738      53.260  55.050  57.710  1.00  0.00           H
ATOM   2411  HB2 GLU A 738      53.680  55.460  55.970  1.00  0.00           H
ATOM   2412  CG  GLU A 738      51.930  56.440  56.770  1.00  0.00           C
ATOM   2413  HG1 GLU A 738      51.320  55.750  56.160  1.00  0.00           H
ATOM   2414  HG2 GLU A 738      52.160  57.350  56.170  1.00  0.00           H
ATOM   2415  CD  GLU A 738      51.180  56.790  58.090  1.00  0.00           C
ATOM   2416  OE1 GLU A 738      50.710  57.890  58.320  1.00  0.00           O
ATOM   2417  OE2 GLU A 738      50.790  55.800  58.770  1.00  0.00           O
ATOM   2418  C   GLU A 738      55.680  56.120  58.020  1.00  0.00           C
ATOM   2419  O   GLU A 738      55.740  56.110  59.250  1.00  0.00           O
ATOM   2420  N   ALA A 739      56.560  55.470  57.190  1.00  0.00           N
ATOM   2421  HN  ALA A 739      56.150  55.330  56.300  1.00  0.00           H
ATOM   2422  CA  ALA A 739      57.850  54.900  57.530  1.00  0.00           C
ATOM   2423  HA  ALA A 739      57.650  54.070  58.190  1.00  0.00           H
ATOM   2424  CB  ALA A 739      58.490  54.420  56.250  1.00  0.00           C
ATOM   2425  HB1 ALA A 739      57.820  53.830  55.580  1.00  0.00           H
ATOM   2426  HB2 ALA A 739      59.280  53.660  56.420  1.00  0.00           H
ATOM   2427  HB3 ALA A 739      58.910  55.260  55.660  1.00  0.00           H
ATOM   2428  C   ALA A 739      58.700  55.850  58.340  1.00  0.00           C
ATOM   2429  O   ALA A 739      59.200  55.510  59.430  1.00  0.00           O
ATOM   2430  N   LEU A 740      58.860  57.120  57.840  1.00  0.00           N
ATOM   2431  HN  LEU A 740      58.410  57.370  56.990  1.00  0.00           H
ATOM   2432  CA  LEU A 740      59.690  58.150  58.490  1.00  0.00           C
ATOM   2433  HA  LEU A 740      60.610  57.630  58.680  1.00  0.00           H
ATOM   2434  CB  LEU A 740      59.860  59.310  57.500  1.00  0.00           C
ATOM   2435  HB1 LEU A 740      60.250  60.230  57.990  1.00  0.00           H
ATOM   2436  HB2 LEU A 740      58.810  59.520  57.200  1.00  0.00           H
ATOM   2437  CG  LEU A 740      60.680  59.110  56.240  1.00  0.00           C
ATOM   2438  HG  LEU A 740      60.300  58.210  55.730  1.00  0.00           H
ATOM   2439  CD1 LEU A 740      60.580  60.310  55.320  1.00  0.00           C
ATOM   2440 HD11 LEU A 740      61.100  61.130  55.850  1.00  0.00           H
ATOM   2441 HD12 LEU A 740      59.520  60.540  55.060  1.00  0.00           H
ATOM   2442 HD13 LEU A 740      61.210  60.190  54.410  1.00  0.00           H
ATOM   2443  CD2 LEU A 740      62.210  58.820  56.480  1.00  0.00           C
ATOM   2444 HD21 LEU A 740      62.330  57.870  57.040  1.00  0.00           H
ATOM   2445 HD22 LEU A 740      62.620  59.730  56.990  1.00  0.00           H
ATOM   2446 HD23 LEU A 740      62.590  58.550  55.480  1.00  0.00           H
ATOM   2447  C   LEU A 740      58.940  58.530  59.750  1.00  0.00           C
ATOM   2448  O   LEU A 740      59.590  58.760  60.750  1.00  0.00           O
ATOM   2449  N   GLU A 741      57.580  58.600  59.770  1.00  0.00           N
ATOM   2450  HN  GLU A 741      57.210  58.500  58.850  1.00  0.00           H
ATOM   2451  CA  GLU A 741      56.800  58.890  61.000  1.00  0.00           C
ATOM   2452  HA  GLU A 741      57.200  59.850  61.280  1.00  0.00           H
ATOM   2453  CB  GLU A 741      55.270  59.160  60.750  1.00  0.00           C
ATOM   2454  HB1 GLU A 741      54.880  58.200  60.320  1.00  0.00           H
ATOM   2455  HB2 GLU A 741      55.210  59.960  59.980  1.00  0.00           H
ATOM   2456  CG  GLU A 741      54.410  59.520  62.000  1.00  0.00           C
ATOM   2457  HG1 GLU A 741      54.620  60.510  62.440  1.00  0.00           H
ATOM   2458  HG2 GLU A 741      54.520  58.730  62.780  1.00  0.00           H
ATOM   2459  CD  GLU A 741      52.990  59.530  61.650  1.00  0.00           C
ATOM   2460  OE1 GLU A 741      52.210  58.590  61.980  1.00  0.00           O
ATOM   2461  OE2 GLU A 741      52.530  60.420  60.930  1.00  0.00           O
ATOM   2462  C   GLU A 741      57.120  57.870  62.120  1.00  0.00           C
ATOM   2463  O   GLU A 741      57.330  58.230  63.280  1.00  0.00           O
ATOM   2464  N   LYS A 742      57.220  56.600  61.720  1.00  0.00           N
ATOM   2465  HN  LYS A 742      56.980  56.460  60.760  1.00  0.00           H
ATOM   2466  CA  LYS A 742      57.590  55.470  62.590  1.00  0.00           C
ATOM   2467  HA  LYS A 742      57.190  55.650  63.580  1.00  0.00           H
ATOM   2468  CB  LYS A 742      57.280  54.170  61.850  1.00  0.00           C
ATOM   2469  HB1 LYS A 742      57.990  53.950  61.040  1.00  0.00           H
ATOM   2470  HB2 LYS A 742      56.210  54.160  61.550  1.00  0.00           H
ATOM   2471  CG  LYS A 742      57.510  52.940  62.810  1.00  0.00           C
ATOM   2472  HG1 LYS A 742      58.590  52.780  62.950  1.00  0.00           H
ATOM   2473  HG2 LYS A 742      57.140  52.180  62.080  1.00  0.00           H
ATOM   2474  CD  LYS A 742      56.880  52.970  64.200  1.00  0.00           C
ATOM   2475  HD1 LYS A 742      57.510  53.520  64.940  1.00  0.00           H
ATOM   2476  HD2 LYS A 742      56.740  51.980  64.680  1.00  0.00           H
ATOM   2477  CE  LYS A 742      55.450  53.580  64.160  1.00  0.00           C
ATOM   2478  HE1 LYS A 742      54.810  53.020  63.460  1.00  0.00           H
ATOM   2479  HE2 LYS A 742      55.270  54.590  63.720  1.00  0.00           H
ATOM   2480  NZ  LYS A 742      54.840  53.540  65.500  1.00  0.00           N
ATOM   2481  HZ1 LYS A 742      55.450  53.860  66.290  1.00  0.00           H
ATOM   2482  HZ2 LYS A 742      54.630  52.540  65.610  1.00  0.00           H
ATOM   2483  HZ3 LYS A 742      53.920  54.040  65.460  1.00  0.00           H
ATOM   2484  C   LYS A 742      58.990  55.570  63.040  1.00  0.00           C
ATOM   2485  O   LYS A 742      59.310  55.200  64.170  1.00  0.00           O
ATOM   2486  N   LEU A 743      59.940  55.920  62.260  1.00  0.00           N
ATOM   2487  HN  LEU A 743      59.740  55.930  61.280  1.00  0.00           H
ATOM   2488  CA  LEU A 743      61.340  56.260  62.610  1.00  0.00           C
ATOM   2489  HA  LEU A 743      61.720  55.440  63.180  1.00  0.00           H
ATOM   2490  CB  LEU A 743      62.280  56.380  61.340  1.00  0.00           C
ATOM   2491  HB1 LEU A 743      63.070  57.150  61.510  1.00  0.00           H
ATOM   2492  HB2 LEU A 743      61.670  56.610  60.440  1.00  0.00           H
ATOM   2493  CG  LEU A 743      63.040  54.980  61.050  1.00  0.00           C
ATOM   2494  HG  LEU A 743      63.620  55.130  60.110  1.00  0.00           H
ATOM   2495  CD1 LEU A 743      63.970  54.620  62.200  1.00  0.00           C
ATOM   2496 HD11 LEU A 743      64.440  53.620  62.030  1.00  0.00           H
ATOM   2497 HD12 LEU A 743      63.370  54.520  63.120  1.00  0.00           H
ATOM   2498 HD13 LEU A 743      64.690  55.430  62.390  1.00  0.00           H
ATOM   2499  CD2 LEU A 743      62.110  53.840  60.780  1.00  0.00           C
ATOM   2500 HD21 LEU A 743      61.400  53.630  61.620  1.00  0.00           H
ATOM   2501 HD22 LEU A 743      62.760  52.970  60.600  1.00  0.00           H
ATOM   2502 HD23 LEU A 743      61.420  54.130  59.950  1.00  0.00           H
ATOM   2503  C   LEU A 743      61.590  57.410  63.560  1.00  0.00           C
ATOM   2504  O   LEU A 743      62.470  57.310  64.420  1.00  0.00           O
ATOM   2505  N   PHE A 744      60.790  58.550  63.520  1.00  0.00           N
ATOM   2506  HN  PHE A 744      60.260  58.520  62.670  1.00  0.00           H
ATOM   2507  CA  PHE A 744      60.630  59.580  64.560  1.00  0.00           C
ATOM   2508  HA  PHE A 744      61.560  60.000  64.910  1.00  0.00           H
ATOM   2509  CB  PHE A 744      59.650  60.640  64.190  1.00  0.00           C
ATOM   2510  HB1 PHE A 744      59.070  60.990  65.060  1.00  0.00           H
ATOM   2511  HB2 PHE A 744      58.980  60.180  63.420  1.00  0.00           H
ATOM   2512  CG  PHE A 744      60.290  61.730  63.440  1.00  0.00           C
ATOM   2513  CD1 PHE A 744      60.960  61.560  62.200  1.00  0.00           C
ATOM   2514  HD1 PHE A 744      61.030  60.580  61.740  1.00  0.00           H
ATOM   2515  CE1 PHE A 744      61.570  62.660  61.510  1.00  0.00           C
ATOM   2516  HE1 PHE A 744      62.070  62.480  60.570  1.00  0.00           H
ATOM   2517  CZ  PHE A 744      61.430  63.970  62.060  1.00  0.00           C
ATOM   2518  HZ  PHE A 744      61.800  64.850  61.560  1.00  0.00           H
ATOM   2519  CD2 PHE A 744      60.110  63.020  63.870  1.00  0.00           C
ATOM   2520  HD2 PHE A 744      59.540  63.170  64.780  1.00  0.00           H
ATOM   2521  CE2 PHE A 744      60.610  64.170  63.220  1.00  0.00           C
ATOM   2522  HE2 PHE A 744      60.500  65.140  63.680  1.00  0.00           H
ATOM   2523  C   PHE A 744      60.030  58.870  65.820  1.00  0.00           C
ATOM   2524  O   PHE A 744      60.490  59.130  66.970  1.00  0.00           O
ATOM   2525  N   ASP A 745      58.980  57.980  65.660  1.00  0.00           N
ATOM   2526  HN  ASP A 745      58.660  57.690  64.760  1.00  0.00           H
ATOM   2527  CA  ASP A 745      58.480  57.200  66.820  1.00  0.00           C
ATOM   2528  HA  ASP A 745      58.150  57.940  67.550  1.00  0.00           H
ATOM   2529  CB  ASP A 745      57.190  56.400  66.440  1.00  0.00           C
ATOM   2530  HB1 ASP A 745      57.540  55.520  65.860  1.00  0.00           H
ATOM   2531  HB2 ASP A 745      56.520  57.080  65.880  1.00  0.00           H
ATOM   2532  CG  ASP A 745      56.420  55.920  67.610  1.00  0.00           C
ATOM   2533  OD1 ASP A 745      55.950  54.760  67.610  1.00  0.00           O
ATOM   2534  OD2 ASP A 745      56.190  56.730  68.540  1.00  0.00           O
ATOM   2535  C   ASP A 745      59.520  56.250  67.540  1.00  0.00           C
ATOM   2536  O   ASP A 745      59.590  56.050  68.760  1.00  0.00           O
ATOM   2537  N   LEU A 746      60.390  55.590  66.730  1.00  0.00           N
ATOM   2538  HN  LEU A 746      60.210  55.590  65.750  1.00  0.00           H
ATOM   2539  CA  LEU A 746      61.490  54.740  67.190  1.00  0.00           C
ATOM   2540  HA  LEU A 746      61.260  54.120  68.040  1.00  0.00           H
ATOM   2541  CB  LEU A 746      62.020  53.890  65.970  1.00  0.00           C
ATOM   2542  HB1 LEU A 746      62.960  53.410  66.340  1.00  0.00           H
ATOM   2543  HB2 LEU A 746      62.180  54.620  65.140  1.00  0.00           H
ATOM   2544  CG  LEU A 746      61.220  52.670  65.490  1.00  0.00           C
ATOM   2545  HG  LEU A 746      60.310  53.100  65.000  1.00  0.00           H
ATOM   2546  CD1 LEU A 746      62.050  51.820  64.540  1.00  0.00           C
ATOM   2547 HD11 LEU A 746      62.380  52.420  63.680  1.00  0.00           H
ATOM   2548 HD12 LEU A 746      61.330  51.020  64.280  1.00  0.00           H
ATOM   2549 HD13 LEU A 746      62.930  51.370  65.060  1.00  0.00           H
ATOM   2550  CD2 LEU A 746      60.760  51.790  66.630  1.00  0.00           C
ATOM   2551 HD21 LEU A 746      61.580  51.340  67.260  1.00  0.00           H
ATOM   2552 HD22 LEU A 746      60.200  50.920  66.260  1.00  0.00           H
ATOM   2553 HD23 LEU A 746      60.090  52.420  67.260  1.00  0.00           H
ATOM   2554  C   LEU A 746      62.490  55.580  67.820  1.00  0.00           C
ATOM   2555  O   LEU A 746      63.050  55.150  68.830  1.00  0.00           O
ATOM   2556  N   GLY A 747      62.760  56.780  67.180  1.00  0.00           N
ATOM   2557  HN  GLY A 747      62.320  57.110  66.350  1.00  0.00           H
ATOM   2558  CA  GLY A 747      63.590  57.870  67.800  1.00  0.00           C
ATOM   2559  HA1 GLY A 747      63.380  58.740  67.200  1.00  0.00           H
ATOM   2560  HA2 GLY A 747      64.620  57.540  67.800  1.00  0.00           H
ATOM   2561  C   GLY A 747      63.210  58.260  69.200  1.00  0.00           C
ATOM   2562  O   GLY A 747      64.090  58.320  70.080  1.00  0.00           O
ATOM   2563  N   GLU A 748      61.930  58.540  69.400  1.00  0.00           N
ATOM   2564  HN  GLU A 748      61.270  58.480  68.660  1.00  0.00           H
ATOM   2565  CA  GLU A 748      61.370  58.960  70.630  1.00  0.00           C
ATOM   2566  HA  GLU A 748      62.040  59.720  71.000  1.00  0.00           H
ATOM   2567  CB  GLU A 748      59.980  59.580  70.520  1.00  0.00           C
ATOM   2568  HB1 GLU A 748      59.590  59.750  71.550  1.00  0.00           H
ATOM   2569  HB2 GLU A 748      59.270  58.890  70.030  1.00  0.00           H
ATOM   2570  CG  GLU A 748      60.060  60.920  69.790  1.00  0.00           C
ATOM   2571  HG1 GLU A 748      60.460  60.890  68.750  1.00  0.00           H
ATOM   2572  HG2 GLU A 748      60.800  61.610  70.260  1.00  0.00           H
ATOM   2573  CD  GLU A 748      58.730  61.620  69.930  1.00  0.00           C
ATOM   2574  OE1 GLU A 748      57.670  60.960  70.240  1.00  0.00           O
ATOM   2575  OE2 GLU A 748      58.530  62.810  69.560  1.00  0.00           O
ATOM   2576  C   GLU A 748      61.390  57.870  71.730  1.00  0.00           C
ATOM   2577  O   GLU A 748      61.540  58.180  72.930  1.00  0.00           O
ATOM   2578  N   THR A 749      61.200  56.560  71.380  1.00  0.00           N
ATOM   2579  HN  THR A 749      60.880  56.280  70.480  1.00  0.00           H
ATOM   2580  CA  THR A 749      61.340  55.430  72.250  1.00  0.00           C
ATOM   2581  HA  THR A 749      60.850  55.720  73.180  1.00  0.00           H
ATOM   2582  CB  THR A 749      60.570  54.210  71.750  1.00  0.00           C
ATOM   2583  HB  THR A 749      61.030  53.690  70.890  1.00  0.00           H
ATOM   2584  OG1 THR A 749      59.280  54.500  71.260  1.00  0.00           O
ATOM   2585  HG1 THR A 749      59.390  55.110  70.530  1.00  0.00           H
ATOM   2586  CG2 THR A 749      60.410  53.360  72.990  1.00  0.00           C
ATOM   2587 HG21 THR A 749      61.370  53.140  73.510  1.00  0.00           H
ATOM   2588 HG22 THR A 749      59.960  52.430  72.590  1.00  0.00           H
ATOM   2589 HG23 THR A 749      59.640  53.790  73.670  1.00  0.00           H
ATOM   2590  C   THR A 749      62.750  55.070  72.570  1.00  0.00           C
ATOM   2591  O   THR A 749      63.100  54.820  73.720  1.00  0.00           O
ATOM   2592  N   TYR A 750      63.640  54.990  71.550  1.00  0.00           N
ATOM   2593  HN  TYR A 750      63.500  55.130  70.570  1.00  0.00           H
ATOM   2594  CA  TYR A 750      64.960  54.330  71.770  1.00  0.00           C
ATOM   2595  HA  TYR A 750      65.010  53.830  72.720  1.00  0.00           H
ATOM   2596  CB  TYR A 750      65.280  53.270  70.660  1.00  0.00           C
ATOM   2597  HB1 TYR A 750      66.250  52.740  70.610  1.00  0.00           H
ATOM   2598  HB2 TYR A 750      65.190  53.830  69.720  1.00  0.00           H
ATOM   2599  CG  TYR A 750      64.270  52.160  70.750  1.00  0.00           C
ATOM   2600  CD1 TYR A 750      63.150  51.990  69.820  1.00  0.00           C
ATOM   2601  HD1 TYR A 750      63.070  52.670  68.990  1.00  0.00           H
ATOM   2602  CE1 TYR A 750      62.160  51.040  70.150  1.00  0.00           C
ATOM   2603  HE1 TYR A 750      61.350  50.910  69.440  1.00  0.00           H
ATOM   2604  CZ  TYR A 750      62.300  50.170  71.320  1.00  0.00           C
ATOM   2605  OH  TYR A 750      61.310  49.230  71.660  1.00  0.00           O
ATOM   2606  HH  TYR A 750      60.630  49.240  70.990  1.00  0.00           H
ATOM   2607  CD2 TYR A 750      64.350  51.340  71.880  1.00  0.00           C
ATOM   2608  HD2 TYR A 750      65.180  51.460  72.570  1.00  0.00           H
ATOM   2609  CE2 TYR A 750      63.400  50.360  72.160  1.00  0.00           C
ATOM   2610  HE2 TYR A 750      63.330  49.820  73.080  1.00  0.00           H
ATOM   2611  C   TYR A 750      66.110  55.380  71.830  1.00  0.00           C
ATOM   2612  O   TYR A 750      66.030  56.480  71.170  1.00  0.00           O
ATOM   2613  N   ALA A 751      67.140  55.170  72.540  1.00  0.00           N
ATOM   2614  HN  ALA A 751      67.290  54.230  72.830  1.00  0.00           H
ATOM   2615  CA  ALA A 751      68.110  56.070  72.990  1.00  0.00           C
ATOM   2616  HA  ALA A 751      67.680  57.060  72.870  1.00  0.00           H
ATOM   2617  CB  ALA A 751      68.490  55.980  74.490  1.00  0.00           C
ATOM   2618  HB1 ALA A 751      68.830  54.960  74.770  1.00  0.00           H
ATOM   2619  HB2 ALA A 751      67.540  55.930  75.070  1.00  0.00           H
ATOM   2620  HB3 ALA A 751      69.090  56.850  74.840  1.00  0.00           H
ATOM   2621  C   ALA A 751      69.400  56.000  72.170  1.00  0.00           C
ATOM   2622  O   ALA A 751      69.810  54.950  71.780  1.00  0.00           O
ATOM   2623  N   PHE A 752      70.060  57.170  71.950  1.00  0.00           N
ATOM   2624  HN  PHE A 752      69.710  58.020  72.340  1.00  0.00           H
ATOM   2625  CA  PHE A 752      71.310  57.190  71.180  1.00  0.00           C
ATOM   2626  HA  PHE A 752      71.160  56.410  70.450  1.00  0.00           H
ATOM   2627  CB  PHE A 752      71.290  58.440  70.340  1.00  0.00           C
ATOM   2628  HB1 PHE A 752      71.500  59.360  70.940  1.00  0.00           H
ATOM   2629  HB2 PHE A 752      70.270  58.610  69.930  1.00  0.00           H
ATOM   2630  CG  PHE A 752      72.270  58.370  69.240  1.00  0.00           C
ATOM   2631  CD1 PHE A 752      72.100  57.410  68.230  1.00  0.00           C
ATOM   2632  HD1 PHE A 752      71.220  56.790  68.260  1.00  0.00           H
ATOM   2633  CE1 PHE A 752      73.060  57.280  67.210  1.00  0.00           C
ATOM   2634  HE1 PHE A 752      72.990  56.740  66.280  1.00  0.00           H
ATOM   2635  CZ  PHE A 752      74.250  58.000  67.300  1.00  0.00           C
ATOM   2636  HZ  PHE A 752      75.100  57.800  66.670  1.00  0.00           H
ATOM   2637  CD2 PHE A 752      73.420  59.210  69.180  1.00  0.00           C
ATOM   2638  HD2 PHE A 752      73.390  59.910  70.020  1.00  0.00           H
ATOM   2639  CE2 PHE A 752      74.400  59.030  68.240  1.00  0.00           C
ATOM   2640  HE2 PHE A 752      75.320  59.600  68.270  1.00  0.00           H
ATOM   2641  C   PHE A 752      72.530  56.990  72.100  1.00  0.00           C
ATOM   2642  O   PHE A 752      72.570  57.670  73.210  1.00  0.00           O
ATOM   2643  N   PRO A 822      73.530  56.130  71.810  1.00  0.00           N
ATOM   2644  CD  PRO A 822      74.720  56.070  72.580  1.00  0.00           C
ATOM   2645  HD1 PRO A 822      74.730  55.210  73.280  1.00  0.00           H
ATOM   2646  HD2 PRO A 822      74.990  56.910  73.250  1.00  0.00           H
ATOM   2647  CA  PRO A 822      73.610  55.350  70.580  1.00  0.00           C
ATOM   2648  HA  PRO A 822      73.340  55.920  69.700  1.00  0.00           H
ATOM   2649  CB  PRO A 822      75.100  54.990  70.420  1.00  0.00           C
ATOM   2650  HB1 PRO A 822      75.450  55.150  69.370  1.00  0.00           H
ATOM   2651  HB2 PRO A 822      75.320  53.960  70.770  1.00  0.00           H
ATOM   2652  CG  PRO A 822      75.780  55.910  71.470  1.00  0.00           C
ATOM   2653  HG1 PRO A 822      76.740  55.510  71.850  1.00  0.00           H
ATOM   2654  HG2 PRO A 822      75.940  56.940  71.050  1.00  0.00           H
ATOM   2655  C   PRO A 822      72.670  54.230  70.700  1.00  0.00           C
ATOM   2656  O   PRO A 822      71.770  54.130  69.890  1.00  0.00           O
ATOM   2657  N   ASP A 823      72.750  53.370  71.760  1.00  0.00           N
ATOM   2658  HN  ASP A 823      73.430  53.550  72.470  1.00  0.00           H
ATOM   2659  CA  ASP A 823      71.910  52.180  72.090  1.00  0.00           C
ATOM   2660  HA  ASP A 823      72.740  51.530  72.300  1.00  0.00           H
ATOM   2661  CB  ASP A 823      71.060  52.420  73.410  1.00  0.00           C
ATOM   2662  HB1 ASP A 823      70.150  53.000  73.150  1.00  0.00           H
ATOM   2663  HB2 ASP A 823      71.710  53.060  74.020  1.00  0.00           H
ATOM   2664  CG  ASP A 823      70.710  51.090  74.140  1.00  0.00           C
ATOM   2665  OD1 ASP A 823      69.930  51.110  75.120  1.00  0.00           O
ATOM   2666  OD2 ASP A 823      71.370  50.090  73.720  1.00  0.00           O
ATOM   2667  C   ASP A 823      71.130  51.560  70.930  1.00  0.00           C
ATOM   2668  O   ASP A 823      71.720  51.180  69.940  1.00  0.00           O
ATOM   2669  N   VAL A 824      69.830  51.330  71.110  1.00  0.00           N
ATOM   2670  HN  VAL A 824      69.400  51.630  71.950  1.00  0.00           H
ATOM   2671  CA  VAL A 824      68.960  50.600  70.180  1.00  0.00           C
ATOM   2672  HA  VAL A 824      69.480  49.780  69.710  1.00  0.00           H
ATOM   2673  CB  VAL A 824      67.750  50.080  70.900  1.00  0.00           C
ATOM   2674  HB  VAL A 824      67.220  50.870  71.480  1.00  0.00           H
ATOM   2675  CG1 VAL A 824      66.740  49.320  69.960  1.00  0.00           C
ATOM   2676 HG11 VAL A 824      66.230  49.960  69.210  1.00  0.00           H
ATOM   2677 HG12 VAL A 824      65.930  48.860  70.560  1.00  0.00           H
ATOM   2678 HG13 VAL A 824      67.290  48.510  69.410  1.00  0.00           H
ATOM   2679  CG2 VAL A 824      68.220  48.990  71.930  1.00  0.00           C
ATOM   2680 HG21 VAL A 824      68.880  49.430  72.700  1.00  0.00           H
ATOM   2681 HG22 VAL A 824      68.780  48.180  71.400  1.00  0.00           H
ATOM   2682 HG23 VAL A 824      67.330  48.540  72.430  1.00  0.00           H
ATOM   2683  C   VAL A 824      68.510  51.520  69.110  1.00  0.00           C
ATOM   2684  O   VAL A 824      68.210  51.100  67.980  1.00  0.00           O
ATOM   2685  N   LEU A 825      68.510  52.890  69.350  1.00  0.00           N
ATOM   2686  HN  LEU A 825      68.930  53.370  70.120  1.00  0.00           H
ATOM   2687  CA  LEU A 825      68.130  53.660  68.130  1.00  0.00           C
ATOM   2688  HA  LEU A 825      67.230  53.190  67.760  1.00  0.00           H
ATOM   2689  CB  LEU A 825      67.970  55.130  68.440  1.00  0.00           C
ATOM   2690  HB1 LEU A 825      68.790  55.420  69.130  1.00  0.00           H
ATOM   2691  HB2 LEU A 825      67.080  55.240  69.080  1.00  0.00           H
ATOM   2692  CG  LEU A 825      67.800  56.180  67.370  1.00  0.00           C
ATOM   2693  HG  LEU A 825      68.610  56.200  66.610  1.00  0.00           H
ATOM   2694  CD1 LEU A 825      66.460  55.810  66.630  1.00  0.00           C
ATOM   2695 HD11 LEU A 825      66.480  54.780  66.200  1.00  0.00           H
ATOM   2696 HD12 LEU A 825      66.280  56.510  65.800  1.00  0.00           H
ATOM   2697 HD13 LEU A 825      65.640  55.790  67.380  1.00  0.00           H
ATOM   2698  CD2 LEU A 825      67.880  57.590  67.980  1.00  0.00           C
ATOM   2699 HD21 LEU A 825      67.090  57.760  68.740  1.00  0.00           H
ATOM   2700 HD22 LEU A 825      67.650  58.340  67.200  1.00  0.00           H
ATOM   2701 HD23 LEU A 825      68.890  57.870  68.340  1.00  0.00           H
ATOM   2702  C   LEU A 825      69.220  53.630  66.990  1.00  0.00           C
ATOM   2703  O   LEU A 825      68.830  53.730  65.830  1.00  0.00           O
ATOM   2704  N   PHE A 826      70.470  53.460  67.250  1.00  0.00           N
ATOM   2705  HN  PHE A 826      70.800  53.540  68.200  1.00  0.00           H
ATOM   2706  CA  PHE A 826      71.480  53.340  66.280  1.00  0.00           C
ATOM   2707  HA  PHE A 826      71.600  54.190  65.610  1.00  0.00           H
ATOM   2708  CB  PHE A 826      72.780  53.240  67.140  1.00  0.00           C
ATOM   2709  HB1 PHE A 826      72.700  52.530  68.000  1.00  0.00           H
ATOM   2710  HB2 PHE A 826      73.130  54.240  67.470  1.00  0.00           H
ATOM   2711  CG  PHE A 826      73.980  52.650  66.310  1.00  0.00           C
ATOM   2712  CD1 PHE A 826      74.910  53.560  65.770  1.00  0.00           C
ATOM   2713  HD1 PHE A 826      74.740  54.600  66.010  1.00  0.00           H
ATOM   2714  CE1 PHE A 826      76.060  53.060  65.080  1.00  0.00           C
ATOM   2715  HE1 PHE A 826      76.830  53.720  64.700  1.00  0.00           H
ATOM   2716  CZ  PHE A 826      76.390  51.690  65.070  1.00  0.00           C
ATOM   2717  HZ  PHE A 826      77.210  51.310  64.480  1.00  0.00           H
ATOM   2718  CD2 PHE A 826      74.310  51.280  66.290  1.00  0.00           C
ATOM   2719  HD2 PHE A 826      73.590  50.540  66.610  1.00  0.00           H
ATOM   2720  CE2 PHE A 826      75.470  50.800  65.630  1.00  0.00           C
ATOM   2721  HE2 PHE A 826      75.820  49.780  65.770  1.00  0.00           H
ATOM   2722  C   PHE A 826      71.240  52.160  65.320  1.00  0.00           C
ATOM   2723  O   PHE A 826      71.350  52.200  64.060  1.00  0.00           O
ATOM   2724  N   TRP A 827      70.770  51.030  65.950  1.00  0.00           N
ATOM   2725  HN  TRP A 827      70.810  51.030  66.940  1.00  0.00           H
ATOM   2726  CA  TRP A 827      70.500  49.820  65.270  1.00  0.00           C
ATOM   2727  HA  TRP A 827      71.280  49.650  64.560  1.00  0.00           H
ATOM   2728  CB  TRP A 827      70.710  48.470  66.080  1.00  0.00           C
ATOM   2729  HB1 TRP A 827      70.530  47.560  65.470  1.00  0.00           H
ATOM   2730  HB2 TRP A 827      69.940  48.430  66.880  1.00  0.00           H
ATOM   2731  CG  TRP A 827      72.040  48.330  66.720  1.00  0.00           C
ATOM   2732  CD1 TRP A 827      72.280  48.470  68.100  1.00  0.00           C
ATOM   2733  HD1 TRP A 827      71.560  48.870  68.800  1.00  0.00           H
ATOM   2734  NE1 TRP A 827      73.530  47.960  68.430  1.00  0.00           N
ATOM   2735  HE1 TRP A 827      74.010  47.820  69.270  1.00  0.00           H
ATOM   2736  CE2 TRP A 827      74.090  47.500  67.210  1.00  0.00           C
ATOM   2737  CD2 TRP A 827      73.240  47.800  66.120  1.00  0.00           C
ATOM   2738  CE3 TRP A 827      73.660  47.640  64.790  1.00  0.00           C
ATOM   2739  HE3 TRP A 827      73.000  48.010  64.020  1.00  0.00           H
ATOM   2740  CZ3 TRP A 827      74.880  47.050  64.530  1.00  0.00           C
ATOM   2741  HZ3 TRP A 827      75.300  46.730  63.590  1.00  0.00           H
ATOM   2742  CZ2 TRP A 827      75.350  46.990  66.890  1.00  0.00           C
ATOM   2743  HZ2 TRP A 827      76.080  46.810  67.670  1.00  0.00           H
ATOM   2744  CH2 TRP A 827      75.740  46.820  65.560  1.00  0.00           C
ATOM   2745  HH2 TRP A 827      76.660  46.320  65.300  1.00  0.00           H
ATOM   2746  C   TRP A 827      69.110  49.740  64.530  1.00  0.00           C
ATOM   2747  O   TRP A 827      69.090  49.040  63.540  1.00  0.00           O
ATOM   2748  N   CYS A 828      68.140  50.510  64.910  1.00  0.00           N
ATOM   2749  HN  CYS A 828      68.150  50.930  65.810  1.00  0.00           H
ATOM   2750  CA  CYS A 828      66.910  50.580  64.090  1.00  0.00           C
ATOM   2751  HA  CYS A 828      66.730  49.550  63.850  1.00  0.00           H
ATOM   2752  CB  CYS A 828      65.760  51.200  64.840  1.00  0.00           C
ATOM   2753  HB1 CYS A 828      64.930  51.090  64.090  1.00  0.00           H
ATOM   2754  HB2 CYS A 828      65.810  52.290  65.100  1.00  0.00           H
ATOM   2755  SG  CYS A 828      65.470  50.390  66.540  1.00  0.00           S
ATOM   2756  HG1 CYS A 828      66.590  50.840  67.100  1.00  0.00           H
ATOM   2757  C   CYS A 828      67.110  51.220  62.780  1.00  0.00           C
ATOM   2758  O   CYS A 828      66.570  50.890  61.710  1.00  0.00           O
ATOM   2759  N   VAL A 829      67.890  52.300  62.880  1.00  0.00           N
ATOM   2760  HN  VAL A 829      68.180  52.750  63.720  1.00  0.00           H
ATOM   2761  CA  VAL A 829      68.310  53.000  61.680  1.00  0.00           C
ATOM   2762  HA  VAL A 829      67.420  53.290  61.140  1.00  0.00           H
ATOM   2763  CB  VAL A 829      69.070  54.310  62.010  1.00  0.00           C
ATOM   2764  HB  VAL A 829      69.900  54.020  62.680  1.00  0.00           H
ATOM   2765  CG1 VAL A 829      69.650  55.130  60.810  1.00  0.00           C
ATOM   2766 HG11 VAL A 829      69.000  55.420  59.960  1.00  0.00           H
ATOM   2767 HG12 VAL A 829      70.360  54.440  60.290  1.00  0.00           H
ATOM   2768 HG13 VAL A 829      70.150  56.050  61.170  1.00  0.00           H
ATOM   2769  CG2 VAL A 829      68.090  55.190  62.810  1.00  0.00           C
ATOM   2770 HG21 VAL A 829      67.250  55.530  62.170  1.00  0.00           H
ATOM   2771 HG22 VAL A 829      68.710  56.090  62.980  1.00  0.00           H
ATOM   2772 HG23 VAL A 829      67.760  54.700  63.750  1.00  0.00           H
ATOM   2773  C   VAL A 829      69.080  52.210  60.590  1.00  0.00           C
ATOM   2774  O   VAL A 829      68.760  52.320  59.450  1.00  0.00           O
ATOM   2775  N   ILE A 830      70.080  51.330  60.940  1.00  0.00           N
ATOM   2776  HN  ILE A 830      70.320  51.230  61.900  1.00  0.00           H
ATOM   2777  CA  ILE A 830      70.760  50.480  60.030  1.00  0.00           C
ATOM   2778  HA  ILE A 830      71.180  51.140  59.300  1.00  0.00           H
ATOM   2779  CB  ILE A 830      71.970  49.770  60.660  1.00  0.00           C
ATOM   2780  HB  ILE A 830      71.640  49.010  61.390  1.00  0.00           H
ATOM   2781  CG2 ILE A 830      72.760  48.910  59.640  1.00  0.00           C
ATOM   2782 HG21 ILE A 830      73.010  49.520  58.750  1.00  0.00           H
ATOM   2783 HG22 ILE A 830      72.150  48.010  59.360  1.00  0.00           H
ATOM   2784 HG23 ILE A 830      73.770  48.650  60.020  1.00  0.00           H
ATOM   2785  CG1 ILE A 830      73.010  50.690  61.350  1.00  0.00           C
ATOM   2786 HG11 ILE A 830      72.420  51.560  61.730  1.00  0.00           H
ATOM   2787 HG12 ILE A 830      73.620  51.180  60.560  1.00  0.00           H
ATOM   2788  CD  ILE A 830      73.980  50.190  62.350  1.00  0.00           C
ATOM   2789  HD1 ILE A 830      74.730  51.010  62.430  1.00  0.00           H
ATOM   2790  HD2 ILE A 830      74.490  49.270  61.980  1.00  0.00           H
ATOM   2791  HD3 ILE A 830      73.490  49.960  63.310  1.00  0.00           H
ATOM   2792  C   ILE A 830      69.860  49.470  59.440  1.00  0.00           C
ATOM   2793  O   ILE A 830      69.830  49.280  58.230  1.00  0.00           O
ATOM   2794  N   LEU A 831      68.980  48.850  60.310  1.00  0.00           N
ATOM   2795  HN  LEU A 831      68.900  49.130  61.250  1.00  0.00           H
ATOM   2796  CA  LEU A 831      68.070  47.740  59.910  1.00  0.00           C
ATOM   2797  HA  LEU A 831      68.650  47.010  59.370  1.00  0.00           H
ATOM   2798  CB  LEU A 831      67.420  47.130  61.150  1.00  0.00           C
ATOM   2799  HB1 LEU A 831      66.750  47.890  61.610  1.00  0.00           H
ATOM   2800  HB2 LEU A 831      68.250  47.040  61.880  1.00  0.00           H
ATOM   2801  CG  LEU A 831      66.640  45.760  61.040  1.00  0.00           C
ATOM   2802  HG  LEU A 831      65.870  45.960  60.260  1.00  0.00           H
ATOM   2803  CD1 LEU A 831      67.490  44.650  60.550  1.00  0.00           C
ATOM   2804 HD11 LEU A 831      67.920  44.840  59.550  1.00  0.00           H
ATOM   2805 HD12 LEU A 831      66.900  43.710  60.580  1.00  0.00           H
ATOM   2806 HD13 LEU A 831      68.420  44.550  61.170  1.00  0.00           H
ATOM   2807  CD2 LEU A 831      66.080  45.320  62.380  1.00  0.00           C
ATOM   2808 HD21 LEU A 831      65.410  46.050  62.910  1.00  0.00           H
ATOM   2809 HD22 LEU A 831      66.910  45.050  63.060  1.00  0.00           H
ATOM   2810 HD23 LEU A 831      65.470  44.420  62.170  1.00  0.00           H
ATOM   2811  C   LEU A 831      67.040  48.260  58.950  1.00  0.00           C
ATOM   2812  O   LEU A 831      66.780  47.680  57.920  1.00  0.00           O
ATOM   2813  N   PHE A 832      66.480  49.430  59.200  1.00  0.00           N
ATOM   2814  HN  PHE A 832      66.750  49.770  60.100  1.00  0.00           H
ATOM   2815  CA  PHE A 832      65.620  50.220  58.290  1.00  0.00           C
ATOM   2816  HA  PHE A 832      64.830  49.490  58.150  1.00  0.00           H
ATOM   2817  CB  PHE A 832      64.880  51.350  59.010  1.00  0.00           C
ATOM   2818  HB1 PHE A 832      65.610  52.030  59.490  1.00  0.00           H
ATOM   2819  HB2 PHE A 832      64.300  50.860  59.810  1.00  0.00           H
ATOM   2820  CG  PHE A 832      63.960  52.240  58.120  1.00  0.00           C
ATOM   2821  CD1 PHE A 832      62.710  51.790  57.650  1.00  0.00           C
ATOM   2822  HD1 PHE A 832      62.330  50.810  57.930  1.00  0.00           H
ATOM   2823  CE1 PHE A 832      61.900  52.630  57.030  1.00  0.00           C
ATOM   2824  HE1 PHE A 832      60.920  52.300  56.740  1.00  0.00           H
ATOM   2825  CZ  PHE A 832      62.300  53.990  56.760  1.00  0.00           C
ATOM   2826  HZ  PHE A 832      61.570  54.650  56.330  1.00  0.00           H
ATOM   2827  CD2 PHE A 832      64.450  53.480  57.680  1.00  0.00           C
ATOM   2828  HD2 PHE A 832      65.470  53.780  57.820  1.00  0.00           H
ATOM   2829  CE2 PHE A 832      63.660  54.390  56.960  1.00  0.00           C
ATOM   2830  HE2 PHE A 832      64.040  55.380  56.770  1.00  0.00           H
ATOM   2831  C   PHE A 832      66.090  50.590  56.900  1.00  0.00           C
ATOM   2832  O   PHE A 832      65.550  50.200  55.880  1.00  0.00           O
ATOM   2833  N   PHE A 833      67.270  51.240  56.730  1.00  0.00           N
ATOM   2834  HN  PHE A 833      67.660  51.650  57.550  1.00  0.00           H
ATOM   2835  CA  PHE A 833      68.010  51.480  55.540  1.00  0.00           C
ATOM   2836  HA  PHE A 833      67.270  51.790  54.810  1.00  0.00           H
ATOM   2837  CB  PHE A 833      69.080  52.550  55.780  1.00  0.00           C
ATOM   2838  HB1 PHE A 833      69.830  52.500  54.980  1.00  0.00           H
ATOM   2839  HB2 PHE A 833      69.560  52.420  56.760  1.00  0.00           H
ATOM   2840  CG  PHE A 833      68.430  53.850  55.580  1.00  0.00           C
ATOM   2841  CD1 PHE A 833      67.960  54.570  56.670  1.00  0.00           C
ATOM   2842  HD1 PHE A 833      68.180  54.230  57.680  1.00  0.00           H
ATOM   2843  CE1 PHE A 833      67.150  55.700  56.510  1.00  0.00           C
ATOM   2844  HE1 PHE A 833      66.980  56.300  57.380  1.00  0.00           H
ATOM   2845  CZ  PHE A 833      66.760  56.080  55.260  1.00  0.00           C
ATOM   2846  HZ  PHE A 833      66.070  56.920  55.210  1.00  0.00           H
ATOM   2847  CD2 PHE A 833      68.090  54.250  54.260  1.00  0.00           C
ATOM   2848  HD2 PHE A 833      68.370  53.600  53.440  1.00  0.00           H
ATOM   2849  CE2 PHE A 833      67.220  55.350  54.140  1.00  0.00           C
ATOM   2850  HE2 PHE A 833      66.810  55.460  53.140  1.00  0.00           H
ATOM   2851  C   PHE A 833      68.590  50.200  54.940  1.00  0.00           C
ATOM   2852  O   PHE A 833      68.560  50.070  53.710  1.00  0.00           O
ATOM   2853  N   THR A 834      69.200  49.210  55.700  1.00  0.00           N
ATOM   2854  HN  THR A 834      69.390  49.330  56.660  1.00  0.00           H
ATOM   2855  CA  THR A 834      69.660  47.980  55.040  1.00  0.00           C
ATOM   2856  HA  THR A 834      70.400  48.050  54.250  1.00  0.00           H
ATOM   2857  CB  THR A 834      70.410  47.010  56.000  1.00  0.00           C
ATOM   2858  HB  THR A 834      70.500  46.000  55.550  1.00  0.00           H
ATOM   2859  OG1 THR A 834      69.740  46.790  57.230  1.00  0.00           O
ATOM   2860  HG1 THR A 834      69.890  47.590  57.750  1.00  0.00           H
ATOM   2861  CG2 THR A 834      71.740  47.660  56.450  1.00  0.00           C
ATOM   2862 HG21 THR A 834      72.210  47.150  57.320  1.00  0.00           H
ATOM   2863 HG22 THR A 834      71.530  48.700  56.800  1.00  0.00           H
ATOM   2864 HG23 THR A 834      72.560  47.640  55.700  1.00  0.00           H
ATOM   2865  C   THR A 834      68.590  47.140  54.380  1.00  0.00           C
ATOM   2866  O   THR A 834      68.770  46.700  53.270  1.00  0.00           O
ATOM   2867  N   THR A 835      67.450  47.020  55.070  1.00  0.00           N
ATOM   2868  HN  THR A 835      67.450  47.410  55.980  1.00  0.00           H
ATOM   2869  CA  THR A 835      66.220  46.330  54.590  1.00  0.00           C
ATOM   2870  HA  THR A 835      66.600  45.370  54.280  1.00  0.00           H
ATOM   2871  CB  THR A 835      65.010  46.260  55.540  1.00  0.00           C
ATOM   2872  HB  THR A 835      64.880  47.260  55.990  1.00  0.00           H
ATOM   2873  OG1 THR A 835      65.410  45.380  56.570  1.00  0.00           O
ATOM   2874  HG1 THR A 835      66.140  45.740  57.050  1.00  0.00           H
ATOM   2875  CG2 THR A 835      63.780  45.630  54.870  1.00  0.00           C
ATOM   2876 HG21 THR A 835      62.950  45.590  55.610  1.00  0.00           H
ATOM   2877 HG22 THR A 835      63.960  44.560  54.640  1.00  0.00           H
ATOM   2878 HG23 THR A 835      63.410  46.090  53.930  1.00  0.00           H
ATOM   2879  C   THR A 835      65.690  47.030  53.350  1.00  0.00           C
ATOM   2880  O   THR A 835      65.360  46.410  52.340  1.00  0.00           O
ATOM   2881  N   PHE A 836      65.600  48.390  53.340  1.00  0.00           N
ATOM   2882  HN  PHE A 836      65.630  48.870  54.220  1.00  0.00           H
ATOM   2883  CA  PHE A 836      65.370  49.190  52.090  1.00  0.00           C
ATOM   2884  HA  PHE A 836      64.470  48.840  51.650  1.00  0.00           H
ATOM   2885  CB  PHE A 836      65.220  50.690  52.430  1.00  0.00           C
ATOM   2886  HB1 PHE A 836      66.050  51.020  53.080  1.00  0.00           H
ATOM   2887  HB2 PHE A 836      64.290  50.890  53.010  1.00  0.00           H
ATOM   2888  CG  PHE A 836      65.160  51.560  51.230  1.00  0.00           C
ATOM   2889  CD1 PHE A 836      66.140  52.580  50.950  1.00  0.00           C
ATOM   2890  HD1 PHE A 836      66.950  52.630  51.650  1.00  0.00           H
ATOM   2891  CE1 PHE A 836      66.000  53.410  49.810  1.00  0.00           C
ATOM   2892  HE1 PHE A 836      66.800  54.070  49.510  1.00  0.00           H
ATOM   2893  CZ  PHE A 836      64.920  53.210  48.920  1.00  0.00           C
ATOM   2894  HZ  PHE A 836      64.870  53.740  47.980  1.00  0.00           H
ATOM   2895  CD2 PHE A 836      64.010  51.440  50.360  1.00  0.00           C
ATOM   2896  HD2 PHE A 836      63.150  50.790  50.530  1.00  0.00           H
ATOM   2897  CE2 PHE A 836      63.970  52.230  49.190  1.00  0.00           C
ATOM   2898  HE2 PHE A 836      63.110  52.110  48.550  1.00  0.00           H
ATOM   2899  C   PHE A 836      66.380  48.900  51.000  1.00  0.00           C
ATOM   2900  O   PHE A 836      66.080  48.450  49.920  1.00  0.00           O
ATOM   2901  N   PHE A 837      67.740  49.040  51.210  1.00  0.00           N
ATOM   2902  HN  PHE A 837      68.170  49.440  52.020  1.00  0.00           H
ATOM   2903  CA  PHE A 837      68.670  48.780  50.170  1.00  0.00           C
ATOM   2904  HA  PHE A 837      68.310  49.230  49.260  1.00  0.00           H
ATOM   2905  CB  PHE A 837      70.070  49.340  50.540  1.00  0.00           C
ATOM   2906  HB1 PHE A 837      70.750  49.190  49.670  1.00  0.00           H
ATOM   2907  HB2 PHE A 837      70.640  48.800  51.330  1.00  0.00           H
ATOM   2908  CG  PHE A 837      70.110  50.770  50.680  1.00  0.00           C
ATOM   2909  CD1 PHE A 837      69.550  51.590  49.720  1.00  0.00           C
ATOM   2910  HD1 PHE A 837      69.070  51.250  48.820  1.00  0.00           H
ATOM   2911  CE1 PHE A 837      69.580  52.990  50.040  1.00  0.00           C
ATOM   2912  HE1 PHE A 837      69.080  53.670  49.350  1.00  0.00           H
ATOM   2913  CZ  PHE A 837      70.270  53.510  51.200  1.00  0.00           C
ATOM   2914  HZ  PHE A 837      70.380  54.570  51.340  1.00  0.00           H
ATOM   2915  CD2 PHE A 837      70.700  51.250  51.910  1.00  0.00           C
ATOM   2916  HD2 PHE A 837      71.070  50.530  52.610  1.00  0.00           H
ATOM   2917  CE2 PHE A 837      70.820  52.590  52.120  1.00  0.00           C
ATOM   2918  HE2 PHE A 837      71.290  52.990  53.000  1.00  0.00           H
ATOM   2919  C   PHE A 837      68.890  47.360  49.680  1.00  0.00           C
ATOM   2920  O   PHE A 837      69.280  47.160  48.500  1.00  0.00           O
ATOM   2921  N   LEU A 838      68.640  46.270  50.490  1.00  0.00           N
ATOM   2922  HN  LEU A 838      68.260  46.390  51.400  1.00  0.00           H
ATOM   2923  CA  LEU A 838      68.640  44.860  50.050  1.00  0.00           C
ATOM   2924  HA  LEU A 838      69.530  44.680  49.470  1.00  0.00           H
ATOM   2925  CB  LEU A 838      68.670  43.970  51.310  1.00  0.00           C
ATOM   2926  HB1 LEU A 838      67.700  43.950  51.860  1.00  0.00           H
ATOM   2927  HB2 LEU A 838      69.440  44.360  52.010  1.00  0.00           H
ATOM   2928  CG  LEU A 838      68.860  42.380  51.150  1.00  0.00           C
ATOM   2929  HG  LEU A 838      68.080  42.040  50.450  1.00  0.00           H
ATOM   2930  CD1 LEU A 838      70.150  42.060  50.340  1.00  0.00           C
ATOM   2931 HD11 LEU A 838      70.240  40.970  50.170  1.00  0.00           H
ATOM   2932 HD12 LEU A 838      71.040  42.350  50.940  1.00  0.00           H
ATOM   2933 HD13 LEU A 838      70.200  42.570  49.350  1.00  0.00           H
ATOM   2934  CD2 LEU A 838      68.820  41.450  52.420  1.00  0.00           C
ATOM   2935 HD21 LEU A 838      69.560  41.790  53.180  1.00  0.00           H
ATOM   2936 HD22 LEU A 838      68.950  40.380  52.150  1.00  0.00           H
ATOM   2937 HD23 LEU A 838      67.810  41.400  52.870  1.00  0.00           H
ATOM   2938  C   LEU A 838      67.440  44.540  49.120  1.00  0.00           C
ATOM   2939  O   LEU A 838      67.520  43.890  48.050  1.00  0.00           O
ATOM   2940  N   SER A 839      66.270  44.950  49.530  1.00  0.00           N
ATOM   2941  HN  SER A 839      66.040  45.210  50.470  1.00  0.00           H
ATOM   2942  CA  SER A 839      65.080  44.830  48.650  1.00  0.00           C
ATOM   2943  HA  SER A 839      64.990  43.770  48.430  1.00  0.00           H
ATOM   2944  CB  SER A 839      63.890  45.320  49.450  1.00  0.00           C
ATOM   2945  HB1 SER A 839      63.740  44.730  50.390  1.00  0.00           H
ATOM   2946  HB2 SER A 839      62.950  45.160  48.880  1.00  0.00           H
ATOM   2947  OG  SER A 839      63.870  46.670  49.840  1.00  0.00           O
ATOM   2948  HG1 SER A 839      64.410  46.750  50.620  1.00  0.00           H
ATOM   2949  C   SER A 839      65.260  45.500  47.300  1.00  0.00           C
ATOM   2950  O   SER A 839      65.050  44.960  46.190  1.00  0.00           O
ATOM   2951  N   SER A 840      65.760  46.730  47.320  1.00  0.00           N
ATOM   2952  HN  SER A 840      65.930  47.120  48.230  1.00  0.00           H
ATOM   2953  CA  SER A 840      66.090  47.450  46.110  1.00  0.00           C
ATOM   2954  HA  SER A 840      65.190  47.510  45.530  1.00  0.00           H
ATOM   2955  CB  SER A 840      66.630  48.960  46.370  1.00  0.00           C
ATOM   2956  HB1 SER A 840      66.840  49.530  45.440  1.00  0.00           H
ATOM   2957  HB2 SER A 840      67.600  48.950  46.900  1.00  0.00           H
ATOM   2958  OG  SER A 840      65.680  49.730  47.140  1.00  0.00           O
ATOM   2959  HG1 SER A 840      65.730  49.540  48.090  1.00  0.00           H
ATOM   2960  C   SER A 840      67.170  46.920  45.290  1.00  0.00           C
ATOM   2961  O   SER A 840      67.030  46.980  44.080  1.00  0.00           O
ATOM   2962  N   PHE A 841      68.290  46.410  45.880  1.00  0.00           N
ATOM   2963  HN  PHE A 841      68.420  46.460  46.860  1.00  0.00           H
ATOM   2964  CA  PHE A 841      69.270  45.680  45.140  1.00  0.00           C
ATOM   2965  HA  PHE A 841      69.470  46.350  44.310  1.00  0.00           H
ATOM   2966  CB  PHE A 841      70.560  45.520  46.020  1.00  0.00           C
ATOM   2967  HB1 PHE A 841      70.380  45.070  47.030  1.00  0.00           H
ATOM   2968  HB2 PHE A 841      70.930  46.500  46.390  1.00  0.00           H
ATOM   2969  CG  PHE A 841      71.690  44.730  45.400  1.00  0.00           C
ATOM   2970  CD1 PHE A 841      72.510  45.390  44.500  1.00  0.00           C
ATOM   2971  HD1 PHE A 841      72.320  46.450  44.400  1.00  0.00           H
ATOM   2972  CE1 PHE A 841      73.600  44.720  43.830  1.00  0.00           C
ATOM   2973  HE1 PHE A 841      74.190  45.060  42.990  1.00  0.00           H
ATOM   2974  CZ  PHE A 841      73.670  43.330  44.000  1.00  0.00           C
ATOM   2975  HZ  PHE A 841      74.410  42.800  43.430  1.00  0.00           H
ATOM   2976  CD2 PHE A 841      71.750  43.290  45.460  1.00  0.00           C
ATOM   2977  HD2 PHE A 841      71.120  42.740  46.140  1.00  0.00           H
ATOM   2978  CE2 PHE A 841      72.790  42.650  44.760  1.00  0.00           C
ATOM   2979  HE2 PHE A 841      72.820  41.570  44.730  1.00  0.00           H
ATOM   2980  C   PHE A 841      68.740  44.380  44.510  1.00  0.00           C
ATOM   2981  O   PHE A 841      68.970  44.160  43.340  1.00  0.00           O
ATOM   2982  N   LEU A 842      67.940  43.590  45.270  1.00  0.00           N
ATOM   2983  HN  LEU A 842      67.680  43.850  46.190  1.00  0.00           H
ATOM   2984  CA  LEU A 842      67.340  42.360  44.800  1.00  0.00           C
ATOM   2985  HA  LEU A 842      68.130  41.760  44.340  1.00  0.00           H
ATOM   2986  CB  LEU A 842      66.810  41.430  45.950  1.00  0.00           C
ATOM   2987  HB1 LEU A 842      66.230  40.620  45.470  1.00  0.00           H
ATOM   2988  HB2 LEU A 842      66.060  42.050  46.470  1.00  0.00           H
ATOM   2989  CG  LEU A 842      67.850  40.850  46.920  1.00  0.00           C
ATOM   2990  HG  LEU A 842      68.460  41.680  47.340  1.00  0.00           H
ATOM   2991  CD1 LEU A 842      67.260  40.360  48.270  1.00  0.00           C
ATOM   2992 HD11 LEU A 842      66.650  39.470  48.050  1.00  0.00           H
ATOM   2993 HD12 LEU A 842      66.480  41.040  48.690  1.00  0.00           H
ATOM   2994 HD13 LEU A 842      68.100  40.160  48.970  1.00  0.00           H
ATOM   2995  CD2 LEU A 842      68.610  39.710  46.290  1.00  0.00           C
ATOM   2996 HD21 LEU A 842      69.400  39.250  46.930  1.00  0.00           H
ATOM   2997 HD22 LEU A 842      69.020  40.000  45.290  1.00  0.00           H
ATOM   2998 HD23 LEU A 842      67.850  38.920  46.100  1.00  0.00           H
ATOM   2999  C   LEU A 842      66.400  42.590  43.650  1.00  0.00           C
ATOM   3000  O   LEU A 842      66.460  41.780  42.700  1.00  0.00           O
ATOM   3001  N   LYS A 843      65.570  43.720  43.600  1.00  0.00           N
ATOM   3002  HN  LYS A 843      65.480  44.350  44.360  1.00  0.00           H
ATOM   3003  CA  LYS A 843      64.760  44.130  42.480  1.00  0.00           C
ATOM   3004  HA  LYS A 843      64.150  43.260  42.260  1.00  0.00           H
ATOM   3005  CB  LYS A 843      64.090  45.440  43.020  1.00  0.00           C
ATOM   3006  HB1 LYS A 843      64.820  46.180  43.430  1.00  0.00           H
ATOM   3007  HB2 LYS A 843      63.490  45.100  43.880  1.00  0.00           H
ATOM   3008  CG  LYS A 843      63.120  46.120  42.010  1.00  0.00           C
ATOM   3009  HG1 LYS A 843      63.660  46.450  41.110  1.00  0.00           H
ATOM   3010  HG2 LYS A 843      62.770  47.050  42.500  1.00  0.00           H
ATOM   3011  CD  LYS A 843      61.950  45.170  41.620  1.00  0.00           C
ATOM   3012  HD1 LYS A 843      61.720  44.560  42.520  1.00  0.00           H
ATOM   3013  HD2 LYS A 843      62.130  44.430  40.800  1.00  0.00           H
ATOM   3014  CE  LYS A 843      60.690  46.020  41.350  1.00  0.00           C
ATOM   3015  HE1 LYS A 843      60.940  46.810  40.610  1.00  0.00           H
ATOM   3016  HE2 LYS A 843      60.260  46.200  42.360  1.00  0.00           H
ATOM   3017  NZ  LYS A 843      59.680  45.250  40.750  1.00  0.00           N
ATOM   3018  HZ1 LYS A 843      59.420  44.350  41.190  1.00  0.00           H
ATOM   3019  HZ2 LYS A 843      59.890  44.970  39.770  1.00  0.00           H
ATOM   3020  HZ3 LYS A 843      58.790  45.780  40.800  1.00  0.00           H
ATOM   3021  C   LYS A 843      65.500  44.290  41.170  1.00  0.00           C
ATOM   3022  O   LYS A 843      65.070  43.910  40.070  1.00  0.00           O
ATOM   3023  N   GLN A 844      66.760  44.820  41.260  1.00  0.00           N
ATOM   3024  HN  GLN A 844      67.000  45.060  42.190  1.00  0.00           H
ATOM   3025  CA  GLN A 844      67.620  44.990  40.100  1.00  0.00           C
ATOM   3026  HA  GLN A 844      66.920  45.150  39.290  1.00  0.00           H
ATOM   3027  CB  GLN A 844      68.440  46.290  40.410  1.00  0.00           C
ATOM   3028  HB1 GLN A 844      69.230  46.370  39.640  1.00  0.00           H
ATOM   3029  HB2 GLN A 844      69.040  46.150  41.330  1.00  0.00           H
ATOM   3030  CG  GLN A 844      67.610  47.570  40.560  1.00  0.00           C
ATOM   3031  HG1 GLN A 844      68.300  48.410  40.350  1.00  0.00           H
ATOM   3032  HG2 GLN A 844      67.200  47.680  41.600  1.00  0.00           H
ATOM   3033  CD  GLN A 844      66.450  47.660  39.520  1.00  0.00           C
ATOM   3034  OE1 GLN A 844      66.650  47.310  38.350  1.00  0.00           O
ATOM   3035  NE2 GLN A 844      65.200  48.000  39.910  1.00  0.00           N
ATOM   3036 HE21 GLN A 844      64.520  48.110  39.200  1.00  0.00           H
ATOM   3037 HE22 GLN A 844      65.090  48.240  40.870  1.00  0.00           H
ATOM   3038  C   GLN A 844      68.590  43.920  39.720  1.00  0.00           C
ATOM   3039  O   GLN A 844      69.550  44.100  38.990  1.00  0.00           O
ATOM   3040  N   PHE A 845      68.420  42.770  40.320  1.00  0.00           N
ATOM   3041  HN  PHE A 845      67.760  42.560  41.040  1.00  0.00           H
ATOM   3042  CA  PHE A 845      69.380  41.690  40.210  1.00  0.00           C
ATOM   3043  HA  PHE A 845      70.330  42.180  40.070  1.00  0.00           H
ATOM   3044  CB  PHE A 845      69.310  40.800  41.480  1.00  0.00           C
ATOM   3045  HB1 PHE A 845      68.360  40.220  41.560  1.00  0.00           H
ATOM   3046  HB2 PHE A 845      69.370  41.510  42.330  1.00  0.00           H
ATOM   3047  CG  PHE A 845      70.470  39.910  41.450  1.00  0.00           C
ATOM   3048  CD1 PHE A 845      71.630  40.180  42.210  1.00  0.00           C
ATOM   3049  HD1 PHE A 845      71.700  41.120  42.740  1.00  0.00           H
ATOM   3050  CE1 PHE A 845      72.530  39.090  42.520  1.00  0.00           C
ATOM   3051  HE1 PHE A 845      73.400  39.320  43.100  1.00  0.00           H
ATOM   3052  CZ  PHE A 845      72.350  37.850  41.920  1.00  0.00           C
ATOM   3053  HZ  PHE A 845      73.010  37.050  42.230  1.00  0.00           H
ATOM   3054  CD2 PHE A 845      70.410  38.660  40.790  1.00  0.00           C
ATOM   3055  HD2 PHE A 845      69.630  38.360  40.090  1.00  0.00           H
ATOM   3056  CE2 PHE A 845      71.370  37.620  40.960  1.00  0.00           C
ATOM   3057  HE2 PHE A 845      71.360  36.660  40.480  1.00  0.00           H
ATOM   3058  C   PHE A 845      69.080  40.920  38.900  1.00  0.00           C
ATOM   3059  O   PHE A 845      69.960  40.240  38.310  1.00  0.00           O
ATOM   3060  N   LYS A 846      67.850  41.090  38.370  1.00  0.00           N
ATOM   3061  HN  LYS A 846      67.180  41.640  38.860  1.00  0.00           H
ATOM   3062  CA  LYS A 846      67.430  40.540  37.160  1.00  0.00           C
ATOM   3063  HA  LYS A 846      67.600  39.470  37.230  1.00  0.00           H
ATOM   3064  CB  LYS A 846      65.860  40.750  37.100  1.00  0.00           C
ATOM   3065  HB1 LYS A 846      65.440  40.150  37.930  1.00  0.00           H
ATOM   3066  HB2 LYS A 846      65.400  40.190  36.250  1.00  0.00           H
ATOM   3067  CG  LYS A 846      65.320  42.100  37.310  1.00  0.00           C
ATOM   3068  HG1 LYS A 846      65.800  42.800  36.590  1.00  0.00           H
ATOM   3069  HG2 LYS A 846      65.660  42.490  38.290  1.00  0.00           H
ATOM   3070  CD  LYS A 846      63.790  42.280  37.220  1.00  0.00           C
ATOM   3071  HD1 LYS A 846      63.400  41.670  38.070  1.00  0.00           H
ATOM   3072  HD2 LYS A 846      63.460  41.740  36.290  1.00  0.00           H
ATOM   3073  CE  LYS A 846      63.260  43.730  37.390  1.00  0.00           C
ATOM   3074  HE1 LYS A 846      63.700  44.200  38.300  1.00  0.00           H
ATOM   3075  HE2 LYS A 846      62.160  43.690  37.390  1.00  0.00           H
ATOM   3076  NZ  LYS A 846      63.670  44.490  36.190  1.00  0.00           N
ATOM   3077  HZ1 LYS A 846      64.640  44.800  36.450  1.00  0.00           H
ATOM   3078  HZ2 LYS A 846      63.020  45.280  36.030  1.00  0.00           H
ATOM   3079  HZ3 LYS A 846      63.660  43.860  35.360  1.00  0.00           H
ATOM   3080  C   LYS A 846      68.150  40.880  35.870  1.00  0.00           C
ATOM   3081  O   LYS A 846      68.160  40.020  34.960  1.00  0.00           O
ATOM   3082  N   THR A 847      68.740  42.020  35.810  1.00  0.00           N
ATOM   3083  HN  THR A 847      68.610  42.620  36.590  1.00  0.00           H
ATOM   3084  CA  THR A 847      69.400  42.540  34.660  1.00  0.00           C
ATOM   3085  HA  THR A 847      69.320  41.870  33.810  1.00  0.00           H
ATOM   3086  CB  THR A 847      68.960  43.910  34.240  1.00  0.00           C
ATOM   3087  HB  THR A 847      69.680  44.440  33.600  1.00  0.00           H
ATOM   3088  OG1 THR A 847      68.520  44.740  35.320  1.00  0.00           O
ATOM   3089  HG1 THR A 847      69.340  44.790  35.810  1.00  0.00           H
ATOM   3090  CG2 THR A 847      67.710  43.630  33.380  1.00  0.00           C
ATOM   3091 HG21 THR A 847      67.360  44.570  32.890  1.00  0.00           H
ATOM   3092 HG22 THR A 847      66.890  43.290  34.030  1.00  0.00           H
ATOM   3093 HG23 THR A 847      68.050  43.060  32.490  1.00  0.00           H
ATOM   3094  C   THR A 847      70.930  42.500  34.890  1.00  0.00           C
ATOM   3095  O   THR A 847      71.670  43.070  34.100  1.00  0.00           O
ATOM   3096  N   LYS A 848      71.440  41.740  35.860  1.00  0.00           N
ATOM   3097  HN  LYS A 848      70.870  41.240  36.510  1.00  0.00           H
ATOM   3098  CA  LYS A 848      72.820  41.420  35.960  1.00  0.00           C
ATOM   3099  HA  LYS A 848      73.250  42.390  35.760  1.00  0.00           H
ATOM   3100  CB  LYS A 848      73.160  40.800  37.290  1.00  0.00           C
ATOM   3101  HB1 LYS A 848      74.230  40.540  37.330  1.00  0.00           H
ATOM   3102  HB2 LYS A 848      72.790  39.750  37.430  1.00  0.00           H
ATOM   3103  CG  LYS A 848      72.870  41.700  38.540  1.00  0.00           C
ATOM   3104  HG1 LYS A 848      73.080  40.980  39.360  1.00  0.00           H
ATOM   3105  HG2 LYS A 848      71.830  42.090  38.470  1.00  0.00           H
ATOM   3106  CD  LYS A 848      73.870  42.890  38.690  1.00  0.00           C
ATOM   3107  HD1 LYS A 848      74.120  43.280  37.680  1.00  0.00           H
ATOM   3108  HD2 LYS A 848      74.800  42.420  39.090  1.00  0.00           H
ATOM   3109  CE  LYS A 848      73.430  43.960  39.680  1.00  0.00           C
ATOM   3110  HE1 LYS A 848      73.530  43.570  40.720  1.00  0.00           H
ATOM   3111  HE2 LYS A 848      72.360  44.180  39.500  1.00  0.00           H
ATOM   3112  NZ  LYS A 848      74.030  45.370  39.720  1.00  0.00           N
ATOM   3113  HZ1 LYS A 848      75.020  45.300  40.020  1.00  0.00           H
ATOM   3114  HZ2 LYS A 848      73.570  46.000  40.410  1.00  0.00           H
ATOM   3115  HZ3 LYS A 848      73.950  45.890  38.820  1.00  0.00           H
ATOM   3116  C   LYS A 848      73.330  40.520  34.750  1.00  0.00           C
ATOM   3117  O   LYS A 848      72.700  39.590  34.290  1.00  0.00           O
ATOM   3118  N   ARG A 849      74.550  40.880  34.390  1.00  0.00           N
ATOM   3119  HN  ARG A 849      75.040  41.560  34.910  1.00  0.00           H
ATOM   3120  CA  ARG A 849      75.310  40.150  33.300  1.00  0.00           C
ATOM   3121  HA  ARG A 849      74.650  40.200  32.440  1.00  0.00           H
ATOM   3122  CB  ARG A 849      76.650  40.900  32.940  1.00  0.00           C
ATOM   3123  HB1 ARG A 849      77.020  40.280  32.090  1.00  0.00           H
ATOM   3124  HB2 ARG A 849      77.380  41.010  33.770  1.00  0.00           H
ATOM   3125  CG  ARG A 849      76.340  42.240  32.350  1.00  0.00           C
ATOM   3126  HG1 ARG A 849      75.730  42.900  33.010  1.00  0.00           H
ATOM   3127  HG2 ARG A 849      75.680  42.100  31.460  1.00  0.00           H
ATOM   3128  CD  ARG A 849      77.590  42.980  31.650  1.00  0.00           C
ATOM   3129  HD1 ARG A 849      77.880  42.460  30.700  1.00  0.00           H
ATOM   3130  HD2 ARG A 849      78.460  43.120  32.320  1.00  0.00           H
ATOM   3131  NE  ARG A 849      77.090  44.340  31.270  1.00  0.00           N
ATOM   3132  HE  ARG A 849      76.130  44.610  31.380  1.00  0.00           H
ATOM   3133  CZ  ARG A 849      77.800  45.240  30.580  1.00  0.00           C
ATOM   3134  NH1 ARG A 849      77.230  46.410  30.340  1.00  0.00           N
ATOM   3135 HH11 ARG A 849      76.240  46.290  30.200  1.00  0.00           H
ATOM   3136 HH12 ARG A 849      77.640  47.050  29.680  1.00  0.00           H
ATOM   3137  NH2 ARG A 849      79.060  45.130  30.280  1.00  0.00           N
ATOM   3138 HH21 ARG A 849      79.510  44.240  30.230  1.00  0.00           H
ATOM   3139 HH22 ARG A 849      79.630  45.900  30.000  1.00  0.00           H
ATOM   3140  C   ARG A 849      75.590  38.690  33.500  1.00  0.00           C
ATOM   3141  O   ARG A 849      75.450  37.880  32.600  1.00  0.00           O
ATOM   3142  N   TYR A 850      75.960  38.400  34.750  1.00  0.00           N
ATOM   3143  HN  TYR A 850      76.040  39.090  35.460  1.00  0.00           H
ATOM   3144  CA  TYR A 850      76.220  37.060  35.310  1.00  0.00           C
ATOM   3145  HA  TYR A 850      76.700  36.510  34.510  1.00  0.00           H
ATOM   3146  CB  TYR A 850      77.060  37.210  36.560  1.00  0.00           C
ATOM   3147  HB1 TYR A 850      78.050  37.480  36.120  1.00  0.00           H
ATOM   3148  HB2 TYR A 850      77.250  36.290  37.150  1.00  0.00           H
ATOM   3149  CG  TYR A 850      76.690  38.200  37.580  1.00  0.00           C
ATOM   3150  CD1 TYR A 850      77.240  39.530  37.560  1.00  0.00           C
ATOM   3151  HD1 TYR A 850      77.880  39.820  36.750  1.00  0.00           H
ATOM   3152  CE1 TYR A 850      77.090  40.350  38.680  1.00  0.00           C
ATOM   3153  HE1 TYR A 850      77.540  41.330  38.590  1.00  0.00           H
ATOM   3154  CZ  TYR A 850      76.250  40.070  39.760  1.00  0.00           C
ATOM   3155  OH  TYR A 850      76.120  40.950  40.880  1.00  0.00           O
ATOM   3156  HH  TYR A 850      76.400  41.840  40.640  1.00  0.00           H
ATOM   3157  CD2 TYR A 850      75.850  37.910  38.700  1.00  0.00           C
ATOM   3158  HD2 TYR A 850      75.440  36.910  38.830  1.00  0.00           H
ATOM   3159  CE2 TYR A 850      75.650  38.810  39.740  1.00  0.00           C
ATOM   3160  HE2 TYR A 850      75.090  38.510  40.610  1.00  0.00           H
ATOM   3161  C   TYR A 850      74.970  36.330  35.640  1.00  0.00           C
ATOM   3162  O   TYR A 850      73.840  36.810  35.440  1.00  0.00           O
ATOM   3163  N   PHE A 851      75.270  35.080  36.020  1.00  0.00           N
ATOM   3164  HN  PHE A 851      76.230  34.780  36.000  1.00  0.00           H
ATOM   3165  CA  PHE A 851      74.260  34.090  36.330  1.00  0.00           C
ATOM   3166  HA  PHE A 851      74.920  33.320  36.710  1.00  0.00           H
ATOM   3167  CB  PHE A 851      73.350  34.430  37.610  1.00  0.00           C
ATOM   3168  HB1 PHE A 851      72.440  33.800  37.510  1.00  0.00           H
ATOM   3169  HB2 PHE A 851      73.200  35.520  37.670  1.00  0.00           H
ATOM   3170  CG  PHE A 851      73.930  34.040  38.920  1.00  0.00           C
ATOM   3171  CD1 PHE A 851      75.350  34.000  39.260  1.00  0.00           C
ATOM   3172  HD1 PHE A 851      76.100  34.350  38.550  1.00  0.00           H
ATOM   3173  CE1 PHE A 851      75.750  33.630  40.540  1.00  0.00           C
ATOM   3174  HE1 PHE A 851      76.800  33.490  40.700  1.00  0.00           H
ATOM   3175  CZ  PHE A 851      74.810  33.600  41.640  1.00  0.00           C
ATOM   3176  HZ  PHE A 851      75.170  33.570  42.660  1.00  0.00           H
ATOM   3177  CD2 PHE A 851      73.020  33.870  40.060  1.00  0.00           C
ATOM   3178  HD2 PHE A 851      71.980  33.900  39.810  1.00  0.00           H
ATOM   3179  CE2 PHE A 851      73.470  33.750  41.390  1.00  0.00           C
ATOM   3180  HE2 PHE A 851      72.800  33.760  42.240  1.00  0.00           H
ATOM   3181  C   PHE A 851      73.370  33.470  35.270  1.00  0.00           C
ATOM   3182  O   PHE A 851      73.010  34.160  34.350  1.00  0.00           O
ATOM   3183  N   PRO A 852      73.070  32.110  35.240  1.00  0.00           N
ATOM   3184  CD  PRO A 852      73.780  31.250  36.160  1.00  0.00           C
ATOM   3185  HD1 PRO A 852      73.400  31.310  37.200  1.00  0.00           H
ATOM   3186  HD2 PRO A 852      74.880  31.430  36.200  1.00  0.00           H
ATOM   3187  CA  PRO A 852      71.950  31.500  34.570  1.00  0.00           C
ATOM   3188  HA  PRO A 852      72.320  31.420  33.570  1.00  0.00           H
ATOM   3189  CB  PRO A 852      71.950  30.090  35.170  1.00  0.00           C
ATOM   3190  HB1 PRO A 852      71.520  29.280  34.550  1.00  0.00           H
ATOM   3191  HB2 PRO A 852      71.380  30.120  36.120  1.00  0.00           H
ATOM   3192  CG  PRO A 852      73.360  29.890  35.570  1.00  0.00           C
ATOM   3193  HG1 PRO A 852      73.690  28.970  36.100  1.00  0.00           H
ATOM   3194  HG2 PRO A 852      73.870  29.880  34.580  1.00  0.00           H
ATOM   3195  C   PRO A 852      70.700  32.280  34.520  1.00  0.00           C
ATOM   3196  O   PRO A 852      70.210  32.770  35.510  1.00  0.00           O
ATOM   3197  N   THR A 853      70.180  32.460  33.330  1.00  0.00           N
ATOM   3198  HN  THR A 853      70.590  32.040  32.530  1.00  0.00           H
ATOM   3199  CA  THR A 853      69.090  33.370  33.020  1.00  0.00           C
ATOM   3200  HA  THR A 853      69.520  34.350  33.170  1.00  0.00           H
ATOM   3201  CB  THR A 853      68.680  33.080  31.600  1.00  0.00           C
ATOM   3202  HB  THR A 853      68.640  31.980  31.400  1.00  0.00           H
ATOM   3203  OG1 THR A 853      69.740  33.500  30.830  1.00  0.00           O
ATOM   3204  HG1 THR A 853      70.460  32.860  30.770  1.00  0.00           H
ATOM   3205  CG2 THR A 853      67.440  33.800  31.040  1.00  0.00           C
ATOM   3206 HG21 THR A 853      67.670  34.870  30.840  1.00  0.00           H
ATOM   3207 HG22 THR A 853      66.520  33.780  31.660  1.00  0.00           H
ATOM   3208 HG23 THR A 853      67.150  33.320  30.090  1.00  0.00           H
ATOM   3209  C   THR A 853      67.910  33.070  33.820  1.00  0.00           C
ATOM   3210  O   THR A 853      67.240  33.920  34.360  1.00  0.00           O
ATOM   3211  N   LYS A 854      67.570  31.800  34.050  1.00  0.00           N
ATOM   3212  HN  LYS A 854      67.990  30.990  33.660  1.00  0.00           H
ATOM   3213  CA  LYS A 854      66.290  31.590  34.720  1.00  0.00           C
ATOM   3214  HA  LYS A 854      65.460  32.230  34.460  1.00  0.00           H
ATOM   3215  CB  LYS A 854      65.680  30.280  34.260  1.00  0.00           C
ATOM   3216  HB1 LYS A 854      64.750  30.030  34.810  1.00  0.00           H
ATOM   3217  HB2 LYS A 854      66.370  29.420  34.450  1.00  0.00           H
ATOM   3218  CG  LYS A 854      65.540  30.220  32.790  1.00  0.00           C
ATOM   3219  HG1 LYS A 854      64.990  29.290  32.540  1.00  0.00           H
ATOM   3220  HG2 LYS A 854      66.530  30.230  32.290  1.00  0.00           H
ATOM   3221  CD  LYS A 854      64.620  31.350  32.270  1.00  0.00           C
ATOM   3222  HD1 LYS A 854      64.940  32.390  32.520  1.00  0.00           H
ATOM   3223  HD2 LYS A 854      63.640  31.150  32.760  1.00  0.00           H
ATOM   3224  CE  LYS A 854      64.350  31.400  30.780  1.00  0.00           C
ATOM   3225  HE1 LYS A 854      65.270  31.600  30.170  1.00  0.00           H
ATOM   3226  HE2 LYS A 854      63.550  32.100  30.460  1.00  0.00           H
ATOM   3227  NZ  LYS A 854      63.910  30.080  30.250  1.00  0.00           N
ATOM   3228  HZ1 LYS A 854      64.540  29.260  30.420  1.00  0.00           H
ATOM   3229  HZ2 LYS A 854      63.840  30.130  29.220  1.00  0.00           H
ATOM   3230  HZ3 LYS A 854      63.020  30.030  30.780  1.00  0.00           H
ATOM   3231  C   LYS A 854      66.530  31.630  36.230  1.00  0.00           C
ATOM   3232  O   LYS A 854      65.600  31.910  37.000  1.00  0.00           O
ATOM   3233  N   VAL A 855      67.790  31.510  36.750  1.00  0.00           N
ATOM   3234  HN  VAL A 855      68.540  31.270  36.130  1.00  0.00           H
ATOM   3235  CA  VAL A 855      68.080  31.450  38.130  1.00  0.00           C
ATOM   3236  HA  VAL A 855      67.290  30.850  38.590  1.00  0.00           H
ATOM   3237  CB  VAL A 855      69.350  30.720  38.330  1.00  0.00           C
ATOM   3238  HB  VAL A 855      70.100  31.120  37.620  1.00  0.00           H
ATOM   3239  CG1 VAL A 855      69.830  30.860  39.780  1.00  0.00           C
ATOM   3240 HG11 VAL A 855      70.280  31.820  40.090  1.00  0.00           H
ATOM   3241 HG12 VAL A 855      70.500  29.990  39.910  1.00  0.00           H
ATOM   3242 HG13 VAL A 855      68.970  30.650  40.450  1.00  0.00           H
ATOM   3243  CG2 VAL A 855      69.170  29.270  37.940  1.00  0.00           C
ATOM   3244 HG21 VAL A 855      69.130  29.110  36.840  1.00  0.00           H
ATOM   3245 HG22 VAL A 855      68.210  28.840  38.320  1.00  0.00           H
ATOM   3246 HG23 VAL A 855      69.980  28.650  38.370  1.00  0.00           H
ATOM   3247  C   VAL A 855      68.040  32.810  38.730  1.00  0.00           C
ATOM   3248  O   VAL A 855      67.390  33.060  39.750  1.00  0.00           O
ATOM   3249  N   ARG A 856      68.630  33.670  38.060  1.00  0.00           N
ATOM   3250  HN  ARG A 856      69.060  33.260  37.250  1.00  0.00           H
ATOM   3251  CA  ARG A 856      68.810  35.120  38.030  1.00  0.00           C
ATOM   3252  HA  ARG A 856      69.410  35.430  38.870  1.00  0.00           H
ATOM   3253  CB  ARG A 856      69.590  35.550  36.760  1.00  0.00           C
ATOM   3254  HB1 ARG A 856      69.050  35.220  35.840  1.00  0.00           H
ATOM   3255  HB2 ARG A 856      70.540  34.990  36.640  1.00  0.00           H
ATOM   3256  CG  ARG A 856      69.870  37.020  36.670  1.00  0.00           C
ATOM   3257  HG1 ARG A 856      70.820  37.260  37.200  1.00  0.00           H
ATOM   3258  HG2 ARG A 856      69.160  37.710  37.170  1.00  0.00           H
ATOM   3259  CD  ARG A 856      69.890  37.600  35.230  1.00  0.00           C
ATOM   3260  HD1 ARG A 856      70.050  38.700  35.290  1.00  0.00           H
ATOM   3261  HD2 ARG A 856      68.920  37.490  34.700  1.00  0.00           H
ATOM   3262  NE  ARG A 856      71.040  36.980  34.500  1.00  0.00           N
ATOM   3263  HE  ARG A 856      71.990  36.890  34.810  1.00  0.00           H
ATOM   3264  CZ  ARG A 856      71.180  36.930  33.230  1.00  0.00           C
ATOM   3265  NH1 ARG A 856      70.150  37.190  32.390  1.00  0.00           N
ATOM   3266 HH11 ARG A 856      69.210  37.200  32.710  1.00  0.00           H
ATOM   3267 HH12 ARG A 856      70.220  36.990  31.410  1.00  0.00           H
ATOM   3268  NH2 ARG A 856      72.370  36.650  32.790  1.00  0.00           N
ATOM   3269 HH21 ARG A 856      72.490  36.560  31.800  1.00  0.00           H
ATOM   3270 HH22 ARG A 856      73.130  36.410  33.390  1.00  0.00           H
ATOM   3271  C   ARG A 856      67.480  35.750  38.150  1.00  0.00           C
ATOM   3272  O   ARG A 856      67.320  36.570  39.080  1.00  0.00           O
ATOM   3273  N   SER A 857      66.560  35.430  37.220  1.00  0.00           N
ATOM   3274  HN  SER A 857      66.630  34.710  36.540  1.00  0.00           H
ATOM   3275  CA  SER A 857      65.150  35.930  37.360  1.00  0.00           C
ATOM   3276  HA  SER A 857      65.130  37.000  37.340  1.00  0.00           H
ATOM   3277  CB  SER A 857      64.290  35.470  36.170  1.00  0.00           C
ATOM   3278  HB1 SER A 857      63.210  35.590  36.410  1.00  0.00           H
ATOM   3279  HB2 SER A 857      64.600  34.400  36.130  1.00  0.00           H
ATOM   3280  OG  SER A 857      64.660  36.110  34.980  1.00  0.00           O
ATOM   3281  HG1 SER A 857      64.390  35.560  34.240  1.00  0.00           H
ATOM   3282  C   SER A 857      64.550  35.480  38.680  1.00  0.00           C
ATOM   3283  O   SER A 857      63.850  36.260  39.330  1.00  0.00           O
ATOM   3284  N   THR A 858      64.790  34.290  39.100  1.00  0.00           N
ATOM   3285  HN  THR A 858      65.300  33.560  38.650  1.00  0.00           H
ATOM   3286  CA  THR A 858      64.130  33.700  40.270  1.00  0.00           C
ATOM   3287  HA  THR A 858      63.060  33.810  40.170  1.00  0.00           H
ATOM   3288  CB  THR A 858      64.360  32.190  40.320  1.00  0.00           C
ATOM   3289  HB  THR A 858      65.420  31.910  40.480  1.00  0.00           H
ATOM   3290  OG1 THR A 858      63.880  31.450  39.220  1.00  0.00           O
ATOM   3291  HG1 THR A 858      64.460  31.540  38.470  1.00  0.00           H
ATOM   3292  CG2 THR A 858      63.500  31.640  41.530  1.00  0.00           C
ATOM   3293 HG21 THR A 858      62.470  32.010  41.380  1.00  0.00           H
ATOM   3294 HG22 THR A 858      63.770  31.970  42.560  1.00  0.00           H
ATOM   3295 HG23 THR A 858      63.450  30.540  41.400  1.00  0.00           H
ATOM   3296  C   THR A 858      64.610  34.370  41.590  1.00  0.00           C
ATOM   3297  O   THR A 858      63.860  34.550  42.580  1.00  0.00           O
ATOM   3298  N   ILE A 859      65.780  34.950  41.500  1.00  0.00           N
ATOM   3299  HN  ILE A 859      66.260  34.760  40.650  1.00  0.00           H
ATOM   3300  CA  ILE A 859      66.360  35.790  42.600  1.00  0.00           C
ATOM   3301  HA  ILE A 859      66.220  35.200  43.490  1.00  0.00           H
ATOM   3302  CB  ILE A 859      67.870  36.030  42.410  1.00  0.00           C
ATOM   3303  HB  ILE A 859      67.940  36.260  41.330  1.00  0.00           H
ATOM   3304  CG2 ILE A 859      68.530  37.310  43.050  1.00  0.00           C
ATOM   3305 HG21 ILE A 859      68.250  38.150  42.380  1.00  0.00           H
ATOM   3306 HG22 ILE A 859      69.630  37.170  43.020  1.00  0.00           H
ATOM   3307 HG23 ILE A 859      68.200  37.470  44.110  1.00  0.00           H
ATOM   3308  CG1 ILE A 859      68.610  34.720  42.800  1.00  0.00           C
ATOM   3309 HG11 ILE A 859      67.900  33.870  42.610  1.00  0.00           H
ATOM   3310 HG12 ILE A 859      68.780  34.640  43.890  1.00  0.00           H
ATOM   3311  CD  ILE A 859      69.930  34.380  42.100  1.00  0.00           C
ATOM   3312  HD1 ILE A 859      70.710  35.130  42.340  1.00  0.00           H
ATOM   3313  HD2 ILE A 859      69.760  34.390  40.990  1.00  0.00           H
ATOM   3314  HD3 ILE A 859      70.360  33.390  42.350  1.00  0.00           H
ATOM   3315  C   ILE A 859      65.570  37.050  42.850  1.00  0.00           C
ATOM   3316  O   ILE A 859      65.140  37.390  43.980  1.00  0.00           O
ATOM   3317  N   SER A 860      65.240  37.770  41.780  1.00  0.00           N
ATOM   3318  HN  SER A 860      65.450  37.580  40.820  1.00  0.00           H
ATOM   3319  CA  SER A 860      64.390  38.910  41.820  1.00  0.00           C
ATOM   3320  HA  SER A 860      64.700  39.330  42.770  1.00  0.00           H
ATOM   3321  CB  SER A 860      64.470  39.960  40.710  1.00  0.00           C
ATOM   3322  HB1 SER A 860      63.890  40.850  41.050  1.00  0.00           H
ATOM   3323  HB2 SER A 860      63.880  39.710  39.810  1.00  0.00           H
ATOM   3324  OG  SER A 860      65.800  40.410  40.400  1.00  0.00           O
ATOM   3325  HG1 SER A 860      66.100  40.670  41.270  1.00  0.00           H
ATOM   3326  C   SER A 860      62.910  38.630  41.950  1.00  0.00           C
ATOM   3327  O   SER A 860      62.170  39.490  42.420  1.00  0.00           O
ATOM   3328  N   ASP A 861      62.380  37.400  41.550  1.00  0.00           N
ATOM   3329  HN  ASP A 861      62.970  36.670  41.220  1.00  0.00           H
ATOM   3330  CA  ASP A 861      60.970  37.030  41.700  1.00  0.00           C
ATOM   3331  HA  ASP A 861      60.310  37.750  41.240  1.00  0.00           H
ATOM   3332  CB  ASP A 861      60.640  35.620  40.980  1.00  0.00           C
ATOM   3333  HB1 ASP A 861      59.590  35.300  41.180  1.00  0.00           H
ATOM   3334  HB2 ASP A 861      61.320  34.770  41.220  1.00  0.00           H
ATOM   3335  CG  ASP A 861      60.540  35.860  39.490  1.00  0.00           C
ATOM   3336  OD1 ASP A 861      60.680  34.850  38.770  1.00  0.00           O
ATOM   3337  OD2 ASP A 861      60.250  37.050  39.050  1.00  0.00           O
ATOM   3338  C   ASP A 861      60.550  36.700  43.120  1.00  0.00           C
ATOM   3339  O   ASP A 861      59.350  36.880  43.500  1.00  0.00           O
ATOM   3340  N   PHE A 862      61.530  36.320  43.900  1.00  0.00           N
ATOM   3341  HN  PHE A 862      62.450  36.200  43.530  1.00  0.00           H
ATOM   3342  CA  PHE A 862      61.390  36.070  45.300  1.00  0.00           C
ATOM   3343  HA  PHE A 862      60.360  36.160  45.600  1.00  0.00           H
ATOM   3344  CB  PHE A 862      61.920  34.640  45.590  1.00  0.00           C
ATOM   3345  HB1 PHE A 862      62.070  34.490  46.680  1.00  0.00           H
ATOM   3346  HB2 PHE A 862      62.920  34.350  45.200  1.00  0.00           H
ATOM   3347  CG  PHE A 862      60.930  33.600  45.110  1.00  0.00           C
ATOM   3348  CD1 PHE A 862      59.980  33.030  46.010  1.00  0.00           C
ATOM   3349  HD1 PHE A 862      59.970  33.220  47.080  1.00  0.00           H
ATOM   3350  CE1 PHE A 862      59.380  31.800  45.610  1.00  0.00           C
ATOM   3351  HE1 PHE A 862      58.760  31.310  46.350  1.00  0.00           H
ATOM   3352  CZ  PHE A 862      59.420  31.240  44.330  1.00  0.00           C
ATOM   3353  HZ  PHE A 862      58.820  30.380  44.080  1.00  0.00           H
ATOM   3354  CD2 PHE A 862      61.000  33.120  43.840  1.00  0.00           C
ATOM   3355  HD2 PHE A 862      61.670  33.590  43.130  1.00  0.00           H
ATOM   3356  CE2 PHE A 862      60.250  31.990  43.460  1.00  0.00           C
ATOM   3357  HE2 PHE A 862      60.460  31.600  42.480  1.00  0.00           H
ATOM   3358  C   PHE A 862      62.050  37.090  46.280  1.00  0.00           C
ATOM   3359  O   PHE A 862      62.240  36.790  47.440  1.00  0.00           O
ATOM   3360  N   ALA A 863      62.340  38.360  45.800  1.00  0.00           N
ATOM   3361  HN  ALA A 863      62.010  38.520  44.870  1.00  0.00           H
ATOM   3362  CA  ALA A 863      63.160  39.470  46.280  1.00  0.00           C
ATOM   3363  HA  ALA A 863      64.150  39.050  46.460  1.00  0.00           H
ATOM   3364  CB  ALA A 863      63.200  40.710  45.360  1.00  0.00           C
ATOM   3365  HB1 ALA A 863      63.820  40.370  44.510  1.00  0.00           H
ATOM   3366  HB2 ALA A 863      63.660  41.540  45.930  1.00  0.00           H
ATOM   3367  HB3 ALA A 863      62.200  41.030  45.020  1.00  0.00           H
ATOM   3368  C   ALA A 863      62.810  39.910  47.780  1.00  0.00           C
ATOM   3369  O   ALA A 863      63.670  39.880  48.660  1.00  0.00           O
ATOM   3370  N   VAL A 864      61.560  40.270  48.100  1.00  0.00           N
ATOM   3371  HN  VAL A 864      60.900  40.200  47.360  1.00  0.00           H
ATOM   3372  CA  VAL A 864      61.020  40.600  49.390  1.00  0.00           C
ATOM   3373  HA  VAL A 864      61.640  41.360  49.850  1.00  0.00           H
ATOM   3374  CB  VAL A 864      59.600  41.110  49.210  1.00  0.00           C
ATOM   3375  HB  VAL A 864      58.930  40.420  48.660  1.00  0.00           H
ATOM   3376  CG1 VAL A 864      58.990  41.350  50.650  1.00  0.00           C
ATOM   3377 HG11 VAL A 864      59.610  42.140  51.150  1.00  0.00           H
ATOM   3378 HG12 VAL A 864      58.990  40.480  51.340  1.00  0.00           H
ATOM   3379 HG13 VAL A 864      57.960  41.780  50.600  1.00  0.00           H
ATOM   3380  CG2 VAL A 864      59.670  42.440  48.540  1.00  0.00           C
ATOM   3381 HG21 VAL A 864      59.690  42.350  47.440  1.00  0.00           H
ATOM   3382 HG22 VAL A 864      60.550  43.100  48.740  1.00  0.00           H
ATOM   3383 HG23 VAL A 864      58.730  42.910  48.910  1.00  0.00           H
ATOM   3384  C   VAL A 864      60.950  39.410  50.370  1.00  0.00           C
ATOM   3385  O   VAL A 864      61.420  39.490  51.500  1.00  0.00           O
ATOM   3386  N   PHE A 865      60.680  38.220  49.840  1.00  0.00           N
ATOM   3387  HN  PHE A 865      60.540  38.130  48.850  1.00  0.00           H
ATOM   3388  CA  PHE A 865      60.830  36.980  50.550  1.00  0.00           C
ATOM   3389  HA  PHE A 865      60.350  37.040  51.520  1.00  0.00           H
ATOM   3390  CB  PHE A 865      60.130  35.930  49.710  1.00  0.00           C
ATOM   3391  HB1 PHE A 865      60.510  35.720  48.680  1.00  0.00           H
ATOM   3392  HB2 PHE A 865      59.100  36.320  49.680  1.00  0.00           H
ATOM   3393  CG  PHE A 865      60.140  34.590  50.350  1.00  0.00           C
ATOM   3394  CD1 PHE A 865      61.110  33.640  49.970  1.00  0.00           C
ATOM   3395  HD1 PHE A 865      61.960  34.040  49.420  1.00  0.00           H
ATOM   3396  CE1 PHE A 865      61.100  32.410  50.560  1.00  0.00           C
ATOM   3397  HE1 PHE A 865      61.860  31.670  50.340  1.00  0.00           H
ATOM   3398  CZ  PHE A 865      60.050  31.950  51.410  1.00  0.00           C
ATOM   3399  HZ  PHE A 865      60.260  31.020  51.910  1.00  0.00           H
ATOM   3400  CD2 PHE A 865      59.090  34.160  51.160  1.00  0.00           C
ATOM   3401  HD2 PHE A 865      58.270  34.810  51.430  1.00  0.00           H
ATOM   3402  CE2 PHE A 865      59.040  32.840  51.740  1.00  0.00           C
ATOM   3403  HE2 PHE A 865      58.240  32.550  52.390  1.00  0.00           H
ATOM   3404  C   PHE A 865      62.300  36.660  50.960  1.00  0.00           C
ATOM   3405  O   PHE A 865      62.580  36.480  52.150  1.00  0.00           O
ATOM   3406  N   LEU A 866      63.260  36.760  49.980  1.00  0.00           N
ATOM   3407  HN  LEU A 866      62.970  37.040  49.070  1.00  0.00           H
ATOM   3408  CA  LEU A 866      64.680  36.770  50.170  1.00  0.00           C
ATOM   3409  HA  LEU A 866      64.900  35.860  50.700  1.00  0.00           H
ATOM   3410  CB  LEU A 866      65.630  36.880  48.950  1.00  0.00           C
ATOM   3411  HB1 LEU A 866      66.670  37.250  49.110  1.00  0.00           H
ATOM   3412  HB2 LEU A 866      65.170  37.590  48.230  1.00  0.00           H
ATOM   3413  CG  LEU A 866      65.920  35.460  48.250  1.00  0.00           C
ATOM   3414  HG  LEU A 866      64.950  34.920  48.290  1.00  0.00           H
ATOM   3415  CD1 LEU A 866      66.250  35.650  46.810  1.00  0.00           C
ATOM   3416 HD11 LEU A 866      65.590  36.400  46.340  1.00  0.00           H
ATOM   3417 HD12 LEU A 866      66.070  34.690  46.290  1.00  0.00           H
ATOM   3418 HD13 LEU A 866      67.320  35.900  46.600  1.00  0.00           H
ATOM   3419  CD2 LEU A 866      67.080  34.710  48.950  1.00  0.00           C
ATOM   3420 HD21 LEU A 866      67.170  33.650  48.650  1.00  0.00           H
ATOM   3421 HD22 LEU A 866      66.900  34.830  50.040  1.00  0.00           H
ATOM   3422 HD23 LEU A 866      68.080  35.160  48.720  1.00  0.00           H
ATOM   3423  C   LEU A 866      65.130  37.790  51.240  1.00  0.00           C
ATOM   3424  O   LEU A 866      65.890  37.420  52.110  1.00  0.00           O
ATOM   3425  N   THR A 867      64.810  39.080  51.160  1.00  0.00           N
ATOM   3426  HN  THR A 867      64.230  39.290  50.380  1.00  0.00           H
ATOM   3427  CA  THR A 867      65.120  40.160  52.120  1.00  0.00           C
ATOM   3428  HA  THR A 867      66.190  40.320  52.150  1.00  0.00           H
ATOM   3429  CB  THR A 867      64.430  41.450  51.690  1.00  0.00           C
ATOM   3430  HB  THR A 867      63.330  41.300  51.740  1.00  0.00           H
ATOM   3431  OG1 THR A 867      64.770  41.950  50.400  1.00  0.00           O
ATOM   3432  HG1 THR A 867      64.430  41.260  49.840  1.00  0.00           H
ATOM   3433  CG2 THR A 867      64.820  42.610  52.660  1.00  0.00           C
ATOM   3434 HG21 THR A 867      64.430  42.460  53.690  1.00  0.00           H
ATOM   3435 HG22 THR A 867      64.490  43.590  52.270  1.00  0.00           H
ATOM   3436 HG23 THR A 867      65.930  42.560  52.770  1.00  0.00           H
ATOM   3437  C   THR A 867      64.790  39.750  53.530  1.00  0.00           C
ATOM   3438  O   THR A 867      65.630  40.000  54.390  1.00  0.00           O
ATOM   3439  N   ILE A 868      63.530  39.230  53.760  1.00  0.00           N
ATOM   3440  HN  ILE A 868      62.920  39.200  52.960  1.00  0.00           H
ATOM   3441  CA  ILE A 868      63.110  38.660  55.060  1.00  0.00           C
ATOM   3442  HA  ILE A 868      63.220  39.420  55.810  1.00  0.00           H
ATOM   3443  CB  ILE A 868      61.580  38.430  54.970  1.00  0.00           C
ATOM   3444  HB  ILE A 868      61.330  37.820  54.070  1.00  0.00           H
ATOM   3445  CG2 ILE A 868      60.910  37.620  56.170  1.00  0.00           C
ATOM   3446 HG21 ILE A 868      61.030  38.230  57.080  1.00  0.00           H
ATOM   3447 HG22 ILE A 868      61.410  36.650  56.370  1.00  0.00           H
ATOM   3448 HG23 ILE A 868      59.820  37.450  56.000  1.00  0.00           H
ATOM   3449  CG1 ILE A 868      60.810  39.720  54.690  1.00  0.00           C
ATOM   3450 HG11 ILE A 868      61.430  40.530  54.280  1.00  0.00           H
ATOM   3451 HG12 ILE A 868      60.410  40.110  55.650  1.00  0.00           H
ATOM   3452  CD  ILE A 868      59.450  39.600  53.920  1.00  0.00           C
ATOM   3453  HD1 ILE A 868      58.690  38.960  54.420  1.00  0.00           H
ATOM   3454  HD2 ILE A 868      59.670  39.010  53.000  1.00  0.00           H
ATOM   3455  HD3 ILE A 868      59.050  40.550  53.530  1.00  0.00           H
ATOM   3456  C   ILE A 868      63.910  37.450  55.550  1.00  0.00           C
ATOM   3457  O   ILE A 868      64.320  37.520  56.690  1.00  0.00           O
ATOM   3458  N   VAL A 869      64.110  36.410  54.720  1.00  0.00           N
ATOM   3459  HN  VAL A 869      63.600  36.420  53.870  1.00  0.00           H
ATOM   3460  CA  VAL A 869      64.890  35.240  55.030  1.00  0.00           C
ATOM   3461  HA  VAL A 869      64.510  34.660  55.850  1.00  0.00           H
ATOM   3462  CB  VAL A 869      64.810  34.310  53.830  1.00  0.00           C
ATOM   3463  HB  VAL A 869      64.990  34.970  52.950  1.00  0.00           H
ATOM   3464  CG1 VAL A 869      65.750  33.100  53.900  1.00  0.00           C
ATOM   3465 HG11 VAL A 869      65.560  32.410  53.050  1.00  0.00           H
ATOM   3466 HG12 VAL A 869      65.530  32.540  54.810  1.00  0.00           H
ATOM   3467 HG13 VAL A 869      66.820  33.410  53.780  1.00  0.00           H
ATOM   3468  CG2 VAL A 869      63.390  33.770  53.780  1.00  0.00           C
ATOM   3469 HG21 VAL A 869      63.260  33.150  52.860  1.00  0.00           H
ATOM   3470 HG22 VAL A 869      62.690  34.630  53.670  1.00  0.00           H
ATOM   3471 HG23 VAL A 869      63.010  33.160  54.620  1.00  0.00           H
ATOM   3472  C   VAL A 869      66.340  35.490  55.420  1.00  0.00           C
ATOM   3473  O   VAL A 869      66.760  35.000  56.460  1.00  0.00           O
ATOM   3474  N   ILE A 870      67.020  36.400  54.600  1.00  0.00           N
ATOM   3475  HN  ILE A 870      66.660  36.830  53.770  1.00  0.00           H
ATOM   3476  CA  ILE A 870      68.370  36.850  54.950  1.00  0.00           C
ATOM   3477  HA  ILE A 870      68.940  35.950  55.110  1.00  0.00           H
ATOM   3478  CB  ILE A 870      69.040  37.540  53.710  1.00  0.00           C
ATOM   3479  HB  ILE A 870      68.290  38.320  53.440  1.00  0.00           H
ATOM   3480  CG2 ILE A 870      70.420  38.200  54.050  1.00  0.00           C
ATOM   3481 HG21 ILE A 870      70.380  38.930  54.890  1.00  0.00           H
ATOM   3482 HG22 ILE A 870      70.790  38.840  53.220  1.00  0.00           H
ATOM   3483 HG23 ILE A 870      71.170  37.420  54.270  1.00  0.00           H
ATOM   3484  CG1 ILE A 870      69.180  36.490  52.520  1.00  0.00           C
ATOM   3485 HG11 ILE A 870      68.440  35.680  52.660  1.00  0.00           H
ATOM   3486 HG12 ILE A 870      70.150  35.970  52.630  1.00  0.00           H
ATOM   3487  CD  ILE A 870      69.020  37.190  51.180  1.00  0.00           C
ATOM   3488  HD1 ILE A 870      69.790  37.980  51.010  1.00  0.00           H
ATOM   3489  HD2 ILE A 870      68.040  37.710  51.210  1.00  0.00           H
ATOM   3490  HD3 ILE A 870      69.000  36.500  50.300  1.00  0.00           H
ATOM   3491  C   ILE A 870      68.480  37.650  56.350  1.00  0.00           C
ATOM   3492  O   ILE A 870      69.370  37.400  57.180  1.00  0.00           O
ATOM   3493  N   MET A 871      67.520  38.600  56.650  1.00  0.00           N
ATOM   3494  HN  MET A 871      66.980  38.940  55.890  1.00  0.00           H
ATOM   3495  CA  MET A 871      67.420  39.330  57.890  1.00  0.00           C
ATOM   3496  HA  MET A 871      68.390  39.770  58.070  1.00  0.00           H
ATOM   3497  CB  MET A 871      66.350  40.480  57.890  1.00  0.00           C
ATOM   3498  HB1 MET A 871      66.380  40.990  58.880  1.00  0.00           H
ATOM   3499  HB2 MET A 871      65.360  40.060  57.640  1.00  0.00           H
ATOM   3500  CG  MET A 871      66.710  41.630  56.860  1.00  0.00           C
ATOM   3501  HG1 MET A 871      65.750  42.210  56.860  1.00  0.00           H
ATOM   3502  HG2 MET A 871      66.860  41.190  55.850  1.00  0.00           H
ATOM   3503  SD  MET A 871      68.160  42.730  57.320  1.00  0.00           S
ATOM   3504  CE  MET A 871      68.570  43.470  55.730  1.00  0.00           C
ATOM   3505  HE1 MET A 871      67.680  43.360  55.090  1.00  0.00           H
ATOM   3506  HE2 MET A 871      69.500  43.070  55.280  1.00  0.00           H
ATOM   3507  HE3 MET A 871      68.880  44.540  55.780  1.00  0.00           H
ATOM   3508  C   MET A 871      67.180  38.390  59.050  1.00  0.00           C
ATOM   3509  O   MET A 871      67.910  38.600  60.040  1.00  0.00           O
ATOM   3510  N   VAL A 872      66.260  37.440  59.070  1.00  0.00           N
ATOM   3511  HN  VAL A 872      65.700  37.270  58.250  1.00  0.00           H
ATOM   3512  CA  VAL A 872      66.010  36.600  60.240  1.00  0.00           C
ATOM   3513  HA  VAL A 872      65.880  37.250  61.090  1.00  0.00           H
ATOM   3514  CB  VAL A 872      64.660  35.870  60.210  1.00  0.00           C
ATOM   3515  HB  VAL A 872      64.390  35.310  61.140  1.00  0.00           H
ATOM   3516  CG1 VAL A 872      63.520  36.820  60.000  1.00  0.00           C
ATOM   3517 HG11 VAL A 872      62.520  36.350  60.140  1.00  0.00           H
ATOM   3518 HG12 VAL A 872      63.480  37.270  58.990  1.00  0.00           H
ATOM   3519 HG13 VAL A 872      63.550  37.710  60.650  1.00  0.00           H
ATOM   3520  CG2 VAL A 872      64.730  34.860  59.110  1.00  0.00           C
ATOM   3521 HG21 VAL A 872      65.160  35.290  58.170  1.00  0.00           H
ATOM   3522 HG22 VAL A 872      63.660  34.740  58.820  1.00  0.00           H
ATOM   3523 HG23 VAL A 872      65.240  33.890  59.320  1.00  0.00           H
ATOM   3524  C   VAL A 872      67.110  35.570  60.550  1.00  0.00           C
ATOM   3525  O   VAL A 872      67.340  35.160  61.670  1.00  0.00           O
ATOM   3526  N   THR A 873      67.900  35.190  59.540  1.00  0.00           N
ATOM   3527  HN  THR A 873      67.760  35.440  58.600  1.00  0.00           H
ATOM   3528  CA  THR A 873      69.100  34.370  59.820  1.00  0.00           C
ATOM   3529  HA  THR A 873      68.740  33.520  60.370  1.00  0.00           H
ATOM   3530  CB  THR A 873      69.710  34.010  58.440  1.00  0.00           C
ATOM   3531  HB  THR A 873      69.710  34.950  57.860  1.00  0.00           H
ATOM   3532  OG1 THR A 873      68.880  33.060  57.690  1.00  0.00           O
ATOM   3533  HG1 THR A 873      68.080  33.510  57.420  1.00  0.00           H
ATOM   3534  CG2 THR A 873      71.150  33.490  58.400  1.00  0.00           C
ATOM   3535 HG21 THR A 873      71.250  32.730  59.210  1.00  0.00           H
ATOM   3536 HG22 THR A 873      71.820  34.350  58.570  1.00  0.00           H
ATOM   3537 HG23 THR A 873      71.350  32.990  57.420  1.00  0.00           H
ATOM   3538  C   THR A 873      70.190  35.040  60.660  1.00  0.00           C
ATOM   3539  O   THR A 873      70.970  34.370  61.350  1.00  0.00           O
ATOM   3540  N   ILE A 874      70.340  36.330  60.530  1.00  0.00           N
ATOM   3541  HN  ILE A 874      69.780  36.930  59.960  1.00  0.00           H
ATOM   3542  CA  ILE A 874      71.320  37.060  61.270  1.00  0.00           C
ATOM   3543  HA  ILE A 874      72.190  36.450  61.410  1.00  0.00           H
ATOM   3544  CB  ILE A 874      71.760  38.320  60.550  1.00  0.00           C
ATOM   3545  HB  ILE A 874      70.940  39.040  60.700  1.00  0.00           H
ATOM   3546  CG2 ILE A 874      72.970  38.900  61.280  1.00  0.00           C
ATOM   3547 HG21 ILE A 874      73.280  39.800  60.730  1.00  0.00           H
ATOM   3548 HG22 ILE A 874      73.790  38.170  61.340  1.00  0.00           H
ATOM   3549 HG23 ILE A 874      72.740  39.230  62.320  1.00  0.00           H
ATOM   3550  CG1 ILE A 874      72.140  38.190  59.070  1.00  0.00           C
ATOM   3551 HG11 ILE A 874      72.420  39.200  58.700  1.00  0.00           H
ATOM   3552 HG12 ILE A 874      71.120  37.990  58.650  1.00  0.00           H
ATOM   3553  CD  ILE A 874      73.130  37.040  58.680  1.00  0.00           C
ATOM   3554  HD1 ILE A 874      74.220  37.210  58.810  1.00  0.00           H
ATOM   3555  HD2 ILE A 874      72.880  36.660  57.660  1.00  0.00           H
ATOM   3556  HD3 ILE A 874      72.930  36.110  59.270  1.00  0.00           H
ATOM   3557  C   ILE A 874      70.800  37.380  62.610  1.00  0.00           C
ATOM   3558  O   ILE A 874      71.530  37.250  63.560  1.00  0.00           O
ATOM   3559  N   ASP A 875      69.410  37.580  62.710  1.00  0.00           N
ATOM   3560  HN  ASP A 875      68.820  37.690  61.920  1.00  0.00           H
ATOM   3561  CA  ASP A 875      68.810  37.490  64.050  1.00  0.00           C
ATOM   3562  HA  ASP A 875      69.340  38.130  64.750  1.00  0.00           H
ATOM   3563  CB  ASP A 875      67.350  38.120  63.910  1.00  0.00           C
ATOM   3564  HB1 ASP A 875      66.720  37.270  63.580  1.00  0.00           H
ATOM   3565  HB2 ASP A 875      67.370  38.840  63.080  1.00  0.00           H
ATOM   3566  CG  ASP A 875      66.920  38.840  65.120  1.00  0.00           C
ATOM   3567  OD1 ASP A 875      65.740  39.240  65.270  1.00  0.00           O
ATOM   3568  OD2 ASP A 875      67.720  39.000  66.080  1.00  0.00           O
ATOM   3569  C   ASP A 875      68.880  36.090  64.780  1.00  0.00           C
ATOM   3570  O   ASP A 875      69.210  35.960  65.950  1.00  0.00           O
ATOM   3571  N   TYR A 876      68.650  34.980  64.040  1.00  0.00           N
ATOM   3572  HN  TYR A 876      68.380  35.110  63.090  1.00  0.00           H
ATOM   3573  CA  TYR A 876      68.830  33.660  64.560  1.00  0.00           C
ATOM   3574  HA  TYR A 876      68.360  33.480  65.520  1.00  0.00           H
ATOM   3575  CB  TYR A 876      68.070  32.720  63.590  1.00  0.00           C
ATOM   3576  HB1 TYR A 876      68.660  32.630  62.650  1.00  0.00           H
ATOM   3577  HB2 TYR A 876      67.110  33.130  63.230  1.00  0.00           H
ATOM   3578  CG  TYR A 876      67.800  31.320  64.080  1.00  0.00           C
ATOM   3579  CD1 TYR A 876      67.900  30.090  63.330  1.00  0.00           C
ATOM   3580  HD1 TYR A 876      68.280  30.140  62.310  1.00  0.00           H
ATOM   3581  CE1 TYR A 876      67.540  28.860  63.910  1.00  0.00           C
ATOM   3582  HE1 TYR A 876      67.680  27.970  63.310  1.00  0.00           H
ATOM   3583  CZ  TYR A 876      66.980  28.860  65.220  1.00  0.00           C
ATOM   3584  OH  TYR A 876      66.710  27.650  65.820  1.00  0.00           O
ATOM   3585  HH  TYR A 876      66.190  27.900  66.580  1.00  0.00           H
ATOM   3586  CD2 TYR A 876      67.170  31.210  65.370  1.00  0.00           C
ATOM   3587  HD2 TYR A 876      66.940  32.080  65.950  1.00  0.00           H
ATOM   3588  CE2 TYR A 876      66.780  30.040  65.920  1.00  0.00           C
ATOM   3589  HE2 TYR A 876      66.330  30.040  66.900  1.00  0.00           H
ATOM   3590  C   TYR A 876      70.250  33.250  64.880  1.00  0.00           C
ATOM   3591  O   TYR A 876      70.620  32.550  65.800  1.00  0.00           O
ATOM   3592  N   LEU A 877      71.210  33.730  64.140  1.00  0.00           N
ATOM   3593  HN  LEU A 877      71.000  34.200  63.290  1.00  0.00           H
ATOM   3594  CA  LEU A 877      72.640  33.500  64.340  1.00  0.00           C
ATOM   3595  HA  LEU A 877      72.850  32.470  64.600  1.00  0.00           H
ATOM   3596  CB  LEU A 877      73.340  33.850  62.960  1.00  0.00           C
ATOM   3597  HB1 LEU A 877      73.050  34.890  62.670  1.00  0.00           H
ATOM   3598  HB2 LEU A 877      73.040  33.110  62.190  1.00  0.00           H
ATOM   3599  CG  LEU A 877      74.900  33.810  63.000  1.00  0.00           C
ATOM   3600  HG  LEU A 877      75.400  34.500  63.700  1.00  0.00           H
ATOM   3601  CD1 LEU A 877      75.470  32.430  63.390  1.00  0.00           C
ATOM   3602 HD11 LEU A 877      76.560  32.390  63.630  1.00  0.00           H
ATOM   3603 HD12 LEU A 877      75.380  31.680  62.580  1.00  0.00           H
ATOM   3604 HD13 LEU A 877      75.010  32.030  64.320  1.00  0.00           H
ATOM   3605  CD2 LEU A 877      75.430  34.100  61.590  1.00  0.00           C
ATOM   3606 HD21 LEU A 877      74.890  33.370  60.960  1.00  0.00           H
ATOM   3607 HD22 LEU A 877      76.520  33.920  61.470  1.00  0.00           H
ATOM   3608 HD23 LEU A 877      75.050  35.110  61.330  1.00  0.00           H
ATOM   3609  C   LEU A 877      73.310  34.310  65.500  1.00  0.00           C
ATOM   3610  O   LEU A 877      73.790  33.770  66.450  1.00  0.00           O
ATOM   3611  N   VAL A 878      73.310  35.600  65.350  1.00  0.00           N
ATOM   3612  HN  VAL A 878      72.850  35.970  64.540  1.00  0.00           H
ATOM   3613  CA  VAL A 878      73.850  36.560  66.280  1.00  0.00           C
ATOM   3614  HA  VAL A 878      74.500  36.010  66.950  1.00  0.00           H
ATOM   3615  CB  VAL A 878      74.570  37.660  65.550  1.00  0.00           C
ATOM   3616  HB  VAL A 878      73.990  38.500  65.110  1.00  0.00           H
ATOM   3617  CG1 VAL A 878      75.500  38.310  66.640  1.00  0.00           C
ATOM   3618 HG11 VAL A 878      76.250  39.050  66.270  1.00  0.00           H
ATOM   3619 HG12 VAL A 878      76.180  37.570  67.120  1.00  0.00           H
ATOM   3620 HG13 VAL A 878      74.880  38.910  67.340  1.00  0.00           H
ATOM   3621  CG2 VAL A 878      75.410  37.060  64.440  1.00  0.00           C
ATOM   3622 HG21 VAL A 878      75.900  36.160  64.850  1.00  0.00           H
ATOM   3623 HG22 VAL A 878      76.220  37.780  64.160  1.00  0.00           H
ATOM   3624 HG23 VAL A 878      74.840  36.870  63.520  1.00  0.00           H
ATOM   3625  C   VAL A 878      72.870  37.280  67.280  1.00  0.00           C
ATOM   3626  O   VAL A 878      73.090  37.430  68.460  1.00  0.00           O
ATOM   3627  N   GLY A 879      71.720  37.800  66.690  1.00  0.00           N
ATOM   3628  HN  GLY A 879      71.630  37.590  65.720  1.00  0.00           H
ATOM   3629  CA  GLY A 879      70.700  38.610  67.470  1.00  0.00           C
ATOM   3630  HA1 GLY A 879      70.760  38.420  68.540  1.00  0.00           H
ATOM   3631  HA2 GLY A 879      69.790  38.160  67.070  1.00  0.00           H
ATOM   3632  C   GLY A 879      70.730  40.130  67.180  1.00  0.00           C
ATOM   3633  O   GLY A 879      71.780  40.710  67.550  1.00  0.00           O
ATOM   3634  N   VAL A 880      69.780  40.660  66.450  1.00  0.00           N
ATOM   3635  HN  VAL A 880      68.990  40.110  66.210  1.00  0.00           H
ATOM   3636  CA  VAL A 880      69.730  42.030  66.160  1.00  0.00           C
ATOM   3637  HA  VAL A 880      70.740  42.410  66.040  1.00  0.00           H
ATOM   3638  CB  VAL A 880      69.090  42.330  64.730  1.00  0.00           C
ATOM   3639  HB  VAL A 880      67.990  42.240  64.790  1.00  0.00           H
ATOM   3640  CG1 VAL A 880      69.440  43.750  64.330  1.00  0.00           C
ATOM   3641 HG11 VAL A 880      69.100  44.060  63.310  1.00  0.00           H
ATOM   3642 HG12 VAL A 880      70.520  44.000  64.250  1.00  0.00           H
ATOM   3643 HG13 VAL A 880      68.900  44.520  64.930  1.00  0.00           H
ATOM   3644  CG2 VAL A 880      69.650  41.310  63.680  1.00  0.00           C
ATOM   3645 HG21 VAL A 880      69.490  40.260  64.040  1.00  0.00           H
ATOM   3646 HG22 VAL A 880      70.760  41.340  63.570  1.00  0.00           H
ATOM   3647 HG23 VAL A 880      69.250  41.480  62.670  1.00  0.00           H
ATOM   3648  C   VAL A 880      68.970  42.820  67.210  1.00  0.00           C
ATOM   3649  O   VAL A 880      67.790  42.530  67.490  1.00  0.00           O
ATOM   3650  N   PRO A 881      69.460  43.880  67.900  1.00  0.00           N
ATOM   3651  CD  PRO A 881      70.840  44.320  68.010  1.00  0.00           C
ATOM   3652  HD1 PRO A 881      70.970  44.990  67.140  1.00  0.00           H
ATOM   3653  HD2 PRO A 881      71.590  43.510  68.050  1.00  0.00           H
ATOM   3654  CA  PRO A 881      68.590  44.800  68.610  1.00  0.00           C
ATOM   3655  HA  PRO A 881      68.100  44.190  69.340  1.00  0.00           H
ATOM   3656  CB  PRO A 881      69.480  45.850  69.220  1.00  0.00           C
ATOM   3657  HB1 PRO A 881      69.080  46.120  70.230  1.00  0.00           H
ATOM   3658  HB2 PRO A 881      69.620  46.820  68.700  1.00  0.00           H
ATOM   3659  CG  PRO A 881      70.890  45.170  69.270  1.00  0.00           C
ATOM   3660  HG1 PRO A 881      71.810  45.800  69.240  1.00  0.00           H
ATOM   3661  HG2 PRO A 881      70.930  44.540  70.180  1.00  0.00           H
ATOM   3662  C   PRO A 881      67.340  45.420  67.880  1.00  0.00           C
ATOM   3663  O   PRO A 881      67.520  45.930  66.770  1.00  0.00           O
ATOM   3664  N   SER A 882      66.120  45.360  68.500  1.00  0.00           N
ATOM   3665  HN  SER A 882      66.030  45.020  69.430  1.00  0.00           H
ATOM   3666  CA  SER A 882      64.770  45.790  67.990  1.00  0.00           C
ATOM   3667  HA  SER A 882      64.720  46.860  68.160  1.00  0.00           H
ATOM   3668  CB  SER A 882      64.640  45.360  66.430  1.00  0.00           C
ATOM   3669  HB1 SER A 882      63.600  45.080  66.150  1.00  0.00           H
ATOM   3670  HB2 SER A 882      65.310  44.490  66.250  1.00  0.00           H
ATOM   3671  OG  SER A 882      65.080  46.490  65.660  1.00  0.00           O
ATOM   3672  HG1 SER A 882      66.030  46.620  65.690  1.00  0.00           H
ATOM   3673  C   SER A 882      63.620  45.200  68.660  1.00  0.00           C
ATOM   3674  O   SER A 882      63.740  44.150  69.220  1.00  0.00           O
ATOM   3675  N   PRO A 883      62.450  45.850  68.500  1.00  0.00           N
ATOM   3676  CD  PRO A 883      62.280  47.170  67.940  1.00  0.00           C
ATOM   3677  HD1 PRO A 883      62.920  47.510  67.100  1.00  0.00           H
ATOM   3678  HD2 PRO A 883      62.620  47.870  68.740  1.00  0.00           H
ATOM   3679  CA  PRO A 883      61.130  45.160  68.730  1.00  0.00           C
ATOM   3680  HA  PRO A 883      61.170  44.750  69.730  1.00  0.00           H
ATOM   3681  CB  PRO A 883      60.170  46.410  68.670  1.00  0.00           C
ATOM   3682  HB1 PRO A 883      60.100  46.870  69.670  1.00  0.00           H
ATOM   3683  HB2 PRO A 883      59.130  46.210  68.340  1.00  0.00           H
ATOM   3684  CG  PRO A 883      60.800  47.350  67.680  1.00  0.00           C
ATOM   3685  HG1 PRO A 883      60.700  47.000  66.630  1.00  0.00           H
ATOM   3686  HG2 PRO A 883      60.370  48.370  67.760  1.00  0.00           H
ATOM   3687  C   PRO A 883      60.760  44.050  67.760  1.00  0.00           C
ATOM   3688  O   PRO A 883      60.690  44.270  66.590  1.00  0.00           O
ATOM   3689  N   LYS A 884      60.360  42.830  68.270  1.00  0.00           N
ATOM   3690  HN  LYS A 884      60.500  42.700  69.250  1.00  0.00           H
ATOM   3691  CA  LYS A 884      59.600  41.810  67.580  1.00  0.00           C
ATOM   3692  HA  LYS A 884      60.120  41.710  66.630  1.00  0.00           H
ATOM   3693  CB  LYS A 884      59.640  40.580  68.430  1.00  0.00           C
ATOM   3694  HB1 LYS A 884      59.170  39.700  67.950  1.00  0.00           H
ATOM   3695  HB2 LYS A 884      59.100  40.690  69.400  1.00  0.00           H
ATOM   3696  CG  LYS A 884      61.100  40.040  68.720  1.00  0.00           C
ATOM   3697  HG1 LYS A 884      61.010  39.070  69.230  1.00  0.00           H
ATOM   3698  HG2 LYS A 884      61.590  40.710  69.450  1.00  0.00           H
ATOM   3699  CD  LYS A 884      61.970  39.730  67.570  1.00  0.00           C
ATOM   3700  HD1 LYS A 884      62.650  40.560  67.310  1.00  0.00           H
ATOM   3701  HD2 LYS A 884      61.250  39.500  66.760  1.00  0.00           H
ATOM   3702  CE  LYS A 884      63.040  38.530  67.850  1.00  0.00           C
ATOM   3703  HE1 LYS A 884      62.540  37.570  68.130  1.00  0.00           H
ATOM   3704  HE2 LYS A 884      63.760  38.760  68.660  1.00  0.00           H
ATOM   3705  NZ  LYS A 884      63.830  38.130  66.650  1.00  0.00           N
ATOM   3706  HZ1 LYS A 884      64.520  38.840  66.300  1.00  0.00           H
ATOM   3707  HZ2 LYS A 884      63.230  37.910  65.840  1.00  0.00           H
ATOM   3708  HZ3 LYS A 884      64.370  37.270  66.860  1.00  0.00           H
ATOM   3709  C   LYS A 884      58.140  42.100  67.240  1.00  0.00           C
ATOM   3710  O   LYS A 884      57.530  42.960  67.910  1.00  0.00           O
ATOM   3711  N   LEU A 885      57.610  41.500  66.120  1.00  0.00           N
ATOM   3712  HN  LEU A 885      58.270  41.090  65.500  1.00  0.00           H
ATOM   3713  CA  LEU A 885      56.190  41.430  65.720  1.00  0.00           C
ATOM   3714  HA  LEU A 885      55.860  42.470  65.640  1.00  0.00           H
ATOM   3715  CB  LEU A 885      56.170  40.740  64.300  1.00  0.00           C
ATOM   3716  HB1 LEU A 885      56.750  39.800  64.360  1.00  0.00           H
ATOM   3717  HB2 LEU A 885      56.750  41.390  63.610  1.00  0.00           H
ATOM   3718  CG  LEU A 885      54.710  40.550  63.760  1.00  0.00           C
ATOM   3719  HG  LEU A 885      54.110  40.070  64.560  1.00  0.00           H
ATOM   3720  CD1 LEU A 885      54.070  41.940  63.350  1.00  0.00           C
ATOM   3721 HD11 LEU A 885      54.630  42.150  62.420  1.00  0.00           H
ATOM   3722 HD12 LEU A 885      54.130  42.770  64.100  1.00  0.00           H
ATOM   3723 HD13 LEU A 885      52.980  41.780  63.170  1.00  0.00           H
ATOM   3724  CD2 LEU A 885      54.850  39.570  62.520  1.00  0.00           C
ATOM   3725 HD21 LEU A 885      55.380  38.630  62.730  1.00  0.00           H
ATOM   3726 HD22 LEU A 885      55.290  40.150  61.670  1.00  0.00           H
ATOM   3727 HD23 LEU A 885      53.810  39.340  62.210  1.00  0.00           H
ATOM   3728  C   LEU A 885      55.290  40.850  66.800  1.00  0.00           C
ATOM   3729  O   LEU A 885      55.420  39.710  67.260  1.00  0.00           O
ATOM   3730  N   HSD A 886      54.310  41.700  67.190  1.00  0.00           N
ATOM   3731  HN  HSD A 886      54.310  42.670  66.930  1.00  0.00           H
ATOM   3732  CA  HSD A 886      53.210  41.370  68.130  1.00  0.00           C
ATOM   3733  HA  HSD A 886      53.600  40.970  69.040  1.00  0.00           H
ATOM   3734  CB  HSD A 886      52.390  42.550  68.560  1.00  0.00           C
ATOM   3735  HB1 HSD A 886      51.350  42.360  68.910  1.00  0.00           H
ATOM   3736  HB2 HSD A 886      52.360  43.140  67.610  1.00  0.00           H
ATOM   3737  ND1 HSD A 886      53.170  42.900  70.920  1.00  0.00           N
ATOM   3738  HD1 HSD A 886      52.990  42.000  71.310  1.00  0.00           H
ATOM   3739  CG  HSD A 886      53.040  43.350  69.660  1.00  0.00           C
ATOM   3740  CE1 HSD A 886      53.660  43.910  71.700  1.00  0.00           C
ATOM   3741  HE1 HSD A 886      53.860  43.800  72.770  1.00  0.00           H
ATOM   3742  NE2 HSD A 886      53.800  44.980  70.940  1.00  0.00           N
ATOM   3743  CD2 HSD A 886      53.490  44.630  69.670  1.00  0.00           C
ATOM   3744  HD2 HSD A 886      53.510  45.400  68.910  1.00  0.00           H
ATOM   3745  C   HSD A 886      52.320  40.330  67.510  1.00  0.00           C
ATOM   3746  O   HSD A 886      51.570  40.630  66.540  1.00  0.00           O
ATOM   3747  N   VAL A 887      52.370  39.110  68.030  1.00  0.00           N
ATOM   3748  HN  VAL A 887      53.110  38.860  68.640  1.00  0.00           H
ATOM   3749  CA  VAL A 887      51.560  37.970  67.650  1.00  0.00           C
ATOM   3750  HA  VAL A 887      51.000  38.260  66.780  1.00  0.00           H
ATOM   3751  CB  VAL A 887      52.520  36.880  67.130  1.00  0.00           C
ATOM   3752  HB  VAL A 887      53.360  36.590  67.790  1.00  0.00           H
ATOM   3753  CG1 VAL A 887      51.740  35.540  66.920  1.00  0.00           C
ATOM   3754 HG11 VAL A 887      52.370  34.930  66.240  1.00  0.00           H
ATOM   3755 HG12 VAL A 887      50.800  35.720  66.350  1.00  0.00           H
ATOM   3756 HG13 VAL A 887      51.560  34.950  67.850  1.00  0.00           H
ATOM   3757  CG2 VAL A 887      53.130  37.330  65.810  1.00  0.00           C
ATOM   3758 HG21 VAL A 887      54.020  37.990  65.940  1.00  0.00           H
ATOM   3759 HG22 VAL A 887      52.430  37.790  65.090  1.00  0.00           H
ATOM   3760 HG23 VAL A 887      53.500  36.450  65.250  1.00  0.00           H
ATOM   3761  C   VAL A 887      50.670  37.370  68.720  1.00  0.00           C
ATOM   3762  O   VAL A 887      51.200  36.690  69.630  1.00  0.00           O
ATOM   3763  N   PRO A 888      49.360  37.610  68.710  1.00  0.00           N
ATOM   3764  CD  PRO A 888      48.710  38.860  68.230  1.00  0.00           C
ATOM   3765  HD1 PRO A 888      48.670  38.660  67.140  1.00  0.00           H
ATOM   3766  HD2 PRO A 888      49.210  39.850  68.310  1.00  0.00           H
ATOM   3767  CA  PRO A 888      48.370  36.810  69.440  1.00  0.00           C
ATOM   3768  HA  PRO A 888      48.540  36.910  70.500  1.00  0.00           H
ATOM   3769  CB  PRO A 888      47.000  37.380  68.970  1.00  0.00           C
ATOM   3770  HB1 PRO A 888      46.140  37.040  69.580  1.00  0.00           H
ATOM   3771  HB2 PRO A 888      46.810  37.080  67.920  1.00  0.00           H
ATOM   3772  CG  PRO A 888      47.300  38.880  68.770  1.00  0.00           C
ATOM   3773  HG1 PRO A 888      46.640  39.330  67.990  1.00  0.00           H
ATOM   3774  HG2 PRO A 888      47.260  39.540  69.660  1.00  0.00           H
ATOM   3775  C   PRO A 888      48.470  35.330  69.200  1.00  0.00           C
ATOM   3776  O   PRO A 888      48.700  34.830  68.090  1.00  0.00           O
ATOM   3777  N   GLU A 889      48.330  34.500  70.250  1.00  0.00           N
ATOM   3778  HN  GLU A 889      47.970  34.830  71.120  1.00  0.00           H
ATOM   3779  CA  GLU A 889      48.530  33.130  70.140  1.00  0.00           C
ATOM   3780  HA  GLU A 889      48.550  32.930  69.090  1.00  0.00           H
ATOM   3781  CB  GLU A 889      49.650  32.590  71.030  1.00  0.00           C
ATOM   3782  HB1 GLU A 889      49.740  31.500  70.840  1.00  0.00           H
ATOM   3783  HB2 GLU A 889      49.420  32.850  72.090  1.00  0.00           H
ATOM   3784  CG  GLU A 889      51.060  33.150  70.680  1.00  0.00           C
ATOM   3785  HG1 GLU A 889      50.930  34.220  70.950  1.00  0.00           H
ATOM   3786  HG2 GLU A 889      51.060  33.230  69.570  1.00  0.00           H
ATOM   3787  CD  GLU A 889      52.400  32.750  71.350  1.00  0.00           C
ATOM   3788  OE1 GLU A 889      52.620  31.550  71.500  1.00  0.00           O
ATOM   3789  OE2 GLU A 889      53.200  33.660  71.590  1.00  0.00           O
ATOM   3790  C   GLU A 889      47.230  32.490  70.640  1.00  0.00           C
ATOM   3791  O   GLU A 889      46.540  33.080  71.480  1.00  0.00           O
ATOM   3792  N   LYS A 890      47.060  31.190  70.200  1.00  0.00           N
ATOM   3793  HN  LYS A 890      47.830  30.840  69.650  1.00  0.00           H
ATOM   3794  CA  LYS A 890      46.020  30.170  70.510  1.00  0.00           C
ATOM   3795  HA  LYS A 890      46.490  29.220  70.300  1.00  0.00           H
ATOM   3796  CB  LYS A 890      45.610  30.130  71.980  1.00  0.00           C
ATOM   3797  HB1 LYS A 890      44.890  29.320  72.240  1.00  0.00           H
ATOM   3798  HB2 LYS A 890      45.050  31.060  72.200  1.00  0.00           H
ATOM   3799  CG  LYS A 890      46.760  29.990  72.970  1.00  0.00           C
ATOM   3800  HG1 LYS A 890      46.440  29.930  74.030  1.00  0.00           H
ATOM   3801  HG2 LYS A 890      47.300  30.960  72.820  1.00  0.00           H
ATOM   3802  CD  LYS A 890      47.680  28.740  72.600  1.00  0.00           C
ATOM   3803  HD1 LYS A 890      48.060  28.940  71.570  1.00  0.00           H
ATOM   3804  HD2 LYS A 890      46.960  27.930  72.370  1.00  0.00           H
ATOM   3805  CE  LYS A 890      48.790  28.450  73.570  1.00  0.00           C
ATOM   3806  HE1 LYS A 890      48.310  28.480  74.570  1.00  0.00           H
ATOM   3807  HE2 LYS A 890      49.670  29.120  73.520  1.00  0.00           H
ATOM   3808  NZ  LYS A 890      49.270  27.160  73.180  1.00  0.00           N
ATOM   3809  HZ1 LYS A 890      49.750  27.220  72.260  1.00  0.00           H
ATOM   3810  HZ2 LYS A 890      48.520  26.460  73.100  1.00  0.00           H
ATOM   3811  HZ3 LYS A 890      50.050  26.840  73.800  1.00  0.00           H
ATOM   3812  C   LYS A 890      44.780  30.510  69.650  1.00  0.00           C
ATOM   3813  O   LYS A 890      43.670  30.210  70.040  1.00  0.00           O
ATOM   3814  N   PHE A 891      44.940  31.030  68.460  1.00  0.00           N
ATOM   3815  HN  PHE A 891      45.790  31.410  68.110  1.00  0.00           H
ATOM   3816  CA  PHE A 891      43.890  31.350  67.570  1.00  0.00           C
ATOM   3817  HA  PHE A 891      44.360  31.900  66.770  1.00  0.00           H
ATOM   3818  CB  PHE A 891      43.200  30.190  66.890  1.00  0.00           C
ATOM   3819  HB1 PHE A 891      42.730  29.640  67.730  1.00  0.00           H
ATOM   3820  HB2 PHE A 891      44.070  29.610  66.510  1.00  0.00           H
ATOM   3821  CG  PHE A 891      42.340  30.500  65.670  1.00  0.00           C
ATOM   3822  CD1 PHE A 891      40.980  30.270  65.720  1.00  0.00           C
ATOM   3823  HD1 PHE A 891      40.560  29.890  66.640  1.00  0.00           H
ATOM   3824  CE1 PHE A 891      40.210  30.530  64.620  1.00  0.00           C
ATOM   3825  HE1 PHE A 891      39.140  30.310  64.660  1.00  0.00           H
ATOM   3826  CZ  PHE A 891      40.710  31.230  63.530  1.00  0.00           C
ATOM   3827  HZ  PHE A 891      40.050  31.420  62.700  1.00  0.00           H
ATOM   3828  CD2 PHE A 891      42.910  31.190  64.560  1.00  0.00           C
ATOM   3829  HD2 PHE A 891      43.930  31.500  64.410  1.00  0.00           H
ATOM   3830  CE2 PHE A 891      42.080  31.570  63.490  1.00  0.00           C
ATOM   3831  HE2 PHE A 891      42.520  32.100  62.650  1.00  0.00           H
ATOM   3832  C   PHE A 891      42.820  32.320  68.100  1.00  0.00           C
ATOM   3833  O   PHE A 891      41.680  31.950  68.430  1.00  0.00           O
ATOM   3834  N   GLU A 892      43.260  33.600  68.210  1.00  0.00           N
ATOM   3835  HN  GLU A 892      44.200  33.780  67.960  1.00  0.00           H
ATOM   3836  CA  GLU A 892      42.480  34.660  68.890  1.00  0.00           C
ATOM   3837  HA  GLU A 892      41.470  34.290  68.830  1.00  0.00           H
ATOM   3838  CB  GLU A 892      42.710  34.810  70.370  1.00  0.00           C
ATOM   3839  HB1 GLU A 892      42.250  35.680  70.890  1.00  0.00           H
ATOM   3840  HB2 GLU A 892      43.780  34.930  70.660  1.00  0.00           H
ATOM   3841  CG  GLU A 892      42.300  33.560  71.150  1.00  0.00           C
ATOM   3842  HG1 GLU A 892      43.000  32.700  71.070  1.00  0.00           H
ATOM   3843  HG2 GLU A 892      41.300  33.200  70.820  1.00  0.00           H
ATOM   3844  CD  GLU A 892      42.260  33.870  72.640  1.00  0.00           C
ATOM   3845  OE1 GLU A 892      41.510  34.830  73.130  1.00  0.00           O
ATOM   3846  OE2 GLU A 892      42.950  33.220  73.450  1.00  0.00           O
ATOM   3847  C   GLU A 892      42.510  36.060  68.310  1.00  0.00           C
ATOM   3848  O   GLU A 892      43.520  36.500  67.730  1.00  0.00           O
ATOM   3849  N   PRO A 893      41.450  36.820  68.320  1.00  0.00           N
ATOM   3850  CD  PRO A 893      40.170  36.370  68.640  1.00  0.00           C
ATOM   3851  HD1 PRO A 893      40.080  35.970  69.670  1.00  0.00           H
ATOM   3852  HD2 PRO A 893      39.790  35.620  67.910  1.00  0.00           H
ATOM   3853  CA  PRO A 893      41.560  38.280  68.230  1.00  0.00           C
ATOM   3854  HA  PRO A 893      41.820  38.550  67.210  1.00  0.00           H
ATOM   3855  CB  PRO A 893      40.170  38.810  68.490  1.00  0.00           C
ATOM   3856  HB1 PRO A 893      40.030  39.610  67.730  1.00  0.00           H
ATOM   3857  HB2 PRO A 893      40.020  39.300  69.480  1.00  0.00           H
ATOM   3858  CG  PRO A 893      39.200  37.590  68.460  1.00  0.00           C
ATOM   3859  HG1 PRO A 893      38.350  37.690  69.180  1.00  0.00           H
ATOM   3860  HG2 PRO A 893      38.720  37.750  67.480  1.00  0.00           H
ATOM   3861  C   PRO A 893      42.490  39.020  69.190  1.00  0.00           C
ATOM   3862  O   PRO A 893      42.730  38.560  70.310  1.00  0.00           O
ATOM   3863  N   THR A 894      42.970  40.210  68.860  1.00  0.00           N
ATOM   3864  HN  THR A 894      42.870  40.580  67.940  1.00  0.00           H
ATOM   3865  CA  THR A 894      43.880  40.960  69.740  1.00  0.00           C
ATOM   3866  HA  THR A 894      44.580  40.270  70.200  1.00  0.00           H
ATOM   3867  CB  THR A 894      44.590  42.130  69.100  1.00  0.00           C
ATOM   3868  HB  THR A 894      43.770  42.730  68.650  1.00  0.00           H
ATOM   3869  OG1 THR A 894      45.460  41.680  68.090  1.00  0.00           O
ATOM   3870  HG1 THR A 894      44.930  41.540  67.300  1.00  0.00           H
ATOM   3871  CG2 THR A 894      45.510  42.900  70.040  1.00  0.00           C
ATOM   3872 HG21 THR A 894      45.050  43.450  70.890  1.00  0.00           H
ATOM   3873 HG22 THR A 894      46.160  43.650  69.520  1.00  0.00           H
ATOM   3874 HG23 THR A 894      46.230  42.260  70.590  1.00  0.00           H
ATOM   3875  C   THR A 894      43.040  41.500  70.960  1.00  0.00           C
ATOM   3876  O   THR A 894      43.350  41.360  72.110  1.00  0.00           O
ATOM   3877  N   HSD A 895      41.800  41.970  70.710  1.00  0.00           N
ATOM   3878  HN  HSD A 895      41.570  42.210  69.780  1.00  0.00           H
ATOM   3879  CA  HSD A 895      40.860  42.510  71.650  1.00  0.00           C
ATOM   3880  HA  HSD A 895      41.410  43.210  72.260  1.00  0.00           H
ATOM   3881  CB  HSD A 895      39.760  43.240  70.830  1.00  0.00           C
ATOM   3882  HB1 HSD A 895      39.360  42.370  70.250  1.00  0.00           H
ATOM   3883  HB2 HSD A 895      40.100  44.100  70.230  1.00  0.00           H
ATOM   3884  ND1 HSD A 895      38.750  45.000  72.400  1.00  0.00           N
ATOM   3885  HD1 HSD A 895      39.580  45.530  72.610  1.00  0.00           H
ATOM   3886  CG  HSD A 895      38.760  43.720  71.770  1.00  0.00           C
ATOM   3887  CE1 HSD A 895      37.630  45.080  73.140  1.00  0.00           C
ATOM   3888  HE1 HSD A 895      37.370  45.920  73.800  1.00  0.00           H
ATOM   3889  NE2 HSD A 895      36.910  43.990  73.010  1.00  0.00           N
ATOM   3890  CD2 HSD A 895      37.580  43.120  72.190  1.00  0.00           C
ATOM   3891  HD2 HSD A 895      37.200  42.120  72.020  1.00  0.00           H
ATOM   3892  C   HSD A 895      40.320  41.580  72.760  1.00  0.00           C
ATOM   3893  O   HSD A 895      39.940  40.500  72.410  1.00  0.00           O
ATOM   3894  N   PRO A 896      40.150  41.980  74.080  1.00  0.00           N
ATOM   3895  CD  PRO A 896      40.890  43.060  74.690  1.00  0.00           C
ATOM   3896  HD1 PRO A 896      40.450  44.020  74.310  1.00  0.00           H
ATOM   3897  HD2 PRO A 896      41.910  43.110  74.270  1.00  0.00           H
ATOM   3898  CA  PRO A 896      39.920  40.950  75.050  1.00  0.00           C
ATOM   3899  HA  PRO A 896      40.420  40.070  74.680  1.00  0.00           H
ATOM   3900  CB  PRO A 896      40.810  41.380  76.250  1.00  0.00           C
ATOM   3901  HB1 PRO A 896      41.820  41.120  75.890  1.00  0.00           H
ATOM   3902  HB2 PRO A 896      40.560  40.940  77.230  1.00  0.00           H
ATOM   3903  CG  PRO A 896      40.660  42.850  76.180  1.00  0.00           C
ATOM   3904  HG1 PRO A 896      39.670  43.210  76.530  1.00  0.00           H
ATOM   3905  HG2 PRO A 896      41.430  43.340  76.800  1.00  0.00           H
ATOM   3906  C   PRO A 896      38.530  40.660  75.510  1.00  0.00           C
ATOM   3907  O   PRO A 896      38.420  39.670  76.300  1.00  0.00           O
ATOM   3908  N   GLU A 897      37.500  41.400  75.230  1.00  0.00           N
ATOM   3909  HN  GLU A 897      37.570  42.190  74.620  1.00  0.00           H
ATOM   3910  CA  GLU A 897      36.220  41.380  76.010  1.00  0.00           C
ATOM   3911  HA  GLU A 897      36.440  40.890  76.960  1.00  0.00           H
ATOM   3912  CB  GLU A 897      35.730  42.820  76.190  1.00  0.00           C
ATOM   3913  HB1 GLU A 897      34.700  42.790  76.600  1.00  0.00           H
ATOM   3914  HB2 GLU A 897      35.740  43.310  75.190  1.00  0.00           H
ATOM   3915  CG  GLU A 897      36.580  43.660  77.150  1.00  0.00           C
ATOM   3916  HG1 GLU A 897      37.560  43.900  76.710  1.00  0.00           H
ATOM   3917  HG2 GLU A 897      36.780  43.080  78.070  1.00  0.00           H
ATOM   3918  CD  GLU A 897      35.810  44.940  77.600  1.00  0.00           C
ATOM   3919  OE1 GLU A 897      35.320  45.710  76.740  1.00  0.00           O
ATOM   3920  OE2 GLU A 897      35.610  45.110  78.780  1.00  0.00           O
ATOM   3921  C   GLU A 897      35.190  40.490  75.310  1.00  0.00           C
ATOM   3922  O   GLU A 897      34.060  40.320  75.740  1.00  0.00           O
ATOM   3923  N   ARG A 898      35.520  39.900  74.140  1.00  0.00           N
ATOM   3924  HN  ARG A 898      36.450  40.130  73.850  1.00  0.00           H
ATOM   3925  CA  ARG A 898      34.670  39.050  73.330  1.00  0.00           C
ATOM   3926  HA  ARG A 898      34.260  38.410  74.090  1.00  0.00           H
ATOM   3927  CB  ARG A 898      33.500  39.860  72.630  1.00  0.00           C
ATOM   3928  HB1 ARG A 898      32.720  40.180  73.360  1.00  0.00           H
ATOM   3929  HB2 ARG A 898      32.970  39.130  71.980  1.00  0.00           H
ATOM   3930  CG  ARG A 898      33.980  41.100  71.790  1.00  0.00           C
ATOM   3931  HG1 ARG A 898      34.630  41.740  72.430  1.00  0.00           H
ATOM   3932  HG2 ARG A 898      33.090  41.690  71.500  1.00  0.00           H
ATOM   3933  CD  ARG A 898      34.730  40.720  70.520  1.00  0.00           C
ATOM   3934  HD1 ARG A 898      34.040  40.420  69.700  1.00  0.00           H
ATOM   3935  HD2 ARG A 898      35.450  39.900  70.730  1.00  0.00           H
ATOM   3936  NE  ARG A 898      35.510  41.800  69.970  1.00  0.00           N
ATOM   3937  HE  ARG A 898      35.280  42.740  70.210  1.00  0.00           H
ATOM   3938  CZ  ARG A 898      36.400  41.680  69.040  1.00  0.00           C
ATOM   3939  NH1 ARG A 898      36.770  40.540  68.460  1.00  0.00           N
ATOM   3940 HH11 ARG A 898      37.020  40.520  67.490  1.00  0.00           H
ATOM   3941 HH12 ARG A 898      36.400  39.690  68.810  1.00  0.00           H
ATOM   3942  NH2 ARG A 898      37.090  42.750  68.820  1.00  0.00           N
ATOM   3943 HH21 ARG A 898      37.770  42.730  68.070  1.00  0.00           H
ATOM   3944 HH22 ARG A 898      36.790  43.600  69.250  1.00  0.00           H
ATOM   3945  C   ARG A 898      35.420  38.100  72.460  1.00  0.00           C
ATOM   3946  O   ARG A 898      36.650  38.150  72.360  1.00  0.00           O
ATOM   3947  N   GLY A 899      34.880  37.050  71.760  1.00  0.00           N
ATOM   3948  HN  GLY A 899      33.940  36.760  71.930  1.00  0.00           H
ATOM   3949  CA  GLY A 899      35.610  36.240  70.860  1.00  0.00           C
ATOM   3950  HA1 GLY A 899      35.260  35.220  70.770  1.00  0.00           H
ATOM   3951  HA2 GLY A 899      36.640  36.160  71.180  1.00  0.00           H
ATOM   3952  C   GLY A 899      35.810  36.910  69.500  1.00  0.00           C
ATOM   3953  O   GLY A 899      35.980  38.100  69.300  1.00  0.00           O
ATOM   3954  N   TRP A 900      35.860  36.070  68.490  1.00  0.00           N
ATOM   3955  HN  TRP A 900      35.530  35.140  68.610  1.00  0.00           H
ATOM   3956  CA  TRP A 900      35.930  36.610  67.160  1.00  0.00           C
ATOM   3957  HA  TRP A 900      36.840  37.180  67.100  1.00  0.00           H
ATOM   3958  CB  TRP A 900      36.080  35.460  66.040  1.00  0.00           C
ATOM   3959  HB1 TRP A 900      36.140  35.860  65.000  1.00  0.00           H
ATOM   3960  HB2 TRP A 900      35.190  34.810  66.050  1.00  0.00           H
ATOM   3961  CG  TRP A 900      37.310  34.720  66.180  1.00  0.00           C
ATOM   3962  CD1 TRP A 900      37.360  33.440  66.600  1.00  0.00           C
ATOM   3963  HD1 TRP A 900      36.500  32.910  66.980  1.00  0.00           H
ATOM   3964  NE1 TRP A 900      38.630  33.050  66.520  1.00  0.00           N
ATOM   3965  HE1 TRP A 900      38.890  32.120  66.640  1.00  0.00           H
ATOM   3966  CE2 TRP A 900      39.390  34.030  65.990  1.00  0.00           C
ATOM   3967  CD2 TRP A 900      38.580  35.160  65.770  1.00  0.00           C
ATOM   3968  CE3 TRP A 900      39.040  36.250  65.040  1.00  0.00           C
ATOM   3969  HE3 TRP A 900      38.450  37.090  64.720  1.00  0.00           H
ATOM   3970  CZ3 TRP A 900      40.390  36.340  64.700  1.00  0.00           C
ATOM   3971  HZ3 TRP A 900      40.670  37.280  64.240  1.00  0.00           H
ATOM   3972  CZ2 TRP A 900      40.740  34.140  65.680  1.00  0.00           C
ATOM   3973  HZ2 TRP A 900      41.390  33.290  65.800  1.00  0.00           H
ATOM   3974  CH2 TRP A 900      41.260  35.300  64.990  1.00  0.00           C
ATOM   3975  HH2 TRP A 900      42.300  35.440  64.750  1.00  0.00           H
ATOM   3976  C   TRP A 900      34.680  37.550  66.730  1.00  0.00           C
ATOM   3977  O   TRP A 900      34.830  38.660  66.120  1.00  0.00           O
ATOM   3978  N   ILE A 901      33.440  37.110  67.160  1.00  0.00           N
ATOM   3979  HN  ILE A 901      33.440  36.240  67.660  1.00  0.00           H
ATOM   3980  CA  ILE A 901      32.240  37.720  66.750  1.00  0.00           C
ATOM   3981  HA  ILE A 901      32.230  37.790  65.670  1.00  0.00           H
ATOM   3982  CB  ILE A 901      31.060  36.810  66.910  1.00  0.00           C
ATOM   3983  HB  ILE A 901      31.040  36.470  67.970  1.00  0.00           H
ATOM   3984  CG2 ILE A 901      29.830  37.590  66.710  1.00  0.00           C
ATOM   3985 HG21 ILE A 901      29.040  36.810  66.680  1.00  0.00           H
ATOM   3986 HG22 ILE A 901      29.870  38.140  65.750  1.00  0.00           H
ATOM   3987 HG23 ILE A 901      29.630  38.350  67.490  1.00  0.00           H
ATOM   3988  CG1 ILE A 901      31.160  35.550  65.980  1.00  0.00           C
ATOM   3989 HG11 ILE A 901      32.150  35.070  66.130  1.00  0.00           H
ATOM   3990 HG12 ILE A 901      31.160  35.900  64.920  1.00  0.00           H
ATOM   3991  CD  ILE A 901      30.010  34.520  66.250  1.00  0.00           C
ATOM   3992  HD1 ILE A 901      30.220  33.440  66.080  1.00  0.00           H
ATOM   3993  HD2 ILE A 901      29.180  34.830  65.590  1.00  0.00           H
ATOM   3994  HD3 ILE A 901      29.550  34.510  67.270  1.00  0.00           H
ATOM   3995  C   ILE A 901      32.010  39.070  67.340  1.00  0.00           C
ATOM   3996  O   ILE A 901      31.940  39.200  68.560  1.00  0.00           O
ATOM   3997  N   ILE A 902      31.920  40.100  66.480  1.00  0.00           N
ATOM   3998  HN  ILE A 902      32.130  39.940  65.520  1.00  0.00           H
ATOM   3999  CA  ILE A 902      31.460  41.460  66.820  1.00  0.00           C
ATOM   4000  HA  ILE A 902      31.660  41.580  67.870  1.00  0.00           H
ATOM   4001  CB  ILE A 902      32.270  42.620  66.210  1.00  0.00           C
ATOM   4002  HB  ILE A 902      32.020  42.640  65.140  1.00  0.00           H
ATOM   4003  CG2 ILE A 902      31.660  43.920  66.790  1.00  0.00           C
ATOM   4004 HG21 ILE A 902      32.000  44.860  66.290  1.00  0.00           H
ATOM   4005 HG22 ILE A 902      31.910  44.010  67.860  1.00  0.00           H
ATOM   4006 HG23 ILE A 902      30.570  43.980  66.600  1.00  0.00           H
ATOM   4007  CG1 ILE A 902      33.780  42.380  66.630  1.00  0.00           C
ATOM   4008 HG11 ILE A 902      34.210  41.490  66.120  1.00  0.00           H
ATOM   4009 HG12 ILE A 902      33.890  42.180  67.710  1.00  0.00           H
ATOM   4010  CD  ILE A 902      34.690  43.500  66.160  1.00  0.00           C
ATOM   4011  HD1 ILE A 902      34.650  44.400  66.810  1.00  0.00           H
ATOM   4012  HD2 ILE A 902      34.440  43.710  65.090  1.00  0.00           H
ATOM   4013  HD3 ILE A 902      35.750  43.160  66.110  1.00  0.00           H
ATOM   4014  C   ILE A 902      29.980  41.550  66.660  1.00  0.00           C
ATOM   4015  O   ILE A 902      29.460  41.300  65.590  1.00  0.00           O
ATOM   4016  N   SER A 903      29.270  41.940  67.710  1.00  0.00           N
ATOM   4017  HN  SER A 903      29.750  42.310  68.510  1.00  0.00           H
ATOM   4018  CA  SER A 903      27.870  42.030  67.700  1.00  0.00           C
ATOM   4019  HA  SER A 903      27.510  41.140  67.190  1.00  0.00           H
ATOM   4020  CB  SER A 903      27.160  42.360  69.070  1.00  0.00           C
ATOM   4021  HB1 SER A 903      27.400  43.400  69.410  1.00  0.00           H
ATOM   4022  HB2 SER A 903      27.650  41.770  69.880  1.00  0.00           H
ATOM   4023  OG  SER A 903      25.770  42.080  69.180  1.00  0.00           O
ATOM   4024  HG1 SER A 903      25.850  41.160  69.450  1.00  0.00           H
ATOM   4025  C   SER A 903      27.370  43.210  66.790  1.00  0.00           C
ATOM   4026  O   SER A 903      27.980  44.240  66.810  1.00  0.00           O
ATOM   4027  N   PRO A 904      26.300  43.220  65.970  1.00  0.00           N
ATOM   4028  CD  PRO A 904      25.540  42.050  65.650  1.00  0.00           C
ATOM   4029  HD1 PRO A 904      25.260  41.490  66.570  1.00  0.00           H
ATOM   4030  HD2 PRO A 904      26.160  41.530  64.890  1.00  0.00           H
ATOM   4031  CA  PRO A 904      25.950  44.370  65.220  1.00  0.00           C
ATOM   4032  HA  PRO A 904      26.850  44.600  64.650  1.00  0.00           H
ATOM   4033  CB  PRO A 904      24.750  43.980  64.370  1.00  0.00           C
ATOM   4034  HB1 PRO A 904      24.960  43.830  63.300  1.00  0.00           H
ATOM   4035  HB2 PRO A 904      23.820  44.590  64.400  1.00  0.00           H
ATOM   4036  CG  PRO A 904      24.340  42.690  65.040  1.00  0.00           C
ATOM   4037  HG1 PRO A 904      23.660  42.940  65.890  1.00  0.00           H
ATOM   4038  HG2 PRO A 904      23.660  41.980  64.540  1.00  0.00           H
ATOM   4039  C   PRO A 904      25.570  45.610  66.020  1.00  0.00           C
ATOM   4040  O   PRO A 904      24.710  45.620  66.890  1.00  0.00           O
ATOM   4041  N   LEU A 905      26.280  46.810  65.850  1.00  0.00           N
ATOM   4042  HN  LEU A 905      26.920  46.730  65.090  1.00  0.00           H
ATOM   4043  CA  LEU A 905      25.840  48.140  66.280  1.00  0.00           C
ATOM   4044  HA  LEU A 905      26.310  48.870  65.630  1.00  0.00           H
ATOM   4045  CB  LEU A 905      24.370  48.400  65.990  1.00  0.00           C
ATOM   4046  HB1 LEU A 905      24.010  49.420  66.220  1.00  0.00           H
ATOM   4047  HB2 LEU A 905      23.770  47.760  66.670  1.00  0.00           H
ATOM   4048  CG  LEU A 905      23.800  48.010  64.590  1.00  0.00           C
ATOM   4049  HG  LEU A 905      23.990  46.940  64.350  1.00  0.00           H
ATOM   4050  CD1 LEU A 905      22.260  48.160  64.630  1.00  0.00           C
ATOM   4051 HD11 LEU A 905      21.910  47.690  63.690  1.00  0.00           H
ATOM   4052 HD12 LEU A 905      21.970  49.230  64.630  1.00  0.00           H
ATOM   4053 HD13 LEU A 905      21.790  47.590  65.450  1.00  0.00           H
ATOM   4054  CD2 LEU A 905      24.380  48.710  63.380  1.00  0.00           C
ATOM   4055 HD21 LEU A 905      25.480  48.560  63.430  1.00  0.00           H
ATOM   4056 HD22 LEU A 905      24.140  49.780  63.540  1.00  0.00           H
ATOM   4057 HD23 LEU A 905      24.060  48.330  62.380  1.00  0.00           H
ATOM   4058  C   LEU A 905      26.150  48.420  67.830  1.00  0.00           C
ATOM   4059  O   LEU A 905      25.710  49.370  68.410  1.00  0.00           O
ATOM   4060  N   GLY A 906      27.030  47.530  68.380  1.00  0.00           N
ATOM   4061  HN  GLY A 906      27.260  46.770  67.760  1.00  0.00           H
ATOM   4062  CA  GLY A 906      27.400  47.430  69.770  1.00  0.00           C
ATOM   4063  HA1 GLY A 906      28.370  46.940  69.810  1.00  0.00           H
ATOM   4064  HA2 GLY A 906      26.690  46.780  70.280  1.00  0.00           H
ATOM   4065  C   GLY A 906      27.470  48.660  70.640  1.00  0.00           C
ATOM   4066  O   GLY A 906      26.710  48.870  71.580  1.00  0.00           O
ATOM   4067  N   ASP A 907      28.410  49.540  70.230  1.00  0.00           N
ATOM   4068  HN  ASP A 907      29.050  49.360  69.490  1.00  0.00           H
ATOM   4069  CA  ASP A 907      28.640  50.850  70.830  1.00  0.00           C
ATOM   4070  HA  ASP A 907      28.280  50.910  71.840  1.00  0.00           H
ATOM   4071  CB  ASP A 907      30.230  51.090  70.940  1.00  0.00           C
ATOM   4072  HB1 ASP A 907      30.600  52.120  71.090  1.00  0.00           H
ATOM   4073  HB2 ASP A 907      30.560  50.770  69.930  1.00  0.00           H
ATOM   4074  CG  ASP A 907      30.840  50.150  71.960  1.00  0.00           C
ATOM   4075  OD1 ASP A 907      32.120  49.930  71.930  1.00  0.00           O
ATOM   4076  OD2 ASP A 907      30.200  49.600  72.860  1.00  0.00           O
ATOM   4077  C   ASP A 907      28.100  52.080  70.140  1.00  0.00           C
ATOM   4078  O   ASP A 907      28.480  53.240  70.440  1.00  0.00           O
ATOM   4079  N   ASN A 908      27.280  51.890  69.170  1.00  0.00           N
ATOM   4080  HN  ASN A 908      26.850  51.010  68.960  1.00  0.00           H
ATOM   4081  CA  ASN A 908      27.080  52.980  68.180  1.00  0.00           C
ATOM   4082  HA  ASN A 908      27.780  53.780  68.350  1.00  0.00           H
ATOM   4083  CB  ASN A 908      27.390  52.150  66.880  1.00  0.00           C
ATOM   4084  HB1 ASN A 908      26.670  51.370  66.590  1.00  0.00           H
ATOM   4085  HB2 ASN A 908      28.410  51.710  66.980  1.00  0.00           H
ATOM   4086  CG  ASN A 908      27.570  53.090  65.760  1.00  0.00           C
ATOM   4087  OD1 ASN A 908      27.550  54.330  65.900  1.00  0.00           O
ATOM   4088  ND2 ASN A 908      27.750  52.530  64.490  1.00  0.00           N
ATOM   4089 HD21 ASN A 908      27.870  53.210  63.770  1.00  0.00           H
ATOM   4090 HD22 ASN A 908      27.950  51.570  64.280  1.00  0.00           H
ATOM   4091  C   ASN A 908      25.650  53.500  68.230  1.00  0.00           C
ATOM   4092  O   ASN A 908      24.650  52.800  67.850  1.00  0.00           O
ATOM   4093  N   PRO A 909      25.350  54.690  68.790  1.00  0.00           N
ATOM   4094  CD  PRO A 909      26.230  55.330  69.730  1.00  0.00           C
ATOM   4095  HD1 PRO A 909      26.960  55.860  69.070  1.00  0.00           H
ATOM   4096  HD2 PRO A 909      26.710  54.690  70.500  1.00  0.00           H
ATOM   4097  CA  PRO A 909      24.110  55.400  68.690  1.00  0.00           C
ATOM   4098  HA  PRO A 909      23.380  54.870  69.290  1.00  0.00           H
ATOM   4099  CB  PRO A 909      24.440  56.750  69.340  1.00  0.00           C
ATOM   4100  HB1 PRO A 909      23.610  57.410  69.660  1.00  0.00           H
ATOM   4101  HB2 PRO A 909      25.020  57.290  68.560  1.00  0.00           H
ATOM   4102  CG  PRO A 909      25.450  56.400  70.410  1.00  0.00           C
ATOM   4103  HG1 PRO A 909      26.120  57.230  70.730  1.00  0.00           H
ATOM   4104  HG2 PRO A 909      24.970  55.890  71.280  1.00  0.00           H
ATOM   4105  C   PRO A 909      23.570  55.590  67.270  1.00  0.00           C
ATOM   4106  O   PRO A 909      24.290  55.440  66.300  1.00  0.00           O
ATOM   4107  N   TRP A 910      22.270  56.010  67.070  1.00  0.00           N
ATOM   4108  HN  TRP A 910      21.790  56.230  67.910  1.00  0.00           H
ATOM   4109  CA  TRP A 910      21.620  56.390  65.800  1.00  0.00           C
ATOM   4110  HA  TRP A 910      21.710  55.610  65.060  1.00  0.00           H
ATOM   4111  CB  TRP A 910      20.120  56.710  65.950  1.00  0.00           C
ATOM   4112  HB1 TRP A 910      19.990  57.490  66.740  1.00  0.00           H
ATOM   4113  HB2 TRP A 910      19.560  55.800  66.280  1.00  0.00           H
ATOM   4114  CG  TRP A 910      19.450  57.220  64.690  1.00  0.00           C
ATOM   4115  CD1 TRP A 910      19.020  58.520  64.470  1.00  0.00           C
ATOM   4116  HD1 TRP A 910      19.030  59.280  65.240  1.00  0.00           H
ATOM   4117  NE1 TRP A 910      18.380  58.500  63.210  1.00  0.00           N
ATOM   4118  HE1 TRP A 910      17.780  59.240  63.000  1.00  0.00           H
ATOM   4119  CE2 TRP A 910      18.470  57.230  62.640  1.00  0.00           C
ATOM   4120  CD2 TRP A 910      19.160  56.370  63.560  1.00  0.00           C
ATOM   4121  CE3 TRP A 910      19.270  55.030  63.280  1.00  0.00           C
ATOM   4122  HE3 TRP A 910      19.680  54.400  64.060  1.00  0.00           H
ATOM   4123  CZ3 TRP A 910      18.680  54.550  62.150  1.00  0.00           C
ATOM   4124  HZ3 TRP A 910      18.730  53.490  61.930  1.00  0.00           H
ATOM   4125  CZ2 TRP A 910      18.160  56.800  61.320  1.00  0.00           C
ATOM   4126  HZ2 TRP A 910      17.750  57.370  60.500  1.00  0.00           H
ATOM   4127  CH2 TRP A 910      18.280  55.430  61.120  1.00  0.00           C
ATOM   4128  HH2 TRP A 910      17.850  55.010  60.230  1.00  0.00           H
ATOM   4129  C   TRP A 910      22.330  57.510  65.050  1.00  0.00           C
ATOM   4130  O   TRP A 910      22.650  57.340  63.900  1.00  0.00           O
ATOM   4131  N   TRP A 911      22.690  58.640  65.650  1.00  0.00           N
ATOM   4132  HN  TRP A 911      22.320  58.850  66.550  1.00  0.00           H
ATOM   4133  CA  TRP A 911      23.470  59.640  65.090  1.00  0.00           C
ATOM   4134  HA  TRP A 911      22.910  59.920  64.200  1.00  0.00           H
ATOM   4135  CB  TRP A 911      23.700  61.010  65.920  1.00  0.00           C
ATOM   4136  HB1 TRP A 911      24.220  60.690  66.850  1.00  0.00           H
ATOM   4137  HB2 TRP A 911      22.680  61.410  66.120  1.00  0.00           H
ATOM   4138  CG  TRP A 911      24.560  62.070  65.400  1.00  0.00           C
ATOM   4139  CD1 TRP A 911      25.600  62.670  66.090  1.00  0.00           C
ATOM   4140  HD1 TRP A 911      25.800  62.510  67.140  1.00  0.00           H
ATOM   4141  NE1 TRP A 911      26.290  63.540  65.240  1.00  0.00           N
ATOM   4142  HE1 TRP A 911      27.060  64.080  65.500  1.00  0.00           H
ATOM   4143  CE2 TRP A 911      25.700  63.560  63.990  1.00  0.00           C
ATOM   4144  CD2 TRP A 911      24.640  62.580  64.070  1.00  0.00           C
ATOM   4145  CE3 TRP A 911      23.850  62.450  62.930  1.00  0.00           C
ATOM   4146  HE3 TRP A 911      23.030  61.760  62.880  1.00  0.00           H
ATOM   4147  CZ3 TRP A 911      24.270  63.040  61.680  1.00  0.00           C
ATOM   4148  HZ3 TRP A 911      23.620  62.910  60.830  1.00  0.00           H
ATOM   4149  CZ2 TRP A 911      26.080  64.120  62.800  1.00  0.00           C
ATOM   4150  HZ2 TRP A 911      26.860  64.870  62.750  1.00  0.00           H
ATOM   4151  CH2 TRP A 911      25.310  63.940  61.640  1.00  0.00           C
ATOM   4152  HH2 TRP A 911      25.550  64.380  60.690  1.00  0.00           H
ATOM   4153  C   TRP A 911      24.790  59.220  64.480  1.00  0.00           C
ATOM   4154  O   TRP A 911      25.020  59.500  63.300  1.00  0.00           O
ATOM   4155  N   THR A 912      25.640  58.390  65.150  1.00  0.00           N
ATOM   4156  HN  THR A 912      25.470  58.230  66.120  1.00  0.00           H
ATOM   4157  CA  THR A 912      26.860  57.760  64.650  1.00  0.00           C
ATOM   4158  HA  THR A 912      27.300  58.560  64.060  1.00  0.00           H
ATOM   4159  CB  THR A 912      27.970  57.450  65.620  1.00  0.00           C
ATOM   4160  HB  THR A 912      28.660  56.760  65.090  1.00  0.00           H
ATOM   4161  OG1 THR A 912      27.360  56.920  66.800  1.00  0.00           O
ATOM   4162  HG1 THR A 912      27.200  56.010  66.570  1.00  0.00           H
ATOM   4163  CG2 THR A 912      28.860  58.750  65.880  1.00  0.00           C
ATOM   4164 HG21 THR A 912      29.200  59.200  64.920  1.00  0.00           H
ATOM   4165 HG22 THR A 912      29.760  58.330  66.380  1.00  0.00           H
ATOM   4166 HG23 THR A 912      28.330  59.480  66.510  1.00  0.00           H
ATOM   4167  C   THR A 912      26.760  56.590  63.610  1.00  0.00           C
ATOM   4168  O   THR A 912      27.640  56.320  62.770  1.00  0.00           O
ATOM   4169  N   LEU A 913      25.550  56.000  63.560  1.00  0.00           N
ATOM   4170  HN  LEU A 913      24.830  56.180  64.230  1.00  0.00           H
ATOM   4171  CA  LEU A 913      25.140  55.170  62.460  1.00  0.00           C
ATOM   4172  HA  LEU A 913      26.020  54.600  62.220  1.00  0.00           H
ATOM   4173  CB  LEU A 913      23.840  54.420  62.810  1.00  0.00           C
ATOM   4174  HB1 LEU A 913      22.970  55.100  62.750  1.00  0.00           H
ATOM   4175  HB2 LEU A 913      24.020  54.070  63.840  1.00  0.00           H
ATOM   4176  CG  LEU A 913      23.500  53.190  61.910  1.00  0.00           C
ATOM   4177  HG  LEU A 913      23.440  53.590  60.880  1.00  0.00           H
ATOM   4178  CD1 LEU A 913      24.680  52.180  61.920  1.00  0.00           C
ATOM   4179 HD11 LEU A 913      25.590  52.660  61.510  1.00  0.00           H
ATOM   4180 HD12 LEU A 913      24.560  51.250  61.310  1.00  0.00           H
ATOM   4181 HD13 LEU A 913      24.990  51.920  62.950  1.00  0.00           H
ATOM   4182  CD2 LEU A 913      22.250  52.360  62.310  1.00  0.00           C
ATOM   4183 HD21 LEU A 913      21.340  52.980  62.470  1.00  0.00           H
ATOM   4184 HD22 LEU A 913      22.420  51.760  63.230  1.00  0.00           H
ATOM   4185 HD23 LEU A 913      21.960  51.640  61.510  1.00  0.00           H
ATOM   4186  C   LEU A 913      24.930  55.910  61.120  1.00  0.00           C
ATOM   4187  O   LEU A 913      25.270  55.430  60.000  1.00  0.00           O
ATOM   4188  N   LEU A 914      24.330  57.120  61.220  1.00  0.00           N
ATOM   4189  HN  LEU A 914      23.910  57.390  62.080  1.00  0.00           H
ATOM   4190  CA  LEU A 914      24.200  58.040  60.080  1.00  0.00           C
ATOM   4191  HA  LEU A 914      23.690  57.580  59.250  1.00  0.00           H
ATOM   4192  CB  LEU A 914      23.290  59.290  60.440  1.00  0.00           C
ATOM   4193  HB1 LEU A 914      23.350  59.900  59.520  1.00  0.00           H
ATOM   4194  HB2 LEU A 914      23.830  59.930  61.180  1.00  0.00           H
ATOM   4195  CG  LEU A 914      21.860  58.950  60.800  1.00  0.00           C
ATOM   4196  HG  LEU A 914      21.790  58.510  61.820  1.00  0.00           H
ATOM   4197  CD1 LEU A 914      20.940  60.220  60.820  1.00  0.00           C
ATOM   4198 HD11 LEU A 914      21.230  60.910  61.640  1.00  0.00           H
ATOM   4199 HD12 LEU A 914      19.900  59.980  61.130  1.00  0.00           H
ATOM   4200 HD13 LEU A 914      20.900  60.690  59.820  1.00  0.00           H
ATOM   4201  CD2 LEU A 914      21.300  57.930  59.880  1.00  0.00           C
ATOM   4202 HD21 LEU A 914      21.300  58.250  58.820  1.00  0.00           H
ATOM   4203 HD22 LEU A 914      20.290  57.680  60.250  1.00  0.00           H
ATOM   4204 HD23 LEU A 914      21.800  56.940  59.890  1.00  0.00           H
ATOM   4205  C   LEU A 914      25.540  58.460  59.610  1.00  0.00           C
ATOM   4206  O   LEU A 914      25.720  58.380  58.390  1.00  0.00           O
ATOM   4207  N   ILE A 915      26.490  58.830  60.520  1.00  0.00           N
ATOM   4208  HN  ILE A 915      26.310  59.010  61.480  1.00  0.00           H
ATOM   4209  CA  ILE A 915      27.920  59.100  60.140  1.00  0.00           C
ATOM   4210  HA  ILE A 915      27.950  59.780  59.300  1.00  0.00           H
ATOM   4211  CB  ILE A 915      28.710  59.670  61.380  1.00  0.00           C
ATOM   4212  HB  ILE A 915      28.480  58.980  62.210  1.00  0.00           H
ATOM   4213  CG2 ILE A 915      30.190  59.730  60.990  1.00  0.00           C
ATOM   4214 HG21 ILE A 915      30.820  60.230  61.750  1.00  0.00           H
ATOM   4215 HG22 ILE A 915      30.320  60.320  60.050  1.00  0.00           H
ATOM   4216 HG23 ILE A 915      30.700  58.790  60.710  1.00  0.00           H
ATOM   4217  CG1 ILE A 915      28.060  61.110  61.820  1.00  0.00           C
ATOM   4218 HG11 ILE A 915      28.690  61.480  62.660  1.00  0.00           H
ATOM   4219 HG12 ILE A 915      27.070  60.950  62.280  1.00  0.00           H
ATOM   4220  CD  ILE A 915      27.960  62.170  60.770  1.00  0.00           C
ATOM   4221  HD1 ILE A 915      27.360  61.760  59.940  1.00  0.00           H
ATOM   4222  HD2 ILE A 915      28.910  62.500  60.300  1.00  0.00           H
ATOM   4223  HD3 ILE A 915      27.640  63.160  61.140  1.00  0.00           H
ATOM   4224  C   ILE A 915      28.570  57.870  59.480  1.00  0.00           C
ATOM   4225  O   ILE A 915      29.180  58.050  58.530  1.00  0.00           O
ATOM   4226  N   ALA A 916      28.380  56.610  60.020  1.00  0.00           N
ATOM   4227  HN  ALA A 916      27.840  56.500  60.850  1.00  0.00           H
ATOM   4228  CA  ALA A 916      28.880  55.410  59.320  1.00  0.00           C
ATOM   4229  HA  ALA A 916      29.940  55.430  59.520  1.00  0.00           H
ATOM   4230  CB  ALA A 916      28.160  54.120  59.960  1.00  0.00           C
ATOM   4231  HB1 ALA A 916      28.470  53.990  61.020  1.00  0.00           H
ATOM   4232  HB2 ALA A 916      28.480  53.260  59.320  1.00  0.00           H
ATOM   4233  HB3 ALA A 916      27.060  54.130  60.050  1.00  0.00           H
ATOM   4234  C   ALA A 916      28.640  55.340  57.810  1.00  0.00           C
ATOM   4235  O   ALA A 916      29.520  54.960  57.030  1.00  0.00           O
ATOM   4236  N   ALA A 917      27.460  55.740  57.340  1.00  0.00           N
ATOM   4237  HN  ALA A 917      26.750  56.070  57.950  1.00  0.00           H
ATOM   4238  CA  ALA A 917      27.120  55.770  55.920  1.00  0.00           C
ATOM   4239  HA  ALA A 917      27.290  54.750  55.620  1.00  0.00           H
ATOM   4240  CB  ALA A 917      25.620  56.060  55.610  1.00  0.00           C
ATOM   4241  HB1 ALA A 917      25.420  55.530  54.660  1.00  0.00           H
ATOM   4242  HB2 ALA A 917      25.320  57.130  55.540  1.00  0.00           H
ATOM   4243  HB3 ALA A 917      24.940  55.510  56.300  1.00  0.00           H
ATOM   4244  C   ALA A 917      27.960  56.570  54.900  1.00  0.00           C
ATOM   4245  O   ALA A 917      28.270  56.050  53.810  1.00  0.00           O
ATOM   4246  N   ILE A 918      28.350  57.760  55.150  1.00  0.00           N
ATOM   4247  HN  ILE A 918      28.000  58.180  55.990  1.00  0.00           H
ATOM   4248  CA  ILE A 918      29.120  58.610  54.270  1.00  0.00           C
ATOM   4249  HA  ILE A 918      28.600  58.570  53.320  1.00  0.00           H
ATOM   4250  CB  ILE A 918      29.290  60.020  54.810  1.00  0.00           C
ATOM   4251  HB  ILE A 918      29.820  59.910  55.780  1.00  0.00           H
ATOM   4252  CG2 ILE A 918      30.070  61.000  53.840  1.00  0.00           C
ATOM   4253 HG21 ILE A 918      31.100  60.600  53.750  1.00  0.00           H
ATOM   4254 HG22 ILE A 918      30.030  62.010  54.300  1.00  0.00           H
ATOM   4255 HG23 ILE A 918      29.530  61.000  52.870  1.00  0.00           H
ATOM   4256  CG1 ILE A 918      27.980  60.690  55.130  1.00  0.00           C
ATOM   4257 HG11 ILE A 918      27.210  60.260  54.470  1.00  0.00           H
ATOM   4258 HG12 ILE A 918      27.920  61.760  54.850  1.00  0.00           H
ATOM   4259  CD  ILE A 918      27.670  60.570  56.620  1.00  0.00           C
ATOM   4260  HD1 ILE A 918      28.590  60.810  57.190  1.00  0.00           H
ATOM   4261  HD2 ILE A 918      27.470  59.500  56.890  1.00  0.00           H
ATOM   4262  HD3 ILE A 918      26.840  61.200  56.990  1.00  0.00           H
ATOM   4263  C   ILE A 918      30.540  58.060  53.880  1.00  0.00           C
ATOM   4264  O   ILE A 918      30.820  57.920  52.690  1.00  0.00           O
ATOM   4265  N   PRO A 919      31.470  57.600  54.730  1.00  0.00           N
ATOM   4266  CD  PRO A 919      31.440  57.710  56.180  1.00  0.00           C
ATOM   4267  HD1 PRO A 919      30.480  57.370  56.630  1.00  0.00           H
ATOM   4268  HD2 PRO A 919      31.560  58.730  56.590  1.00  0.00           H
ATOM   4269  CA  PRO A 919      32.690  56.890  54.370  1.00  0.00           C
ATOM   4270  HA  PRO A 919      33.190  57.380  53.560  1.00  0.00           H
ATOM   4271  CB  PRO A 919      33.610  56.770  55.590  1.00  0.00           C
ATOM   4272  HB1 PRO A 919      34.030  57.780  55.730  1.00  0.00           H
ATOM   4273  HB2 PRO A 919      34.420  56.010  55.520  1.00  0.00           H
ATOM   4274  CG  PRO A 919      32.570  56.690  56.690  1.00  0.00           C
ATOM   4275  HG1 PRO A 919      32.040  55.720  56.870  1.00  0.00           H
ATOM   4276  HG2 PRO A 919      33.000  57.000  57.660  1.00  0.00           H
ATOM   4277  C   PRO A 919      32.370  55.480  53.850  1.00  0.00           C
ATOM   4278  O   PRO A 919      33.190  54.940  53.110  1.00  0.00           O
ATOM   4279  N   ALA A 920      31.260  54.850  54.250  1.00  0.00           N
ATOM   4280  HN  ALA A 920      30.710  55.260  54.980  1.00  0.00           H
ATOM   4281  CA  ALA A 920      30.930  53.670  53.510  1.00  0.00           C
ATOM   4282  HA  ALA A 920      31.760  52.980  53.600  1.00  0.00           H
ATOM   4283  CB  ALA A 920      29.740  52.920  54.200  1.00  0.00           C
ATOM   4284  HB1 ALA A 920      29.510  52.080  53.530  1.00  0.00           H
ATOM   4285  HB2 ALA A 920      28.850  53.540  54.440  1.00  0.00           H
ATOM   4286  HB3 ALA A 920      30.230  52.470  55.090  1.00  0.00           H
ATOM   4287  C   ALA A 920      30.660  53.860  52.060  1.00  0.00           C
ATOM   4288  O   ALA A 920      30.980  53.040  51.210  1.00  0.00           O
ATOM   4289  N   LEU A 921      30.150  54.990  51.620  1.00  0.00           N
ATOM   4290  HN  LEU A 921      29.870  55.690  52.270  1.00  0.00           H
ATOM   4291  CA  LEU A 921      30.020  55.380  50.220  1.00  0.00           C
ATOM   4292  HA  LEU A 921      29.510  54.600  49.670  1.00  0.00           H
ATOM   4293  CB  LEU A 921      29.170  56.750  50.130  1.00  0.00           C
ATOM   4294  HB1 LEU A 921      29.680  57.490  50.780  1.00  0.00           H
ATOM   4295  HB2 LEU A 921      28.190  56.470  50.580  1.00  0.00           H
ATOM   4296  CG  LEU A 921      28.830  57.300  48.690  1.00  0.00           C
ATOM   4297  HG  LEU A 921      29.750  57.600  48.170  1.00  0.00           H
ATOM   4298  CD1 LEU A 921      28.170  56.230  47.770  1.00  0.00           C
ATOM   4299 HD11 LEU A 921      27.430  55.630  48.340  1.00  0.00           H
ATOM   4300 HD12 LEU A 921      28.900  55.480  47.390  1.00  0.00           H
ATOM   4301 HD13 LEU A 921      27.640  56.760  46.940  1.00  0.00           H
ATOM   4302  CD2 LEU A 921      27.970  58.590  48.900  1.00  0.00           C
ATOM   4303 HD21 LEU A 921      26.990  58.260  49.300  1.00  0.00           H
ATOM   4304 HD22 LEU A 921      27.770  59.180  47.980  1.00  0.00           H
ATOM   4305 HD23 LEU A 921      28.400  59.290  49.650  1.00  0.00           H
ATOM   4306  C   LEU A 921      31.300  55.460  49.430  1.00  0.00           C
ATOM   4307  O   LEU A 921      31.430  54.890  48.360  1.00  0.00           O
ATOM   4308  N   LEU A 922      32.370  56.080  50.040  1.00  0.00           N
ATOM   4309  HN  LEU A 922      32.130  56.660  50.820  1.00  0.00           H
ATOM   4310  CA  LEU A 922      33.760  56.130  49.580  1.00  0.00           C
ATOM   4311  HA  LEU A 922      33.670  56.560  48.580  1.00  0.00           H
ATOM   4312  CB  LEU A 922      34.380  57.140  50.550  1.00  0.00           C
ATOM   4313  HB1 LEU A 922      35.450  57.250  50.240  1.00  0.00           H
ATOM   4314  HB2 LEU A 922      34.500  56.680  51.550  1.00  0.00           H
ATOM   4315  CG  LEU A 922      33.770  58.590  50.660  1.00  0.00           C
ATOM   4316  HG  LEU A 922      32.740  58.560  51.100  1.00  0.00           H
ATOM   4317  CD1 LEU A 922      34.630  59.400  51.650  1.00  0.00           C
ATOM   4318 HD11 LEU A 922      35.650  59.340  51.210  1.00  0.00           H
ATOM   4319 HD12 LEU A 922      34.710  58.930  52.660  1.00  0.00           H
ATOM   4320 HD13 LEU A 922      34.350  60.480  51.700  1.00  0.00           H
ATOM   4321  CD2 LEU A 922      33.620  59.380  49.310  1.00  0.00           C
ATOM   4322 HD21 LEU A 922      34.630  59.620  48.910  1.00  0.00           H
ATOM   4323 HD22 LEU A 922      33.110  60.360  49.450  1.00  0.00           H
ATOM   4324 HD23 LEU A 922      33.070  58.770  48.560  1.00  0.00           H
ATOM   4325  C   LEU A 922      34.480  54.790  49.600  1.00  0.00           C
ATOM   4326  O   LEU A 922      35.100  54.430  48.600  1.00  0.00           O
ATOM   4327  N   CYS A 923      34.290  54.000  50.660  1.00  0.00           N
ATOM   4328  HN  CYS A 923      33.880  54.360  51.480  1.00  0.00           H
ATOM   4329  CA  CYS A 923      34.700  52.590  50.660  1.00  0.00           C
ATOM   4330  HA  CYS A 923      35.740  52.490  50.390  1.00  0.00           H
ATOM   4331  CB  CYS A 923      34.610  51.800  51.980  1.00  0.00           C
ATOM   4332  HB1 CYS A 923      34.800  50.710  51.850  1.00  0.00           H
ATOM   4333  HB2 CYS A 923      33.540  51.780  52.270  1.00  0.00           H
ATOM   4334  SG  CYS A 923      35.670  52.500  53.260  1.00  0.00           S
ATOM   4335  HG1 CYS A 923      35.430  51.490  54.070  1.00  0.00           H
ATOM   4336  C   CYS A 923      33.990  51.830  49.500  1.00  0.00           C
ATOM   4337  O   CYS A 923      34.660  51.050  48.870  1.00  0.00           O
ATOM   4338  N   THR A 924      32.660  52.030  49.140  1.00  0.00           N
ATOM   4339  HN  THR A 924      32.040  52.630  49.640  1.00  0.00           H
ATOM   4340  CA  THR A 924      31.950  51.300  48.130  1.00  0.00           C
ATOM   4341  HA  THR A 924      32.120  50.300  48.520  1.00  0.00           H
ATOM   4342  CB  THR A 924      30.500  51.680  48.160  1.00  0.00           C
ATOM   4343  HB  THR A 924      30.400  52.790  48.050  1.00  0.00           H
ATOM   4344  OG1 THR A 924      29.920  51.240  49.370  1.00  0.00           O
ATOM   4345  HG1 THR A 924      30.280  51.910  49.950  1.00  0.00           H
ATOM   4346  CG2 THR A 924      29.680  50.940  47.170  1.00  0.00           C
ATOM   4347 HG21 THR A 924      30.060  51.240  46.180  1.00  0.00           H
ATOM   4348 HG22 THR A 924      28.630  51.300  47.170  1.00  0.00           H
ATOM   4349 HG23 THR A 924      29.790  49.830  47.280  1.00  0.00           H
ATOM   4350  C   THR A 924      32.580  51.540  46.760  1.00  0.00           C
ATOM   4351  O   THR A 924      32.790  50.650  45.960  1.00  0.00           O
ATOM   4352  N   ILE A 925      32.780  52.770  46.520  1.00  0.00           N
ATOM   4353  HN  ILE A 925      32.440  53.510  47.100  1.00  0.00           H
ATOM   4354  CA  ILE A 925      33.290  53.120  45.240  1.00  0.00           C
ATOM   4355  HA  ILE A 925      32.820  52.570  44.430  1.00  0.00           H
ATOM   4356  CB  ILE A 925      33.130  54.510  44.770  1.00  0.00           C
ATOM   4357  HB  ILE A 925      33.740  55.150  45.440  1.00  0.00           H
ATOM   4358  CG2 ILE A 925      33.640  54.740  43.360  1.00  0.00           C
ATOM   4359 HG21 ILE A 925      33.430  55.790  43.070  1.00  0.00           H
ATOM   4360 HG22 ILE A 925      33.160  54.040  42.650  1.00  0.00           H
ATOM   4361 HG23 ILE A 925      34.750  54.630  43.470  1.00  0.00           H
ATOM   4362  CG1 ILE A 925      31.510  54.820  44.920  1.00  0.00           C
ATOM   4363 HG11 ILE A 925      31.260  54.930  46.000  1.00  0.00           H
ATOM   4364 HG12 ILE A 925      30.990  53.910  44.550  1.00  0.00           H
ATOM   4365  CD  ILE A 925      31.040  55.950  44.020  1.00  0.00           C
ATOM   4366  HD1 ILE A 925      31.620  56.890  44.200  1.00  0.00           H
ATOM   4367  HD2 ILE A 925      30.000  56.230  44.280  1.00  0.00           H
ATOM   4368  HD3 ILE A 925      31.120  55.580  42.980  1.00  0.00           H
ATOM   4369  C   ILE A 925      34.780  52.670  45.040  1.00  0.00           C
ATOM   4370  O   ILE A 925      35.120  52.190  43.930  1.00  0.00           O
ATOM   4371  N   LEU A 926      35.660  52.630  46.100  1.00  0.00           N
ATOM   4372  HN  LEU A 926      35.370  52.840  47.040  1.00  0.00           H
ATOM   4373  CA  LEU A 926      37.020  52.110  46.130  1.00  0.00           C
ATOM   4374  HA  LEU A 926      37.550  52.660  45.360  1.00  0.00           H
ATOM   4375  CB  LEU A 926      37.630  52.450  47.520  1.00  0.00           C
ATOM   4376  HB1 LEU A 926      36.970  51.940  48.260  1.00  0.00           H
ATOM   4377  HB2 LEU A 926      37.610  53.530  47.790  1.00  0.00           H
ATOM   4378  CG  LEU A 926      39.120  51.920  47.600  1.00  0.00           C
ATOM   4379  HG  LEU A 926      39.060  50.810  47.570  1.00  0.00           H
ATOM   4380  CD1 LEU A 926      39.880  52.310  46.330  1.00  0.00           C
ATOM   4381 HD11 LEU A 926      39.830  53.390  46.070  1.00  0.00           H
ATOM   4382 HD12 LEU A 926      39.480  51.660  45.530  1.00  0.00           H
ATOM   4383 HD13 LEU A 926      40.950  52.040  46.500  1.00  0.00           H
ATOM   4384  CD2 LEU A 926      39.900  52.340  48.880  1.00  0.00           C
ATOM   4385 HD21 LEU A 926      40.160  53.420  48.790  1.00  0.00           H
ATOM   4386 HD22 LEU A 926      40.900  51.860  48.890  1.00  0.00           H
ATOM   4387 HD23 LEU A 926      39.400  52.050  49.830  1.00  0.00           H
ATOM   4388  C   LEU A 926      36.900  50.640  45.870  1.00  0.00           C
ATOM   4389  O   LEU A 926      37.590  50.110  45.040  1.00  0.00           O
ATOM   4390  N   ILE A 927      36.050  49.890  46.550  1.00  0.00           N
ATOM   4391  HN  ILE A 927      35.470  50.270  47.270  1.00  0.00           H
ATOM   4392  CA  ILE A 927      35.810  48.460  46.340  1.00  0.00           C
ATOM   4393  HA  ILE A 927      36.780  47.990  46.450  1.00  0.00           H
ATOM   4394  CB  ILE A 927      35.010  47.690  47.360  1.00  0.00           C
ATOM   4395  HB  ILE A 927      33.980  48.110  47.310  1.00  0.00           H
ATOM   4396  CG2 ILE A 927      35.000  46.180  46.920  1.00  0.00           C
ATOM   4397 HG21 ILE A 927      34.430  45.530  47.610  1.00  0.00           H
ATOM   4398 HG22 ILE A 927      36.080  45.890  46.900  1.00  0.00           H
ATOM   4399 HG23 ILE A 927      34.650  46.020  45.870  1.00  0.00           H
ATOM   4400  CG1 ILE A 927      35.640  47.800  48.720  1.00  0.00           C
ATOM   4401 HG11 ILE A 927      35.800  48.840  49.090  1.00  0.00           H
ATOM   4402 HG12 ILE A 927      36.610  47.260  48.600  1.00  0.00           H
ATOM   4403  CD  ILE A 927      34.770  47.060  49.840  1.00  0.00           C
ATOM   4404  HD1 ILE A 927      33.820  47.620  49.910  1.00  0.00           H
ATOM   4405  HD2 ILE A 927      35.230  47.130  50.850  1.00  0.00           H
ATOM   4406  HD3 ILE A 927      34.510  46.010  49.610  1.00  0.00           H
ATOM   4407  C   ILE A 927      35.410  48.200  44.880  1.00  0.00           C
ATOM   4408  O   ILE A 927      35.910  47.270  44.280  1.00  0.00           O
ATOM   4409  N   PHE A 928      34.480  49.010  44.340  1.00  0.00           N
ATOM   4410  HN  PHE A 928      34.000  49.670  44.920  1.00  0.00           H
ATOM   4411  CA  PHE A 928      34.150  49.010  42.950  1.00  0.00           C
ATOM   4412  HA  PHE A 928      33.880  47.990  42.750  1.00  0.00           H
ATOM   4413  CB  PHE A 928      32.980  50.010  42.640  1.00  0.00           C
ATOM   4414  HB1 PHE A 928      33.260  51.060  42.810  1.00  0.00           H
ATOM   4415  HB2 PHE A 928      32.070  49.790  43.240  1.00  0.00           H
ATOM   4416  CG  PHE A 928      32.420  49.970  41.210  1.00  0.00           C
ATOM   4417  CD1 PHE A 928      32.050  48.720  40.670  1.00  0.00           C
ATOM   4418  HD1 PHE A 928      32.270  47.810  41.210  1.00  0.00           H
ATOM   4419  CE1 PHE A 928      31.520  48.620  39.410  1.00  0.00           C
ATOM   4420  HE1 PHE A 928      31.360  47.600  39.060  1.00  0.00           H
ATOM   4421  CZ  PHE A 928      31.390  49.710  38.600  1.00  0.00           C
ATOM   4422  HZ  PHE A 928      30.950  49.590  37.630  1.00  0.00           H
ATOM   4423  CD2 PHE A 928      32.340  51.140  40.350  1.00  0.00           C
ATOM   4424  HD2 PHE A 928      32.640  52.140  40.620  1.00  0.00           H
ATOM   4425  CE2 PHE A 928      31.770  50.970  39.110  1.00  0.00           C
ATOM   4426  HE2 PHE A 928      31.530  51.890  38.600  1.00  0.00           H
ATOM   4427  C   PHE A 928      35.300  49.200  41.950  1.00  0.00           C
ATOM   4428  O   PHE A 928      35.530  48.330  41.090  1.00  0.00           O
ATOM   4429  N   MET A 929      36.120  50.260  42.130  1.00  0.00           N
ATOM   4430  HN  MET A 929      35.950  50.980  42.820  1.00  0.00           H
ATOM   4431  CA  MET A 929      37.320  50.560  41.330  1.00  0.00           C
ATOM   4432  HA  MET A 929      37.020  50.610  40.300  1.00  0.00           H
ATOM   4433  CB  MET A 929      37.910  51.930  41.680  1.00  0.00           C
ATOM   4434  HB1 MET A 929      38.850  52.000  41.080  1.00  0.00           H
ATOM   4435  HB2 MET A 929      38.170  51.920  42.760  1.00  0.00           H
ATOM   4436  CG  MET A 929      37.060  53.090  41.320  1.00  0.00           C
ATOM   4437  HG1 MET A 929      36.240  53.330  42.020  1.00  0.00           H
ATOM   4438  HG2 MET A 929      36.460  52.910  40.400  1.00  0.00           H
ATOM   4439  SD  MET A 929      37.890  54.690  41.240  1.00  0.00           S
ATOM   4440  CE  MET A 929      38.110  54.980  43.060  1.00  0.00           C
ATOM   4441  HE1 MET A 929      38.830  55.820  43.150  1.00  0.00           H
ATOM   4442  HE2 MET A 929      38.500  54.090  43.590  1.00  0.00           H
ATOM   4443  HE3 MET A 929      37.150  55.300  43.540  1.00  0.00           H
ATOM   4444  C   MET A 929      38.400  49.500  41.220  1.00  0.00           C
ATOM   4445  O   MET A 929      38.740  49.260  40.030  1.00  0.00           O
ATOM   4446  N   ASP A 930      38.820  48.810  42.380  1.00  0.00           N
ATOM   4447  HN  ASP A 930      38.470  49.200  43.230  1.00  0.00           H
ATOM   4448  CA  ASP A 930      39.760  47.810  42.600  1.00  0.00           C
ATOM   4449  HA  ASP A 930      40.700  48.020  42.110  1.00  0.00           H
ATOM   4450  CB  ASP A 930      40.150  47.750  44.100  1.00  0.00           C
ATOM   4451  HB1 ASP A 930      40.790  46.830  44.170  1.00  0.00           H
ATOM   4452  HB2 ASP A 930      39.260  47.700  44.750  1.00  0.00           H
ATOM   4453  CG  ASP A 930      41.020  48.940  44.450  1.00  0.00           C
ATOM   4454  OD1 ASP A 930      41.700  48.960  45.550  1.00  0.00           O
ATOM   4455  OD2 ASP A 930      41.130  49.850  43.590  1.00  0.00           O
ATOM   4456  C   ASP A 930      39.220  46.520  42.020  1.00  0.00           C
ATOM   4457  O   ASP A 930      39.880  45.810  41.310  1.00  0.00           O
ATOM   4458  N   GLN A 931      37.930  46.220  42.150  1.00  0.00           N
ATOM   4459  HN  GLN A 931      37.280  46.780  42.670  1.00  0.00           H
ATOM   4460  CA  GLN A 931      37.380  45.030  41.490  1.00  0.00           C
ATOM   4461  HA  GLN A 931      38.050  44.200  41.680  1.00  0.00           H
ATOM   4462  CB  GLN A 931      35.900  44.770  41.970  1.00  0.00           C
ATOM   4463  HB1 GLN A 931      35.280  44.340  41.150  1.00  0.00           H
ATOM   4464  HB2 GLN A 931      35.480  45.760  42.230  1.00  0.00           H
ATOM   4465  CG  GLN A 931      35.690  44.000  43.280  1.00  0.00           C
ATOM   4466  HG1 GLN A 931      34.630  43.690  43.420  1.00  0.00           H
ATOM   4467  HG2 GLN A 931      36.080  44.600  44.120  1.00  0.00           H
ATOM   4468  CD  GLN A 931      36.570  42.750  43.400  1.00  0.00           C
ATOM   4469  OE1 GLN A 931      37.390  42.570  44.280  1.00  0.00           O
ATOM   4470  NE2 GLN A 931      36.420  41.680  42.540  1.00  0.00           N
ATOM   4471 HE21 GLN A 931      37.050  40.920  42.600  1.00  0.00           H
ATOM   4472 HE22 GLN A 931      35.650  41.620  41.900  1.00  0.00           H
ATOM   4473  C   GLN A 931      37.370  45.070  39.950  1.00  0.00           C
ATOM   4474  O   GLN A 931      37.950  44.190  39.280  1.00  0.00           O
ATOM   4475  N   GLN A 932      36.840  46.220  39.420  1.00  0.00           N
ATOM   4476  HN  GLN A 932      36.430  46.860  40.070  1.00  0.00           H
ATOM   4477  CA  GLN A 932      36.780  46.580  38.050  1.00  0.00           C
ATOM   4478  HA  GLN A 932      36.270  45.810  37.480  1.00  0.00           H
ATOM   4479  CB  GLN A 932      35.940  47.900  37.840  1.00  0.00           C
ATOM   4480  HB1 GLN A 932      36.200  48.340  36.860  1.00  0.00           H
ATOM   4481  HB2 GLN A 932      36.280  48.680  38.550  1.00  0.00           H
ATOM   4482  CG  GLN A 932      34.420  47.740  37.960  1.00  0.00           C
ATOM   4483  HG1 GLN A 932      33.850  48.690  37.760  1.00  0.00           H
ATOM   4484  HG2 GLN A 932      34.250  47.600  39.050  1.00  0.00           H
ATOM   4485  CD  GLN A 932      33.680  46.600  37.250  1.00  0.00           C
ATOM   4486  OE1 GLN A 932      33.190  45.640  37.810  1.00  0.00           O
ATOM   4487  NE2 GLN A 932      33.590  46.670  35.880  1.00  0.00           N
ATOM   4488 HE21 GLN A 932      33.950  47.480  35.400  1.00  0.00           H
ATOM   4489 HE22 GLN A 932      33.120  45.980  35.350  1.00  0.00           H
ATOM   4490  C   GLN A 932      38.130  46.710  37.400  1.00  0.00           C
ATOM   4491  O   GLN A 932      38.320  46.130  36.290  1.00  0.00           O
ATOM   4492  N   ILE A 933      39.120  47.390  37.980  1.00  0.00           N
ATOM   4493  HN  ILE A 933      38.970  47.810  38.880  1.00  0.00           H
ATOM   4494  CA  ILE A 933      40.420  47.450  37.400  1.00  0.00           C
ATOM   4495  HA  ILE A 933      40.240  47.680  36.370  1.00  0.00           H
ATOM   4496  CB  ILE A 933      41.390  48.530  38.020  1.00  0.00           C
ATOM   4497  HB  ILE A 933      40.870  49.510  37.900  1.00  0.00           H
ATOM   4498  CG2 ILE A 933      41.660  48.200  39.500  1.00  0.00           C
ATOM   4499 HG21 ILE A 933      40.730  48.110  40.090  1.00  0.00           H
ATOM   4500 HG22 ILE A 933      42.270  49.000  39.960  1.00  0.00           H
ATOM   4501 HG23 ILE A 933      42.240  47.260  39.550  1.00  0.00           H
ATOM   4502  CG1 ILE A 933      42.790  48.680  37.290  1.00  0.00           C
ATOM   4503 HG11 ILE A 933      43.390  47.750  37.420  1.00  0.00           H
ATOM   4504 HG12 ILE A 933      43.280  49.510  37.820  1.00  0.00           H
ATOM   4505  CD  ILE A 933      42.700  48.900  35.760  1.00  0.00           C
ATOM   4506  HD1 ILE A 933      42.280  49.880  35.460  1.00  0.00           H
ATOM   4507  HD2 ILE A 933      42.170  48.130  35.180  1.00  0.00           H
ATOM   4508  HD3 ILE A 933      43.710  48.860  35.310  1.00  0.00           H
ATOM   4509  C   ILE A 933      41.040  46.030  37.320  1.00  0.00           C
ATOM   4510  O   ILE A 933      41.660  45.690  36.290  1.00  0.00           O
ATOM   4511  N   THR A 934      40.900  45.160  38.360  1.00  0.00           N
ATOM   4512  HN  THR A 934      40.420  45.430  39.190  1.00  0.00           H
ATOM   4513  CA  THR A 934      41.480  43.780  38.270  1.00  0.00           C
ATOM   4514  HA  THR A 934      42.490  43.960  37.940  1.00  0.00           H
ATOM   4515  CB  THR A 934      41.560  43.050  39.610  1.00  0.00           C
ATOM   4516  HB  THR A 934      40.580  42.610  39.880  1.00  0.00           H
ATOM   4517  OG1 THR A 934      41.810  43.980  40.690  1.00  0.00           O
ATOM   4518  HG1 THR A 934      41.020  44.490  40.830  1.00  0.00           H
ATOM   4519  CG2 THR A 934      42.750  42.150  39.640  1.00  0.00           C
ATOM   4520 HG21 THR A 934      43.700  42.650  39.340  1.00  0.00           H
ATOM   4521 HG22 THR A 934      42.640  41.270  38.980  1.00  0.00           H
ATOM   4522 HG23 THR A 934      42.810  41.750  40.680  1.00  0.00           H
ATOM   4523  C   THR A 934      40.830  42.850  37.210  1.00  0.00           C
ATOM   4524  O   THR A 934      41.500  42.010  36.630  1.00  0.00           O
ATOM   4525  N   ALA A 935      39.550  42.930  37.060  1.00  0.00           N
ATOM   4526  HN  ALA A 935      39.110  43.720  37.480  1.00  0.00           H
ATOM   4527  CA  ALA A 935      38.740  42.360  35.980  1.00  0.00           C
ATOM   4528  HA  ALA A 935      38.950  41.310  36.060  1.00  0.00           H
ATOM   4529  CB  ALA A 935      37.290  42.650  36.240  1.00  0.00           C
ATOM   4530  HB1 ALA A 935      37.020  42.510  37.310  1.00  0.00           H
ATOM   4531  HB2 ALA A 935      36.690  42.050  35.530  1.00  0.00           H
ATOM   4532  HB3 ALA A 935      37.050  43.720  36.040  1.00  0.00           H
ATOM   4533  C   ALA A 935      39.260  42.680  34.620  1.00  0.00           C
ATOM   4534  O   ALA A 935      39.610  41.780  33.880  1.00  0.00           O
ATOM   4535  N   VAL A 936      39.360  44.010  34.310  1.00  0.00           N
ATOM   4536  HN  VAL A 936      39.240  44.780  34.940  1.00  0.00           H
ATOM   4537  CA  VAL A 936      39.610  44.580  33.020  1.00  0.00           C
ATOM   4538  HA  VAL A 936      38.830  44.140  32.410  1.00  0.00           H
ATOM   4539  CB  VAL A 936      39.460  46.070  32.910  1.00  0.00           C
ATOM   4540  HB  VAL A 936      40.000  46.490  33.790  1.00  0.00           H
ATOM   4541  CG1 VAL A 936      40.010  46.680  31.560  1.00  0.00           C
ATOM   4542 HG11 VAL A 936      39.430  46.330  30.680  1.00  0.00           H
ATOM   4543 HG12 VAL A 936      41.100  46.470  31.500  1.00  0.00           H
ATOM   4544 HG13 VAL A 936      39.770  47.750  31.440  1.00  0.00           H
ATOM   4545  CG2 VAL A 936      37.970  46.470  32.980  1.00  0.00           C
ATOM   4546 HG21 VAL A 936      37.660  47.490  32.680  1.00  0.00           H
ATOM   4547 HG22 VAL A 936      37.550  46.340  34.010  1.00  0.00           H
ATOM   4548 HG23 VAL A 936      37.350  45.860  32.280  1.00  0.00           H
ATOM   4549  C   VAL A 936      40.830  44.070  32.270  1.00  0.00           C
ATOM   4550  O   VAL A 936      40.700  43.360  31.210  1.00  0.00           O
ATOM   4551  N   ILE A 937      42.080  44.310  32.810  1.00  0.00           N
ATOM   4552  HN  ILE A 937      42.160  44.890  33.620  1.00  0.00           H
ATOM   4553  CA  ILE A 937      43.350  43.890  32.260  1.00  0.00           C
ATOM   4554  HA  ILE A 937      43.350  44.220  31.230  1.00  0.00           H
ATOM   4555  CB  ILE A 937      44.470  44.670  32.910  1.00  0.00           C
ATOM   4556  HB  ILE A 937      44.280  45.750  32.770  1.00  0.00           H
ATOM   4557  CG2 ILE A 937      44.430  44.410  34.440  1.00  0.00           C
ATOM   4558 HG21 ILE A 937      44.270  43.350  34.750  1.00  0.00           H
ATOM   4559 HG22 ILE A 937      43.580  45.010  34.830  1.00  0.00           H
ATOM   4560 HG23 ILE A 937      45.320  44.750  35.000  1.00  0.00           H
ATOM   4561  CG1 ILE A 937      45.890  44.300  32.410  1.00  0.00           C
ATOM   4562 HG11 ILE A 937      45.810  44.190  31.310  1.00  0.00           H
ATOM   4563 HG12 ILE A 937      46.230  43.290  32.720  1.00  0.00           H
ATOM   4564  CD  ILE A 937      46.970  45.200  32.810  1.00  0.00           C
ATOM   4565  HD1 ILE A 937      46.720  46.230  32.500  1.00  0.00           H
ATOM   4566  HD2 ILE A 937      47.870  44.870  32.240  1.00  0.00           H
ATOM   4567  HD3 ILE A 937      47.130  45.170  33.920  1.00  0.00           H
ATOM   4568  C   ILE A 937      43.590  42.390  32.190  1.00  0.00           C
ATOM   4569  O   ILE A 937      44.080  41.870  31.240  1.00  0.00           O
ATOM   4570  N   ILE A 938      43.030  41.630  33.170  1.00  0.00           N
ATOM   4571  HN  ILE A 938      42.600  41.940  34.020  1.00  0.00           H
ATOM   4572  CA  ILE A 938      43.100  40.230  33.190  1.00  0.00           C
ATOM   4573  HA  ILE A 938      44.140  40.070  32.930  1.00  0.00           H
ATOM   4574  CB  ILE A 938      42.850  39.730  34.570  1.00  0.00           C
ATOM   4575  HB  ILE A 938      41.880  40.140  34.930  1.00  0.00           H
ATOM   4576  CG2 ILE A 938      42.720  38.160  34.650  1.00  0.00           C
ATOM   4577 HG21 ILE A 938      41.710  37.920  34.240  1.00  0.00           H
ATOM   4578 HG22 ILE A 938      42.900  37.840  35.700  1.00  0.00           H
ATOM   4579 HG23 ILE A 938      43.530  37.730  34.040  1.00  0.00           H
ATOM   4580  CG1 ILE A 938      43.830  40.330  35.690  1.00  0.00           C
ATOM   4581 HG11 ILE A 938      43.550  39.920  36.680  1.00  0.00           H
ATOM   4582 HG12 ILE A 938      43.690  41.430  35.800  1.00  0.00           H
ATOM   4583  CD  ILE A 938      45.280  40.120  35.260  1.00  0.00           C
ATOM   4584  HD1 ILE A 938      45.910  40.150  36.180  1.00  0.00           H
ATOM   4585  HD2 ILE A 938      45.580  40.890  34.510  1.00  0.00           H
ATOM   4586  HD3 ILE A 938      45.400  39.110  34.810  1.00  0.00           H
ATOM   4587  C   ILE A 938      42.320  39.540  32.170  1.00  0.00           C
ATOM   4588  O   ILE A 938      42.830  38.660  31.500  1.00  0.00           O
ATOM   4589  N   ASN A 939      41.120  40.020  31.850  1.00  0.00           N
ATOM   4590  HN  ASN A 939      40.820  40.830  32.370  1.00  0.00           H
ATOM   4591  CA  ASN A 939      40.180  39.620  30.950  1.00  0.00           C
ATOM   4592  HA  ASN A 939      40.310  38.560  30.810  1.00  0.00           H
ATOM   4593  CB  ASN A 939      38.710  39.880  31.400  1.00  0.00           C
ATOM   4594  HB1 ASN A 939      37.990  39.730  30.570  1.00  0.00           H
ATOM   4595  HB2 ASN A 939      38.710  40.980  31.570  1.00  0.00           H
ATOM   4596  CG  ASN A 939      38.310  38.970  32.600  1.00  0.00           C
ATOM   4597  OD1 ASN A 939      38.670  37.840  32.920  1.00  0.00           O
ATOM   4598  ND2 ASN A 939      37.340  39.620  33.280  1.00  0.00           N
ATOM   4599 HD21 ASN A 939      36.950  40.430  32.850  1.00  0.00           H
ATOM   4600 HD22 ASN A 939      36.840  38.970  33.870  1.00  0.00           H
ATOM   4601  C   ASN A 939      40.390  40.200  29.620  1.00  0.00           C
ATOM   4602  O   ASN A 939      39.510  40.260  28.780  1.00  0.00           O
ATOM   4603  N   ARG A 940      41.620  40.670  29.250  1.00  0.00           N
ATOM   4604  HN  ARG A 940      42.350  40.810  29.910  1.00  0.00           H
ATOM   4605  CA  ARG A 940      41.920  41.150  27.900  1.00  0.00           C
ATOM   4606  HA  ARG A 940      41.040  41.640  27.520  1.00  0.00           H
ATOM   4607  CB  ARG A 940      42.970  42.260  27.880  1.00  0.00           C
ATOM   4608  HB1 ARG A 940      43.440  42.420  26.890  1.00  0.00           H
ATOM   4609  HB2 ARG A 940      43.720  41.820  28.570  1.00  0.00           H
ATOM   4610  CG  ARG A 940      42.580  43.730  28.250  1.00  0.00           C
ATOM   4611  HG1 ARG A 940      41.980  43.660  29.190  1.00  0.00           H
ATOM   4612  HG2 ARG A 940      41.900  44.140  27.470  1.00  0.00           H
ATOM   4613  CD  ARG A 940      43.710  44.790  28.490  1.00  0.00           C
ATOM   4614  HD1 ARG A 940      44.170  45.110  27.530  1.00  0.00           H
ATOM   4615  HD2 ARG A 940      44.460  44.270  29.130  1.00  0.00           H
ATOM   4616  NE  ARG A 940      43.110  45.960  29.210  1.00  0.00           N
ATOM   4617  HE  ARG A 940      42.230  46.330  28.910  1.00  0.00           H
ATOM   4618  CZ  ARG A 940      43.930  46.970  29.570  1.00  0.00           C
ATOM   4619  NH1 ARG A 940      43.430  48.100  29.930  1.00  0.00           N
ATOM   4620 HH11 ARG A 940      42.500  48.330  29.650  1.00  0.00           H
ATOM   4621 HH12 ARG A 940      44.160  48.760  30.100  1.00  0.00           H
ATOM   4622  NH2 ARG A 940      45.210  46.830  29.670  1.00  0.00           N
ATOM   4623 HH21 ARG A 940      45.610  46.080  29.160  1.00  0.00           H
ATOM   4624 HH22 ARG A 940      45.800  47.570  30.010  1.00  0.00           H
ATOM   4625  C   ARG A 940      42.020  40.080  26.830  1.00  0.00           C
ATOM   4626  O   ARG A 940      42.480  38.940  27.090  1.00  0.00           O
ATOM   4627  N   LYS A 941      41.620  40.320  25.570  1.00  0.00           N
ATOM   4628  HN  LYS A 941      41.490  41.240  25.230  1.00  0.00           H
ATOM   4629  CA  LYS A 941      41.070  39.260  24.730  1.00  0.00           C
ATOM   4630  HA  LYS A 941      40.530  38.600  25.390  1.00  0.00           H
ATOM   4631  CB  LYS A 941      40.120  39.840  23.600  1.00  0.00           C
ATOM   4632  HB1 LYS A 941      39.750  39.010  22.960  1.00  0.00           H
ATOM   4633  HB2 LYS A 941      40.730  40.540  22.990  1.00  0.00           H
ATOM   4634  CG  LYS A 941      38.950  40.620  24.210  1.00  0.00           C
ATOM   4635  HG1 LYS A 941      38.440  41.030  23.320  1.00  0.00           H
ATOM   4636  HG2 LYS A 941      39.360  41.440  24.830  1.00  0.00           H
ATOM   4637  CD  LYS A 941      38.080  39.660  25.090  1.00  0.00           C
ATOM   4638  HD1 LYS A 941      38.760  39.190  25.840  1.00  0.00           H
ATOM   4639  HD2 LYS A 941      37.640  38.950  24.380  1.00  0.00           H
ATOM   4640  CE  LYS A 941      37.010  40.410  25.810  1.00  0.00           C
ATOM   4641  HE1 LYS A 941      36.500  39.620  26.400  1.00  0.00           H
ATOM   4642  HE2 LYS A 941      36.260  40.950  25.210  1.00  0.00           H
ATOM   4643  NZ  LYS A 941      37.540  41.350  26.820  1.00  0.00           N
ATOM   4644  HZ1 LYS A 941      38.170  42.100  26.470  1.00  0.00           H
ATOM   4645  HZ2 LYS A 941      38.140  40.840  27.500  1.00  0.00           H
ATOM   4646  HZ3 LYS A 941      36.740  41.650  27.430  1.00  0.00           H
ATOM   4647  C   LYS A 941      42.170  38.430  24.110  1.00  0.00           C
ATOM   4648  O   LYS A 941      42.010  37.280  23.720  1.00  0.00           O
ATOM   4649  N   GLU A 942      43.450  38.940  24.130  1.00  0.00           N
ATOM   4650  HN  GLU A 942      43.650  39.840  24.500  1.00  0.00           H
ATOM   4651  CA  GLU A 942      44.590  38.190  23.610  1.00  0.00           C
ATOM   4652  HA  GLU A 942      44.500  37.750  22.620  1.00  0.00           H
ATOM   4653  CB  GLU A 942      45.710  39.230  23.370  1.00  0.00           C
ATOM   4654  HB1 GLU A 942      45.320  40.060  22.750  1.00  0.00           H
ATOM   4655  HB2 GLU A 942      46.470  38.800  22.670  1.00  0.00           H
ATOM   4656  CG  GLU A 942      46.570  39.590  24.630  1.00  0.00           C
ATOM   4657  HG1 GLU A 942      47.130  38.710  25.010  1.00  0.00           H
ATOM   4658  HG2 GLU A 942      45.800  39.780  25.410  1.00  0.00           H
ATOM   4659  CD  GLU A 942      47.410  40.830  24.500  1.00  0.00           C
ATOM   4660  OE1 GLU A 942      48.630  40.760  24.790  1.00  0.00           O
ATOM   4661  OE2 GLU A 942      46.810  41.880  24.080  1.00  0.00           O
ATOM   4662  C   GLU A 942      45.020  37.100  24.580  1.00  0.00           C
ATOM   4663  O   GLU A 942      45.790  36.200  24.270  1.00  0.00           O
ATOM   4664  N   HSD A 943      44.590  37.190  25.840  1.00  0.00           N
ATOM   4665  HN  HSD A 943      44.040  37.930  26.210  1.00  0.00           H
ATOM   4666  CA  HSD A 943      44.900  36.140  26.870  1.00  0.00           C
ATOM   4667  HA  HSD A 943      45.950  35.850  26.810  1.00  0.00           H
ATOM   4668  CB  HSD A 943      44.820  36.680  28.250  1.00  0.00           C
ATOM   4669  HB1 HSD A 943      45.210  36.020  29.050  1.00  0.00           H
ATOM   4670  HB2 HSD A 943      43.750  36.890  28.470  1.00  0.00           H
ATOM   4671  ND1 HSD A 943      45.020  38.790  29.590  1.00  0.00           N
ATOM   4672  HD1 HSD A 943      44.330  38.670  30.300  1.00  0.00           H
ATOM   4673  CG  HSD A 943      45.450  37.960  28.570  1.00  0.00           C
ATOM   4674  CE1 HSD A 943      45.650  39.990  29.400  1.00  0.00           C
ATOM   4675  HE1 HSD A 943      45.560  40.720  30.210  1.00  0.00           H
ATOM   4676  NE2 HSD A 943      46.430  40.010  28.330  1.00  0.00           N
ATOM   4677  CD2 HSD A 943      46.300  38.720  27.870  1.00  0.00           C
ATOM   4678  HD2 HSD A 943      46.720  38.450  26.900  1.00  0.00           H
ATOM   4679  C   HSD A 943      44.010  34.900  26.640  1.00  0.00           C
ATOM   4680  O   HSD A 943      44.260  33.880  27.280  1.00  0.00           O
ATOM   4681  N   LYS A 944      42.900  34.950  25.840  1.00  0.00           N
ATOM   4682  HN  LYS A 944      42.460  35.790  25.570  1.00  0.00           H
ATOM   4683  CA  LYS A 944      42.270  33.730  25.330  1.00  0.00           C
ATOM   4684  HA  LYS A 944      41.640  34.170  24.580  1.00  0.00           H
ATOM   4685  CB  LYS A 944      43.230  32.630  24.620  1.00  0.00           C
ATOM   4686  HB1 LYS A 944      42.670  31.680  24.520  1.00  0.00           H
ATOM   4687  HB2 LYS A 944      44.150  32.510  25.230  1.00  0.00           H
ATOM   4688  CG  LYS A 944      43.770  33.110  23.260  1.00  0.00           C
ATOM   4689  HG1 LYS A 944      44.540  33.900  23.400  1.00  0.00           H
ATOM   4690  HG2 LYS A 944      42.850  33.430  22.730  1.00  0.00           H
ATOM   4691  CD  LYS A 944      44.370  32.040  22.330  1.00  0.00           C
ATOM   4692  HD1 LYS A 944      45.180  31.620  22.970  1.00  0.00           H
ATOM   4693  HD2 LYS A 944      44.820  32.570  21.470  1.00  0.00           H
ATOM   4694  CE  LYS A 944      43.450  30.950  21.950  1.00  0.00           C
ATOM   4695  HE1 LYS A 944      42.580  31.310  21.370  1.00  0.00           H
ATOM   4696  HE2 LYS A 944      42.990  30.470  22.830  1.00  0.00           H
ATOM   4697  NZ  LYS A 944      44.200  29.930  21.100  1.00  0.00           N
ATOM   4698  HZ1 LYS A 944      44.670  29.310  21.790  1.00  0.00           H
ATOM   4699  HZ2 LYS A 944      44.850  30.430  20.470  1.00  0.00           H
ATOM   4700  HZ3 LYS A 944      43.530  29.310  20.600  1.00  0.00           H
ATOM   4701  C   LYS A 944      41.360  33.040  26.410  1.00  0.00           C
ATOM   4702  O   LYS A 944      41.020  31.870  26.260  1.00  0.00           O
ATOM   4703  N   LEU A 945      41.140  33.700  27.580  1.00  0.00           N
ATOM   4704  HN  LEU A 945      41.460  34.640  27.570  1.00  0.00           H
ATOM   4705  CA  LEU A 945      40.450  33.160  28.760  1.00  0.00           C
ATOM   4706  HA  LEU A 945      40.850  32.180  28.980  1.00  0.00           H
ATOM   4707  CB  LEU A 945      40.520  34.040  29.990  1.00  0.00           C
ATOM   4708  HB1 LEU A 945      40.030  33.550  30.860  1.00  0.00           H
ATOM   4709  HB2 LEU A 945      40.050  35.030  29.840  1.00  0.00           H
ATOM   4710  CG  LEU A 945      42.030  34.310  30.470  1.00  0.00           C
ATOM   4711  HG  LEU A 945      42.450  34.740  29.540  1.00  0.00           H
ATOM   4712  CD1 LEU A 945      42.190  35.400  31.490  1.00  0.00           C
ATOM   4713 HD11 LEU A 945      41.670  36.290  31.060  1.00  0.00           H
ATOM   4714 HD12 LEU A 945      43.230  35.780  31.380  1.00  0.00           H
ATOM   4715 HD13 LEU A 945      41.940  35.170  32.540  1.00  0.00           H
ATOM   4716  CD2 LEU A 945      42.840  33.030  30.730  1.00  0.00           C
ATOM   4717 HD21 LEU A 945      42.210  32.310  31.310  1.00  0.00           H
ATOM   4718 HD22 LEU A 945      43.740  33.260  31.320  1.00  0.00           H
ATOM   4719 HD23 LEU A 945      43.170  32.570  29.780  1.00  0.00           H
ATOM   4720  C   LEU A 945      38.900  32.920  28.540  1.00  0.00           C
ATOM   4721  O   LEU A 945      38.280  33.740  27.880  1.00  0.00           O
ATOM   4722  N   LYS A 946      38.290  31.900  29.200  1.00  0.00           N
ATOM   4723  HN  LYS A 946      38.870  31.370  29.800  1.00  0.00           H
ATOM   4724  CA  LYS A 946      36.890  31.440  28.880  1.00  0.00           C
ATOM   4725  HA  LYS A 946      36.350  32.320  28.590  1.00  0.00           H
ATOM   4726  CB  LYS A 946      37.010  30.400  27.760  1.00  0.00           C
ATOM   4727  HB1 LYS A 946      36.130  29.720  27.800  1.00  0.00           H
ATOM   4728  HB2 LYS A 946      37.890  29.760  28.000  1.00  0.00           H
ATOM   4729  CG  LYS A 946      37.230  30.900  26.310  1.00  0.00           C
ATOM   4730  HG1 LYS A 946      37.350  30.000  25.670  1.00  0.00           H
ATOM   4731  HG2 LYS A 946      38.090  31.580  26.140  1.00  0.00           H
ATOM   4732  CD  LYS A 946      36.010  31.670  25.760  1.00  0.00           C
ATOM   4733  HD1 LYS A 946      36.050  32.700  26.180  1.00  0.00           H
ATOM   4734  HD2 LYS A 946      35.200  31.010  26.130  1.00  0.00           H
ATOM   4735  CE  LYS A 946      36.050  31.860  24.270  1.00  0.00           C
ATOM   4736  HE1 LYS A 946      36.000  30.850  23.830  1.00  0.00           H
ATOM   4737  HE2 LYS A 946      36.900  32.520  24.010  1.00  0.00           H
ATOM   4738  NZ  LYS A 946      34.770  32.490  23.930  1.00  0.00           N
ATOM   4739  HZ1 LYS A 946      34.570  33.430  24.340  1.00  0.00           H
ATOM   4740  HZ2 LYS A 946      33.970  31.880  24.170  1.00  0.00           H
ATOM   4741  HZ3 LYS A 946      34.780  32.680  22.900  1.00  0.00           H
ATOM   4742  C   LYS A 946      36.120  30.860  30.060  1.00  0.00           C
ATOM   4743  O   LYS A 946      34.920  30.610  30.000  1.00  0.00           O
ATOM   4744  N   LYS A 947      36.760  30.630  31.180  1.00  0.00           N
ATOM   4745  HN  LYS A 947      37.760  30.630  31.190  1.00  0.00           H
ATOM   4746  CA  LYS A 947      36.090  30.070  32.450  1.00  0.00           C
ATOM   4747  HA  LYS A 947      35.270  29.400  32.220  1.00  0.00           H
ATOM   4748  CB  LYS A 947      37.160  29.340  33.300  1.00  0.00           C
ATOM   4749  HB1 LYS A 947      36.680  29.040  34.270  1.00  0.00           H
ATOM   4750  HB2 LYS A 947      38.080  29.970  33.390  1.00  0.00           H
ATOM   4751  CG  LYS A 947      37.530  28.000  32.690  1.00  0.00           C
ATOM   4752  HG1 LYS A 947      38.000  28.150  31.690  1.00  0.00           H
ATOM   4753  HG2 LYS A 947      36.590  27.470  32.520  1.00  0.00           H
ATOM   4754  CD  LYS A 947      38.400  27.120  33.590  1.00  0.00           C
ATOM   4755  HD1 LYS A 947      37.750  26.870  34.450  1.00  0.00           H
ATOM   4756  HD2 LYS A 947      39.210  27.760  34.000  1.00  0.00           H
ATOM   4757  CE  LYS A 947      38.950  25.870  32.830  1.00  0.00           C
ATOM   4758  HE1 LYS A 947      39.560  26.200  31.970  1.00  0.00           H
ATOM   4759  HE2 LYS A 947      38.170  25.120  32.570  1.00  0.00           H
ATOM   4760  NZ  LYS A 947      39.830  25.150  33.830  1.00  0.00           N
ATOM   4761  HZ1 LYS A 947      39.220  24.880  34.620  1.00  0.00           H
ATOM   4762  HZ2 LYS A 947      40.600  25.810  34.060  1.00  0.00           H
ATOM   4763  HZ3 LYS A 947      40.290  24.350  33.340  1.00  0.00           H
ATOM   4764  C   LYS A 947      35.490  31.200  33.340  1.00  0.00           C
ATOM   4765  O   LYS A 947      34.690  30.890  34.200  1.00  0.00           O
ATOM   4766  N   GLY A 948      35.920  32.460  33.320  1.00  0.00           N
ATOM   4767  HN  GLY A 948      36.590  32.730  32.630  1.00  0.00           H
ATOM   4768  CA  GLY A 948      35.340  33.610  33.930  1.00  0.00           C
ATOM   4769  HA1 GLY A 948      35.950  34.440  33.590  1.00  0.00           H
ATOM   4770  HA2 GLY A 948      35.380  33.340  34.970  1.00  0.00           H
ATOM   4771  C   GLY A 948      33.900  34.000  33.710  1.00  0.00           C
ATOM   4772  O   GLY A 948      33.250  33.420  32.880  1.00  0.00           O
ATOM   4773  N   ALA A 949      33.510  34.930  34.540  1.00  0.00           N
ATOM   4774  HN  ALA A 949      34.140  35.320  35.210  1.00  0.00           H
ATOM   4775  CA  ALA A 949      32.140  35.520  34.520  1.00  0.00           C
ATOM   4776  HA  ALA A 949      31.650  35.130  33.640  1.00  0.00           H
ATOM   4777  CB  ALA A 949      31.380  35.080  35.790  1.00  0.00           C
ATOM   4778  HB1 ALA A 949      30.330  35.430  35.750  1.00  0.00           H
ATOM   4779  HB2 ALA A 949      31.910  35.430  36.690  1.00  0.00           H
ATOM   4780  HB3 ALA A 949      31.310  33.980  35.940  1.00  0.00           H
ATOM   4781  C   ALA A 949      32.260  37.010  34.310  1.00  0.00           C
ATOM   4782  O   ALA A 949      33.320  37.650  34.010  1.00  0.00           O
ATOM   4783  N   GLY A 950      30.980  37.580  34.360  1.00  0.00           N
ATOM   4784  HN  GLY A 950      30.270  36.970  34.700  1.00  0.00           H
ATOM   4785  CA  GLY A 950      30.870  39.080  34.290  1.00  0.00           C
ATOM   4786  HA1 GLY A 950      29.820  39.310  34.150  1.00  0.00           H
ATOM   4787  HA2 GLY A 950      31.650  39.310  33.570  1.00  0.00           H
ATOM   4788  C   GLY A 950      31.270  39.760  35.530  1.00  0.00           C
ATOM   4789  O   GLY A 950      31.510  39.150  36.580  1.00  0.00           O
ATOM   4790  N   TYR A 951      31.270  41.090  35.530  1.00  0.00           N
ATOM   4791  HN  TYR A 951      30.930  41.560  34.710  1.00  0.00           H
ATOM   4792  CA  TYR A 951      31.630  42.050  36.580  1.00  0.00           C
ATOM   4793  HA  TYR A 951      32.640  41.870  36.880  1.00  0.00           H
ATOM   4794  CB  TYR A 951      31.510  43.490  35.970  1.00  0.00           C
ATOM   4795  HB1 TYR A 951      31.880  44.100  36.820  1.00  0.00           H
ATOM   4796  HB2 TYR A 951      30.440  43.710  35.800  1.00  0.00           H
ATOM   4797  CG  TYR A 951      32.310  43.920  34.760  1.00  0.00           C
ATOM   4798  CD1 TYR A 951      31.680  44.460  33.590  1.00  0.00           C
ATOM   4799  HD1 TYR A 951      30.600  44.450  33.630  1.00  0.00           H
ATOM   4800  CE1 TYR A 951      32.450  45.000  32.540  1.00  0.00           C
ATOM   4801  HE1 TYR A 951      32.000  45.190  31.580  1.00  0.00           H
ATOM   4802  CZ  TYR A 951      33.800  44.850  32.620  1.00  0.00           C
ATOM   4803  OH  TYR A 951      34.580  44.960  31.450  1.00  0.00           O
ATOM   4804  HH  TYR A 951      34.190  45.610  30.860  1.00  0.00           H
ATOM   4805  CD2 TYR A 951      33.730  43.830  34.830  1.00  0.00           C
ATOM   4806  HD2 TYR A 951      34.220  43.350  35.660  1.00  0.00           H
ATOM   4807  CE2 TYR A 951      34.450  44.200  33.710  1.00  0.00           C
ATOM   4808  HE2 TYR A 951      35.510  44.020  33.790  1.00  0.00           H
ATOM   4809  C   TYR A 951      30.900  42.000  37.880  1.00  0.00           C
ATOM   4810  O   TYR A 951      31.380  42.220  38.970  1.00  0.00           O
ATOM   4811  N   HSD A 952      29.610  41.700  37.730  1.00  0.00           N
ATOM   4812  HN  HSD A 952      29.290  41.490  36.800  1.00  0.00           H
ATOM   4813  CA  HSD A 952      28.700  41.520  38.850  1.00  0.00           C
ATOM   4814  HA  HSD A 952      28.880  42.400  39.450  1.00  0.00           H
ATOM   4815  CB  HSD A 952      27.220  41.370  38.400  1.00  0.00           C
ATOM   4816  HB1 HSD A 952      26.870  42.070  37.600  1.00  0.00           H
ATOM   4817  HB2 HSD A 952      26.680  41.690  39.300  1.00  0.00           H
ATOM   4818  ND1 HSD A 952      27.050  39.530  36.850  1.00  0.00           N
ATOM   4819  HD1 HSD A 952      27.460  40.050  36.100  1.00  0.00           H
ATOM   4820  CG  HSD A 952      26.760  40.030  38.090  1.00  0.00           C
ATOM   4821  CE1 HSD A 952      26.300  38.420  36.680  1.00  0.00           C
ATOM   4822  HE1 HSD A 952      26.300  37.780  35.800  1.00  0.00           H
ATOM   4823  NE2 HSD A 952      25.630  38.170  37.800  1.00  0.00           N
ATOM   4824  CD2 HSD A 952      25.780  39.230  38.580  1.00  0.00           C
ATOM   4825  HD2 HSD A 952      25.390  39.380  39.580  1.00  0.00           H
ATOM   4826  C   HSD A 952      28.970  40.410  39.830  1.00  0.00           C
ATOM   4827  O   HSD A 952      28.830  40.600  41.010  1.00  0.00           O
ATOM   4828  N   LEU A 953      29.360  39.200  39.330  1.00  0.00           N
ATOM   4829  HN  LEU A 953      29.480  39.000  38.370  1.00  0.00           H
ATOM   4830  CA  LEU A 953      29.440  38.110  40.220  1.00  0.00           C
ATOM   4831  HA  LEU A 953      28.570  38.220  40.840  1.00  0.00           H
ATOM   4832  CB  LEU A 953      29.240  36.740  39.420  1.00  0.00           C
ATOM   4833  HB1 LEU A 953      29.960  36.750  38.570  1.00  0.00           H
ATOM   4834  HB2 LEU A 953      28.320  36.830  38.810  1.00  0.00           H
ATOM   4835  CG  LEU A 953      29.310  35.390  40.100  1.00  0.00           C
ATOM   4836  HG  LEU A 953      30.390  35.150  40.240  1.00  0.00           H
ATOM   4837  CD1 LEU A 953      28.630  35.290  41.460  1.00  0.00           C
ATOM   4838 HD11 LEU A 953      28.780  34.220  41.720  1.00  0.00           H
ATOM   4839 HD12 LEU A 953      27.570  35.630  41.430  1.00  0.00           H
ATOM   4840 HD13 LEU A 953      29.140  35.930  42.210  1.00  0.00           H
ATOM   4841  CD2 LEU A 953      28.740  34.290  39.200  1.00  0.00           C
ATOM   4842 HD21 LEU A 953      28.830  33.340  39.760  1.00  0.00           H
ATOM   4843 HD22 LEU A 953      29.320  34.350  38.260  1.00  0.00           H
ATOM   4844 HD23 LEU A 953      27.660  34.550  39.200  1.00  0.00           H
ATOM   4845  C   LEU A 953      30.680  38.180  41.090  1.00  0.00           C
ATOM   4846  O   LEU A 953      30.630  37.960  42.310  1.00  0.00           O
ATOM   4847  N   ASP A 954      31.890  38.630  40.570  1.00  0.00           N
ATOM   4848  HN  ASP A 954      31.990  38.790  39.590  1.00  0.00           H
ATOM   4849  CA  ASP A 954      33.010  38.880  41.450  1.00  0.00           C
ATOM   4850  HA  ASP A 954      33.160  38.020  42.090  1.00  0.00           H
ATOM   4851  CB  ASP A 954      34.260  39.050  40.610  1.00  0.00           C
ATOM   4852  HB1 ASP A 954      34.400  38.140  40.000  1.00  0.00           H
ATOM   4853  HB2 ASP A 954      35.160  39.160  41.260  1.00  0.00           H
ATOM   4854  CG  ASP A 954      34.210  40.220  39.620  1.00  0.00           C
ATOM   4855  OD1 ASP A 954      33.820  40.270  38.500  1.00  0.00           O
ATOM   4856  OD2 ASP A 954      34.850  41.310  40.210  1.00  0.00           O
ATOM   4857  HD2 ASP A 954      34.570  42.050  39.660  1.00  0.00           H
ATOM   4858  C   ASP A 954      32.900  39.980  42.450  1.00  0.00           C
ATOM   4859  O   ASP A 954      33.300  39.820  43.620  1.00  0.00           O
ATOM   4860  N   LEU A 955      32.370  41.110  42.150  1.00  0.00           N
ATOM   4861  HN  LEU A 955      32.050  41.370  41.240  1.00  0.00           H
ATOM   4862  CA  LEU A 955      31.980  42.110  43.130  1.00  0.00           C
ATOM   4863  HA  LEU A 955      32.880  42.460  43.610  1.00  0.00           H
ATOM   4864  CB  LEU A 955      31.430  43.220  42.260  1.00  0.00           C
ATOM   4865  HB1 LEU A 955      30.730  42.880  41.460  1.00  0.00           H
ATOM   4866  HB2 LEU A 955      32.310  43.550  41.670  1.00  0.00           H
ATOM   4867  CG  LEU A 955      30.830  44.470  42.950  1.00  0.00           C
ATOM   4868  HG  LEU A 955      30.040  44.170  43.680  1.00  0.00           H
ATOM   4869  CD1 LEU A 955      31.920  45.240  43.770  1.00  0.00           C
ATOM   4870 HD11 LEU A 955      31.420  46.040  44.350  1.00  0.00           H
ATOM   4871 HD12 LEU A 955      32.570  45.740  43.020  1.00  0.00           H
ATOM   4872 HD13 LEU A 955      32.590  44.610  44.400  1.00  0.00           H
ATOM   4873  CD2 LEU A 955      30.100  45.430  42.000  1.00  0.00           C
ATOM   4874 HD21 LEU A 955      29.210  44.920  41.580  1.00  0.00           H
ATOM   4875 HD22 LEU A 955      30.760  45.840  41.210  1.00  0.00           H
ATOM   4876 HD23 LEU A 955      29.690  46.190  42.690  1.00  0.00           H
ATOM   4877  C   LEU A 955      31.030  41.620  44.240  1.00  0.00           C
ATOM   4878  O   LEU A 955      31.200  41.830  45.440  1.00  0.00           O
ATOM   4879  N   LEU A 956      30.040  40.860  43.810  1.00  0.00           N
ATOM   4880  HN  LEU A 956      29.820  40.910  42.840  1.00  0.00           H
ATOM   4881  CA  LEU A 956      29.130  40.180  44.780  1.00  0.00           C
ATOM   4882  HA  LEU A 956      28.800  40.880  45.530  1.00  0.00           H
ATOM   4883  CB  LEU A 956      28.080  39.540  43.930  1.00  0.00           C
ATOM   4884  HB1 LEU A 956      28.430  38.750  43.230  1.00  0.00           H
ATOM   4885  HB2 LEU A 956      27.580  40.370  43.400  1.00  0.00           H
ATOM   4886  CG  LEU A 956      26.940  38.870  44.780  1.00  0.00           C
ATOM   4887  HG  LEU A 956      27.370  38.030  45.390  1.00  0.00           H
ATOM   4888  CD1 LEU A 956      26.400  39.790  45.780  1.00  0.00           C
ATOM   4889 HD11 LEU A 956      25.890  40.650  45.280  1.00  0.00           H
ATOM   4890 HD12 LEU A 956      27.120  40.300  46.440  1.00  0.00           H
ATOM   4891 HD13 LEU A 956      25.520  39.270  46.250  1.00  0.00           H
ATOM   4892  CD2 LEU A 956      25.990  38.200  43.720  1.00  0.00           C
ATOM   4893 HD21 LEU A 956      25.600  38.940  43.000  1.00  0.00           H
ATOM   4894 HD22 LEU A 956      25.240  37.530  44.190  1.00  0.00           H
ATOM   4895 HD23 LEU A 956      26.510  37.530  43.010  1.00  0.00           H
ATOM   4896  C   LEU A 956      29.860  39.230  45.700  1.00  0.00           C
ATOM   4897  O   LEU A 956      29.560  39.180  46.920  1.00  0.00           O
ATOM   4898  N   MET A 957      30.810  38.440  45.280  1.00  0.00           N
ATOM   4899  HN  MET A 957      31.090  38.510  44.320  1.00  0.00           H
ATOM   4900  CA  MET A 957      31.670  37.710  46.170  1.00  0.00           C
ATOM   4901  HA  MET A 957      30.960  37.090  46.700  1.00  0.00           H
ATOM   4902  CB  MET A 957      32.590  36.770  45.390  1.00  0.00           C
ATOM   4903  HB1 MET A 957      33.320  36.270  46.060  1.00  0.00           H
ATOM   4904  HB2 MET A 957      33.140  37.370  44.640  1.00  0.00           H
ATOM   4905  CG  MET A 957      31.830  35.660  44.510  1.00  0.00           C
ATOM   4906  HG1 MET A 957      31.340  36.100  43.620  1.00  0.00           H
ATOM   4907  HG2 MET A 957      31.020  35.190  45.110  1.00  0.00           H
ATOM   4908  SD  MET A 957      32.940  34.250  44.050  1.00  0.00           S
ATOM   4909  CE  MET A 957      31.920  33.530  42.750  1.00  0.00           C
ATOM   4910  HE1 MET A 957      32.400  33.140  41.830  1.00  0.00           H
ATOM   4911  HE2 MET A 957      31.230  34.280  42.290  1.00  0.00           H
ATOM   4912  HE3 MET A 957      31.320  32.690  43.150  1.00  0.00           H
ATOM   4913  C   MET A 957      32.440  38.510  47.280  1.00  0.00           C
ATOM   4914  O   MET A 957      32.450  38.190  48.450  1.00  0.00           O
ATOM   4915  N   VAL A 958      33.020  39.680  46.890  1.00  0.00           N
ATOM   4916  HN  VAL A 958      33.210  39.860  45.940  1.00  0.00           H
ATOM   4917  CA  VAL A 958      33.660  40.550  47.910  1.00  0.00           C
ATOM   4918  HA  VAL A 958      34.210  39.920  48.590  1.00  0.00           H
ATOM   4919  CB  VAL A 958      34.750  41.500  47.360  1.00  0.00           C
ATOM   4920  HB  VAL A 958      35.430  40.910  46.700  1.00  0.00           H
ATOM   4921  CG1 VAL A 958      34.180  42.570  46.470  1.00  0.00           C
ATOM   4922 HG11 VAL A 958      33.550  43.310  47.030  1.00  0.00           H
ATOM   4923 HG12 VAL A 958      33.450  42.200  45.730  1.00  0.00           H
ATOM   4924 HG13 VAL A 958      34.970  43.090  45.870  1.00  0.00           H
ATOM   4925  CG2 VAL A 958      35.620  41.910  48.530  1.00  0.00           C
ATOM   4926 HG21 VAL A 958      36.440  42.520  48.100  1.00  0.00           H
ATOM   4927 HG22 VAL A 958      36.060  41.010  49.000  1.00  0.00           H
ATOM   4928 HG23 VAL A 958      35.020  42.460  49.300  1.00  0.00           H
ATOM   4929  C   VAL A 958      32.630  41.280  48.740  1.00  0.00           C
ATOM   4930  O   VAL A 958      32.770  41.340  49.940  1.00  0.00           O
ATOM   4931  N   GLY A 959      31.480  41.720  48.220  1.00  0.00           N
ATOM   4932  HN  GLY A 959      31.360  41.700  47.230  1.00  0.00           H
ATOM   4933  CA  GLY A 959      30.380  42.280  48.950  1.00  0.00           C
ATOM   4934  HA1 GLY A 959      29.620  42.400  48.190  1.00  0.00           H
ATOM   4935  HA2 GLY A 959      30.630  43.200  49.460  1.00  0.00           H
ATOM   4936  C   GLY A 959      29.770  41.320  49.980  1.00  0.00           C
ATOM   4937  O   GLY A 959      29.470  41.720  51.110  1.00  0.00           O
ATOM   4938  N   VAL A 960      29.510  40.050  49.530  1.00  0.00           N
ATOM   4939  HN  VAL A 960      29.550  39.710  48.590  1.00  0.00           H
ATOM   4940  CA  VAL A 960      29.190  39.000  50.490  1.00  0.00           C
ATOM   4941  HA  VAL A 960      28.270  39.300  50.960  1.00  0.00           H
ATOM   4942  CB  VAL A 960      28.770  37.700  49.760  1.00  0.00           C
ATOM   4943  HB  VAL A 960      29.490  37.440  48.940  1.00  0.00           H
ATOM   4944  CG1 VAL A 960      28.750  36.390  50.700  1.00  0.00           C
ATOM   4945 HG11 VAL A 960      29.770  36.310  51.120  1.00  0.00           H
ATOM   4946 HG12 VAL A 960      28.620  35.410  50.190  1.00  0.00           H
ATOM   4947 HG13 VAL A 960      27.860  36.450  51.380  1.00  0.00           H
ATOM   4948  CG2 VAL A 960      27.340  37.880  49.210  1.00  0.00           C
ATOM   4949 HG21 VAL A 960      26.600  38.000  50.030  1.00  0.00           H
ATOM   4950 HG22 VAL A 960      26.980  37.010  48.640  1.00  0.00           H
ATOM   4951 HG23 VAL A 960      27.310  38.760  48.530  1.00  0.00           H
ATOM   4952  C   VAL A 960      30.250  38.760  51.560  1.00  0.00           C
ATOM   4953  O   VAL A 960      29.950  38.800  52.780  1.00  0.00           O
ATOM   4954  N   MET A 961      31.510  38.620  51.210  1.00  0.00           N
ATOM   4955  HN  MET A 961      31.820  38.640  50.260  1.00  0.00           H
ATOM   4956  CA  MET A 961      32.600  38.330  52.150  1.00  0.00           C
ATOM   4957  HA  MET A 961      32.400  37.490  52.800  1.00  0.00           H
ATOM   4958  CB  MET A 961      33.880  37.910  51.390  1.00  0.00           C
ATOM   4959  HB1 MET A 961      34.770  37.960  52.060  1.00  0.00           H
ATOM   4960  HB2 MET A 961      34.140  38.520  50.500  1.00  0.00           H
ATOM   4961  CG  MET A 961      34.010  36.480  50.890  1.00  0.00           C
ATOM   4962  HG1 MET A 961      35.100  36.340  50.770  1.00  0.00           H
ATOM   4963  HG2 MET A 961      33.470  36.240  49.930  1.00  0.00           H
ATOM   4964  SD  MET A 961      33.270  35.190  51.960  1.00  0.00           S
ATOM   4965  CE  MET A 961      34.660  34.900  53.110  1.00  0.00           C
ATOM   4966  HE1 MET A 961      35.610  34.690  52.550  1.00  0.00           H
ATOM   4967  HE2 MET A 961      34.540  34.080  53.830  1.00  0.00           H
ATOM   4968  HE3 MET A 961      34.800  35.840  53.690  1.00  0.00           H
ATOM   4969  C   MET A 961      32.880  39.550  53.030  1.00  0.00           C
ATOM   4970  O   MET A 961      33.400  39.250  54.070  1.00  0.00           O
ATOM   4971  N   LEU A 962      32.560  40.800  52.630  1.00  0.00           N
ATOM   4972  HN  LEU A 962      32.380  40.980  51.670  1.00  0.00           H
ATOM   4973  CA  LEU A 962      32.670  42.020  53.410  1.00  0.00           C
ATOM   4974  HA  LEU A 962      33.700  42.090  53.690  1.00  0.00           H
ATOM   4975  CB  LEU A 962      32.210  43.130  52.470  1.00  0.00           C
ATOM   4976  HB1 LEU A 962      31.200  42.820  52.100  1.00  0.00           H
ATOM   4977  HB2 LEU A 962      32.840  42.970  51.580  1.00  0.00           H
ATOM   4978  CG  LEU A 962      32.410  44.540  53.030  1.00  0.00           C
ATOM   4979  HG  LEU A 962      31.430  44.760  53.500  1.00  0.00           H
ATOM   4980  CD1 LEU A 962      33.500  44.730  54.120  1.00  0.00           C
ATOM   4981 HD11 LEU A 962      33.080  44.410  55.100  1.00  0.00           H
ATOM   4982 HD12 LEU A 962      33.790  45.790  54.130  1.00  0.00           H
ATOM   4983 HD13 LEU A 962      34.400  44.120  53.900  1.00  0.00           H
ATOM   4984  CD2 LEU A 962      32.650  45.550  51.930  1.00  0.00           C
ATOM   4985 HD21 LEU A 962      31.750  45.640  51.280  1.00  0.00           H
ATOM   4986 HD22 LEU A 962      33.490  45.160  51.300  1.00  0.00           H
ATOM   4987 HD23 LEU A 962      32.970  46.580  52.180  1.00  0.00           H
ATOM   4988  C   LEU A 962      31.770  41.890  54.630  1.00  0.00           C
ATOM   4989  O   LEU A 962      32.120  42.240  55.780  1.00  0.00           O
ATOM   4990  N   GLY A 963      30.560  41.300  54.400  1.00  0.00           N
ATOM   4991  HN  GLY A 963      30.320  40.960  53.490  1.00  0.00           H
ATOM   4992  CA  GLY A 963      29.630  40.960  55.430  1.00  0.00           C
ATOM   4993  HA1 GLY A 963      28.790  40.530  54.900  1.00  0.00           H
ATOM   4994  HA2 GLY A 963      29.310  41.910  55.850  1.00  0.00           H
ATOM   4995  C   GLY A 963      30.140  39.930  56.470  1.00  0.00           C
ATOM   4996  O   GLY A 963      30.050  40.150  57.730  1.00  0.00           O
ATOM   4997  N   VAL A 964      30.740  38.820  56.040  1.00  0.00           N
ATOM   4998  HN  VAL A 964      30.520  38.560  55.090  1.00  0.00           H
ATOM   4999  CA  VAL A 964      31.450  37.850  56.850  1.00  0.00           C
ATOM   5000  HA  VAL A 964      30.650  37.590  57.530  1.00  0.00           H
ATOM   5001  CB  VAL A 964      31.840  36.620  56.060  1.00  0.00           C
ATOM   5002  HB  VAL A 964      32.200  36.910  55.050  1.00  0.00           H
ATOM   5003  CG1 VAL A 964      32.860  35.670  56.760  1.00  0.00           C
ATOM   5004 HG11 VAL A 964      33.860  36.110  56.970  1.00  0.00           H
ATOM   5005 HG12 VAL A 964      32.880  34.680  56.260  1.00  0.00           H
ATOM   5006 HG13 VAL A 964      32.630  35.420  57.820  1.00  0.00           H
ATOM   5007  CG2 VAL A 964      30.630  35.800  55.570  1.00  0.00           C
ATOM   5008 HG21 VAL A 964      31.120  34.940  55.080  1.00  0.00           H
ATOM   5009 HG22 VAL A 964      29.950  36.310  54.870  1.00  0.00           H
ATOM   5010 HG23 VAL A 964      30.090  35.550  56.510  1.00  0.00           H
ATOM   5011  C   VAL A 964      32.660  38.390  57.580  1.00  0.00           C
ATOM   5012  O   VAL A 964      32.870  38.130  58.730  1.00  0.00           O
ATOM   5013  N   CYS A 965      33.450  39.270  56.990  1.00  0.00           N
ATOM   5014  HN  CYS A 965      33.370  39.430  56.010  1.00  0.00           H
ATOM   5015  CA  CYS A 965      34.570  39.950  57.680  1.00  0.00           C
ATOM   5016  HA  CYS A 965      35.150  39.170  58.140  1.00  0.00           H
ATOM   5017  CB  CYS A 965      35.540  40.670  56.710  1.00  0.00           C
ATOM   5018  HB1 CYS A 965      36.360  41.050  57.350  1.00  0.00           H
ATOM   5019  HB2 CYS A 965      35.070  41.490  56.150  1.00  0.00           H
ATOM   5020  SG  CYS A 965      36.120  39.640  55.400  1.00  0.00           S
ATOM   5021  HG1 CYS A 965      35.010  39.280  54.800  1.00  0.00           H
ATOM   5022  C   CYS A 965      34.090  40.910  58.710  1.00  0.00           C
ATOM   5023  O   CYS A 965      34.610  41.010  59.790  1.00  0.00           O
ATOM   5024  N   SER A 966      32.940  41.680  58.470  1.00  0.00           N
ATOM   5025  HN  SER A 966      32.530  41.650  57.560  1.00  0.00           H
ATOM   5026  CA  SER A 966      32.410  42.620  59.460  1.00  0.00           C
ATOM   5027  HA  SER A 966      33.300  43.130  59.780  1.00  0.00           H
ATOM   5028  CB  SER A 966      31.340  43.570  58.790  1.00  0.00           C
ATOM   5029  HB1 SER A 966      30.810  44.160  59.570  1.00  0.00           H
ATOM   5030  HB2 SER A 966      30.670  42.920  58.190  1.00  0.00           H
ATOM   5031  OG  SER A 966      31.910  44.520  57.870  1.00  0.00           O
ATOM   5032  HG1 SER A 966      32.260  44.040  57.120  1.00  0.00           H
ATOM   5033  C   SER A 966      31.960  42.090  60.770  1.00  0.00           C
ATOM   5034  O   SER A 966      32.170  42.720  61.750  1.00  0.00           O
ATOM   5035  N   VAL A 967      31.200  40.980  60.790  1.00  0.00           N
ATOM   5036  HN  VAL A 967      31.150  40.400  59.980  1.00  0.00           H
ATOM   5037  CA  VAL A 967      30.930  40.210  61.970  1.00  0.00           C
ATOM   5038  HA  VAL A 967      30.450  40.870  62.680  1.00  0.00           H
ATOM   5039  CB  VAL A 967      30.030  39.060  61.560  1.00  0.00           C
ATOM   5040  HB  VAL A 967      30.540  38.550  60.710  1.00  0.00           H
ATOM   5041  CG1 VAL A 967      29.950  37.920  62.610  1.00  0.00           C
ATOM   5042 HG11 VAL A 967      29.800  38.360  63.610  1.00  0.00           H
ATOM   5043 HG12 VAL A 967      30.890  37.350  62.510  1.00  0.00           H
ATOM   5044 HG13 VAL A 967      29.090  37.220  62.420  1.00  0.00           H
ATOM   5045  CG2 VAL A 967      28.640  39.510  61.140  1.00  0.00           C
ATOM   5046 HG21 VAL A 967      28.750  40.360  60.440  1.00  0.00           H
ATOM   5047 HG22 VAL A 967      28.030  39.820  62.010  1.00  0.00           H
ATOM   5048 HG23 VAL A 967      28.190  38.700  60.520  1.00  0.00           H
ATOM   5049  C   VAL A 967      32.260  39.640  62.670  1.00  0.00           C
ATOM   5050  O   VAL A 967      32.360  39.660  63.880  1.00  0.00           O
ATOM   5051  N   MET A 968      33.220  39.160  61.870  1.00  0.00           N
ATOM   5052  HN  MET A 968      33.150  39.090  60.870  1.00  0.00           H
ATOM   5053  CA  MET A 968      34.360  38.510  62.470  1.00  0.00           C
ATOM   5054  HA  MET A 968      34.070  37.900  63.320  1.00  0.00           H
ATOM   5055  CB  MET A 968      34.970  37.510  61.450  1.00  0.00           C
ATOM   5056  HB1 MET A 968      36.020  37.230  61.700  1.00  0.00           H
ATOM   5057  HB2 MET A 968      35.070  37.960  60.450  1.00  0.00           H
ATOM   5058  CG  MET A 968      34.270  36.090  61.280  1.00  0.00           C
ATOM   5059  HG1 MET A 968      34.850  35.360  60.680  1.00  0.00           H
ATOM   5060  HG2 MET A 968      33.290  36.380  60.860  1.00  0.00           H
[truncated: 6,873,249 more chars]
