# Supplementary material for: CryoEM and computational modeling structural insights into the pH regulator NBCn1
Source: Nat Commun. 2025 Nov 11;16:9932. doi: 10.1038/s41467-025-64868-z (PMC12606367; doi:10.1038/s41467-025-64868-z)
Supplement: Supplementary file 7 — Supplementary Data 5 [file 41467_2025_64868_MOESM7_ESM.zip › 100ns_z_restr_MD_NBCn1_2NaCO3/hNBCn1_IF/z-restr_hNBCn1_IF_2NaCO3_last_step_47.pdb]

REMARK    GENERATED BY TRJCONV
TITLE     Title t= 101000.00000 step= 50500000
REMARK    THIS IS A SIMULATION BOX
CRYST1   92.150   92.150  105.343  90.00  90.00  90.00 P 1           1
MODEL        1
ATOM      1  N   LEU A 585      21.970  37.510  40.010  1.00  0.00           N
ATOM      2  HT1 LEU A 585      22.370  36.850  39.320  1.00  0.00           H
ATOM      3  HT2 LEU A 585      21.690  38.410  39.560  1.00  0.00           H
ATOM      4  HT3 LEU A 585      21.050  37.150  40.350  1.00  0.00           H
ATOM      5  CA  LEU A 585      22.890  37.920  41.160  1.00  0.00           C
ATOM      6  HA  LEU A 585      23.760  38.360  40.690  1.00  0.00           H
ATOM      7  CB  LEU A 585      22.040  38.910  42.040  1.00  0.00           C
ATOM      8  HB1 LEU A 585      21.050  38.480  42.300  1.00  0.00           H
ATOM      9  HB2 LEU A 585      21.890  39.820  41.420  1.00  0.00           H
ATOM     10  CG  LEU A 585      22.770  39.380  43.330  1.00  0.00           C
ATOM     11  HG  LEU A 585      23.520  38.620  43.630  1.00  0.00           H
ATOM     12  CD1 LEU A 585      23.510  40.670  43.040  1.00  0.00           C
ATOM     13 HD11 LEU A 585      23.970  41.100  43.950  1.00  0.00           H
ATOM     14 HD12 LEU A 585      22.680  41.350  42.740  1.00  0.00           H
ATOM     15 HD13 LEU A 585      24.240  40.470  42.230  1.00  0.00           H
ATOM     16  CD2 LEU A 585      21.740  39.680  44.410  1.00  0.00           C
ATOM     17 HD21 LEU A 585      21.210  40.650  44.330  1.00  0.00           H
ATOM     18 HD22 LEU A 585      22.330  39.720  45.340  1.00  0.00           H
ATOM     19 HD23 LEU A 585      20.900  38.950  44.390  1.00  0.00           H
ATOM     20  C   LEU A 585      23.370  36.620  41.850  1.00  0.00           C
ATOM     21  O   LEU A 585      24.520  36.190  41.800  1.00  0.00           O
ATOM     22  N   ILE A 586      22.520  36.010  42.710  1.00  0.00           N
ATOM     23  HN  ILE A 586      21.590  36.330  42.880  1.00  0.00           H
ATOM     24  CA  ILE A 586      22.950  34.830  43.460  1.00  0.00           C
ATOM     25  HA  ILE A 586      23.870  35.060  43.980  1.00  0.00           H
ATOM     26  CB  ILE A 586      22.120  34.660  44.690  1.00  0.00           C
ATOM     27  HB  ILE A 586      21.060  34.510  44.380  1.00  0.00           H
ATOM     28  CG2 ILE A 586      22.550  33.450  45.520  1.00  0.00           C
ATOM     29 HG21 ILE A 586      22.150  33.530  46.560  1.00  0.00           H
ATOM     30 HG22 ILE A 586      23.630  33.230  45.510  1.00  0.00           H
ATOM     31 HG23 ILE A 586      21.910  32.650  45.090  1.00  0.00           H
ATOM     32  CG1 ILE A 586      22.140  35.890  45.590  1.00  0.00           C
ATOM     33 HG11 ILE A 586      21.520  35.770  46.500  1.00  0.00           H
ATOM     34 HG12 ILE A 586      21.660  36.690  44.980  1.00  0.00           H
ATOM     35  CD  ILE A 586      23.520  36.350  46.090  1.00  0.00           C
ATOM     36  HD1 ILE A 586      23.340  37.080  46.910  1.00  0.00           H
ATOM     37  HD2 ILE A 586      24.150  36.880  45.340  1.00  0.00           H
ATOM     38  HD3 ILE A 586      24.120  35.460  46.330  1.00  0.00           H
ATOM     39  C   ILE A 586      23.030  33.500  42.630  1.00  0.00           C
ATOM     40  O   ILE A 586      23.900  32.620  42.790  1.00  0.00           O
ATOM     41  N   LEU A 587      22.180  33.500  41.610  1.00  0.00           N
ATOM     42  HN  LEU A 587      21.570  34.280  41.540  1.00  0.00           H
ATOM     43  CA  LEU A 587      22.140  32.450  40.580  1.00  0.00           C
ATOM     44  HA  LEU A 587      21.920  31.500  41.040  1.00  0.00           H
ATOM     45  CB  LEU A 587      20.970  32.860  39.650  1.00  0.00           C
ATOM     46  HB1 LEU A 587      21.030  33.900  39.300  1.00  0.00           H
ATOM     47  HB2 LEU A 587      20.100  32.870  40.330  1.00  0.00           H
ATOM     48  CG  LEU A 587      20.720  31.930  38.470  1.00  0.00           C
ATOM     49  HG  LEU A 587      21.580  31.920  37.770  1.00  0.00           H
ATOM     50  CD1 LEU A 587      20.370  30.500  38.940  1.00  0.00           C
ATOM     51 HD11 LEU A 587      20.250  29.930  37.990  1.00  0.00           H
ATOM     52 HD12 LEU A 587      19.450  30.510  39.560  1.00  0.00           H
ATOM     53 HD13 LEU A 587      21.140  30.040  39.590  1.00  0.00           H
ATOM     54  CD2 LEU A 587      19.490  32.400  37.680  1.00  0.00           C
ATOM     55 HD21 LEU A 587      19.760  33.320  37.110  1.00  0.00           H
ATOM     56 HD22 LEU A 587      18.670  32.720  38.360  1.00  0.00           H
ATOM     57 HD23 LEU A 587      19.230  31.510  37.060  1.00  0.00           H
ATOM     58  C   LEU A 587      23.430  32.250  39.870  1.00  0.00           C
ATOM     59  O   LEU A 587      23.810  31.110  39.610  1.00  0.00           O
ATOM     60  N   ASP A 588      24.130  33.380  39.510  1.00  0.00           N
ATOM     61  HN  ASP A 588      23.790  34.280  39.800  1.00  0.00           H
ATOM     62  CA  ASP A 588      25.400  33.340  38.810  1.00  0.00           C
ATOM     63  HA  ASP A 588      25.350  32.760  37.910  1.00  0.00           H
ATOM     64  CB  ASP A 588      25.670  34.860  38.450  1.00  0.00           C
ATOM     65  HB1 ASP A 588      26.550  34.740  37.790  1.00  0.00           H
ATOM     66  HB2 ASP A 588      25.800  35.370  39.430  1.00  0.00           H
ATOM     67  CG  ASP A 588      24.510  35.570  37.780  1.00  0.00           C
ATOM     68  OD1 ASP A 588      23.410  35.980  38.360  1.00  0.00           O
ATOM     69  OD2 ASP A 588      24.770  35.740  36.580  1.00  0.00           O
ATOM     70  C   ASP A 588      26.530  32.790  39.570  1.00  0.00           C
ATOM     71  O   ASP A 588      27.290  31.900  39.060  1.00  0.00           O
ATOM     72  N   ILE A 589      26.660  33.180  40.900  1.00  0.00           N
ATOM     73  HN  ILE A 589      26.000  33.840  41.250  1.00  0.00           H
ATOM     74  CA  ILE A 589      27.730  32.640  41.770  1.00  0.00           C
ATOM     75  HA  ILE A 589      28.560  32.680  41.100  1.00  0.00           H
ATOM     76  CB  ILE A 589      28.040  33.730  42.830  1.00  0.00           C
ATOM     77  HB  ILE A 589      28.760  33.250  43.540  1.00  0.00           H
ATOM     78  CG2 ILE A 589      28.730  34.880  42.170  1.00  0.00           C
ATOM     79 HG21 ILE A 589      29.550  34.560  41.500  1.00  0.00           H
ATOM     80 HG22 ILE A 589      29.290  35.400  42.980  1.00  0.00           H
ATOM     81 HG23 ILE A 589      27.970  35.540  41.700  1.00  0.00           H
ATOM     82  CG1 ILE A 589      26.800  34.180  43.590  1.00  0.00           C
ATOM     83 HG11 ILE A 589      26.360  33.270  44.070  1.00  0.00           H
ATOM     84 HG12 ILE A 589      25.990  34.580  42.950  1.00  0.00           H
ATOM     85  CD  ILE A 589      27.080  35.310  44.580  1.00  0.00           C
ATOM     86  HD1 ILE A 589      27.740  35.050  45.440  1.00  0.00           H
ATOM     87  HD2 ILE A 589      26.080  35.640  44.930  1.00  0.00           H
ATOM     88  HD3 ILE A 589      27.330  36.290  44.100  1.00  0.00           H
ATOM     89  C   ILE A 589      27.640  31.130  42.170  1.00  0.00           C
ATOM     90  O   ILE A 589      28.600  30.400  42.170  1.00  0.00           O
ATOM     91  N   LYS A 590      26.370  30.660  42.330  1.00  0.00           N
ATOM     92  HN  LYS A 590      25.540  31.210  42.250  1.00  0.00           H
ATOM     93  CA  LYS A 590      25.970  29.300  42.780  1.00  0.00           C
ATOM     94  HA  LYS A 590      26.460  29.030  43.710  1.00  0.00           H
ATOM     95  CB  LYS A 590      24.470  29.320  43.150  1.00  0.00           C
ATOM     96  HB1 LYS A 590      23.860  29.660  42.280  1.00  0.00           H
ATOM     97  HB2 LYS A 590      24.320  30.200  43.810  1.00  0.00           H
ATOM     98  CG  LYS A 590      23.790  28.010  43.640  1.00  0.00           C
ATOM     99  HG1 LYS A 590      24.200  27.770  44.640  1.00  0.00           H
ATOM    100  HG2 LYS A 590      24.060  27.160  42.990  1.00  0.00           H
ATOM    101  CD  LYS A 590      22.270  27.990  43.760  1.00  0.00           C
ATOM    102  HD1 LYS A 590      22.030  28.720  44.560  1.00  0.00           H
ATOM    103  HD2 LYS A 590      22.040  26.960  44.100  1.00  0.00           H
ATOM    104  CE  LYS A 590      21.610  28.400  42.450  1.00  0.00           C
ATOM    105  HE1 LYS A 590      22.110  27.890  41.590  1.00  0.00           H
ATOM    106  HE2 LYS A 590      21.660  29.490  42.210  1.00  0.00           H
ATOM    107  NZ  LYS A 590      20.230  27.850  42.200  1.00  0.00           N
ATOM    108  HZ1 LYS A 590      19.950  27.360  43.070  1.00  0.00           H
ATOM    109  HZ2 LYS A 590      20.270  27.110  41.460  1.00  0.00           H
ATOM    110  HZ3 LYS A 590      19.520  28.570  41.960  1.00  0.00           H
ATOM    111  C   LYS A 590      26.180  28.270  41.680  1.00  0.00           C
ATOM    112  O   LYS A 590      26.350  27.050  41.850  1.00  0.00           O
ATOM    113  N   ARG A 591      26.100  28.760  40.410  1.00  0.00           N
ATOM    114  HN  ARG A 591      25.930  29.730  40.270  1.00  0.00           H
ATOM    115  CA  ARG A 591      26.360  27.940  39.210  1.00  0.00           C
ATOM    116  HA  ARG A 591      25.920  26.970  39.410  1.00  0.00           H
ATOM    117  CB  ARG A 591      25.710  28.480  37.960  1.00  0.00           C
ATOM    118  HB1 ARG A 591      26.230  28.210  37.000  1.00  0.00           H
ATOM    119  HB2 ARG A 591      26.020  29.540  38.070  1.00  0.00           H
ATOM    120  CG  ARG A 591      24.160  28.380  37.780  1.00  0.00           C
ATOM    121  HG1 ARG A 591      23.600  28.500  38.730  1.00  0.00           H
ATOM    122  HG2 ARG A 591      23.970  27.310  37.580  1.00  0.00           H
ATOM    123  CD  ARG A 591      23.580  29.290  36.670  1.00  0.00           C
ATOM    124  HD1 ARG A 591      24.240  29.090  35.810  1.00  0.00           H
ATOM    125  HD2 ARG A 591      23.680  30.350  36.950  1.00  0.00           H
ATOM    126  NE  ARG A 591      22.190  28.910  36.410  1.00  0.00           N
ATOM    127  HE  ARG A 591      21.840  27.990  36.570  1.00  0.00           H
ATOM    128  CZ  ARG A 591      21.330  29.510  35.540  1.00  0.00           C
ATOM    129  NH1 ARG A 591      21.730  30.490  34.760  1.00  0.00           N
ATOM    130 HH11 ARG A 591      22.670  30.790  34.770  1.00  0.00           H
ATOM    131 HH12 ARG A 591      21.230  30.720  33.920  1.00  0.00           H
ATOM    132  NH2 ARG A 591      20.150  28.980  35.350  1.00  0.00           N
ATOM    133 HH21 ARG A 591      19.450  29.460  34.840  1.00  0.00           H
ATOM    134 HH22 ARG A 591      19.840  28.110  35.710  1.00  0.00           H
ATOM    135  C   ARG A 591      27.820  27.710  38.980  1.00  0.00           C
ATOM    136  O   ARG A 591      28.220  26.870  38.180  1.00  0.00           O
ATOM    137  N   LYS A 592      28.700  28.540  39.590  1.00  0.00           N
ATOM    138  HN  LYS A 592      28.500  29.220  40.280  1.00  0.00           H
ATOM    139  CA  LYS A 592      30.140  28.230  39.460  1.00  0.00           C
ATOM    140  HA  LYS A 592      30.240  27.730  38.500  1.00  0.00           H
ATOM    141  CB  LYS A 592      30.950  29.470  39.250  1.00  0.00           C
ATOM    142  HB1 LYS A 592      32.050  29.250  39.260  1.00  0.00           H
ATOM    143  HB2 LYS A 592      30.850  30.180  40.100  1.00  0.00           H
ATOM    144  CG  LYS A 592      30.810  30.250  37.980  1.00  0.00           C
ATOM    145  HG1 LYS A 592      31.340  31.230  38.070  1.00  0.00           H
ATOM    146  HG2 LYS A 592      29.760  30.540  37.780  1.00  0.00           H
ATOM    147  CD  LYS A 592      31.240  29.450  36.730  1.00  0.00           C
ATOM    148  HD1 LYS A 592      30.550  28.620  36.510  1.00  0.00           H
ATOM    149  HD2 LYS A 592      32.250  29.050  36.960  1.00  0.00           H
ATOM    150  CE  LYS A 592      31.360  30.460  35.600  1.00  0.00           C
ATOM    151  HE1 LYS A 592      32.010  31.270  35.980  1.00  0.00           H
ATOM    152  HE2 LYS A 592      30.420  30.940  35.280  1.00  0.00           H
ATOM    153  NZ  LYS A 592      31.920  29.860  34.370  1.00  0.00           N
ATOM    154  HZ1 LYS A 592      32.860  29.490  34.620  1.00  0.00           H
ATOM    155  HZ2 LYS A 592      32.040  30.570  33.620  1.00  0.00           H
ATOM    156  HZ3 LYS A 592      31.320  29.120  33.950  1.00  0.00           H
ATOM    157  C   LYS A 592      30.830  27.340  40.460  1.00  0.00           C
ATOM    158  O   LYS A 592      32.000  27.070  40.300  1.00  0.00           O
ATOM    159  N   ALA A 593      30.070  26.930  41.470  1.00  0.00           N
ATOM    160  HN  ALA A 593      29.090  27.150  41.460  1.00  0.00           H
ATOM    161  CA  ALA A 593      30.480  26.190  42.660  1.00  0.00           C
ATOM    162  HA  ALA A 593      31.280  26.780  43.080  1.00  0.00           H
ATOM    163  CB  ALA A 593      29.310  26.030  43.710  1.00  0.00           C
ATOM    164  HB1 ALA A 593      29.800  25.920  44.690  1.00  0.00           H
ATOM    165  HB2 ALA A 593      28.720  25.130  43.410  1.00  0.00           H
ATOM    166  HB3 ALA A 593      28.600  26.870  43.590  1.00  0.00           H
ATOM    167  C   ALA A 593      31.110  24.840  42.390  1.00  0.00           C
ATOM    168  O   ALA A 593      32.200  24.600  42.870  1.00  0.00           O
ATOM    169  N   PRO A 594      30.660  23.880  41.580  1.00  0.00           N
ATOM    170  CD  PRO A 594      29.410  23.880  40.880  1.00  0.00           C
ATOM    171  HD1 PRO A 594      29.230  24.700  40.160  1.00  0.00           H
ATOM    172  HD2 PRO A 594      28.630  24.020  41.650  1.00  0.00           H
ATOM    173  CA  PRO A 594      31.310  22.600  41.320  1.00  0.00           C
ATOM    174  HA  PRO A 594      31.830  22.120  42.140  1.00  0.00           H
ATOM    175  CB  PRO A 594      30.070  21.720  41.070  1.00  0.00           C
ATOM    176  HB1 PRO A 594      29.590  21.730  42.080  1.00  0.00           H
ATOM    177  HB2 PRO A 594      30.330  20.670  40.840  1.00  0.00           H
ATOM    178  CG  PRO A 594      29.190  22.510  40.220  1.00  0.00           C
ATOM    179  HG1 PRO A 594      29.570  22.480  39.180  1.00  0.00           H
ATOM    180  HG2 PRO A 594      28.130  22.200  40.290  1.00  0.00           H
ATOM    181  C   PRO A 594      32.310  22.570  40.110  1.00  0.00           C
ATOM    182  O   PRO A 594      32.160  21.730  39.210  1.00  0.00           O
ATOM    183  N   PHE A 595      33.350  23.350  40.230  1.00  0.00           N
ATOM    184  HN  PHE A 595      33.390  24.080  40.920  1.00  0.00           H
ATOM    185  CA  PHE A 595      34.340  23.440  39.220  1.00  0.00           C
ATOM    186  HA  PHE A 595      34.110  22.840  38.350  1.00  0.00           H
ATOM    187  CB  PHE A 595      34.500  24.870  38.690  1.00  0.00           C
ATOM    188  HB1 PHE A 595      35.490  25.000  38.220  1.00  0.00           H
ATOM    189  HB2 PHE A 595      34.330  25.670  39.450  1.00  0.00           H
ATOM    190  CG  PHE A 595      33.450  25.090  37.630  1.00  0.00           C
ATOM    191  CD1 PHE A 595      32.150  25.050  37.880  1.00  0.00           C
ATOM    192  HD1 PHE A 595      31.690  24.730  38.810  1.00  0.00           H
ATOM    193  CE1 PHE A 595      31.120  25.320  36.890  1.00  0.00           C
ATOM    194  HE1 PHE A 595      30.070  25.230  37.120  1.00  0.00           H
ATOM    195  CZ  PHE A 595      31.560  25.530  35.590  1.00  0.00           C
ATOM    196  HZ  PHE A 595      30.900  25.760  34.780  1.00  0.00           H
ATOM    197  CD2 PHE A 595      33.850  25.360  36.330  1.00  0.00           C
ATOM    198  HD2 PHE A 595      34.910  25.430  36.120  1.00  0.00           H
ATOM    199  CE2 PHE A 595      32.940  25.660  35.310  1.00  0.00           C
ATOM    200  HE2 PHE A 595      33.330  25.940  34.340  1.00  0.00           H
ATOM    201  C   PHE A 595      35.640  22.870  39.680  1.00  0.00           C
ATOM    202  O   PHE A 595      36.740  22.900  39.030  1.00  0.00           O
ATOM    203  N   PHE A 596      35.620  22.080  40.830  1.00  0.00           N
ATOM    204  HN  PHE A 596      34.710  21.960  41.220  1.00  0.00           H
ATOM    205  CA  PHE A 596      36.700  21.500  41.570  1.00  0.00           C
ATOM    206  HA  PHE A 596      37.370  22.340  41.720  1.00  0.00           H
ATOM    207  CB  PHE A 596      36.300  21.030  42.960  1.00  0.00           C
ATOM    208  HB1 PHE A 596      35.600  21.840  43.280  1.00  0.00           H
ATOM    209  HB2 PHE A 596      37.170  20.990  43.640  1.00  0.00           H
ATOM    210  CG  PHE A 596      35.540  19.700  43.020  1.00  0.00           C
ATOM    211  CD1 PHE A 596      34.190  19.750  42.580  1.00  0.00           C
ATOM    212  HD1 PHE A 596      33.850  20.580  41.970  1.00  0.00           H
ATOM    213  CE1 PHE A 596      33.360  18.650  42.860  1.00  0.00           C
ATOM    214  HE1 PHE A 596      32.330  18.490  42.580  1.00  0.00           H
ATOM    215  CZ  PHE A 596      33.850  17.590  43.590  1.00  0.00           C
ATOM    216  HZ  PHE A 596      33.290  16.700  43.850  1.00  0.00           H
ATOM    217  CD2 PHE A 596      36.080  18.610  43.690  1.00  0.00           C
ATOM    218  HD2 PHE A 596      37.040  18.570  44.170  1.00  0.00           H
ATOM    219  CE2 PHE A 596      35.240  17.510  43.870  1.00  0.00           C
ATOM    220  HE2 PHE A 596      35.580  16.620  44.390  1.00  0.00           H
ATOM    221  C   PHE A 596      37.670  20.580  40.760  1.00  0.00           C
ATOM    222  O   PHE A 596      38.910  20.660  40.840  1.00  0.00           O
ATOM    223  N   LEU A 597      37.100  19.800  39.840  1.00  0.00           N
ATOM    224  HN  LEU A 597      36.100  19.790  39.810  1.00  0.00           H
ATOM    225  CA  LEU A 597      37.800  18.840  38.950  1.00  0.00           C
ATOM    226  HA  LEU A 597      38.870  18.800  39.120  1.00  0.00           H
ATOM    227  CB  LEU A 597      37.190  17.440  39.180  1.00  0.00           C
ATOM    228  HB1 LEU A 597      37.730  16.760  38.510  1.00  0.00           H
ATOM    229  HB2 LEU A 597      36.120  17.480  38.890  1.00  0.00           H
ATOM    230  CG  LEU A 597      37.350  16.960  40.600  1.00  0.00           C
ATOM    231  HG  LEU A 597      36.770  17.600  41.300  1.00  0.00           H
ATOM    232  CD1 LEU A 597      36.620  15.600  40.690  1.00  0.00           C
ATOM    233 HD11 LEU A 597      36.670  15.310  41.750  1.00  0.00           H
ATOM    234 HD12 LEU A 597      37.170  14.840  40.100  1.00  0.00           H
ATOM    235 HD13 LEU A 597      35.600  15.630  40.230  1.00  0.00           H
ATOM    236  CD2 LEU A 597      38.790  16.810  40.950  1.00  0.00           C
ATOM    237 HD21 LEU A 597      39.160  17.850  41.000  1.00  0.00           H
ATOM    238 HD22 LEU A 597      39.350  16.270  40.140  1.00  0.00           H
ATOM    239 HD23 LEU A 597      38.940  16.290  41.910  1.00  0.00           H
ATOM    240  C   LEU A 597      37.760  19.300  37.510  1.00  0.00           C
ATOM    241  O   LEU A 597      38.490  18.790  36.700  1.00  0.00           O
ATOM    242  N   SER A 598      36.940  20.290  37.170  1.00  0.00           N
ATOM    243  HN  SER A 598      36.280  20.650  37.830  1.00  0.00           H
ATOM    244  CA  SER A 598      36.880  20.950  35.890  1.00  0.00           C
ATOM    245  HA  SER A 598      36.700  20.180  35.150  1.00  0.00           H
ATOM    246  CB  SER A 598      35.790  22.060  35.730  1.00  0.00           C
ATOM    247  HB1 SER A 598      35.730  22.500  34.710  1.00  0.00           H
ATOM    248  HB2 SER A 598      36.080  22.920  36.370  1.00  0.00           H
ATOM    249  OG  SER A 598      34.480  21.650  36.140  1.00  0.00           O
ATOM    250  HG1 SER A 598      34.240  21.010  35.470  1.00  0.00           H
ATOM    251  C   SER A 598      38.160  21.630  35.470  1.00  0.00           C
ATOM    252  O   SER A 598      38.550  21.790  34.290  1.00  0.00           O
ATOM    253  N   ASP A 599      38.980  21.960  36.450  1.00  0.00           N
ATOM    254  HN  ASP A 599      38.660  22.010  37.390  1.00  0.00           H
ATOM    255  CA  ASP A 599      40.260  22.610  36.280  1.00  0.00           C
ATOM    256  HA  ASP A 599      40.470  23.040  35.320  1.00  0.00           H
ATOM    257  CB  ASP A 599      40.340  23.810  37.330  1.00  0.00           C
ATOM    258  HB1 ASP A 599      41.390  24.060  37.610  1.00  0.00           H
ATOM    259  HB2 ASP A 599      39.880  23.500  38.290  1.00  0.00           H
ATOM    260  CG  ASP A 599      39.760  25.070  36.800  1.00  0.00           C
ATOM    261  OD1 ASP A 599      39.770  26.080  37.570  1.00  0.00           O
ATOM    262  OD2 ASP A 599      39.340  25.160  35.620  1.00  0.00           O
ATOM    263  C   ASP A 599      41.410  21.580  36.530  1.00  0.00           C
ATOM    264  O   ASP A 599      42.580  22.000  36.460  1.00  0.00           O
ATOM    265  N   PHE A 600      41.130  20.250  36.730  1.00  0.00           N
ATOM    266  HN  PHE A 600      40.170  19.970  36.670  1.00  0.00           H
ATOM    267  CA  PHE A 600      42.120  19.210  36.830  1.00  0.00           C
ATOM    268  HA  PHE A 600      42.570  19.250  37.820  1.00  0.00           H
ATOM    269  CB  PHE A 600      41.400  17.840  36.740  1.00  0.00           C
ATOM    270  HB1 PHE A 600      40.920  17.850  35.730  1.00  0.00           H
ATOM    271  HB2 PHE A 600      40.600  17.680  37.500  1.00  0.00           H
ATOM    272  CG  PHE A 600      42.440  16.620  36.790  1.00  0.00           C
ATOM    273  CD1 PHE A 600      43.210  16.370  37.930  1.00  0.00           C
ATOM    274  HD1 PHE A 600      43.070  17.010  38.800  1.00  0.00           H
ATOM    275  CE1 PHE A 600      44.130  15.330  37.930  1.00  0.00           C
ATOM    276  HE1 PHE A 600      44.680  15.030  38.810  1.00  0.00           H
ATOM    277  CZ  PHE A 600      44.350  14.550  36.710  1.00  0.00           C
ATOM    278  HZ  PHE A 600      45.010  13.720  36.560  1.00  0.00           H
ATOM    279  CD2 PHE A 600      42.530  15.820  35.660  1.00  0.00           C
ATOM    280  HD2 PHE A 600      41.810  15.910  34.860  1.00  0.00           H
ATOM    281  CE2 PHE A 600      43.510  14.800  35.580  1.00  0.00           C
ATOM    282  HE2 PHE A 600      43.630  14.300  34.630  1.00  0.00           H
ATOM    283  C   PHE A 600      43.330  19.240  35.940  1.00  0.00           C
ATOM    284  O   PHE A 600      44.460  19.200  36.450  1.00  0.00           O
ATOM    285  N   LYS A 601      43.060  19.240  34.600  1.00  0.00           N
ATOM    286  HN  LYS A 601      42.150  19.290  34.170  1.00  0.00           H
ATOM    287  CA  LYS A 601      44.150  19.290  33.540  1.00  0.00           C
ATOM    288  HA  LYS A 601      44.920  18.570  33.780  1.00  0.00           H
ATOM    289  CB  LYS A 601      43.560  18.900  32.190  1.00  0.00           C
ATOM    290  HB1 LYS A 601      44.110  19.100  31.250  1.00  0.00           H
ATOM    291  HB2 LYS A 601      42.770  19.630  31.940  1.00  0.00           H
ATOM    292  CG  LYS A 601      42.870  17.580  32.150  1.00  0.00           C
ATOM    293  HG1 LYS A 601      42.110  17.560  31.330  1.00  0.00           H
ATOM    294  HG2 LYS A 601      42.180  17.560  33.010  1.00  0.00           H
ATOM    295  CD  LYS A 601      43.860  16.420  32.230  1.00  0.00           C
ATOM    296  HD1 LYS A 601      43.340  15.450  32.440  1.00  0.00           H
ATOM    297  HD2 LYS A 601      44.540  16.480  33.100  1.00  0.00           H
ATOM    298  CE  LYS A 601      44.750  16.300  30.950  1.00  0.00           C
ATOM    299  HE1 LYS A 601      45.570  15.580  31.150  1.00  0.00           H
ATOM    300  HE2 LYS A 601      45.260  17.280  30.860  1.00  0.00           H
ATOM    301  NZ  LYS A 601      43.970  16.040  29.730  1.00  0.00           N
ATOM    302  HZ1 LYS A 601      44.570  15.680  28.960  1.00  0.00           H
ATOM    303  HZ2 LYS A 601      43.450  16.860  29.360  1.00  0.00           H
ATOM    304  HZ3 LYS A 601      43.300  15.290  30.050  1.00  0.00           H
ATOM    305  C   LYS A 601      44.920  20.610  33.360  1.00  0.00           C
ATOM    306  O   LYS A 601      46.070  20.590  32.910  1.00  0.00           O
ATOM    307  N   ASP A 602      44.340  21.760  33.750  1.00  0.00           N
ATOM    308  HN  ASP A 602      43.470  21.680  34.230  1.00  0.00           H
ATOM    309  CA  ASP A 602      45.030  22.990  33.710  1.00  0.00           C
ATOM    310  HA  ASP A 602      45.790  23.000  32.950  1.00  0.00           H
ATOM    311  CB  ASP A 602      44.050  24.160  33.490  1.00  0.00           C
ATOM    312  HB1 ASP A 602      44.650  25.050  33.750  1.00  0.00           H
ATOM    313  HB2 ASP A 602      43.170  23.970  34.140  1.00  0.00           H
ATOM    314  CG  ASP A 602      43.530  24.200  32.060  1.00  0.00           C
ATOM    315  OD1 ASP A 602      42.360  24.650  31.890  1.00  0.00           O
ATOM    316  OD2 ASP A 602      44.270  23.870  31.120  1.00  0.00           O
ATOM    317  C   ASP A 602      45.890  23.000  35.000  1.00  0.00           C
ATOM    318  O   ASP A 602      46.930  23.700  35.070  1.00  0.00           O
ATOM    319  N   ALA A 603      45.460  22.380  36.110  1.00  0.00           N
ATOM    320  HN  ALA A 603      44.520  22.060  36.180  1.00  0.00           H
ATOM    321  CA  ALA A 603      46.150  22.530  37.410  1.00  0.00           C
ATOM    322  HA  ALA A 603      46.580  23.530  37.420  1.00  0.00           H
ATOM    323  CB  ALA A 603      45.100  22.480  38.570  1.00  0.00           C
ATOM    324  HB1 ALA A 603      45.460  22.810  39.570  1.00  0.00           H
ATOM    325  HB2 ALA A 603      44.670  21.460  38.630  1.00  0.00           H
ATOM    326  HB3 ALA A 603      44.230  23.110  38.280  1.00  0.00           H
ATOM    327  C   ALA A 603      47.350  21.550  37.580  1.00  0.00           C
ATOM    328  O   ALA A 603      48.350  21.760  38.250  1.00  0.00           O
ATOM    329  N   LEU A 604      47.390  20.440  36.760  1.00  0.00           N
ATOM    330  HN  LEU A 604      46.600  20.230  36.180  1.00  0.00           H
ATOM    331  CA  LEU A 604      48.420  19.410  36.890  1.00  0.00           C
ATOM    332  HA  LEU A 604      48.700  19.440  37.930  1.00  0.00           H
ATOM    333  CB  LEU A 604      47.880  18.010  36.570  1.00  0.00           C
ATOM    334  HB1 LEU A 604      47.660  17.920  35.480  1.00  0.00           H
ATOM    335  HB2 LEU A 604      46.890  17.910  37.080  1.00  0.00           H
ATOM    336  CG  LEU A 604      48.750  16.740  36.940  1.00  0.00           C
ATOM    337  HG  LEU A 604      49.830  16.890  36.700  1.00  0.00           H
ATOM    338  CD1 LEU A 604      48.610  16.480  38.480  1.00  0.00           C
ATOM    339 HD11 LEU A 604      47.600  16.140  38.790  1.00  0.00           H
ATOM    340 HD12 LEU A 604      48.790  17.420  39.050  1.00  0.00           H
ATOM    341 HD13 LEU A 604      49.280  15.590  38.580  1.00  0.00           H
ATOM    342  CD2 LEU A 604      48.230  15.600  36.080  1.00  0.00           C
ATOM    343 HD21 LEU A 604      48.830  14.660  36.140  1.00  0.00           H
ATOM    344 HD22 LEU A 604      48.200  15.860  35.010  1.00  0.00           H
ATOM    345 HD23 LEU A 604      47.190  15.300  36.330  1.00  0.00           H
ATOM    346  C   LEU A 604      49.630  19.740  36.040  1.00  0.00           C
ATOM    347  O   LEU A 604      49.980  19.090  35.000  1.00  0.00           O
ATOM    348  N   SER A 605      50.370  20.850  36.520  1.00  0.00           N
ATOM    349  HN  SER A 605      49.980  21.350  37.280  1.00  0.00           H
ATOM    350  CA  SER A 605      51.430  21.630  35.910  1.00  0.00           C
ATOM    351  HA  SER A 605      51.940  20.950  35.250  1.00  0.00           H
ATOM    352  CB  SER A 605      50.980  22.730  34.970  1.00  0.00           C
ATOM    353  HB1 SER A 605      50.310  22.320  34.190  1.00  0.00           H
ATOM    354  HB2 SER A 605      51.800  23.150  34.360  1.00  0.00           H
ATOM    355  OG  SER A 605      50.310  23.770  35.620  1.00  0.00           O
ATOM    356  HG1 SER A 605      49.430  23.490  35.890  1.00  0.00           H
ATOM    357  C   SER A 605      52.470  21.960  36.880  1.00  0.00           C
ATOM    358  O   SER A 605      52.100  22.300  38.000  1.00  0.00           O
ATOM    359  N   LEU A 606      53.730  21.990  36.500  1.00  0.00           N
ATOM    360  HN  LEU A 606      53.860  21.680  35.560  1.00  0.00           H
ATOM    361  CA  LEU A 606      54.820  22.630  37.220  1.00  0.00           C
ATOM    362  HA  LEU A 606      54.720  22.410  38.270  1.00  0.00           H
ATOM    363  CB  LEU A 606      56.220  22.190  36.840  1.00  0.00           C
ATOM    364  HB1 LEU A 606      57.000  22.710  37.420  1.00  0.00           H
ATOM    365  HB2 LEU A 606      56.410  22.470  35.770  1.00  0.00           H
ATOM    366  CG  LEU A 606      56.470  20.620  37.020  1.00  0.00           C
ATOM    367  HG  LEU A 606      55.710  20.100  36.380  1.00  0.00           H
ATOM    368  CD1 LEU A 606      57.910  20.280  36.520  1.00  0.00           C
ATOM    369 HD11 LEU A 606      58.050  19.210  36.780  1.00  0.00           H
ATOM    370 HD12 LEU A 606      58.660  20.860  37.110  1.00  0.00           H
ATOM    371 HD13 LEU A 606      57.940  20.520  35.440  1.00  0.00           H
ATOM    372  CD2 LEU A 606      56.340  20.120  38.450  1.00  0.00           C
ATOM    373 HD21 LEU A 606      56.910  19.200  38.660  1.00  0.00           H
ATOM    374 HD22 LEU A 606      55.280  19.850  38.580  1.00  0.00           H
ATOM    375 HD23 LEU A 606      56.780  20.800  39.210  1.00  0.00           H
ATOM    376  C   LEU A 606      54.650  24.110  37.270  1.00  0.00           C
ATOM    377  O   LEU A 606      54.890  24.720  38.340  1.00  0.00           O
ATOM    378  N   GLN A 607      54.160  24.780  36.150  1.00  0.00           N
ATOM    379  HN  GLN A 607      54.040  24.420  35.230  1.00  0.00           H
ATOM    380  CA  GLN A 607      53.860  26.170  36.350  1.00  0.00           C
ATOM    381  HA  GLN A 607      54.740  26.600  36.800  1.00  0.00           H
ATOM    382  CB  GLN A 607      53.520  26.840  35.010  1.00  0.00           C
ATOM    383  HB1 GLN A 607      53.040  27.810  35.250  1.00  0.00           H
ATOM    384  HB2 GLN A 607      52.730  26.200  34.590  1.00  0.00           H
ATOM    385  CG  GLN A 607      54.890  27.070  34.130  1.00  0.00           C
ATOM    386  HG1 GLN A 607      55.450  26.130  33.900  1.00  0.00           H
ATOM    387  HG2 GLN A 607      55.540  27.600  34.860  1.00  0.00           H
ATOM    388  CD  GLN A 607      54.880  28.020  32.860  1.00  0.00           C
ATOM    389  OE1 GLN A 607      55.900  28.000  32.130  1.00  0.00           O
ATOM    390  NE2 GLN A 607      53.890  28.960  32.690  1.00  0.00           N
ATOM    391 HE21 GLN A 607      53.960  29.510  31.860  1.00  0.00           H
ATOM    392 HE22 GLN A 607      53.000  28.900  33.140  1.00  0.00           H
ATOM    393  C   GLN A 607      52.830  26.420  37.450  1.00  0.00           C
ATOM    394  O   GLN A 607      53.000  27.350  38.240  1.00  0.00           O
ATOM    395  N   CYS A 608      51.770  25.710  37.590  1.00  0.00           N
ATOM    396  HN  CYS A 608      51.610  25.050  36.860  1.00  0.00           H
ATOM    397  CA  CYS A 608      50.890  25.780  38.710  1.00  0.00           C
ATOM    398  HA  CYS A 608      50.640  26.830  38.590  1.00  0.00           H
ATOM    399  CB  CYS A 608      49.490  24.960  38.510  1.00  0.00           C
ATOM    400  HB1 CYS A 608      49.020  24.900  39.510  1.00  0.00           H
ATOM    401  HB2 CYS A 608      49.770  23.900  38.300  1.00  0.00           H
ATOM    402  SG  CYS A 608      48.320  25.540  37.260  1.00  0.00           S
ATOM    403  HG1 CYS A 608      48.780  25.120  36.090  1.00  0.00           H
ATOM    404  C   CYS A 608      51.440  25.550  40.030  1.00  0.00           C
ATOM    405  O   CYS A 608      51.250  26.390  40.920  1.00  0.00           O
ATOM    406  N   LEU A 609      52.260  24.540  40.240  1.00  0.00           N
ATOM    407  HN  LEU A 609      52.510  23.880  39.520  1.00  0.00           H
ATOM    408  CA  LEU A 609      52.860  24.310  41.540  1.00  0.00           C
ATOM    409  HA  LEU A 609      52.180  24.050  42.340  1.00  0.00           H
ATOM    410  CB  LEU A 609      53.790  23.060  41.330  1.00  0.00           C
ATOM    411  HB1 LEU A 609      54.310  22.990  40.340  1.00  0.00           H
ATOM    412  HB2 LEU A 609      53.070  22.220  41.310  1.00  0.00           H
ATOM    413  CG  LEU A 609      54.850  22.840  42.390  1.00  0.00           C
ATOM    414  HG  LEU A 609      55.560  23.690  42.260  1.00  0.00           H
ATOM    415  CD1 LEU A 609      54.180  22.770  43.750  1.00  0.00           C
ATOM    416 HD11 LEU A 609      53.490  21.890  43.790  1.00  0.00           H
ATOM    417 HD12 LEU A 609      53.570  23.640  44.090  1.00  0.00           H
ATOM    418 HD13 LEU A 609      55.000  22.510  44.450  1.00  0.00           H
ATOM    419  CD2 LEU A 609      55.650  21.520  42.130  1.00  0.00           C
ATOM    420 HD21 LEU A 609      54.930  20.680  42.240  1.00  0.00           H
ATOM    421 HD22 LEU A 609      56.480  21.550  42.880  1.00  0.00           H
ATOM    422 HD23 LEU A 609      55.970  21.550  41.070  1.00  0.00           H
ATOM    423  C   LEU A 609      53.640  25.490  42.080  1.00  0.00           C
ATOM    424  O   LEU A 609      53.500  26.020  43.210  1.00  0.00           O
ATOM    425  N   ALA A 610      54.500  26.020  41.180  1.00  0.00           N
ATOM    426  HN  ALA A 610      54.600  25.550  40.300  1.00  0.00           H
ATOM    427  CA  ALA A 610      55.340  27.200  41.350  1.00  0.00           C
ATOM    428  HA  ALA A 610      55.790  27.030  42.310  1.00  0.00           H
ATOM    429  CB  ALA A 610      56.580  27.310  40.440  1.00  0.00           C
ATOM    430  HB1 ALA A 610      56.250  27.690  39.450  1.00  0.00           H
ATOM    431  HB2 ALA A 610      56.950  26.270  40.360  1.00  0.00           H
ATOM    432  HB3 ALA A 610      57.350  27.950  40.930  1.00  0.00           H
ATOM    433  C   ALA A 610      54.710  28.610  41.350  1.00  0.00           C
ATOM    434  O   ALA A 610      55.000  29.460  42.210  1.00  0.00           O
ATOM    435  N   SER A 611      53.610  28.770  40.550  1.00  0.00           N
ATOM    436  HN  SER A 611      53.450  28.160  39.770  1.00  0.00           H
ATOM    437  CA  SER A 611      52.850  29.930  40.640  1.00  0.00           C
ATOM    438  HA  SER A 611      53.510  30.770  40.490  1.00  0.00           H
ATOM    439  CB  SER A 611      51.800  30.000  39.500  1.00  0.00           C
ATOM    440  HB1 SER A 611      50.880  29.410  39.720  1.00  0.00           H
ATOM    441  HB2 SER A 611      52.310  29.750  38.560  1.00  0.00           H
ATOM    442  OG  SER A 611      51.340  31.380  39.430  1.00  0.00           O
ATOM    443  HG1 SER A 611      52.030  31.790  38.900  1.00  0.00           H
ATOM    444  C   SER A 611      52.140  30.120  41.930  1.00  0.00           C
ATOM    445  O   SER A 611      52.020  31.210  42.490  1.00  0.00           O
ATOM    446  N   ILE A 612      51.550  28.980  42.510  1.00  0.00           N
ATOM    447  HN  ILE A 612      51.660  28.090  42.090  1.00  0.00           H
ATOM    448  CA  ILE A 612      51.000  28.920  43.860  1.00  0.00           C
ATOM    449  HA  ILE A 612      50.170  29.600  43.960  1.00  0.00           H
ATOM    450  CB  ILE A 612      50.590  27.450  44.300  1.00  0.00           C
ATOM    451  HB  ILE A 612      51.480  26.810  44.140  1.00  0.00           H
ATOM    452  CG2 ILE A 612      50.340  27.340  45.820  1.00  0.00           C
ATOM    453 HG21 ILE A 612      51.270  27.450  46.410  1.00  0.00           H
ATOM    454 HG22 ILE A 612      49.900  26.330  46.010  1.00  0.00           H
ATOM    455 HG23 ILE A 612      49.630  28.100  46.220  1.00  0.00           H
ATOM    456  CG1 ILE A 612      49.450  26.860  43.530  1.00  0.00           C
ATOM    457 HG11 ILE A 612      49.810  27.010  42.480  1.00  0.00           H
ATOM    458 HG12 ILE A 612      48.600  27.570  43.690  1.00  0.00           H
ATOM    459  CD  ILE A 612      49.180  25.360  43.770  1.00  0.00           C
ATOM    460  HD1 ILE A 612      48.490  24.990  42.970  1.00  0.00           H
ATOM    461  HD2 ILE A 612      48.720  25.140  44.740  1.00  0.00           H
ATOM    462  HD3 ILE A 612      50.130  24.800  43.610  1.00  0.00           H
ATOM    463  C   ILE A 612      52.010  29.380  44.910  1.00  0.00           C
ATOM    464  O   ILE A 612      51.820  30.350  45.650  1.00  0.00           O
ATOM    465  N   LEU A 613      53.130  28.700  45.040  1.00  0.00           N
ATOM    466  HN  LEU A 613      53.120  27.800  44.600  1.00  0.00           H
ATOM    467  CA  LEU A 613      54.260  29.030  45.860  1.00  0.00           C
ATOM    468  HA  LEU A 613      53.950  29.030  46.890  1.00  0.00           H
ATOM    469  CB  LEU A 613      55.430  27.950  45.880  1.00  0.00           C
ATOM    470  HB1 LEU A 613      56.200  28.250  46.620  1.00  0.00           H
ATOM    471  HB2 LEU A 613      55.930  27.890  44.880  1.00  0.00           H
ATOM    472  CG  LEU A 613      54.950  26.520  46.290  1.00  0.00           C
ATOM    473  HG  LEU A 613      54.080  26.240  45.650  1.00  0.00           H
ATOM    474  CD1 LEU A 613      56.080  25.460  46.000  1.00  0.00           C
ATOM    475 HD11 LEU A 613      57.030  25.770  46.470  1.00  0.00           H
ATOM    476 HD12 LEU A 613      56.150  25.410  44.900  1.00  0.00           H
ATOM    477 HD13 LEU A 613      55.840  24.430  46.360  1.00  0.00           H
ATOM    478  CD2 LEU A 613      54.400  26.380  47.750  1.00  0.00           C
ATOM    479 HD21 LEU A 613      53.880  25.400  47.860  1.00  0.00           H
ATOM    480 HD22 LEU A 613      53.730  27.220  48.050  1.00  0.00           H
ATOM    481 HD23 LEU A 613      55.310  26.310  48.370  1.00  0.00           H
ATOM    482  C   LEU A 613      54.850  30.370  45.660  1.00  0.00           C
ATOM    483  O   LEU A 613      55.300  31.020  46.650  1.00  0.00           O
ATOM    484  N   PHE A 614      55.030  30.900  44.360  1.00  0.00           N
ATOM    485  HN  PHE A 614      54.840  30.340  43.570  1.00  0.00           H
ATOM    486  CA  PHE A 614      55.370  32.270  44.180  1.00  0.00           C
ATOM    487  HA  PHE A 614      56.340  32.450  44.630  1.00  0.00           H
ATOM    488  CB  PHE A 614      55.610  32.450  42.660  1.00  0.00           C
ATOM    489  HB1 PHE A 614      54.840  31.930  42.070  1.00  0.00           H
ATOM    490  HB2 PHE A 614      56.530  31.900  42.410  1.00  0.00           H
ATOM    491  CG  PHE A 614      55.780  33.790  42.120  1.00  0.00           C
ATOM    492  CD1 PHE A 614      55.190  34.110  40.880  1.00  0.00           C
ATOM    493  HD1 PHE A 614      54.540  33.370  40.440  1.00  0.00           H
ATOM    494  CE1 PHE A 614      55.310  35.330  40.200  1.00  0.00           C
ATOM    495  HE1 PHE A 614      54.840  35.480  39.240  1.00  0.00           H
ATOM    496  CZ  PHE A 614      56.100  36.320  40.750  1.00  0.00           C
ATOM    497  HZ  PHE A 614      56.270  37.290  40.320  1.00  0.00           H
ATOM    498  CD2 PHE A 614      56.410  34.850  42.680  1.00  0.00           C
ATOM    499  HD2 PHE A 614      56.970  34.690  43.590  1.00  0.00           H
ATOM    500  CE2 PHE A 614      56.570  36.070  42.040  1.00  0.00           C
ATOM    501  HE2 PHE A 614      57.180  36.810  42.530  1.00  0.00           H
ATOM    502  C   PHE A 614      54.420  33.270  44.740  1.00  0.00           C
ATOM    503  O   PHE A 614      54.740  34.130  45.590  1.00  0.00           O
ATOM    504  N   LEU A 615      53.140  33.190  44.380  1.00  0.00           N
ATOM    505  HN  LEU A 615      52.880  32.530  43.670  1.00  0.00           H
ATOM    506  CA  LEU A 615      52.100  34.030  44.800  1.00  0.00           C
ATOM    507  HA  LEU A 615      52.330  35.050  44.530  1.00  0.00           H
ATOM    508  CB  LEU A 615      50.710  33.890  44.060  1.00  0.00           C
ATOM    509  HB1 LEU A 615      49.860  34.150  44.740  1.00  0.00           H
ATOM    510  HB2 LEU A 615      50.540  32.820  43.770  1.00  0.00           H
ATOM    511  CG  LEU A 615      50.520  34.760  42.790  1.00  0.00           C
ATOM    512  HG  LEU A 615      49.520  34.560  42.340  1.00  0.00           H
ATOM    513  CD1 LEU A 615      50.450  36.200  43.150  1.00  0.00           C
ATOM    514 HD11 LEU A 615      49.680  36.440  43.920  1.00  0.00           H
ATOM    515 HD12 LEU A 615      49.990  36.800  42.350  1.00  0.00           H
ATOM    516 HD13 LEU A 615      51.470  36.550  43.410  1.00  0.00           H
ATOM    517  CD2 LEU A 615      51.590  34.680  41.750  1.00  0.00           C
ATOM    518 HD21 LEU A 615      51.420  35.400  40.920  1.00  0.00           H
ATOM    519 HD22 LEU A 615      51.910  33.710  41.310  1.00  0.00           H
ATOM    520 HD23 LEU A 615      52.470  35.120  42.260  1.00  0.00           H
ATOM    521  C   LEU A 615      51.830  33.910  46.290  1.00  0.00           C
ATOM    522  O   LEU A 615      51.520  34.930  46.970  1.00  0.00           O
ATOM    523  N   TYR A 616      51.980  32.780  46.970  1.00  0.00           N
ATOM    524  HN  TYR A 616      52.270  31.960  46.480  1.00  0.00           H
ATOM    525  CA  TYR A 616      51.930  32.670  48.410  1.00  0.00           C
ATOM    526  HA  TYR A 616      51.000  33.150  48.680  1.00  0.00           H
ATOM    527  CB  TYR A 616      51.880  31.140  48.820  1.00  0.00           C
ATOM    528  HB1 TYR A 616      52.660  30.570  48.290  1.00  0.00           H
ATOM    529  HB2 TYR A 616      50.900  30.770  48.450  1.00  0.00           H
ATOM    530  CG  TYR A 616      52.090  30.910  50.340  1.00  0.00           C
ATOM    531  CD1 TYR A 616      53.160  30.080  50.720  1.00  0.00           C
ATOM    532  HD1 TYR A 616      53.700  29.500  49.980  1.00  0.00           H
ATOM    533  CE1 TYR A 616      53.450  29.870  52.060  1.00  0.00           C
ATOM    534  HE1 TYR A 616      54.360  29.380  52.350  1.00  0.00           H
ATOM    535  CZ  TYR A 616      52.570  30.370  53.040  1.00  0.00           C
ATOM    536  OH  TYR A 616      52.900  30.060  54.360  1.00  0.00           O
ATOM    537  HH  TYR A 616      52.330  30.550  54.940  1.00  0.00           H
ATOM    538  CD2 TYR A 616      51.290  31.480  51.300  1.00  0.00           C
ATOM    539  HD2 TYR A 616      50.330  31.910  51.040  1.00  0.00           H
ATOM    540  CE2 TYR A 616      51.490  31.160  52.660  1.00  0.00           C
ATOM    541  HE2 TYR A 616      50.810  31.600  53.380  1.00  0.00           H
ATOM    542  C   TYR A 616      52.920  33.530  49.170  1.00  0.00           C
ATOM    543  O   TYR A 616      52.620  34.180  50.130  1.00  0.00           O
ATOM    544  N   CYS A 617      54.190  33.490  48.690  1.00  0.00           N
ATOM    545  HN  CYS A 617      54.400  33.050  47.820  1.00  0.00           H
ATOM    546  CA  CYS A 617      55.310  34.350  49.180  1.00  0.00           C
ATOM    547  HA  CYS A 617      55.470  34.230  50.240  1.00  0.00           H
ATOM    548  CB  CYS A 617      56.690  34.130  48.500  1.00  0.00           C
ATOM    549  HB1 CYS A 617      57.350  34.990  48.780  1.00  0.00           H
ATOM    550  HB2 CYS A 617      56.630  34.180  47.390  1.00  0.00           H
ATOM    551  SG  CYS A 617      57.490  32.600  48.880  1.00  0.00           S
ATOM    552  HG1 CYS A 617      56.690  31.630  48.480  1.00  0.00           H
ATOM    553  C   CYS A 617      54.990  35.810  49.050  1.00  0.00           C
ATOM    554  O   CYS A 617      55.110  36.560  49.990  1.00  0.00           O
ATOM    555  N   ALA A 618      54.560  36.120  47.790  1.00  0.00           N
ATOM    556  HN  ALA A 618      54.440  35.420  47.110  1.00  0.00           H
ATOM    557  CA  ALA A 618      54.140  37.500  47.410  1.00  0.00           C
ATOM    558  HA  ALA A 618      54.990  38.130  47.610  1.00  0.00           H
ATOM    559  CB  ALA A 618      53.830  37.410  45.920  1.00  0.00           C
ATOM    560  HB1 ALA A 618      53.680  38.420  45.490  1.00  0.00           H
ATOM    561  HB2 ALA A 618      52.970  36.700  45.810  1.00  0.00           H
ATOM    562  HB3 ALA A 618      54.680  36.970  45.350  1.00  0.00           H
ATOM    563  C   ALA A 618      52.830  38.010  48.060  1.00  0.00           C
ATOM    564  O   ALA A 618      52.560  39.200  48.070  1.00  0.00           O
ATOM    565  N   CYS A 619      52.040  37.130  48.770  1.00  0.00           N
ATOM    566  HN  CYS A 619      52.360  36.180  48.820  1.00  0.00           H
ATOM    567  CA  CYS A 619      50.840  37.530  49.400  1.00  0.00           C
ATOM    568  HA  CYS A 619      50.620  38.550  49.130  1.00  0.00           H
ATOM    569  CB  CYS A 619      49.680  36.610  48.990  1.00  0.00           C
ATOM    570  HB1 CYS A 619      49.930  35.650  49.480  1.00  0.00           H
ATOM    571  HB2 CYS A 619      49.690  36.260  47.940  1.00  0.00           H
ATOM    572  SG  CYS A 619      47.990  37.160  49.540  1.00  0.00           S
ATOM    573  HG1 CYS A 619      47.520  38.000  48.640  1.00  0.00           H
ATOM    574  C   CYS A 619      51.190  37.490  50.890  1.00  0.00           C
ATOM    575  O   CYS A 619      50.680  38.340  51.660  1.00  0.00           O
ATOM    576  N   MET A 620      52.030  36.560  51.400  1.00  0.00           N
ATOM    577  HN  MET A 620      52.300  35.810  50.800  1.00  0.00           H
ATOM    578  CA  MET A 620      52.480  36.550  52.720  1.00  0.00           C
ATOM    579  HA  MET A 620      51.630  36.620  53.400  1.00  0.00           H
ATOM    580  CB  MET A 620      53.230  35.250  52.970  1.00  0.00           C
ATOM    581  HB1 MET A 620      54.110  35.070  52.320  1.00  0.00           H
ATOM    582  HB2 MET A 620      52.490  34.460  52.700  1.00  0.00           H
ATOM    583  CG  MET A 620      53.770  35.010  54.330  1.00  0.00           C
ATOM    584  HG1 MET A 620      54.220  35.980  54.630  1.00  0.00           H
ATOM    585  HG2 MET A 620      54.560  34.250  54.150  1.00  0.00           H
ATOM    586  SD  MET A 620      52.490  34.530  55.590  1.00  0.00           S
ATOM    587  CE  MET A 620      53.640  34.220  56.960  1.00  0.00           C
ATOM    588  HE1 MET A 620      53.160  34.030  57.950  1.00  0.00           H
ATOM    589  HE2 MET A 620      54.380  35.020  57.180  1.00  0.00           H
ATOM    590  HE3 MET A 620      54.280  33.300  56.880  1.00  0.00           H
ATOM    591  C   MET A 620      53.380  37.790  53.120  1.00  0.00           C
ATOM    592  O   MET A 620      53.070  38.430  54.090  1.00  0.00           O
ATOM    593  N   SER A 621      54.340  38.210  52.280  1.00  0.00           N
ATOM    594  HN  SER A 621      54.540  37.850  51.370  1.00  0.00           H
ATOM    595  CA  SER A 621      54.890  39.520  52.480  1.00  0.00           C
ATOM    596  HA  SER A 621      55.370  39.480  53.450  1.00  0.00           H
ATOM    597  CB  SER A 621      56.020  39.810  51.390  1.00  0.00           C
ATOM    598  HB1 SER A 621      56.850  39.090  51.590  1.00  0.00           H
ATOM    599  HB2 SER A 621      56.520  40.800  51.500  1.00  0.00           H
ATOM    600  OG  SER A 621      55.670  39.340  50.050  1.00  0.00           O
ATOM    601  HG1 SER A 621      55.640  38.380  50.010  1.00  0.00           H
ATOM    602  C   SER A 621      54.060  40.750  52.710  1.00  0.00           C
ATOM    603  O   SER A 621      54.400  41.440  53.670  1.00  0.00           O
ATOM    604  N   PRO A 622      53.000  41.180  52.070  1.00  0.00           N
ATOM    605  CD  PRO A 622      52.680  40.860  50.690  1.00  0.00           C
ATOM    606  HD1 PRO A 622      52.700  39.790  50.380  1.00  0.00           H
ATOM    607  HD2 PRO A 622      53.390  41.430  50.060  1.00  0.00           H
ATOM    608  CA  PRO A 622      52.250  42.410  52.470  1.00  0.00           C
ATOM    609  HA  PRO A 622      52.990  43.180  52.630  1.00  0.00           H
ATOM    610  CB  PRO A 622      51.420  42.790  51.300  1.00  0.00           C
ATOM    611  HB1 PRO A 622      51.800  43.660  50.720  1.00  0.00           H
ATOM    612  HB2 PRO A 622      50.390  43.130  51.560  1.00  0.00           H
ATOM    613  CG  PRO A 622      51.340  41.510  50.440  1.00  0.00           C
ATOM    614  HG1 PRO A 622      50.460  41.040  50.900  1.00  0.00           H
ATOM    615  HG2 PRO A 622      51.170  41.680  49.360  1.00  0.00           H
ATOM    616  C   PRO A 622      51.460  42.070  53.600  1.00  0.00           C
ATOM    617  O   PRO A 622      51.310  42.910  54.480  1.00  0.00           O
ATOM    618  N   VAL A 623      50.890  40.860  53.740  1.00  0.00           N
ATOM    619  HN  VAL A 623      51.170  40.240  53.000  1.00  0.00           H
ATOM    620  CA  VAL A 623      49.940  40.540  54.820  1.00  0.00           C
ATOM    621  HA  VAL A 623      49.120  41.250  54.810  1.00  0.00           H
ATOM    622  CB  VAL A 623      49.300  39.190  54.530  1.00  0.00           C
ATOM    623  HB  VAL A 623      50.130  38.490  54.290  1.00  0.00           H
ATOM    624  CG1 VAL A 623      48.560  38.670  55.700  1.00  0.00           C
ATOM    625 HG11 VAL A 623      49.110  38.650  56.660  1.00  0.00           H
ATOM    626 HG12 VAL A 623      48.280  37.600  55.630  1.00  0.00           H
ATOM    627 HG13 VAL A 623      47.760  39.400  55.910  1.00  0.00           H
ATOM    628  CG2 VAL A 623      48.330  39.320  53.380  1.00  0.00           C
ATOM    629 HG21 VAL A 623      47.920  38.340  53.040  1.00  0.00           H
ATOM    630 HG22 VAL A 623      48.650  39.850  52.470  1.00  0.00           H
ATOM    631 HG23 VAL A 623      47.480  39.970  53.700  1.00  0.00           H
ATOM    632  C   VAL A 623      50.590  40.590  56.230  1.00  0.00           C
ATOM    633  O   VAL A 623      49.920  41.140  57.170  1.00  0.00           O
ATOM    634  N   ILE A 624      51.810  40.170  56.360  1.00  0.00           N
ATOM    635  HN  ILE A 624      52.190  39.640  55.600  1.00  0.00           H
ATOM    636  CA  ILE A 624      52.610  40.200  57.620  1.00  0.00           C
ATOM    637  HA  ILE A 624      52.070  40.080  58.540  1.00  0.00           H
ATOM    638  CB  ILE A 624      53.780  39.100  57.580  1.00  0.00           C
ATOM    639  HB  ILE A 624      54.330  39.280  56.640  1.00  0.00           H
ATOM    640  CG2 ILE A 624      54.760  39.340  58.740  1.00  0.00           C
ATOM    641 HG21 ILE A 624      55.260  40.290  58.450  1.00  0.00           H
ATOM    642 HG22 ILE A 624      55.600  38.630  58.910  1.00  0.00           H
ATOM    643 HG23 ILE A 624      54.230  39.500  59.710  1.00  0.00           H
ATOM    644  CG1 ILE A 624      53.140  37.730  57.680  1.00  0.00           C
ATOM    645 HG11 ILE A 624      53.910  36.930  57.730  1.00  0.00           H
ATOM    646 HG12 ILE A 624      52.600  37.420  56.750  1.00  0.00           H
ATOM    647  CD  ILE A 624      52.190  37.500  58.950  1.00  0.00           C
ATOM    648  HD1 ILE A 624      52.010  36.410  59.080  1.00  0.00           H
ATOM    649  HD2 ILE A 624      51.240  38.060  58.810  1.00  0.00           H
ATOM    650  HD3 ILE A 624      52.840  37.880  59.760  1.00  0.00           H
ATOM    651  C   ILE A 624      53.080  41.600  57.880  1.00  0.00           C
ATOM    652  O   ILE A 624      53.240  42.110  59.020  1.00  0.00           O
ATOM    653  N   THR A 625      53.400  42.340  56.800  1.00  0.00           N
ATOM    654  HN  THR A 625      53.190  42.060  55.850  1.00  0.00           H
ATOM    655  CA  THR A 625      53.920  43.700  56.860  1.00  0.00           C
ATOM    656  HA  THR A 625      54.660  43.650  57.650  1.00  0.00           H
ATOM    657  CB  THR A 625      54.660  44.260  55.550  1.00  0.00           C
ATOM    658  HB  THR A 625      53.890  44.240  54.750  1.00  0.00           H
ATOM    659  OG1 THR A 625      55.740  43.470  55.140  1.00  0.00           O
ATOM    660  HG1 THR A 625      55.300  42.710  54.770  1.00  0.00           H
ATOM    661  CG2 THR A 625      55.330  45.590  56.000  1.00  0.00           C
ATOM    662 HG21 THR A 625      55.780  46.060  55.100  1.00  0.00           H
ATOM    663 HG22 THR A 625      56.160  45.370  56.700  1.00  0.00           H
ATOM    664 HG23 THR A 625      54.560  46.310  56.360  1.00  0.00           H
ATOM    665  C   THR A 625      52.880  44.660  57.370  1.00  0.00           C
ATOM    666  O   THR A 625      53.170  45.390  58.300  1.00  0.00           O
ATOM    667  N   PHE A 626      51.720  44.590  56.780  1.00  0.00           N
ATOM    668  HN  PHE A 626      51.500  43.930  56.060  1.00  0.00           H
ATOM    669  CA  PHE A 626      50.600  45.370  57.130  1.00  0.00           C
ATOM    670  HA  PHE A 626      50.970  46.320  57.480  1.00  0.00           H
ATOM    671  CB  PHE A 626      49.690  45.610  55.920  1.00  0.00           C
ATOM    672  HB1 PHE A 626      48.840  46.200  56.310  1.00  0.00           H
ATOM    673  HB2 PHE A 626      49.240  44.720  55.450  1.00  0.00           H
ATOM    674  CG  PHE A 626      50.480  46.420  54.910  1.00  0.00           C
ATOM    675  CD1 PHE A 626      50.720  47.780  55.270  1.00  0.00           C
ATOM    676  HD1 PHE A 626      50.360  48.140  56.230  1.00  0.00           H
ATOM    677  CE1 PHE A 626      51.540  48.660  54.520  1.00  0.00           C
ATOM    678  HE1 PHE A 626      51.690  49.700  54.770  1.00  0.00           H
ATOM    679  CZ  PHE A 626      52.070  48.160  53.360  1.00  0.00           C
ATOM    680  HZ  PHE A 626      52.700  48.880  52.850  1.00  0.00           H
ATOM    681  CD2 PHE A 626      51.040  45.960  53.740  1.00  0.00           C
ATOM    682  HD2 PHE A 626      51.080  44.900  53.540  1.00  0.00           H
ATOM    683  CE2 PHE A 626      51.890  46.780  52.930  1.00  0.00           C
ATOM    684  HE2 PHE A 626      52.310  46.360  52.030  1.00  0.00           H
ATOM    685  C   PHE A 626      49.850  44.750  58.390  1.00  0.00           C
ATOM    686  O   PHE A 626      49.390  45.580  59.170  1.00  0.00           O
ATOM    687  N   GLY A 627      49.800  43.430  58.740  1.00  0.00           N
ATOM    688  HN  GLY A 627      49.960  42.720  58.050  1.00  0.00           H
ATOM    689  CA  GLY A 627      49.430  43.100  60.080  1.00  0.00           C
ATOM    690  HA1 GLY A 627      49.490  42.030  60.170  1.00  0.00           H
ATOM    691  HA2 GLY A 627      48.430  43.430  60.330  1.00  0.00           H
ATOM    692  C   GLY A 627      50.250  43.750  61.220  1.00  0.00           C
ATOM    693  O   GLY A 627      49.620  44.220  62.130  1.00  0.00           O
ATOM    694  N   GLY A 628      51.540  43.750  61.090  1.00  0.00           N
ATOM    695  HN  GLY A 628      51.940  43.320  60.270  1.00  0.00           H
ATOM    696  CA  GLY A 628      52.490  44.620  61.860  1.00  0.00           C
ATOM    697  HA1 GLY A 628      53.420  44.690  61.310  1.00  0.00           H
ATOM    698  HA2 GLY A 628      52.760  44.090  62.760  1.00  0.00           H
ATOM    699  C   GLY A 628      52.060  46.010  62.170  1.00  0.00           C
ATOM    700  O   GLY A 628      51.710  46.470  63.240  1.00  0.00           O
ATOM    701  N   LEU A 629      52.090  46.830  61.110  1.00  0.00           N
ATOM    702  HN  LEU A 629      52.450  46.390  60.300  1.00  0.00           H
ATOM    703  CA  LEU A 629      52.130  48.290  61.290  1.00  0.00           C
ATOM    704  HA  LEU A 629      52.600  48.480  62.230  1.00  0.00           H
ATOM    705  CB  LEU A 629      53.030  48.990  60.210  1.00  0.00           C
ATOM    706  HB1 LEU A 629      53.990  48.420  60.190  1.00  0.00           H
ATOM    707  HB2 LEU A 629      53.100  50.080  60.390  1.00  0.00           H
ATOM    708  CG  LEU A 629      52.570  48.890  58.760  1.00  0.00           C
ATOM    709  HG  LEU A 629      51.980  47.960  58.650  1.00  0.00           H
ATOM    710  CD1 LEU A 629      51.600  50.000  58.320  1.00  0.00           C
ATOM    711 HD11 LEU A 629      50.710  50.260  58.950  1.00  0.00           H
ATOM    712 HD12 LEU A 629      51.300  49.810  57.280  1.00  0.00           H
ATOM    713 HD13 LEU A 629      52.170  50.950  58.350  1.00  0.00           H
ATOM    714  CD2 LEU A 629      53.750  48.820  57.750  1.00  0.00           C
ATOM    715 HD21 LEU A 629      53.470  48.200  56.870  1.00  0.00           H
ATOM    716 HD22 LEU A 629      54.640  48.300  58.170  1.00  0.00           H
ATOM    717 HD23 LEU A 629      54.040  49.820  57.370  1.00  0.00           H
ATOM    718  C   LEU A 629      50.670  48.860  61.360  1.00  0.00           C
ATOM    719  O   LEU A 629      50.390  49.970  61.900  1.00  0.00           O
ATOM    720  N   LEU A 630      49.590  48.070  60.980  1.00  0.00           N
ATOM    721  HN  LEU A 630      49.770  47.200  60.530  1.00  0.00           H
ATOM    722  CA  LEU A 630      48.140  48.300  61.230  1.00  0.00           C
ATOM    723  HA  LEU A 630      47.960  49.370  61.260  1.00  0.00           H
ATOM    724  CB  LEU A 630      47.240  47.600  60.160  1.00  0.00           C
ATOM    725  HB1 LEU A 630      47.180  46.500  60.120  1.00  0.00           H
ATOM    726  HB2 LEU A 630      47.660  47.990  59.210  1.00  0.00           H
ATOM    727  CG  LEU A 630      45.780  48.150  60.280  1.00  0.00           C
ATOM    728  HG  LEU A 630      45.380  47.600  61.160  1.00  0.00           H
ATOM    729  CD1 LEU A 630      45.500  49.660  60.610  1.00  0.00           C
ATOM    730 HD11 LEU A 630      45.810  50.060  61.600  1.00  0.00           H
ATOM    731 HD12 LEU A 630      44.410  49.580  60.390  1.00  0.00           H
ATOM    732 HD13 LEU A 630      45.960  50.320  59.850  1.00  0.00           H
ATOM    733  CD2 LEU A 630      44.940  47.580  59.080  1.00  0.00           C
ATOM    734 HD21 LEU A 630      43.870  47.730  59.340  1.00  0.00           H
ATOM    735 HD22 LEU A 630      45.070  46.480  58.990  1.00  0.00           H
ATOM    736 HD23 LEU A 630      45.200  48.080  58.140  1.00  0.00           H
ATOM    737  C   LEU A 630      47.810  47.760  62.590  1.00  0.00           C
ATOM    738  O   LEU A 630      46.880  48.240  63.280  1.00  0.00           O
ATOM    739  N   GLY A 631      48.600  46.870  63.190  1.00  0.00           N
ATOM    740  HN  GLY A 631      49.330  46.400  62.700  1.00  0.00           H
ATOM    741  CA  GLY A 631      48.610  46.710  64.680  1.00  0.00           C
ATOM    742  HA1 GLY A 631      49.240  45.930  65.070  1.00  0.00           H
ATOM    743  HA2 GLY A 631      47.600  46.520  65.030  1.00  0.00           H
ATOM    744  C   GLY A 631      49.100  47.950  65.410  1.00  0.00           C
ATOM    745  O   GLY A 631      48.490  48.480  66.300  1.00  0.00           O
ATOM    746  N   GLU A 632      50.320  48.540  65.040  1.00  0.00           N
ATOM    747  HN  GLU A 632      50.830  48.260  64.240  1.00  0.00           H
ATOM    748  CA  GLU A 632      50.760  49.780  65.690  1.00  0.00           C
ATOM    749  HA  GLU A 632      50.600  49.480  66.720  1.00  0.00           H
ATOM    750  CB  GLU A 632      52.250  50.010  65.430  1.00  0.00           C
ATOM    751  HB1 GLU A 632      52.560  50.940  65.960  1.00  0.00           H
ATOM    752  HB2 GLU A 632      52.500  50.120  64.350  1.00  0.00           H
ATOM    753  CG  GLU A 632      53.200  48.880  66.050  1.00  0.00           C
ATOM    754  HG1 GLU A 632      53.390  48.210  65.190  1.00  0.00           H
ATOM    755  HG2 GLU A 632      52.710  48.240  66.800  1.00  0.00           H
ATOM    756  CD  GLU A 632      54.570  49.330  66.520  1.00  0.00           C
ATOM    757  OE1 GLU A 632      55.390  49.770  65.690  1.00  0.00           O
ATOM    758  OE2 GLU A 632      54.860  49.210  67.780  1.00  0.00           O
ATOM    759  C   GLU A 632      49.900  51.010  65.530  1.00  0.00           C
ATOM    760  O   GLU A 632      49.790  51.900  66.360  1.00  0.00           O
ATOM    761  N   ALA A 633      49.240  51.050  64.340  1.00  0.00           N
ATOM    762  HN  ALA A 633      49.410  50.450  63.570  1.00  0.00           H
ATOM    763  CA  ALA A 633      48.280  52.090  64.070  1.00  0.00           C
ATOM    764  HA  ALA A 633      48.770  53.040  64.200  1.00  0.00           H
ATOM    765  CB  ALA A 633      47.730  51.940  62.630  1.00  0.00           C
ATOM    766  HB1 ALA A 633      48.500  51.970  61.830  1.00  0.00           H
ATOM    767  HB2 ALA A 633      46.980  52.740  62.420  1.00  0.00           H
ATOM    768  HB3 ALA A 633      47.310  50.910  62.660  1.00  0.00           H
ATOM    769  C   ALA A 633      47.010  52.190  64.940  1.00  0.00           C
ATOM    770  O   ALA A 633      46.620  53.310  65.360  1.00  0.00           O
ATOM    771  N   THR A 634      46.550  51.060  65.410  1.00  0.00           N
ATOM    772  HN  THR A 634      46.990  50.210  65.120  1.00  0.00           H
ATOM    773  CA  THR A 634      45.290  50.870  66.150  1.00  0.00           C
ATOM    774  HA  THR A 634      44.790  51.830  66.160  1.00  0.00           H
ATOM    775  CB  THR A 634      44.340  49.850  65.500  1.00  0.00           C
ATOM    776  HB  THR A 634      43.440  49.820  66.140  1.00  0.00           H
ATOM    777  OG1 THR A 634      44.840  48.490  65.370  1.00  0.00           O
ATOM    778  HG1 THR A 634      45.170  48.320  64.480  1.00  0.00           H
ATOM    779  CG2 THR A 634      43.980  50.430  64.130  1.00  0.00           C
ATOM    780 HG21 THR A 634      43.330  49.720  63.590  1.00  0.00           H
ATOM    781 HG22 THR A 634      44.850  50.680  63.470  1.00  0.00           H
ATOM    782 HG23 THR A 634      43.380  51.360  64.230  1.00  0.00           H
ATOM    783  C   THR A 634      45.550  50.580  67.600  1.00  0.00           C
ATOM    784  O   THR A 634      44.650  50.460  68.410  1.00  0.00           O
ATOM    785  N   GLU A 635      46.850  50.520  67.990  1.00  0.00           N
ATOM    786  HN  GLU A 635      47.620  50.550  67.360  1.00  0.00           H
ATOM    787  CA  GLU A 635      47.310  50.270  69.330  1.00  0.00           C
ATOM    788  HA  GLU A 635      48.360  50.520  69.420  1.00  0.00           H
ATOM    789  CB  GLU A 635      46.630  51.290  70.320  1.00  0.00           C
ATOM    790  HB1 GLU A 635      46.960  51.180  71.370  1.00  0.00           H
ATOM    791  HB2 GLU A 635      45.530  51.250  70.340  1.00  0.00           H
ATOM    792  CG  GLU A 635      47.170  52.680  69.950  1.00  0.00           C
ATOM    793  HG1 GLU A 635      46.740  53.070  69.010  1.00  0.00           H
ATOM    794  HG2 GLU A 635      48.260  52.690  69.730  1.00  0.00           H
ATOM    795  CD  GLU A 635      46.910  53.670  71.050  1.00  0.00           C
ATOM    796  OE1 GLU A 635      45.830  54.270  71.080  1.00  0.00           O
ATOM    797  OE2 GLU A 635      47.840  53.890  71.850  1.00  0.00           O
ATOM    798  C   GLU A 635      47.150  48.850  69.780  1.00  0.00           C
ATOM    799  O   GLU A 635      46.750  48.610  70.920  1.00  0.00           O
ATOM    800  N   GLY A 636      47.410  47.940  68.870  1.00  0.00           N
ATOM    801  HN  GLY A 636      47.840  48.310  68.050  1.00  0.00           H
ATOM    802  CA  GLY A 636      47.290  46.480  68.980  1.00  0.00           C
ATOM    803  HA1 GLY A 636      47.920  46.030  69.730  1.00  0.00           H
ATOM    804  HA2 GLY A 636      47.520  46.190  67.960  1.00  0.00           H
ATOM    805  C   GLY A 636      45.920  45.990  69.150  1.00  0.00           C
ATOM    806  O   GLY A 636      45.610  44.950  69.790  1.00  0.00           O
ATOM    807  N   ARG A 637      44.900  46.710  68.610  1.00  0.00           N
ATOM    808  HN  ARG A 637      45.160  47.540  68.110  1.00  0.00           H
ATOM    809  CA  ARG A 637      43.620  46.110  68.250  1.00  0.00           C
ATOM    810  HA  ARG A 637      43.300  45.450  69.060  1.00  0.00           H
ATOM    811  CB  ARG A 637      42.520  47.220  68.150  1.00  0.00           C
ATOM    812  HB1 ARG A 637      41.710  46.810  67.500  1.00  0.00           H
ATOM    813  HB2 ARG A 637      42.940  48.130  67.660  1.00  0.00           H
ATOM    814  CG  ARG A 637      42.000  47.640  69.490  1.00  0.00           C
ATOM    815  HG1 ARG A 637      42.010  46.730  70.120  1.00  0.00           H
ATOM    816  HG2 ARG A 637      40.950  47.980  69.440  1.00  0.00           H
ATOM    817  CD  ARG A 637      42.840  48.820  70.090  1.00  0.00           C
ATOM    818  HD1 ARG A 637      42.600  49.670  69.420  1.00  0.00           H
ATOM    819  HD2 ARG A 637      43.920  48.630  70.250  1.00  0.00           H
ATOM    820  NE  ARG A 637      42.220  49.170  71.460  1.00  0.00           N
ATOM    821  HE  ARG A 637      41.230  49.290  71.540  1.00  0.00           H
ATOM    822  CZ  ARG A 637      42.930  49.520  72.490  1.00  0.00           C
ATOM    823  NH1 ARG A 637      42.370  49.900  73.600  1.00  0.00           N
ATOM    824 HH11 ARG A 637      41.390  49.770  73.770  1.00  0.00           H
ATOM    825 HH12 ARG A 637      42.880  50.290  74.370  1.00  0.00           H
ATOM    826  NH2 ARG A 637      44.260  49.680  72.470  1.00  0.00           N
ATOM    827 HH21 ARG A 637      44.580  49.720  71.520  1.00  0.00           H
ATOM    828 HH22 ARG A 637      44.700  50.130  73.250  1.00  0.00           H
ATOM    829  C   ARG A 637      43.610  45.230  66.950  1.00  0.00           C
ATOM    830  O   ARG A 637      42.620  44.620  66.740  1.00  0.00           O
ATOM    831  N   ILE A 638      44.710  45.150  66.160  1.00  0.00           N
ATOM    832  HN  ILE A 638      45.510  45.700  66.370  1.00  0.00           H
ATOM    833  CA  ILE A 638      44.820  44.300  64.940  1.00  0.00           C
ATOM    834  HA  ILE A 638      44.010  43.590  65.080  1.00  0.00           H
ATOM    835  CB  ILE A 638      44.620  45.190  63.700  1.00  0.00           C
ATOM    836  HB  ILE A 638      45.290  46.070  63.860  1.00  0.00           H
ATOM    837  CG2 ILE A 638      44.970  44.510  62.300  1.00  0.00           C
ATOM    838 HG21 ILE A 638      44.230  43.700  62.090  1.00  0.00           H
ATOM    839 HG22 ILE A 638      46.020  44.170  62.440  1.00  0.00           H
ATOM    840 HG23 ILE A 638      45.100  45.200  61.430  1.00  0.00           H
ATOM    841  CG1 ILE A 638      43.150  45.720  63.630  1.00  0.00           C
ATOM    842 HG11 ILE A 638      42.840  46.160  64.610  1.00  0.00           H
ATOM    843 HG12 ILE A 638      42.430  44.880  63.460  1.00  0.00           H
ATOM    844  CD  ILE A 638      42.980  46.820  62.550  1.00  0.00           C
ATOM    845  HD1 ILE A 638      43.840  47.490  62.790  1.00  0.00           H
ATOM    846  HD2 ILE A 638      41.980  47.300  62.530  1.00  0.00           H
ATOM    847  HD3 ILE A 638      43.200  46.380  61.560  1.00  0.00           H
ATOM    848  C   ILE A 638      46.120  43.590  65.070  1.00  0.00           C
ATOM    849  O   ILE A 638      47.060  44.160  65.610  1.00  0.00           O
ATOM    850  N   SER A 639      46.140  42.300  64.530  1.00  0.00           N
ATOM    851  HN  SER A 639      45.240  41.930  64.300  1.00  0.00           H
ATOM    852  CA  SER A 639      47.350  41.460  64.570  1.00  0.00           C
ATOM    853  HA  SER A 639      48.170  42.120  64.820  1.00  0.00           H
ATOM    854  CB  SER A 639      47.370  40.230  65.600  1.00  0.00           C
ATOM    855  HB1 SER A 639      47.130  40.540  66.640  1.00  0.00           H
ATOM    856  HB2 SER A 639      48.380  39.780  65.630  1.00  0.00           H
ATOM    857  OG  SER A 639      46.480  39.210  65.170  1.00  0.00           O
ATOM    858  HG1 SER A 639      45.740  39.210  65.780  1.00  0.00           H
ATOM    859  C   SER A 639      47.620  40.940  63.170  1.00  0.00           C
ATOM    860  O   SER A 639      46.750  40.990  62.320  1.00  0.00           O
ATOM    861  N   ALA A 640      48.850  40.410  62.980  1.00  0.00           N
ATOM    862  HN  ALA A 640      49.480  40.400  63.750  1.00  0.00           H
ATOM    863  CA  ALA A 640      49.230  39.640  61.780  1.00  0.00           C
ATOM    864  HA  ALA A 640      49.210  40.280  60.920  1.00  0.00           H
ATOM    865  CB  ALA A 640      50.760  39.300  61.810  1.00  0.00           C
ATOM    866  HB1 ALA A 640      51.070  39.120  60.770  1.00  0.00           H
ATOM    867  HB2 ALA A 640      51.100  38.420  62.400  1.00  0.00           H
ATOM    868  HB3 ALA A 640      51.370  40.180  62.120  1.00  0.00           H
ATOM    869  C   ALA A 640      48.420  38.380  61.550  1.00  0.00           C
ATOM    870  O   ALA A 640      47.960  38.120  60.440  1.00  0.00           O
ATOM    871  N   ILE A 641      48.090  37.560  62.600  1.00  0.00           N
ATOM    872  HN  ILE A 641      48.490  37.670  63.520  1.00  0.00           H
ATOM    873  CA  ILE A 641      47.330  36.360  62.530  1.00  0.00           C
ATOM    874  HA  ILE A 641      47.690  35.730  61.730  1.00  0.00           H
ATOM    875  CB  ILE A 641      47.300  35.580  63.790  1.00  0.00           C
ATOM    876  HB  ILE A 641      46.700  36.050  64.600  1.00  0.00           H
ATOM    877  CG2 ILE A 641      46.620  34.200  63.560  1.00  0.00           C
ATOM    878 HG21 ILE A 641      45.540  34.350  63.310  1.00  0.00           H
ATOM    879 HG22 ILE A 641      46.600  33.760  64.580  1.00  0.00           H
ATOM    880 HG23 ILE A 641      47.200  33.660  62.780  1.00  0.00           H
ATOM    881  CG1 ILE A 641      48.670  35.440  64.490  1.00  0.00           C
ATOM    882 HG11 ILE A 641      48.590  34.640  65.250  1.00  0.00           H
ATOM    883 HG12 ILE A 641      48.950  36.390  65.000  1.00  0.00           H
ATOM    884  CD  ILE A 641      49.880  35.110  63.690  1.00  0.00           C
ATOM    885  HD1 ILE A 641      50.680  34.700  64.340  1.00  0.00           H
ATOM    886  HD2 ILE A 641      50.330  35.960  63.130  1.00  0.00           H
ATOM    887  HD3 ILE A 641      49.490  34.410  62.910  1.00  0.00           H
ATOM    888  C   ILE A 641      45.870  36.710  62.110  1.00  0.00           C
ATOM    889  O   ILE A 641      45.330  36.110  61.230  1.00  0.00           O
ATOM    890  N   GLU A 642      45.290  37.720  62.740  1.00  0.00           N
ATOM    891  HN  GLU A 642      45.780  38.090  63.530  1.00  0.00           H
ATOM    892  CA  GLU A 642      44.050  38.280  62.240  1.00  0.00           C
ATOM    893  HA  GLU A 642      43.200  37.620  62.370  1.00  0.00           H
ATOM    894  CB  GLU A 642      43.690  39.510  63.170  1.00  0.00           C
ATOM    895  HB1 GLU A 642      42.830  40.140  62.870  1.00  0.00           H
ATOM    896  HB2 GLU A 642      44.530  40.240  63.240  1.00  0.00           H
ATOM    897  CG  GLU A 642      43.330  39.030  64.580  1.00  0.00           C
ATOM    898  HG1 GLU A 642      44.030  38.240  64.900  1.00  0.00           H
ATOM    899  HG2 GLU A 642      42.330  38.550  64.550  1.00  0.00           H
ATOM    900  CD  GLU A 642      43.390  40.000  65.680  1.00  0.00           C
ATOM    901  OE1 GLU A 642      44.310  39.930  66.550  1.00  0.00           O
ATOM    902  OE2 GLU A 642      42.610  41.010  65.730  1.00  0.00           O
ATOM    903  C   GLU A 642      44.020  38.770  60.780  1.00  0.00           C
ATOM    904  O   GLU A 642      43.050  38.650  60.010  1.00  0.00           O
ATOM    905  N   SER A 643      45.170  39.360  60.320  1.00  0.00           N
ATOM    906  HN  SER A 643      45.910  39.430  60.980  1.00  0.00           H
ATOM    907  CA  SER A 643      45.470  39.670  58.910  1.00  0.00           C
ATOM    908  HA  SER A 643      44.690  40.270  58.470  1.00  0.00           H
ATOM    909  CB  SER A 643      46.740  40.550  58.790  1.00  0.00           C
ATOM    910  HB1 SER A 643      46.930  40.850  57.730  1.00  0.00           H
ATOM    911  HB2 SER A 643      47.630  39.910  58.990  1.00  0.00           H
ATOM    912  OG  SER A 643      46.790  41.740  59.630  1.00  0.00           O
ATOM    913  HG1 SER A 643      46.800  41.370  60.510  1.00  0.00           H
ATOM    914  C   SER A 643      45.520  38.490  58.010  1.00  0.00           C
ATOM    915  O   SER A 643      44.910  38.400  56.930  1.00  0.00           O
ATOM    916  N   LEU A 644      46.260  37.340  58.470  1.00  0.00           N
ATOM    917  HN  LEU A 644      46.840  37.290  59.290  1.00  0.00           H
ATOM    918  CA  LEU A 644      46.230  36.130  57.700  1.00  0.00           C
ATOM    919  HA  LEU A 644      46.580  36.360  56.700  1.00  0.00           H
ATOM    920  CB  LEU A 644      47.140  35.080  58.380  1.00  0.00           C
ATOM    921  HB1 LEU A 644      47.120  34.120  57.820  1.00  0.00           H
ATOM    922  HB2 LEU A 644      46.650  34.870  59.350  1.00  0.00           H
ATOM    923  CG  LEU A 644      48.660  35.340  58.540  1.00  0.00           C
ATOM    924  HG  LEU A 644      48.690  36.370  58.970  1.00  0.00           H
ATOM    925  CD1 LEU A 644      49.440  34.530  59.560  1.00  0.00           C
ATOM    926 HD11 LEU A 644      50.330  35.050  59.970  1.00  0.00           H
ATOM    927 HD12 LEU A 644      49.840  33.590  59.130  1.00  0.00           H
ATOM    928 HD13 LEU A 644      48.870  34.170  60.460  1.00  0.00           H
ATOM    929  CD2 LEU A 644      49.370  35.280  57.160  1.00  0.00           C
ATOM    930 HD21 LEU A 644      50.380  35.740  57.230  1.00  0.00           H
ATOM    931 HD22 LEU A 644      48.660  35.820  56.490  1.00  0.00           H
ATOM    932 HD23 LEU A 644      49.440  34.210  56.850  1.00  0.00           H
ATOM    933  C   LEU A 644      44.880  35.540  57.470  1.00  0.00           C
ATOM    934  O   LEU A 644      44.630  35.100  56.390  1.00  0.00           O
ATOM    935  N   PHE A 645      44.000  35.600  58.510  1.00  0.00           N
ATOM    936  HN  PHE A 645      44.290  35.970  59.380  1.00  0.00           H
ATOM    937  CA  PHE A 645      42.660  34.990  58.480  1.00  0.00           C
ATOM    938  HA  PHE A 645      42.740  33.970  58.140  1.00  0.00           H
ATOM    939  CB  PHE A 645      42.180  34.790  60.010  1.00  0.00           C
ATOM    940  HB1 PHE A 645      42.150  35.780  60.500  1.00  0.00           H
ATOM    941  HB2 PHE A 645      42.920  34.120  60.500  1.00  0.00           H
ATOM    942  CG  PHE A 645      40.830  34.110  60.290  1.00  0.00           C
ATOM    943  CD1 PHE A 645      40.150  33.200  59.370  1.00  0.00           C
ATOM    944  HD1 PHE A 645      40.660  32.900  58.460  1.00  0.00           H
ATOM    945  CE1 PHE A 645      38.950  32.630  59.780  1.00  0.00           C
ATOM    946  HE1 PHE A 645      38.300  32.040  59.150  1.00  0.00           H
ATOM    947  CZ  PHE A 645      38.470  32.870  61.060  1.00  0.00           C
ATOM    948  HZ  PHE A 645      37.520  32.450  61.370  1.00  0.00           H
ATOM    949  CD2 PHE A 645      40.270  34.290  61.560  1.00  0.00           C
ATOM    950  HD2 PHE A 645      40.770  34.950  62.250  1.00  0.00           H
ATOM    951  CE2 PHE A 645      39.030  33.750  61.940  1.00  0.00           C
ATOM    952  HE2 PHE A 645      38.610  33.920  62.900  1.00  0.00           H
ATOM    953  C   PHE A 645      41.620  35.750  57.650  1.00  0.00           C
ATOM    954  O   PHE A 645      40.910  35.130  56.820  1.00  0.00           O
ATOM    955  N   GLY A 646      41.720  37.110  57.550  1.00  0.00           N
ATOM    956  HN  GLY A 646      42.370  37.670  58.070  1.00  0.00           H
ATOM    957  CA  GLY A 646      41.030  37.900  56.640  1.00  0.00           C
ATOM    958  HA1 GLY A 646      41.120  38.970  56.830  1.00  0.00           H
ATOM    959  HA2 GLY A 646      40.010  37.540  56.720  1.00  0.00           H
ATOM    960  C   GLY A 646      41.330  37.790  55.150  1.00  0.00           C
ATOM    961  O   GLY A 646      40.400  37.760  54.340  1.00  0.00           O
ATOM    962  N   ALA A 647      42.640  37.730  54.820  1.00  0.00           N
ATOM    963  HN  ALA A 647      43.400  37.920  55.440  1.00  0.00           H
ATOM    964  CA  ALA A 647      43.160  37.200  53.550  1.00  0.00           C
ATOM    965  HA  ALA A 647      42.840  37.810  52.710  1.00  0.00           H
ATOM    966  CB  ALA A 647      44.690  37.190  53.540  1.00  0.00           C
ATOM    967  HB1 ALA A 647      45.150  36.680  52.680  1.00  0.00           H
ATOM    968  HB2 ALA A 647      45.050  36.670  54.450  1.00  0.00           H
ATOM    969  HB3 ALA A 647      45.030  38.250  53.420  1.00  0.00           H
ATOM    970  C   ALA A 647      42.610  35.740  53.180  1.00  0.00           C
ATOM    971  O   ALA A 647      41.990  35.510  52.150  1.00  0.00           O
ATOM    972  N   SER A 648      42.870  34.700  54.000  1.00  0.00           N
ATOM    973  HN  SER A 648      43.420  34.830  54.820  1.00  0.00           H
ATOM    974  CA  SER A 648      42.420  33.340  53.750  1.00  0.00           C
ATOM    975  HA  SER A 648      42.810  33.180  52.750  1.00  0.00           H
ATOM    976  CB  SER A 648      43.060  32.240  54.630  1.00  0.00           C
ATOM    977  HB1 SER A 648      44.140  32.460  54.470  1.00  0.00           H
ATOM    978  HB2 SER A 648      42.710  31.240  54.270  1.00  0.00           H
ATOM    979  OG  SER A 648      42.970  32.530  56.080  1.00  0.00           O
ATOM    980  HG1 SER A 648      43.570  33.250  56.300  1.00  0.00           H
ATOM    981  C   SER A 648      40.910  33.090  53.580  1.00  0.00           C
ATOM    982  O   SER A 648      40.470  32.340  52.730  1.00  0.00           O
ATOM    983  N   LEU A 649      40.080  33.640  54.540  1.00  0.00           N
ATOM    984  HN  LEU A 649      40.470  34.140  55.320  1.00  0.00           H
ATOM    985  CA  LEU A 649      38.660  33.450  54.560  1.00  0.00           C
ATOM    986  HA  LEU A 649      38.510  32.390  54.440  1.00  0.00           H
ATOM    987  CB  LEU A 649      38.020  34.040  55.810  1.00  0.00           C
ATOM    988  HB1 LEU A 649      38.220  35.140  55.840  1.00  0.00           H
ATOM    989  HB2 LEU A 649      38.660  33.650  56.620  1.00  0.00           H
ATOM    990  CG  LEU A 649      36.570  33.940  56.100  1.00  0.00           C
ATOM    991  HG  LEU A 649      35.990  34.410  55.290  1.00  0.00           H
ATOM    992  CD1 LEU A 649      36.030  32.490  56.300  1.00  0.00           C
ATOM    993 HD11 LEU A 649      35.010  32.440  56.770  1.00  0.00           H
ATOM    994 HD12 LEU A 649      36.680  31.870  56.950  1.00  0.00           H
ATOM    995 HD13 LEU A 649      36.030  31.960  55.320  1.00  0.00           H
ATOM    996  CD2 LEU A 649      36.130  34.710  57.390  1.00  0.00           C
ATOM    997 HD21 LEU A 649      36.520  34.330  58.360  1.00  0.00           H
ATOM    998 HD22 LEU A 649      35.030  34.620  57.350  1.00  0.00           H
ATOM    999 HD23 LEU A 649      36.360  35.810  57.360  1.00  0.00           H
ATOM   1000  C   LEU A 649      38.020  34.080  53.300  1.00  0.00           C
ATOM   1001  O   LEU A 649      37.140  33.440  52.680  1.00  0.00           O
ATOM   1002  N   THR A 650      38.420  35.320  52.930  1.00  0.00           N
ATOM   1003  HN  THR A 650      39.120  35.770  53.480  1.00  0.00           H
ATOM   1004  CA  THR A 650      37.960  36.000  51.710  1.00  0.00           C
ATOM   1005  HA  THR A 650      36.890  35.900  51.670  1.00  0.00           H
ATOM   1006  CB  THR A 650      38.270  37.500  51.640  1.00  0.00           C
ATOM   1007  HB  THR A 650      39.370  37.640  51.650  1.00  0.00           H
ATOM   1008  OG1 THR A 650      37.830  38.040  52.850  1.00  0.00           O
ATOM   1009  HG1 THR A 650      38.460  37.810  53.540  1.00  0.00           H
ATOM   1010  CG2 THR A 650      37.620  38.070  50.370  1.00  0.00           C
ATOM   1011 HG21 THR A 650      37.910  39.120  50.150  1.00  0.00           H
ATOM   1012 HG22 THR A 650      36.520  38.130  50.540  1.00  0.00           H
ATOM   1013 HG23 THR A 650      37.850  37.540  49.420  1.00  0.00           H
ATOM   1014  C   THR A 650      38.440  35.260  50.460  1.00  0.00           C
ATOM   1015  O   THR A 650      37.670  34.980  49.540  1.00  0.00           O
ATOM   1016  N   GLY A 651      39.710  34.860  50.400  1.00  0.00           N
ATOM   1017  HN  GLY A 651      40.270  35.040  51.200  1.00  0.00           H
ATOM   1018  CA  GLY A 651      40.430  34.240  49.260  1.00  0.00           C
ATOM   1019  HA1 GLY A 651      41.470  34.110  49.490  1.00  0.00           H
ATOM   1020  HA2 GLY A 651      40.280  34.900  48.420  1.00  0.00           H
ATOM   1021  C   GLY A 651      39.910  32.940  48.840  1.00  0.00           C
ATOM   1022  O   GLY A 651      39.630  32.690  47.650  1.00  0.00           O
ATOM   1023  N   ILE A 652      39.590  32.030  49.810  1.00  0.00           N
ATOM   1024  HN  ILE A 652      39.700  32.380  50.750  1.00  0.00           H
ATOM   1025  CA  ILE A 652      39.100  30.650  49.620  1.00  0.00           C
ATOM   1026  HA  ILE A 652      39.810  30.200  48.940  1.00  0.00           H
ATOM   1027  CB  ILE A 652      39.170  29.700  50.820  1.00  0.00           C
ATOM   1028  HB  ILE A 652      38.610  30.100  51.690  1.00  0.00           H
ATOM   1029  CG2 ILE A 652      38.400  28.420  50.580  1.00  0.00           C
ATOM   1030 HG21 ILE A 652      38.740  27.930  49.640  1.00  0.00           H
ATOM   1031 HG22 ILE A 652      37.320  28.650  50.400  1.00  0.00           H
ATOM   1032 HG23 ILE A 652      38.600  27.790  51.470  1.00  0.00           H
ATOM   1033  CG1 ILE A 652      40.690  29.460  51.230  1.00  0.00           C
ATOM   1034 HG11 ILE A 652      41.160  30.470  51.290  1.00  0.00           H
ATOM   1035 HG12 ILE A 652      41.280  28.810  50.540  1.00  0.00           H
ATOM   1036  CD  ILE A 652      40.790  29.020  52.650  1.00  0.00           C
ATOM   1037  HD1 ILE A 652      41.800  29.190  53.080  1.00  0.00           H
ATOM   1038  HD2 ILE A 652      40.620  27.920  52.620  1.00  0.00           H
ATOM   1039  HD3 ILE A 652      40.070  29.550  53.300  1.00  0.00           H
ATOM   1040  C   ILE A 652      37.740  30.740  48.980  1.00  0.00           C
ATOM   1041  O   ILE A 652      37.540  30.220  47.910  1.00  0.00           O
ATOM   1042  N   ALA A 653      36.830  31.630  49.450  1.00  0.00           N
ATOM   1043  HN  ALA A 653      36.940  32.230  50.250  1.00  0.00           H
ATOM   1044  CA  ALA A 653      35.590  31.880  48.790  1.00  0.00           C
ATOM   1045  HA  ALA A 653      35.150  30.900  48.620  1.00  0.00           H
ATOM   1046  CB  ALA A 653      34.790  32.880  49.610  1.00  0.00           C
ATOM   1047  HB1 ALA A 653      34.630  32.510  50.640  1.00  0.00           H
ATOM   1048  HB2 ALA A 653      33.780  33.080  49.170  1.00  0.00           H
ATOM   1049  HB3 ALA A 653      35.270  33.870  49.660  1.00  0.00           H
ATOM   1050  C   ALA A 653      35.760  32.480  47.390  1.00  0.00           C
ATOM   1051  O   ALA A 653      35.090  32.010  46.470  1.00  0.00           O
ATOM   1052  N   TYR A 654      36.630  33.470  47.230  1.00  0.00           N
ATOM   1053  HN  TYR A 654      37.330  33.770  47.870  1.00  0.00           H
ATOM   1054  CA  TYR A 654      36.800  34.270  46.030  1.00  0.00           C
ATOM   1055  HA  TYR A 654      35.870  34.750  45.800  1.00  0.00           H
ATOM   1056  CB  TYR A 654      37.780  35.380  46.410  1.00  0.00           C
ATOM   1057  HB1 TYR A 654      38.790  34.950  46.560  1.00  0.00           H
ATOM   1058  HB2 TYR A 654      37.550  35.920  47.350  1.00  0.00           H
ATOM   1059  CG  TYR A 654      37.870  36.390  45.270  1.00  0.00           C
ATOM   1060  CD1 TYR A 654      39.070  36.370  44.520  1.00  0.00           C
ATOM   1061  HD1 TYR A 654      39.950  35.760  44.720  1.00  0.00           H
ATOM   1062  CE1 TYR A 654      39.210  37.400  43.520  1.00  0.00           C
ATOM   1063  HE1 TYR A 654      40.200  37.470  43.090  1.00  0.00           H
ATOM   1064  CZ  TYR A 654      38.200  38.300  43.260  1.00  0.00           C
ATOM   1065  OH  TYR A 654      38.370  39.280  42.300  1.00  0.00           O
ATOM   1066  HH  TYR A 654      39.210  39.090  41.880  1.00  0.00           H
ATOM   1067  CD2 TYR A 654      36.870  37.380  45.070  1.00  0.00           C
ATOM   1068  HD2 TYR A 654      36.060  37.360  45.790  1.00  0.00           H
ATOM   1069  CE2 TYR A 654      36.980  38.280  43.990  1.00  0.00           C
ATOM   1070  HE2 TYR A 654      36.250  39.030  43.720  1.00  0.00           H
ATOM   1071  C   TYR A 654      37.230  33.480  44.790  1.00  0.00           C
ATOM   1072  O   TYR A 654      36.670  33.650  43.690  1.00  0.00           O
ATOM   1073  N   SER A 655      38.240  32.570  44.930  1.00  0.00           N
ATOM   1074  HN  SER A 655      38.750  32.670  45.770  1.00  0.00           H
ATOM   1075  CA  SER A 655      38.710  31.590  44.000  1.00  0.00           C
ATOM   1076  HA  SER A 655      38.670  32.040  43.020  1.00  0.00           H
ATOM   1077  CB  SER A 655      40.130  31.030  44.230  1.00  0.00           C
ATOM   1078  HB1 SER A 655      40.880  31.840  44.050  1.00  0.00           H
ATOM   1079  HB2 SER A 655      40.390  30.310  43.420  1.00  0.00           H
ATOM   1080  OG  SER A 655      40.320  30.540  45.590  1.00  0.00           O
ATOM   1081  HG1 SER A 655      40.290  31.260  46.220  1.00  0.00           H
ATOM   1082  C   SER A 655      37.720  30.430  43.810  1.00  0.00           C
ATOM   1083  O   SER A 655      37.520  29.910  42.760  1.00  0.00           O
ATOM   1084  N   LEU A 656      37.070  30.080  44.920  1.00  0.00           N
ATOM   1085  HN  LEU A 656      37.170  30.570  45.780  1.00  0.00           H
ATOM   1086  CA  LEU A 656      36.080  28.930  44.880  1.00  0.00           C
ATOM   1087  HA  LEU A 656      36.540  28.070  44.430  1.00  0.00           H
ATOM   1088  CB  LEU A 656      35.770  28.590  46.330  1.00  0.00           C
ATOM   1089  HB1 LEU A 656      35.480  29.380  47.060  1.00  0.00           H
ATOM   1090  HB2 LEU A 656      36.770  28.200  46.640  1.00  0.00           H
ATOM   1091  CG  LEU A 656      34.840  27.330  46.510  1.00  0.00           C
ATOM   1092  HG  LEU A 656      35.140  26.530  45.800  1.00  0.00           H
ATOM   1093  CD1 LEU A 656      34.970  26.770  47.950  1.00  0.00           C
ATOM   1094 HD11 LEU A 656      35.980  26.510  48.320  1.00  0.00           H
ATOM   1095 HD12 LEU A 656      34.320  25.880  47.990  1.00  0.00           H
ATOM   1096 HD13 LEU A 656      34.570  27.510  48.680  1.00  0.00           H
ATOM   1097  CD2 LEU A 656      33.270  27.590  46.410  1.00  0.00           C
ATOM   1098 HD21 LEU A 656      33.060  28.510  47.000  1.00  0.00           H
ATOM   1099 HD22 LEU A 656      32.720  26.740  46.860  1.00  0.00           H
ATOM   1100 HD23 LEU A 656      32.850  27.650  45.380  1.00  0.00           H
ATOM   1101  C   LEU A 656      34.870  29.140  43.980  1.00  0.00           C
ATOM   1102  O   LEU A 656      34.540  28.260  43.190  1.00  0.00           O
ATOM   1103  N   PHE A 657      34.130  30.250  44.110  1.00  0.00           N
ATOM   1104  HN  PHE A 657      34.440  30.880  44.830  1.00  0.00           H
ATOM   1105  CA  PHE A 657      32.960  30.610  43.320  1.00  0.00           C
ATOM   1106  HA  PHE A 657      32.470  29.690  43.060  1.00  0.00           H
ATOM   1107  CB  PHE A 657      31.960  31.560  44.110  1.00  0.00           C
ATOM   1108  HB1 PHE A 657      31.250  32.130  43.470  1.00  0.00           H
ATOM   1109  HB2 PHE A 657      32.570  32.330  44.620  1.00  0.00           H
ATOM   1110  CG  PHE A 657      31.320  30.760  45.230  1.00  0.00           C
ATOM   1111  CD1 PHE A 657      31.810  30.880  46.520  1.00  0.00           C
ATOM   1112  HD1 PHE A 657      32.560  31.600  46.800  1.00  0.00           H
ATOM   1113  CE1 PHE A 657      31.150  30.210  47.540  1.00  0.00           C
ATOM   1114  HE1 PHE A 657      31.360  30.380  48.590  1.00  0.00           H
ATOM   1115  CZ  PHE A 657      30.230  29.220  47.260  1.00  0.00           C
ATOM   1116  HZ  PHE A 657      29.750  28.690  48.060  1.00  0.00           H
ATOM   1117  CD2 PHE A 657      30.310  29.860  44.960  1.00  0.00           C
ATOM   1118  HD2 PHE A 657      30.000  29.830  43.940  1.00  0.00           H
ATOM   1119  CE2 PHE A 657      29.830  29.060  45.960  1.00  0.00           C
ATOM   1120  HE2 PHE A 657      29.130  28.280  45.680  1.00  0.00           H
ATOM   1121  C   PHE A 657      33.410  31.200  41.960  1.00  0.00           C
ATOM   1122  O   PHE A 657      32.630  31.530  41.040  1.00  0.00           O
ATOM   1123  N   ALA A 658      34.690  31.370  41.780  1.00  0.00           N
ATOM   1124  HN  ALA A 658      35.340  30.980  42.420  1.00  0.00           H
ATOM   1125  CA  ALA A 658      35.300  31.950  40.590  1.00  0.00           C
ATOM   1126  HA  ALA A 658      36.340  31.940  40.880  1.00  0.00           H
ATOM   1127  CB  ALA A 658      35.250  31.060  39.440  1.00  0.00           C
ATOM   1128  HB1 ALA A 658      35.820  31.560  38.640  1.00  0.00           H
ATOM   1129  HB2 ALA A 658      34.220  30.820  39.090  1.00  0.00           H
ATOM   1130  HB3 ALA A 658      35.670  30.050  39.610  1.00  0.00           H
ATOM   1131  C   ALA A 658      34.960  33.430  40.290  1.00  0.00           C
ATOM   1132  O   ALA A 658      34.430  33.840  39.230  1.00  0.00           O
ATOM   1133  N   GLY A 659      35.250  34.410  41.250  1.00  0.00           N
ATOM   1134  HN  GLY A 659      35.660  34.080  42.100  1.00  0.00           H
ATOM   1135  CA  GLY A 659      35.060  35.880  41.050  1.00  0.00           C
ATOM   1136  HA1 GLY A 659      35.250  36.450  41.940  1.00  0.00           H
ATOM   1137  HA2 GLY A 659      34.000  35.900  40.810  1.00  0.00           H
ATOM   1138  C   GLY A 659      35.640  36.590  39.980  1.00  0.00           C
ATOM   1139  O   GLY A 659      35.050  37.390  39.220  1.00  0.00           O
ATOM   1140  N   GLN A 660      36.920  36.290  39.730  1.00  0.00           N
ATOM   1141  HN  GLN A 660      37.310  35.790  40.510  1.00  0.00           H
ATOM   1142  CA  GLN A 660      37.780  36.400  38.550  1.00  0.00           C
ATOM   1143  HA  GLN A 660      37.290  35.910  37.720  1.00  0.00           H
ATOM   1144  CB  GLN A 660      38.010  37.940  38.210  1.00  0.00           C
ATOM   1145  HB1 GLN A 660      38.470  38.440  39.090  1.00  0.00           H
ATOM   1146  HB2 GLN A 660      37.040  38.460  38.140  1.00  0.00           H
ATOM   1147  CG  GLN A 660      38.910  38.220  37.010  1.00  0.00           C
ATOM   1148  HG1 GLN A 660      39.800  37.550  37.120  1.00  0.00           H
ATOM   1149  HG2 GLN A 660      39.390  39.230  37.000  1.00  0.00           H
ATOM   1150  CD  GLN A 660      38.270  37.780  35.760  1.00  0.00           C
ATOM   1151  OE1 GLN A 660      38.450  36.660  35.300  1.00  0.00           O
ATOM   1152  NE2 GLN A 660      37.310  38.550  35.210  1.00  0.00           N
ATOM   1153 HE21 GLN A 660      36.640  38.040  34.670  1.00  0.00           H
ATOM   1154 HE22 GLN A 660      37.080  39.440  35.580  1.00  0.00           H
ATOM   1155  C   GLN A 660      39.020  35.580  38.890  1.00  0.00           C
ATOM   1156  O   GLN A 660      39.970  36.160  39.480  1.00  0.00           O
ATOM   1157  N   PRO A 661      39.050  34.310  38.630  1.00  0.00           N
ATOM   1158  CD  PRO A 661      38.230  33.630  37.590  1.00  0.00           C
ATOM   1159  HD1 PRO A 661      38.340  34.070  36.590  1.00  0.00           H
ATOM   1160  HD2 PRO A 661      37.190  33.670  37.960  1.00  0.00           H
ATOM   1161  CA  PRO A 661      39.940  33.320  39.350  1.00  0.00           C
ATOM   1162  HA  PRO A 661      39.630  33.370  40.380  1.00  0.00           H
ATOM   1163  CB  PRO A 661      39.520  32.010  38.710  1.00  0.00           C
ATOM   1164  HB1 PRO A 661      38.830  31.460  39.400  1.00  0.00           H
ATOM   1165  HB2 PRO A 661      40.380  31.320  38.590  1.00  0.00           H
ATOM   1166  CG  PRO A 661      38.820  32.280  37.410  1.00  0.00           C
ATOM   1167  HG1 PRO A 661      39.620  32.200  36.640  1.00  0.00           H
ATOM   1168  HG2 PRO A 661      38.030  31.530  37.200  1.00  0.00           H
ATOM   1169  C   PRO A 661      41.420  33.610  39.470  1.00  0.00           C
ATOM   1170  O   PRO A 661      41.980  33.310  40.530  1.00  0.00           O
ATOM   1171  N   LEU A 662      42.080  34.230  38.400  1.00  0.00           N
ATOM   1172  HN  LEU A 662      41.650  34.460  37.530  1.00  0.00           H
ATOM   1173  CA  LEU A 662      43.510  34.520  38.490  1.00  0.00           C
ATOM   1174  HA  LEU A 662      43.850  33.700  39.100  1.00  0.00           H
ATOM   1175  CB  LEU A 662      44.200  34.560  37.090  1.00  0.00           C
ATOM   1176  HB1 LEU A 662      45.300  34.730  37.270  1.00  0.00           H
ATOM   1177  HB2 LEU A 662      43.800  35.440  36.550  1.00  0.00           H
ATOM   1178  CG  LEU A 662      43.960  33.350  36.210  1.00  0.00           C
ATOM   1179  HG  LEU A 662      42.940  33.190  35.800  1.00  0.00           H
ATOM   1180  CD1 LEU A 662      44.860  33.470  35.020  1.00  0.00           C
ATOM   1181 HD11 LEU A 662      44.510  32.790  34.230  1.00  0.00           H
ATOM   1182 HD12 LEU A 662      45.930  33.310  35.310  1.00  0.00           H
ATOM   1183 HD13 LEU A 662      44.770  34.510  34.650  1.00  0.00           H
ATOM   1184  CD2 LEU A 662      44.390  32.040  36.900  1.00  0.00           C
ATOM   1185 HD21 LEU A 662      44.300  31.200  36.170  1.00  0.00           H
ATOM   1186 HD22 LEU A 662      43.590  31.850  37.650  1.00  0.00           H
ATOM   1187 HD23 LEU A 662      45.360  31.990  37.430  1.00  0.00           H
ATOM   1188  C   LEU A 662      43.770  35.840  39.270  1.00  0.00           C
ATOM   1189  O   LEU A 662      44.910  36.310  39.430  1.00  0.00           O
ATOM   1190  N   THR A 663      42.730  36.510  39.840  1.00  0.00           N
ATOM   1191  HN  THR A 663      41.790  36.170  39.790  1.00  0.00           H
ATOM   1192  CA  THR A 663      43.030  37.730  40.610  1.00  0.00           C
ATOM   1193  HA  THR A 663      43.910  38.260  40.250  1.00  0.00           H
ATOM   1194  CB  THR A 663      41.950  38.760  40.400  1.00  0.00           C
ATOM   1195  HB  THR A 663      42.290  39.680  40.920  1.00  0.00           H
ATOM   1196  OG1 THR A 663      40.670  38.400  40.870  1.00  0.00           O
ATOM   1197  HG1 THR A 663      40.500  37.540  40.480  1.00  0.00           H
ATOM   1198  CG2 THR A 663      41.880  39.180  38.910  1.00  0.00           C
ATOM   1199 HG21 THR A 663      41.950  38.350  38.180  1.00  0.00           H
ATOM   1200 HG22 THR A 663      42.650  39.910  38.590  1.00  0.00           H
ATOM   1201 HG23 THR A 663      40.980  39.820  38.780  1.00  0.00           H
ATOM   1202  C   THR A 663      43.280  37.450  42.130  1.00  0.00           C
ATOM   1203  O   THR A 663      42.590  36.720  42.820  1.00  0.00           O
ATOM   1204  N   ILE A 664      44.340  38.100  42.660  1.00  0.00           N
ATOM   1205  HN  ILE A 664      44.800  38.850  42.170  1.00  0.00           H
ATOM   1206  CA  ILE A 664      44.890  37.650  43.900  1.00  0.00           C
ATOM   1207  HA  ILE A 664      44.300  36.840  44.300  1.00  0.00           H
ATOM   1208  CB  ILE A 664      46.310  37.310  43.820  1.00  0.00           C
ATOM   1209  HB  ILE A 664      46.900  38.110  43.290  1.00  0.00           H
ATOM   1210  CG2 ILE A 664      47.060  36.980  45.180  1.00  0.00           C
ATOM   1211 HG21 ILE A 664      47.180  37.920  45.770  1.00  0.00           H
ATOM   1212 HG22 ILE A 664      48.090  36.610  45.040  1.00  0.00           H
ATOM   1213 HG23 ILE A 664      46.480  36.180  45.670  1.00  0.00           H
ATOM   1214  CG1 ILE A 664      46.600  36.090  42.830  1.00  0.00           C
ATOM   1215 HG11 ILE A 664      47.690  35.900  42.700  1.00  0.00           H
ATOM   1216 HG12 ILE A 664      46.330  36.480  41.820  1.00  0.00           H
ATOM   1217  CD  ILE A 664      45.930  34.740  43.150  1.00  0.00           C
ATOM   1218  HD1 ILE A 664      45.790  34.590  44.230  1.00  0.00           H
ATOM   1219  HD2 ILE A 664      46.560  33.890  42.830  1.00  0.00           H
ATOM   1220  HD3 ILE A 664      44.950  34.740  42.620  1.00  0.00           H
ATOM   1221  C   ILE A 664      44.690  38.830  44.920  1.00  0.00           C
ATOM   1222  O   ILE A 664      45.080  39.930  44.600  1.00  0.00           O
ATOM   1223  N   LEU A 665      44.110  38.510  46.130  1.00  0.00           N
ATOM   1224  HN  LEU A 665      43.740  37.580  46.220  1.00  0.00           H
ATOM   1225  CA  LEU A 665      43.830  39.440  47.200  1.00  0.00           C
ATOM   1226  HA  LEU A 665      43.240  40.240  46.750  1.00  0.00           H
ATOM   1227  CB  LEU A 665      43.120  38.740  48.380  1.00  0.00           C
ATOM   1228  HB1 LEU A 665      43.030  39.580  49.110  1.00  0.00           H
ATOM   1229  HB2 LEU A 665      43.860  37.980  48.700  1.00  0.00           H
ATOM   1230  CG  LEU A 665      41.770  38.030  48.200  1.00  0.00           C
ATOM   1231  HG  LEU A 665      42.020  37.070  47.680  1.00  0.00           H
ATOM   1232  CD1 LEU A 665      41.120  37.660  49.550  1.00  0.00           C
ATOM   1233 HD11 LEU A 665      40.200  37.060  49.450  1.00  0.00           H
ATOM   1234 HD12 LEU A 665      40.910  38.540  50.190  1.00  0.00           H
ATOM   1235 HD13 LEU A 665      41.900  37.150  50.160  1.00  0.00           H
ATOM   1236  CD2 LEU A 665      40.850  38.920  47.250  1.00  0.00           C
ATOM   1237 HD21 LEU A 665      39.870  38.400  47.110  1.00  0.00           H
ATOM   1238 HD22 LEU A 665      41.210  39.380  46.310  1.00  0.00           H
ATOM   1239 HD23 LEU A 665      40.610  39.840  47.820  1.00  0.00           H
ATOM   1240  C   LEU A 665      45.140  40.090  47.720  1.00  0.00           C
ATOM   1241  O   LEU A 665      46.170  39.470  48.070  1.00  0.00           O
ATOM   1242  N   GLY A 666      45.210  41.450  47.850  1.00  0.00           N
ATOM   1243  HN  GLY A 666      44.430  41.980  47.530  1.00  0.00           H
ATOM   1244  CA  GLY A 666      46.330  42.250  48.520  1.00  0.00           C
ATOM   1245  HA1 GLY A 666      46.770  42.900  47.780  1.00  0.00           H
ATOM   1246  HA2 GLY A 666      47.030  41.560  48.980  1.00  0.00           H
ATOM   1247  C   GLY A 666      45.680  43.120  49.600  1.00  0.00           C
ATOM   1248  O   GLY A 666      44.500  43.270  49.840  1.00  0.00           O
ATOM   1249  N   SER A 667      46.550  43.670  50.400  1.00  0.00           N
ATOM   1250  HN  SER A 667      47.500  43.360  50.350  1.00  0.00           H
ATOM   1251  CA  SER A 667      46.290  44.730  51.310  1.00  0.00           C
ATOM   1252  HA  SER A 667      45.280  44.600  51.700  1.00  0.00           H
ATOM   1253  CB  SER A 667      47.340  44.800  52.550  1.00  0.00           C
ATOM   1254  HB1 SER A 667      48.350  44.850  52.080  1.00  0.00           H
ATOM   1255  HB2 SER A 667      47.220  43.840  53.090  1.00  0.00           H
ATOM   1256  OG  SER A 667      47.110  45.970  53.320  1.00  0.00           O
ATOM   1257  HG1 SER A 667      46.430  45.750  53.950  1.00  0.00           H
ATOM   1258  C   SER A 667      46.220  46.110  50.610  1.00  0.00           C
ATOM   1259  O   SER A 667      47.180  46.540  49.920  1.00  0.00           O
ATOM   1260  N   THR A 668      45.110  46.790  50.690  1.00  0.00           N
ATOM   1261  HN  THR A 668      44.320  46.380  51.160  1.00  0.00           H
ATOM   1262  CA  THR A 668      44.910  48.070  50.060  1.00  0.00           C
ATOM   1263  HA  THR A 668      45.660  48.030  49.280  1.00  0.00           H
ATOM   1264  CB  THR A 668      43.630  48.210  49.340  1.00  0.00           C
ATOM   1265  HB  THR A 668      43.450  47.240  48.820  1.00  0.00           H
ATOM   1266  OG1 THR A 668      43.670  49.330  48.540  1.00  0.00           O
ATOM   1267  HG1 THR A 668      42.890  49.260  47.990  1.00  0.00           H
ATOM   1268  CG2 THR A 668      42.380  48.300  50.290  1.00  0.00           C
ATOM   1269 HG21 THR A 668      42.400  49.270  50.830  1.00  0.00           H
ATOM   1270 HG22 THR A 668      42.550  47.480  51.020  1.00  0.00           H
ATOM   1271 HG23 THR A 668      41.400  48.230  49.750  1.00  0.00           H
ATOM   1272  C   THR A 668      45.270  49.320  50.910  1.00  0.00           C
ATOM   1273  O   THR A 668      44.940  49.400  52.080  1.00  0.00           O
ATOM   1274  N   GLY A 669      46.070  50.300  50.380  1.00  0.00           N
ATOM   1275  HN  GLY A 669      46.380  50.200  49.430  1.00  0.00           H
ATOM   1276  CA  GLY A 669      46.510  51.520  51.070  1.00  0.00           C
ATOM   1277  HA1 GLY A 669      47.250  52.010  50.440  1.00  0.00           H
ATOM   1278  HA2 GLY A 669      46.930  51.160  51.980  1.00  0.00           H
ATOM   1279  C   GLY A 669      45.470  52.520  51.380  1.00  0.00           C
ATOM   1280  O   GLY A 669      45.370  52.950  52.520  1.00  0.00           O
ATOM   1281  N   PRO A 670      44.630  52.910  50.460  1.00  0.00           N
ATOM   1282  CD  PRO A 670      44.820  52.900  49.000  1.00  0.00           C
ATOM   1283  HD1 PRO A 670      44.590  51.860  48.680  1.00  0.00           H
ATOM   1284  HD2 PRO A 670      45.840  53.160  48.640  1.00  0.00           H
ATOM   1285  CA  PRO A 670      43.400  53.570  50.860  1.00  0.00           C
ATOM   1286  HA  PRO A 670      43.690  54.550  51.200  1.00  0.00           H
ATOM   1287  CB  PRO A 670      42.630  53.730  49.530  1.00  0.00           C
ATOM   1288  HB1 PRO A 670      42.030  54.660  49.480  1.00  0.00           H
ATOM   1289  HB2 PRO A 670      41.890  52.900  49.450  1.00  0.00           H
ATOM   1290  CG  PRO A 670      43.680  53.710  48.410  1.00  0.00           C
ATOM   1291  HG1 PRO A 670      43.210  53.180  47.550  1.00  0.00           H
ATOM   1292  HG2 PRO A 670      43.860  54.740  48.030  1.00  0.00           H
ATOM   1293  C   PRO A 670      42.600  53.160  52.120  1.00  0.00           C
ATOM   1294  O   PRO A 670      42.340  53.910  53.040  1.00  0.00           O
ATOM   1295  N   VAL A 671      42.100  51.890  52.190  1.00  0.00           N
ATOM   1296  HN  VAL A 671      42.250  51.340  51.360  1.00  0.00           H
ATOM   1297  CA  VAL A 671      41.440  51.270  53.370  1.00  0.00           C
ATOM   1298  HA  VAL A 671      40.580  51.850  53.670  1.00  0.00           H
ATOM   1299  CB  VAL A 671      40.790  49.890  53.050  1.00  0.00           C
ATOM   1300  HB  VAL A 671      41.550  49.160  52.720  1.00  0.00           H
ATOM   1301  CG1 VAL A 671      40.010  49.440  54.320  1.00  0.00           C
ATOM   1302 HG11 VAL A 671      39.740  48.380  54.140  1.00  0.00           H
ATOM   1303 HG12 VAL A 671      39.120  50.090  54.460  1.00  0.00           H
ATOM   1304 HG13 VAL A 671      40.650  49.450  55.230  1.00  0.00           H
ATOM   1305  CG2 VAL A 671      39.810  50.200  51.880  1.00  0.00           C
ATOM   1306 HG21 VAL A 671      39.060  50.910  52.320  1.00  0.00           H
ATOM   1307 HG22 VAL A 671      39.330  49.270  51.530  1.00  0.00           H
ATOM   1308 HG23 VAL A 671      40.200  50.700  50.970  1.00  0.00           H
ATOM   1309  C   VAL A 671      42.330  51.290  54.610  1.00  0.00           C
ATOM   1310  O   VAL A 671      41.900  51.500  55.720  1.00  0.00           O
ATOM   1311  N   LEU A 672      43.620  51.030  54.440  1.00  0.00           N
ATOM   1312  HN  LEU A 672      43.870  50.600  53.580  1.00  0.00           H
ATOM   1313  CA  LEU A 672      44.590  50.930  55.500  1.00  0.00           C
ATOM   1314  HA  LEU A 672      44.240  50.210  56.220  1.00  0.00           H
ATOM   1315  CB  LEU A 672      45.900  50.340  54.900  1.00  0.00           C
ATOM   1316  HB1 LEU A 672      46.290  50.980  54.080  1.00  0.00           H
ATOM   1317  HB2 LEU A 672      45.770  49.340  54.430  1.00  0.00           H
ATOM   1318  CG  LEU A 672      47.080  50.140  55.900  1.00  0.00           C
ATOM   1319  HG  LEU A 672      46.860  50.570  56.900  1.00  0.00           H
ATOM   1320  CD1 LEU A 672      47.530  48.650  56.110  1.00  0.00           C
ATOM   1321 HD11 LEU A 672      46.750  47.950  56.470  1.00  0.00           H
ATOM   1322 HD12 LEU A 672      48.420  48.760  56.760  1.00  0.00           H
ATOM   1323 HD13 LEU A 672      47.980  48.240  55.180  1.00  0.00           H
ATOM   1324  CD2 LEU A 672      48.330  50.980  55.410  1.00  0.00           C
ATOM   1325 HD21 LEU A 672      49.010  50.630  56.220  1.00  0.00           H
ATOM   1326 HD22 LEU A 672      48.340  52.100  55.400  1.00  0.00           H
ATOM   1327 HD23 LEU A 672      48.870  50.680  54.490  1.00  0.00           H
ATOM   1328  C   LEU A 672      44.830  52.180  56.180  1.00  0.00           C
ATOM   1329  O   LEU A 672      44.820  52.240  57.400  1.00  0.00           O
ATOM   1330  N   VAL A 673      44.910  53.260  55.390  1.00  0.00           N
ATOM   1331  HN  VAL A 673      44.970  53.140  54.400  1.00  0.00           H
ATOM   1332  CA  VAL A 673      44.950  54.680  55.800  1.00  0.00           C
ATOM   1333  HA  VAL A 673      45.760  54.830  56.490  1.00  0.00           H
ATOM   1334  CB  VAL A 673      45.330  55.630  54.640  1.00  0.00           C
ATOM   1335  HB  VAL A 673      45.020  55.230  53.650  1.00  0.00           H
ATOM   1336  CG1 VAL A 673      44.950  57.110  54.790  1.00  0.00           C
ATOM   1337 HG11 VAL A 673      45.350  57.640  53.900  1.00  0.00           H
ATOM   1338 HG12 VAL A 673      45.420  57.590  55.690  1.00  0.00           H
ATOM   1339 HG13 VAL A 673      43.890  57.380  54.860  1.00  0.00           H
ATOM   1340  CG2 VAL A 673      46.880  55.500  54.340  1.00  0.00           C
ATOM   1341 HG21 VAL A 673      47.450  55.830  55.240  1.00  0.00           H
ATOM   1342 HG22 VAL A 673      47.210  56.190  53.540  1.00  0.00           H
ATOM   1343 HG23 VAL A 673      47.120  54.440  54.100  1.00  0.00           H
ATOM   1344  C   VAL A 673      43.700  55.030  56.530  1.00  0.00           C
ATOM   1345  O   VAL A 673      43.900  55.480  57.620  1.00  0.00           O
ATOM   1346  N   PHE A 674      42.510  54.630  55.920  1.00  0.00           N
ATOM   1347  HN  PHE A 674      42.680  54.260  55.020  1.00  0.00           H
ATOM   1348  CA  PHE A 674      41.170  54.780  56.560  1.00  0.00           C
ATOM   1349  HA  PHE A 674      40.870  55.820  56.590  1.00  0.00           H
ATOM   1350  CB  PHE A 674      40.090  54.220  55.590  1.00  0.00           C
ATOM   1351  HB1 PHE A 674      40.270  53.170  55.270  1.00  0.00           H
ATOM   1352  HB2 PHE A 674      40.100  54.920  54.720  1.00  0.00           H
ATOM   1353  CG  PHE A 674      38.690  54.190  56.100  1.00  0.00           C
ATOM   1354  CD1 PHE A 674      37.730  55.140  55.630  1.00  0.00           C
ATOM   1355  HD1 PHE A 674      38.040  55.850  54.880  1.00  0.00           H
ATOM   1356  CE1 PHE A 674      36.420  55.140  56.030  1.00  0.00           C
ATOM   1357  HE1 PHE A 674      35.790  55.940  55.650  1.00  0.00           H
ATOM   1358  CZ  PHE A 674      35.920  54.100  56.780  1.00  0.00           C
ATOM   1359  HZ  PHE A 674      34.910  54.080  57.170  1.00  0.00           H
ATOM   1360  CD2 PHE A 674      38.160  53.090  56.790  1.00  0.00           C
ATOM   1361  HD2 PHE A 674      38.800  52.280  57.080  1.00  0.00           H
ATOM   1362  CE2 PHE A 674      36.800  53.030  57.120  1.00  0.00           C
ATOM   1363  HE2 PHE A 674      36.370  52.230  57.720  1.00  0.00           H
ATOM   1364  C   PHE A 674      41.150  54.130  57.930  1.00  0.00           C
ATOM   1365  O   PHE A 674      40.620  54.680  58.890  1.00  0.00           O
ATOM   1366  N   GLU A 675      41.690  52.940  58.090  1.00  0.00           N
ATOM   1367  HN  GLU A 675      42.070  52.430  57.320  1.00  0.00           H
ATOM   1368  CA  GLU A 675      41.780  52.160  59.310  1.00  0.00           C
ATOM   1369  HA  GLU A 675      40.770  52.050  59.670  1.00  0.00           H
ATOM   1370  CB  GLU A 675      42.300  50.710  59.140  1.00  0.00           C
ATOM   1371  HB1 GLU A 675      42.610  50.270  60.100  1.00  0.00           H
ATOM   1372  HB2 GLU A 675      43.200  50.770  58.490  1.00  0.00           H
ATOM   1373  CG  GLU A 675      41.330  49.680  58.520  1.00  0.00           C
ATOM   1374  HG1 GLU A 675      41.890  49.060  57.790  1.00  0.00           H
ATOM   1375  HG2 GLU A 675      40.560  50.130  57.850  1.00  0.00           H
ATOM   1376  CD  GLU A 675      40.660  48.630  59.390  1.00  0.00           C
ATOM   1377  OE1 GLU A 675      39.860  48.970  60.290  1.00  0.00           O
ATOM   1378  OE2 GLU A 675      40.800  47.460  59.070  1.00  0.00           O
ATOM   1379  C   GLU A 675      42.510  52.840  60.460  1.00  0.00           C
ATOM   1380  O   GLU A 675      41.910  52.870  61.570  1.00  0.00           O
ATOM   1381  N   LYS A 676      43.730  53.430  60.150  1.00  0.00           N
ATOM   1382  HN  LYS A 676      44.130  53.370  59.230  1.00  0.00           H
ATOM   1383  CA  LYS A 676      44.330  54.300  61.170  1.00  0.00           C
ATOM   1384  HA  LYS A 676      44.260  53.720  62.070  1.00  0.00           H
ATOM   1385  CB  LYS A 676      45.760  54.680  60.890  1.00  0.00           C
ATOM   1386  HB1 LYS A 676      45.820  55.170  59.900  1.00  0.00           H
ATOM   1387  HB2 LYS A 676      46.410  53.790  60.750  1.00  0.00           H
ATOM   1388  CG  LYS A 676      46.400  55.570  61.940  1.00  0.00           C
ATOM   1389  HG1 LYS A 676      46.370  54.940  62.860  1.00  0.00           H
ATOM   1390  HG2 LYS A 676      45.870  56.550  62.000  1.00  0.00           H
ATOM   1391  CD  LYS A 676      47.940  55.830  61.590  1.00  0.00           C
ATOM   1392  HD1 LYS A 676      47.930  56.210  60.550  1.00  0.00           H
ATOM   1393  HD2 LYS A 676      48.420  54.830  61.570  1.00  0.00           H
ATOM   1394  CE  LYS A 676      48.730  56.540  62.690  1.00  0.00           C
ATOM   1395  HE1 LYS A 676      48.770  55.920  63.610  1.00  0.00           H
ATOM   1396  HE2 LYS A 676      48.310  57.560  62.840  1.00  0.00           H
ATOM   1397  NZ  LYS A 676      50.160  56.830  62.240  1.00  0.00           N
ATOM   1398  HZ1 LYS A 676      50.540  56.350  61.390  1.00  0.00           H
ATOM   1399  HZ2 LYS A 676      50.810  56.640  63.020  1.00  0.00           H
ATOM   1400  HZ3 LYS A 676      50.440  57.800  62.020  1.00  0.00           H
ATOM   1401  C   LYS A 676      43.410  55.530  61.560  1.00  0.00           C
ATOM   1402  O   LYS A 676      43.320  55.900  62.700  1.00  0.00           O
ATOM   1403  N   ILE A 677      42.820  56.210  60.560  1.00  0.00           N
ATOM   1404  HN  ILE A 677      43.030  55.930  59.630  1.00  0.00           H
ATOM   1405  CA  ILE A 677      42.000  57.460  60.670  1.00  0.00           C
ATOM   1406  HA  ILE A 677      42.560  58.040  61.390  1.00  0.00           H
ATOM   1407  CB  ILE A 677      41.740  58.190  59.360  1.00  0.00           C
ATOM   1408  HB  ILE A 677      41.080  57.450  58.830  1.00  0.00           H
ATOM   1409  CG2 ILE A 677      40.870  59.450  59.610  1.00  0.00           C
ATOM   1410 HG21 ILE A 677      40.540  60.010  58.700  1.00  0.00           H
ATOM   1411 HG22 ILE A 677      41.240  60.190  60.350  1.00  0.00           H
ATOM   1412 HG23 ILE A 677      39.840  59.120  59.880  1.00  0.00           H
ATOM   1413  CG1 ILE A 677      43.010  58.680  58.600  1.00  0.00           C
ATOM   1414 HG11 ILE A 677      43.860  57.960  58.690  1.00  0.00           H
ATOM   1415 HG12 ILE A 677      43.430  59.640  58.980  1.00  0.00           H
ATOM   1416  CD  ILE A 677      42.650  58.970  57.180  1.00  0.00           C
ATOM   1417  HD1 ILE A 677      43.480  58.980  56.450  1.00  0.00           H
ATOM   1418  HD2 ILE A 677      42.200  59.990  57.110  1.00  0.00           H
ATOM   1419  HD3 ILE A 677      41.870  58.280  56.780  1.00  0.00           H
ATOM   1420  C   ILE A 677      40.770  57.280  61.570  1.00  0.00           C
ATOM   1421  O   ILE A 677      40.470  58.090  62.430  1.00  0.00           O
ATOM   1422  N   LEU A 678      40.150  56.120  61.410  1.00  0.00           N
ATOM   1423  HN  LEU A 678      40.520  55.530  60.690  1.00  0.00           H
ATOM   1424  CA  LEU A 678      38.970  55.720  62.240  1.00  0.00           C
ATOM   1425  HA  LEU A 678      38.230  56.520  62.180  1.00  0.00           H
ATOM   1426  CB  LEU A 678      38.290  54.530  61.500  1.00  0.00           C
ATOM   1427  HB1 LEU A 678      39.130  53.810  61.410  1.00  0.00           H
ATOM   1428  HB2 LEU A 678      38.020  54.900  60.490  1.00  0.00           H
ATOM   1429  CG  LEU A 678      37.070  53.830  62.110  1.00  0.00           C
ATOM   1430  HG  LEU A 678      37.270  53.370  63.110  1.00  0.00           H
ATOM   1431  CD1 LEU A 678      35.940  54.830  62.340  1.00  0.00           C
ATOM   1432 HD11 LEU A 678      35.880  55.600  61.530  1.00  0.00           H
ATOM   1433 HD12 LEU A 678      36.130  55.290  63.330  1.00  0.00           H
ATOM   1434 HD13 LEU A 678      34.980  54.280  62.360  1.00  0.00           H
ATOM   1435  CD2 LEU A 678      36.540  52.710  61.180  1.00  0.00           C
ATOM   1436 HD21 LEU A 678      36.330  53.270  60.230  1.00  0.00           H
ATOM   1437 HD22 LEU A 678      35.660  52.190  61.590  1.00  0.00           H
ATOM   1438 HD23 LEU A 678      37.350  52.000  60.920  1.00  0.00           H
ATOM   1439  C   LEU A 678      39.240  55.410  63.700  1.00  0.00           C
ATOM   1440  O   LEU A 678      38.620  55.890  64.650  1.00  0.00           O
ATOM   1441  N   TYR A 679      40.250  54.580  63.940  1.00  0.00           N
ATOM   1442  HN  TYR A 679      40.790  54.190  63.200  1.00  0.00           H
ATOM   1443  CA  TYR A 679      40.710  54.410  65.290  1.00  0.00           C
ATOM   1444  HA  TYR A 679      39.940  53.940  65.880  1.00  0.00           H
ATOM   1445  CB  TYR A 679      41.860  53.350  65.380  1.00  0.00           C
ATOM   1446  HB1 TYR A 679      42.730  53.740  64.810  1.00  0.00           H
ATOM   1447  HB2 TYR A 679      41.570  52.360  64.960  1.00  0.00           H
ATOM   1448  CG  TYR A 679      42.280  53.070  66.710  1.00  0.00           C
ATOM   1449  CD1 TYR A 679      41.460  52.330  67.660  1.00  0.00           C
ATOM   1450  HD1 TYR A 679      40.620  51.710  67.340  1.00  0.00           H
ATOM   1451  CE1 TYR A 679      41.840  52.210  69.000  1.00  0.00           C
ATOM   1452  HE1 TYR A 679      41.340  51.630  69.760  1.00  0.00           H
ATOM   1453  CZ  TYR A 679      42.950  52.880  69.480  1.00  0.00           C
ATOM   1454  OH  TYR A 679      43.260  52.900  70.820  1.00  0.00           O
ATOM   1455  HH  TYR A 679      44.180  53.150  70.980  1.00  0.00           H
ATOM   1456  CD2 TYR A 679      43.430  53.690  67.310  1.00  0.00           C
ATOM   1457  HD2 TYR A 679      43.980  54.330  66.640  1.00  0.00           H
ATOM   1458  CE2 TYR A 679      43.730  53.660  68.690  1.00  0.00           C
ATOM   1459  HE2 TYR A 679      44.540  54.230  69.130  1.00  0.00           H
ATOM   1460  C   TYR A 679      41.030  55.690  66.060  1.00  0.00           C
ATOM   1461  O   TYR A 679      40.660  55.860  67.220  1.00  0.00           O
ATOM   1462  N   LYS A 680      41.820  56.580  65.430  1.00  0.00           N
ATOM   1463  HN  LYS A 680      42.140  56.340  64.520  1.00  0.00           H
ATOM   1464  CA  LYS A 680      42.090  57.930  65.970  1.00  0.00           C
ATOM   1465  HA  LYS A 680      42.530  57.750  66.940  1.00  0.00           H
ATOM   1466  CB  LYS A 680      42.930  58.760  65.030  1.00  0.00           C
ATOM   1467  HB1 LYS A 680      42.910  59.830  65.320  1.00  0.00           H
ATOM   1468  HB2 LYS A 680      42.410  58.760  64.050  1.00  0.00           H
ATOM   1469  CG  LYS A 680      44.380  58.260  65.070  1.00  0.00           C
ATOM   1470  HG1 LYS A 680      44.920  58.640  64.170  1.00  0.00           H
ATOM   1471  HG2 LYS A 680      44.490  57.160  64.970  1.00  0.00           H
ATOM   1472  CD  LYS A 680      45.100  58.820  66.310  1.00  0.00           C
ATOM   1473  HD1 LYS A 680      44.650  58.260  67.170  1.00  0.00           H
ATOM   1474  HD2 LYS A 680      44.990  59.910  66.500  1.00  0.00           H
ATOM   1475  CE  LYS A 680      46.580  58.430  66.300  1.00  0.00           C
ATOM   1476  HE1 LYS A 680      47.080  59.160  65.610  1.00  0.00           H
ATOM   1477  HE2 LYS A 680      46.660  57.430  65.800  1.00  0.00           H
ATOM   1478  NZ  LYS A 680      47.070  58.420  67.680  1.00  0.00           N
ATOM   1479  HZ1 LYS A 680      46.520  57.800  68.320  1.00  0.00           H
ATOM   1480  HZ2 LYS A 680      47.120  59.370  68.110  1.00  0.00           H
ATOM   1481  HZ3 LYS A 680      48.050  58.080  67.690  1.00  0.00           H
ATOM   1482  C   LYS A 680      40.880  58.720  66.460  1.00  0.00           C
ATOM   1483  O   LYS A 680      40.750  59.180  67.600  1.00  0.00           O
ATOM   1484  N   PHE A 681      39.920  58.840  65.500  1.00  0.00           N
ATOM   1485  HN  PHE A 681      40.030  58.630  64.540  1.00  0.00           H
ATOM   1486  CA  PHE A 681      38.630  59.460  65.670  1.00  0.00           C
ATOM   1487  HA  PHE A 681      38.860  60.450  66.040  1.00  0.00           H
ATOM   1488  CB  PHE A 681      37.940  59.340  64.290  1.00  0.00           C
ATOM   1489  HB1 PHE A 681      37.930  58.280  63.990  1.00  0.00           H
ATOM   1490  HB2 PHE A 681      38.580  59.850  63.530  1.00  0.00           H
ATOM   1491  CG  PHE A 681      36.620  59.910  64.160  1.00  0.00           C
ATOM   1492  CD1 PHE A 681      35.630  59.040  64.680  1.00  0.00           C
ATOM   1493  HD1 PHE A 681      35.880  58.100  65.150  1.00  0.00           H
ATOM   1494  CE1 PHE A 681      34.340  59.450  64.760  1.00  0.00           C
ATOM   1495  HE1 PHE A 681      33.600  58.810  65.190  1.00  0.00           H
ATOM   1496  CZ  PHE A 681      33.970  60.710  64.210  1.00  0.00           C
ATOM   1497  HZ  PHE A 681      32.930  60.970  64.330  1.00  0.00           H
ATOM   1498  CD2 PHE A 681      36.270  61.100  63.530  1.00  0.00           C
ATOM   1499  HD2 PHE A 681      36.990  61.830  63.190  1.00  0.00           H
ATOM   1500  CE2 PHE A 681      34.990  61.560  63.700  1.00  0.00           C
ATOM   1501  HE2 PHE A 681      34.740  62.530  63.290  1.00  0.00           H
ATOM   1502  C   PHE A 681      37.820  58.830  66.890  1.00  0.00           C
ATOM   1503  O   PHE A 681      37.270  59.570  67.680  1.00  0.00           O
ATOM   1504  N   CYS A 682      37.850  57.480  67.060  1.00  0.00           N
ATOM   1505  HN  CYS A 682      38.390  56.870  66.490  1.00  0.00           H
ATOM   1506  CA  CYS A 682      37.310  56.890  68.270  1.00  0.00           C
ATOM   1507  HA  CYS A 682      36.300  57.290  68.290  1.00  0.00           H
ATOM   1508  CB  CYS A 682      37.270  55.350  68.160  1.00  0.00           C
ATOM   1509  HB1 CYS A 682      36.740  54.890  69.020  1.00  0.00           H
ATOM   1510  HB2 CYS A 682      38.350  55.100  68.100  1.00  0.00           H
ATOM   1511  SG  CYS A 682      36.330  54.870  66.700  1.00  0.00           S
ATOM   1512  HG1 CYS A 682      37.220  55.230  65.780  1.00  0.00           H
ATOM   1513  C   CYS A 682      38.000  57.390  69.580  1.00  0.00           C
ATOM   1514  O   CYS A 682      37.270  57.800  70.490  1.00  0.00           O
ATOM   1515  N   ARG A 683      39.320  57.380  69.660  1.00  0.00           N
ATOM   1516  HN  ARG A 683      39.990  57.160  68.960  1.00  0.00           H
ATOM   1517  CA  ARG A 683      39.960  57.800  70.890  1.00  0.00           C
ATOM   1518  HA  ARG A 683      39.560  57.230  71.710  1.00  0.00           H
ATOM   1519  CB  ARG A 683      41.470  57.360  70.870  1.00  0.00           C
ATOM   1520  HB1 ARG A 683      41.840  57.800  71.820  1.00  0.00           H
ATOM   1521  HB2 ARG A 683      42.130  57.760  70.060  1.00  0.00           H
ATOM   1522  CG  ARG A 683      41.580  55.850  70.810  1.00  0.00           C
ATOM   1523  HG1 ARG A 683      42.660  55.590  70.790  1.00  0.00           H
ATOM   1524  HG2 ARG A 683      41.250  55.490  69.810  1.00  0.00           H
ATOM   1525  CD  ARG A 683      40.780  54.940  71.810  1.00  0.00           C
ATOM   1526  HD1 ARG A 683      40.450  53.990  71.330  1.00  0.00           H
ATOM   1527  HD2 ARG A 683      39.800  55.380  72.120  1.00  0.00           H
ATOM   1528  NE  ARG A 683      41.600  54.750  73.000  1.00  0.00           N
ATOM   1529  HE  ARG A 683      42.590  54.870  72.910  1.00  0.00           H
ATOM   1530  CZ  ARG A 683      41.360  53.820  73.890  1.00  0.00           C
ATOM   1531  NH1 ARG A 683      42.380  53.450  74.660  1.00  0.00           N
ATOM   1532 HH11 ARG A 683      42.190  52.800  75.390  1.00  0.00           H
ATOM   1533 HH12 ARG A 683      43.250  53.540  74.180  1.00  0.00           H
ATOM   1534  NH2 ARG A 683      40.130  53.340  74.080  1.00  0.00           N
ATOM   1535 HH21 ARG A 683      39.300  53.710  73.670  1.00  0.00           H
ATOM   1536 HH22 ARG A 683      40.130  52.610  74.760  1.00  0.00           H
ATOM   1537  C   ARG A 683      39.720  59.340  71.270  1.00  0.00           C
ATOM   1538  O   ARG A 683      39.380  59.650  72.360  1.00  0.00           O
ATOM   1539  N   ASP A 684      39.790  60.290  70.280  1.00  0.00           N
ATOM   1540  HN  ASP A 684      40.080  60.030  69.360  1.00  0.00           H
ATOM   1541  CA  ASP A 684      39.480  61.740  70.550  1.00  0.00           C
ATOM   1542  HA  ASP A 684      40.140  61.890  71.410  1.00  0.00           H
ATOM   1543  CB  ASP A 684      39.710  62.620  69.340  1.00  0.00           C
ATOM   1544  HB1 ASP A 684      39.270  63.630  69.430  1.00  0.00           H
ATOM   1545  HB2 ASP A 684      39.320  62.080  68.440  1.00  0.00           H
ATOM   1546  CG  ASP A 684      41.160  62.790  69.080  1.00  0.00           C
ATOM   1547  OD1 ASP A 684      41.470  63.490  68.090  1.00  0.00           O
ATOM   1548  OD2 ASP A 684      41.990  62.360  69.920  1.00  0.00           O
ATOM   1549  C   ASP A 684      38.050  61.960  71.130  1.00  0.00           C
ATOM   1550  O   ASP A 684      37.960  62.690  72.120  1.00  0.00           O
ATOM   1551  N   TYR A 685      36.980  61.330  70.540  1.00  0.00           N
ATOM   1552  HN  TYR A 685      37.090  60.750  69.740  1.00  0.00           H
ATOM   1553  CA  TYR A 685      35.560  61.640  70.990  1.00  0.00           C
ATOM   1554  HA  TYR A 685      35.550  62.520  71.610  1.00  0.00           H
ATOM   1555  CB  TYR A 685      34.650  61.820  69.730  1.00  0.00           C
ATOM   1556  HB1 TYR A 685      33.570  61.880  69.970  1.00  0.00           H
ATOM   1557  HB2 TYR A 685      34.770  60.980  69.000  1.00  0.00           H
ATOM   1558  CG  TYR A 685      34.920  63.080  68.960  1.00  0.00           C
ATOM   1559  CD1 TYR A 685      36.050  63.210  68.060  1.00  0.00           C
ATOM   1560  HD1 TYR A 685      36.680  62.330  67.990  1.00  0.00           H
ATOM   1561  CE1 TYR A 685      36.230  64.360  67.340  1.00  0.00           C
ATOM   1562  HE1 TYR A 685      37.070  64.430  66.680  1.00  0.00           H
ATOM   1563  CZ  TYR A 685      35.280  65.360  67.390  1.00  0.00           C
ATOM   1564  OH  TYR A 685      35.580  66.530  66.620  1.00  0.00           O
ATOM   1565  HH  TYR A 685      34.820  67.110  66.650  1.00  0.00           H
ATOM   1566  CD2 TYR A 685      33.920  64.110  68.890  1.00  0.00           C
ATOM   1567  HD2 TYR A 685      32.950  64.110  69.360  1.00  0.00           H
ATOM   1568  CE2 TYR A 685      34.200  65.290  68.180  1.00  0.00           C
ATOM   1569  HE2 TYR A 685      33.450  66.060  68.080  1.00  0.00           H
ATOM   1570  C   TYR A 685      34.980  60.640  72.030  1.00  0.00           C
ATOM   1571  O   TYR A 685      33.820  60.800  72.440  1.00  0.00           O
ATOM   1572  N   GLN A 686      35.850  59.640  72.380  1.00  0.00           N
ATOM   1573  HN  GLN A 686      36.750  59.730  71.950  1.00  0.00           H
ATOM   1574  CA  GLN A 686      35.630  58.580  73.320  1.00  0.00           C
ATOM   1575  HA  GLN A 686      36.510  57.950  73.370  1.00  0.00           H
ATOM   1576  CB  GLN A 686      35.180  59.080  74.800  1.00  0.00           C
ATOM   1577  HB1 GLN A 686      34.970  58.230  75.480  1.00  0.00           H
ATOM   1578  HB2 GLN A 686      34.270  59.700  74.640  1.00  0.00           H
ATOM   1579  CG  GLN A 686      36.180  60.000  75.530  1.00  0.00           C
ATOM   1580  HG1 GLN A 686      36.100  60.140  76.620  1.00  0.00           H
ATOM   1581  HG2 GLN A 686      36.010  61.020  75.080  1.00  0.00           H
ATOM   1582  CD  GLN A 686      37.680  59.650  75.180  1.00  0.00           C
ATOM   1583  OE1 GLN A 686      38.170  58.550  75.120  1.00  0.00           O
ATOM   1584  NE2 GLN A 686      38.510  60.760  75.220  1.00  0.00           N
ATOM   1585 HE21 GLN A 686      39.460  60.500  74.990  1.00  0.00           H
ATOM   1586 HE22 GLN A 686      38.140  61.670  75.330  1.00  0.00           H
ATOM   1587  C   GLN A 686      34.640  57.570  72.910  1.00  0.00           C
ATOM   1588  O   GLN A 686      33.550  57.420  73.400  1.00  0.00           O
ATOM   1589  N   LEU A 687      34.850  57.060  71.670  1.00  0.00           N
ATOM   1590  HN  LEU A 687      35.680  57.330  71.200  1.00  0.00           H
ATOM   1591  CA  LEU A 687      33.820  56.220  71.030  1.00  0.00           C
ATOM   1592  HA  LEU A 687      32.850  56.570  71.350  1.00  0.00           H
ATOM   1593  CB  LEU A 687      33.780  56.550  69.500  1.00  0.00           C
ATOM   1594  HB1 LEU A 687      32.950  56.060  68.960  1.00  0.00           H
ATOM   1595  HB2 LEU A 687      34.750  56.270  69.030  1.00  0.00           H
ATOM   1596  CG  LEU A 687      33.500  58.110  69.160  1.00  0.00           C
ATOM   1597  HG  LEU A 687      34.490  58.590  69.320  1.00  0.00           H
ATOM   1598  CD1 LEU A 687      33.110  58.190  67.680  1.00  0.00           C
ATOM   1599 HD11 LEU A 687      33.130  59.240  67.320  1.00  0.00           H
ATOM   1600 HD12 LEU A 687      32.120  57.770  67.480  1.00  0.00           H
ATOM   1601 HD13 LEU A 687      33.770  57.570  67.040  1.00  0.00           H
ATOM   1602  CD2 LEU A 687      32.420  58.810  69.970  1.00  0.00           C
ATOM   1603 HD21 LEU A 687      32.650  58.830  71.050  1.00  0.00           H
ATOM   1604 HD22 LEU A 687      31.530  58.140  69.920  1.00  0.00           H
ATOM   1605 HD23 LEU A 687      32.180  59.810  69.520  1.00  0.00           H
ATOM   1606  C   LEU A 687      34.110  54.760  71.060  1.00  0.00           C
ATOM   1607  O   LEU A 687      35.210  54.310  71.330  1.00  0.00           O
ATOM   1608  N   SER A 688      33.010  54.030  70.780  1.00  0.00           N
ATOM   1609  HN  SER A 688      32.170  54.560  70.660  1.00  0.00           H
ATOM   1610  CA  SER A 688      32.880  52.600  70.550  1.00  0.00           C
ATOM   1611  HA  SER A 688      33.430  52.050  71.300  1.00  0.00           H
ATOM   1612  CB  SER A 688      31.470  52.060  70.640  1.00  0.00           C
ATOM   1613  HB1 SER A 688      31.430  50.960  70.460  1.00  0.00           H
ATOM   1614  HB2 SER A 688      30.690  52.490  69.960  1.00  0.00           H
ATOM   1615  OG  SER A 688      30.840  52.340  71.920  1.00  0.00           O
ATOM   1616  HG1 SER A 688      30.760  51.530  72.420  1.00  0.00           H
ATOM   1617  C   SER A 688      33.420  52.160  69.160  1.00  0.00           C
ATOM   1618  O   SER A 688      32.660  52.000  68.180  1.00  0.00           O
ATOM   1619  N   TYR A 689      34.700  51.860  69.070  1.00  0.00           N
ATOM   1620  HN  TYR A 689      35.350  51.990  69.810  1.00  0.00           H
ATOM   1621  CA  TYR A 689      35.350  51.440  67.830  1.00  0.00           C
ATOM   1622  HA  TYR A 689      35.220  52.280  67.180  1.00  0.00           H
ATOM   1623  CB  TYR A 689      36.900  51.400  68.130  1.00  0.00           C
ATOM   1624  HB1 TYR A 689      37.080  50.860  69.080  1.00  0.00           H
ATOM   1625  HB2 TYR A 689      37.220  52.460  68.190  1.00  0.00           H
ATOM   1626  CG  TYR A 689      37.800  50.690  67.130  1.00  0.00           C
ATOM   1627  CD1 TYR A 689      38.540  49.510  67.440  1.00  0.00           C
ATOM   1628  HD1 TYR A 689      38.400  49.000  68.380  1.00  0.00           H
ATOM   1629  CE1 TYR A 689      39.470  49.030  66.510  1.00  0.00           C
ATOM   1630  HE1 TYR A 689      40.150  48.220  66.770  1.00  0.00           H
ATOM   1631  CZ  TYR A 689      39.590  49.550  65.210  1.00  0.00           C
ATOM   1632  OH  TYR A 689      40.730  49.200  64.450  1.00  0.00           O
ATOM   1633  HH  TYR A 689      40.720  49.840  63.730  1.00  0.00           H
ATOM   1634  CD2 TYR A 689      38.000  51.300  65.910  1.00  0.00           C
ATOM   1635  HD2 TYR A 689      37.570  52.290  65.800  1.00  0.00           H
ATOM   1636  CE2 TYR A 689      38.820  50.730  64.950  1.00  0.00           C
ATOM   1637  HE2 TYR A 689      39.030  51.250  64.030  1.00  0.00           H
ATOM   1638  C   TYR A 689      34.950  50.190  67.000  1.00  0.00           C
ATOM   1639  O   TYR A 689      34.800  50.310  65.800  1.00  0.00           O
ATOM   1640  N   LEU A 690      34.770  49.010  67.650  1.00  0.00           N
ATOM   1641  HN  LEU A 690      34.960  48.900  68.620  1.00  0.00           H
ATOM   1642  CA  LEU A 690      34.300  47.800  66.990  1.00  0.00           C
ATOM   1643  HA  LEU A 690      34.890  47.580  66.120  1.00  0.00           H
ATOM   1644  CB  LEU A 690      34.240  46.670  68.030  1.00  0.00           C
ATOM   1645  HB1 LEU A 690      33.820  45.790  67.510  1.00  0.00           H
ATOM   1646  HB2 LEU A 690      33.610  47.060  68.860  1.00  0.00           H
ATOM   1647  CG  LEU A 690      35.590  46.270  68.740  1.00  0.00           C
ATOM   1648  HG  LEU A 690      36.120  47.170  69.130  1.00  0.00           H
ATOM   1649  CD1 LEU A 690      35.280  45.300  69.810  1.00  0.00           C
ATOM   1650 HD11 LEU A 690      34.610  45.670  70.600  1.00  0.00           H
ATOM   1651 HD12 LEU A 690      36.160  44.880  70.350  1.00  0.00           H
ATOM   1652 HD13 LEU A 690      34.600  44.510  69.400  1.00  0.00           H
ATOM   1653  CD2 LEU A 690      36.560  45.580  67.800  1.00  0.00           C
ATOM   1654 HD21 LEU A 690      36.890  46.300  67.020  1.00  0.00           H
ATOM   1655 HD22 LEU A 690      36.020  44.790  67.230  1.00  0.00           H
ATOM   1656 HD23 LEU A 690      37.480  45.160  68.230  1.00  0.00           H
ATOM   1657  C   LEU A 690      32.910  47.900  66.420  1.00  0.00           C
ATOM   1658  O   LEU A 690      32.600  47.560  65.280  1.00  0.00           O
ATOM   1659  N   SER A 691      31.960  48.400  67.230  1.00  0.00           N
ATOM   1660  HN  SER A 691      32.060  48.500  68.220  1.00  0.00           H
ATOM   1661  CA  SER A 691      30.630  48.660  66.740  1.00  0.00           C
ATOM   1662  HA  SER A 691      30.320  47.690  66.410  1.00  0.00           H
ATOM   1663  CB  SER A 691      29.670  49.150  67.920  1.00  0.00           C
ATOM   1664  HB1 SER A 691      30.280  49.960  68.360  1.00  0.00           H
ATOM   1665  HB2 SER A 691      29.600  48.290  68.610  1.00  0.00           H
ATOM   1666  OG  SER A 691      28.440  49.500  67.460  1.00  0.00           O
ATOM   1667  HG1 SER A 691      28.040  50.040  68.150  1.00  0.00           H
ATOM   1668  C   SER A 691      30.540  49.620  65.570  1.00  0.00           C
ATOM   1669  O   SER A 691      29.980  49.270  64.500  1.00  0.00           O
ATOM   1670  N   LEU A 692      31.160  50.810  65.800  1.00  0.00           N
ATOM   1671  HN  LEU A 692      31.710  50.880  66.630  1.00  0.00           H
ATOM   1672  CA  LEU A 692      31.300  51.780  64.720  1.00  0.00           C
ATOM   1673  HA  LEU A 692      30.290  52.100  64.460  1.00  0.00           H
ATOM   1674  CB  LEU A 692      32.020  53.080  65.290  1.00  0.00           C
ATOM   1675  HB1 LEU A 692      33.070  52.810  65.480  1.00  0.00           H
ATOM   1676  HB2 LEU A 692      31.440  53.590  66.100  1.00  0.00           H
ATOM   1677  CG  LEU A 692      31.990  54.270  64.240  1.00  0.00           C
ATOM   1678  HG  LEU A 692      32.530  53.950  63.320  1.00  0.00           H
ATOM   1679  CD1 LEU A 692      30.560  54.700  63.870  1.00  0.00           C
ATOM   1680 HD11 LEU A 692      30.050  54.950  64.820  1.00  0.00           H
ATOM   1681 HD12 LEU A 692      29.980  53.840  63.470  1.00  0.00           H
ATOM   1682 HD13 LEU A 692      30.730  55.570  63.190  1.00  0.00           H
ATOM   1683  CD2 LEU A 692      32.810  55.430  64.770  1.00  0.00           C
ATOM   1684 HD21 LEU A 692      32.770  56.240  64.020  1.00  0.00           H
ATOM   1685 HD22 LEU A 692      33.870  55.220  65.040  1.00  0.00           H
ATOM   1686 HD23 LEU A 692      32.240  55.810  65.640  1.00  0.00           H
ATOM   1687  C   LEU A 692      31.930  51.200  63.400  1.00  0.00           C
ATOM   1688  O   LEU A 692      31.410  51.250  62.300  1.00  0.00           O
ATOM   1689  N   ARG A 693      33.060  50.490  63.500  1.00  0.00           N
ATOM   1690  HN  ARG A 693      33.370  50.300  64.430  1.00  0.00           H
ATOM   1691  CA  ARG A 693      33.700  49.830  62.360  1.00  0.00           C
ATOM   1692  HA  ARG A 693      33.860  50.620  61.650  1.00  0.00           H
ATOM   1693  CB  ARG A 693      35.040  49.180  62.840  1.00  0.00           C
ATOM   1694  HB1 ARG A 693      34.840  48.430  63.630  1.00  0.00           H
ATOM   1695  HB2 ARG A 693      35.650  49.980  63.280  1.00  0.00           H
ATOM   1696  CG  ARG A 693      35.880  48.450  61.810  1.00  0.00           C
ATOM   1697  HG1 ARG A 693      36.310  49.280  61.210  1.00  0.00           H
ATOM   1698  HG2 ARG A 693      35.250  47.790  61.170  1.00  0.00           H
ATOM   1699  CD  ARG A 693      37.030  47.660  62.510  1.00  0.00           C
ATOM   1700  HD1 ARG A 693      36.660  46.800  63.100  1.00  0.00           H
ATOM   1701  HD2 ARG A 693      37.530  48.310  63.260  1.00  0.00           H
ATOM   1702  NE  ARG A 693      38.000  47.230  61.400  1.00  0.00           N
ATOM   1703  HE  ARG A 693      38.740  47.870  61.160  1.00  0.00           H
ATOM   1704  CZ  ARG A 693      37.830  46.200  60.610  1.00  0.00           C
ATOM   1705  NH1 ARG A 693      36.940  45.230  60.750  1.00  0.00           N
ATOM   1706 HH11 ARG A 693      36.220  45.230  61.440  1.00  0.00           H
ATOM   1707 HH12 ARG A 693      37.010  44.590  59.980  1.00  0.00           H
ATOM   1708  NH2 ARG A 693      38.600  46.050  59.610  1.00  0.00           N
ATOM   1709 HH21 ARG A 693      38.710  45.210  59.080  1.00  0.00           H
ATOM   1710 HH22 ARG A 693      39.390  46.650  59.540  1.00  0.00           H
ATOM   1711  C   ARG A 693      32.900  48.810  61.570  1.00  0.00           C
ATOM   1712  O   ARG A 693      32.770  48.910  60.410  1.00  0.00           O
ATOM   1713  N   THR A 694      32.270  47.840  62.270  1.00  0.00           N
ATOM   1714  HN  THR A 694      32.520  47.740  63.230  1.00  0.00           H
ATOM   1715  CA  THR A 694      31.330  46.850  61.750  1.00  0.00           C
ATOM   1716  HA  THR A 694      31.850  46.350  60.940  1.00  0.00           H
ATOM   1717  CB  THR A 694      30.900  45.960  62.890  1.00  0.00           C
ATOM   1718  HB  THR A 694      30.170  46.430  63.580  1.00  0.00           H
ATOM   1719  OG1 THR A 694      31.990  45.590  63.680  1.00  0.00           O
ATOM   1720  HG1 THR A 694      32.040  46.330  64.310  1.00  0.00           H
ATOM   1721  CG2 THR A 694      30.340  44.690  62.260  1.00  0.00           C
ATOM   1722 HG21 THR A 694      29.350  44.840  61.790  1.00  0.00           H
ATOM   1723 HG22 THR A 694      30.210  43.970  63.100  1.00  0.00           H
ATOM   1724 HG23 THR A 694      31.040  44.210  61.540  1.00  0.00           H
ATOM   1725  C   THR A 694      30.170  47.510  61.080  1.00  0.00           C
ATOM   1726  O   THR A 694      29.830  47.080  60.020  1.00  0.00           O
ATOM   1727  N   SER A 695      29.620  48.600  61.700  1.00  0.00           N
ATOM   1728  HN  SER A 695      29.990  48.850  62.590  1.00  0.00           H
ATOM   1729  CA  SER A 695      28.550  49.390  61.120  1.00  0.00           C
ATOM   1730  HA  SER A 695      27.670  48.760  61.080  1.00  0.00           H
ATOM   1731  CB  SER A 695      28.110  50.620  62.080  1.00  0.00           C
ATOM   1732  HB1 SER A 695      27.310  51.180  61.540  1.00  0.00           H
ATOM   1733  HB2 SER A 695      28.970  51.310  62.250  1.00  0.00           H
ATOM   1734  OG  SER A 695      27.560  50.210  63.280  1.00  0.00           O
ATOM   1735  HG1 SER A 695      28.280  49.940  63.860  1.00  0.00           H
ATOM   1736  C   SER A 695      28.730  49.940  59.750  1.00  0.00           C
ATOM   1737  O   SER A 695      27.990  49.680  58.800  1.00  0.00           O
ATOM   1738  N   ILE A 696      29.910  50.600  59.560  1.00  0.00           N
ATOM   1739  HN  ILE A 696      30.500  51.020  60.240  1.00  0.00           H
ATOM   1740  CA  ILE A 696      30.560  50.900  58.310  1.00  0.00           C
ATOM   1741  HA  ILE A 696      29.970  51.560  57.700  1.00  0.00           H
ATOM   1742  CB  ILE A 696      31.940  51.710  58.500  1.00  0.00           C
ATOM   1743  HB  ILE A 696      32.590  51.210  59.270  1.00  0.00           H
ATOM   1744  CG2 ILE A 696      32.830  51.870  57.280  1.00  0.00           C
ATOM   1745 HG21 ILE A 696      32.220  52.480  56.580  1.00  0.00           H
ATOM   1746 HG22 ILE A 696      33.270  50.920  56.910  1.00  0.00           H
ATOM   1747 HG23 ILE A 696      33.660  52.550  57.530  1.00  0.00           H
ATOM   1748  CG1 ILE A 696      31.570  53.090  59.070  1.00  0.00           C
ATOM   1749 HG11 ILE A 696      30.660  53.020  59.710  1.00  0.00           H
ATOM   1750 HG12 ILE A 696      31.290  53.710  58.190  1.00  0.00           H
ATOM   1751  CD  ILE A 696      32.600  53.790  59.940  1.00  0.00           C
ATOM   1752  HD1 ILE A 696      32.500  54.890  59.990  1.00  0.00           H
ATOM   1753  HD2 ILE A 696      33.600  53.560  59.500  1.00  0.00           H
ATOM   1754  HD3 ILE A 696      32.600  53.390  60.980  1.00  0.00           H
ATOM   1755  C   ILE A 696      30.810  49.660  57.420  1.00  0.00           C
ATOM   1756  O   ILE A 696      30.540  49.680  56.230  1.00  0.00           O
ATOM   1757  N   GLY A 697      31.260  48.530  57.940  1.00  0.00           N
ATOM   1758  HN  GLY A 697      31.500  48.490  58.900  1.00  0.00           H
ATOM   1759  CA  GLY A 697      31.410  47.280  57.140  1.00  0.00           C
ATOM   1760  HA1 GLY A 697      31.890  46.510  57.720  1.00  0.00           H
ATOM   1761  HA2 GLY A 697      32.110  47.520  56.360  1.00  0.00           H
ATOM   1762  C   GLY A 697      30.160  46.710  56.540  1.00  0.00           C
ATOM   1763  O   GLY A 697      30.040  46.490  55.320  1.00  0.00           O
ATOM   1764  N   LEU A 698      29.150  46.550  57.340  1.00  0.00           N
ATOM   1765  HN  LEU A 698      29.270  46.810  58.300  1.00  0.00           H
ATOM   1766  CA  LEU A 698      27.780  46.230  56.890  1.00  0.00           C
ATOM   1767  HA  LEU A 698      27.750  45.310  56.320  1.00  0.00           H
ATOM   1768  CB  LEU A 698      26.880  46.210  58.160  1.00  0.00           C
ATOM   1769  HB1 LEU A 698      25.810  46.130  57.950  1.00  0.00           H
ATOM   1770  HB2 LEU A 698      26.990  47.210  58.630  1.00  0.00           H
ATOM   1771  CG  LEU A 698      27.230  45.080  59.170  1.00  0.00           C
ATOM   1772  HG  LEU A 698      28.260  45.250  59.560  1.00  0.00           H
ATOM   1773  CD1 LEU A 698      26.220  45.040  60.280  1.00  0.00           C
ATOM   1774 HD11 LEU A 698      26.480  44.290  61.060  1.00  0.00           H
ATOM   1775 HD12 LEU A 698      25.260  44.930  59.730  1.00  0.00           H
ATOM   1776 HD13 LEU A 698      26.250  46.060  60.720  1.00  0.00           H
ATOM   1777  CD2 LEU A 698      27.290  43.660  58.490  1.00  0.00           C
ATOM   1778 HD21 LEU A 698      26.380  43.440  57.890  1.00  0.00           H
ATOM   1779 HD22 LEU A 698      27.420  42.850  59.240  1.00  0.00           H
ATOM   1780 HD23 LEU A 698      28.230  43.660  57.890  1.00  0.00           H
ATOM   1781  C   LEU A 698      27.130  47.200  55.900  1.00  0.00           C
ATOM   1782  O   LEU A 698      26.600  46.800  54.850  1.00  0.00           O
ATOM   1783  N   TRP A 699      27.210  48.560  56.060  1.00  0.00           N
ATOM   1784  HN  TRP A 699      27.610  48.970  56.870  1.00  0.00           H
ATOM   1785  CA  TRP A 699      26.740  49.440  55.040  1.00  0.00           C
ATOM   1786  HA  TRP A 699      25.720  49.080  54.940  1.00  0.00           H
ATOM   1787  CB  TRP A 699      26.860  50.950  55.550  1.00  0.00           C
ATOM   1788  HB1 TRP A 699      27.240  51.620  54.740  1.00  0.00           H
ATOM   1789  HB2 TRP A 699      27.770  51.040  56.190  1.00  0.00           H
ATOM   1790  CG  TRP A 699      25.700  51.550  56.260  1.00  0.00           C
ATOM   1791  CD1 TRP A 699      25.680  51.750  57.590  1.00  0.00           C
ATOM   1792  HD1 TRP A 699      26.490  51.490  58.270  1.00  0.00           H
ATOM   1793  NE1 TRP A 699      24.440  52.410  57.940  1.00  0.00           N
ATOM   1794  HE1 TRP A 699      24.260  53.060  58.640  1.00  0.00           H
ATOM   1795  CE2 TRP A 699      23.720  52.530  56.840  1.00  0.00           C
ATOM   1796  CD2 TRP A 699      24.450  52.000  55.780  1.00  0.00           C
ATOM   1797  CE3 TRP A 699      23.890  52.020  54.530  1.00  0.00           C
ATOM   1798  HE3 TRP A 699      24.390  51.960  53.570  1.00  0.00           H
ATOM   1799  CZ3 TRP A 699      22.510  52.390  54.390  1.00  0.00           C
ATOM   1800  HZ3 TRP A 699      22.000  52.520  53.440  1.00  0.00           H
ATOM   1801  CZ2 TRP A 699      22.460  53.040  56.740  1.00  0.00           C
ATOM   1802  HZ2 TRP A 699      21.900  53.250  57.630  1.00  0.00           H
ATOM   1803  CH2 TRP A 699      21.830  52.820  55.530  1.00  0.00           C
ATOM   1804  HH2 TRP A 699      20.790  53.070  55.380  1.00  0.00           H
ATOM   1805  C   TRP A 699      27.550  49.280  53.740  1.00  0.00           C
ATOM   1806  O   TRP A 699      27.010  49.320  52.630  1.00  0.00           O
ATOM   1807  N   THR A 700      28.870  49.140  53.880  1.00  0.00           N
ATOM   1808  HN  THR A 700      29.230  49.090  54.800  1.00  0.00           H
ATOM   1809  CA  THR A 700      29.770  49.030  52.700  1.00  0.00           C
ATOM   1810  HA  THR A 700      29.640  49.880  52.030  1.00  0.00           H
ATOM   1811  CB  THR A 700      31.210  48.990  53.110  1.00  0.00           C
ATOM   1812  HB  THR A 700      31.460  48.230  53.870  1.00  0.00           H
ATOM   1813  OG1 THR A 700      31.610  50.200  53.720  1.00  0.00           O
ATOM   1814  HG1 THR A 700      31.170  50.220  54.560  1.00  0.00           H
ATOM   1815  CG2 THR A 700      32.130  48.790  51.900  1.00  0.00           C
ATOM   1816 HG21 THR A 700      33.110  48.460  52.320  1.00  0.00           H
ATOM   1817 HG22 THR A 700      32.350  49.640  51.210  1.00  0.00           H
ATOM   1818 HG23 THR A 700      31.810  47.960  51.240  1.00  0.00           H
ATOM   1819  C   THR A 700      29.420  47.740  51.910  1.00  0.00           C
ATOM   1820  O   THR A 700      29.320  47.750  50.650  1.00  0.00           O
ATOM   1821  N   SER A 701      29.170  46.580  52.640  1.00  0.00           N
ATOM   1822  HN  SER A 701      29.040  46.460  53.620  1.00  0.00           H
ATOM   1823  CA  SER A 701      28.750  45.380  52.020  1.00  0.00           C
ATOM   1824  HA  SER A 701      29.420  45.080  51.230  1.00  0.00           H
ATOM   1825  CB  SER A 701      28.620  44.230  53.110  1.00  0.00           C
ATOM   1826  HB1 SER A 701      27.980  44.480  53.990  1.00  0.00           H
ATOM   1827  HB2 SER A 701      29.660  44.130  53.510  1.00  0.00           H
ATOM   1828  OG  SER A 701      28.320  42.980  52.610  1.00  0.00           O
ATOM   1829  HG1 SER A 701      28.970  42.730  51.950  1.00  0.00           H
ATOM   1830  C   SER A 701      27.450  45.610  51.310  1.00  0.00           C
ATOM   1831  O   SER A 701      27.430  45.240  50.170  1.00  0.00           O
ATOM   1832  N   PHE A 702      26.490  46.230  51.970  1.00  0.00           N
ATOM   1833  HN  PHE A 702      26.500  46.550  52.910  1.00  0.00           H
ATOM   1834  CA  PHE A 702      25.220  46.540  51.380  1.00  0.00           C
ATOM   1835  HA  PHE A 702      24.780  45.600  51.100  1.00  0.00           H
ATOM   1836  CB  PHE A 702      24.350  47.190  52.490  1.00  0.00           C
ATOM   1837  HB1 PHE A 702      24.930  48.090  52.790  1.00  0.00           H
ATOM   1838  HB2 PHE A 702      24.260  46.480  53.340  1.00  0.00           H
ATOM   1839  CG  PHE A 702      22.960  47.610  52.100  1.00  0.00           C
ATOM   1840  CD1 PHE A 702      22.800  48.940  51.630  1.00  0.00           C
ATOM   1841  HD1 PHE A 702      23.620  49.620  51.460  1.00  0.00           H
ATOM   1842  CE1 PHE A 702      21.530  49.490  51.530  1.00  0.00           C
ATOM   1843  HE1 PHE A 702      21.360  50.520  51.250  1.00  0.00           H
ATOM   1844  CZ  PHE A 702      20.420  48.600  51.680  1.00  0.00           C
ATOM   1845  HZ  PHE A 702      19.390  48.900  51.560  1.00  0.00           H
ATOM   1846  CD2 PHE A 702      21.880  46.770  52.310  1.00  0.00           C
ATOM   1847  HD2 PHE A 702      21.980  45.740  52.620  1.00  0.00           H
ATOM   1848  CE2 PHE A 702      20.590  47.260  52.090  1.00  0.00           C
ATOM   1849  HE2 PHE A 702      19.760  46.610  52.320  1.00  0.00           H
ATOM   1850  C   PHE A 702      25.250  47.340  50.030  1.00  0.00           C
ATOM   1851  O   PHE A 702      24.740  46.940  49.000  1.00  0.00           O
ATOM   1852  N   LEU A 703      26.010  48.450  50.080  1.00  0.00           N
ATOM   1853  HN  LEU A 703      26.340  48.710  50.990  1.00  0.00           H
ATOM   1854  CA  LEU A 703      26.200  49.310  48.900  1.00  0.00           C
ATOM   1855  HA  LEU A 703      25.210  49.590  48.560  1.00  0.00           H
ATOM   1856  CB  LEU A 703      27.000  50.590  49.290  1.00  0.00           C
ATOM   1857  HB1 LEU A 703      27.310  51.160  48.390  1.00  0.00           H
ATOM   1858  HB2 LEU A 703      27.900  50.160  49.780  1.00  0.00           H
ATOM   1859  CG  LEU A 703      26.250  51.530  50.260  1.00  0.00           C
ATOM   1860  HG  LEU A 703      25.820  50.780  50.960  1.00  0.00           H
ATOM   1861  CD1 LEU A 703      27.160  52.440  51.130  1.00  0.00           C
ATOM   1862 HD11 LEU A 703      26.630  52.820  52.050  1.00  0.00           H
ATOM   1863 HD12 LEU A 703      27.430  53.240  50.410  1.00  0.00           H
ATOM   1864 HD13 LEU A 703      28.040  51.870  51.490  1.00  0.00           H
ATOM   1865  CD2 LEU A 703      25.120  52.270  49.500  1.00  0.00           C
ATOM   1866 HD21 LEU A 703      24.690  52.940  50.260  1.00  0.00           H
ATOM   1867 HD22 LEU A 703      24.440  51.460  49.180  1.00  0.00           H
ATOM   1868 HD23 LEU A 703      25.520  52.940  48.710  1.00  0.00           H
ATOM   1869  C   LEU A 703      26.890  48.630  47.750  1.00  0.00           C
ATOM   1870  O   LEU A 703      26.470  48.820  46.630  1.00  0.00           O
ATOM   1871  N   CYS A 704      27.940  47.770  48.020  1.00  0.00           N
ATOM   1872  HN  CYS A 704      28.360  47.880  48.910  1.00  0.00           H
ATOM   1873  CA  CYS A 704      28.440  46.820  47.110  1.00  0.00           C
ATOM   1874  HA  CYS A 704      28.950  47.390  46.350  1.00  0.00           H
ATOM   1875  CB  CYS A 704      29.520  45.910  47.730  1.00  0.00           C
ATOM   1876  HB1 CYS A 704      29.730  45.200  46.890  1.00  0.00           H
ATOM   1877  HB2 CYS A 704      29.040  45.390  48.590  1.00  0.00           H
ATOM   1878  SG  CYS A 704      31.010  46.840  48.130  1.00  0.00           S
ATOM   1879  HG1 CYS A 704      30.660  47.040  49.390  1.00  0.00           H
ATOM   1880  C   CYS A 704      27.400  45.920  46.460  1.00  0.00           C
ATOM   1881  O   CYS A 704      27.360  45.620  45.280  1.00  0.00           O
ATOM   1882  N   ILE A 705      26.460  45.390  47.240  1.00  0.00           N
ATOM   1883  HN  ILE A 705      26.500  45.430  48.230  1.00  0.00           H
ATOM   1884  CA  ILE A 705      25.380  44.510  46.720  1.00  0.00           C
ATOM   1885  HA  ILE A 705      25.810  43.690  46.170  1.00  0.00           H
ATOM   1886  CB  ILE A 705      24.760  43.790  47.950  1.00  0.00           C
ATOM   1887  HB  ILE A 705      24.510  44.530  48.750  1.00  0.00           H
ATOM   1888  CG2 ILE A 705      23.440  43.080  47.520  1.00  0.00           C
ATOM   1889 HG21 ILE A 705      23.070  42.380  48.290  1.00  0.00           H
ATOM   1890 HG22 ILE A 705      23.660  42.460  46.620  1.00  0.00           H
ATOM   1891 HG23 ILE A 705      22.660  43.820  47.230  1.00  0.00           H
ATOM   1892  CG1 ILE A 705      25.780  42.780  48.640  1.00  0.00           C
ATOM   1893 HG11 ILE A 705      26.810  43.140  48.450  1.00  0.00           H
ATOM   1894 HG12 ILE A 705      25.590  41.810  48.130  1.00  0.00           H
ATOM   1895  CD  ILE A 705      25.540  42.530  50.140  1.00  0.00           C
ATOM   1896  HD1 ILE A 705      25.410  43.470  50.710  1.00  0.00           H
ATOM   1897  HD2 ILE A 705      26.410  42.060  50.660  1.00  0.00           H
ATOM   1898  HD3 ILE A 705      24.640  41.930  50.310  1.00  0.00           H
ATOM   1899  C   ILE A 705      24.410  45.240  45.760  1.00  0.00           C
ATOM   1900  O   ILE A 705      24.040  44.630  44.700  1.00  0.00           O
ATOM   1901  N   VAL A 706      24.090  46.480  46.030  1.00  0.00           N
ATOM   1902  HN  VAL A 706      24.500  46.920  46.840  1.00  0.00           H
ATOM   1903  CA  VAL A 706      23.180  47.260  45.120  1.00  0.00           C
ATOM   1904  HA  VAL A 706      22.350  46.620  44.900  1.00  0.00           H
ATOM   1905  CB  VAL A 706      22.650  48.470  45.940  1.00  0.00           C
ATOM   1906  HB  VAL A 706      23.490  49.060  46.380  1.00  0.00           H
ATOM   1907  CG1 VAL A 706      21.680  49.410  45.210  1.00  0.00           C
ATOM   1908 HG11 VAL A 706      20.930  48.780  44.680  1.00  0.00           H
ATOM   1909 HG12 VAL A 706      22.340  50.040  44.570  1.00  0.00           H
ATOM   1910 HG13 VAL A 706      21.230  50.080  45.970  1.00  0.00           H
ATOM   1911  CG2 VAL A 706      21.770  47.800  47.060  1.00  0.00           C
ATOM   1912 HG21 VAL A 706      21.400  48.620  47.720  1.00  0.00           H
ATOM   1913 HG22 VAL A 706      22.190  47.090  47.780  1.00  0.00           H
ATOM   1914 HG23 VAL A 706      20.900  47.320  46.560  1.00  0.00           H
ATOM   1915  C   VAL A 706      23.990  47.770  43.940  1.00  0.00           C
ATOM   1916  O   VAL A 706      23.470  47.980  42.840  1.00  0.00           O
ATOM   1917  N   LEU A 707      25.390  47.880  44.080  1.00  0.00           N
ATOM   1918  HN  LEU A 707      25.750  47.800  45.000  1.00  0.00           H
ATOM   1919  CA  LEU A 707      26.230  48.300  42.990  1.00  0.00           C
ATOM   1920  HA  LEU A 707      25.800  49.230  42.630  1.00  0.00           H
ATOM   1921  CB  LEU A 707      27.690  48.600  43.290  1.00  0.00           C
ATOM   1922  HB1 LEU A 707      28.330  48.450  42.400  1.00  0.00           H
ATOM   1923  HB2 LEU A 707      28.030  47.770  43.940  1.00  0.00           H
ATOM   1924  CG  LEU A 707      27.890  50.000  43.900  1.00  0.00           C
ATOM   1925  HG  LEU A 707      27.060  50.080  44.630  1.00  0.00           H
ATOM   1926  CD1 LEU A 707      29.270  50.010  44.580  1.00  0.00           C
ATOM   1927 HD11 LEU A 707      29.350  50.950  45.160  1.00  0.00           H
ATOM   1928 HD12 LEU A 707      30.120  49.820  43.880  1.00  0.00           H
ATOM   1929 HD13 LEU A 707      29.290  49.170  45.300  1.00  0.00           H
ATOM   1930  CD2 LEU A 707      27.680  51.210  42.920  1.00  0.00           C
ATOM   1931 HD21 LEU A 707      27.780  52.210  43.420  1.00  0.00           H
ATOM   1932 HD22 LEU A 707      26.690  51.280  42.440  1.00  0.00           H
ATOM   1933 HD23 LEU A 707      28.350  51.070  42.050  1.00  0.00           H
ATOM   1934  C   LEU A 707      26.130  47.320  41.870  1.00  0.00           C
ATOM   1935  O   LEU A 707      25.980  47.650  40.700  1.00  0.00           O
ATOM   1936  N   VAL A 708      26.050  46.080  42.210  1.00  0.00           N
ATOM   1937  HN  VAL A 708      26.060  45.890  43.190  1.00  0.00           H
ATOM   1938  CA  VAL A 708      25.880  45.010  41.300  1.00  0.00           C
ATOM   1939  HA  VAL A 708      26.440  45.310  40.430  1.00  0.00           H
ATOM   1940  CB  VAL A 708      26.390  43.730  42.050  1.00  0.00           C
ATOM   1941  HB  VAL A 708      25.770  43.710  42.980  1.00  0.00           H
ATOM   1942  CG1 VAL A 708      26.160  42.530  41.170  1.00  0.00           C
ATOM   1943 HG11 VAL A 708      26.510  41.560  41.610  1.00  0.00           H
ATOM   1944 HG12 VAL A 708      26.730  42.620  40.220  1.00  0.00           H
ATOM   1945 HG13 VAL A 708      25.080  42.510  40.950  1.00  0.00           H
ATOM   1946  CG2 VAL A 708      27.820  43.900  42.350  1.00  0.00           C
ATOM   1947 HG21 VAL A 708      28.100  44.590  43.180  1.00  0.00           H
ATOM   1948 HG22 VAL A 708      28.360  44.250  41.440  1.00  0.00           H
ATOM   1949 HG23 VAL A 708      28.300  42.910  42.540  1.00  0.00           H
ATOM   1950  C   VAL A 708      24.380  44.930  40.890  1.00  0.00           C
ATOM   1951  O   VAL A 708      24.010  44.580  39.750  1.00  0.00           O
ATOM   1952  N   ALA A 709      23.440  45.160  41.820  1.00  0.00           N
ATOM   1953  HN  ALA A 709      23.680  45.300  42.770  1.00  0.00           H
ATOM   1954  CA  ALA A 709      22.090  44.730  41.580  1.00  0.00           C
ATOM   1955  HA  ALA A 709      22.090  43.760  41.100  1.00  0.00           H
ATOM   1956  CB  ALA A 709      21.390  44.530  42.920  1.00  0.00           C
ATOM   1957  HB1 ALA A 709      21.780  43.640  43.460  1.00  0.00           H
ATOM   1958  HB2 ALA A 709      20.320  44.300  42.700  1.00  0.00           H
ATOM   1959  HB3 ALA A 709      21.200  45.450  43.520  1.00  0.00           H
ATOM   1960  C   ALA A 709      21.350  45.740  40.630  1.00  0.00           C
ATOM   1961  O   ALA A 709      20.470  45.410  39.880  1.00  0.00           O
ATOM   1962  N   THR A 710      21.850  46.950  40.540  1.00  0.00           N
ATOM   1963  HN  THR A 710      22.560  47.160  41.200  1.00  0.00           H
ATOM   1964  CA  THR A 710      21.360  48.020  39.690  1.00  0.00           C
ATOM   1965  HA  THR A 710      20.480  47.740  39.120  1.00  0.00           H
ATOM   1966  CB  THR A 710      21.020  49.160  40.550  1.00  0.00           C
ATOM   1967  HB  THR A 710      20.730  50.080  39.990  1.00  0.00           H
ATOM   1968  OG1 THR A 710      22.180  49.700  41.270  1.00  0.00           O
ATOM   1969  HG1 THR A 710      22.420  49.010  41.870  1.00  0.00           H
ATOM   1970  CG2 THR A 710      19.910  48.740  41.610  1.00  0.00           C
ATOM   1971 HG21 THR A 710      19.060  48.250  41.070  1.00  0.00           H
ATOM   1972 HG22 THR A 710      19.650  49.670  42.150  1.00  0.00           H
ATOM   1973 HG23 THR A 710      20.310  48.070  42.390  1.00  0.00           H
ATOM   1974  C   THR A 710      22.370  48.430  38.600  1.00  0.00           C
ATOM   1975  O   THR A 710      22.080  49.460  37.930  1.00  0.00           O
ATOM   1976  N   ASP A 711      23.400  47.650  38.350  1.00  0.00           N
ATOM   1977  HN  ASP A 711      23.360  46.830  38.910  1.00  0.00           H
ATOM   1978  CA  ASP A 711      24.550  47.850  37.430  1.00  0.00           C
ATOM   1979  HA  ASP A 711      25.160  46.990  37.680  1.00  0.00           H
ATOM   1980  CB  ASP A 711      24.070  47.660  35.950  1.00  0.00           C
ATOM   1981  HB1 ASP A 711      23.270  48.350  35.580  1.00  0.00           H
ATOM   1982  HB2 ASP A 711      23.510  46.700  35.960  1.00  0.00           H
ATOM   1983  CG  ASP A 711      25.070  47.500  34.850  1.00  0.00           C
ATOM   1984  OD1 ASP A 711      25.800  48.450  34.560  1.00  0.00           O
ATOM   1985  OD2 ASP A 711      25.110  46.390  34.300  1.00  0.00           O
ATOM   1986  C   ASP A 711      25.360  49.080  37.480  1.00  0.00           C
ATOM   1987  O   ASP A 711      24.770  50.170  37.350  1.00  0.00           O
ATOM   1988  N   ALA A 712      26.670  48.960  37.710  1.00  0.00           N
ATOM   1989  HN  ALA A 712      27.040  48.040  37.590  1.00  0.00           H
ATOM   1990  CA  ALA A 712      27.540  50.110  37.930  1.00  0.00           C
ATOM   1991  HA  ALA A 712      26.980  50.980  38.210  1.00  0.00           H
ATOM   1992  CB  ALA A 712      28.520  49.660  39.030  1.00  0.00           C
ATOM   1993  HB1 ALA A 712      27.950  49.510  39.980  1.00  0.00           H
ATOM   1994  HB2 ALA A 712      29.090  50.580  39.280  1.00  0.00           H
ATOM   1995  HB3 ALA A 712      29.110  48.780  38.710  1.00  0.00           H
ATOM   1996  C   ALA A 712      28.390  50.380  36.690  1.00  0.00           C
ATOM   1997  O   ALA A 712      29.410  50.980  36.860  1.00  0.00           O
ATOM   1998  N   SER A 713      28.050  49.950  35.420  1.00  0.00           N
ATOM   1999  HN  SER A 713      27.230  49.380  35.350  1.00  0.00           H
ATOM   2000  CA  SER A 713      28.810  50.150  34.150  1.00  0.00           C
ATOM   2001  HA  SER A 713      29.720  49.580  34.290  1.00  0.00           H
ATOM   2002  CB  SER A 713      28.120  49.630  32.840  1.00  0.00           C
ATOM   2003  HB1 SER A 713      28.630  49.880  31.900  1.00  0.00           H
ATOM   2004  HB2 SER A 713      27.100  50.070  32.710  1.00  0.00           H
ATOM   2005  OG  SER A 713      28.020  48.250  32.840  1.00  0.00           O
ATOM   2006  HG1 SER A 713      27.340  48.080  33.500  1.00  0.00           H
ATOM   2007  C   SER A 713      29.070  51.600  33.850  1.00  0.00           C
ATOM   2008  O   SER A 713      30.230  52.000  33.600  1.00  0.00           O
ATOM   2009  N   SER A 714      28.070  52.540  33.960  1.00  0.00           N
ATOM   2010  HN  SER A 714      27.120  52.230  34.040  1.00  0.00           H
ATOM   2011  CA  SER A 714      28.200  53.950  33.890  1.00  0.00           C
ATOM   2012  HA  SER A 714      28.710  54.230  32.980  1.00  0.00           H
ATOM   2013  CB  SER A 714      26.790  54.580  34.120  1.00  0.00           C
ATOM   2014  HB1 SER A 714      26.190  54.470  33.190  1.00  0.00           H
ATOM   2015  HB2 SER A 714      26.830  55.680  34.250  1.00  0.00           H
ATOM   2016  OG  SER A 714      26.100  54.060  35.230  1.00  0.00           O
ATOM   2017  HG1 SER A 714      25.800  53.160  35.080  1.00  0.00           H
ATOM   2018  C   SER A 714      29.140  54.470  34.970  1.00  0.00           C
ATOM   2019  O   SER A 714      29.990  55.270  34.670  1.00  0.00           O
ATOM   2020  N   LEU A 715      28.970  54.030  36.220  1.00  0.00           N
ATOM   2021  HN  LEU A 715      28.380  53.260  36.430  1.00  0.00           H
ATOM   2022  CA  LEU A 715      29.670  54.590  37.390  1.00  0.00           C
ATOM   2023  HA  LEU A 715      29.510  55.660  37.470  1.00  0.00           H
ATOM   2024  CB  LEU A 715      29.150  53.910  38.670  1.00  0.00           C
ATOM   2025  HB1 LEU A 715      29.670  54.440  39.480  1.00  0.00           H
ATOM   2026  HB2 LEU A 715      29.440  52.840  38.670  1.00  0.00           H
ATOM   2027  CG  LEU A 715      27.650  54.070  38.790  1.00  0.00           C
ATOM   2028  HG  LEU A 715      27.150  53.520  37.970  1.00  0.00           H
ATOM   2029  CD1 LEU A 715      27.090  53.360  40.010  1.00  0.00           C
ATOM   2030 HD11 LEU A 715      27.400  53.840  40.960  1.00  0.00           H
ATOM   2031 HD12 LEU A 715      27.340  52.290  40.120  1.00  0.00           H
ATOM   2032 HD13 LEU A 715      25.980  53.400  39.950  1.00  0.00           H
ATOM   2033  CD2 LEU A 715      27.220  55.580  38.750  1.00  0.00           C
ATOM   2034 HD21 LEU A 715      27.960  56.140  39.370  1.00  0.00           H
ATOM   2035 HD22 LEU A 715      26.200  55.830  39.080  1.00  0.00           H
ATOM   2036 HD23 LEU A 715      27.230  55.890  37.680  1.00  0.00           H
ATOM   2037  C   LEU A 715      31.210  54.440  37.400  1.00  0.00           C
ATOM   2038  O   LEU A 715      31.990  55.300  37.840  1.00  0.00           O
ATOM   2039  N   VAL A 716      31.690  53.280  36.900  1.00  0.00           N
ATOM   2040  HN  VAL A 716      31.090  52.560  36.570  1.00  0.00           H
ATOM   2041  CA  VAL A 716      33.080  52.930  36.650  1.00  0.00           C
ATOM   2042  HA  VAL A 716      33.680  53.120  37.530  1.00  0.00           H
ATOM   2043  CB  VAL A 716      33.240  51.470  36.240  1.00  0.00           C
ATOM   2044  HB  VAL A 716      32.460  51.170  35.510  1.00  0.00           H
ATOM   2045  CG1 VAL A 716      34.620  51.170  35.630  1.00  0.00           C
ATOM   2046 HG11 VAL A 716      34.700  50.070  35.690  1.00  0.00           H
ATOM   2047 HG12 VAL A 716      35.500  51.500  36.230  1.00  0.00           H
ATOM   2048 HG13 VAL A 716      34.690  51.520  34.580  1.00  0.00           H
ATOM   2049  CG2 VAL A 716      33.220  50.580  37.490  1.00  0.00           C
ATOM   2050 HG21 VAL A 716      33.760  51.050  38.340  1.00  0.00           H
ATOM   2051 HG22 VAL A 716      33.610  49.570  37.270  1.00  0.00           H
ATOM   2052 HG23 VAL A 716      32.180  50.340  37.810  1.00  0.00           H
ATOM   2053  C   VAL A 716      33.730  53.820  35.610  1.00  0.00           C
ATOM   2054  O   VAL A 716      34.860  54.290  35.580  1.00  0.00           O
ATOM   2055  N   CYS A 717      32.900  54.050  34.600  1.00  0.00           N
ATOM   2056  HN  CYS A 717      32.010  53.620  34.590  1.00  0.00           H
ATOM   2057  CA  CYS A 717      33.380  54.860  33.440  1.00  0.00           C
ATOM   2058  HA  CYS A 717      34.320  54.470  33.070  1.00  0.00           H
ATOM   2059  CB  CYS A 717      32.410  54.710  32.220  1.00  0.00           C
ATOM   2060  HB1 CYS A 717      32.700  55.320  31.330  1.00  0.00           H
ATOM   2061  HB2 CYS A 717      31.370  54.960  32.500  1.00  0.00           H
ATOM   2062  SG  CYS A 717      32.380  53.040  31.560  1.00  0.00           S
ATOM   2063  HG1 CYS A 717      31.890  52.640  32.730  1.00  0.00           H
ATOM   2064  C   CYS A 717      33.690  56.300  33.670  1.00  0.00           C
ATOM   2065  O   CYS A 717      34.240  56.940  32.750  1.00  0.00           O
ATOM   2066  N   TYR A 718      33.330  56.850  34.840  1.00  0.00           N
ATOM   2067  HN  TYR A 718      32.770  56.290  35.420  1.00  0.00           H
ATOM   2068  CA  TYR A 718      33.500  58.240  35.170  1.00  0.00           C
ATOM   2069  HA  TYR A 718      33.680  58.900  34.330  1.00  0.00           H
ATOM   2070  CB  TYR A 718      32.290  58.620  36.140  1.00  0.00           C
ATOM   2071  HB1 TYR A 718      32.270  59.690  36.410  1.00  0.00           H
ATOM   2072  HB2 TYR A 718      32.300  58.060  37.110  1.00  0.00           H
ATOM   2073  CG  TYR A 718      30.900  58.220  35.530  1.00  0.00           C
ATOM   2074  CD1 TYR A 718      30.660  58.470  34.150  1.00  0.00           C
ATOM   2075  HD1 TYR A 718      31.420  58.900  33.510  1.00  0.00           H
ATOM   2076  CE1 TYR A 718      29.390  58.620  33.580  1.00  0.00           C
ATOM   2077  HE1 TYR A 718      29.240  58.970  32.580  1.00  0.00           H
ATOM   2078  CZ  TYR A 718      28.260  58.410  34.410  1.00  0.00           C
ATOM   2079  OH  TYR A 718      26.980  58.680  33.990  1.00  0.00           O
ATOM   2080  HH  TYR A 718      26.320  58.190  34.490  1.00  0.00           H
ATOM   2081  CD2 TYR A 718      29.770  58.040  36.350  1.00  0.00           C
ATOM   2082  HD2 TYR A 718      29.780  57.780  37.390  1.00  0.00           H
ATOM   2083  CE2 TYR A 718      28.490  57.960  35.740  1.00  0.00           C
ATOM   2084  HE2 TYR A 718      27.650  57.880  36.420  1.00  0.00           H
ATOM   2085  C   TYR A 718      34.740  58.350  36.140  1.00  0.00           C
ATOM   2086  O   TYR A 718      35.160  59.450  36.450  1.00  0.00           O
ATOM   2087  N   ILE A 719      35.280  57.160  36.500  1.00  0.00           N
ATOM   2088  HN  ILE A 719      34.940  56.290  36.160  1.00  0.00           H
ATOM   2089  CA  ILE A 719      36.680  57.190  37.000  1.00  0.00           C
ATOM   2090  HA  ILE A 719      36.860  58.150  37.450  1.00  0.00           H
ATOM   2091  CB  ILE A 719      36.980  56.070  38.000  1.00  0.00           C
ATOM   2092  HB  ILE A 719      37.080  55.120  37.440  1.00  0.00           H
ATOM   2093  CG2 ILE A 719      38.330  56.300  38.720  1.00  0.00           C
ATOM   2094 HG21 ILE A 719      38.340  55.600  39.590  1.00  0.00           H
ATOM   2095 HG22 ILE A 719      38.440  57.310  39.180  1.00  0.00           H
ATOM   2096 HG23 ILE A 719      39.140  56.060  38.000  1.00  0.00           H
ATOM   2097  CG1 ILE A 719      35.820  55.800  38.930  1.00  0.00           C
ATOM   2098 HG11 ILE A 719      35.990  54.920  39.590  1.00  0.00           H
ATOM   2099 HG12 ILE A 719      34.960  55.520  38.280  1.00  0.00           H
ATOM   2100  CD  ILE A 719      35.470  57.000  39.870  1.00  0.00           C
ATOM   2101  HD1 ILE A 719      35.070  57.740  39.150  1.00  0.00           H
ATOM   2102  HD2 ILE A 719      36.300  57.610  40.320  1.00  0.00           H
ATOM   2103  HD3 ILE A 719      34.720  56.770  40.650  1.00  0.00           H
ATOM   2104  C   ILE A 719      37.680  57.190  35.810  1.00  0.00           C
ATOM   2105  O   ILE A 719      37.500  56.430  34.820  1.00  0.00           O
ATOM   2106  N   THR A 720      38.710  58.090  35.800  1.00  0.00           N
ATOM   2107  HN  THR A 720      38.870  58.750  36.520  1.00  0.00           H
ATOM   2108  CA  THR A 720      39.720  58.280  34.750  1.00  0.00           C
ATOM   2109  HA  THR A 720      39.870  57.320  34.300  1.00  0.00           H
ATOM   2110  CB  THR A 720      39.440  59.350  33.660  1.00  0.00           C
ATOM   2111  HB  THR A 720      40.120  59.070  32.820  1.00  0.00           H
ATOM   2112  OG1 THR A 720      39.670  60.700  34.050  1.00  0.00           O
ATOM   2113  HG1 THR A 720      40.050  60.970  33.200  1.00  0.00           H
ATOM   2114  CG2 THR A 720      38.030  59.280  33.100  1.00  0.00           C
ATOM   2115 HG21 THR A 720      38.040  60.040  32.280  1.00  0.00           H
ATOM   2116 HG22 THR A 720      37.250  59.590  33.830  1.00  0.00           H
ATOM   2117 HG23 THR A 720      37.840  58.250  32.740  1.00  0.00           H
ATOM   2118  C   THR A 720      41.080  58.520  35.420  1.00  0.00           C
ATOM   2119  O   THR A 720      41.130  58.940  36.630  1.00  0.00           O
ATOM   2120  N   ARG A 721      42.140  58.340  34.650  1.00  0.00           N
ATOM   2121  HN  ARG A 721      41.950  57.890  33.780  1.00  0.00           H
ATOM   2122  CA  ARG A 721      43.540  58.450  35.080  1.00  0.00           C
ATOM   2123  HA  ARG A 721      43.610  57.650  35.790  1.00  0.00           H
ATOM   2124  CB  ARG A 721      44.360  58.120  33.840  1.00  0.00           C
ATOM   2125  HB1 ARG A 721      45.440  58.350  33.900  1.00  0.00           H
ATOM   2126  HB2 ARG A 721      43.850  58.600  32.960  1.00  0.00           H
ATOM   2127  CG  ARG A 721      44.180  56.600  33.290  1.00  0.00           C
ATOM   2128  HG1 ARG A 721      44.890  56.500  32.440  1.00  0.00           H
ATOM   2129  HG2 ARG A 721      43.150  56.370  32.940  1.00  0.00           H
ATOM   2130  CD  ARG A 721      44.510  55.420  34.220  1.00  0.00           C
ATOM   2131  HD1 ARG A 721      44.500  54.510  33.600  1.00  0.00           H
ATOM   2132  HD2 ARG A 721      43.800  55.390  35.060  1.00  0.00           H
ATOM   2133  NE  ARG A 721      45.900  55.680  34.770  1.00  0.00           N
ATOM   2134  HE  ARG A 721      46.450  56.460  34.440  1.00  0.00           H
ATOM   2135  CZ  ARG A 721      46.450  55.060  35.830  1.00  0.00           C
ATOM   2136  NH1 ARG A 721      45.790  54.040  36.390  1.00  0.00           N
ATOM   2137 HH11 ARG A 721      44.810  54.180  36.450  1.00  0.00           H
ATOM   2138 HH12 ARG A 721      46.360  53.490  37.000  1.00  0.00           H
ATOM   2139  NH2 ARG A 721      47.670  55.400  36.240  1.00  0.00           N
ATOM   2140 HH21 ARG A 721      48.090  56.200  35.800  1.00  0.00           H
ATOM   2141 HH22 ARG A 721      47.970  54.970  37.090  1.00  0.00           H
ATOM   2142  C   ARG A 721      44.100  59.690  35.850  1.00  0.00           C
ATOM   2143  O   ARG A 721      45.110  59.540  36.520  1.00  0.00           O
ATOM   2144  N   PHE A 722      43.510  60.910  35.680  1.00  0.00           N
ATOM   2145  HN  PHE A 722      42.930  61.030  34.870  1.00  0.00           H
ATOM   2146  CA  PHE A 722      43.730  62.150  36.490  1.00  0.00           C
ATOM   2147  HA  PHE A 722      44.740  62.500  36.330  1.00  0.00           H
ATOM   2148  CB  PHE A 722      42.750  63.260  36.050  1.00  0.00           C
ATOM   2149  HB1 PHE A 722      41.680  62.980  36.020  1.00  0.00           H
ATOM   2150  HB2 PHE A 722      43.030  63.410  34.980  1.00  0.00           H
ATOM   2151  CG  PHE A 722      42.930  64.570  36.840  1.00  0.00           C
ATOM   2152  CD1 PHE A 722      44.040  65.410  36.560  1.00  0.00           C
ATOM   2153  HD1 PHE A 722      44.660  65.060  35.740  1.00  0.00           H
ATOM   2154  CE1 PHE A 722      44.310  66.470  37.310  1.00  0.00           C
ATOM   2155  HE1 PHE A 722      45.190  67.080  37.160  1.00  0.00           H
ATOM   2156  CZ  PHE A 722      43.490  66.770  38.410  1.00  0.00           C
ATOM   2157  HZ  PHE A 722      43.800  67.540  39.090  1.00  0.00           H
ATOM   2158  CD2 PHE A 722      41.990  64.920  37.810  1.00  0.00           C
ATOM   2159  HD2 PHE A 722      41.140  64.350  38.120  1.00  0.00           H
ATOM   2160  CE2 PHE A 722      42.300  66.100  38.580  1.00  0.00           C
ATOM   2161  HE2 PHE A 722      41.590  66.460  39.300  1.00  0.00           H
ATOM   2162  C   PHE A 722      43.520  61.800  37.910  1.00  0.00           C
ATOM   2163  O   PHE A 722      44.380  62.060  38.800  1.00  0.00           O
ATOM   2164  N   THR A 723      42.360  61.120  38.200  1.00  0.00           N
ATOM   2165  HN  THR A 723      41.830  60.800  37.420  1.00  0.00           H
ATOM   2166  CA  THR A 723      41.750  60.920  39.490  1.00  0.00           C
ATOM   2167  HA  THR A 723      41.800  61.820  40.080  1.00  0.00           H
ATOM   2168  CB  THR A 723      40.290  60.670  39.330  1.00  0.00           C
ATOM   2169  HB  THR A 723      40.040  59.890  38.590  1.00  0.00           H
ATOM   2170  OG1 THR A 723      39.530  61.820  39.030  1.00  0.00           O
ATOM   2171  HG1 THR A 723      39.150  61.680  38.160  1.00  0.00           H
ATOM   2172  CG2 THR A 723      39.660  60.120  40.690  1.00  0.00           C
ATOM   2173 HG21 THR A 723      38.620  59.850  40.410  1.00  0.00           H
ATOM   2174 HG22 THR A 723      39.780  60.920  41.440  1.00  0.00           H
ATOM   2175 HG23 THR A 723      40.160  59.150  40.950  1.00  0.00           H
ATOM   2176  C   THR A 723      42.450  59.740  40.120  1.00  0.00           C
ATOM   2177  O   THR A 723      43.010  59.840  41.210  1.00  0.00           O
ATOM   2178  N   GLU A 724      42.630  58.660  39.360  1.00  0.00           N
ATOM   2179  HN  GLU A 724      42.290  58.640  38.420  1.00  0.00           H
ATOM   2180  CA  GLU A 724      43.340  57.490  39.760  1.00  0.00           C
ATOM   2181  HA  GLU A 724      42.880  57.020  40.610  1.00  0.00           H
ATOM   2182  CB  GLU A 724      43.410  56.510  38.600  1.00  0.00           C
ATOM   2183  HB1 GLU A 724      44.110  55.680  38.800  1.00  0.00           H
ATOM   2184  HB2 GLU A 724      43.910  56.910  37.690  1.00  0.00           H
ATOM   2185  CG  GLU A 724      42.060  55.880  38.250  1.00  0.00           C
ATOM   2186  HG1 GLU A 724      41.270  56.620  38.000  1.00  0.00           H
ATOM   2187  HG2 GLU A 724      41.680  55.270  39.090  1.00  0.00           H
ATOM   2188  CD  GLU A 724      42.110  55.010  37.080  1.00  0.00           C
ATOM   2189  OE1 GLU A 724      42.990  54.150  37.120  1.00  0.00           O
ATOM   2190  OE2 GLU A 724      41.360  55.150  36.130  1.00  0.00           O
ATOM   2191  C   GLU A 724      44.760  57.800  40.260  1.00  0.00           C
ATOM   2192  O   GLU A 724      45.120  57.440  41.370  1.00  0.00           O
ATOM   2193  N   GLU A 725      45.550  58.450  39.400  1.00  0.00           N
ATOM   2194  HN  GLU A 725      45.200  58.680  38.490  1.00  0.00           H
ATOM   2195  CA  GLU A 725      46.920  58.830  39.610  1.00  0.00           C
ATOM   2196  HA  GLU A 725      47.470  57.980  39.960  1.00  0.00           H
ATOM   2197  CB  GLU A 725      47.510  59.350  38.310  1.00  0.00           C
ATOM   2198  HB1 GLU A 725      46.920  60.240  37.990  1.00  0.00           H
ATOM   2199  HB2 GLU A 725      47.380  58.590  37.510  1.00  0.00           H
ATOM   2200  CG  GLU A 725      49.040  59.620  38.260  1.00  0.00           C
ATOM   2201  HG1 GLU A 725      49.590  58.700  38.590  1.00  0.00           H
ATOM   2202  HG2 GLU A 725      49.260  60.480  38.930  1.00  0.00           H
ATOM   2203  CD  GLU A 725      49.470  59.770  36.800  1.00  0.00           C
ATOM   2204  OE1 GLU A 725      49.330  60.900  36.180  1.00  0.00           O
ATOM   2205  OE2 GLU A 725      49.860  58.810  36.150  1.00  0.00           O
ATOM   2206  C   GLU A 725      47.100  59.810  40.680  1.00  0.00           C
ATOM   2207  O   GLU A 725      47.970  59.650  41.550  1.00  0.00           O
ATOM   2208  N   ALA A 726      46.300  60.810  40.720  1.00  0.00           N
ATOM   2209  HN  ALA A 726      45.480  60.930  40.170  1.00  0.00           H
ATOM   2210  CA  ALA A 726      46.460  61.800  41.750  1.00  0.00           C
ATOM   2211  HA  ALA A 726      47.480  62.140  41.750  1.00  0.00           H
ATOM   2212  CB  ALA A 726      45.700  63.070  41.440  1.00  0.00           C
ATOM   2213  HB1 ALA A 726      45.990  63.860  42.160  1.00  0.00           H
ATOM   2214  HB2 ALA A 726      44.620  62.830  41.570  1.00  0.00           H
ATOM   2215  HB3 ALA A 726      45.680  63.380  40.370  1.00  0.00           H
ATOM   2216  C   ALA A 726      46.140  61.340  43.170  1.00  0.00           C
ATOM   2217  O   ALA A 726      46.930  61.660  44.030  1.00  0.00           O
ATOM   2218  N   PHE A 727      45.040  60.550  43.320  1.00  0.00           N
ATOM   2219  HN  PHE A 727      44.440  60.310  42.560  1.00  0.00           H
ATOM   2220  CA  PHE A 727      44.720  59.840  44.550  1.00  0.00           C
ATOM   2221  HA  PHE A 727      44.640  60.580  45.320  1.00  0.00           H
ATOM   2222  CB  PHE A 727      43.330  59.100  44.360  1.00  0.00           C
ATOM   2223  HB1 PHE A 727      43.430  58.160  43.780  1.00  0.00           H
ATOM   2224  HB2 PHE A 727      42.520  59.700  43.890  1.00  0.00           H
ATOM   2225  CG  PHE A 727      42.800  58.800  45.710  1.00  0.00           C
ATOM   2226  CD1 PHE A 727      42.480  57.460  46.150  1.00  0.00           C
ATOM   2227  HD1 PHE A 727      42.830  56.660  45.520  1.00  0.00           H
ATOM   2228  CE1 PHE A 727      41.890  57.230  47.340  1.00  0.00           C
ATOM   2229  HE1 PHE A 727      41.680  56.200  47.580  1.00  0.00           H
ATOM   2230  CZ  PHE A 727      41.650  58.260  48.290  1.00  0.00           C
ATOM   2231  HZ  PHE A 727      41.000  58.240  49.160  1.00  0.00           H
ATOM   2232  CD2 PHE A 727      42.390  59.820  46.620  1.00  0.00           C
ATOM   2233  HD2 PHE A 727      42.530  60.850  46.300  1.00  0.00           H
ATOM   2234  CE2 PHE A 727      41.900  59.570  47.900  1.00  0.00           C
ATOM   2235  HE2 PHE A 727      41.620  60.420  48.500  1.00  0.00           H
ATOM   2236  C   PHE A 727      45.830  58.780  44.910  1.00  0.00           C
ATOM   2237  O   PHE A 727      46.250  58.720  46.070  1.00  0.00           O
ATOM   2238  N   ALA A 728      46.370  58.020  43.950  1.00  0.00           N
ATOM   2239  HN  ALA A 728      45.920  57.940  43.070  1.00  0.00           H
ATOM   2240  CA  ALA A 728      47.460  57.060  44.210  1.00  0.00           C
ATOM   2241  HA  ALA A 728      47.080  56.340  44.920  1.00  0.00           H
ATOM   2242  CB  ALA A 728      47.760  56.400  42.870  1.00  0.00           C
ATOM   2243  HB1 ALA A 728      48.040  57.170  42.100  1.00  0.00           H
ATOM   2244  HB2 ALA A 728      46.870  55.980  42.360  1.00  0.00           H
ATOM   2245  HB3 ALA A 728      48.590  55.670  42.900  1.00  0.00           H
ATOM   2246  C   ALA A 728      48.710  57.690  44.730  1.00  0.00           C
ATOM   2247  O   ALA A 728      49.360  57.150  45.600  1.00  0.00           O
ATOM   2248  N   ALA A 729      49.040  58.870  44.180  1.00  0.00           N
ATOM   2249  HN  ALA A 729      48.450  59.260  43.480  1.00  0.00           H
ATOM   2250  CA  ALA A 729      50.200  59.650  44.580  1.00  0.00           C
ATOM   2251  HA  ALA A 729      51.000  58.920  44.550  1.00  0.00           H
ATOM   2252  CB  ALA A 729      50.400  60.810  43.590  1.00  0.00           C
ATOM   2253  HB1 ALA A 729      50.310  60.520  42.520  1.00  0.00           H
ATOM   2254  HB2 ALA A 729      51.480  61.070  43.710  1.00  0.00           H
ATOM   2255  HB3 ALA A 729      49.680  61.600  43.860  1.00  0.00           H
ATOM   2256  C   ALA A 729      50.030  60.050  46.100  1.00  0.00           C
ATOM   2257  O   ALA A 729      50.970  60.000  46.950  1.00  0.00           O
ATOM   2258  N   LEU A 730      48.810  60.420  46.560  1.00  0.00           N
ATOM   2259  HN  LEU A 730      48.030  60.500  45.960  1.00  0.00           H
ATOM   2260  CA  LEU A 730      48.560  60.760  47.960  1.00  0.00           C
ATOM   2261  HA  LEU A 730      49.090  61.670  48.190  1.00  0.00           H
ATOM   2262  CB  LEU A 730      47.060  60.970  48.230  1.00  0.00           C
ATOM   2263  HB1 LEU A 730      46.570  60.000  48.010  1.00  0.00           H
ATOM   2264  HB2 LEU A 730      46.740  61.740  47.510  1.00  0.00           H
ATOM   2265  CG  LEU A 730      46.700  61.340  49.740  1.00  0.00           C
ATOM   2266  HG  LEU A 730      47.040  60.480  50.350  1.00  0.00           H
ATOM   2267  CD1 LEU A 730      47.550  62.510  50.270  1.00  0.00           C
ATOM   2268 HD11 LEU A 730      48.620  62.200  50.200  1.00  0.00           H
ATOM   2269 HD12 LEU A 730      47.320  62.700  51.340  1.00  0.00           H
ATOM   2270 HD13 LEU A 730      47.430  63.490  49.750  1.00  0.00           H
ATOM   2271  CD2 LEU A 730      45.240  61.520  49.960  1.00  0.00           C
ATOM   2272 HD21 LEU A 730      44.880  62.570  49.840  1.00  0.00           H
ATOM   2273 HD22 LEU A 730      44.830  61.160  50.930  1.00  0.00           H
ATOM   2274 HD23 LEU A 730      44.650  60.940  49.230  1.00  0.00           H
ATOM   2275  C   LEU A 730      49.000  59.670  48.960  1.00  0.00           C
ATOM   2276  O   LEU A 730      49.720  59.870  49.960  1.00  0.00           O
ATOM   2277  N   ILE A 731      48.650  58.380  48.640  1.00  0.00           N
ATOM   2278  HN  ILE A 731      48.050  58.290  47.850  1.00  0.00           H
ATOM   2279  CA  ILE A 731      48.980  57.260  49.360  1.00  0.00           C
ATOM   2280  HA  ILE A 731      48.700  57.520  50.370  1.00  0.00           H
ATOM   2281  CB  ILE A 731      48.310  55.980  48.890  1.00  0.00           C
ATOM   2282  HB  ILE A 731      48.760  55.560  47.960  1.00  0.00           H
ATOM   2283  CG2 ILE A 731      48.520  54.830  49.940  1.00  0.00           C
ATOM   2284 HG21 ILE A 731      48.320  53.800  49.590  1.00  0.00           H
ATOM   2285 HG22 ILE A 731      47.990  55.150  50.850  1.00  0.00           H
ATOM   2286 HG23 ILE A 731      49.620  54.810  50.130  1.00  0.00           H
ATOM   2287  CG1 ILE A 731      46.800  56.280  48.560  1.00  0.00           C
ATOM   2288 HG11 ILE A 731      46.380  55.320  48.160  1.00  0.00           H
ATOM   2289 HG12 ILE A 731      46.770  57.130  47.850  1.00  0.00           H
ATOM   2290  CD  ILE A 731      45.880  56.690  49.740  1.00  0.00           C
ATOM   2291  HD1 ILE A 731      46.380  57.440  50.380  1.00  0.00           H
ATOM   2292  HD2 ILE A 731      45.530  55.870  50.390  1.00  0.00           H
ATOM   2293  HD3 ILE A 731      44.960  57.160  49.350  1.00  0.00           H
ATOM   2294  C   ILE A 731      50.520  57.060  49.360  1.00  0.00           C
ATOM   2295  O   ILE A 731      51.120  56.690  50.390  1.00  0.00           O
ATOM   2296  N   CYS A 732      51.180  57.250  48.200  1.00  0.00           N
ATOM   2297  HN  CYS A 732      50.670  57.560  47.390  1.00  0.00           H
ATOM   2298  CA  CYS A 732      52.610  57.130  48.070  1.00  0.00           C
ATOM   2299  HA  CYS A 732      52.780  56.070  48.230  1.00  0.00           H
ATOM   2300  CB  CYS A 732      53.090  57.510  46.600  1.00  0.00           C
ATOM   2301  HB1 CYS A 732      54.200  57.400  46.580  1.00  0.00           H
ATOM   2302  HB2 CYS A 732      52.770  58.560  46.410  1.00  0.00           H
ATOM   2303  SG  CYS A 732      52.430  56.370  45.340  1.00  0.00           S
ATOM   2304  HG1 CYS A 732      51.190  56.800  45.540  1.00  0.00           H
ATOM   2305  C   CYS A 732      53.400  58.070  49.010  1.00  0.00           C
ATOM   2306  O   CYS A 732      54.280  57.680  49.820  1.00  0.00           O
ATOM   2307  N   ILE A 733      52.980  59.360  49.110  1.00  0.00           N
ATOM   2308  HN  ILE A 733      52.210  59.580  48.500  1.00  0.00           H
ATOM   2309  CA  ILE A 733      53.370  60.310  50.150  1.00  0.00           C
ATOM   2310  HA  ILE A 733      54.440  60.380  50.130  1.00  0.00           H
ATOM   2311  CB  ILE A 733      53.040  61.810  49.790  1.00  0.00           C
ATOM   2312  HB  ILE A 733      51.930  61.790  49.910  1.00  0.00           H
ATOM   2313  CG2 ILE A 733      53.590  62.850  50.710  1.00  0.00           C
ATOM   2314 HG21 ILE A 733      54.670  62.690  50.910  1.00  0.00           H
ATOM   2315 HG22 ILE A 733      53.010  62.740  51.670  1.00  0.00           H
ATOM   2316 HG23 ILE A 733      53.530  63.880  50.280  1.00  0.00           H
ATOM   2317  CG1 ILE A 733      53.450  62.010  48.310  1.00  0.00           C
ATOM   2318 HG11 ILE A 733      53.070  63.040  48.090  1.00  0.00           H
ATOM   2319 HG12 ILE A 733      52.970  61.320  47.600  1.00  0.00           H
ATOM   2320  CD  ILE A 733      54.980  62.000  48.050  1.00  0.00           C
ATOM   2321  HD1 ILE A 733      55.530  62.750  48.670  1.00  0.00           H
ATOM   2322  HD2 ILE A 733      55.250  62.420  47.060  1.00  0.00           H
ATOM   2323  HD3 ILE A 733      55.470  61.000  48.140  1.00  0.00           H
ATOM   2324  C   ILE A 733      53.030  59.920  51.640  1.00  0.00           C
ATOM   2325  O   ILE A 733      53.750  60.180  52.580  1.00  0.00           O
ATOM   2326  N   ILE A 734      51.760  59.400  51.930  1.00  0.00           N
ATOM   2327  HN  ILE A 734      51.060  59.320  51.220  1.00  0.00           H
ATOM   2328  CA  ILE A 734      51.390  59.000  53.240  1.00  0.00           C
ATOM   2329  HA  ILE A 734      51.700  59.810  53.900  1.00  0.00           H
ATOM   2330  CB  ILE A 734      49.850  58.720  53.500  1.00  0.00           C
ATOM   2331  HB  ILE A 734      49.470  58.020  52.720  1.00  0.00           H
ATOM   2332  CG2 ILE A 734      49.610  58.100  54.850  1.00  0.00           C
ATOM   2333 HG21 ILE A 734      49.820  58.860  55.640  1.00  0.00           H
ATOM   2334 HG22 ILE A 734      50.170  57.160  55.060  1.00  0.00           H
ATOM   2335 HG23 ILE A 734      48.580  57.690  54.860  1.00  0.00           H
ATOM   2336  CG1 ILE A 734      49.040  60.110  53.290  1.00  0.00           C
ATOM   2337 HG11 ILE A 734      49.270  60.720  52.400  1.00  0.00           H
ATOM   2338 HG12 ILE A 734      49.430  60.700  54.140  1.00  0.00           H
ATOM   2339  CD  ILE A 734      47.510  59.910  53.510  1.00  0.00           C
ATOM   2340  HD1 ILE A 734      47.220  59.400  54.440  1.00  0.00           H
ATOM   2341  HD2 ILE A 734      47.180  59.360  52.600  1.00  0.00           H
ATOM   2342  HD3 ILE A 734      47.100  60.950  53.480  1.00  0.00           H
ATOM   2343  C   ILE A 734      52.290  57.860  53.710  1.00  0.00           C
ATOM   2344  O   ILE A 734      52.750  57.820  54.830  1.00  0.00           O
ATOM   2345  N   PHE A 735      52.630  56.900  52.870  1.00  0.00           N
ATOM   2346  HN  PHE A 735      52.360  56.860  51.910  1.00  0.00           H
ATOM   2347  CA  PHE A 735      53.530  55.870  53.290  1.00  0.00           C
ATOM   2348  HA  PHE A 735      53.110  55.300  54.110  1.00  0.00           H
ATOM   2349  CB  PHE A 735      53.670  54.750  52.200  1.00  0.00           C
ATOM   2350  HB1 PHE A 735      54.470  54.050  52.490  1.00  0.00           H
ATOM   2351  HB2 PHE A 735      54.060  55.280  51.310  1.00  0.00           H
ATOM   2352  CG  PHE A 735      52.440  53.950  51.960  1.00  0.00           C
ATOM   2353  CD1 PHE A 735      52.340  53.030  50.920  1.00  0.00           C
ATOM   2354  HD1 PHE A 735      53.180  52.960  50.240  1.00  0.00           H
ATOM   2355  CE1 PHE A 735      51.290  52.190  50.780  1.00  0.00           C
ATOM   2356  HE1 PHE A 735      51.300  51.540  49.910  1.00  0.00           H
ATOM   2357  CZ  PHE A 735      50.200  52.210  51.680  1.00  0.00           C
ATOM   2358  HZ  PHE A 735      49.410  51.490  51.610  1.00  0.00           H
ATOM   2359  CD2 PHE A 735      51.240  54.100  52.790  1.00  0.00           C
ATOM   2360  HD2 PHE A 735      51.150  54.900  53.510  1.00  0.00           H
ATOM   2361  CE2 PHE A 735      50.210  53.190  52.660  1.00  0.00           C
ATOM   2362  HE2 PHE A 735      49.250  53.310  53.140  1.00  0.00           H
ATOM   2363  C   PHE A 735      54.950  56.230  53.720  1.00  0.00           C
ATOM   2364  O   PHE A 735      55.490  55.790  54.770  1.00  0.00           O
ATOM   2365  N   ILE A 736      55.720  57.100  52.950  1.00  0.00           N
ATOM   2366  HN  ILE A 736      55.320  57.510  52.140  1.00  0.00           H
ATOM   2367  CA  ILE A 736      57.060  57.640  53.300  1.00  0.00           C
ATOM   2368  HA  ILE A 736      57.560  56.720  53.570  1.00  0.00           H
ATOM   2369  CB  ILE A 736      57.820  58.310  52.200  1.00  0.00           C
ATOM   2370  HB  ILE A 736      58.830  58.630  52.540  1.00  0.00           H
ATOM   2371  CG2 ILE A 736      58.290  57.250  51.170  1.00  0.00           C
ATOM   2372 HG21 ILE A 736      59.080  56.550  51.480  1.00  0.00           H
ATOM   2373 HG22 ILE A 736      58.790  57.780  50.330  1.00  0.00           H
ATOM   2374 HG23 ILE A 736      57.480  56.620  50.740  1.00  0.00           H
ATOM   2375  CG1 ILE A 736      57.020  59.520  51.610  1.00  0.00           C
ATOM   2376 HG11 ILE A 736      57.230  60.410  52.250  1.00  0.00           H
ATOM   2377 HG12 ILE A 736      55.940  59.290  51.730  1.00  0.00           H
ATOM   2378  CD  ILE A 736      57.230  59.880  50.140  1.00  0.00           C
ATOM   2379  HD1 ILE A 736      56.970  60.910  49.800  1.00  0.00           H
ATOM   2380  HD2 ILE A 736      56.590  59.280  49.460  1.00  0.00           H
ATOM   2381  HD3 ILE A 736      58.310  59.710  49.910  1.00  0.00           H
ATOM   2382  C   ILE A 736      57.080  58.490  54.500  1.00  0.00           C
ATOM   2383  O   ILE A 736      57.940  58.380  55.300  1.00  0.00           O
ATOM   2384  N   TYR A 737      56.090  59.360  54.760  1.00  0.00           N
ATOM   2385  HN  TYR A 737      55.360  59.490  54.090  1.00  0.00           H
ATOM   2386  CA  TYR A 737      55.830  60.160  55.940  1.00  0.00           C
ATOM   2387  HA  TYR A 737      56.710  60.670  56.300  1.00  0.00           H
ATOM   2388  CB  TYR A 737      54.730  61.110  55.610  1.00  0.00           C
ATOM   2389  HB1 TYR A 737      53.820  60.480  55.750  1.00  0.00           H
ATOM   2390  HB2 TYR A 737      54.720  61.550  54.590  1.00  0.00           H
ATOM   2391  CG  TYR A 737      54.750  62.210  56.660  1.00  0.00           C
ATOM   2392  CD1 TYR A 737      55.400  63.380  56.260  1.00  0.00           C
ATOM   2393  HD1 TYR A 737      55.750  63.450  55.240  1.00  0.00           H
ATOM   2394  CE1 TYR A 737      55.500  64.460  57.140  1.00  0.00           C
ATOM   2395  HE1 TYR A 737      56.040  65.380  56.950  1.00  0.00           H
ATOM   2396  CZ  TYR A 737      54.860  64.340  58.420  1.00  0.00           C
ATOM   2397  OH  TYR A 737      54.890  65.380  59.380  1.00  0.00           O
ATOM   2398  HH  TYR A 737      54.740  64.950  60.230  1.00  0.00           H
ATOM   2399  CD2 TYR A 737      54.080  62.190  57.840  1.00  0.00           C
ATOM   2400  HD2 TYR A 737      53.540  61.290  58.110  1.00  0.00           H
ATOM   2401  CE2 TYR A 737      53.990  63.290  58.650  1.00  0.00           C
ATOM   2402  HE2 TYR A 737      53.470  63.150  59.590  1.00  0.00           H
ATOM   2403  C   TYR A 737      55.600  59.270  57.210  1.00  0.00           C
ATOM   2404  O   TYR A 737      56.160  59.560  58.290  1.00  0.00           O
ATOM   2405  N   GLU A 738      54.850  58.120  57.060  1.00  0.00           N
ATOM   2406  HN  GLU A 738      54.280  57.970  56.260  1.00  0.00           H
ATOM   2407  CA  GLU A 738      54.750  57.130  58.100  1.00  0.00           C
ATOM   2408  HA  GLU A 738      54.420  57.520  59.050  1.00  0.00           H
ATOM   2409  CB  GLU A 738      53.580  56.140  57.720  1.00  0.00           C
ATOM   2410  HB1 GLU A 738      53.640  55.170  58.250  1.00  0.00           H
ATOM   2411  HB2 GLU A 738      53.690  55.860  56.650  1.00  0.00           H
ATOM   2412  CG  GLU A 738      52.130  56.690  57.840  1.00  0.00           C
ATOM   2413  HG1 GLU A 738      51.450  55.990  57.300  1.00  0.00           H
ATOM   2414  HG2 GLU A 738      52.020  57.670  57.320  1.00  0.00           H
ATOM   2415  CD  GLU A 738      51.470  56.660  59.260  1.00  0.00           C
ATOM   2416  OE1 GLU A 738      50.380  56.070  59.460  1.00  0.00           O
ATOM   2417  OE2 GLU A 738      52.050  57.190  60.260  1.00  0.00           O
ATOM   2418  C   GLU A 738      56.000  56.440  58.460  1.00  0.00           C
ATOM   2419  O   GLU A 738      56.220  56.260  59.660  1.00  0.00           O
ATOM   2420  N   ALA A 739      56.850  56.080  57.510  1.00  0.00           N
ATOM   2421  HN  ALA A 739      56.480  56.100  56.580  1.00  0.00           H
ATOM   2422  CA  ALA A 739      58.120  55.430  57.730  1.00  0.00           C
ATOM   2423  HA  ALA A 739      58.030  54.550  58.360  1.00  0.00           H
ATOM   2424  CB  ALA A 739      58.720  55.050  56.260  1.00  0.00           C
ATOM   2425  HB1 ALA A 739      59.600  54.400  56.450  1.00  0.00           H
ATOM   2426  HB2 ALA A 739      59.080  55.970  55.750  1.00  0.00           H
ATOM   2427  HB3 ALA A 739      58.020  54.490  55.600  1.00  0.00           H
ATOM   2428  C   ALA A 739      59.100  56.530  58.360  1.00  0.00           C
ATOM   2429  O   ALA A 739      59.970  56.170  59.220  1.00  0.00           O
ATOM   2430  N   LEU A 740      58.920  57.850  57.990  1.00  0.00           N
ATOM   2431  HN  LEU A 740      58.150  58.030  57.390  1.00  0.00           H
ATOM   2432  CA  LEU A 740      59.660  59.060  58.500  1.00  0.00           C
ATOM   2433  HA  LEU A 740      60.740  59.000  58.460  1.00  0.00           H
ATOM   2434  CB  LEU A 740      59.240  60.330  57.750  1.00  0.00           C
ATOM   2435  HB1 LEU A 740      58.160  60.460  57.890  1.00  0.00           H
ATOM   2436  HB2 LEU A 740      59.370  59.990  56.690  1.00  0.00           H
ATOM   2437  CG  LEU A 740      59.910  61.680  58.010  1.00  0.00           C
ATOM   2438  HG  LEU A 740      59.620  62.120  59.000  1.00  0.00           H
ATOM   2439  CD1 LEU A 740      61.390  61.560  57.820  1.00  0.00           C
ATOM   2440 HD11 LEU A 740      61.880  62.540  58.010  1.00  0.00           H
ATOM   2441 HD12 LEU A 740      61.650  61.300  56.780  1.00  0.00           H
ATOM   2442 HD13 LEU A 740      61.900  60.820  58.480  1.00  0.00           H
ATOM   2443  CD2 LEU A 740      59.380  62.790  57.050  1.00  0.00           C
ATOM   2444 HD21 LEU A 740      59.930  63.750  57.210  1.00  0.00           H
ATOM   2445 HD22 LEU A 740      58.280  62.860  57.150  1.00  0.00           H
ATOM   2446 HD23 LEU A 740      59.630  62.440  56.020  1.00  0.00           H
ATOM   2447  C   LEU A 740      59.270  59.190  60.000  1.00  0.00           C
ATOM   2448  O   LEU A 740      60.110  59.350  60.860  1.00  0.00           O
ATOM   2449  N   GLU A 741      57.980  59.150  60.320  1.00  0.00           N
ATOM   2450  HN  GLU A 741      57.370  59.140  59.540  1.00  0.00           H
ATOM   2451  CA  GLU A 741      57.420  59.200  61.630  1.00  0.00           C
ATOM   2452  HA  GLU A 741      57.780  60.100  62.100  1.00  0.00           H
ATOM   2453  CB  GLU A 741      55.890  59.220  61.580  1.00  0.00           C
ATOM   2454  HB1 GLU A 741      55.570  59.250  62.640  1.00  0.00           H
ATOM   2455  HB2 GLU A 741      55.550  58.240  61.170  1.00  0.00           H
ATOM   2456  CG  GLU A 741      55.150  60.470  60.940  1.00  0.00           C
ATOM   2457  HG1 GLU A 741      54.650  60.260  59.970  1.00  0.00           H
ATOM   2458  HG2 GLU A 741      55.850  61.300  60.690  1.00  0.00           H
ATOM   2459  CD  GLU A 741      54.130  60.980  61.870  1.00  0.00           C
ATOM   2460  OE1 GLU A 741      53.130  60.250  62.230  1.00  0.00           O
ATOM   2461  OE2 GLU A 741      54.170  62.160  62.380  1.00  0.00           O
ATOM   2462  C   GLU A 741      57.870  58.070  62.480  1.00  0.00           C
ATOM   2463  O   GLU A 741      58.130  58.170  63.680  1.00  0.00           O
ATOM   2464  N   LYS A 742      57.950  56.820  61.890  1.00  0.00           N
ATOM   2465  HN  LYS A 742      57.710  56.570  60.950  1.00  0.00           H
ATOM   2466  CA  LYS A 742      58.630  55.700  62.590  1.00  0.00           C
ATOM   2467  HA  LYS A 742      58.100  55.540  63.530  1.00  0.00           H
ATOM   2468  CB  LYS A 742      58.330  54.430  61.820  1.00  0.00           C
ATOM   2469  HB1 LYS A 742      58.580  54.620  60.750  1.00  0.00           H
ATOM   2470  HB2 LYS A 742      57.240  54.250  61.850  1.00  0.00           H
ATOM   2471  CG  LYS A 742      58.980  53.140  62.400  1.00  0.00           C
ATOM   2472  HG1 LYS A 742      60.090  53.200  62.490  1.00  0.00           H
ATOM   2473  HG2 LYS A 742      58.650  52.440  61.610  1.00  0.00           H
ATOM   2474  CD  LYS A 742      58.390  52.790  63.790  1.00  0.00           C
ATOM   2475  HD1 LYS A 742      58.900  53.440  64.530  1.00  0.00           H
ATOM   2476  HD2 LYS A 742      58.750  51.800  64.160  1.00  0.00           H
ATOM   2477  CE  LYS A 742      56.810  52.940  63.960  1.00  0.00           C
ATOM   2478  HE1 LYS A 742      56.180  52.450  63.180  1.00  0.00           H
ATOM   2479  HE2 LYS A 742      56.550  54.020  63.980  1.00  0.00           H
ATOM   2480  NZ  LYS A 742      56.300  52.360  65.230  1.00  0.00           N
ATOM   2481  HZ1 LYS A 742      56.980  52.580  65.980  1.00  0.00           H
ATOM   2482  HZ2 LYS A 742      56.180  51.340  65.210  1.00  0.00           H
ATOM   2483  HZ3 LYS A 742      55.410  52.830  65.520  1.00  0.00           H
ATOM   2484  C   LYS A 742      60.120  55.940  62.900  1.00  0.00           C
ATOM   2485  O   LYS A 742      60.570  55.620  64.020  1.00  0.00           O
ATOM   2486  N   LEU A 743      60.900  56.620  62.010  1.00  0.00           N
ATOM   2487  HN  LEU A 743      60.550  56.860  61.120  1.00  0.00           H
ATOM   2488  CA  LEU A 743      62.320  57.050  62.270  1.00  0.00           C
ATOM   2489  HA  LEU A 743      62.820  56.170  62.640  1.00  0.00           H
ATOM   2490  CB  LEU A 743      62.820  57.420  60.870  1.00  0.00           C
ATOM   2491  HB1 LEU A 743      62.740  58.520  60.680  1.00  0.00           H
ATOM   2492  HB2 LEU A 743      62.180  56.870  60.150  1.00  0.00           H
ATOM   2493  CG  LEU A 743      64.310  57.050  60.710  1.00  0.00           C
ATOM   2494  HG  LEU A 743      64.820  57.530  61.580  1.00  0.00           H
ATOM   2495  CD1 LEU A 743      64.500  55.570  60.630  1.00  0.00           C
ATOM   2496 HD11 LEU A 743      63.870  55.210  59.800  1.00  0.00           H
ATOM   2497 HD12 LEU A 743      64.260  55.130  61.620  1.00  0.00           H
ATOM   2498 HD13 LEU A 743      65.490  55.270  60.240  1.00  0.00           H
ATOM   2499  CD2 LEU A 743      64.760  57.610  59.380  1.00  0.00           C
ATOM   2500 HD21 LEU A 743      64.270  57.120  58.510  1.00  0.00           H
ATOM   2501 HD22 LEU A 743      65.830  57.440  59.200  1.00  0.00           H
ATOM   2502 HD23 LEU A 743      64.590  58.710  59.430  1.00  0.00           H
ATOM   2503  C   LEU A 743      62.390  58.050  63.370  1.00  0.00           C
ATOM   2504  O   LEU A 743      63.270  57.940  64.270  1.00  0.00           O
ATOM   2505  N   PHE A 744      61.470  59.030  63.420  1.00  0.00           N
ATOM   2506  HN  PHE A 744      60.900  59.200  62.620  1.00  0.00           H
ATOM   2507  CA  PHE A 744      61.140  59.830  64.610  1.00  0.00           C
ATOM   2508  HA  PHE A 744      62.010  60.410  64.890  1.00  0.00           H
ATOM   2509  CB  PHE A 744      60.080  60.880  64.440  1.00  0.00           C
ATOM   2510  HB1 PHE A 744      59.640  61.290  65.370  1.00  0.00           H
ATOM   2511  HB2 PHE A 744      59.200  60.520  63.850  1.00  0.00           H
ATOM   2512  CG  PHE A 744      60.510  62.090  63.640  1.00  0.00           C
ATOM   2513  CD1 PHE A 744      61.400  62.940  64.290  1.00  0.00           C
ATOM   2514  HD1 PHE A 744      61.830  62.730  65.260  1.00  0.00           H
ATOM   2515  CE1 PHE A 744      61.760  64.210  63.770  1.00  0.00           C
ATOM   2516  HE1 PHE A 744      62.390  64.880  64.340  1.00  0.00           H
ATOM   2517  CZ  PHE A 744      61.340  64.500  62.440  1.00  0.00           C
ATOM   2518  HZ  PHE A 744      61.740  65.390  62.010  1.00  0.00           H
ATOM   2519  CD2 PHE A 744      59.910  62.510  62.410  1.00  0.00           C
ATOM   2520  HD2 PHE A 744      59.200  61.790  62.050  1.00  0.00           H
ATOM   2521  CE2 PHE A 744      60.410  63.660  61.770  1.00  0.00           C
ATOM   2522  HE2 PHE A 744      60.230  64.010  60.770  1.00  0.00           H
ATOM   2523  C   PHE A 744      60.880  59.040  65.920  1.00  0.00           C
ATOM   2524  O   PHE A 744      61.590  59.330  66.870  1.00  0.00           O
ATOM   2525  N   ASP A 745      59.950  58.050  65.930  1.00  0.00           N
ATOM   2526  HN  ASP A 745      59.390  57.880  65.130  1.00  0.00           H
ATOM   2527  CA  ASP A 745      59.720  57.230  67.070  1.00  0.00           C
ATOM   2528  HA  ASP A 745      59.450  57.850  67.920  1.00  0.00           H
ATOM   2529  CB  ASP A 745      58.460  56.300  66.680  1.00  0.00           C
ATOM   2530  HB1 ASP A 745      58.330  55.490  67.420  1.00  0.00           H
ATOM   2531  HB2 ASP A 745      58.480  55.630  65.790  1.00  0.00           H
ATOM   2532  CG  ASP A 745      57.190  57.200  66.520  1.00  0.00           C
ATOM   2533  OD1 ASP A 745      56.160  56.750  66.020  1.00  0.00           O
ATOM   2534  OD2 ASP A 745      57.210  58.320  67.150  1.00  0.00           O
ATOM   2535  C   ASP A 745      60.870  56.460  67.490  1.00  0.00           C
ATOM   2536  O   ASP A 745      61.120  56.350  68.630  1.00  0.00           O
ATOM   2537  N   LEU A 746      61.690  55.990  66.530  1.00  0.00           N
ATOM   2538  HN  LEU A 746      61.470  56.200  65.580  1.00  0.00           H
ATOM   2539  CA  LEU A 746      62.920  55.250  66.930  1.00  0.00           C
ATOM   2540  HA  LEU A 746      62.640  54.620  67.760  1.00  0.00           H
ATOM   2541  CB  LEU A 746      63.420  54.390  65.770  1.00  0.00           C
ATOM   2542  HB1 LEU A 746      64.480  54.090  65.940  1.00  0.00           H
ATOM   2543  HB2 LEU A 746      63.460  55.170  64.980  1.00  0.00           H
ATOM   2544  CG  LEU A 746      62.690  53.030  65.440  1.00  0.00           C
ATOM   2545  HG  LEU A 746      61.630  53.350  65.330  1.00  0.00           H
ATOM   2546  CD1 LEU A 746      63.170  52.470  64.030  1.00  0.00           C
ATOM   2547 HD11 LEU A 746      64.210  52.120  63.970  1.00  0.00           H
ATOM   2548 HD12 LEU A 746      63.200  53.390  63.400  1.00  0.00           H
ATOM   2549 HD13 LEU A 746      62.470  51.670  63.700  1.00  0.00           H
ATOM   2550  CD2 LEU A 746      62.760  52.130  66.680  1.00  0.00           C
ATOM   2551 HD21 LEU A 746      62.090  52.390  67.530  1.00  0.00           H
ATOM   2552 HD22 LEU A 746      63.760  52.180  67.170  1.00  0.00           H
ATOM   2553 HD23 LEU A 746      62.560  51.070  66.460  1.00  0.00           H
ATOM   2554  C   LEU A 746      64.030  56.140  67.510  1.00  0.00           C
ATOM   2555  O   LEU A 746      64.710  55.800  68.490  1.00  0.00           O
ATOM   2556  N   GLY A 747      64.130  57.370  67.020  1.00  0.00           N
ATOM   2557  HN  GLY A 747      63.760  57.560  66.120  1.00  0.00           H
ATOM   2558  CA  GLY A 747      65.070  58.350  67.620  1.00  0.00           C
ATOM   2559  HA1 GLY A 747      65.030  59.310  67.110  1.00  0.00           H
ATOM   2560  HA2 GLY A 747      66.020  57.840  67.640  1.00  0.00           H
ATOM   2561  C   GLY A 747      64.700  58.730  68.990  1.00  0.00           C
ATOM   2562  O   GLY A 747      65.530  58.700  69.870  1.00  0.00           O
ATOM   2563  N   GLU A 748      63.440  59.130  69.170  1.00  0.00           N
ATOM   2564  HN  GLU A 748      62.870  59.210  68.360  1.00  0.00           H
ATOM   2565  CA  GLU A 748      62.770  59.430  70.370  1.00  0.00           C
ATOM   2566  HA  GLU A 748      63.370  60.230  70.760  1.00  0.00           H
ATOM   2567  CB  GLU A 748      61.250  59.910  70.290  1.00  0.00           C
ATOM   2568  HB1 GLU A 748      60.800  59.260  69.500  1.00  0.00           H
ATOM   2569  HB2 GLU A 748      61.170  60.960  69.950  1.00  0.00           H
ATOM   2570  CG  GLU A 748      60.500  59.790  71.640  1.00  0.00           C
ATOM   2571  HG1 GLU A 748      60.960  60.450  72.410  1.00  0.00           H
ATOM   2572  HG2 GLU A 748      60.420  58.770  72.050  1.00  0.00           H
ATOM   2573  CD  GLU A 748      58.980  60.180  71.510  1.00  0.00           C
ATOM   2574  OE1 GLU A 748      58.140  59.650  70.710  1.00  0.00           O
ATOM   2575  OE2 GLU A 748      58.690  61.190  72.230  1.00  0.00           O
ATOM   2576  C   GLU A 748      62.830  58.260  71.460  1.00  0.00           C
ATOM   2577  O   GLU A 748      63.360  58.520  72.540  1.00  0.00           O
ATOM   2578  N   THR A 749      62.510  57.020  71.070  1.00  0.00           N
ATOM   2579  HN  THR A 749      62.290  56.940  70.090  1.00  0.00           H
ATOM   2580  CA  THR A 749      62.560  55.850  72.040  1.00  0.00           C
ATOM   2581  HA  THR A 749      61.910  56.070  72.880  1.00  0.00           H
ATOM   2582  CB  THR A 749      61.980  54.620  71.380  1.00  0.00           C
ATOM   2583  HB  THR A 749      62.660  54.360  70.550  1.00  0.00           H
ATOM   2584  OG1 THR A 749      60.670  54.710  70.980  1.00  0.00           O
ATOM   2585  HG1 THR A 749      60.590  55.450  70.370  1.00  0.00           H
ATOM   2586  CG2 THR A 749      62.040  53.410  72.340  1.00  0.00           C
ATOM   2587 HG21 THR A 749      63.090  53.210  72.600  1.00  0.00           H
ATOM   2588 HG22 THR A 749      61.590  52.520  71.840  1.00  0.00           H
ATOM   2589 HG23 THR A 749      61.340  53.650  73.180  1.00  0.00           H
ATOM   2590  C   THR A 749      63.920  55.490  72.500  1.00  0.00           C
ATOM   2591  O   THR A 749      64.180  55.210  73.720  1.00  0.00           O
ATOM   2592  N   TYR A 750      64.850  55.290  71.530  1.00  0.00           N
ATOM   2593  HN  TYR A 750      64.680  55.680  70.630  1.00  0.00           H
ATOM   2594  CA  TYR A 750      66.150  54.630  71.780  1.00  0.00           C
ATOM   2595  HA  TYR A 750      66.130  54.080  72.700  1.00  0.00           H
ATOM   2596  CB  TYR A 750      66.490  53.620  70.640  1.00  0.00           C
ATOM   2597  HB1 TYR A 750      67.530  53.240  70.760  1.00  0.00           H
ATOM   2598  HB2 TYR A 750      66.570  54.080  69.630  1.00  0.00           H
ATOM   2599  CG  TYR A 750      65.500  52.430  70.700  1.00  0.00           C
ATOM   2600  CD1 TYR A 750      65.410  51.690  71.900  1.00  0.00           C
ATOM   2601  HD1 TYR A 750      66.070  51.890  72.740  1.00  0.00           H
ATOM   2602  CE1 TYR A 750      64.510  50.650  72.040  1.00  0.00           C
ATOM   2603  HE1 TYR A 750      64.330  50.220  73.010  1.00  0.00           H
ATOM   2604  CZ  TYR A 750      63.640  50.380  70.950  1.00  0.00           C
ATOM   2605  OH  TYR A 750      62.860  49.180  71.170  1.00  0.00           O
ATOM   2606  HH  TYR A 750      63.260  48.860  71.980  1.00  0.00           H
ATOM   2607  CD2 TYR A 750      64.660  52.120  69.670  1.00  0.00           C
ATOM   2608  HD2 TYR A 750      64.710  52.700  68.760  1.00  0.00           H
ATOM   2609  CE2 TYR A 750      63.640  51.130  69.810  1.00  0.00           C
ATOM   2610  HE2 TYR A 750      63.040  50.800  68.980  1.00  0.00           H
ATOM   2611  C   TYR A 750      67.280  55.650  71.880  1.00  0.00           C
ATOM   2612  O   TYR A 750      67.300  56.690  71.230  1.00  0.00           O
ATOM   2613  N   ALA A 751      68.340  55.340  72.690  1.00  0.00           N
ATOM   2614  HN  ALA A 751      68.410  54.440  73.110  1.00  0.00           H
ATOM   2615  CA  ALA A 751      69.480  56.310  73.060  1.00  0.00           C
ATOM   2616  HA  ALA A 751      69.290  57.310  72.720  1.00  0.00           H
ATOM   2617  CB  ALA A 751      69.670  56.380  74.570  1.00  0.00           C
ATOM   2618  HB1 ALA A 751      70.170  57.340  74.840  1.00  0.00           H
ATOM   2619  HB2 ALA A 751      70.360  55.620  75.000  1.00  0.00           H
ATOM   2620  HB3 ALA A 751      68.740  56.330  75.170  1.00  0.00           H
ATOM   2621  C   ALA A 751      70.780  55.800  72.450  1.00  0.00           C
ATOM   2622  O   ALA A 751      71.120  54.630  72.440  1.00  0.00           O
ATOM   2623  N   PHE A 752      71.650  56.710  71.910  1.00  0.00           N
ATOM   2624  HN  PHE A 752      71.590  57.700  71.910  1.00  0.00           H
ATOM   2625  CA  PHE A 752      72.720  56.150  71.120  1.00  0.00           C
ATOM   2626  HA  PHE A 752      72.360  55.380  70.450  1.00  0.00           H
ATOM   2627  CB  PHE A 752      73.370  57.340  70.240  1.00  0.00           C
ATOM   2628  HB1 PHE A 752      73.780  58.040  71.000  1.00  0.00           H
ATOM   2629  HB2 PHE A 752      72.610  57.810  69.580  1.00  0.00           H
ATOM   2630  CG  PHE A 752      74.470  56.940  69.290  1.00  0.00           C
ATOM   2631  CD1 PHE A 752      74.130  56.340  68.070  1.00  0.00           C
ATOM   2632  HD1 PHE A 752      73.140  56.100  67.760  1.00  0.00           H
ATOM   2633  CE1 PHE A 752      75.140  56.000  67.160  1.00  0.00           C
ATOM   2634  HE1 PHE A 752      74.790  55.540  66.250  1.00  0.00           H
ATOM   2635  CZ  PHE A 752      76.360  56.600  67.280  1.00  0.00           C
ATOM   2636  HZ  PHE A 752      77.030  56.490  66.430  1.00  0.00           H
ATOM   2637  CD2 PHE A 752      75.790  57.440  69.470  1.00  0.00           C
ATOM   2638  HD2 PHE A 752      76.020  58.050  70.330  1.00  0.00           H
ATOM   2639  CE2 PHE A 752      76.700  57.310  68.390  1.00  0.00           C
ATOM   2640  HE2 PHE A 752      77.740  57.580  68.450  1.00  0.00           H
ATOM   2641  C   PHE A 752      73.880  55.540  71.910  1.00  0.00           C
ATOM   2642  O   PHE A 752      74.330  56.190  72.890  1.00  0.00           O
ATOM   2643  N   PRO A 822      74.470  54.410  71.570  1.00  0.00           N
ATOM   2644  CD  PRO A 822      75.760  54.060  72.170  1.00  0.00           C
ATOM   2645  HD1 PRO A 822      75.720  53.030  72.560  1.00  0.00           H
ATOM   2646  HD2 PRO A 822      76.130  54.690  73.020  1.00  0.00           H
ATOM   2647  CA  PRO A 822      74.440  53.830  70.200  1.00  0.00           C
ATOM   2648  HA  PRO A 822      73.880  54.440  69.500  1.00  0.00           H
ATOM   2649  CB  PRO A 822      75.850  53.500  69.810  1.00  0.00           C
ATOM   2650  HB1 PRO A 822      76.220  54.030  68.900  1.00  0.00           H
ATOM   2651  HB2 PRO A 822      76.090  52.430  69.670  1.00  0.00           H
ATOM   2652  CG  PRO A 822      76.660  54.130  70.920  1.00  0.00           C
ATOM   2653  HG1 PRO A 822      77.610  53.600  71.200  1.00  0.00           H
ATOM   2654  HG2 PRO A 822      76.780  55.220  70.710  1.00  0.00           H
ATOM   2655  C   PRO A 822      73.500  52.670  70.180  1.00  0.00           C
ATOM   2656  O   PRO A 822      72.540  52.770  69.420  1.00  0.00           O
ATOM   2657  N   ASP A 823      73.740  51.590  71.020  1.00  0.00           N
ATOM   2658  HN  ASP A 823      74.540  51.730  71.610  1.00  0.00           H
ATOM   2659  CA  ASP A 823      72.840  50.520  71.350  1.00  0.00           C
ATOM   2660  HA  ASP A 823      73.530  49.680  71.270  1.00  0.00           H
ATOM   2661  CB  ASP A 823      72.360  50.740  72.820  1.00  0.00           C
ATOM   2662  HB1 ASP A 823      71.700  49.900  73.110  1.00  0.00           H
ATOM   2663  HB2 ASP A 823      71.810  51.700  72.950  1.00  0.00           H
ATOM   2664  CG  ASP A 823      73.620  50.800  73.760  1.00  0.00           C
ATOM   2665  OD1 ASP A 823      73.610  51.370  74.900  1.00  0.00           O
ATOM   2666  OD2 ASP A 823      74.650  50.160  73.400  1.00  0.00           O
ATOM   2667  C   ASP A 823      71.750  50.040  70.330  1.00  0.00           C
ATOM   2668  O   ASP A 823      72.050  49.760  69.170  1.00  0.00           O
ATOM   2669  N   VAL A 824      70.460  49.980  70.750  1.00  0.00           N
ATOM   2670  HN  VAL A 824      70.250  50.400  71.630  1.00  0.00           H
ATOM   2671  CA  VAL A 824      69.290  49.650  69.910  1.00  0.00           C
ATOM   2672  HA  VAL A 824      69.610  48.680  69.550  1.00  0.00           H
ATOM   2673  CB  VAL A 824      68.010  49.420  70.710  1.00  0.00           C
ATOM   2674  HB  VAL A 824      67.630  50.340  71.190  1.00  0.00           H
ATOM   2675  CG1 VAL A 824      66.900  49.040  69.730  1.00  0.00           C
ATOM   2676 HG11 VAL A 824      66.740  49.650  68.820  1.00  0.00           H
ATOM   2677 HG12 VAL A 824      65.990  49.100  70.360  1.00  0.00           H
ATOM   2678 HG13 VAL A 824      67.010  47.990  69.370  1.00  0.00           H
ATOM   2679  CG2 VAL A 824      68.150  48.340  71.700  1.00  0.00           C
ATOM   2680 HG21 VAL A 824      67.210  48.320  72.300  1.00  0.00           H
ATOM   2681 HG22 VAL A 824      68.950  48.730  72.380  1.00  0.00           H
ATOM   2682 HG23 VAL A 824      68.450  47.370  71.250  1.00  0.00           H
ATOM   2683  C   VAL A 824      69.110  50.610  68.750  1.00  0.00           C
ATOM   2684  O   VAL A 824      69.030  50.250  67.610  1.00  0.00           O
ATOM   2685  N   LEU A 825      69.310  51.940  68.970  1.00  0.00           N
ATOM   2686  HN  LEU A 825      69.560  52.170  69.910  1.00  0.00           H
ATOM   2687  CA  LEU A 825      69.120  52.980  68.000  1.00  0.00           C
ATOM   2688  HA  LEU A 825      68.100  52.920  67.650  1.00  0.00           H
ATOM   2689  CB  LEU A 825      69.450  54.320  68.600  1.00  0.00           C
ATOM   2690  HB1 LEU A 825      70.420  54.280  69.110  1.00  0.00           H
ATOM   2691  HB2 LEU A 825      68.690  54.650  69.340  1.00  0.00           H
ATOM   2692  CG  LEU A 825      69.380  55.490  67.550  1.00  0.00           C
ATOM   2693  HG  LEU A 825      70.100  55.360  66.710  1.00  0.00           H
ATOM   2694  CD1 LEU A 825      67.950  55.660  66.990  1.00  0.00           C
ATOM   2695 HD11 LEU A 825      67.260  56.190  67.670  1.00  0.00           H
ATOM   2696 HD12 LEU A 825      67.570  54.690  66.600  1.00  0.00           H
ATOM   2697 HD13 LEU A 825      67.970  56.330  66.100  1.00  0.00           H
ATOM   2698  CD2 LEU A 825      69.740  56.820  68.290  1.00  0.00           C
ATOM   2699 HD21 LEU A 825      69.030  57.000  69.120  1.00  0.00           H
ATOM   2700 HD22 LEU A 825      69.780  57.660  67.560  1.00  0.00           H
ATOM   2701 HD23 LEU A 825      70.710  56.730  68.820  1.00  0.00           H
ATOM   2702  C   LEU A 825      70.020  52.730  66.750  1.00  0.00           C
ATOM   2703  O   LEU A 825      69.500  52.760  65.660  1.00  0.00           O
ATOM   2704  N   PHE A 826      71.310  52.490  66.870  1.00  0.00           N
ATOM   2705  HN  PHE A 826      71.670  52.460  67.800  1.00  0.00           H
ATOM   2706  CA  PHE A 826      72.230  52.200  65.790  1.00  0.00           C
ATOM   2707  HA  PHE A 826      72.290  53.030  65.110  1.00  0.00           H
ATOM   2708  CB  PHE A 826      73.600  52.090  66.380  1.00  0.00           C
ATOM   2709  HB1 PHE A 826      73.710  51.180  67.000  1.00  0.00           H
ATOM   2710  HB2 PHE A 826      73.890  52.950  67.030  1.00  0.00           H
ATOM   2711  CG  PHE A 826      74.770  51.990  65.460  1.00  0.00           C
ATOM   2712  CD1 PHE A 826      75.730  50.960  65.550  1.00  0.00           C
ATOM   2713  HD1 PHE A 826      75.570  50.090  66.170  1.00  0.00           H
ATOM   2714  CE1 PHE A 826      76.920  51.080  64.820  1.00  0.00           C
ATOM   2715  HE1 PHE A 826      77.650  50.290  64.900  1.00  0.00           H
ATOM   2716  CZ  PHE A 826      77.140  52.180  64.060  1.00  0.00           C
ATOM   2717  HZ  PHE A 826      78.010  52.150  63.420  1.00  0.00           H
ATOM   2718  CD2 PHE A 826      74.960  53.000  64.510  1.00  0.00           C
ATOM   2719  HD2 PHE A 826      74.140  53.710  64.400  1.00  0.00           H
ATOM   2720  CE2 PHE A 826      76.130  53.130  63.820  1.00  0.00           C
ATOM   2721  HE2 PHE A 826      76.370  53.920  63.140  1.00  0.00           H
ATOM   2722  C   PHE A 826      71.840  50.930  64.940  1.00  0.00           C
ATOM   2723  O   PHE A 826      71.650  50.950  63.710  1.00  0.00           O
ATOM   2724  N   TRP A 827      71.510  49.850  65.670  1.00  0.00           N
ATOM   2725  HN  TRP A 827      71.540  49.990  66.660  1.00  0.00           H
ATOM   2726  CA  TRP A 827      71.020  48.580  65.180  1.00  0.00           C
ATOM   2727  HA  TRP A 827      71.810  48.170  64.560  1.00  0.00           H
ATOM   2728  CB  TRP A 827      70.830  47.590  66.330  1.00  0.00           C
ATOM   2729  HB1 TRP A 827      70.250  46.700  66.020  1.00  0.00           H
ATOM   2730  HB2 TRP A 827      70.400  48.110  67.210  1.00  0.00           H
ATOM   2731  CG  TRP A 827      72.090  46.910  66.650  1.00  0.00           C
ATOM   2732  CD1 TRP A 827      72.800  46.960  67.840  1.00  0.00           C
ATOM   2733  HD1 TRP A 827      72.480  47.540  68.710  1.00  0.00           H
ATOM   2734  NE1 TRP A 827      73.910  46.240  67.810  1.00  0.00           N
ATOM   2735  HE1 TRP A 827      74.430  45.950  68.600  1.00  0.00           H
ATOM   2736  CE2 TRP A 827      73.960  45.570  66.570  1.00  0.00           C
ATOM   2737  CD2 TRP A 827      72.880  46.080  65.820  1.00  0.00           C
ATOM   2738  CE3 TRP A 827      72.750  45.710  64.500  1.00  0.00           C
ATOM   2739  HE3 TRP A 827      71.900  46.060  63.940  1.00  0.00           H
ATOM   2740  CZ3 TRP A 827      73.750  44.910  63.940  1.00  0.00           C
ATOM   2741  HZ3 TRP A 827      73.500  44.420  63.010  1.00  0.00           H
ATOM   2742  CZ2 TRP A 827      74.940  44.830  66.010  1.00  0.00           C
ATOM   2743  HZ2 TRP A 827      75.790  44.440  66.550  1.00  0.00           H
ATOM   2744  CH2 TRP A 827      74.850  44.420  64.640  1.00  0.00           C
ATOM   2745  HH2 TRP A 827      75.580  43.910  64.030  1.00  0.00           H
ATOM   2746  C   TRP A 827      69.670  48.720  64.450  1.00  0.00           C
ATOM   2747  O   TRP A 827      69.540  48.180  63.330  1.00  0.00           O
ATOM   2748  N   CYS A 828      68.710  49.380  65.070  1.00  0.00           N
ATOM   2749  HN  CYS A 828      68.870  49.760  65.970  1.00  0.00           H
ATOM   2750  CA  CYS A 828      67.440  49.590  64.450  1.00  0.00           C
ATOM   2751  HA  CYS A 828      67.060  48.600  64.250  1.00  0.00           H
ATOM   2752  CB  CYS A 828      66.440  50.280  65.460  1.00  0.00           C
ATOM   2753  HB1 CYS A 828      65.850  50.980  64.820  1.00  0.00           H
ATOM   2754  HB2 CYS A 828      67.000  50.900  66.190  1.00  0.00           H
ATOM   2755  SG  CYS A 828      65.440  49.160  66.410  1.00  0.00           S
ATOM   2756  HG1 CYS A 828      66.440  48.910  67.230  1.00  0.00           H
ATOM   2757  C   CYS A 828      67.490  50.310  63.110  1.00  0.00           C
ATOM   2758  O   CYS A 828      66.780  50.000  62.150  1.00  0.00           O
ATOM   2759  N   VAL A 829      68.290  51.310  63.100  1.00  0.00           N
ATOM   2760  HN  VAL A 829      68.710  51.520  63.980  1.00  0.00           H
ATOM   2761  CA  VAL A 829      68.300  52.150  61.930  1.00  0.00           C
ATOM   2762  HA  VAL A 829      67.340  52.080  61.460  1.00  0.00           H
ATOM   2763  CB  VAL A 829      68.750  53.570  62.440  1.00  0.00           C
ATOM   2764  HB  VAL A 829      69.750  53.390  62.880  1.00  0.00           H
ATOM   2765  CG1 VAL A 829      68.920  54.530  61.330  1.00  0.00           C
ATOM   2766 HG11 VAL A 829      67.920  54.580  60.850  1.00  0.00           H
ATOM   2767 HG12 VAL A 829      69.710  54.160  60.640  1.00  0.00           H
ATOM   2768 HG13 VAL A 829      69.090  55.520  61.780  1.00  0.00           H
ATOM   2769  CG2 VAL A 829      67.740  54.170  63.460  1.00  0.00           C
ATOM   2770 HG21 VAL A 829      66.820  54.460  62.920  1.00  0.00           H
ATOM   2771 HG22 VAL A 829      68.110  55.150  63.850  1.00  0.00           H
ATOM   2772 HG23 VAL A 829      67.630  53.520  64.360  1.00  0.00           H
ATOM   2773  C   VAL A 829      69.200  51.600  60.830  1.00  0.00           C
ATOM   2774  O   VAL A 829      68.820  51.640  59.640  1.00  0.00           O
ATOM   2775  N   ILE A 830      70.260  50.830  61.170  1.00  0.00           N
ATOM   2776  HN  ILE A 830      70.480  50.790  62.140  1.00  0.00           H
ATOM   2777  CA  ILE A 830      70.950  50.010  60.220  1.00  0.00           C
ATOM   2778  HA  ILE A 830      71.170  50.590  59.330  1.00  0.00           H
ATOM   2779  CB  ILE A 830      72.240  49.430  60.770  1.00  0.00           C
ATOM   2780  HB  ILE A 830      72.060  49.000  61.790  1.00  0.00           H
ATOM   2781  CG2 ILE A 830      72.920  48.400  59.830  1.00  0.00           C
ATOM   2782 HG21 ILE A 830      73.240  48.940  58.910  1.00  0.00           H
ATOM   2783 HG22 ILE A 830      72.200  47.570  59.650  1.00  0.00           H
ATOM   2784 HG23 ILE A 830      73.690  47.810  60.360  1.00  0.00           H
ATOM   2785  CG1 ILE A 830      73.270  50.570  61.100  1.00  0.00           C
ATOM   2786 HG11 ILE A 830      72.810  51.420  61.660  1.00  0.00           H
ATOM   2787 HG12 ILE A 830      73.550  51.030  60.130  1.00  0.00           H
ATOM   2788  CD  ILE A 830      74.390  50.110  62.000  1.00  0.00           C
ATOM   2789  HD1 ILE A 830      74.100  49.340  62.750  1.00  0.00           H
ATOM   2790  HD2 ILE A 830      74.860  50.950  62.560  1.00  0.00           H
ATOM   2791  HD3 ILE A 830      75.200  49.670  61.380  1.00  0.00           H
ATOM   2792  C   ILE A 830      70.050  48.890  59.630  1.00  0.00           C
ATOM   2793  O   ILE A 830      69.980  48.800  58.390  1.00  0.00           O
ATOM   2794  N   LEU A 831      69.360  48.070  60.440  1.00  0.00           N
ATOM   2795  HN  LEU A 831      69.420  48.050  61.440  1.00  0.00           H
ATOM   2796  CA  LEU A 831      68.420  47.070  59.930  1.00  0.00           C
ATOM   2797  HA  LEU A 831      68.840  46.360  59.250  1.00  0.00           H
ATOM   2798  CB  LEU A 831      67.770  46.330  61.140  1.00  0.00           C
ATOM   2799  HB1 LEU A 831      67.040  46.980  61.680  1.00  0.00           H
ATOM   2800  HB2 LEU A 831      68.590  46.160  61.870  1.00  0.00           H
ATOM   2801  CG  LEU A 831      67.060  44.990  60.820  1.00  0.00           C
ATOM   2802  HG  LEU A 831      66.470  45.270  59.920  1.00  0.00           H
ATOM   2803  CD1 LEU A 831      68.010  44.000  60.160  1.00  0.00           C
ATOM   2804 HD11 LEU A 831      68.420  44.530  59.280  1.00  0.00           H
ATOM   2805 HD12 LEU A 831      67.410  43.100  59.890  1.00  0.00           H
ATOM   2806 HD13 LEU A 831      68.810  43.680  60.870  1.00  0.00           H
ATOM   2807  CD2 LEU A 831      66.270  44.280  61.900  1.00  0.00           C
ATOM   2808 HD21 LEU A 831      67.030  43.890  62.600  1.00  0.00           H
ATOM   2809 HD22 LEU A 831      65.710  43.390  61.540  1.00  0.00           H
ATOM   2810 HD23 LEU A 831      65.670  44.960  62.540  1.00  0.00           H
ATOM   2811  C   LEU A 831      67.330  47.650  59.080  1.00  0.00           C
ATOM   2812  O   LEU A 831      66.890  47.090  58.130  1.00  0.00           O
ATOM   2813  N   PHE A 832      66.850  48.830  59.480  1.00  0.00           N
ATOM   2814  HN  PHE A 832      67.240  49.170  60.330  1.00  0.00           H
ATOM   2815  CA  PHE A 832      65.850  49.610  58.760  1.00  0.00           C
ATOM   2816  HA  PHE A 832      64.990  48.980  58.620  1.00  0.00           H
ATOM   2817  CB  PHE A 832      65.340  50.790  59.640  1.00  0.00           C
ATOM   2818  HB1 PHE A 832      66.220  51.300  60.090  1.00  0.00           H
ATOM   2819  HB2 PHE A 832      64.640  50.380  60.410  1.00  0.00           H
ATOM   2820  CG  PHE A 832      64.450  51.780  58.810  1.00  0.00           C
ATOM   2821  CD1 PHE A 832      65.010  52.940  58.300  1.00  0.00           C
ATOM   2822  HD1 PHE A 832      66.020  53.270  58.490  1.00  0.00           H
ATOM   2823  CE1 PHE A 832      64.240  53.760  57.470  1.00  0.00           C
ATOM   2824  HE1 PHE A 832      64.530  54.690  57.000  1.00  0.00           H
ATOM   2825  CZ  PHE A 832      62.810  53.460  57.260  1.00  0.00           C
ATOM   2826  HZ  PHE A 832      62.160  54.170  56.750  1.00  0.00           H
ATOM   2827  CD2 PHE A 832      63.100  51.490  58.600  1.00  0.00           C
ATOM   2828  HD2 PHE A 832      62.730  50.620  59.120  1.00  0.00           H
ATOM   2829  CE2 PHE A 832      62.280  52.330  57.870  1.00  0.00           C
ATOM   2830  HE2 PHE A 832      61.250  52.040  57.720  1.00  0.00           H
ATOM   2831  C   PHE A 832      66.200  50.040  57.320  1.00  0.00           C
ATOM   2832  O   PHE A 832      65.630  49.610  56.320  1.00  0.00           O
ATOM   2833  N   PHE A 833      67.230  50.910  57.130  1.00  0.00           N
ATOM   2834  HN  PHE A 833      67.670  51.340  57.910  1.00  0.00           H
ATOM   2835  CA  PHE A 833      67.720  51.290  55.810  1.00  0.00           C
ATOM   2836  HA  PHE A 833      66.910  51.640  55.210  1.00  0.00           H
ATOM   2837  CB  PHE A 833      68.900  52.290  56.080  1.00  0.00           C
ATOM   2838  HB1 PHE A 833      69.480  52.340  55.120  1.00  0.00           H
ATOM   2839  HB2 PHE A 833      69.590  52.040  56.910  1.00  0.00           H
ATOM   2840  CG  PHE A 833      68.290  53.630  56.200  1.00  0.00           C
ATOM   2841  CD1 PHE A 833      67.460  54.240  55.180  1.00  0.00           C
ATOM   2842  HD1 PHE A 833      67.300  53.760  54.220  1.00  0.00           H
ATOM   2843  CE1 PHE A 833      66.870  55.460  55.440  1.00  0.00           C
ATOM   2844  HE1 PHE A 833      66.260  55.900  54.660  1.00  0.00           H
ATOM   2845  CZ  PHE A 833      66.970  56.120  56.670  1.00  0.00           C
ATOM   2846  HZ  PHE A 833      66.460  57.060  56.810  1.00  0.00           H
ATOM   2847  CD2 PHE A 833      68.400  54.300  57.400  1.00  0.00           C
ATOM   2848  HD2 PHE A 833      68.850  53.820  58.250  1.00  0.00           H
ATOM   2849  CE2 PHE A 833      67.750  55.620  57.670  1.00  0.00           C
ATOM   2850  HE2 PHE A 833      67.870  56.070  58.650  1.00  0.00           H
ATOM   2851  C   PHE A 833      68.320  50.070  55.050  1.00  0.00           C
ATOM   2852  O   PHE A 833      68.130  49.920  53.850  1.00  0.00           O
ATOM   2853  N   THR A 834      69.060  49.120  55.690  1.00  0.00           N
ATOM   2854  HN  THR A 834      69.120  49.230  56.670  1.00  0.00           H
ATOM   2855  CA  THR A 834      69.750  48.090  54.990  1.00  0.00           C
ATOM   2856  HA  THR A 834      70.140  48.530  54.080  1.00  0.00           H
ATOM   2857  CB  THR A 834      71.000  47.490  55.540  1.00  0.00           C
ATOM   2858  HB  THR A 834      71.440  46.730  54.840  1.00  0.00           H
ATOM   2859  OG1 THR A 834      70.680  46.830  56.720  1.00  0.00           O
ATOM   2860  HG1 THR A 834      70.520  47.530  57.370  1.00  0.00           H
ATOM   2861  CG2 THR A 834      72.210  48.460  55.690  1.00  0.00           C
ATOM   2862 HG21 THR A 834      72.690  48.810  54.750  1.00  0.00           H
ATOM   2863 HG22 THR A 834      73.020  47.910  56.210  1.00  0.00           H
ATOM   2864 HG23 THR A 834      71.870  49.320  56.290  1.00  0.00           H
ATOM   2865  C   THR A 834      68.810  47.040  54.510  1.00  0.00           C
ATOM   2866  O   THR A 834      69.070  46.410  53.470  1.00  0.00           O
ATOM   2867  N   THR A 835      67.640  46.830  55.120  1.00  0.00           N
ATOM   2868  HN  THR A 835      67.570  47.390  55.940  1.00  0.00           H
ATOM   2869  CA  THR A 835      66.550  46.010  54.700  1.00  0.00           C
ATOM   2870  HA  THR A 835      66.950  45.010  54.570  1.00  0.00           H
ATOM   2871  CB  THR A 835      65.480  45.890  55.710  1.00  0.00           C
ATOM   2872  HB  THR A 835      65.180  46.820  56.240  1.00  0.00           H
ATOM   2873  OG1 THR A 835      65.800  45.010  56.750  1.00  0.00           O
ATOM   2874  HG1 THR A 835      66.290  45.580  57.360  1.00  0.00           H
ATOM   2875  CG2 THR A 835      64.170  45.160  55.130  1.00  0.00           C
ATOM   2876 HG21 THR A 835      64.480  44.130  54.840  1.00  0.00           H
ATOM   2877 HG22 THR A 835      63.690  45.780  54.340  1.00  0.00           H
ATOM   2878 HG23 THR A 835      63.410  45.030  55.930  1.00  0.00           H
ATOM   2879  C   THR A 835      66.010  46.430  53.390  1.00  0.00           C
ATOM   2880  O   THR A 835      65.820  45.600  52.430  1.00  0.00           O
ATOM   2881  N   PHE A 836      65.720  47.790  53.350  1.00  0.00           N
ATOM   2882  HN  PHE A 836      65.650  48.420  54.120  1.00  0.00           H
ATOM   2883  CA  PHE A 836      65.510  48.470  52.130  1.00  0.00           C
ATOM   2884  HA  PHE A 836      64.630  47.960  51.750  1.00  0.00           H
ATOM   2885  CB  PHE A 836      65.150  49.940  52.530  1.00  0.00           C
ATOM   2886  HB1 PHE A 836      65.730  50.290  53.410  1.00  0.00           H
ATOM   2887  HB2 PHE A 836      64.120  50.000  52.940  1.00  0.00           H
ATOM   2888  CG  PHE A 836      65.270  51.050  51.510  1.00  0.00           C
ATOM   2889  CD1 PHE A 836      65.950  52.240  51.720  1.00  0.00           C
ATOM   2890  HD1 PHE A 836      66.500  52.340  52.640  1.00  0.00           H
ATOM   2891  CE1 PHE A 836      65.970  53.300  50.750  1.00  0.00           C
ATOM   2892  HE1 PHE A 836      66.530  54.210  50.910  1.00  0.00           H
ATOM   2893  CZ  PHE A 836      65.310  53.080  49.590  1.00  0.00           C
ATOM   2894  HZ  PHE A 836      65.200  53.890  48.880  1.00  0.00           H
ATOM   2895  CD2 PHE A 836      64.520  50.930  50.310  1.00  0.00           C
ATOM   2896  HD2 PHE A 836      63.900  50.060  50.160  1.00  0.00           H
ATOM   2897  CE2 PHE A 836      64.600  51.950  49.380  1.00  0.00           C
ATOM   2898  HE2 PHE A 836      63.880  51.870  48.580  1.00  0.00           H
ATOM   2899  C   PHE A 836      66.610  48.400  51.040  1.00  0.00           C
ATOM   2900  O   PHE A 836      66.380  48.070  49.870  1.00  0.00           O
ATOM   2901  N   PHE A 837      67.870  48.650  51.280  1.00  0.00           N
ATOM   2902  HN  PHE A 837      68.120  48.960  52.210  1.00  0.00           H
ATOM   2903  CA  PHE A 837      68.920  48.520  50.230  1.00  0.00           C
ATOM   2904  HA  PHE A 837      68.670  49.100  49.350  1.00  0.00           H
ATOM   2905  CB  PHE A 837      70.330  48.870  50.870  1.00  0.00           C
ATOM   2906  HB1 PHE A 837      71.190  48.820  50.170  1.00  0.00           H
ATOM   2907  HB2 PHE A 837      70.580  48.150  51.670  1.00  0.00           H
ATOM   2908  CG  PHE A 837      70.490  50.230  51.500  1.00  0.00           C
ATOM   2909  CD1 PHE A 837      69.650  51.300  51.050  1.00  0.00           C
ATOM   2910  HD1 PHE A 837      68.880  51.100  50.310  1.00  0.00           H
ATOM   2911  CE1 PHE A 837      69.860  52.640  51.530  1.00  0.00           C
ATOM   2912  HE1 PHE A 837      69.200  53.460  51.270  1.00  0.00           H
ATOM   2913  CZ  PHE A 837      70.940  52.840  52.410  1.00  0.00           C
ATOM   2914  HZ  PHE A 837      71.010  53.810  52.860  1.00  0.00           H
ATOM   2915  CD2 PHE A 837      71.530  50.490  52.290  1.00  0.00           C
ATOM   2916  HD2 PHE A 837      72.200  49.700  52.600  1.00  0.00           H
ATOM   2917  CE2 PHE A 837      71.800  51.750  52.710  1.00  0.00           C
ATOM   2918  HE2 PHE A 837      72.650  52.000  53.320  1.00  0.00           H
ATOM   2919  C   PHE A 837      69.000  47.110  49.730  1.00  0.00           C
ATOM   2920  O   PHE A 837      68.990  46.940  48.520  1.00  0.00           O
ATOM   2921  N   LEU A 838      69.020  46.100  50.680  1.00  0.00           N
ATOM   2922  HN  LEU A 838      68.970  46.360  51.650  1.00  0.00           H
ATOM   2923  CA  LEU A 838      69.290  44.710  50.400  1.00  0.00           C
ATOM   2924  HA  LEU A 838      70.270  44.670  49.940  1.00  0.00           H
ATOM   2925  CB  LEU A 838      69.200  43.860  51.620  1.00  0.00           C
ATOM   2926  HB1 LEU A 838      68.220  43.770  52.120  1.00  0.00           H
ATOM   2927  HB2 LEU A 838      69.980  44.160  52.370  1.00  0.00           H
ATOM   2928  CG  LEU A 838      69.610  42.370  51.370  1.00  0.00           C
ATOM   2929  HG  LEU A 838      68.850  41.910  50.700  1.00  0.00           H
ATOM   2930  CD1 LEU A 838      71.010  42.130  50.760  1.00  0.00           C
ATOM   2931 HD11 LEU A 838      71.700  42.680  51.460  1.00  0.00           H
ATOM   2932 HD12 LEU A 838      71.120  42.570  49.740  1.00  0.00           H
ATOM   2933 HD13 LEU A 838      71.180  41.030  50.700  1.00  0.00           H
ATOM   2934  CD2 LEU A 838      69.580  41.660  52.660  1.00  0.00           C
ATOM   2935 HD21 LEU A 838      69.960  40.620  52.540  1.00  0.00           H
ATOM   2936 HD22 LEU A 838      68.630  41.690  53.250  1.00  0.00           H
ATOM   2937 HD23 LEU A 838      70.440  42.030  53.270  1.00  0.00           H
ATOM   2938  C   LEU A 838      68.210  44.280  49.370  1.00  0.00           C
ATOM   2939  O   LEU A 838      68.610  43.780  48.310  1.00  0.00           O
ATOM   2940  N   SER A 839      66.920  44.550  49.670  1.00  0.00           N
ATOM   2941  HN  SER A 839      66.690  45.100  50.480  1.00  0.00           H
ATOM   2942  CA  SER A 839      65.820  44.180  48.790  1.00  0.00           C
ATOM   2943  HA  SER A 839      65.900  43.100  48.690  1.00  0.00           H
ATOM   2944  CB  SER A 839      64.510  44.620  49.560  1.00  0.00           C
ATOM   2945  HB1 SER A 839      64.290  43.980  50.440  1.00  0.00           H
ATOM   2946  HB2 SER A 839      63.670  44.410  48.860  1.00  0.00           H
ATOM   2947  OG  SER A 839      64.430  45.930  50.010  1.00  0.00           O
ATOM   2948  HG1 SER A 839      64.620  45.830  50.940  1.00  0.00           H
ATOM   2949  C   SER A 839      65.790  44.990  47.510  1.00  0.00           C
ATOM   2950  O   SER A 839      65.510  44.480  46.390  1.00  0.00           O
ATOM   2951  N   SER A 840      66.070  46.320  47.510  1.00  0.00           N
ATOM   2952  HN  SER A 840      66.150  46.820  48.380  1.00  0.00           H
ATOM   2953  CA  SER A 840      66.180  47.130  46.330  1.00  0.00           C
ATOM   2954  HA  SER A 840      65.340  47.010  45.650  1.00  0.00           H
ATOM   2955  CB  SER A 840      66.190  48.720  46.530  1.00  0.00           C
ATOM   2956  HB1 SER A 840      65.190  49.140  46.780  1.00  0.00           H
ATOM   2957  HB2 SER A 840      66.450  49.210  45.570  1.00  0.00           H
ATOM   2958  OG  SER A 840      67.100  49.040  47.530  1.00  0.00           O
ATOM   2959  HG1 SER A 840      66.750  48.630  48.320  1.00  0.00           H
ATOM   2960  C   SER A 840      67.290  46.690  45.450  1.00  0.00           C
ATOM   2961  O   SER A 840      67.200  46.650  44.220  1.00  0.00           O
ATOM   2962  N   PHE A 841      68.460  46.330  46.020  1.00  0.00           N
ATOM   2963  HN  PHE A 841      68.630  46.510  46.990  1.00  0.00           H
ATOM   2964  CA  PHE A 841      69.660  45.820  45.360  1.00  0.00           C
ATOM   2965  HA  PHE A 841      69.930  46.530  44.590  1.00  0.00           H
ATOM   2966  CB  PHE A 841      70.820  45.860  46.410  1.00  0.00           C
ATOM   2967  HB1 PHE A 841      70.680  45.100  47.210  1.00  0.00           H
ATOM   2968  HB2 PHE A 841      70.980  46.870  46.850  1.00  0.00           H
ATOM   2969  CG  PHE A 841      72.240  45.510  45.920  1.00  0.00           C
ATOM   2970  CD1 PHE A 841      73.040  44.510  46.380  1.00  0.00           C
ATOM   2971  HD1 PHE A 841      72.690  43.860  47.180  1.00  0.00           H
ATOM   2972  CE1 PHE A 841      74.360  44.330  45.890  1.00  0.00           C
ATOM   2973  HE1 PHE A 841      74.950  43.480  46.230  1.00  0.00           H
ATOM   2974  CZ  PHE A 841      74.920  45.160  44.930  1.00  0.00           C
ATOM   2975  HZ  PHE A 841      75.910  45.000  44.550  1.00  0.00           H
ATOM   2976  CD2 PHE A 841      72.760  46.300  44.890  1.00  0.00           C
ATOM   2977  HD2 PHE A 841      72.170  47.100  44.470  1.00  0.00           H
ATOM   2978  CE2 PHE A 841      74.080  46.230  44.430  1.00  0.00           C
ATOM   2979  HE2 PHE A 841      74.420  46.980  43.750  1.00  0.00           H
ATOM   2980  C   PHE A 841      69.400  44.350  44.710  1.00  0.00           C
ATOM   2981  O   PHE A 841      69.850  44.030  43.580  1.00  0.00           O
ATOM   2982  N   LEU A 842      68.720  43.430  45.420  1.00  0.00           N
ATOM   2983  HN  LEU A 842      68.520  43.690  46.360  1.00  0.00           H
ATOM   2984  CA  LEU A 842      68.210  42.140  44.940  1.00  0.00           C
ATOM   2985  HA  LEU A 842      69.080  41.610  44.570  1.00  0.00           H
ATOM   2986  CB  LEU A 842      67.510  41.280  46.010  1.00  0.00           C
ATOM   2987  HB1 LEU A 842      66.900  40.420  45.660  1.00  0.00           H
ATOM   2988  HB2 LEU A 842      66.800  41.940  46.540  1.00  0.00           H
ATOM   2989  CG  LEU A 842      68.580  40.810  47.110  1.00  0.00           C
ATOM   2990  HG  LEU A 842      69.180  41.680  47.460  1.00  0.00           H
ATOM   2991  CD1 LEU A 842      67.920  40.410  48.480  1.00  0.00           C
ATOM   2992 HD11 LEU A 842      68.680  39.910  49.120  1.00  0.00           H
ATOM   2993 HD12 LEU A 842      67.090  39.690  48.280  1.00  0.00           H
ATOM   2994 HD13 LEU A 842      67.590  41.350  48.960  1.00  0.00           H
ATOM   2995  CD2 LEU A 842      69.490  39.660  46.510  1.00  0.00           C
ATOM   2996 HD21 LEU A 842      70.330  39.490  47.210  1.00  0.00           H
ATOM   2997 HD22 LEU A 842      69.890  39.950  45.520  1.00  0.00           H
ATOM   2998 HD23 LEU A 842      68.870  38.740  46.470  1.00  0.00           H
ATOM   2999  C   LEU A 842      67.160  42.370  43.880  1.00  0.00           C
ATOM   3000  O   LEU A 842      67.210  41.660  42.840  1.00  0.00           O
ATOM   3001  N   LYS A 843      66.280  43.450  44.010  1.00  0.00           N
ATOM   3002  HN  LYS A 843      66.310  44.060  44.800  1.00  0.00           H
ATOM   3003  CA  LYS A 843      65.240  43.790  43.040  1.00  0.00           C
ATOM   3004  HA  LYS A 843      64.580  42.940  42.920  1.00  0.00           H
ATOM   3005  CB  LYS A 843      64.380  44.920  43.660  1.00  0.00           C
ATOM   3006  HB1 LYS A 843      65.060  45.780  43.850  1.00  0.00           H
ATOM   3007  HB2 LYS A 843      63.880  44.510  44.560  1.00  0.00           H
ATOM   3008  CG  LYS A 843      63.310  45.640  42.850  1.00  0.00           C
ATOM   3009  HG1 LYS A 843      63.950  46.120  42.080  1.00  0.00           H
ATOM   3010  HG2 LYS A 843      62.870  46.430  43.510  1.00  0.00           H
ATOM   3011  CD  LYS A 843      62.290  44.620  42.270  1.00  0.00           C
ATOM   3012  HD1 LYS A 843      61.520  44.370  43.030  1.00  0.00           H
ATOM   3013  HD2 LYS A 843      62.630  43.570  42.130  1.00  0.00           H
ATOM   3014  CE  LYS A 843      61.590  45.430  41.120  1.00  0.00           C
ATOM   3015  HE1 LYS A 843      62.380  45.830  40.440  1.00  0.00           H
ATOM   3016  HE2 LYS A 843      61.080  46.270  41.630  1.00  0.00           H
ATOM   3017  NZ  LYS A 843      60.650  44.660  40.340  1.00  0.00           N
ATOM   3018  HZ1 LYS A 843      60.530  45.100  39.420  1.00  0.00           H
ATOM   3019  HZ2 LYS A 843      59.710  44.550  40.790  1.00  0.00           H
ATOM   3020  HZ3 LYS A 843      61.170  43.810  40.060  1.00  0.00           H
ATOM   3021  C   LYS A 843      65.770  44.260  41.710  1.00  0.00           C
ATOM   3022  O   LYS A 843      65.340  43.750  40.640  1.00  0.00           O
ATOM   3023  N   GLN A 844      66.790  45.150  41.680  1.00  0.00           N
ATOM   3024  HN  GLN A 844      67.150  45.590  42.500  1.00  0.00           H
ATOM   3025  CA  GLN A 844      67.450  45.480  40.480  1.00  0.00           C
ATOM   3026  HA  GLN A 844      66.870  45.370  39.580  1.00  0.00           H
ATOM   3027  CB  GLN A 844      67.870  46.980  40.480  1.00  0.00           C
ATOM   3028  HB1 GLN A 844      68.670  47.210  39.740  1.00  0.00           H
ATOM   3029  HB2 GLN A 844      68.390  47.090  41.450  1.00  0.00           H
ATOM   3030  CG  GLN A 844      66.650  47.940  40.340  1.00  0.00           C
ATOM   3031  HG1 GLN A 844      67.030  48.990  40.300  1.00  0.00           H
ATOM   3032  HG2 GLN A 844      65.990  47.810  41.220  1.00  0.00           H
ATOM   3033  CD  GLN A 844      65.710  47.690  39.150  1.00  0.00           C
ATOM   3034  OE1 GLN A 844      64.550  47.610  39.560  1.00  0.00           O
ATOM   3035  NE2 GLN A 844      66.060  47.730  37.900  1.00  0.00           N
ATOM   3036 HE21 GLN A 844      65.280  47.840  37.290  1.00  0.00           H
ATOM   3037 HE22 GLN A 844      67.000  47.990  37.710  1.00  0.00           H
ATOM   3038  C   GLN A 844      68.710  44.610  40.190  1.00  0.00           C
ATOM   3039  O   GLN A 844      69.640  45.040  39.510  1.00  0.00           O
ATOM   3040  N   PHE A 845      68.780  43.320  40.690  1.00  0.00           N
ATOM   3041  HN  PHE A 845      68.240  43.070  41.490  1.00  0.00           H
ATOM   3042  CA  PHE A 845      69.700  42.300  40.200  1.00  0.00           C
ATOM   3043  HA  PHE A 845      70.720  42.670  40.250  1.00  0.00           H
ATOM   3044  CB  PHE A 845      69.520  41.210  41.250  1.00  0.00           C
ATOM   3045  HB1 PHE A 845      68.480  40.850  41.080  1.00  0.00           H
ATOM   3046  HB2 PHE A 845      69.580  41.560  42.300  1.00  0.00           H
ATOM   3047  CG  PHE A 845      70.490  40.060  41.210  1.00  0.00           C
ATOM   3048  CD1 PHE A 845      70.300  38.830  40.520  1.00  0.00           C
ATOM   3049  HD1 PHE A 845      69.360  38.710  39.990  1.00  0.00           H
ATOM   3050  CE1 PHE A 845      71.250  37.780  40.600  1.00  0.00           C
ATOM   3051  HE1 PHE A 845      71.280  36.870  40.030  1.00  0.00           H
ATOM   3052  CZ  PHE A 845      72.380  38.070  41.340  1.00  0.00           C
ATOM   3053  HZ  PHE A 845      73.150  37.310  41.300  1.00  0.00           H
ATOM   3054  CD2 PHE A 845      71.630  40.290  41.900  1.00  0.00           C
ATOM   3055  HD2 PHE A 845      71.760  41.260  42.360  1.00  0.00           H
ATOM   3056  CE2 PHE A 845      72.620  39.280  42.010  1.00  0.00           C
ATOM   3057  HE2 PHE A 845      73.460  39.370  42.670  1.00  0.00           H
ATOM   3058  C   PHE A 845      69.350  41.970  38.760  1.00  0.00           C
ATOM   3059  O   PHE A 845      70.220  41.670  37.950  1.00  0.00           O
ATOM   3060  N   LYS A 846      68.070  41.800  38.360  1.00  0.00           N
ATOM   3061  HN  LYS A 846      67.340  42.020  38.980  1.00  0.00           H
ATOM   3062  CA  LYS A 846      67.770  41.140  37.130  1.00  0.00           C
ATOM   3063  HA  LYS A 846      68.170  40.140  37.250  1.00  0.00           H
ATOM   3064  CB  LYS A 846      66.240  40.810  37.120  1.00  0.00           C
ATOM   3065  HB1 LYS A 846      65.950  40.230  38.010  1.00  0.00           H
ATOM   3066  HB2 LYS A 846      66.280  40.190  36.190  1.00  0.00           H
ATOM   3067  CG  LYS A 846      65.290  41.910  36.960  1.00  0.00           C
ATOM   3068  HG1 LYS A 846      65.650  42.710  36.270  1.00  0.00           H
ATOM   3069  HG2 LYS A 846      65.100  42.590  37.810  1.00  0.00           H
ATOM   3070  CD  LYS A 846      63.960  41.380  36.270  1.00  0.00           C
ATOM   3071  HD1 LYS A 846      63.720  40.450  36.820  1.00  0.00           H
ATOM   3072  HD2 LYS A 846      64.260  41.190  35.210  1.00  0.00           H
ATOM   3073  CE  LYS A 846      62.980  42.500  36.440  1.00  0.00           C
ATOM   3074  HE1 LYS A 846      63.430  43.460  36.110  1.00  0.00           H
ATOM   3075  HE2 LYS A 846      62.650  42.700  37.480  1.00  0.00           H
ATOM   3076  NZ  LYS A 846      61.710  42.270  35.830  1.00  0.00           N
ATOM   3077  HZ1 LYS A 846      61.890  42.140  34.810  1.00  0.00           H
ATOM   3078  HZ2 LYS A 846      61.080  43.090  35.940  1.00  0.00           H
ATOM   3079  HZ3 LYS A 846      61.280  41.450  36.300  1.00  0.00           H
ATOM   3080  C   LYS A 846      68.090  41.840  35.770  1.00  0.00           C
ATOM   3081  O   LYS A 846      68.220  41.190  34.770  1.00  0.00           O
ATOM   3082  N   THR A 847      68.250  43.200  35.850  1.00  0.00           N
ATOM   3083  HN  THR A 847      68.130  43.740  36.680  1.00  0.00           H
ATOM   3084  CA  THR A 847      68.670  44.100  34.720  1.00  0.00           C
ATOM   3085  HA  THR A 847      68.140  43.750  33.850  1.00  0.00           H
ATOM   3086  CB  THR A 847      68.260  45.490  35.080  1.00  0.00           C
ATOM   3087  HB  THR A 847      68.680  46.280  34.420  1.00  0.00           H
ATOM   3088  OG1 THR A 847      68.710  45.670  36.400  1.00  0.00           O
ATOM   3089  HG1 THR A 847      68.600  46.600  36.620  1.00  0.00           H
ATOM   3090  CG2 THR A 847      66.720  45.530  35.110  1.00  0.00           C
ATOM   3091 HG21 THR A 847      66.370  46.580  35.020  1.00  0.00           H
ATOM   3092 HG22 THR A 847      66.220  45.190  36.040  1.00  0.00           H
ATOM   3093 HG23 THR A 847      66.390  44.860  34.280  1.00  0.00           H
ATOM   3094  C   THR A 847      70.220  44.010  34.480  1.00  0.00           C
ATOM   3095  O   THR A 847      70.690  44.680  33.600  1.00  0.00           O
ATOM   3096  N   LYS A 848      71.050  43.230  35.220  1.00  0.00           N
ATOM   3097  HN  LYS A 848      70.760  42.690  36.000  1.00  0.00           H
ATOM   3098  CA  LYS A 848      72.470  43.300  34.940  1.00  0.00           C
ATOM   3099  HA  LYS A 848      72.650  44.340  34.680  1.00  0.00           H
ATOM   3100  CB  LYS A 848      73.250  42.840  36.170  1.00  0.00           C
ATOM   3101  HB1 LYS A 848      74.350  42.860  36.080  1.00  0.00           H
ATOM   3102  HB2 LYS A 848      73.000  41.780  36.350  1.00  0.00           H
ATOM   3103  CG  LYS A 848      73.060  43.750  37.380  1.00  0.00           C
ATOM   3104  HG1 LYS A 848      73.580  43.430  38.300  1.00  0.00           H
ATOM   3105  HG2 LYS A 848      71.970  43.840  37.640  1.00  0.00           H
ATOM   3106  CD  LYS A 848      73.530  45.270  37.320  1.00  0.00           C
ATOM   3107  HD1 LYS A 848      73.320  45.700  36.310  1.00  0.00           H
ATOM   3108  HD2 LYS A 848      74.630  45.120  37.370  1.00  0.00           H
ATOM   3109  CE  LYS A 848      73.020  46.190  38.400  1.00  0.00           C
ATOM   3110  HE1 LYS A 848      73.560  47.170  38.380  1.00  0.00           H
ATOM   3111  HE2 LYS A 848      73.080  45.730  39.400  1.00  0.00           H
ATOM   3112  NZ  LYS A 848      71.560  46.510  38.280  1.00  0.00           N
ATOM   3113  HZ1 LYS A 848      71.370  46.540  37.250  1.00  0.00           H
ATOM   3114  HZ2 LYS A 848      71.250  47.340  38.810  1.00  0.00           H
ATOM   3115  HZ3 LYS A 848      71.020  45.710  38.690  1.00  0.00           H
ATOM   3116  C   LYS A 848      73.000  42.470  33.800  1.00  0.00           C
ATOM   3117  O   LYS A 848      72.330  41.570  33.360  1.00  0.00           O
ATOM   3118  N   ARG A 849      74.170  42.820  33.240  1.00  0.00           N
ATOM   3119  HN  ARG A 849      74.730  43.600  33.500  1.00  0.00           H
ATOM   3120  CA  ARG A 849      74.650  42.050  32.080  1.00  0.00           C
ATOM   3121  HA  ARG A 849      73.920  41.390  31.640  1.00  0.00           H
ATOM   3122  CB  ARG A 849      75.240  43.020  31.070  1.00  0.00           C
ATOM   3123  HB1 ARG A 849      75.730  42.490  30.220  1.00  0.00           H
ATOM   3124  HB2 ARG A 849      76.100  43.570  31.510  1.00  0.00           H
ATOM   3125  CG  ARG A 849      74.180  43.950  30.430  1.00  0.00           C
ATOM   3126  HG1 ARG A 849      73.330  43.320  30.090  1.00  0.00           H
ATOM   3127  HG2 ARG A 849      74.690  44.480  29.610  1.00  0.00           H
ATOM   3128  CD  ARG A 849      73.640  45.140  31.200  1.00  0.00           C
ATOM   3129  HD1 ARG A 849      73.160  44.880  32.160  1.00  0.00           H
ATOM   3130  HD2 ARG A 849      72.820  45.550  30.570  1.00  0.00           H
ATOM   3131  NE  ARG A 849      74.870  46.070  31.510  1.00  0.00           N
ATOM   3132  HE  ARG A 849      75.790  45.760  31.730  1.00  0.00           H
ATOM   3133  CZ  ARG A 849      74.710  47.320  31.750  1.00  0.00           C
ATOM   3134  NH1 ARG A 849      75.770  47.920  32.270  1.00  0.00           N
ATOM   3135 HH11 ARG A 849      76.510  47.350  32.640  1.00  0.00           H
ATOM   3136 HH12 ARG A 849      75.670  48.880  32.560  1.00  0.00           H
ATOM   3137  NH2 ARG A 849      73.610  48.010  31.510  1.00  0.00           N
ATOM   3138 HH21 ARG A 849      72.760  47.580  31.220  1.00  0.00           H
ATOM   3139 HH22 ARG A 849      73.630  49.010  31.640  1.00  0.00           H
ATOM   3140  C   ARG A 849      75.760  41.010  32.470  1.00  0.00           C
ATOM   3141  O   ARG A 849      76.810  40.780  31.860  1.00  0.00           O
ATOM   3142  N   TYR A 850      75.430  40.280  33.520  1.00  0.00           N
ATOM   3143  HN  TYR A 850      74.650  40.530  34.090  1.00  0.00           H
ATOM   3144  CA  TYR A 850      76.210  39.210  34.070  1.00  0.00           C
ATOM   3145  HA  TYR A 850      76.640  38.730  33.210  1.00  0.00           H
ATOM   3146  CB  TYR A 850      77.240  39.600  35.170  1.00  0.00           C
ATOM   3147  HB1 TYR A 850      78.200  40.020  34.790  1.00  0.00           H
ATOM   3148  HB2 TYR A 850      77.480  38.600  35.600  1.00  0.00           H
ATOM   3149  CG  TYR A 850      76.770  40.560  36.240  1.00  0.00           C
ATOM   3150  CD1 TYR A 850      77.330  41.830  36.380  1.00  0.00           C
ATOM   3151  HD1 TYR A 850      77.990  42.140  35.580  1.00  0.00           H
ATOM   3152  CE1 TYR A 850      77.040  42.720  37.440  1.00  0.00           C
ATOM   3153  HE1 TYR A 850      77.570  43.660  37.610  1.00  0.00           H
ATOM   3154  CZ  TYR A 850      76.290  42.220  38.470  1.00  0.00           C
ATOM   3155  OH  TYR A 850      76.060  42.980  39.570  1.00  0.00           O
ATOM   3156  HH  TYR A 850      75.390  42.580  40.140  1.00  0.00           H
ATOM   3157  CD2 TYR A 850      75.970  40.070  37.250  1.00  0.00           C
ATOM   3158  HD2 TYR A 850      75.600  39.070  37.130  1.00  0.00           H
ATOM   3159  CE2 TYR A 850      75.750  40.910  38.370  1.00  0.00           C
ATOM   3160  HE2 TYR A 850      75.120  40.590  39.190  1.00  0.00           H
ATOM   3161  C   TYR A 850      75.080  38.310  34.640  1.00  0.00           C
ATOM   3162  O   TYR A 850      73.970  38.690  34.920  1.00  0.00           O
ATOM   3163  N   PHE A 851      75.380  36.980  34.920  1.00  0.00           N
ATOM   3164  HN  PHE A 851      76.310  36.690  34.730  1.00  0.00           H
ATOM   3165  CA  PHE A 851      74.570  35.940  35.530  1.00  0.00           C
ATOM   3166  HA  PHE A 851      75.260  35.130  35.650  1.00  0.00           H
ATOM   3167  CB  PHE A 851      73.960  36.310  36.920  1.00  0.00           C
ATOM   3168  HB1 PHE A 851      73.290  35.510  37.320  1.00  0.00           H
ATOM   3169  HB2 PHE A 851      73.410  37.270  36.860  1.00  0.00           H
ATOM   3170  CG  PHE A 851      75.000  36.520  37.990  1.00  0.00           C
ATOM   3171  CD1 PHE A 851      75.960  35.500  38.130  1.00  0.00           C
ATOM   3172  HD1 PHE A 851      76.080  34.730  37.380  1.00  0.00           H
ATOM   3173  CE1 PHE A 851      76.880  35.540  39.170  1.00  0.00           C
ATOM   3174  HE1 PHE A 851      77.660  34.810  39.290  1.00  0.00           H
ATOM   3175  CZ  PHE A 851      76.750  36.460  40.240  1.00  0.00           C
ATOM   3176  HZ  PHE A 851      77.400  36.410  41.090  1.00  0.00           H
ATOM   3177  CD2 PHE A 851      74.920  37.520  39.010  1.00  0.00           C
ATOM   3178  HD2 PHE A 851      74.150  38.280  38.940  1.00  0.00           H
ATOM   3179  CE2 PHE A 851      75.830  37.520  40.090  1.00  0.00           C
ATOM   3180  HE2 PHE A 851      75.780  38.360  40.750  1.00  0.00           H
ATOM   3181  C   PHE A 851      73.400  35.400  34.630  1.00  0.00           C
ATOM   3182  O   PHE A 851      72.840  36.150  33.890  1.00  0.00           O
ATOM   3183  N   PRO A 852      73.070  34.100  34.640  1.00  0.00           N
ATOM   3184  CD  PRO A 852      73.880  33.040  35.300  1.00  0.00           C
ATOM   3185  HD1 PRO A 852      73.760  33.050  36.410  1.00  0.00           H
ATOM   3186  HD2 PRO A 852      74.970  33.190  35.180  1.00  0.00           H
ATOM   3187  CA  PRO A 852      72.000  33.540  33.810  1.00  0.00           C
ATOM   3188  HA  PRO A 852      72.250  33.640  32.770  1.00  0.00           H
ATOM   3189  CB  PRO A 852      71.900  32.140  34.410  1.00  0.00           C
ATOM   3190  HB1 PRO A 852      71.540  31.420  33.650  1.00  0.00           H
ATOM   3191  HB2 PRO A 852      71.290  32.050  35.340  1.00  0.00           H
ATOM   3192  CG  PRO A 852      73.340  31.760  34.790  1.00  0.00           C
ATOM   3193  HG1 PRO A 852      73.290  30.910  35.490  1.00  0.00           H
ATOM   3194  HG2 PRO A 852      73.940  31.420  33.910  1.00  0.00           H
ATOM   3195  C   PRO A 852      70.670  34.220  33.920  1.00  0.00           C
ATOM   3196  O   PRO A 852      70.230  34.640  34.990  1.00  0.00           O
ATOM   3197  N   THR A 853      69.920  34.430  32.790  1.00  0.00           N
ATOM   3198  HN  THR A 853      70.350  34.190  31.910  1.00  0.00           H
ATOM   3199  CA  THR A 853      68.730  35.250  32.640  1.00  0.00           C
ATOM   3200  HA  THR A 853      68.970  36.210  33.090  1.00  0.00           H
ATOM   3201  CB  THR A 853      68.370  35.490  31.160  1.00  0.00           C
ATOM   3202  HB  THR A 853      69.340  35.900  30.790  1.00  0.00           H
ATOM   3203  OG1 THR A 853      67.310  36.400  30.980  1.00  0.00           O
ATOM   3204  HG1 THR A 853      67.570  36.910  30.210  1.00  0.00           H
ATOM   3205  CG2 THR A 853      68.050  34.190  30.460  1.00  0.00           C
ATOM   3206 HG21 THR A 853      68.640  33.290  30.750  1.00  0.00           H
ATOM   3207 HG22 THR A 853      68.240  34.240  29.370  1.00  0.00           H
ATOM   3208 HG23 THR A 853      67.000  33.850  30.600  1.00  0.00           H
ATOM   3209  C   THR A 853      67.480  34.930  33.400  1.00  0.00           C
ATOM   3210  O   THR A 853      66.860  35.750  34.090  1.00  0.00           O
ATOM   3211  N   LYS A 854      67.100  33.630  33.570  1.00  0.00           N
ATOM   3212  HN  LYS A 854      67.670  32.890  33.200  1.00  0.00           H
ATOM   3213  CA  LYS A 854      65.940  33.160  34.340  1.00  0.00           C
ATOM   3214  HA  LYS A 854      65.060  33.750  34.140  1.00  0.00           H
ATOM   3215  CB  LYS A 854      65.540  31.660  34.000  1.00  0.00           C
ATOM   3216  HB1 LYS A 854      64.570  31.320  34.410  1.00  0.00           H
ATOM   3217  HB2 LYS A 854      66.430  31.070  34.320  1.00  0.00           H
ATOM   3218  CG  LYS A 854      65.210  31.490  32.470  1.00  0.00           C
ATOM   3219  HG1 LYS A 854      64.840  30.450  32.310  1.00  0.00           H
ATOM   3220  HG2 LYS A 854      66.110  31.730  31.870  1.00  0.00           H
ATOM   3221  CD  LYS A 854      64.140  32.450  32.060  1.00  0.00           C
ATOM   3222  HD1 LYS A 854      64.600  33.460  32.120  1.00  0.00           H
ATOM   3223  HD2 LYS A 854      63.350  32.500  32.840  1.00  0.00           H
ATOM   3224  CE  LYS A 854      63.490  32.480  30.630  1.00  0.00           C
ATOM   3225  HE1 LYS A 854      64.170  32.730  29.790  1.00  0.00           H
ATOM   3226  HE2 LYS A 854      62.770  33.320  30.500  1.00  0.00           H
ATOM   3227  NZ  LYS A 854      62.850  31.230  30.280  1.00  0.00           N
ATOM   3228  HZ1 LYS A 854      62.310  31.330  29.400  1.00  0.00           H
ATOM   3229  HZ2 LYS A 854      62.140  30.920  30.980  1.00  0.00           H
ATOM   3230  HZ3 LYS A 854      63.550  30.480  30.130  1.00  0.00           H
ATOM   3231  C   LYS A 854      66.260  33.340  35.760  1.00  0.00           C
ATOM   3232  O   LYS A 854      65.460  33.840  36.510  1.00  0.00           O
ATOM   3233  N   VAL A 855      67.420  32.890  36.160  1.00  0.00           N
ATOM   3234  HN  VAL A 855      68.160  32.630  35.550  1.00  0.00           H
ATOM   3235  CA  VAL A 855      67.800  32.880  37.520  1.00  0.00           C
ATOM   3236  HA  VAL A 855      67.070  32.220  37.970  1.00  0.00           H
ATOM   3237  CB  VAL A 855      69.150  32.070  37.760  1.00  0.00           C
ATOM   3238  HB  VAL A 855      69.950  32.710  37.310  1.00  0.00           H
ATOM   3239  CG1 VAL A 855      69.340  32.020  39.230  1.00  0.00           C
ATOM   3240 HG11 VAL A 855      70.070  31.210  39.470  1.00  0.00           H
ATOM   3241 HG12 VAL A 855      68.380  31.780  39.730  1.00  0.00           H
ATOM   3242 HG13 VAL A 855      69.650  32.950  39.740  1.00  0.00           H
ATOM   3243  CG2 VAL A 855      69.090  30.780  37.080  1.00  0.00           C
ATOM   3244 HG21 VAL A 855      69.950  30.240  37.520  1.00  0.00           H
ATOM   3245 HG22 VAL A 855      69.210  30.830  35.970  1.00  0.00           H
ATOM   3246 HG23 VAL A 855      68.130  30.300  37.360  1.00  0.00           H
ATOM   3247  C   VAL A 855      67.860  34.300  38.240  1.00  0.00           C
ATOM   3248  O   VAL A 855      67.140  34.510  39.250  1.00  0.00           O
ATOM   3249  N   ARG A 856      68.500  35.280  37.590  1.00  0.00           N
ATOM   3250  HN  ARG A 856      68.910  35.080  36.700  1.00  0.00           H
ATOM   3251  CA  ARG A 856      68.610  36.650  38.050  1.00  0.00           C
ATOM   3252  HA  ARG A 856      68.860  36.580  39.100  1.00  0.00           H
ATOM   3253  CB  ARG A 856      69.690  37.490  37.170  1.00  0.00           C
ATOM   3254  HB1 ARG A 856      70.590  36.850  37.190  1.00  0.00           H
ATOM   3255  HB2 ARG A 856      69.830  38.510  37.600  1.00  0.00           H
ATOM   3256  CG  ARG A 856      69.320  37.870  35.700  1.00  0.00           C
ATOM   3257  HG1 ARG A 856      68.400  38.480  35.690  1.00  0.00           H
ATOM   3258  HG2 ARG A 856      69.210  36.930  35.120  1.00  0.00           H
ATOM   3259  CD  ARG A 856      70.420  38.640  35.080  1.00  0.00           C
ATOM   3260  HD1 ARG A 856      71.380  38.100  35.250  1.00  0.00           H
ATOM   3261  HD2 ARG A 856      70.390  39.680  35.490  1.00  0.00           H
ATOM   3262  NE  ARG A 856      70.070  38.840  33.650  1.00  0.00           N
ATOM   3263  HE  ARG A 856      69.090  38.890  33.450  1.00  0.00           H
ATOM   3264  CZ  ARG A 856      70.860  38.800  32.580  1.00  0.00           C
ATOM   3265  NH1 ARG A 856      72.120  38.400  32.550  1.00  0.00           N
ATOM   3266 HH11 ARG A 856      72.500  37.870  33.310  1.00  0.00           H
ATOM   3267 HH12 ARG A 856      72.650  38.600  31.730  1.00  0.00           H
ATOM   3268  NH2 ARG A 856      70.260  38.940  31.370  1.00  0.00           N
ATOM   3269 HH21 ARG A 856      70.620  38.490  30.570  1.00  0.00           H
ATOM   3270 HH22 ARG A 856      69.340  39.320  31.470  1.00  0.00           H
ATOM   3271  C   ARG A 856      67.280  37.370  38.130  1.00  0.00           C
ATOM   3272  O   ARG A 856      67.170  38.290  38.930  1.00  0.00           O
ATOM   3273  N   SER A 857      66.380  36.920  37.270  1.00  0.00           N
ATOM   3274  HN  SER A 857      66.650  36.140  36.700  1.00  0.00           H
ATOM   3275  CA  SER A 857      64.980  37.270  37.210  1.00  0.00           C
ATOM   3276  HA  SER A 857      64.930  38.340  37.350  1.00  0.00           H
ATOM   3277  CB  SER A 857      64.370  36.930  35.880  1.00  0.00           C
ATOM   3278  HB1 SER A 857      64.340  35.860  35.580  1.00  0.00           H
ATOM   3279  HB2 SER A 857      65.130  37.360  35.190  1.00  0.00           H
ATOM   3280  OG  SER A 857      63.140  37.650  35.560  1.00  0.00           O
ATOM   3281  HG1 SER A 857      62.380  37.130  35.840  1.00  0.00           H
ATOM   3282  C   SER A 857      64.150  36.560  38.280  1.00  0.00           C
ATOM   3283  O   SER A 857      63.350  37.160  38.970  1.00  0.00           O
ATOM   3284  N   THR A 858      64.450  35.260  38.540  1.00  0.00           N
ATOM   3285  HN  THR A 858      65.200  34.830  38.040  1.00  0.00           H
ATOM   3286  CA  THR A 858      63.770  34.540  39.640  1.00  0.00           C
ATOM   3287  HA  THR A 858      62.710  34.640  39.450  1.00  0.00           H
ATOM   3288  CB  THR A 858      64.060  33.040  39.600  1.00  0.00           C
ATOM   3289  HB  THR A 858      65.150  32.930  39.750  1.00  0.00           H
ATOM   3290  OG1 THR A 858      63.520  32.480  38.460  1.00  0.00           O
ATOM   3291  HG1 THR A 858      63.640  33.050  37.690  1.00  0.00           H
ATOM   3292  CG2 THR A 858      63.410  32.260  40.770  1.00  0.00           C
ATOM   3293 HG21 THR A 858      62.310  32.430  40.840  1.00  0.00           H
ATOM   3294 HG22 THR A 858      63.770  32.520  41.790  1.00  0.00           H
ATOM   3295 HG23 THR A 858      63.610  31.180  40.620  1.00  0.00           H
ATOM   3296  C   THR A 858      64.170  35.010  41.070  1.00  0.00           C
ATOM   3297  O   THR A 858      63.430  35.140  42.020  1.00  0.00           O
ATOM   3298  N   ILE A 859      65.480  35.380  41.170  1.00  0.00           N
ATOM   3299  HN  ILE A 859      66.150  35.150  40.470  1.00  0.00           H
ATOM   3300  CA  ILE A 859      65.870  36.090  42.370  1.00  0.00           C
ATOM   3301  HA  ILE A 859      65.590  35.520  43.250  1.00  0.00           H
ATOM   3302  CB  ILE A 859      67.450  36.310  42.380  1.00  0.00           C
ATOM   3303  HB  ILE A 859      67.590  36.560  41.310  1.00  0.00           H
ATOM   3304  CG2 ILE A 859      67.890  37.470  43.300  1.00  0.00           C
ATOM   3305 HG21 ILE A 859      67.730  38.440  42.780  1.00  0.00           H
ATOM   3306 HG22 ILE A 859      69.000  37.360  43.330  1.00  0.00           H
ATOM   3307 HG23 ILE A 859      67.480  37.360  44.330  1.00  0.00           H
ATOM   3308  CG1 ILE A 859      68.180  35.020  42.740  1.00  0.00           C
ATOM   3309 HG11 ILE A 859      67.570  34.150  42.410  1.00  0.00           H
ATOM   3310 HG12 ILE A 859      68.340  34.820  43.820  1.00  0.00           H
ATOM   3311  CD  ILE A 859      69.540  34.950  42.040  1.00  0.00           C
ATOM   3312  HD1 ILE A 859      70.070  33.990  42.230  1.00  0.00           H
ATOM   3313  HD2 ILE A 859      70.170  35.720  42.520  1.00  0.00           H
ATOM   3314  HD3 ILE A 859      69.420  34.960  40.930  1.00  0.00           H
ATOM   3315  C   ILE A 859      65.110  37.360  42.600  1.00  0.00           C
ATOM   3316  O   ILE A 859      64.650  37.640  43.720  1.00  0.00           O
ATOM   3317  N   SER A 860      64.880  38.130  41.560  1.00  0.00           N
ATOM   3318  HN  SER A 860      65.520  38.030  40.800  1.00  0.00           H
ATOM   3319  CA  SER A 860      64.150  39.390  41.670  1.00  0.00           C
ATOM   3320  HA  SER A 860      64.660  39.910  42.470  1.00  0.00           H
ATOM   3321  CB  SER A 860      64.220  40.250  40.340  1.00  0.00           C
ATOM   3322  HB1 SER A 860      63.770  39.770  39.450  1.00  0.00           H
ATOM   3323  HB2 SER A 860      65.290  40.480  40.160  1.00  0.00           H
ATOM   3324  OG  SER A 860      63.640  41.560  40.430  1.00  0.00           O
ATOM   3325  HG1 SER A 860      64.330  42.190  40.620  1.00  0.00           H
ATOM   3326  C   SER A 860      62.720  39.200  42.070  1.00  0.00           C
ATOM   3327  O   SER A 860      62.050  39.880  42.820  1.00  0.00           O
ATOM   3328  N   ASP A 861      62.150  38.120  41.550  1.00  0.00           N
ATOM   3329  HN  ASP A 861      62.620  37.450  41.000  1.00  0.00           H
ATOM   3330  CA  ASP A 861      60.850  37.720  41.920  1.00  0.00           C
ATOM   3331  HA  ASP A 861      60.110  38.490  41.810  1.00  0.00           H
ATOM   3332  CB  ASP A 861      60.380  36.570  41.020  1.00  0.00           C
ATOM   3333  HB1 ASP A 861      59.410  36.150  41.350  1.00  0.00           H
ATOM   3334  HB2 ASP A 861      61.170  35.800  40.950  1.00  0.00           H
ATOM   3335  CG  ASP A 861      60.070  37.040  39.560  1.00  0.00           C
ATOM   3336  OD1 ASP A 861      59.820  38.280  39.400  1.00  0.00           O
ATOM   3337  OD2 ASP A 861      59.860  36.190  38.680  1.00  0.00           O
ATOM   3338  C   ASP A 861      60.700  37.320  43.390  1.00  0.00           C
ATOM   3339  O   ASP A 861      59.680  37.660  44.000  1.00  0.00           O
ATOM   3340  N   PHE A 862      61.640  36.610  43.960  1.00  0.00           N
ATOM   3341  HN  PHE A 862      62.470  36.500  43.430  1.00  0.00           H
ATOM   3342  CA  PHE A 862      61.610  36.240  45.340  1.00  0.00           C
ATOM   3343  HA  PHE A 862      60.590  36.270  45.690  1.00  0.00           H
ATOM   3344  CB  PHE A 862      61.920  34.790  45.530  1.00  0.00           C
ATOM   3345  HB1 PHE A 862      62.130  34.490  46.580  1.00  0.00           H
ATOM   3346  HB2 PHE A 862      62.860  34.650  44.970  1.00  0.00           H
ATOM   3347  CG  PHE A 862      60.980  33.860  44.950  1.00  0.00           C
ATOM   3348  CD1 PHE A 862      59.840  33.350  45.720  1.00  0.00           C
ATOM   3349  HD1 PHE A 862      59.770  33.550  46.780  1.00  0.00           H
ATOM   3350  CE1 PHE A 862      58.880  32.520  45.150  1.00  0.00           C
ATOM   3351  HE1 PHE A 862      58.090  32.010  45.670  1.00  0.00           H
ATOM   3352  CZ  PHE A 862      59.000  32.150  43.780  1.00  0.00           C
ATOM   3353  HZ  PHE A 862      58.320  31.490  43.280  1.00  0.00           H
ATOM   3354  CD2 PHE A 862      61.020  33.490  43.660  1.00  0.00           C
ATOM   3355  HD2 PHE A 862      61.810  33.910  43.060  1.00  0.00           H
ATOM   3356  CE2 PHE A 862      60.120  32.650  43.030  1.00  0.00           C
ATOM   3357  HE2 PHE A 862      60.230  32.430  41.980  1.00  0.00           H
ATOM   3358  C   PHE A 862      62.580  37.070  46.250  1.00  0.00           C
ATOM   3359  O   PHE A 862      62.990  36.730  47.410  1.00  0.00           O
ATOM   3360  N   ALA A 863      62.830  38.330  45.760  1.00  0.00           N
ATOM   3361  HN  ALA A 863      62.680  38.510  44.790  1.00  0.00           H
ATOM   3362  CA  ALA A 863      63.650  39.290  46.490  1.00  0.00           C
ATOM   3363  HA  ALA A 863      64.640  38.880  46.580  1.00  0.00           H
ATOM   3364  CB  ALA A 863      63.740  40.620  45.650  1.00  0.00           C
ATOM   3365  HB1 ALA A 863      64.310  40.520  44.700  1.00  0.00           H
ATOM   3366  HB2 ALA A 863      64.100  41.510  46.220  1.00  0.00           H
ATOM   3367  HB3 ALA A 863      62.680  40.760  45.340  1.00  0.00           H
ATOM   3368  C   ALA A 863      63.120  39.710  47.930  1.00  0.00           C
ATOM   3369  O   ALA A 863      63.980  39.830  48.810  1.00  0.00           O
ATOM   3370  N   VAL A 864      61.810  39.970  48.080  1.00  0.00           N
ATOM   3371  HN  VAL A 864      61.230  39.890  47.270  1.00  0.00           H
ATOM   3372  CA  VAL A 864      61.270  40.440  49.320  1.00  0.00           C
ATOM   3373  HA  VAL A 864      61.810  41.300  49.660  1.00  0.00           H
ATOM   3374  CB  VAL A 864      59.880  41.010  49.170  1.00  0.00           C
ATOM   3375  HB  VAL A 864      59.240  40.220  48.720  1.00  0.00           H
ATOM   3376  CG1 VAL A 864      59.300  41.470  50.520  1.00  0.00           C
ATOM   3377 HG11 VAL A 864      58.470  42.130  50.160  1.00  0.00           H
ATOM   3378 HG12 VAL A 864      60.030  42.170  50.970  1.00  0.00           H
ATOM   3379 HG13 VAL A 864      58.960  40.660  51.200  1.00  0.00           H
ATOM   3380  CG2 VAL A 864      59.950  42.260  48.170  1.00  0.00           C
ATOM   3381 HG21 VAL A 864      60.630  42.090  47.310  1.00  0.00           H
ATOM   3382 HG22 VAL A 864      60.310  43.150  48.720  1.00  0.00           H
ATOM   3383 HG23 VAL A 864      59.030  42.450  47.590  1.00  0.00           H
ATOM   3384  C   VAL A 864      61.330  39.390  50.440  1.00  0.00           C
ATOM   3385  O   VAL A 864      61.550  39.640  51.580  1.00  0.00           O
ATOM   3386  N   PHE A 865      61.040  38.160  50.050  1.00  0.00           N
ATOM   3387  HN  PHE A 865      60.630  38.040  49.140  1.00  0.00           H
ATOM   3388  CA  PHE A 865      61.140  36.980  50.790  1.00  0.00           C
ATOM   3389  HA  PHE A 865      60.560  37.080  51.710  1.00  0.00           H
ATOM   3390  CB  PHE A 865      60.630  35.890  49.850  1.00  0.00           C
ATOM   3391  HB1 PHE A 865      61.100  35.940  48.840  1.00  0.00           H
ATOM   3392  HB2 PHE A 865      59.570  36.100  49.600  1.00  0.00           H
ATOM   3393  CG  PHE A 865      60.680  34.460  50.460  1.00  0.00           C
ATOM   3394  CD1 PHE A 865      61.000  33.470  49.570  1.00  0.00           C
ATOM   3395  HD1 PHE A 865      61.320  33.670  48.560  1.00  0.00           H
ATOM   3396  CE1 PHE A 865      61.110  32.100  50.060  1.00  0.00           C
ATOM   3397  HE1 PHE A 865      61.470  31.430  49.300  1.00  0.00           H
ATOM   3398  CZ  PHE A 865      60.900  31.780  51.340  1.00  0.00           C
ATOM   3399  HZ  PHE A 865      60.850  30.760  51.680  1.00  0.00           H
ATOM   3400  CD2 PHE A 865      60.500  34.140  51.830  1.00  0.00           C
ATOM   3401  HD2 PHE A 865      60.200  34.960  52.460  1.00  0.00           H
ATOM   3402  CE2 PHE A 865      60.640  32.790  52.250  1.00  0.00           C
ATOM   3403  HE2 PHE A 865      60.310  32.600  53.250  1.00  0.00           H
ATOM   3404  C   PHE A 865      62.640  36.680  51.120  1.00  0.00           C
ATOM   3405  O   PHE A 865      63.040  36.490  52.310  1.00  0.00           O
ATOM   3406  N   LEU A 866      63.560  36.870  50.110  1.00  0.00           N
ATOM   3407  HN  LEU A 866      63.200  37.030  49.200  1.00  0.00           H
ATOM   3408  CA  LEU A 866      64.990  36.750  50.320  1.00  0.00           C
ATOM   3409  HA  LEU A 866      65.220  35.780  50.730  1.00  0.00           H
ATOM   3410  CB  LEU A 866      65.720  36.880  48.950  1.00  0.00           C
ATOM   3411  HB1 LEU A 866      66.810  37.020  49.140  1.00  0.00           H
ATOM   3412  HB2 LEU A 866      65.250  37.670  48.340  1.00  0.00           H
ATOM   3413  CG  LEU A 866      65.720  35.530  48.130  1.00  0.00           C
ATOM   3414  HG  LEU A 866      64.740  34.990  48.100  1.00  0.00           H
ATOM   3415  CD1 LEU A 866      66.040  35.880  46.620  1.00  0.00           C
ATOM   3416 HD11 LEU A 866      66.050  34.890  46.090  1.00  0.00           H
ATOM   3417 HD12 LEU A 866      67.070  36.270  46.560  1.00  0.00           H
ATOM   3418 HD13 LEU A 866      65.250  36.480  46.130  1.00  0.00           H
ATOM   3419  CD2 LEU A 866      66.780  34.550  48.640  1.00  0.00           C
ATOM   3420 HD21 LEU A 866      66.850  34.640  49.740  1.00  0.00           H
ATOM   3421 HD22 LEU A 866      67.720  34.850  48.160  1.00  0.00           H
ATOM   3422 HD23 LEU A 866      66.550  33.500  48.340  1.00  0.00           H
ATOM   3423  C   LEU A 866      65.530  37.820  51.300  1.00  0.00           C
ATOM   3424  O   LEU A 866      66.310  37.430  52.130  1.00  0.00           O
ATOM   3425  N   THR A 867      65.090  39.090  51.300  1.00  0.00           N
ATOM   3426  HN  THR A 867      64.620  39.540  50.530  1.00  0.00           H
ATOM   3427  CA  THR A 867      65.520  39.950  52.350  1.00  0.00           C
ATOM   3428  HA  THR A 867      66.600  39.960  52.460  1.00  0.00           H
ATOM   3429  CB  THR A 867      64.900  41.260  52.050  1.00  0.00           C
ATOM   3430  HB  THR A 867      63.800  41.200  52.080  1.00  0.00           H
ATOM   3431  OG1 THR A 867      65.190  41.620  50.700  1.00  0.00           O
ATOM   3432  HG1 THR A 867      64.570  41.140  50.170  1.00  0.00           H
ATOM   3433  CG2 THR A 867      65.390  42.380  52.970  1.00  0.00           C
ATOM   3434 HG21 THR A 867      64.800  42.360  53.910  1.00  0.00           H
ATOM   3435 HG22 THR A 867      65.100  43.340  52.510  1.00  0.00           H
ATOM   3436 HG23 THR A 867      66.490  42.320  53.160  1.00  0.00           H
ATOM   3437  C   THR A 867      65.090  39.530  53.740  1.00  0.00           C
ATOM   3438  O   THR A 867      65.950  39.540  54.620  1.00  0.00           O
ATOM   3439  N   ILE A 868      63.800  39.150  53.990  1.00  0.00           N
ATOM   3440  HN  ILE A 868      63.130  39.190  53.250  1.00  0.00           H
ATOM   3441  CA  ILE A 868      63.410  38.660  55.320  1.00  0.00           C
ATOM   3442  HA  ILE A 868      63.750  39.360  56.070  1.00  0.00           H
ATOM   3443  CB  ILE A 868      61.910  38.680  55.560  1.00  0.00           C
ATOM   3444  HB  ILE A 868      61.470  37.840  54.970  1.00  0.00           H
ATOM   3445  CG2 ILE A 868      61.560  38.380  57.040  1.00  0.00           C
ATOM   3446 HG21 ILE A 868      61.680  39.280  57.700  1.00  0.00           H
ATOM   3447 HG22 ILE A 868      62.240  37.640  57.490  1.00  0.00           H
ATOM   3448 HG23 ILE A 868      60.520  38.010  57.060  1.00  0.00           H
ATOM   3449  CG1 ILE A 868      61.270  39.920  54.990  1.00  0.00           C
ATOM   3450 HG11 ILE A 868      61.360  39.930  53.880  1.00  0.00           H
ATOM   3451 HG12 ILE A 868      61.820  40.770  55.460  1.00  0.00           H
ATOM   3452  CD  ILE A 868      59.780  40.230  55.330  1.00  0.00           C
ATOM   3453  HD1 ILE A 868      59.010  39.770  54.660  1.00  0.00           H
ATOM   3454  HD2 ILE A 868      59.630  41.330  55.340  1.00  0.00           H
ATOM   3455  HD3 ILE A 868      59.570  39.900  56.370  1.00  0.00           H
ATOM   3456  C   ILE A 868      64.220  37.460  55.750  1.00  0.00           C
ATOM   3457  O   ILE A 868      64.710  37.320  56.850  1.00  0.00           O
ATOM   3458  N   VAL A 869      64.380  36.510  54.730  1.00  0.00           N
ATOM   3459  HN  VAL A 869      63.950  36.720  53.860  1.00  0.00           H
ATOM   3460  CA  VAL A 869      65.180  35.300  54.820  1.00  0.00           C
ATOM   3461  HA  VAL A 869      64.770  34.870  55.710  1.00  0.00           H
ATOM   3462  CB  VAL A 869      65.070  34.260  53.660  1.00  0.00           C
ATOM   3463  HB  VAL A 869      65.290  34.840  52.740  1.00  0.00           H
ATOM   3464  CG1 VAL A 869      66.010  33.110  53.820  1.00  0.00           C
ATOM   3465 HG11 VAL A 869      67.060  33.470  53.890  1.00  0.00           H
ATOM   3466 HG12 VAL A 869      65.920  32.320  53.040  1.00  0.00           H
ATOM   3467 HG13 VAL A 869      65.760  32.580  54.760  1.00  0.00           H
ATOM   3468  CG2 VAL A 869      63.540  33.790  53.510  1.00  0.00           C
ATOM   3469 HG21 VAL A 869      63.340  33.140  54.400  1.00  0.00           H
ATOM   3470 HG22 VAL A 869      63.430  33.070  52.670  1.00  0.00           H
ATOM   3471 HG23 VAL A 869      62.740  34.560  53.480  1.00  0.00           H
ATOM   3472  C   VAL A 869      66.700  35.560  55.180  1.00  0.00           C
ATOM   3473  O   VAL A 869      67.250  34.830  56.000  1.00  0.00           O
ATOM   3474  N   ILE A 870      67.360  36.520  54.550  1.00  0.00           N
ATOM   3475  HN  ILE A 870      66.870  36.910  53.790  1.00  0.00           H
ATOM   3476  CA  ILE A 870      68.740  36.890  54.890  1.00  0.00           C
ATOM   3477  HA  ILE A 870      69.360  36.020  54.800  1.00  0.00           H
ATOM   3478  CB  ILE A 870      69.520  37.850  53.960  1.00  0.00           C
ATOM   3479  HB  ILE A 870      68.830  38.640  53.570  1.00  0.00           H
ATOM   3480  CG2 ILE A 870      70.730  38.580  54.540  1.00  0.00           C
ATOM   3481 HG21 ILE A 870      71.390  37.800  54.970  1.00  0.00           H
ATOM   3482 HG22 ILE A 870      70.560  39.330  55.340  1.00  0.00           H
ATOM   3483 HG23 ILE A 870      71.290  39.120  53.750  1.00  0.00           H
ATOM   3484  CG1 ILE A 870      69.940  37.060  52.720  1.00  0.00           C
ATOM   3485 HG11 ILE A 870      69.090  36.390  52.470  1.00  0.00           H
ATOM   3486 HG12 ILE A 870      70.740  36.380  53.040  1.00  0.00           H
ATOM   3487  CD  ILE A 870      70.040  37.850  51.400  1.00  0.00           C
ATOM   3488  HD1 ILE A 870      70.620  37.310  50.620  1.00  0.00           H
ATOM   3489  HD2 ILE A 870      70.510  38.820  51.670  1.00  0.00           H
ATOM   3490  HD3 ILE A 870      69.050  38.100  50.980  1.00  0.00           H
ATOM   3491  C   ILE A 870      68.870  37.370  56.310  1.00  0.00           C
ATOM   3492  O   ILE A 870      69.580  36.850  57.180  1.00  0.00           O
ATOM   3493  N   MET A 871      68.000  38.340  56.630  1.00  0.00           N
ATOM   3494  HN  MET A 871      67.310  38.750  56.050  1.00  0.00           H
ATOM   3495  CA  MET A 871      67.980  39.060  57.870  1.00  0.00           C
ATOM   3496  HA  MET A 871      68.940  39.470  58.120  1.00  0.00           H
ATOM   3497  CB  MET A 871      67.150  40.400  57.780  1.00  0.00           C
ATOM   3498  HB1 MET A 871      66.840  40.720  58.790  1.00  0.00           H
ATOM   3499  HB2 MET A 871      66.240  40.000  57.280  1.00  0.00           H
ATOM   3500  CG  MET A 871      67.800  41.530  56.960  1.00  0.00           C
ATOM   3501  HG1 MET A 871      67.080  42.360  56.990  1.00  0.00           H
ATOM   3502  HG2 MET A 871      67.970  41.250  55.910  1.00  0.00           H
ATOM   3503  SD  MET A 871      69.420  42.110  57.430  1.00  0.00           S
ATOM   3504  CE  MET A 871      69.390  43.420  56.100  1.00  0.00           C
ATOM   3505  HE1 MET A 871      68.530  44.130  56.080  1.00  0.00           H
ATOM   3506  HE2 MET A 871      69.440  42.990  55.090  1.00  0.00           H
ATOM   3507  HE3 MET A 871      70.320  44.030  56.160  1.00  0.00           H
ATOM   3508  C   MET A 871      67.600  38.270  59.090  1.00  0.00           C
ATOM   3509  O   MET A 871      68.160  38.490  60.160  1.00  0.00           O
ATOM   3510  N   VAL A 872      66.620  37.310  58.940  1.00  0.00           N
ATOM   3511  HN  VAL A 872      66.200  37.120  58.060  1.00  0.00           H
ATOM   3512  CA  VAL A 872      66.480  36.340  60.020  1.00  0.00           C
ATOM   3513  HA  VAL A 872      66.490  36.960  60.910  1.00  0.00           H
ATOM   3514  CB  VAL A 872      65.100  35.610  60.040  1.00  0.00           C
ATOM   3515  HB  VAL A 872      65.040  35.050  61.000  1.00  0.00           H
ATOM   3516  CG1 VAL A 872      63.930  36.660  59.980  1.00  0.00           C
ATOM   3517 HG11 VAL A 872      63.570  36.690  58.930  1.00  0.00           H
ATOM   3518 HG12 VAL A 872      64.270  37.670  60.290  1.00  0.00           H
ATOM   3519 HG13 VAL A 872      63.030  36.370  60.560  1.00  0.00           H
ATOM   3520  CG2 VAL A 872      64.990  34.580  58.810  1.00  0.00           C
ATOM   3521 HG21 VAL A 872      65.490  33.640  59.110  1.00  0.00           H
ATOM   3522 HG22 VAL A 872      65.530  35.010  57.940  1.00  0.00           H
ATOM   3523 HG23 VAL A 872      63.970  34.200  58.610  1.00  0.00           H
ATOM   3524  C   VAL A 872      67.530  35.240  60.120  1.00  0.00           C
ATOM   3525  O   VAL A 872      67.700  34.630  61.200  1.00  0.00           O
ATOM   3526  N   THR A 873      68.310  34.910  59.040  1.00  0.00           N
ATOM   3527  HN  THR A 873      68.030  35.350  58.190  1.00  0.00           H
ATOM   3528  CA  THR A 873      69.490  34.060  59.170  1.00  0.00           C
ATOM   3529  HA  THR A 873      69.140  33.180  59.700  1.00  0.00           H
ATOM   3530  CB  THR A 873      70.030  33.640  57.830  1.00  0.00           C
ATOM   3531  HB  THR A 873      70.300  34.490  57.170  1.00  0.00           H
ATOM   3532  OG1 THR A 873      69.050  32.890  57.150  1.00  0.00           O
ATOM   3533  HG1 THR A 873      68.370  33.490  56.820  1.00  0.00           H
ATOM   3534  CG2 THR A 873      71.300  32.720  57.930  1.00  0.00           C
ATOM   3535 HG21 THR A 873      71.010  31.860  58.560  1.00  0.00           H
ATOM   3536 HG22 THR A 873      72.200  33.110  58.450  1.00  0.00           H
ATOM   3537 HG23 THR A 873      71.550  32.460  56.870  1.00  0.00           H
ATOM   3538  C   THR A 873      70.530  34.710  59.990  1.00  0.00           C
ATOM   3539  O   THR A 873      70.980  34.160  60.980  1.00  0.00           O
ATOM   3540  N   ILE A 874      70.870  36.020  59.730  1.00  0.00           N
ATOM   3541  HN  ILE A 874      70.390  36.540  59.030  1.00  0.00           H
ATOM   3542  CA  ILE A 874      71.840  36.790  60.400  1.00  0.00           C
ATOM   3543  HA  ILE A 874      72.800  36.310  60.500  1.00  0.00           H
ATOM   3544  CB  ILE A 874      71.970  38.180  59.800  1.00  0.00           C
ATOM   3545  HB  ILE A 874      70.960  38.610  59.670  1.00  0.00           H
ATOM   3546  CG2 ILE A 874      72.660  39.180  60.760  1.00  0.00           C
ATOM   3547 HG21 ILE A 874      73.550  38.710  61.240  1.00  0.00           H
ATOM   3548 HG22 ILE A 874      71.970  39.400  61.610  1.00  0.00           H
ATOM   3549 HG23 ILE A 874      72.850  40.210  60.390  1.00  0.00           H
ATOM   3550  CG1 ILE A 874      72.660  38.210  58.400  1.00  0.00           C
ATOM   3551 HG11 ILE A 874      72.420  37.290  57.820  1.00  0.00           H
ATOM   3552 HG12 ILE A 874      73.760  38.260  58.550  1.00  0.00           H
ATOM   3553  CD  ILE A 874      72.220  39.420  57.480  1.00  0.00           C
ATOM   3554  HD1 ILE A 874      71.140  39.380  57.230  1.00  0.00           H
ATOM   3555  HD2 ILE A 874      72.710  39.320  56.490  1.00  0.00           H
ATOM   3556  HD3 ILE A 874      72.310  40.420  57.970  1.00  0.00           H
ATOM   3557  C   ILE A 874      71.430  36.900  61.810  1.00  0.00           C
ATOM   3558  O   ILE A 874      72.230  36.710  62.740  1.00  0.00           O
ATOM   3559  N   ASP A 875      70.070  37.080  62.120  1.00  0.00           N
ATOM   3560  HN  ASP A 875      69.340  37.260  61.460  1.00  0.00           H
ATOM   3561  CA  ASP A 875      69.580  37.220  63.470  1.00  0.00           C
ATOM   3562  HA  ASP A 875      70.250  37.930  63.950  1.00  0.00           H
ATOM   3563  CB  ASP A 875      68.080  37.780  63.390  1.00  0.00           C
ATOM   3564  HB1 ASP A 875      67.450  36.870  63.250  1.00  0.00           H
ATOM   3565  HB2 ASP A 875      67.890  38.540  62.610  1.00  0.00           H
ATOM   3566  CG  ASP A 875      67.660  38.310  64.760  1.00  0.00           C
ATOM   3567  OD1 ASP A 875      66.430  38.560  64.960  1.00  0.00           O
ATOM   3568  OD2 ASP A 875      68.500  38.620  65.660  1.00  0.00           O
ATOM   3569  C   ASP A 875      69.700  35.910  64.270  1.00  0.00           C
ATOM   3570  O   ASP A 875      70.010  36.030  65.440  1.00  0.00           O
ATOM   3571  N   TYR A 876      69.470  34.660  63.660  1.00  0.00           N
ATOM   3572  HN  TYR A 876      69.020  34.580  62.780  1.00  0.00           H
ATOM   3573  CA  TYR A 876      69.770  33.410  64.330  1.00  0.00           C
ATOM   3574  HA  TYR A 876      69.360  33.510  65.320  1.00  0.00           H
ATOM   3575  CB  TYR A 876      69.050  32.350  63.480  1.00  0.00           C
ATOM   3576  HB1 TYR A 876      69.400  32.450  62.420  1.00  0.00           H
ATOM   3577  HB2 TYR A 876      67.960  32.530  63.490  1.00  0.00           H
ATOM   3578  CG  TYR A 876      69.460  30.940  63.910  1.00  0.00           C
ATOM   3579  CD1 TYR A 876      69.060  30.500  65.140  1.00  0.00           C
ATOM   3580  HD1 TYR A 876      68.590  31.210  65.800  1.00  0.00           H
ATOM   3581  CE1 TYR A 876      69.160  29.140  65.510  1.00  0.00           C
ATOM   3582  HE1 TYR A 876      68.860  28.750  66.480  1.00  0.00           H
ATOM   3583  CZ  TYR A 876      69.720  28.270  64.650  1.00  0.00           C
ATOM   3584  OH  TYR A 876      69.820  26.920  64.970  1.00  0.00           O
ATOM   3585  HH  TYR A 876      69.460  26.830  65.860  1.00  0.00           H
ATOM   3586  CD2 TYR A 876      69.980  30.020  63.010  1.00  0.00           C
ATOM   3587  HD2 TYR A 876      70.060  30.320  61.980  1.00  0.00           H
ATOM   3588  CE2 TYR A 876      70.090  28.670  63.370  1.00  0.00           C
ATOM   3589  HE2 TYR A 876      70.690  28.090  62.670  1.00  0.00           H
ATOM   3590  C   TYR A 876      71.260  33.260  64.580  1.00  0.00           C
ATOM   3591  O   TYR A 876      71.620  32.890  65.670  1.00  0.00           O
ATOM   3592  N   LEU A 877      72.150  33.450  63.600  1.00  0.00           N
ATOM   3593  HN  LEU A 877      71.810  33.800  62.730  1.00  0.00           H
ATOM   3594  CA  LEU A 877      73.530  33.450  63.730  1.00  0.00           C
ATOM   3595  HA  LEU A 877      73.750  32.430  64.030  1.00  0.00           H
ATOM   3596  CB  LEU A 877      74.220  33.760  62.400  1.00  0.00           C
ATOM   3597  HB1 LEU A 877      75.300  33.950  62.620  1.00  0.00           H
ATOM   3598  HB2 LEU A 877      73.880  34.740  62.000  1.00  0.00           H
ATOM   3599  CG  LEU A 877      74.160  32.510  61.440  1.00  0.00           C
ATOM   3600  HG  LEU A 877      73.110  32.130  61.440  1.00  0.00           H
ATOM   3601  CD1 LEU A 877      74.550  33.000  60.000  1.00  0.00           C
ATOM   3602 HD11 LEU A 877      75.620  33.250  60.100  1.00  0.00           H
ATOM   3603 HD12 LEU A 877      73.910  33.850  59.680  1.00  0.00           H
ATOM   3604 HD13 LEU A 877      74.450  32.160  59.260  1.00  0.00           H
ATOM   3605  CD2 LEU A 877      75.080  31.320  61.970  1.00  0.00           C
ATOM   3606 HD21 LEU A 877      75.370  30.800  61.020  1.00  0.00           H
ATOM   3607 HD22 LEU A 877      74.510  30.610  62.590  1.00  0.00           H
ATOM   3608 HD23 LEU A 877      75.970  31.780  62.450  1.00  0.00           H
ATOM   3609  C   LEU A 877      74.090  34.340  64.710  1.00  0.00           C
ATOM   3610  O   LEU A 877      74.990  33.810  65.430  1.00  0.00           O
ATOM   3611  N   VAL A 878      73.680  35.600  64.920  1.00  0.00           N
ATOM   3612  HN  VAL A 878      72.970  35.940  64.320  1.00  0.00           H
ATOM   3613  CA  VAL A 878      74.350  36.610  65.720  1.00  0.00           C
ATOM   3614  HA  VAL A 878      75.310  36.270  66.070  1.00  0.00           H
ATOM   3615  CB  VAL A 878      74.590  37.850  64.810  1.00  0.00           C
ATOM   3616  HB  VAL A 878      73.730  38.120  64.150  1.00  0.00           H
ATOM   3617  CG1 VAL A 878      75.090  39.120  65.570  1.00  0.00           C
ATOM   3618 HG11 VAL A 878      75.530  39.830  64.830  1.00  0.00           H
ATOM   3619 HG12 VAL A 878      75.970  38.840  66.170  1.00  0.00           H
ATOM   3620 HG13 VAL A 878      74.270  39.680  66.080  1.00  0.00           H
ATOM   3621  CG2 VAL A 878      75.560  37.430  63.680  1.00  0.00           C
ATOM   3622 HG21 VAL A 878      76.590  37.210  64.050  1.00  0.00           H
ATOM   3623 HG22 VAL A 878      75.520  38.210  62.890  1.00  0.00           H
ATOM   3624 HG23 VAL A 878      75.280  36.450  63.260  1.00  0.00           H
ATOM   3625  C   VAL A 878      73.560  37.050  66.890  1.00  0.00           C
ATOM   3626  O   VAL A 878      74.050  37.290  67.990  1.00  0.00           O
ATOM   3627  N   GLY A 879      72.240  37.260  66.620  1.00  0.00           N
ATOM   3628  HN  GLY A 879      71.810  36.960  65.770  1.00  0.00           H
ATOM   3629  CA  GLY A 879      71.390  38.120  67.430  1.00  0.00           C
ATOM   3630  HA1 GLY A 879      71.590  38.000  68.480  1.00  0.00           H
ATOM   3631  HA2 GLY A 879      70.380  37.760  67.330  1.00  0.00           H
ATOM   3632  C   GLY A 879      71.490  39.600  67.120  1.00  0.00           C
ATOM   3633  O   GLY A 879      72.350  40.330  67.610  1.00  0.00           O
ATOM   3634  N   VAL A 880      70.440  40.170  66.490  1.00  0.00           N
ATOM   3635  HN  VAL A 880      69.690  39.590  66.190  1.00  0.00           H
ATOM   3636  CA  VAL A 880      70.330  41.600  66.160  1.00  0.00           C
ATOM   3637  HA  VAL A 880      71.270  42.070  66.390  1.00  0.00           H
ATOM   3638  CB  VAL A 880      70.310  41.860  64.620  1.00  0.00           C
ATOM   3639  HB  VAL A 880      69.600  41.070  64.280  1.00  0.00           H
ATOM   3640  CG1 VAL A 880      69.900  43.250  64.320  1.00  0.00           C
ATOM   3641 HG11 VAL A 880      68.860  43.540  64.550  1.00  0.00           H
ATOM   3642 HG12 VAL A 880      69.880  43.470  63.240  1.00  0.00           H
ATOM   3643 HG13 VAL A 880      70.500  44.070  64.780  1.00  0.00           H
ATOM   3644  CG2 VAL A 880      71.760  41.420  64.150  1.00  0.00           C
ATOM   3645 HG21 VAL A 880      72.560  41.670  64.860  1.00  0.00           H
ATOM   3646 HG22 VAL A 880      72.040  41.970  63.230  1.00  0.00           H
ATOM   3647 HG23 VAL A 880      71.820  40.330  63.940  1.00  0.00           H
ATOM   3648  C   VAL A 880      69.240  42.220  66.940  1.00  0.00           C
ATOM   3649  O   VAL A 880      68.040  42.090  66.720  1.00  0.00           O
ATOM   3650  N   PRO A 881      69.620  43.130  67.930  1.00  0.00           N
ATOM   3651  CD  PRO A 881      70.940  43.200  68.630  1.00  0.00           C
ATOM   3652  HD1 PRO A 881      71.600  43.710  67.900  1.00  0.00           H
ATOM   3653  HD2 PRO A 881      71.230  42.160  68.920  1.00  0.00           H
ATOM   3654  CA  PRO A 881      68.680  43.960  68.670  1.00  0.00           C
ATOM   3655  HA  PRO A 881      68.200  43.300  69.380  1.00  0.00           H
ATOM   3656  CB  PRO A 881      69.560  44.920  69.480  1.00  0.00           C
ATOM   3657  HB1 PRO A 881      68.960  45.190  70.380  1.00  0.00           H
ATOM   3658  HB2 PRO A 881      69.890  45.770  68.840  1.00  0.00           H
ATOM   3659  CG  PRO A 881      70.780  44.060  69.890  1.00  0.00           C
ATOM   3660  HG1 PRO A 881      71.690  44.690  70.020  1.00  0.00           H
ATOM   3661  HG2 PRO A 881      70.710  43.450  70.810  1.00  0.00           H
ATOM   3662  C   PRO A 881      67.540  44.670  67.840  1.00  0.00           C
ATOM   3663  O   PRO A 881      67.770  45.700  67.220  1.00  0.00           O
ATOM   3664  N   SER A 882      66.250  44.150  68.010  1.00  0.00           N
ATOM   3665  HN  SER A 882      65.980  43.320  68.490  1.00  0.00           H
ATOM   3666  CA  SER A 882      65.120  44.770  67.370  1.00  0.00           C
ATOM   3667  HA  SER A 882      65.160  45.840  67.410  1.00  0.00           H
ATOM   3668  CB  SER A 882      64.950  44.350  65.930  1.00  0.00           C
ATOM   3669  HB1 SER A 882      63.890  44.440  65.600  1.00  0.00           H
ATOM   3670  HB2 SER A 882      65.320  43.320  65.750  1.00  0.00           H
ATOM   3671  OG  SER A 882      65.720  45.180  65.050  1.00  0.00           O
ATOM   3672  HG1 SER A 882      66.560  45.200  65.510  1.00  0.00           H
ATOM   3673  C   SER A 882      63.850  44.420  68.150  1.00  0.00           C
ATOM   3674  O   SER A 882      63.890  43.370  68.770  1.00  0.00           O
ATOM   3675  N   PRO A 883      62.740  45.200  68.210  1.00  0.00           N
ATOM   3676  CD  PRO A 883      62.780  46.670  68.070  1.00  0.00           C
ATOM   3677  HD1 PRO A 883      63.180  47.080  67.130  1.00  0.00           H
ATOM   3678  HD2 PRO A 883      63.320  47.080  68.950  1.00  0.00           H
ATOM   3679  CA  PRO A 883      61.420  44.700  68.610  1.00  0.00           C
ATOM   3680  HA  PRO A 883      61.610  44.350  69.610  1.00  0.00           H
ATOM   3681  CB  PRO A 883      60.450  45.920  68.680  1.00  0.00           C
ATOM   3682  HB1 PRO A 883      60.110  46.230  69.690  1.00  0.00           H
ATOM   3683  HB2 PRO A 883      59.500  45.660  68.160  1.00  0.00           H
ATOM   3684  CG  PRO A 883      61.250  47.120  68.100  1.00  0.00           C
ATOM   3685  HG1 PRO A 883      60.860  47.230  67.060  1.00  0.00           H
ATOM   3686  HG2 PRO A 883      60.940  48.040  68.620  1.00  0.00           H
ATOM   3687  C   PRO A 883      60.930  43.590  67.710  1.00  0.00           C
ATOM   3688  O   PRO A 883      61.200  43.700  66.500  1.00  0.00           O
ATOM   3689  N   LYS A 884      60.170  42.570  68.160  1.00  0.00           N
ATOM   3690  HN  LYS A 884      59.880  42.530  69.110  1.00  0.00           H
ATOM   3691  CA  LYS A 884      59.770  41.410  67.350  1.00  0.00           C
ATOM   3692  HA  LYS A 884      60.200  41.470  66.360  1.00  0.00           H
ATOM   3693  CB  LYS A 884      60.400  40.090  67.880  1.00  0.00           C
ATOM   3694  HB1 LYS A 884      60.160  39.320  67.110  1.00  0.00           H
ATOM   3695  HB2 LYS A 884      59.930  39.730  68.820  1.00  0.00           H
ATOM   3696  CG  LYS A 884      61.910  40.220  68.070  1.00  0.00           C
ATOM   3697  HG1 LYS A 884      62.370  39.300  68.480  1.00  0.00           H
ATOM   3698  HG2 LYS A 884      62.290  41.070  68.690  1.00  0.00           H
ATOM   3699  CD  LYS A 884      62.580  40.500  66.700  1.00  0.00           C
ATOM   3700  HD1 LYS A 884      62.250  41.540  66.500  1.00  0.00           H
ATOM   3701  HD2 LYS A 884      62.210  39.820  65.910  1.00  0.00           H
ATOM   3702  CE  LYS A 884      64.080  40.400  66.620  1.00  0.00           C
ATOM   3703  HE1 LYS A 884      64.520  41.060  67.390  1.00  0.00           H
ATOM   3704  HE2 LYS A 884      64.490  40.770  65.650  1.00  0.00           H
ATOM   3705  NZ  LYS A 884      64.630  39.090  66.690  1.00  0.00           N
ATOM   3706  HZ1 LYS A 884      65.400  38.930  66.000  1.00  0.00           H
ATOM   3707  HZ2 LYS A 884      63.940  38.300  66.650  1.00  0.00           H
ATOM   3708  HZ3 LYS A 884      65.100  38.900  67.590  1.00  0.00           H
ATOM   3709  C   LYS A 884      58.240  41.340  67.210  1.00  0.00           C
ATOM   3710  O   LYS A 884      57.530  41.880  68.080  1.00  0.00           O
ATOM   3711  N   LEU A 885      57.730  40.600  66.240  1.00  0.00           N
ATOM   3712  HN  LEU A 885      58.390  40.040  65.750  1.00  0.00           H
ATOM   3713  CA  LEU A 885      56.310  40.520  66.060  1.00  0.00           C
ATOM   3714  HA  LEU A 885      56.000  41.530  66.220  1.00  0.00           H
ATOM   3715  CB  LEU A 885      56.010  40.130  64.610  1.00  0.00           C
ATOM   3716  HB1 LEU A 885      56.410  39.120  64.430  1.00  0.00           H
ATOM   3717  HB2 LEU A 885      56.600  40.750  63.920  1.00  0.00           H
ATOM   3718  CG  LEU A 885      54.590  40.150  64.090  1.00  0.00           C
ATOM   3719  HG  LEU A 885      53.910  39.770  64.880  1.00  0.00           H
ATOM   3720  CD1 LEU A 885      54.070  41.560  63.810  1.00  0.00           C
ATOM   3721 HD11 LEU A 885      54.110  42.370  64.580  1.00  0.00           H
ATOM   3722 HD12 LEU A 885      53.010  41.680  63.500  1.00  0.00           H
ATOM   3723 HD13 LEU A 885      54.700  41.930  62.970  1.00  0.00           H
ATOM   3724  CD2 LEU A 885      54.400  39.250  62.850  1.00  0.00           C
ATOM   3725 HD21 LEU A 885      54.890  39.600  61.910  1.00  0.00           H
ATOM   3726 HD22 LEU A 885      53.320  39.120  62.580  1.00  0.00           H
ATOM   3727 HD23 LEU A 885      54.820  38.250  63.060  1.00  0.00           H
ATOM   3728  C   LEU A 885      55.620  39.560  67.090  1.00  0.00           C
ATOM   3729  O   LEU A 885      56.010  38.440  67.400  1.00  0.00           O
ATOM   3730  N   HSD A 886      54.620  40.150  67.750  1.00  0.00           N
ATOM   3731  HN  HSD A 886      54.460  41.110  67.560  1.00  0.00           H
ATOM   3732  CA  HSD A 886      53.850  39.630  68.880  1.00  0.00           C
ATOM   3733  HA  HSD A 886      54.270  38.670  69.150  1.00  0.00           H
ATOM   3734  CB  HSD A 886      53.890  40.550  70.140  1.00  0.00           C
ATOM   3735  HB1 HSD A 886      53.660  41.640  69.970  1.00  0.00           H
ATOM   3736  HB2 HSD A 886      54.940  40.490  70.490  1.00  0.00           H
ATOM   3737  ND1 HSD A 886      53.490  38.770  71.950  1.00  0.00           N
ATOM   3738  HD1 HSD A 886      54.010  38.010  71.560  1.00  0.00           H
ATOM   3739  CG  HSD A 886      53.190  39.990  71.380  1.00  0.00           C
ATOM   3740  CE1 HSD A 886      52.630  38.660  72.960  1.00  0.00           C
ATOM   3741  HE1 HSD A 886      52.590  37.670  73.410  1.00  0.00           H
ATOM   3742  NE2 HSD A 886      51.810  39.700  73.150  1.00  0.00           N
ATOM   3743  CD2 HSD A 886      52.180  40.530  72.090  1.00  0.00           C
ATOM   3744  HD2 HSD A 886      51.700  41.480  71.960  1.00  0.00           H
ATOM   3745  C   HSD A 886      52.510  39.220  68.260  1.00  0.00           C
ATOM   3746  O   HSD A 886      51.860  40.060  67.630  1.00  0.00           O
ATOM   3747  N   VAL A 887      52.110  37.960  68.370  1.00  0.00           N
ATOM   3748  HN  VAL A 887      52.640  37.270  68.870  1.00  0.00           H
ATOM   3749  CA  VAL A 887      51.040  37.350  67.570  1.00  0.00           C
ATOM   3750  HA  VAL A 887      50.480  38.070  66.990  1.00  0.00           H
ATOM   3751  CB  VAL A 887      51.530  36.310  66.510  1.00  0.00           C
ATOM   3752  HB  VAL A 887      50.690  35.740  66.040  1.00  0.00           H
ATOM   3753  CG1 VAL A 887      52.230  37.160  65.490  1.00  0.00           C
ATOM   3754 HG11 VAL A 887      53.140  37.690  65.850  1.00  0.00           H
ATOM   3755 HG12 VAL A 887      51.470  37.840  65.030  1.00  0.00           H
ATOM   3756 HG13 VAL A 887      52.670  36.610  64.640  1.00  0.00           H
ATOM   3757  CG2 VAL A 887      52.450  35.340  67.100  1.00  0.00           C
ATOM   3758 HG21 VAL A 887      52.870  34.740  66.250  1.00  0.00           H
ATOM   3759 HG22 VAL A 887      51.840  34.710  67.780  1.00  0.00           H
ATOM   3760 HG23 VAL A 887      53.370  35.700  67.620  1.00  0.00           H
ATOM   3761  C   VAL A 887      50.080  36.740  68.600  1.00  0.00           C
ATOM   3762  O   VAL A 887      50.580  36.030  69.520  1.00  0.00           O
ATOM   3763  N   PRO A 888      48.760  36.940  68.660  1.00  0.00           N
ATOM   3764  CD  PRO A 888      47.930  37.880  67.880  1.00  0.00           C
ATOM   3765  HD1 PRO A 888      48.160  37.840  66.790  1.00  0.00           H
ATOM   3766  HD2 PRO A 888      48.140  38.930  68.190  1.00  0.00           H
ATOM   3767  CA  PRO A 888      48.050  36.160  69.620  1.00  0.00           C
ATOM   3768  HA  PRO A 888      48.520  36.220  70.590  1.00  0.00           H
ATOM   3769  CB  PRO A 888      46.620  36.860  69.590  1.00  0.00           C
ATOM   3770  HB1 PRO A 888      46.670  37.710  70.290  1.00  0.00           H
ATOM   3771  HB2 PRO A 888      45.720  36.250  69.810  1.00  0.00           H
ATOM   3772  CG  PRO A 888      46.500  37.360  68.150  1.00  0.00           C
ATOM   3773  HG1 PRO A 888      46.300  36.500  67.470  1.00  0.00           H
ATOM   3774  HG2 PRO A 888      45.760  38.180  68.090  1.00  0.00           H
ATOM   3775  C   PRO A 888      47.910  34.770  69.240  1.00  0.00           C
ATOM   3776  O   PRO A 888      47.880  34.330  68.100  1.00  0.00           O
ATOM   3777  N   GLU A 889      47.950  33.890  70.220  1.00  0.00           N
ATOM   3778  HN  GLU A 889      47.980  34.310  71.140  1.00  0.00           H
ATOM   3779  CA  GLU A 889      48.060  32.480  70.140  1.00  0.00           C
ATOM   3780  HA  GLU A 889      48.410  32.150  69.170  1.00  0.00           H
ATOM   3781  CB  GLU A 889      49.100  32.140  71.200  1.00  0.00           C
ATOM   3782  HB1 GLU A 889      48.970  31.030  71.290  1.00  0.00           H
ATOM   3783  HB2 GLU A 889      48.930  32.600  72.200  1.00  0.00           H
ATOM   3784  CG  GLU A 889      50.530  32.400  70.750  1.00  0.00           C
ATOM   3785  HG1 GLU A 889      50.700  33.500  70.740  1.00  0.00           H
ATOM   3786  HG2 GLU A 889      50.750  32.030  69.730  1.00  0.00           H
ATOM   3787  CD  GLU A 889      51.530  31.820  71.730  1.00  0.00           C
ATOM   3788  OE1 GLU A 889      52.170  30.830  71.290  1.00  0.00           O
ATOM   3789  OE2 GLU A 889      51.690  32.370  72.880  1.00  0.00           O
ATOM   3790  C   GLU A 889      46.710  31.900  70.280  1.00  0.00           C
ATOM   3791  O   GLU A 889      45.670  32.520  70.610  1.00  0.00           O
ATOM   3792  N   LYS A 890      46.640  30.610  69.910  1.00  0.00           N
ATOM   3793  HN  LYS A 890      47.500  30.190  69.620  1.00  0.00           H
ATOM   3794  CA  LYS A 890      45.500  29.750  70.250  1.00  0.00           C
ATOM   3795  HA  LYS A 890      45.690  28.760  69.880  1.00  0.00           H
ATOM   3796  CB  LYS A 890      45.270  29.680  71.790  1.00  0.00           C
ATOM   3797  HB1 LYS A 890      44.560  28.860  71.990  1.00  0.00           H
ATOM   3798  HB2 LYS A 890      44.770  30.600  72.140  1.00  0.00           H
ATOM   3799  CG  LYS A 890      46.580  29.520  72.470  1.00  0.00           C
ATOM   3800  HG1 LYS A 890      46.860  30.520  72.840  1.00  0.00           H
ATOM   3801  HG2 LYS A 890      47.350  29.020  71.840  1.00  0.00           H
ATOM   3802  CD  LYS A 890      46.430  28.840  73.860  1.00  0.00           C
ATOM   3803  HD1 LYS A 890      47.420  28.710  74.340  1.00  0.00           H
ATOM   3804  HD2 LYS A 890      45.920  27.870  73.700  1.00  0.00           H
ATOM   3805  CE  LYS A 890      45.580  29.720  74.780  1.00  0.00           C
ATOM   3806  HE1 LYS A 890      44.530  29.860  74.430  1.00  0.00           H
ATOM   3807  HE2 LYS A 890      46.070  30.690  74.990  1.00  0.00           H
ATOM   3808  NZ  LYS A 890      45.450  29.160  76.030  1.00  0.00           N
ATOM   3809  HZ1 LYS A 890      45.060  29.850  76.710  1.00  0.00           H
ATOM   3810  HZ2 LYS A 890      46.360  28.730  76.320  1.00  0.00           H
ATOM   3811  HZ3 LYS A 890      44.800  28.350  75.980  1.00  0.00           H
ATOM   3812  C   LYS A 890      44.180  30.030  69.590  1.00  0.00           C
ATOM   3813  O   LYS A 890      43.080  29.640  70.020  1.00  0.00           O
ATOM   3814  N   PHE A 891      44.280  30.660  68.410  1.00  0.00           N
ATOM   3815  HN  PHE A 891      45.140  31.100  68.170  1.00  0.00           H
ATOM   3816  CA  PHE A 891      43.010  31.050  67.730  1.00  0.00           C
ATOM   3817  HA  PHE A 891      43.370  31.720  66.950  1.00  0.00           H
ATOM   3818  CB  PHE A 891      42.350  29.840  67.000  1.00  0.00           C
ATOM   3819  HB1 PHE A 891      41.890  29.120  67.710  1.00  0.00           H
ATOM   3820  HB2 PHE A 891      43.240  29.350  66.530  1.00  0.00           H
ATOM   3821  CG  PHE A 891      41.440  30.220  65.880  1.00  0.00           C
ATOM   3822  CD1 PHE A 891      41.870  30.590  64.670  1.00  0.00           C
ATOM   3823  HD1 PHE A 891      42.900  30.660  64.320  1.00  0.00           H
ATOM   3824  CE1 PHE A 891      40.950  30.880  63.610  1.00  0.00           C
ATOM   3825  HE1 PHE A 891      41.320  31.230  62.660  1.00  0.00           H
ATOM   3826  CZ  PHE A 891      39.590  30.860  63.880  1.00  0.00           C
ATOM   3827  HZ  PHE A 891      38.850  31.150  63.140  1.00  0.00           H
ATOM   3828  CD2 PHE A 891      40.020  30.300  66.170  1.00  0.00           C
ATOM   3829  HD2 PHE A 891      39.660  30.190  67.180  1.00  0.00           H
ATOM   3830  CE2 PHE A 891      39.100  30.530  65.140  1.00  0.00           C
ATOM   3831  HE2 PHE A 891      38.040  30.550  65.320  1.00  0.00           H
ATOM   3832  C   PHE A 891      42.130  32.000  68.580  1.00  0.00           C
ATOM   3833  O   PHE A 891      40.910  31.780  68.790  1.00  0.00           O
ATOM   3834  N   GLU A 892      42.740  33.060  69.040  1.00  0.00           N
ATOM   3835  HN  GLU A 892      43.730  33.110  69.040  1.00  0.00           H
ATOM   3836  CA  GLU A 892      42.150  34.230  69.790  1.00  0.00           C
ATOM   3837  HA  GLU A 892      41.090  34.060  69.620  1.00  0.00           H
ATOM   3838  CB  GLU A 892      42.550  34.320  71.350  1.00  0.00           C
ATOM   3839  HB1 GLU A 892      41.920  35.080  71.850  1.00  0.00           H
ATOM   3840  HB2 GLU A 892      43.610  34.630  71.310  1.00  0.00           H
ATOM   3841  CG  GLU A 892      42.440  33.060  72.260  1.00  0.00           C
ATOM   3842  HG1 GLU A 892      43.240  32.350  72.010  1.00  0.00           H
ATOM   3843  HG2 GLU A 892      41.430  32.670  72.000  1.00  0.00           H
ATOM   3844  CD  GLU A 892      42.480  33.280  73.780  1.00  0.00           C
ATOM   3845  OE1 GLU A 892      43.370  32.670  74.480  1.00  0.00           O
ATOM   3846  OE2 GLU A 892      41.720  34.190  74.280  1.00  0.00           O
ATOM   3847  C   GLU A 892      42.500  35.520  69.020  1.00  0.00           C
ATOM   3848  O   GLU A 892      43.700  35.410  68.540  1.00  0.00           O
ATOM   3849  N   PRO A 893      41.720  36.530  68.720  1.00  0.00           N
ATOM   3850  CD  PRO A 893      40.370  36.630  69.360  1.00  0.00           C
ATOM   3851  HD1 PRO A 893      40.330  36.550  70.460  1.00  0.00           H
ATOM   3852  HD2 PRO A 893      39.660  35.970  68.820  1.00  0.00           H
ATOM   3853  CA  PRO A 893      42.150  37.880  68.340  1.00  0.00           C
ATOM   3854  HA  PRO A 893      42.910  37.930  67.580  1.00  0.00           H
ATOM   3855  CB  PRO A 893      40.810  38.500  67.950  1.00  0.00           C
ATOM   3856  HB1 PRO A 893      40.510  38.010  67.010  1.00  0.00           H
ATOM   3857  HB2 PRO A 893      40.930  39.600  67.790  1.00  0.00           H
ATOM   3858  CG  PRO A 893      39.840  38.080  69.060  1.00  0.00           C
ATOM   3859  HG1 PRO A 893      39.960  38.710  69.960  1.00  0.00           H
ATOM   3860  HG2 PRO A 893      38.810  38.090  68.650  1.00  0.00           H
ATOM   3861  C   PRO A 893      42.900  38.670  69.400  1.00  0.00           C
ATOM   3862  O   PRO A 893      42.910  38.300  70.540  1.00  0.00           O
ATOM   3863  N   THR A 894      43.660  39.730  69.040  1.00  0.00           N
ATOM   3864  HN  THR A 894      43.510  40.060  68.110  1.00  0.00           H
ATOM   3865  CA  THR A 894      44.620  40.480  69.910  1.00  0.00           C
ATOM   3866  HA  THR A 894      45.290  39.830  70.460  1.00  0.00           H
ATOM   3867  CB  THR A 894      45.790  41.310  69.330  1.00  0.00           C
ATOM   3868  HB  THR A 894      46.560  40.620  68.920  1.00  0.00           H
ATOM   3869  OG1 THR A 894      46.570  42.020  70.280  1.00  0.00           O
ATOM   3870  HG1 THR A 894      46.260  42.930  70.270  1.00  0.00           H
ATOM   3871  CG2 THR A 894      45.460  42.280  68.190  1.00  0.00           C
ATOM   3872 HG21 THR A 894      45.060  41.770  67.290  1.00  0.00           H
ATOM   3873 HG22 THR A 894      46.310  42.950  67.920  1.00  0.00           H
ATOM   3874 HG23 THR A 894      44.620  42.920  68.550  1.00  0.00           H
ATOM   3875  C   THR A 894      43.890  41.270  71.010  1.00  0.00           C
ATOM   3876  O   THR A 894      44.330  41.260  72.140  1.00  0.00           O
ATOM   3877  N   HSD A 895      42.810  42.020  70.620  1.00  0.00           N
ATOM   3878  HN  HSD A 895      42.480  41.850  69.700  1.00  0.00           H
ATOM   3879  CA  HSD A 895      42.180  43.060  71.430  1.00  0.00           C
ATOM   3880  HA  HSD A 895      42.920  43.780  71.750  1.00  0.00           H
ATOM   3881  CB  HSD A 895      41.190  43.830  70.590  1.00  0.00           C
ATOM   3882  HB1 HSD A 895      40.550  43.150  69.980  1.00  0.00           H
ATOM   3883  HB2 HSD A 895      41.740  44.330  69.760  1.00  0.00           H
ATOM   3884  ND1 HSD A 895      40.890  45.830  72.140  1.00  0.00           N
ATOM   3885  HD1 HSD A 895      41.870  46.050  72.220  1.00  0.00           H
ATOM   3886  CG  HSD A 895      40.400  44.960  71.280  1.00  0.00           C
ATOM   3887  CE1 HSD A 895      39.920  46.730  72.480  1.00  0.00           C
ATOM   3888  HE1 HSD A 895      40.130  47.520  73.190  1.00  0.00           H
ATOM   3889  NE2 HSD A 895      38.780  46.470  71.800  1.00  0.00           N
ATOM   3890  CD2 HSD A 895      39.110  45.300  71.110  1.00  0.00           C
ATOM   3891  HD2 HSD A 895      38.380  44.760  70.510  1.00  0.00           H
ATOM   3892  C   HSD A 895      41.470  42.390  72.610  1.00  0.00           C
ATOM   3893  O   HSD A 895      40.550  41.690  72.320  1.00  0.00           O
ATOM   3894  N   PRO A 896      41.770  42.600  73.940  1.00  0.00           N
ATOM   3895  CD  PRO A 896      43.010  43.440  74.330  1.00  0.00           C
ATOM   3896  HD1 PRO A 896      43.390  44.220  73.640  1.00  0.00           H
ATOM   3897  HD2 PRO A 896      43.790  42.650  74.370  1.00  0.00           H
ATOM   3898  CA  PRO A 896      41.130  41.970  75.060  1.00  0.00           C
ATOM   3899  HA  PRO A 896      41.370  40.920  75.100  1.00  0.00           H
ATOM   3900  CB  PRO A 896      41.870  42.630  76.280  1.00  0.00           C
ATOM   3901  HB1 PRO A 896      42.700  41.960  76.620  1.00  0.00           H
ATOM   3902  HB2 PRO A 896      41.130  42.830  77.080  1.00  0.00           H
ATOM   3903  CG  PRO A 896      42.540  43.890  75.670  1.00  0.00           C
ATOM   3904  HG1 PRO A 896      41.720  44.640  75.540  1.00  0.00           H
ATOM   3905  HG2 PRO A 896      43.380  44.250  76.300  1.00  0.00           H
ATOM   3906  C   PRO A 896      39.610  42.200  75.030  1.00  0.00           C
ATOM   3907  O   PRO A 896      39.170  43.260  74.520  1.00  0.00           O
ATOM   3908  N   GLU A 897      38.850  41.260  75.520  1.00  0.00           N
ATOM   3909  HN  GLU A 897      39.280  40.400  75.800  1.00  0.00           H
ATOM   3910  CA  GLU A 897      37.480  41.470  75.820  1.00  0.00           C
ATOM   3911  HA  GLU A 897      37.250  40.630  76.470  1.00  0.00           H
ATOM   3912  CB  GLU A 897      37.140  42.720  76.790  1.00  0.00           C
ATOM   3913  HB1 GLU A 897      36.050  42.770  77.000  1.00  0.00           H
ATOM   3914  HB2 GLU A 897      37.490  43.660  76.290  1.00  0.00           H
ATOM   3915  CG  GLU A 897      37.830  42.690  78.170  1.00  0.00           C
ATOM   3916  HG1 GLU A 897      38.860  42.260  78.040  1.00  0.00           H
ATOM   3917  HG2 GLU A 897      37.320  41.890  78.760  1.00  0.00           H
ATOM   3918  CD  GLU A 897      37.940  44.030  78.910  1.00  0.00           C
ATOM   3919  OE1 GLU A 897      37.820  44.170  80.140  1.00  0.00           O
ATOM   3920  OE2 GLU A 897      38.000  45.070  78.180  1.00  0.00           O
ATOM   3921  C   GLU A 897      36.490  41.300  74.730  1.00  0.00           C
ATOM   3922  O   GLU A 897      35.290  41.170  74.980  1.00  0.00           O
ATOM   3923  N   ARG A 898      36.920  41.260  73.460  1.00  0.00           N
ATOM   3924  HN  ARG A 898      37.850  41.520  73.210  1.00  0.00           H
ATOM   3925  CA  ARG A 898      36.030  40.860  72.410  1.00  0.00           C
ATOM   3926  HA  ARG A 898      35.030  41.020  72.770  1.00  0.00           H
ATOM   3927  CB  ARG A 898      36.400  41.680  71.100  1.00  0.00           C
ATOM   3928  HB1 ARG A 898      36.100  42.740  71.270  1.00  0.00           H
ATOM   3929  HB2 ARG A 898      35.750  41.380  70.260  1.00  0.00           H
ATOM   3930  CG  ARG A 898      37.890  41.880  70.790  1.00  0.00           C
ATOM   3931  HG1 ARG A 898      38.510  41.060  71.200  1.00  0.00           H
ATOM   3932  HG2 ARG A 898      38.250  42.820  71.250  1.00  0.00           H
ATOM   3933  CD  ARG A 898      38.140  41.960  69.250  1.00  0.00           C
ATOM   3934  HD1 ARG A 898      39.200  42.120  68.990  1.00  0.00           H
ATOM   3935  HD2 ARG A 898      37.600  42.790  68.740  1.00  0.00           H
ATOM   3936  NE  ARG A 898      37.590  40.680  68.610  1.00  0.00           N
ATOM   3937  HE  ARG A 898      37.040  39.990  69.080  1.00  0.00           H
ATOM   3938  CZ  ARG A 898      37.740  40.520  67.310  1.00  0.00           C
ATOM   3939  NH1 ARG A 898      38.330  41.320  66.490  1.00  0.00           N
ATOM   3940 HH11 ARG A 898      38.730  41.020  65.630  1.00  0.00           H
ATOM   3941 HH12 ARG A 898      38.810  42.160  66.800  1.00  0.00           H
ATOM   3942  NH2 ARG A 898      37.140  39.460  66.800  1.00  0.00           N
ATOM   3943 HH21 ARG A 898      37.040  39.280  65.820  1.00  0.00           H
ATOM   3944 HH22 ARG A 898      36.580  38.910  67.430  1.00  0.00           H
ATOM   3945  C   ARG A 898      36.080  39.350  72.180  1.00  0.00           C
ATOM   3946  O   ARG A 898      37.160  38.670  72.340  1.00  0.00           O
ATOM   3947  N   GLY A 899      34.960  38.760  71.750  1.00  0.00           N
ATOM   3948  HN  GLY A 899      34.090  39.270  71.780  1.00  0.00           H
ATOM   3949  CA  GLY A 899      35.010  37.440  71.120  1.00  0.00           C
ATOM   3950  HA1 GLY A 899      34.040  37.000  71.010  1.00  0.00           H
ATOM   3951  HA2 GLY A 899      35.640  36.710  71.600  1.00  0.00           H
ATOM   3952  C   GLY A 899      35.520  37.590  69.710  1.00  0.00           C
ATOM   3953  O   GLY A 899      35.830  38.630  69.210  1.00  0.00           O
ATOM   3954  N   TRP A 900      35.470  36.450  69.040  1.00  0.00           N
ATOM   3955  HN  TRP A 900      35.370  35.540  69.440  1.00  0.00           H
ATOM   3956  CA  TRP A 900      35.600  36.440  67.640  1.00  0.00           C
ATOM   3957  HA  TRP A 900      36.450  37.020  67.340  1.00  0.00           H
ATOM   3958  CB  TRP A 900      35.710  34.980  67.100  1.00  0.00           C
ATOM   3959  HB1 TRP A 900      35.340  34.790  66.070  1.00  0.00           H
ATOM   3960  HB2 TRP A 900      35.050  34.360  67.750  1.00  0.00           H
ATOM   3961  CG  TRP A 900      37.080  34.450  67.010  1.00  0.00           C
ATOM   3962  CD1 TRP A 900      37.660  33.460  67.770  1.00  0.00           C
ATOM   3963  HD1 TRP A 900      37.170  33.110  68.670  1.00  0.00           H
ATOM   3964  NE1 TRP A 900      39.020  33.270  67.330  1.00  0.00           N
ATOM   3965  HE1 TRP A 900      39.600  32.530  67.620  1.00  0.00           H
ATOM   3966  CE2 TRP A 900      39.290  34.160  66.470  1.00  0.00           C
ATOM   3967  CD2 TRP A 900      38.190  35.020  66.280  1.00  0.00           C
ATOM   3968  CE3 TRP A 900      38.370  36.240  65.500  1.00  0.00           C
ATOM   3969  HE3 TRP A 900      37.560  36.950  65.360  1.00  0.00           H
ATOM   3970  CZ3 TRP A 900      39.640  36.600  64.970  1.00  0.00           C
ATOM   3971  HZ3 TRP A 900      39.860  37.440  64.330  1.00  0.00           H
ATOM   3972  CZ2 TRP A 900      40.550  34.530  66.030  1.00  0.00           C
ATOM   3973  HZ2 TRP A 900      41.410  33.950  66.320  1.00  0.00           H
ATOM   3974  CH2 TRP A 900      40.700  35.750  65.300  1.00  0.00           C
ATOM   3975  HH2 TRP A 900      41.630  36.170  64.970  1.00  0.00           H
ATOM   3976  C   TRP A 900      34.480  37.150  66.850  1.00  0.00           C
ATOM   3977  O   TRP A 900      34.820  37.840  65.910  1.00  0.00           O
ATOM   3978  N   ILE A 901      33.170  36.900  67.240  1.00  0.00           N
ATOM   3979  HN  ILE A 901      33.000  36.210  67.940  1.00  0.00           H
ATOM   3980  CA  ILE A 901      32.070  37.610  66.580  1.00  0.00           C
ATOM   3981  HA  ILE A 901      32.340  37.680  65.530  1.00  0.00           H
ATOM   3982  CB  ILE A 901      30.790  36.730  66.350  1.00  0.00           C
ATOM   3983  HB  ILE A 901      30.420  36.390  67.350  1.00  0.00           H
ATOM   3984  CG2 ILE A 901      29.760  37.480  65.490  1.00  0.00           C
ATOM   3985 HG21 ILE A 901      29.100  36.780  64.940  1.00  0.00           H
ATOM   3986 HG22 ILE A 901      30.310  38.180  64.820  1.00  0.00           H
ATOM   3987 HG23 ILE A 901      29.120  38.100  66.170  1.00  0.00           H
ATOM   3988  CG1 ILE A 901      31.150  35.390  65.530  1.00  0.00           C
ATOM   3989 HG11 ILE A 901      32.240  35.120  65.540  1.00  0.00           H
ATOM   3990 HG12 ILE A 901      30.870  35.550  64.470  1.00  0.00           H
ATOM   3991  CD  ILE A 901      30.420  34.100  65.970  1.00  0.00           C
ATOM   3992  HD1 ILE A 901      30.920  33.580  66.810  1.00  0.00           H
ATOM   3993  HD2 ILE A 901      30.460  33.380  65.130  1.00  0.00           H
ATOM   3994  HD3 ILE A 901      29.330  34.220  66.170  1.00  0.00           H
ATOM   3995  C   ILE A 901      31.720  38.970  67.330  1.00  0.00           C
ATOM   3996  O   ILE A 901      31.490  38.990  68.550  1.00  0.00           O
ATOM   3997  N   ILE A 902      31.810  40.070  66.640  1.00  0.00           N
ATOM   3998  HN  ILE A 902      31.980  40.100  65.660  1.00  0.00           H
ATOM   3999  CA  ILE A 902      31.400  41.360  67.180  1.00  0.00           C
ATOM   4000  HA  ILE A 902      31.530  41.550  68.220  1.00  0.00           H
ATOM   4001  CB  ILE A 902      32.170  42.450  66.480  1.00  0.00           C
ATOM   4002  HB  ILE A 902      31.890  42.430  65.410  1.00  0.00           H
ATOM   4003  CG2 ILE A 902      31.750  43.880  66.920  1.00  0.00           C
ATOM   4004 HG21 ILE A 902      32.310  44.630  66.340  1.00  0.00           H
ATOM   4005 HG22 ILE A 902      32.050  44.190  67.950  1.00  0.00           H
ATOM   4006 HG23 ILE A 902      30.650  44.000  66.930  1.00  0.00           H
ATOM   4007  CG1 ILE A 902      33.720  42.190  66.600  1.00  0.00           C
ATOM   4008 HG11 ILE A 902      34.260  43.040  66.130  1.00  0.00           H
ATOM   4009 HG12 ILE A 902      34.060  41.320  66.010  1.00  0.00           H
ATOM   4010  CD  ILE A 902      34.240  41.980  68.000  1.00  0.00           C
ATOM   4011  HD1 ILE A 902      34.440  40.900  68.150  1.00  0.00           H
ATOM   4012  HD2 ILE A 902      33.530  42.420  68.740  1.00  0.00           H
ATOM   4013  HD3 ILE A 902      35.210  42.500  68.150  1.00  0.00           H
ATOM   4014  C   ILE A 902      29.840  41.590  66.900  1.00  0.00           C
ATOM   4015  O   ILE A 902      29.370  41.600  65.790  1.00  0.00           O
ATOM   4016  N   SER A 903      28.980  41.750  68.000  1.00  0.00           N
ATOM   4017  HN  SER A 903      29.280  41.800  68.940  1.00  0.00           H
ATOM   4018  CA  SER A 903      27.550  42.100  67.770  1.00  0.00           C
ATOM   4019  HA  SER A 903      27.170  41.500  66.950  1.00  0.00           H
ATOM   4020  CB  SER A 903      26.670  41.650  69.010  1.00  0.00           C
ATOM   4021  HB1 SER A 903      26.830  42.140  69.990  1.00  0.00           H
ATOM   4022  HB2 SER A 903      26.870  40.580  69.160  1.00  0.00           H
ATOM   4023  OG  SER A 903      25.250  41.740  68.790  1.00  0.00           O
ATOM   4024  HG1 SER A 903      24.880  41.240  69.530  1.00  0.00           H
ATOM   4025  C   SER A 903      27.480  43.520  67.430  1.00  0.00           C
ATOM   4026  O   SER A 903      27.980  44.350  68.190  1.00  0.00           O
ATOM   4027  N   PRO A 904      26.980  44.050  66.280  1.00  0.00           N
ATOM   4028  CD  PRO A 904      26.240  43.260  65.250  1.00  0.00           C
ATOM   4029  HD1 PRO A 904      25.570  42.470  65.660  1.00  0.00           H
ATOM   4030  HD2 PRO A 904      27.060  42.790  64.700  1.00  0.00           H
ATOM   4031  CA  PRO A 904      26.820  45.470  66.150  1.00  0.00           C
ATOM   4032  HA  PRO A 904      27.780  45.940  66.270  1.00  0.00           H
ATOM   4033  CB  PRO A 904      26.360  45.640  64.690  1.00  0.00           C
ATOM   4034  HB1 PRO A 904      27.170  45.520  63.940  1.00  0.00           H
ATOM   4035  HB2 PRO A 904      25.810  46.590  64.510  1.00  0.00           H
ATOM   4036  CG  PRO A 904      25.510  44.340  64.360  1.00  0.00           C
ATOM   4037  HG1 PRO A 904      24.520  44.530  64.830  1.00  0.00           H
ATOM   4038  HG2 PRO A 904      25.400  44.140  63.290  1.00  0.00           H
ATOM   4039  C   PRO A 904      25.880  46.240  67.080  1.00  0.00           C
ATOM   4040  O   PRO A 904      24.840  45.670  67.360  1.00  0.00           O
ATOM   4041  N   LEU A 905      26.200  47.440  67.520  1.00  0.00           N
ATOM   4042  HN  LEU A 905      27.080  47.830  67.250  1.00  0.00           H
ATOM   4043  CA  LEU A 905      25.180  48.250  68.270  1.00  0.00           C
ATOM   4044  HA  LEU A 905      25.700  49.200  68.320  1.00  0.00           H
ATOM   4045  CB  LEU A 905      23.850  48.440  67.440  1.00  0.00           C
ATOM   4046  HB1 LEU A 905      23.390  49.330  67.910  1.00  0.00           H
ATOM   4047  HB2 LEU A 905      23.200  47.550  67.580  1.00  0.00           H
ATOM   4048  CG  LEU A 905      23.990  48.870  65.910  1.00  0.00           C
ATOM   4049  HG  LEU A 905      24.680  48.100  65.490  1.00  0.00           H
ATOM   4050  CD1 LEU A 905      22.630  48.950  65.200  1.00  0.00           C
ATOM   4051 HD11 LEU A 905      22.140  49.900  65.520  1.00  0.00           H
ATOM   4052 HD12 LEU A 905      21.980  48.080  65.470  1.00  0.00           H
ATOM   4053 HD13 LEU A 905      22.740  48.960  64.100  1.00  0.00           H
ATOM   4054  CD2 LEU A 905      24.640  50.300  65.640  1.00  0.00           C
ATOM   4055 HD21 LEU A 905      24.010  51.170  65.900  1.00  0.00           H
ATOM   4056 HD22 LEU A 905      24.950  50.350  64.570  1.00  0.00           H
ATOM   4057 HD23 LEU A 905      25.530  50.410  66.290  1.00  0.00           H
ATOM   4058  C   LEU A 905      24.810  47.720  69.720  1.00  0.00           C
ATOM   4059  O   LEU A 905      23.750  47.980  70.230  1.00  0.00           O
ATOM   4060  N   GLY A 906      25.670  46.850  70.410  1.00  0.00           N
ATOM   4061  HN  GLY A 906      26.500  46.500  69.980  1.00  0.00           H
ATOM   4062  CA  GLY A 906      25.280  46.380  71.830  1.00  0.00           C
ATOM   4063  HA1 GLY A 906      26.090  45.810  72.260  1.00  0.00           H
ATOM   4064  HA2 GLY A 906      24.490  45.650  71.710  1.00  0.00           H
ATOM   4065  C   GLY A 906      24.840  47.430  72.870  1.00  0.00           C
ATOM   4066  O   GLY A 906      23.880  47.270  73.650  1.00  0.00           O
ATOM   4067  N   ASP A 907      25.550  48.590  72.970  1.00  0.00           N
ATOM   4068  HN  ASP A 907      26.320  48.740  72.340  1.00  0.00           H
ATOM   4069  CA  ASP A 907      25.140  49.720  73.810  1.00  0.00           C
ATOM   4070  HA  ASP A 907      24.170  49.530  74.230  1.00  0.00           H
ATOM   4071  CB  ASP A 907      26.310  50.010  74.750  1.00  0.00           C
ATOM   4072  HB1 ASP A 907      26.280  50.980  75.290  1.00  0.00           H
ATOM   4073  HB2 ASP A 907      27.280  49.790  74.250  1.00  0.00           H
ATOM   4074  CG  ASP A 907      26.180  48.980  75.860  1.00  0.00           C
ATOM   4075  OD1 ASP A 907      27.240  48.360  76.160  1.00  0.00           O
ATOM   4076  OD2 ASP A 907      25.110  48.940  76.540  1.00  0.00           O
ATOM   4077  C   ASP A 907      24.930  50.950  72.930  1.00  0.00           C
ATOM   4078  O   ASP A 907      24.820  52.040  73.430  1.00  0.00           O
ATOM   4079  N   ASN A 908      24.830  50.780  71.590  1.00  0.00           N
ATOM   4080  HN  ASN A 908      24.950  49.900  71.140  1.00  0.00           H
ATOM   4081  CA  ASN A 908      24.760  52.040  70.800  1.00  0.00           C
ATOM   4082  HA  ASN A 908      24.880  52.910  71.440  1.00  0.00           H
ATOM   4083  CB  ASN A 908      25.760  52.130  69.710  1.00  0.00           C
ATOM   4084  HB1 ASN A 908      25.720  53.090  69.160  1.00  0.00           H
ATOM   4085  HB2 ASN A 908      25.620  51.370  68.900  1.00  0.00           H
ATOM   4086  CG  ASN A 908      27.240  51.990  70.020  1.00  0.00           C
ATOM   4087  OD1 ASN A 908      27.960  51.010  69.760  1.00  0.00           O
ATOM   4088  ND2 ASN A 908      27.740  52.890  70.850  1.00  0.00           N
ATOM   4089 HD21 ASN A 908      28.620  52.680  71.280  1.00  0.00           H
ATOM   4090 HD22 ASN A 908      27.120  53.510  71.340  1.00  0.00           H
ATOM   4091  C   ASN A 908      23.350  52.140  70.210  1.00  0.00           C
ATOM   4092  O   ASN A 908      22.880  51.180  69.620  1.00  0.00           O
ATOM   4093  N   PRO A 909      22.730  53.320  70.380  1.00  0.00           N
ATOM   4094  CD  PRO A 909      22.820  54.030  71.710  1.00  0.00           C
ATOM   4095  HD1 PRO A 909      23.810  54.520  71.850  1.00  0.00           H
ATOM   4096  HD2 PRO A 909      22.790  53.240  72.480  1.00  0.00           H
ATOM   4097  CA  PRO A 909      21.480  53.660  69.810  1.00  0.00           C
ATOM   4098  HA  PRO A 909      20.790  52.910  70.200  1.00  0.00           H
ATOM   4099  CB  PRO A 909      21.220  55.070  70.330  1.00  0.00           C
ATOM   4100  HB1 PRO A 909      20.110  55.230  70.300  1.00  0.00           H
ATOM   4101  HB2 PRO A 909      21.800  55.810  69.730  1.00  0.00           H
ATOM   4102  CG  PRO A 909      21.620  54.900  71.750  1.00  0.00           C
ATOM   4103  HG1 PRO A 909      21.750  55.880  72.260  1.00  0.00           H
ATOM   4104  HG2 PRO A 909      20.860  54.330  72.310  1.00  0.00           H
ATOM   4105  C   PRO A 909      21.470  53.650  68.220  1.00  0.00           C
ATOM   4106  O   PRO A 909      22.520  53.650  67.610  1.00  0.00           O
ATOM   4107  N   TRP A 910      20.350  53.530  67.540  1.00  0.00           N
ATOM   4108  HN  TRP A 910      19.470  53.560  68.030  1.00  0.00           H
ATOM   4109  CA  TRP A 910      20.320  53.170  66.130  1.00  0.00           C
ATOM   4110  HA  TRP A 910      21.030  52.380  65.980  1.00  0.00           H
ATOM   4111  CB  TRP A 910      18.920  52.660  65.800  1.00  0.00           C
ATOM   4112  HB1 TRP A 910      18.680  52.730  64.720  1.00  0.00           H
ATOM   4113  HB2 TRP A 910      18.100  53.180  66.340  1.00  0.00           H
ATOM   4114  CG  TRP A 910      18.690  51.180  66.100  1.00  0.00           C
ATOM   4115  CD1 TRP A 910      18.340  50.600  67.270  1.00  0.00           C
ATOM   4116  HD1 TRP A 910      18.040  51.120  68.170  1.00  0.00           H
ATOM   4117  NE1 TRP A 910      18.260  49.200  67.140  1.00  0.00           N
ATOM   4118  HE1 TRP A 910      18.120  48.500  67.800  1.00  0.00           H
ATOM   4119  CE2 TRP A 910      18.690  48.880  65.910  1.00  0.00           C
ATOM   4120  CD2 TRP A 910      19.120  50.090  65.250  1.00  0.00           C
ATOM   4121  CE3 TRP A 910      19.680  49.990  63.950  1.00  0.00           C
ATOM   4122  HE3 TRP A 910      20.050  50.780  63.320  1.00  0.00           H
ATOM   4123  CZ3 TRP A 910      19.630  48.690  63.350  1.00  0.00           C
ATOM   4124  HZ3 TRP A 910      20.130  48.410  62.430  1.00  0.00           H
ATOM   4125  CZ2 TRP A 910      18.770  47.600  65.320  1.00  0.00           C
ATOM   4126  HZ2 TRP A 910      18.380  46.750  65.860  1.00  0.00           H
ATOM   4127  CH2 TRP A 910      19.160  47.560  64.040  1.00  0.00           C
ATOM   4128  HH2 TRP A 910      19.390  46.630  63.540  1.00  0.00           H
ATOM   4129  C   TRP A 910      20.830  54.230  65.190  1.00  0.00           C
ATOM   4130  O   TRP A 910      21.330  53.960  64.090  1.00  0.00           O
ATOM   4131  N   TRP A 911      20.760  55.560  65.570  1.00  0.00           N
ATOM   4132  HN  TRP A 911      20.270  55.720  66.420  1.00  0.00           H
ATOM   4133  CA  TRP A 911      21.270  56.710  64.780  1.00  0.00           C
ATOM   4134  HA  TRP A 911      20.760  56.780  63.820  1.00  0.00           H
ATOM   4135  CB  TRP A 911      20.870  58.100  65.460  1.00  0.00           C
ATOM   4136  HB1 TRP A 911      19.780  58.040  65.660  1.00  0.00           H
ATOM   4137  HB2 TRP A 911      20.960  58.900  64.700  1.00  0.00           H
ATOM   4138  CG  TRP A 911      21.580  58.460  66.800  1.00  0.00           C
ATOM   4139  CD1 TRP A 911      20.930  58.360  67.970  1.00  0.00           C
ATOM   4140  HD1 TRP A 911      19.860  58.340  68.110  1.00  0.00           H
ATOM   4141  NE1 TRP A 911      21.860  58.480  69.000  1.00  0.00           N
ATOM   4142  HE1 TRP A 911      21.540  58.560  69.920  1.00  0.00           H
ATOM   4143  CE2 TRP A 911      23.090  58.690  68.440  1.00  0.00           C
ATOM   4144  CD2 TRP A 911      22.990  58.670  67.110  1.00  0.00           C
ATOM   4145  CE3 TRP A 911      24.140  58.850  66.300  1.00  0.00           C
ATOM   4146  HE3 TRP A 911      24.010  58.880  65.230  1.00  0.00           H
ATOM   4147  CZ3 TRP A 911      25.340  59.160  66.900  1.00  0.00           C
ATOM   4148  HZ3 TRP A 911      26.210  59.500  66.340  1.00  0.00           H
ATOM   4149  CZ2 TRP A 911      24.300  59.020  69.070  1.00  0.00           C
ATOM   4150  HZ2 TRP A 911      24.300  59.270  70.120  1.00  0.00           H
ATOM   4151  CH2 TRP A 911      25.410  59.330  68.250  1.00  0.00           C
ATOM   4152  HH2 TRP A 911      26.270  59.780  68.720  1.00  0.00           H
ATOM   4153  C   TRP A 911      22.750  56.540  64.560  1.00  0.00           C
ATOM   4154  O   TRP A 911      23.340  56.960  63.600  1.00  0.00           O
ATOM   4155  N   THR A 912      23.350  55.720  65.470  1.00  0.00           N
ATOM   4156  HN  THR A 912      22.880  55.230  66.190  1.00  0.00           H
ATOM   4157  CA  THR A 912      24.830  55.370  65.250  1.00  0.00           C
ATOM   4158  HA  THR A 912      25.210  56.370  65.180  1.00  0.00           H
ATOM   4159  CB  THR A 912      25.520  54.810  66.490  1.00  0.00           C
ATOM   4160  HB  THR A 912      26.600  54.720  66.260  1.00  0.00           H
ATOM   4161  OG1 THR A 912      24.960  53.540  66.840  1.00  0.00           O
ATOM   4162  HG1 THR A 912      24.010  53.580  66.990  1.00  0.00           H
ATOM   4163  CG2 THR A 912      25.530  55.660  67.730  1.00  0.00           C
ATOM   4164 HG21 THR A 912      25.870  54.950  68.520  1.00  0.00           H
ATOM   4165 HG22 THR A 912      24.490  55.710  68.140  1.00  0.00           H
ATOM   4166 HG23 THR A 912      26.020  56.650  67.640  1.00  0.00           H
ATOM   4167  C   THR A 912      25.180  54.640  63.980  1.00  0.00           C
ATOM   4168  O   THR A 912      26.170  54.950  63.320  1.00  0.00           O
ATOM   4169  N   LEU A 913      24.220  53.770  63.570  1.00  0.00           N
ATOM   4170  HN  LEU A 913      23.530  53.360  64.160  1.00  0.00           H
ATOM   4171  CA  LEU A 913      24.250  53.100  62.270  1.00  0.00           C
ATOM   4172  HA  LEU A 913      25.250  52.700  62.240  1.00  0.00           H
ATOM   4173  CB  LEU A 913      23.210  51.860  62.370  1.00  0.00           C
ATOM   4174  HB1 LEU A 913      22.200  52.300  62.520  1.00  0.00           H
ATOM   4175  HB2 LEU A 913      23.460  51.380  63.350  1.00  0.00           H
ATOM   4176  CG  LEU A 913      23.190  50.720  61.260  1.00  0.00           C
ATOM   4177  HG  LEU A 913      22.790  49.710  61.500  1.00  0.00           H
ATOM   4178  CD1 LEU A 913      22.240  51.120  60.050  1.00  0.00           C
ATOM   4179 HD11 LEU A 913      22.650  52.020  59.550  1.00  0.00           H
ATOM   4180 HD12 LEU A 913      21.270  51.340  60.530  1.00  0.00           H
ATOM   4181 HD13 LEU A 913      22.270  50.260  59.330  1.00  0.00           H
ATOM   4182  CD2 LEU A 913      24.580  50.300  60.630  1.00  0.00           C
ATOM   4183 HD21 LEU A 913      24.340  49.540  59.850  1.00  0.00           H
ATOM   4184 HD22 LEU A 913      25.270  49.930  61.410  1.00  0.00           H
ATOM   4185 HD23 LEU A 913      25.020  51.180  60.120  1.00  0.00           H
ATOM   4186  C   LEU A 913      23.900  54.050  61.180  1.00  0.00           C
ATOM   4187  O   LEU A 913      24.490  54.090  60.130  1.00  0.00           O
ATOM   4188  N   LEU A 914      23.040  54.970  61.440  1.00  0.00           N
ATOM   4189  HN  LEU A 914      22.880  55.070  62.420  1.00  0.00           H
ATOM   4190  CA  LEU A 914      22.610  55.900  60.450  1.00  0.00           C
ATOM   4191  HA  LEU A 914      22.250  55.340  59.600  1.00  0.00           H
ATOM   4192  CB  LEU A 914      21.330  56.670  60.920  1.00  0.00           C
ATOM   4193  HB1 LEU A 914      21.620  57.340  61.760  1.00  0.00           H
ATOM   4194  HB2 LEU A 914      20.630  55.930  61.340  1.00  0.00           H
ATOM   4195  CG  LEU A 914      20.530  57.430  59.890  1.00  0.00           C
ATOM   4196  HG  LEU A 914      21.110  58.350  59.650  1.00  0.00           H
ATOM   4197  CD1 LEU A 914      20.210  56.660  58.650  1.00  0.00           C
ATOM   4198 HD11 LEU A 914      19.730  57.360  57.940  1.00  0.00           H
ATOM   4199 HD12 LEU A 914      19.640  55.710  58.790  1.00  0.00           H
ATOM   4200 HD13 LEU A 914      21.140  56.350  58.140  1.00  0.00           H
ATOM   4201  CD2 LEU A 914      19.190  57.870  60.580  1.00  0.00           C
ATOM   4202 HD21 LEU A 914      19.000  58.900  60.190  1.00  0.00           H
ATOM   4203 HD22 LEU A 914      19.290  57.960  61.670  1.00  0.00           H
ATOM   4204 HD23 LEU A 914      18.420  57.100  60.360  1.00  0.00           H
ATOM   4205  C   LEU A 914      23.650  56.840  60.000  1.00  0.00           C
ATOM   4206  O   LEU A 914      23.750  57.210  58.860  1.00  0.00           O
ATOM   4207  N   ILE A 915      24.420  57.340  61.060  1.00  0.00           N
ATOM   4208  HN  ILE A 915      24.110  57.060  61.970  1.00  0.00           H
ATOM   4209  CA  ILE A 915      25.440  58.390  60.800  1.00  0.00           C
ATOM   4210  HA  ILE A 915      25.120  58.910  59.910  1.00  0.00           H
ATOM   4211  CB  ILE A 915      25.570  59.350  61.970  1.00  0.00           C
ATOM   4212  HB  ILE A 915      24.610  59.750  62.340  1.00  0.00           H
ATOM   4213  CG2 ILE A 915      26.330  58.670  63.100  1.00  0.00           C
ATOM   4214 HG21 ILE A 915      25.880  57.700  63.400  1.00  0.00           H
ATOM   4215 HG22 ILE A 915      26.360  59.250  64.040  1.00  0.00           H
ATOM   4216 HG23 ILE A 915      27.370  58.500  62.780  1.00  0.00           H
ATOM   4217  CG1 ILE A 915      26.390  60.600  61.660  1.00  0.00           C
ATOM   4218 HG11 ILE A 915      27.460  60.300  61.570  1.00  0.00           H
ATOM   4219 HG12 ILE A 915      26.280  61.300  62.500  1.00  0.00           H
ATOM   4220  CD  ILE A 915      26.030  61.420  60.430  1.00  0.00           C
ATOM   4221  HD1 ILE A 915      26.010  60.650  59.630  1.00  0.00           H
ATOM   4222  HD2 ILE A 915      26.770  62.200  60.120  1.00  0.00           H
ATOM   4223  HD3 ILE A 915      24.970  61.760  60.500  1.00  0.00           H
ATOM   4224  C   ILE A 915      26.770  57.650  60.270  1.00  0.00           C
ATOM   4225  O   ILE A 915      27.720  58.300  59.820  1.00  0.00           O
ATOM   4226  N   ALA A 916      26.910  56.250  60.530  1.00  0.00           N
ATOM   4227  HN  ALA A 916      26.230  55.690  61.010  1.00  0.00           H
ATOM   4228  CA  ALA A 916      28.010  55.390  60.060  1.00  0.00           C
ATOM   4229  HA  ALA A 916      28.950  55.910  60.150  1.00  0.00           H
ATOM   4230  CB  ALA A 916      28.010  54.010  60.940  1.00  0.00           C
ATOM   4231  HB1 ALA A 916      29.010  53.520  60.860  1.00  0.00           H
ATOM   4232  HB2 ALA A 916      27.180  53.380  60.570  1.00  0.00           H
ATOM   4233  HB3 ALA A 916      27.870  54.160  62.030  1.00  0.00           H
ATOM   4234  C   ALA A 916      27.820  55.100  58.620  1.00  0.00           C
ATOM   4235  O   ALA A 916      28.740  54.600  57.970  1.00  0.00           O
ATOM   4236  N   ALA A 917      26.620  55.510  58.090  1.00  0.00           N
ATOM   4237  HN  ALA A 917      25.920  55.840  58.720  1.00  0.00           H
ATOM   4238  CA  ALA A 917      26.380  55.380  56.660  1.00  0.00           C
ATOM   4239  HA  ALA A 917      26.530  54.340  56.390  1.00  0.00           H
ATOM   4240  CB  ALA A 917      24.920  55.730  56.440  1.00  0.00           C
ATOM   4241  HB1 ALA A 917      24.230  55.040  56.990  1.00  0.00           H
ATOM   4242  HB2 ALA A 917      24.690  55.480  55.390  1.00  0.00           H
ATOM   4243  HB3 ALA A 917      24.670  56.780  56.710  1.00  0.00           H
ATOM   4244  C   ALA A 917      27.210  56.200  55.700  1.00  0.00           C
ATOM   4245  O   ALA A 917      27.710  55.810  54.600  1.00  0.00           O
ATOM   4246  N   ILE A 918      27.370  57.460  56.140  1.00  0.00           N
ATOM   4247  HN  ILE A 918      26.910  57.820  56.960  1.00  0.00           H
ATOM   4248  CA  ILE A 918      28.240  58.440  55.400  1.00  0.00           C
ATOM   4249  HA  ILE A 918      27.770  58.420  54.430  1.00  0.00           H
ATOM   4250  CB  ILE A 918      28.240  59.830  56.080  1.00  0.00           C
ATOM   4251  HB  ILE A 918      28.540  59.800  57.150  1.00  0.00           H
ATOM   4252  CG2 ILE A 918      29.050  60.850  55.310  1.00  0.00           C
ATOM   4253 HG21 ILE A 918      29.010  61.830  55.850  1.00  0.00           H
ATOM   4254 HG22 ILE A 918      28.780  60.970  54.240  1.00  0.00           H
ATOM   4255 HG23 ILE A 918      30.090  60.490  55.300  1.00  0.00           H
ATOM   4256  CG1 ILE A 918      26.870  60.420  56.350  1.00  0.00           C
ATOM   4257 HG11 ILE A 918      27.080  61.350  56.920  1.00  0.00           H
ATOM   4258 HG12 ILE A 918      26.360  59.740  57.070  1.00  0.00           H
ATOM   4259  CD  ILE A 918      26.030  60.640  55.180  1.00  0.00           C
ATOM   4260  HD1 ILE A 918      26.530  60.900  54.220  1.00  0.00           H
ATOM   4261  HD2 ILE A 918      25.140  61.200  55.520  1.00  0.00           H
ATOM   4262  HD3 ILE A 918      25.570  59.670  54.910  1.00  0.00           H
ATOM   4263  C   ILE A 918      29.690  58.110  55.050  1.00  0.00           C
ATOM   4264  O   ILE A 918      30.050  58.200  53.870  1.00  0.00           O
ATOM   4265  N   PRO A 919      30.590  57.690  55.970  1.00  0.00           N
ATOM   4266  CD  PRO A 919      30.300  57.640  57.390  1.00  0.00           C
ATOM   4267  HD1 PRO A 919      29.370  57.110  57.710  1.00  0.00           H
ATOM   4268  HD2 PRO A 919      30.240  58.620  57.910  1.00  0.00           H
ATOM   4269  CA  PRO A 919      31.890  57.310  55.700  1.00  0.00           C
ATOM   4270  HA  PRO A 919      32.380  58.040  55.070  1.00  0.00           H
ATOM   4271  CB  PRO A 919      32.590  57.200  57.060  1.00  0.00           C
ATOM   4272  HB1 PRO A 919      32.960  58.220  57.300  1.00  0.00           H
ATOM   4273  HB2 PRO A 919      33.460  56.510  57.060  1.00  0.00           H
ATOM   4274  CG  PRO A 919      31.450  56.820  57.980  1.00  0.00           C
ATOM   4275  HG1 PRO A 919      31.160  55.750  57.970  1.00  0.00           H
ATOM   4276  HG2 PRO A 919      31.610  57.130  59.040  1.00  0.00           H
ATOM   4277  C   PRO A 919      32.010  56.000  54.940  1.00  0.00           C
ATOM   4278  O   PRO A 919      32.840  55.820  54.050  1.00  0.00           O
ATOM   4279  N   ALA A 920      31.090  55.090  55.280  1.00  0.00           N
ATOM   4280  HN  ALA A 920      30.500  55.160  56.090  1.00  0.00           H
ATOM   4281  CA  ALA A 920      30.930  53.950  54.460  1.00  0.00           C
ATOM   4282  HA  ALA A 920      31.870  53.440  54.310  1.00  0.00           H
ATOM   4283  CB  ALA A 920      29.950  53.080  55.210  1.00  0.00           C
ATOM   4284  HB1 ALA A 920      30.380  52.740  56.170  1.00  0.00           H
ATOM   4285  HB2 ALA A 920      29.770  52.220  54.530  1.00  0.00           H
ATOM   4286  HB3 ALA A 920      28.940  53.530  55.250  1.00  0.00           H
ATOM   4287  C   ALA A 920      30.570  54.200  53.040  1.00  0.00           C
ATOM   4288  O   ALA A 920      31.160  53.510  52.170  1.00  0.00           O
ATOM   4289  N   LEU A 921      29.720  55.170  52.700  1.00  0.00           N
ATOM   4290  HN  LEU A 921      29.150  55.630  53.360  1.00  0.00           H
ATOM   4291  CA  LEU A 921      29.390  55.510  51.290  1.00  0.00           C
ATOM   4292  HA  LEU A 921      29.020  54.660  50.730  1.00  0.00           H
ATOM   4293  CB  LEU A 921      28.230  56.520  51.280  1.00  0.00           C
ATOM   4294  HB1 LEU A 921      28.490  57.420  51.860  1.00  0.00           H
ATOM   4295  HB2 LEU A 921      27.280  56.180  51.760  1.00  0.00           H
ATOM   4296  CG  LEU A 921      27.930  57.040  49.860  1.00  0.00           C
ATOM   4297  HG  LEU A 921      28.820  57.530  49.410  1.00  0.00           H
ATOM   4298  CD1 LEU A 921      27.410  55.910  48.940  1.00  0.00           C
ATOM   4299 HD11 LEU A 921      28.100  55.030  48.910  1.00  0.00           H
ATOM   4300 HD12 LEU A 921      27.590  56.220  47.890  1.00  0.00           H
ATOM   4301 HD13 LEU A 921      26.340  55.630  49.060  1.00  0.00           H
ATOM   4302  CD2 LEU A 921      26.850  58.110  49.940  1.00  0.00           C
ATOM   4303 HD21 LEU A 921      27.190  59.080  50.350  1.00  0.00           H
ATOM   4304 HD22 LEU A 921      25.960  57.700  50.470  1.00  0.00           H
ATOM   4305 HD23 LEU A 921      26.450  58.410  48.950  1.00  0.00           H
ATOM   4306  C   LEU A 921      30.600  55.950  50.480  1.00  0.00           C
ATOM   4307  O   LEU A 921      30.790  55.700  49.290  1.00  0.00           O
ATOM   4308  N   LEU A 922      31.420  56.630  51.200  1.00  0.00           N
ATOM   4309  HN  LEU A 922      31.260  56.900  52.140  1.00  0.00           H
ATOM   4310  CA  LEU A 922      32.640  57.110  50.580  1.00  0.00           C
ATOM   4311  HA  LEU A 922      32.420  57.380  49.570  1.00  0.00           H
ATOM   4312  CB  LEU A 922      33.240  58.310  51.420  1.00  0.00           C
ATOM   4313  HB1 LEU A 922      34.200  58.550  50.910  1.00  0.00           H
ATOM   4314  HB2 LEU A 922      33.550  58.020  52.440  1.00  0.00           H
ATOM   4315  CG  LEU A 922      32.370  59.570  51.380  1.00  0.00           C
ATOM   4316  HG  LEU A 922      31.330  59.300  51.700  1.00  0.00           H
ATOM   4317  CD1 LEU A 922      32.880  60.610  52.450  1.00  0.00           C
ATOM   4318 HD11 LEU A 922      33.950  60.910  52.410  1.00  0.00           H
ATOM   4319 HD12 LEU A 922      32.710  60.220  53.480  1.00  0.00           H
ATOM   4320 HD13 LEU A 922      32.360  61.580  52.350  1.00  0.00           H
ATOM   4321  CD2 LEU A 922      32.270  60.230  50.060  1.00  0.00           C
ATOM   4322 HD21 LEU A 922      31.570  59.580  49.500  1.00  0.00           H
ATOM   4323 HD22 LEU A 922      33.230  60.390  49.500  1.00  0.00           H
ATOM   4324 HD23 LEU A 922      31.720  61.190  50.160  1.00  0.00           H
ATOM   4325  C   LEU A 922      33.700  56.070  50.530  1.00  0.00           C
ATOM   4326  O   LEU A 922      34.480  55.910  49.610  1.00  0.00           O
ATOM   4327  N   CYS A 923      33.760  55.200  51.460  1.00  0.00           N
ATOM   4328  HN  CYS A 923      33.110  55.250  52.220  1.00  0.00           H
ATOM   4329  CA  CYS A 923      34.650  54.090  51.460  1.00  0.00           C
ATOM   4330  HA  CYS A 923      35.580  54.440  51.040  1.00  0.00           H
ATOM   4331  CB  CYS A 923      34.900  53.450  52.790  1.00  0.00           C
ATOM   4332  HB1 CYS A 923      33.930  53.030  53.140  1.00  0.00           H
ATOM   4333  HB2 CYS A 923      35.020  54.360  53.420  1.00  0.00           H
ATOM   4334  SG  CYS A 923      36.160  52.200  53.010  1.00  0.00           S
ATOM   4335  HG1 CYS A 923      35.530  51.340  52.210  1.00  0.00           H
ATOM   4336  C   CYS A 923      34.260  52.930  50.470  1.00  0.00           C
ATOM   4337  O   CYS A 923      35.100  52.170  50.010  1.00  0.00           O
ATOM   4338  N   THR A 924      32.930  52.780  50.130  1.00  0.00           N
ATOM   4339  HN  THR A 924      32.220  53.140  50.730  1.00  0.00           H
ATOM   4340  CA  THR A 924      32.450  51.920  49.110  1.00  0.00           C
ATOM   4341  HA  THR A 924      32.790  50.940  49.410  1.00  0.00           H
ATOM   4342  CB  THR A 924      30.940  51.870  49.100  1.00  0.00           C
ATOM   4343  HB  THR A 924      30.410  52.840  48.960  1.00  0.00           H
ATOM   4344  OG1 THR A 924      30.500  51.510  50.430  1.00  0.00           O
ATOM   4345  HG1 THR A 924      30.660  52.240  51.040  1.00  0.00           H
ATOM   4346  CG2 THR A 924      30.520  50.830  48.050  1.00  0.00           C
ATOM   4347 HG21 THR A 924      29.480  50.460  48.180  1.00  0.00           H
ATOM   4348 HG22 THR A 924      31.200  49.960  48.120  1.00  0.00           H
ATOM   4349 HG23 THR A 924      30.600  51.340  47.070  1.00  0.00           H
ATOM   4350  C   THR A 924      33.020  52.300  47.740  1.00  0.00           C
ATOM   4351  O   THR A 924      33.350  51.380  47.000  1.00  0.00           O
ATOM   4352  N   ILE A 925      33.120  53.610  47.450  1.00  0.00           N
ATOM   4353  HN  ILE A 925      32.890  54.320  48.100  1.00  0.00           H
ATOM   4354  CA  ILE A 925      33.930  54.020  46.270  1.00  0.00           C
ATOM   4355  HA  ILE A 925      33.250  53.640  45.520  1.00  0.00           H
ATOM   4356  CB  ILE A 925      34.100  55.490  46.110  1.00  0.00           C
ATOM   4357  HB  ILE A 925      34.700  55.920  46.940  1.00  0.00           H
ATOM   4358  CG2 ILE A 925      34.780  55.700  44.730  1.00  0.00           C
ATOM   4359 HG21 ILE A 925      35.810  55.310  44.690  1.00  0.00           H
ATOM   4360 HG22 ILE A 925      34.680  56.760  44.420  1.00  0.00           H
ATOM   4361 HG23 ILE A 925      34.210  55.200  43.920  1.00  0.00           H
ATOM   4362  CG1 ILE A 925      32.700  56.180  46.150  1.00  0.00           C
ATOM   4363 HG11 ILE A 925      32.140  55.930  47.080  1.00  0.00           H
ATOM   4364 HG12 ILE A 925      32.300  55.820  45.180  1.00  0.00           H
ATOM   4365  CD  ILE A 925      32.820  57.680  46.130  1.00  0.00           C
ATOM   4366  HD1 ILE A 925      31.800  58.030  46.400  1.00  0.00           H
ATOM   4367  HD2 ILE A 925      32.970  58.100  45.120  1.00  0.00           H
ATOM   4368  HD3 ILE A 925      33.530  58.140  46.860  1.00  0.00           H
ATOM   4369  C   ILE A 925      35.340  53.360  46.220  1.00  0.00           C
ATOM   4370  O   ILE A 925      35.740  52.790  45.200  1.00  0.00           O
ATOM   4371  N   LEU A 926      36.110  53.380  47.290  1.00  0.00           N
ATOM   4372  HN  LEU A 926      35.800  53.910  48.060  1.00  0.00           H
ATOM   4373  CA  LEU A 926      37.450  52.690  47.460  1.00  0.00           C
ATOM   4374  HA  LEU A 926      38.090  53.140  46.710  1.00  0.00           H
ATOM   4375  CB  LEU A 926      38.070  52.960  48.940  1.00  0.00           C
ATOM   4376  HB1 LEU A 926      39.110  52.600  48.820  1.00  0.00           H
ATOM   4377  HB2 LEU A 926      37.690  52.220  49.670  1.00  0.00           H
ATOM   4378  CG  LEU A 926      38.090  54.390  49.530  1.00  0.00           C
ATOM   4379  HG  LEU A 926      37.040  54.730  49.620  1.00  0.00           H
ATOM   4380  CD1 LEU A 926      38.730  54.410  50.920  1.00  0.00           C
ATOM   4381 HD11 LEU A 926      38.320  53.630  51.610  1.00  0.00           H
ATOM   4382 HD12 LEU A 926      38.560  55.400  51.400  1.00  0.00           H
ATOM   4383 HD13 LEU A 926      39.820  54.220  50.930  1.00  0.00           H
ATOM   4384  CD2 LEU A 926      38.830  55.390  48.680  1.00  0.00           C
ATOM   4385 HD21 LEU A 926      38.500  55.300  47.630  1.00  0.00           H
ATOM   4386 HD22 LEU A 926      39.940  55.310  48.670  1.00  0.00           H
ATOM   4387 HD23 LEU A 926      38.640  56.450  48.980  1.00  0.00           H
ATOM   4388  C   LEU A 926      37.370  51.160  47.250  1.00  0.00           C
ATOM   4389  O   LEU A 926      38.250  50.610  46.600  1.00  0.00           O
ATOM   4390  N   ILE A 927      36.410  50.400  47.780  1.00  0.00           N
ATOM   4391  HN  ILE A 927      35.700  50.790  48.360  1.00  0.00           H
ATOM   4392  CA  ILE A 927      36.270  48.930  47.550  1.00  0.00           C
ATOM   4393  HA  ILE A 927      37.180  48.430  47.840  1.00  0.00           H
ATOM   4394  CB  ILE A 927      35.150  48.400  48.390  1.00  0.00           C
ATOM   4395  HB  ILE A 927      34.240  48.810  47.910  1.00  0.00           H
ATOM   4396  CG2 ILE A 927      35.010  46.850  48.240  1.00  0.00           C
ATOM   4397 HG21 ILE A 927      34.950  46.620  47.160  1.00  0.00           H
ATOM   4398 HG22 ILE A 927      34.130  46.360  48.700  1.00  0.00           H
ATOM   4399 HG23 ILE A 927      36.000  46.440  48.590  1.00  0.00           H
ATOM   4400  CG1 ILE A 927      35.330  48.720  49.900  1.00  0.00           C
ATOM   4401 HG11 ILE A 927      34.550  48.180  50.470  1.00  0.00           H
ATOM   4402 HG12 ILE A 927      35.330  49.820  49.990  1.00  0.00           H
ATOM   4403  CD  ILE A 927      36.740  48.390  50.490  1.00  0.00           C
ATOM   4404  HD1 ILE A 927      37.570  48.730  49.840  1.00  0.00           H
ATOM   4405  HD2 ILE A 927      36.790  47.300  50.700  1.00  0.00           H
ATOM   4406  HD3 ILE A 927      36.800  49.030  51.400  1.00  0.00           H
ATOM   4407  C   ILE A 927      36.040  48.710  46.090  1.00  0.00           C
ATOM   4408  O   ILE A 927      36.730  47.900  45.410  1.00  0.00           O
ATOM   4409  N   PHE A 928      35.150  49.580  45.470  1.00  0.00           N
ATOM   4410  HN  PHE A 928      34.710  50.240  46.080  1.00  0.00           H
ATOM   4411  CA  PHE A 928      34.650  49.550  44.170  1.00  0.00           C
ATOM   4412  HA  PHE A 928      34.280  48.570  43.910  1.00  0.00           H
ATOM   4413  CB  PHE A 928      33.430  50.590  44.200  1.00  0.00           C
ATOM   4414  HB1 PHE A 928      33.800  51.570  44.550  1.00  0.00           H
ATOM   4415  HB2 PHE A 928      32.600  50.190  44.830  1.00  0.00           H
ATOM   4416  CG  PHE A 928      32.810  50.930  42.840  1.00  0.00           C
ATOM   4417  CD1 PHE A 928      32.040  49.960  42.230  1.00  0.00           C
ATOM   4418  HD1 PHE A 928      31.900  49.000  42.690  1.00  0.00           H
ATOM   4419  CE1 PHE A 928      31.430  50.170  40.940  1.00  0.00           C
ATOM   4420  HE1 PHE A 928      30.770  49.370  40.650  1.00  0.00           H
ATOM   4421  CZ  PHE A 928      31.570  51.330  40.310  1.00  0.00           C
ATOM   4422  HZ  PHE A 928      31.120  51.430  39.340  1.00  0.00           H
ATOM   4423  CD2 PHE A 928      32.850  52.200  42.270  1.00  0.00           C
ATOM   4424  HD2 PHE A 928      33.420  52.990  42.750  1.00  0.00           H
ATOM   4425  CE2 PHE A 928      32.280  52.340  40.950  1.00  0.00           C
ATOM   4426  HE2 PHE A 928      32.320  53.270  40.400  1.00  0.00           H
ATOM   4427  C   PHE A 928      35.600  49.840  43.030  1.00  0.00           C
ATOM   4428  O   PHE A 928      35.730  49.090  42.060  1.00  0.00           O
ATOM   4429  N   MET A 929      36.450  50.910  43.220  1.00  0.00           N
ATOM   4430  HN  MET A 929      36.320  51.420  44.070  1.00  0.00           H
ATOM   4431  CA  MET A 929      37.630  51.170  42.420  1.00  0.00           C
ATOM   4432  HA  MET A 929      37.450  51.410  41.380  1.00  0.00           H
ATOM   4433  CB  MET A 929      38.400  52.400  42.890  1.00  0.00           C
ATOM   4434  HB1 MET A 929      39.380  52.320  42.370  1.00  0.00           H
ATOM   4435  HB2 MET A 929      38.620  52.350  43.980  1.00  0.00           H
ATOM   4436  CG  MET A 929      37.820  53.900  42.710  1.00  0.00           C
ATOM   4437  HG1 MET A 929      36.820  53.990  43.190  1.00  0.00           H
ATOM   4438  HG2 MET A 929      37.670  54.140  41.640  1.00  0.00           H
ATOM   4439  SD  MET A 929      38.900  55.140  43.460  1.00  0.00           S
ATOM   4440  CE  MET A 929      40.230  55.120  42.330  1.00  0.00           C
ATOM   4441  HE1 MET A 929      41.130  55.650  42.720  1.00  0.00           H
ATOM   4442  HE2 MET A 929      39.940  55.630  41.390  1.00  0.00           H
ATOM   4443  HE3 MET A 929      40.600  54.080  42.130  1.00  0.00           H
ATOM   4444  C   MET A 929      38.470  49.890  42.410  1.00  0.00           C
ATOM   4445  O   MET A 929      38.830  49.420  41.390  1.00  0.00           O
ATOM   4446  N   ASP A 930      38.920  49.400  43.590  1.00  0.00           N
ATOM   4447  HN  ASP A 930      38.700  49.690  44.520  1.00  0.00           H
ATOM   4448  CA  ASP A 930      39.870  48.310  43.600  1.00  0.00           C
ATOM   4449  HA  ASP A 930      40.690  48.460  42.900  1.00  0.00           H
ATOM   4450  CB  ASP A 930      40.390  47.960  45.040  1.00  0.00           C
ATOM   4451  HB1 ASP A 930      40.900  46.990  45.130  1.00  0.00           H
ATOM   4452  HB2 ASP A 930      39.520  47.910  45.740  1.00  0.00           H
ATOM   4453  CG  ASP A 930      41.290  48.960  45.610  1.00  0.00           C
ATOM   4454  OD1 ASP A 930      41.880  49.770  44.810  1.00  0.00           O
ATOM   4455  OD2 ASP A 930      41.700  48.770  46.770  1.00  0.00           O
ATOM   4456  C   ASP A 930      39.400  46.950  43.020  1.00  0.00           C
ATOM   4457  O   ASP A 930      40.050  46.240  42.220  1.00  0.00           O
ATOM   4458  N   GLN A 931      38.090  46.570  43.360  1.00  0.00           N
ATOM   4459  HN  GLN A 931      37.550  47.140  43.980  1.00  0.00           H
ATOM   4460  CA  GLN A 931      37.420  45.510  42.620  1.00  0.00           C
ATOM   4461  HA  GLN A 931      38.180  44.740  42.640  1.00  0.00           H
ATOM   4462  CB  GLN A 931      36.130  45.090  43.240  1.00  0.00           C
ATOM   4463  HB1 GLN A 931      35.540  44.400  42.590  1.00  0.00           H
ATOM   4464  HB2 GLN A 931      35.400  45.930  43.310  1.00  0.00           H
ATOM   4465  CG  GLN A 931      36.270  44.290  44.590  1.00  0.00           C
ATOM   4466  HG1 GLN A 931      35.290  43.860  44.910  1.00  0.00           H
ATOM   4467  HG2 GLN A 931      36.480  45.050  45.380  1.00  0.00           H
ATOM   4468  CD  GLN A 931      37.400  43.250  44.590  1.00  0.00           C
ATOM   4469  OE1 GLN A 931      38.290  43.240  45.390  1.00  0.00           O
ATOM   4470  NE2 GLN A 931      37.310  42.250  43.700  1.00  0.00           N
ATOM   4471 HE21 GLN A 931      37.810  41.410  43.910  1.00  0.00           H
ATOM   4472 HE22 GLN A 931      36.560  42.360  43.050  1.00  0.00           H
ATOM   4473  C   GLN A 931      37.270  45.680  41.110  1.00  0.00           C
ATOM   4474  O   GLN A 931      37.750  44.880  40.350  1.00  0.00           O
ATOM   4475  N   GLN A 932      36.680  46.810  40.700  1.00  0.00           N
ATOM   4476  HN  GLN A 932      36.410  47.570  41.280  1.00  0.00           H
ATOM   4477  CA  GLN A 932      36.290  46.980  39.310  1.00  0.00           C
ATOM   4478  HA  GLN A 932      35.970  46.050  38.870  1.00  0.00           H
ATOM   4479  CB  GLN A 932      35.150  48.080  39.120  1.00  0.00           C
ATOM   4480  HB1 GLN A 932      35.030  48.250  38.020  1.00  0.00           H
ATOM   4481  HB2 GLN A 932      35.390  49.100  39.500  1.00  0.00           H
ATOM   4482  CG  GLN A 932      33.730  47.570  39.570  1.00  0.00           C
ATOM   4483  HG1 GLN A 932      32.930  48.200  39.140  1.00  0.00           H
ATOM   4484  HG2 GLN A 932      33.660  47.570  40.680  1.00  0.00           H
ATOM   4485  CD  GLN A 932      33.490  46.170  39.070  1.00  0.00           C
ATOM   4486  OE1 GLN A 932      33.740  45.250  39.710  1.00  0.00           O
ATOM   4487  NE2 GLN A 932      32.790  46.060  37.880  1.00  0.00           N
ATOM   4488 HE21 GLN A 932      32.580  46.910  37.400  1.00  0.00           H
ATOM   4489 HE22 GLN A 932      32.600  45.130  37.560  1.00  0.00           H
ATOM   4490  C   GLN A 932      37.480  47.360  38.410  1.00  0.00           C
ATOM   4491  O   GLN A 932      37.490  47.000  37.250  1.00  0.00           O
ATOM   4492  N   ILE A 933      38.440  48.120  38.950  1.00  0.00           N
ATOM   4493  HN  ILE A 933      38.340  48.470  39.890  1.00  0.00           H
ATOM   4494  CA  ILE A 933      39.640  48.410  38.220  1.00  0.00           C
ATOM   4495  HA  ILE A 933      39.200  48.750  37.300  1.00  0.00           H
ATOM   4496  CB  ILE A 933      40.540  49.520  38.820  1.00  0.00           C
ATOM   4497  HB  ILE A 933      40.750  49.260  39.880  1.00  0.00           H
ATOM   4498  CG2 ILE A 933      41.840  49.670  38.010  1.00  0.00           C
ATOM   4499 HG21 ILE A 933      42.370  50.630  38.200  1.00  0.00           H
ATOM   4500 HG22 ILE A 933      41.690  49.700  36.910  1.00  0.00           H
ATOM   4501 HG23 ILE A 933      42.590  48.920  38.350  1.00  0.00           H
ATOM   4502  CG1 ILE A 933      39.700  50.860  38.860  1.00  0.00           C
ATOM   4503 HG11 ILE A 933      38.690  50.770  39.310  1.00  0.00           H
ATOM   4504 HG12 ILE A 933      39.600  51.170  37.790  1.00  0.00           H
ATOM   4505  CD  ILE A 933      40.420  52.000  39.590  1.00  0.00           C
ATOM   4506  HD1 ILE A 933      41.340  52.270  39.020  1.00  0.00           H
ATOM   4507  HD2 ILE A 933      40.660  51.700  40.630  1.00  0.00           H
ATOM   4508  HD3 ILE A 933      39.740  52.870  39.660  1.00  0.00           H
ATOM   4509  C   ILE A 933      40.380  47.110  37.900  1.00  0.00           C
ATOM   4510  O   ILE A 933      40.930  46.900  36.850  1.00  0.00           O
ATOM   4511  N   THR A 934      40.520  46.230  38.870  1.00  0.00           N
ATOM   4512  HN  THR A 934      40.110  46.400  39.770  1.00  0.00           H
ATOM   4513  CA  THR A 934      41.340  45.030  38.830  1.00  0.00           C
ATOM   4514  HA  THR A 934      42.360  45.190  38.510  1.00  0.00           H
ATOM   4515  CB  THR A 934      41.580  44.430  40.200  1.00  0.00           C
ATOM   4516  HB  THR A 934      40.660  44.140  40.750  1.00  0.00           H
ATOM   4517  OG1 THR A 934      42.260  45.390  40.980  1.00  0.00           O
ATOM   4518  HG1 THR A 934      41.610  45.860  41.490  1.00  0.00           H
ATOM   4519  CG2 THR A 934      42.490  43.190  40.240  1.00  0.00           C
ATOM   4520 HG21 THR A 934      41.920  42.290  39.920  1.00  0.00           H
ATOM   4521 HG22 THR A 934      42.980  43.040  41.220  1.00  0.00           H
ATOM   4522 HG23 THR A 934      43.310  43.450  39.540  1.00  0.00           H
ATOM   4523  C   THR A 934      40.780  43.960  37.810  1.00  0.00           C
ATOM   4524  O   THR A 934      41.480  43.420  36.960  1.00  0.00           O
ATOM   4525  N   ALA A 935      39.400  43.890  37.840  1.00  0.00           N
ATOM   4526  HN  ALA A 935      38.820  44.390  38.480  1.00  0.00           H
ATOM   4527  CA  ALA A 935      38.630  43.210  36.820  1.00  0.00           C
ATOM   4528  HA  ALA A 935      38.920  42.170  36.810  1.00  0.00           H
ATOM   4529  CB  ALA A 935      37.150  43.330  37.200  1.00  0.00           C
ATOM   4530  HB1 ALA A 935      36.880  44.410  37.130  1.00  0.00           H
ATOM   4531  HB2 ALA A 935      37.000  43.070  38.270  1.00  0.00           H
ATOM   4532  HB3 ALA A 935      36.440  42.720  36.610  1.00  0.00           H
ATOM   4533  C   ALA A 935      38.810  43.720  35.340  1.00  0.00           C
ATOM   4534  O   ALA A 935      39.150  42.910  34.490  1.00  0.00           O
ATOM   4535  N   VAL A 936      38.740  45.030  35.160  1.00  0.00           N
ATOM   4536  HN  VAL A 936      38.450  45.670  35.870  1.00  0.00           H
ATOM   4537  CA  VAL A 936      38.990  45.780  33.900  1.00  0.00           C
ATOM   4538  HA  VAL A 936      38.390  45.470  33.060  1.00  0.00           H
ATOM   4539  CB  VAL A 936      38.650  47.240  34.150  1.00  0.00           C
ATOM   4540  HB  VAL A 936      39.120  47.620  35.080  1.00  0.00           H
ATOM   4541  CG1 VAL A 936      39.170  47.990  32.950  1.00  0.00           C
ATOM   4542 HG11 VAL A 936      38.530  47.690  32.090  1.00  0.00           H
ATOM   4543 HG12 VAL A 936      40.250  47.970  32.680  1.00  0.00           H
ATOM   4544 HG13 VAL A 936      38.970  49.080  33.050  1.00  0.00           H
ATOM   4545  CG2 VAL A 936      37.170  47.500  34.170  1.00  0.00           C
ATOM   4546 HG21 VAL A 936      36.680  46.840  33.410  1.00  0.00           H
ATOM   4547 HG22 VAL A 936      36.950  48.500  33.750  1.00  0.00           H
ATOM   4548 HG23 VAL A 936      36.610  47.330  35.120  1.00  0.00           H
ATOM   4549  C   VAL A 936      40.420  45.530  33.440  1.00  0.00           C
ATOM   4550  O   VAL A 936      40.580  45.160  32.270  1.00  0.00           O
ATOM   4551  N   ILE A 937      41.440  45.740  34.290  1.00  0.00           N
ATOM   4552  HN  ILE A 937      41.250  46.250  35.120  1.00  0.00           H
ATOM   4553  CA  ILE A 937      42.810  45.370  33.960  1.00  0.00           C
ATOM   4554  HA  ILE A 937      43.040  45.840  33.020  1.00  0.00           H
ATOM   4555  CB  ILE A 937      43.830  46.090  34.890  1.00  0.00           C
ATOM   4556  HB  ILE A 937      43.390  46.140  35.910  1.00  0.00           H
ATOM   4557  CG2 ILE A 937      45.160  45.290  34.930  1.00  0.00           C
ATOM   4558 HG21 ILE A 937      45.720  45.870  35.700  1.00  0.00           H
ATOM   4559 HG22 ILE A 937      45.650  45.270  33.920  1.00  0.00           H
ATOM   4560 HG23 ILE A 937      45.030  44.220  35.200  1.00  0.00           H
ATOM   4561  CG1 ILE A 937      44.100  47.530  34.440  1.00  0.00           C
ATOM   4562 HG11 ILE A 937      44.650  47.580  33.480  1.00  0.00           H
ATOM   4563 HG12 ILE A 937      44.970  47.990  34.970  1.00  0.00           H
ATOM   4564  CD  ILE A 937      42.890  48.510  34.440  1.00  0.00           C
ATOM   4565  HD1 ILE A 937      42.220  48.340  33.570  1.00  0.00           H
ATOM   4566  HD2 ILE A 937      43.280  49.550  34.440  1.00  0.00           H
ATOM   4567  HD3 ILE A 937      42.230  48.380  35.320  1.00  0.00           H
ATOM   4568  C   ILE A 937      43.160  43.920  33.620  1.00  0.00           C
ATOM   4569  O   ILE A 937      43.930  43.570  32.710  1.00  0.00           O
ATOM   4570  N   ILE A 938      42.520  42.880  34.240  1.00  0.00           N
ATOM   4571  HN  ILE A 938      42.020  43.030  35.090  1.00  0.00           H
ATOM   4572  CA  ILE A 938      43.040  41.530  34.050  1.00  0.00           C
ATOM   4573  HA  ILE A 938      44.070  41.580  33.700  1.00  0.00           H
ATOM   4574  CB  ILE A 938      42.790  40.800  35.350  1.00  0.00           C
ATOM   4575  HB  ILE A 938      43.020  41.480  36.200  1.00  0.00           H
ATOM   4576  CG2 ILE A 938      41.360  40.230  35.460  1.00  0.00           C
ATOM   4577 HG21 ILE A 938      41.320  39.380  34.730  1.00  0.00           H
ATOM   4578 HG22 ILE A 938      40.580  40.920  35.090  1.00  0.00           H
ATOM   4579 HG23 ILE A 938      41.220  39.900  36.510  1.00  0.00           H
ATOM   4580  CG1 ILE A 938      43.720  39.580  35.490  1.00  0.00           C
ATOM   4581 HG11 ILE A 938      43.530  38.850  34.670  1.00  0.00           H
ATOM   4582 HG12 ILE A 938      43.450  39.050  36.430  1.00  0.00           H
ATOM   4583  CD  ILE A 938      45.250  39.980  35.560  1.00  0.00           C
ATOM   4584  HD1 ILE A 938      45.550  40.650  36.410  1.00  0.00           H
ATOM   4585  HD2 ILE A 938      45.520  40.520  34.630  1.00  0.00           H
ATOM   4586  HD3 ILE A 938      45.760  39.000  35.500  1.00  0.00           H
ATOM   4587  C   ILE A 938      42.340  40.870  32.880  1.00  0.00           C
ATOM   4588  O   ILE A 938      42.830  39.900  32.300  1.00  0.00           O
ATOM   4589  N   ASN A 939      41.120  41.440  32.580  1.00  0.00           N
ATOM   4590  HN  ASN A 939      40.780  42.120  33.220  1.00  0.00           H
ATOM   4591  CA  ASN A 939      40.250  40.930  31.540  1.00  0.00           C
ATOM   4592  HA  ASN A 939      40.630  39.940  31.340  1.00  0.00           H
ATOM   4593  CB  ASN A 939      38.780  40.750  32.030  1.00  0.00           C
ATOM   4594  HB1 ASN A 939      38.310  41.760  31.950  1.00  0.00           H
ATOM   4595  HB2 ASN A 939      38.810  40.590  33.130  1.00  0.00           H
ATOM   4596  CG  ASN A 939      37.970  39.690  31.270  1.00  0.00           C
ATOM   4597  OD1 ASN A 939      38.610  38.880  30.530  1.00  0.00           O
ATOM   4598  ND2 ASN A 939      36.670  39.890  31.350  1.00  0.00           N
ATOM   4599 HD21 ASN A 939      36.320  40.600  31.950  1.00  0.00           H
ATOM   4600 HD22 ASN A 939      36.110  39.180  30.940  1.00  0.00           H
ATOM   4601  C   ASN A 939      40.450  41.730  30.230  1.00  0.00           C
ATOM   4602  O   ASN A 939      39.600  41.980  29.390  1.00  0.00           O
ATOM   4603  N   ARG A 940      41.660  42.280  30.050  1.00  0.00           N
ATOM   4604  HN  ARG A 940      42.270  42.360  30.830  1.00  0.00           H
ATOM   4605  CA  ARG A 940      42.060  42.850  28.770  1.00  0.00           C
ATOM   4606  HA  ARG A 940      41.350  43.560  28.370  1.00  0.00           H
ATOM   4607  CB  ARG A 940      43.520  43.500  28.810  1.00  0.00           C
ATOM   4608  HB1 ARG A 940      43.790  43.760  27.760  1.00  0.00           H
ATOM   4609  HB2 ARG A 940      44.230  42.820  29.320  1.00  0.00           H
ATOM   4610  CG  ARG A 940      43.450  44.800  29.570  1.00  0.00           C
ATOM   4611  HG1 ARG A 940      43.040  44.710  30.610  1.00  0.00           H
ATOM   4612  HG2 ARG A 940      42.800  45.470  28.970  1.00  0.00           H
ATOM   4613  CD  ARG A 940      44.810  45.450  29.820  1.00  0.00           C
ATOM   4614  HD1 ARG A 940      45.380  45.500  28.850  1.00  0.00           H
ATOM   4615  HD2 ARG A 940      45.520  44.970  30.510  1.00  0.00           H
ATOM   4616  NE  ARG A 940      44.500  46.890  30.360  1.00  0.00           N
ATOM   4617  HE  ARG A 940      43.580  47.140  30.650  1.00  0.00           H
ATOM   4618  CZ  ARG A 940      45.260  47.990  30.080  1.00  0.00           C
ATOM   4619  NH1 ARG A 940      44.720  49.140  30.120  1.00  0.00           N
ATOM   4620 HH11 ARG A 940      43.740  49.220  30.320  1.00  0.00           H
ATOM   4621 HH12 ARG A 940      45.400  49.870  30.100  1.00  0.00           H
ATOM   4622  NH2 ARG A 940      46.510  47.820  29.680  1.00  0.00           N
ATOM   4623 HH21 ARG A 940      46.890  46.930  29.460  1.00  0.00           H
ATOM   4624 HH22 ARG A 940      47.000  48.650  29.410  1.00  0.00           H
ATOM   4625  C   ARG A 940      42.030  41.770  27.750  1.00  0.00           C
ATOM   4626  O   ARG A 940      42.460  40.590  27.980  1.00  0.00           O
ATOM   4627  N   LYS A 941      41.700  42.150  26.490  1.00  0.00           N
ATOM   4628  HN  LYS A 941      41.480  43.070  26.190  1.00  0.00           H
ATOM   4629  CA  LYS A 941      41.560  41.240  25.370  1.00  0.00           C
ATOM   4630  HA  LYS A 941      41.160  40.270  25.660  1.00  0.00           H
ATOM   4631  CB  LYS A 941      40.700  41.870  24.280  1.00  0.00           C
ATOM   4632  HB1 LYS A 941      41.190  42.790  23.860  1.00  0.00           H
ATOM   4633  HB2 LYS A 941      39.750  42.130  24.810  1.00  0.00           H
ATOM   4634  CG  LYS A 941      40.350  41.060  23.040  1.00  0.00           C
ATOM   4635  HG1 LYS A 941      41.170  40.720  22.370  1.00  0.00           H
ATOM   4636  HG2 LYS A 941      39.600  41.660  22.490  1.00  0.00           H
ATOM   4637  CD  LYS A 941      39.650  39.680  23.370  1.00  0.00           C
ATOM   4638  HD1 LYS A 941      40.290  39.090  24.030  1.00  0.00           H
ATOM   4639  HD2 LYS A 941      39.500  39.190  22.380  1.00  0.00           H
ATOM   4640  CE  LYS A 941      38.390  40.060  24.080  1.00  0.00           C
ATOM   4641  HE1 LYS A 941      37.790  40.870  23.590  1.00  0.00           H
ATOM   4642  HE2 LYS A 941      38.590  40.490  25.100  1.00  0.00           H
ATOM   4643  NZ  LYS A 941      37.520  38.990  24.390  1.00  0.00           N
ATOM   4644  HZ1 LYS A 941      36.800  39.370  25.040  1.00  0.00           H
ATOM   4645  HZ2 LYS A 941      38.000  38.160  24.810  1.00  0.00           H
ATOM   4646  HZ3 LYS A 941      37.020  38.700  23.530  1.00  0.00           H
ATOM   4647  C   LYS A 941      42.890  40.670  24.830  1.00  0.00           C
ATOM   4648  O   LYS A 941      43.060  39.590  24.350  1.00  0.00           O
ATOM   4649  N   GLU A 942      43.950  41.410  25.120  1.00  0.00           N
ATOM   4650  HN  GLU A 942      43.820  42.360  25.360  1.00  0.00           H
ATOM   4651  CA  GLU A 942      45.240  40.910  24.650  1.00  0.00           C
ATOM   4652  HA  GLU A 942      45.160  40.360  23.720  1.00  0.00           H
ATOM   4653  CB  GLU A 942      46.250  42.080  24.620  1.00  0.00           C
ATOM   4654  HB1 GLU A 942      45.900  42.740  23.800  1.00  0.00           H
ATOM   4655  HB2 GLU A 942      47.280  41.730  24.360  1.00  0.00           H
ATOM   4656  CG  GLU A 942      46.340  42.960  25.940  1.00  0.00           C
ATOM   4657  HG1 GLU A 942      46.550  42.340  26.830  1.00  0.00           H
ATOM   4658  HG2 GLU A 942      45.420  43.550  26.170  1.00  0.00           H
ATOM   4659  CD  GLU A 942      47.500  44.040  25.880  1.00  0.00           C
ATOM   4660  OE1 GLU A 942      48.400  44.130  26.750  1.00  0.00           O
ATOM   4661  OE2 GLU A 942      47.450  44.820  24.920  1.00  0.00           O
ATOM   4662  C   GLU A 942      45.900  39.810  25.430  1.00  0.00           C
ATOM   4663  O   GLU A 942      46.720  39.050  24.950  1.00  0.00           O
ATOM   4664  N   HSD A 943      45.450  39.610  26.700  1.00  0.00           N
ATOM   4665  HN  HSD A 943      44.850  40.270  27.140  1.00  0.00           H
ATOM   4666  CA  HSD A 943      45.760  38.490  27.560  1.00  0.00           C
ATOM   4667  HA  HSD A 943      46.830  38.400  27.640  1.00  0.00           H
ATOM   4668  CB  HSD A 943      45.150  38.730  29.000  1.00  0.00           C
ATOM   4669  HB1 HSD A 943      45.410  37.800  29.560  1.00  0.00           H
ATOM   4670  HB2 HSD A 943      44.050  38.760  28.850  1.00  0.00           H
ATOM   4671  ND1 HSD A 943      45.100  40.520  30.850  1.00  0.00           N
ATOM   4672  HD1 HSD A 943      44.210  40.270  31.240  1.00  0.00           H
ATOM   4673  CG  HSD A 943      45.650  39.960  29.710  1.00  0.00           C
ATOM   4674  CE1 HSD A 943      45.860  41.560  31.200  1.00  0.00           C
ATOM   4675  HE1 HSD A 943      45.700  42.260  32.020  1.00  0.00           H
ATOM   4676  NE2 HSD A 943      46.780  41.820  30.310  1.00  0.00           N
ATOM   4677  CD2 HSD A 943      46.710  40.770  29.420  1.00  0.00           C
ATOM   4678  HD2 HSD A 943      47.450  40.760  28.610  1.00  0.00           H
ATOM   4679  C   HSD A 943      45.300  37.160  26.970  1.00  0.00           C
ATOM   4680  O   HSD A 943      46.020  36.180  27.200  1.00  0.00           O
ATOM   4681  N   LYS A 944      44.170  37.050  26.250  1.00  0.00           N
ATOM   4682  HN  LYS A 944      43.740  37.930  26.060  1.00  0.00           H
ATOM   4683  CA  LYS A 944      43.660  35.800  25.720  1.00  0.00           C
ATOM   4684  HA  LYS A 944      42.810  36.200  25.170  1.00  0.00           H
ATOM   4685  CB  LYS A 944      44.520  35.160  24.610  1.00  0.00           C
ATOM   4686  HB1 LYS A 944      44.010  34.220  24.330  1.00  0.00           H
ATOM   4687  HB2 LYS A 944      45.400  34.860  25.210  1.00  0.00           H
ATOM   4688  CG  LYS A 944      44.830  36.000  23.360  1.00  0.00           C
ATOM   4689  HG1 LYS A 944      45.570  35.430  22.770  1.00  0.00           H
ATOM   4690  HG2 LYS A 944      45.280  36.970  23.650  1.00  0.00           H
ATOM   4691  CD  LYS A 944      43.500  36.150  22.550  1.00  0.00           C
ATOM   4692  HD1 LYS A 944      42.810  36.700  23.220  1.00  0.00           H
ATOM   4693  HD2 LYS A 944      43.100  35.120  22.460  1.00  0.00           H
ATOM   4694  CE  LYS A 944      43.470  36.760  21.130  1.00  0.00           C
ATOM   4695  HE1 LYS A 944      43.510  37.870  21.140  1.00  0.00           H
ATOM   4696  HE2 LYS A 944      42.630  36.450  20.460  1.00  0.00           H
ATOM   4697  NZ  LYS A 944      44.630  36.230  20.400  1.00  0.00           N
ATOM   4698  HZ1 LYS A 944      44.400  36.330  19.400  1.00  0.00           H
ATOM   4699  HZ2 LYS A 944      44.810  35.280  20.780  1.00  0.00           H
ATOM   4700  HZ3 LYS A 944      45.480  36.800  20.540  1.00  0.00           H
ATOM   4701  C   LYS A 944      43.110  34.800  26.750  1.00  0.00           C
ATOM   4702  O   LYS A 944      43.140  33.600  26.580  1.00  0.00           O
ATOM   4703  N   LEU A 945      42.510  35.260  27.870  1.00  0.00           N
ATOM   4704  HN  LEU A 945      42.400  36.240  28.070  1.00  0.00           H
ATOM   4705  CA  LEU A 945      41.790  34.440  28.850  1.00  0.00           C
ATOM   4706  HA  LEU A 945      42.430  33.620  29.130  1.00  0.00           H
ATOM   4707  CB  LEU A 945      41.620  35.190  30.220  1.00  0.00           C
ATOM   4708  HB1 LEU A 945      41.670  34.360  30.980  1.00  0.00           H
ATOM   4709  HB2 LEU A 945      40.670  35.750  30.270  1.00  0.00           H
ATOM   4710  CG  LEU A 945      42.780  36.100  30.690  1.00  0.00           C
ATOM   4711  HG  LEU A 945      42.930  36.920  29.960  1.00  0.00           H
ATOM   4712  CD1 LEU A 945      42.370  36.630  32.020  1.00  0.00           C
ATOM   4713 HD11 LEU A 945      41.390  37.130  31.850  1.00  0.00           H
ATOM   4714 HD12 LEU A 945      43.180  37.260  32.440  1.00  0.00           H
ATOM   4715 HD13 LEU A 945      42.130  35.780  32.700  1.00  0.00           H
ATOM   4716  CD2 LEU A 945      44.090  35.410  30.990  1.00  0.00           C
ATOM   4717 HD21 LEU A 945      44.720  36.030  31.660  1.00  0.00           H
ATOM   4718 HD22 LEU A 945      44.540  35.130  30.010  1.00  0.00           H
ATOM   4719 HD23 LEU A 945      43.880  34.530  31.630  1.00  0.00           H
ATOM   4720  C   LEU A 945      40.520  33.870  28.280  1.00  0.00           C
ATOM   4721  O   LEU A 945      39.790  34.550  27.550  1.00  0.00           O
ATOM   4722  N   LYS A 946      40.250  32.570  28.510  1.00  0.00           N
ATOM   4723  HN  LYS A 946      40.910  32.090  29.060  1.00  0.00           H
ATOM   4724  CA  LYS A 946      39.010  31.870  28.020  1.00  0.00           C
ATOM   4725  HA  LYS A 946      38.480  32.570  27.410  1.00  0.00           H
ATOM   4726  CB  LYS A 946      39.500  30.610  27.220  1.00  0.00           C
ATOM   4727  HB1 LYS A 946      40.360  30.180  27.780  1.00  0.00           H
ATOM   4728  HB2 LYS A 946      39.880  30.950  26.240  1.00  0.00           H
ATOM   4729  CG  LYS A 946      38.510  29.560  26.850  1.00  0.00           C
ATOM   4730  HG1 LYS A 946      37.770  29.940  26.110  1.00  0.00           H
ATOM   4731  HG2 LYS A 946      37.910  29.190  27.710  1.00  0.00           H
ATOM   4732  CD  LYS A 946      39.230  28.360  26.240  1.00  0.00           C
ATOM   4733  HD1 LYS A 946      39.810  28.010  27.120  1.00  0.00           H
ATOM   4734  HD2 LYS A 946      40.020  28.790  25.570  1.00  0.00           H
ATOM   4735  CE  LYS A 946      38.370  27.400  25.560  1.00  0.00           C
ATOM   4736  HE1 LYS A 946      37.760  27.810  24.730  1.00  0.00           H
ATOM   4737  HE2 LYS A 946      37.780  26.900  26.350  1.00  0.00           H
ATOM   4738  NZ  LYS A 946      39.230  26.360  25.090  1.00  0.00           N
ATOM   4739  HZ1 LYS A 946      39.640  25.760  25.830  1.00  0.00           H
ATOM   4740  HZ2 LYS A 946      39.940  26.760  24.450  1.00  0.00           H
ATOM   4741  HZ3 LYS A 946      38.680  25.730  24.460  1.00  0.00           H
ATOM   4742  C   LYS A 946      38.040  31.530  29.130  1.00  0.00           C
ATOM   4743  O   LYS A 946      36.820  31.320  28.880  1.00  0.00           O
ATOM   4744  N   LYS A 947      38.490  31.630  30.380  1.00  0.00           N
ATOM   4745  HN  LYS A 947      39.460  31.690  30.600  1.00  0.00           H
ATOM   4746  CA  LYS A 947      37.640  31.460  31.560  1.00  0.00           C
ATOM   4747  HA  LYS A 947      36.620  31.400  31.190  1.00  0.00           H
ATOM   4748  CB  LYS A 947      38.200  30.460  32.560  1.00  0.00           C
ATOM   4749  HB1 LYS A 947      37.590  30.260  33.460  1.00  0.00           H
ATOM   4750  HB2 LYS A 947      39.190  30.800  32.930  1.00  0.00           H
ATOM   4751  CG  LYS A 947      38.450  29.030  32.000  1.00  0.00           C
ATOM   4752  HG1 LYS A 947      38.890  29.110  30.990  1.00  0.00           H
ATOM   4753  HG2 LYS A 947      37.500  28.450  31.900  1.00  0.00           H
ATOM   4754  CD  LYS A 947      39.250  28.110  32.950  1.00  0.00           C
ATOM   4755  HD1 LYS A 947      38.550  28.000  33.810  1.00  0.00           H
ATOM   4756  HD2 LYS A 947      40.120  28.690  33.300  1.00  0.00           H
ATOM   4757  CE  LYS A 947      39.750  26.820  32.380  1.00  0.00           C
ATOM   4758  HE1 LYS A 947      40.470  27.060  31.560  1.00  0.00           H
ATOM   4759  HE2 LYS A 947      38.860  26.270  31.990  1.00  0.00           H
ATOM   4760  NZ  LYS A 947      40.400  25.890  33.290  1.00  0.00           N
ATOM   4761  HZ1 LYS A 947      39.840  25.760  34.150  1.00  0.00           H
ATOM   4762  HZ2 LYS A 947      41.380  26.160  33.540  1.00  0.00           H
ATOM   4763  HZ3 LYS A 947      40.450  24.990  32.780  1.00  0.00           H
ATOM   4764  C   LYS A 947      37.560  32.750  32.260  1.00  0.00           C
ATOM   4765  O   LYS A 947      37.500  32.770  33.490  1.00  0.00           O
ATOM   4766  N   GLY A 948      37.520  33.850  31.480  1.00  0.00           N
ATOM   4767  HN  GLY A 948      37.470  33.850  30.490  1.00  0.00           H
ATOM   4768  CA  GLY A 948      37.300  35.170  32.030  1.00  0.00           C
ATOM   4769  HA1 GLY A 948      37.250  35.930  31.270  1.00  0.00           H
ATOM   4770  HA2 GLY A 948      38.030  35.450  32.770  1.00  0.00           H
ATOM   4771  C   GLY A 948      35.940  35.290  32.740  1.00  0.00           C
ATOM   4772  O   GLY A 948      34.870  35.070  32.140  1.00  0.00           O
ATOM   4773  N   ALA A 949      35.910  35.590  34.030  1.00  0.00           N
ATOM   4774  HN  ALA A 949      36.800  35.620  34.490  1.00  0.00           H
ATOM   4775  CA  ALA A 949      34.690  35.680  34.790  1.00  0.00           C
ATOM   4776  HA  ALA A 949      34.190  34.740  34.590  1.00  0.00           H
ATOM   4777  CB  ALA A 949      35.070  35.760  36.250  1.00  0.00           C
ATOM   4778  HB1 ALA A 949      35.630  34.840  36.520  1.00  0.00           H
ATOM   4779  HB2 ALA A 949      34.210  35.820  36.960  1.00  0.00           H
ATOM   4780  HB3 ALA A 949      35.700  36.640  36.460  1.00  0.00           H
ATOM   4781  C   ALA A 949      33.880  37.020  34.580  1.00  0.00           C
ATOM   4782  O   ALA A 949      34.350  38.060  34.200  1.00  0.00           O
ATOM   4783  N   GLY A 950      32.500  36.960  34.710  1.00  0.00           N
ATOM   4784  HN  GLY A 950      32.080  36.140  35.100  1.00  0.00           H
ATOM   4785  CA  GLY A 950      31.560  38.060  34.630  1.00  0.00           C
ATOM   4786  HA1 GLY A 950      30.650  37.680  35.070  1.00  0.00           H
ATOM   4787  HA2 GLY A 950      31.510  38.310  33.580  1.00  0.00           H
ATOM   4788  C   GLY A 950      31.850  39.370  35.350  1.00  0.00           C
ATOM   4789  O   GLY A 950      32.620  39.400  36.340  1.00  0.00           O
ATOM   4790  N   TYR A 951      31.200  40.490  34.810  1.00  0.00           N
ATOM   4791  HN  TYR A 951      30.540  40.230  34.110  1.00  0.00           H
ATOM   4792  CA  TYR A 951      31.610  41.860  35.010  1.00  0.00           C
ATOM   4793  HA  TYR A 951      32.670  41.860  34.830  1.00  0.00           H
ATOM   4794  CB  TYR A 951      31.090  42.900  33.940  1.00  0.00           C
ATOM   4795  HB1 TYR A 951      29.980  42.880  34.000  1.00  0.00           H
ATOM   4796  HB2 TYR A 951      31.360  42.540  32.920  1.00  0.00           H
ATOM   4797  CG  TYR A 951      31.620  44.290  34.140  1.00  0.00           C
ATOM   4798  CD1 TYR A 951      32.960  44.600  33.900  1.00  0.00           C
ATOM   4799  HD1 TYR A 951      33.660  43.850  33.570  1.00  0.00           H
ATOM   4800  CE1 TYR A 951      33.380  45.850  34.320  1.00  0.00           C
ATOM   4801  HE1 TYR A 951      34.440  46.040  34.280  1.00  0.00           H
ATOM   4802  CZ  TYR A 951      32.530  46.730  34.900  1.00  0.00           C
ATOM   4803  OH  TYR A 951      32.980  47.930  35.370  1.00  0.00           O
ATOM   4804  HH  TYR A 951      32.450  48.570  34.900  1.00  0.00           H
ATOM   4805  CD2 TYR A 951      30.700  45.190  34.670  1.00  0.00           C
ATOM   4806  HD2 TYR A 951      29.660  44.960  34.830  1.00  0.00           H
ATOM   4807  CE2 TYR A 951      31.160  46.400  35.100  1.00  0.00           C
ATOM   4808  HE2 TYR A 951      30.510  47.200  35.420  1.00  0.00           H
ATOM   4809  C   TYR A 951      31.520  42.290  36.390  1.00  0.00           C
ATOM   4810  O   TYR A 951      32.490  42.910  36.870  1.00  0.00           O
ATOM   4811  N   HSD A 952      30.450  41.920  37.080  1.00  0.00           N
ATOM   4812  HN  HSD A 952      29.770  41.330  36.650  1.00  0.00           H
ATOM   4813  CA  HSD A 952      30.240  42.340  38.490  1.00  0.00           C
ATOM   4814  HA  HSD A 952      31.000  43.050  38.760  1.00  0.00           H
ATOM   4815  CB  HSD A 952      28.840  42.920  38.540  1.00  0.00           C
ATOM   4816  HB1 HSD A 952      28.600  43.120  39.610  1.00  0.00           H
ATOM   4817  HB2 HSD A 952      28.100  42.150  38.240  1.00  0.00           H
ATOM   4818  ND1 HSD A 952      27.550  44.210  36.760  1.00  0.00           N
ATOM   4819  HD1 HSD A 952      27.090  43.400  36.390  1.00  0.00           H
ATOM   4820  CG  HSD A 952      28.370  44.250  37.840  1.00  0.00           C
ATOM   4821  CE1 HSD A 952      27.400  45.530  36.360  1.00  0.00           C
ATOM   4822  HE1 HSD A 952      26.710  45.920  35.610  1.00  0.00           H
ATOM   4823  NE2 HSD A 952      28.160  46.340  37.100  1.00  0.00           N
ATOM   4824  CD2 HSD A 952      28.720  45.530  38.050  1.00  0.00           C
ATOM   4825  HD2 HSD A 952      29.340  45.950  38.830  1.00  0.00           H
ATOM   4826  C   HSD A 952      30.300  41.100  39.490  1.00  0.00           C
ATOM   4827  O   HSD A 952      30.120  41.320  40.700  1.00  0.00           O
ATOM   4828  N   LEU A 953      30.700  39.920  39.090  1.00  0.00           N
ATOM   4829  HN  LEU A 953      30.680  39.680  38.120  1.00  0.00           H
ATOM   4830  CA  LEU A 953      31.050  38.810  39.900  1.00  0.00           C
ATOM   4831  HA  LEU A 953      30.180  38.560  40.480  1.00  0.00           H
ATOM   4832  CB  LEU A 953      31.250  37.490  39.100  1.00  0.00           C
ATOM   4833  HB1 LEU A 953      31.430  36.690  39.850  1.00  0.00           H
ATOM   4834  HB2 LEU A 953      32.210  37.520  38.540  1.00  0.00           H
ATOM   4835  CG  LEU A 953      30.070  37.020  38.180  1.00  0.00           C
ATOM   4836  HG  LEU A 953      29.920  37.730  37.330  1.00  0.00           H
ATOM   4837  CD1 LEU A 953      30.340  35.640  37.560  1.00  0.00           C
ATOM   4838 HD11 LEU A 953      30.210  34.770  38.240  1.00  0.00           H
ATOM   4839 HD12 LEU A 953      31.330  35.710  37.070  1.00  0.00           H
ATOM   4840 HD13 LEU A 953      29.660  35.400  36.710  1.00  0.00           H
ATOM   4841  CD2 LEU A 953      28.700  37.190  38.840  1.00  0.00           C
ATOM   4842 HD21 LEU A 953      28.840  36.530  39.720  1.00  0.00           H
ATOM   4843 HD22 LEU A 953      27.940  36.860  38.090  1.00  0.00           H
ATOM   4844 HD23 LEU A 953      28.400  38.250  39.030  1.00  0.00           H
ATOM   4845  C   LEU A 953      32.160  38.960  40.900  1.00  0.00           C
ATOM   4846  O   LEU A 953      31.980  38.530  42.020  1.00  0.00           O
ATOM   4847  N   ASP A 954      33.300  39.640  40.520  1.00  0.00           N
ATOM   4848  HN  ASP A 954      33.560  40.010  39.630  1.00  0.00           H
ATOM   4849  CA  ASP A 954      34.310  39.980  41.570  1.00  0.00           C
ATOM   4850  HA  ASP A 954      34.630  39.140  42.170  1.00  0.00           H
ATOM   4851  CB  ASP A 954      35.520  40.630  40.840  1.00  0.00           C
ATOM   4852  HB1 ASP A 954      35.990  39.770  40.320  1.00  0.00           H
ATOM   4853  HB2 ASP A 954      36.250  40.990  41.610  1.00  0.00           H
ATOM   4854  CG  ASP A 954      35.200  41.670  39.860  1.00  0.00           C
ATOM   4855  OD1 ASP A 954      34.660  41.650  38.750  1.00  0.00           O
ATOM   4856  OD2 ASP A 954      35.400  42.910  40.430  1.00  0.00           O
ATOM   4857  HD2 ASP A 954      34.930  43.490  39.830  1.00  0.00           H
ATOM   4858  C   ASP A 954      33.800  41.020  42.600  1.00  0.00           C
ATOM   4859  O   ASP A 954      34.080  40.830  43.770  1.00  0.00           O
ATOM   4860  N   LEU A 955      33.090  42.040  42.210  1.00  0.00           N
ATOM   4861  HN  LEU A 955      32.940  42.320  41.260  1.00  0.00           H
ATOM   4862  CA  LEU A 955      32.590  43.010  43.130  1.00  0.00           C
ATOM   4863  HA  LEU A 955      33.330  43.390  43.810  1.00  0.00           H
ATOM   4864  CB  LEU A 955      32.050  44.270  42.350  1.00  0.00           C
ATOM   4865  HB1 LEU A 955      31.500  43.760  41.540  1.00  0.00           H
ATOM   4866  HB2 LEU A 955      32.950  44.810  41.970  1.00  0.00           H
ATOM   4867  CG  LEU A 955      31.250  45.300  43.180  1.00  0.00           C
ATOM   4868  HG  LEU A 955      30.460  44.750  43.740  1.00  0.00           H
ATOM   4869  CD1 LEU A 955      32.160  46.110  44.100  1.00  0.00           C
ATOM   4870 HD11 LEU A 955      32.650  46.940  43.530  1.00  0.00           H
ATOM   4871 HD12 LEU A 955      33.030  45.530  44.470  1.00  0.00           H
ATOM   4872 HD13 LEU A 955      31.560  46.620  44.890  1.00  0.00           H
ATOM   4873  CD2 LEU A 955      30.490  46.190  42.250  1.00  0.00           C
ATOM   4874 HD21 LEU A 955      29.700  45.750  41.590  1.00  0.00           H
ATOM   4875 HD22 LEU A 955      31.050  46.840  41.540  1.00  0.00           H
ATOM   4876 HD23 LEU A 955      30.020  46.950  42.910  1.00  0.00           H
ATOM   4877  C   LEU A 955      31.520  42.380  44.020  1.00  0.00           C
ATOM   4878  O   LEU A 955      31.530  42.660  45.190  1.00  0.00           O
ATOM   4879  N   LEU A 956      30.740  41.450  43.530  1.00  0.00           N
ATOM   4880  HN  LEU A 956      30.690  41.200  42.570  1.00  0.00           H
ATOM   4881  CA  LEU A 956      29.700  40.810  44.280  1.00  0.00           C
ATOM   4882  HA  LEU A 956      29.180  41.580  44.840  1.00  0.00           H
ATOM   4883  CB  LEU A 956      28.810  40.010  43.320  1.00  0.00           C
ATOM   4884  HB1 LEU A 956      29.390  39.330  42.670  1.00  0.00           H
ATOM   4885  HB2 LEU A 956      28.370  40.710  42.560  1.00  0.00           H
ATOM   4886  CG  LEU A 956      27.520  39.400  44.010  1.00  0.00           C
ATOM   4887  HG  LEU A 956      27.790  38.730  44.840  1.00  0.00           H
ATOM   4888  CD1 LEU A 956      26.620  40.320  44.870  1.00  0.00           C
ATOM   4889 HD11 LEU A 956      26.120  41.120  44.270  1.00  0.00           H
ATOM   4890 HD12 LEU A 956      27.180  40.650  45.770  1.00  0.00           H
ATOM   4891 HD13 LEU A 956      25.740  39.780  45.280  1.00  0.00           H
ATOM   4892  CD2 LEU A 956      26.650  38.610  42.990  1.00  0.00           C
ATOM   4893 HD21 LEU A 956      26.180  39.320  42.280  1.00  0.00           H
ATOM   4894 HD22 LEU A 956      25.810  38.030  43.440  1.00  0.00           H
ATOM   4895 HD23 LEU A 956      27.180  37.900  42.320  1.00  0.00           H
ATOM   4896  C   LEU A 956      30.260  40.020  45.350  1.00  0.00           C
ATOM   4897  O   LEU A 956      29.950  40.160  46.550  1.00  0.00           O
ATOM   4898  N   MET A 957      31.200  39.080  44.970  1.00  0.00           N
ATOM   4899  HN  MET A 957      31.330  38.980  43.990  1.00  0.00           H
ATOM   4900  CA  MET A 957      31.910  38.250  45.940  1.00  0.00           C
ATOM   4901  HA  MET A 957      31.190  37.740  46.560  1.00  0.00           H
ATOM   4902  CB  MET A 957      32.850  37.200  45.230  1.00  0.00           C
ATOM   4903  HB1 MET A 957      33.490  36.600  45.920  1.00  0.00           H
ATOM   4904  HB2 MET A 957      33.420  37.730  44.430  1.00  0.00           H
ATOM   4905  CG  MET A 957      32.160  35.970  44.500  1.00  0.00           C
ATOM   4906  HG1 MET A 957      32.930  35.410  43.910  1.00  0.00           H
ATOM   4907  HG2 MET A 957      31.440  36.350  43.740  1.00  0.00           H
ATOM   4908  SD  MET A 957      31.090  34.960  45.540  1.00  0.00           S
ATOM   4909  CE  MET A 957      32.440  34.540  46.680  1.00  0.00           C
ATOM   4910  HE1 MET A 957      32.220  33.590  47.220  1.00  0.00           H
ATOM   4911  HE2 MET A 957      32.490  35.320  47.470  1.00  0.00           H
ATOM   4912  HE3 MET A 957      33.440  34.470  46.180  1.00  0.00           H
ATOM   4913  C   MET A 957      32.590  39.030  47.030  1.00  0.00           C
ATOM   4914  O   MET A 957      32.390  38.800  48.240  1.00  0.00           O
ATOM   4915  N   VAL A 958      33.460  40.020  46.670  1.00  0.00           N
ATOM   4916  HN  VAL A 958      33.730  40.250  45.740  1.00  0.00           H
ATOM   4917  CA  VAL A 958      34.120  40.800  47.700  1.00  0.00           C
ATOM   4918  HA  VAL A 958      34.510  40.070  48.390  1.00  0.00           H
ATOM   4919  CB  VAL A 958      35.340  41.480  47.140  1.00  0.00           C
ATOM   4920  HB  VAL A 958      35.210  41.900  46.120  1.00  0.00           H
ATOM   4921  CG1 VAL A 958      35.930  42.650  47.950  1.00  0.00           C
ATOM   4922 HG11 VAL A 958      35.300  43.560  47.750  1.00  0.00           H
ATOM   4923 HG12 VAL A 958      37.010  42.800  47.700  1.00  0.00           H
ATOM   4924 HG13 VAL A 958      35.990  42.470  49.030  1.00  0.00           H
ATOM   4925  CG2 VAL A 958      36.490  40.440  47.060  1.00  0.00           C
ATOM   4926 HG21 VAL A 958      36.850  40.210  48.090  1.00  0.00           H
ATOM   4927 HG22 VAL A 958      37.290  40.850  46.410  1.00  0.00           H
ATOM   4928 HG23 VAL A 958      36.050  39.520  46.600  1.00  0.00           H
ATOM   4929  C   VAL A 958      33.270  41.650  48.640  1.00  0.00           C
ATOM   4930  O   VAL A 958      33.470  41.830  49.810  1.00  0.00           O
ATOM   4931  N   GLY A 959      32.210  42.200  48.030  1.00  0.00           N
ATOM   4932  HN  GLY A 959      32.220  42.230  47.030  1.00  0.00           H
ATOM   4933  CA  GLY A 959      31.100  42.800  48.720  1.00  0.00           C
ATOM   4934  HA1 GLY A 959      30.380  42.860  47.920  1.00  0.00           H
ATOM   4935  HA2 GLY A 959      31.460  43.770  49.060  1.00  0.00           H
ATOM   4936  C   GLY A 959      30.480  42.000  49.880  1.00  0.00           C
ATOM   4937  O   GLY A 959      30.500  42.480  51.030  1.00  0.00           O
ATOM   4938  N   VAL A 960      30.060  40.760  49.570  1.00  0.00           N
ATOM   4939  HN  VAL A 960      29.960  40.600  48.590  1.00  0.00           H
ATOM   4940  CA  VAL A 960      29.560  39.870  50.540  1.00  0.00           C
ATOM   4941  HA  VAL A 960      28.750  40.320  51.100  1.00  0.00           H
ATOM   4942  CB  VAL A 960      29.120  38.570  49.790  1.00  0.00           C
ATOM   4943  HB  VAL A 960      29.950  38.330  49.110  1.00  0.00           H
ATOM   4944  CG1 VAL A 960      28.860  37.320  50.840  1.00  0.00           C
ATOM   4945 HG11 VAL A 960      28.550  36.450  50.220  1.00  0.00           H
ATOM   4946 HG12 VAL A 960      28.060  37.670  51.530  1.00  0.00           H
ATOM   4947 HG13 VAL A 960      29.800  37.010  51.350  1.00  0.00           H
ATOM   4948  CG2 VAL A 960      27.850  38.840  48.990  1.00  0.00           C
ATOM   4949 HG21 VAL A 960      27.980  39.600  48.190  1.00  0.00           H
ATOM   4950 HG22 VAL A 960      26.970  39.170  49.590  1.00  0.00           H
ATOM   4951 HG23 VAL A 960      27.470  37.940  48.470  1.00  0.00           H
ATOM   4952  C   VAL A 960      30.560  39.460  51.700  1.00  0.00           C
ATOM   4953  O   VAL A 960      30.250  39.580  52.920  1.00  0.00           O
ATOM   4954  N   MET A 961      31.690  38.870  51.290  1.00  0.00           N
ATOM   4955  HN  MET A 961      31.830  38.840  50.310  1.00  0.00           H
ATOM   4956  CA  MET A 961      32.780  38.530  52.190  1.00  0.00           C
ATOM   4957  HA  MET A 961      32.330  37.770  52.820  1.00  0.00           H
ATOM   4958  CB  MET A 961      33.880  37.560  51.530  1.00  0.00           C
ATOM   4959  HB1 MET A 961      34.890  37.420  52.000  1.00  0.00           H
ATOM   4960  HB2 MET A 961      34.220  38.170  50.660  1.00  0.00           H
ATOM   4961  CG  MET A 961      33.410  36.250  50.880  1.00  0.00           C
ATOM   4962  HG1 MET A 961      34.330  35.730  50.520  1.00  0.00           H
ATOM   4963  HG2 MET A 961      32.830  36.580  50.000  1.00  0.00           H
ATOM   4964  SD  MET A 961      32.670  35.140  52.090  1.00  0.00           S
ATOM   4965  CE  MET A 961      33.970  35.070  53.300  1.00  0.00           C
ATOM   4966  HE1 MET A 961      34.240  36.060  53.730  1.00  0.00           H
ATOM   4967  HE2 MET A 961      34.880  34.600  52.860  1.00  0.00           H
ATOM   4968  HE3 MET A 961      33.750  34.480  54.220  1.00  0.00           H
ATOM   4969  C   MET A 961      33.420  39.660  53.020  1.00  0.00           C
ATOM   4970  O   MET A 961      33.930  39.480  54.130  1.00  0.00           O
ATOM   4971  N   LEU A 962      33.430  40.890  52.490  1.00  0.00           N
ATOM   4972  HN  LEU A 962      33.080  41.070  51.560  1.00  0.00           H
ATOM   4973  CA  LEU A 962      33.910  42.110  53.230  1.00  0.00           C
ATOM   4974  HA  LEU A 962      34.840  41.910  53.740  1.00  0.00           H
ATOM   4975  CB  LEU A 962      34.100  43.300  52.360  1.00  0.00           C
ATOM   4976  HB1 LEU A 962      33.230  43.560  51.710  1.00  0.00           H
ATOM   4977  HB2 LEU A 962      34.860  43.110  51.590  1.00  0.00           H
ATOM   4978  CG  LEU A 962      34.350  44.710  53.020  1.00  0.00           C
ATOM   4979  HG  LEU A 962      34.830  44.460  53.990  1.00  0.00           H
ATOM   4980  CD1 LEU A 962      35.440  45.500  52.180  1.00  0.00           C
ATOM   4981 HD11 LEU A 962      35.390  46.590  52.390  1.00  0.00           H
ATOM   4982 HD12 LEU A 962      35.030  45.450  51.150  1.00  0.00           H
ATOM   4983 HD13 LEU A 962      36.440  45.020  52.170  1.00  0.00           H
ATOM   4984  CD2 LEU A 962      33.030  45.480  53.330  1.00  0.00           C
ATOM   4985 HD21 LEU A 962      32.210  44.840  53.740  1.00  0.00           H
ATOM   4986 HD22 LEU A 962      32.530  45.940  52.460  1.00  0.00           H
ATOM   4987 HD23 LEU A 962      33.190  46.320  54.030  1.00  0.00           H
ATOM   4988  C   LEU A 962      32.830  42.340  54.330  1.00  0.00           C
ATOM   4989  O   LEU A 962      33.200  42.650  55.460  1.00  0.00           O
ATOM   4990  N   GLY A 963      31.550  42.070  54.040  1.00  0.00           N
ATOM   4991  HN  GLY A 963      31.300  41.860  53.090  1.00  0.00           H
ATOM   4992  CA  GLY A 963      30.530  41.810  55.100  1.00  0.00           C
ATOM   4993  HA1 GLY A 963      29.670  41.540  54.500  1.00  0.00           H
ATOM   4994  HA2 GLY A 963      30.400  42.750  55.600  1.00  0.00           H
ATOM   4995  C   GLY A 963      30.770  40.640  56.080  1.00  0.00           C
ATOM   4996  O   GLY A 963      30.550  40.940  57.250  1.00  0.00           O
ATOM   4997  N   VAL A 964      31.280  39.480  55.660  1.00  0.00           N
ATOM   4998  HN  VAL A 964      31.310  39.350  54.670  1.00  0.00           H
ATOM   4999  CA  VAL A 964      31.670  38.340  56.510  1.00  0.00           C
ATOM   5000  HA  VAL A 964      30.860  38.120  57.200  1.00  0.00           H
ATOM   5001  CB  VAL A 964      31.850  36.970  55.770  1.00  0.00           C
ATOM   5002  HB  VAL A 964      32.480  37.260  54.910  1.00  0.00           H
ATOM   5003  CG1 VAL A 964      32.450  35.850  56.630  1.00  0.00           C
ATOM   5004 HG11 VAL A 964      31.790  35.550  57.470  1.00  0.00           H
ATOM   5005 HG12 VAL A 964      33.530  36.040  56.780  1.00  0.00           H
ATOM   5006 HG13 VAL A 964      32.450  34.950  55.970  1.00  0.00           H
ATOM   5007  CG2 VAL A 964      30.540  36.530  55.090  1.00  0.00           C
ATOM   5008 HG21 VAL A 964      30.080  37.330  54.470  1.00  0.00           H
ATOM   5009 HG22 VAL A 964      29.780  36.210  55.830  1.00  0.00           H
ATOM   5010 HG23 VAL A 964      30.740  35.660  54.440  1.00  0.00           H
ATOM   5011  C   VAL A 964      32.840  38.710  57.430  1.00  0.00           C
ATOM   5012  O   VAL A 964      32.860  38.530  58.620  1.00  0.00           O
ATOM   5013  N   CYS A 965      33.890  39.320  56.870  1.00  0.00           N
ATOM   5014  HN  CYS A 965      34.030  39.380  55.890  1.00  0.00           H
ATOM   5015  CA  CYS A 965      35.010  39.700  57.750  1.00  0.00           C
ATOM   5016  HA  CYS A 965      35.400  38.840  58.260  1.00  0.00           H
ATOM   5017  CB  CYS A 965      36.190  39.970  56.820  1.00  0.00           C
ATOM   5018  HB1 CYS A 965      37.050  40.270  57.460  1.00  0.00           H
ATOM   5019  HB2 CYS A 965      35.880  40.810  56.160  1.00  0.00           H
ATOM   5020  SG  CYS A 965      36.560  38.510  55.860  1.00  0.00           S
ATOM   5021  HG1 CYS A 965      35.600  38.610  54.960  1.00  0.00           H
ATOM   5022  C   CYS A 965      34.810  40.820  58.780  1.00  0.00           C
ATOM   5023  O   CYS A 965      35.470  40.800  59.840  1.00  0.00           O
ATOM   5024  N   SER A 966      33.900  41.760  58.520  1.00  0.00           N
ATOM   5025  HN  SER A 966      33.630  41.960  57.580  1.00  0.00           H
ATOM   5026  CA  SER A 966      33.390  42.830  59.380  1.00  0.00           C
ATOM   5027  HA  SER A 966      34.290  43.310  59.750  1.00  0.00           H
ATOM   5028  CB  SER A 966      32.400  43.900  58.730  1.00  0.00           C
ATOM   5029  HB1 SER A 966      32.140  44.700  59.450  1.00  0.00           H
ATOM   5030  HB2 SER A 966      31.400  43.440  58.500  1.00  0.00           H
ATOM   5031  OG  SER A 966      33.000  44.340  57.520  1.00  0.00           O
ATOM   5032  HG1 SER A 966      32.990  43.650  56.850  1.00  0.00           H
ATOM   5033  C   SER A 966      32.810  42.340  60.760  1.00  0.00           C
ATOM   5034  O   SER A 966      33.230  42.850  61.780  1.00  0.00           O
ATOM   5035  N   VAL A 967      31.940  41.350  60.780  1.00  0.00           N
ATOM   5036  HN  VAL A 967      31.610  40.910  59.950  1.00  0.00           H
ATOM   5037  CA  VAL A 967      31.500  40.720  62.000  1.00  0.00           C
ATOM   5038  HA  VAL A 967      31.260  41.420  62.780  1.00  0.00           H
ATOM   5039  CB  VAL A 967      30.210  39.960  61.790  1.00  0.00           C
ATOM   5040  HB  VAL A 967      30.200  39.070  62.460  1.00  0.00           H
ATOM   5041  CG1 VAL A 967      28.950  40.860  62.070  1.00  0.00           C
ATOM   5042 HG11 VAL A 967      28.090  40.150  62.180  1.00  0.00           H
ATOM   5043 HG12 VAL A 967      28.660  41.570  61.280  1.00  0.00           H
ATOM   5044 HG13 VAL A 967      28.940  41.360  63.060  1.00  0.00           H
ATOM   5045  CG2 VAL A 967      30.100  39.350  60.340  1.00  0.00           C
ATOM   5046 HG21 VAL A 967      29.120  38.820  60.270  1.00  0.00           H
ATOM   5047 HG22 VAL A 967      31.000  38.710  60.190  1.00  0.00           H
ATOM   5048 HG23 VAL A 967      30.000  40.160  59.580  1.00  0.00           H
ATOM   5049  C   VAL A 967      32.510  40.000  62.770  1.00  0.00           C
ATOM   5050  O   VAL A 967      32.460  39.790  64.010  1.00  0.00           O
ATOM   5051  N   MET A 968      33.500  39.410  62.060  1.00  0.00           N
ATOM   5052  HN  MET A 968      33.500  39.430  61.060  1.00  0.00           H
ATOM   5053  CA  MET A 968      34.530  38.810  62.790  1.00  0.00           C
ATOM   5054  HA  MET A 968      34.320  38.310  63.720  1.00  0.00           H
ATOM   5055  CB  MET A 968      35.200  37.750  61.820  1.00  0.00           C
ATOM   5056  HB1 MET A 968      36.050  37.170  62.240  1.00  0.00           H
ATOM   5057  HB2 MET A 968      35.690  38.320  60.990  1.00  0.00           H
ATOM   5058  CG  MET A 968      34.190  36.730  61.200  1.00  0.00           C
ATOM   5059  HG1 MET A 968      34.770  36.050  60.540  1.00  0.00           H
ATOM   5060  HG2 MET A 968      33.480  37.310  60.570  1.00  0.00           H
[truncated: 6,873,249 more chars]
