# Supplementary material for: CryoEM and computational modeling structural insights into the pH regulator NBCn1
Source: Nat Commun. 2025 Nov 11;16:9932. doi: 10.1038/s41467-025-64868-z (PMC12606367; doi:10.1038/s41467-025-64868-z)
Supplement: Supplementary file 7 — Supplementary Data 5 [file 41467_2025_64868_MOESM7_ESM.zip › 100ns_z_restr_MD_NBCn1_2NaCO3/hNBCn1_IF/z-restr_hNBCn1_IF_2NaCO3_first_step_67.pdb]

REMARK    GENERATED BY TRJCONV
TITLE     Title t= 4100.00000 step= 2050000
REMARK    THIS IS A SIMULATION BOX
CRYST1   92.988   92.988  103.488  90.00  90.00  90.00 P 1           1
MODEL        1
ATOM      1  N   LEU A 585      24.230  37.710  38.240  1.00  0.00           N
ATOM      2  HT1 LEU A 585      23.930  38.680  38.060  1.00  0.00           H
ATOM      3  HT2 LEU A 585      23.360  37.160  38.350  1.00  0.00           H
ATOM      4  HT3 LEU A 585      24.770  37.310  37.430  1.00  0.00           H
ATOM      5  CA  LEU A 585      25.000  37.500  39.500  1.00  0.00           C
ATOM      6  HA  LEU A 585      26.000  37.890  39.400  1.00  0.00           H
ATOM      7  CB  LEU A 585      24.320  38.190  40.710  1.00  0.00           C
ATOM      8  HB1 LEU A 585      24.630  37.820  41.710  1.00  0.00           H
ATOM      9  HB2 LEU A 585      23.210  38.220  40.580  1.00  0.00           H
ATOM     10  CG  LEU A 585      24.840  39.670  40.910  1.00  0.00           C
ATOM     11  HG  LEU A 585      24.940  40.100  39.890  1.00  0.00           H
ATOM     12  CD1 LEU A 585      23.870  40.690  41.640  1.00  0.00           C
ATOM     13 HD11 LEU A 585      23.740  40.310  42.680  1.00  0.00           H
ATOM     14 HD12 LEU A 585      22.890  40.960  41.200  1.00  0.00           H
ATOM     15 HD13 LEU A 585      24.400  41.660  41.720  1.00  0.00           H
ATOM     16  CD2 LEU A 585      26.190  39.610  41.570  1.00  0.00           C
ATOM     17 HD21 LEU A 585      26.670  38.680  41.210  1.00  0.00           H
ATOM     18 HD22 LEU A 585      26.140  39.640  42.680  1.00  0.00           H
ATOM     19 HD23 LEU A 585      26.740  40.540  41.300  1.00  0.00           H
ATOM     20  C   LEU A 585      25.130  35.930  39.810  1.00  0.00           C
ATOM     21  O   LEU A 585      26.040  35.200  39.450  1.00  0.00           O
ATOM     22  N   ILE A 586      24.120  35.360  40.430  1.00  0.00           N
ATOM     23  HN  ILE A 586      23.340  35.890  40.750  1.00  0.00           H
ATOM     24  CA  ILE A 586      24.000  33.940  40.740  1.00  0.00           C
ATOM     25  HA  ILE A 586      24.870  33.560  41.240  1.00  0.00           H
ATOM     26  CB  ILE A 586      22.880  33.650  41.760  1.00  0.00           C
ATOM     27  HB  ILE A 586      21.940  33.660  41.160  1.00  0.00           H
ATOM     28  CG2 ILE A 586      22.950  32.150  42.290  1.00  0.00           C
ATOM     29 HG21 ILE A 586      23.950  31.970  42.730  1.00  0.00           H
ATOM     30 HG22 ILE A 586      22.870  31.440  41.440  1.00  0.00           H
ATOM     31 HG23 ILE A 586      22.150  31.920  43.020  1.00  0.00           H
ATOM     32  CG1 ILE A 586      22.800  34.640  42.950  1.00  0.00           C
ATOM     33 HG11 ILE A 586      21.960  34.360  43.630  1.00  0.00           H
ATOM     34 HG12 ILE A 586      22.680  35.690  42.610  1.00  0.00           H
ATOM     35  CD  ILE A 586      24.070  34.640  43.840  1.00  0.00           C
ATOM     36  HD1 ILE A 586      23.980  35.400  44.650  1.00  0.00           H
ATOM     37  HD2 ILE A 586      25.000  34.770  43.250  1.00  0.00           H
ATOM     38  HD3 ILE A 586      24.220  33.660  44.330  1.00  0.00           H
ATOM     39  C   ILE A 586      23.970  33.040  39.450  1.00  0.00           C
ATOM     40  O   ILE A 586      24.330  31.890  39.490  1.00  0.00           O
ATOM     41  N   LEU A 587      23.540  33.530  38.310  1.00  0.00           N
ATOM     42  HN  LEU A 587      22.960  34.330  38.360  1.00  0.00           H
ATOM     43  CA  LEU A 587      23.730  32.910  37.020  1.00  0.00           C
ATOM     44  HA  LEU A 587      23.270  31.930  37.030  1.00  0.00           H
ATOM     45  CB  LEU A 587      22.990  33.720  35.940  1.00  0.00           C
ATOM     46  HB1 LEU A 587      23.180  34.770  36.260  1.00  0.00           H
ATOM     47  HB2 LEU A 587      21.910  33.540  36.090  1.00  0.00           H
ATOM     48  CG  LEU A 587      23.390  33.620  34.470  1.00  0.00           C
ATOM     49  HG  LEU A 587      24.480  33.790  34.310  1.00  0.00           H
ATOM     50  CD1 LEU A 587      23.030  32.200  34.010  1.00  0.00           C
ATOM     51 HD11 LEU A 587      23.270  31.970  32.950  1.00  0.00           H
ATOM     52 HD12 LEU A 587      21.970  31.960  34.190  1.00  0.00           H
ATOM     53 HD13 LEU A 587      23.680  31.480  34.570  1.00  0.00           H
ATOM     54  CD2 LEU A 587      22.760  34.710  33.510  1.00  0.00           C
ATOM     55 HD21 LEU A 587      22.930  35.730  33.940  1.00  0.00           H
ATOM     56 HD22 LEU A 587      21.670  34.590  33.330  1.00  0.00           H
ATOM     57 HD23 LEU A 587      23.370  34.780  32.580  1.00  0.00           H
ATOM     58  C   LEU A 587      25.250  32.730  36.620  1.00  0.00           C
ATOM     59  O   LEU A 587      25.630  31.610  36.290  1.00  0.00           O
ATOM     60  N   ASP A 588      26.110  33.760  36.830  1.00  0.00           N
ATOM     61  HN  ASP A 588      25.640  34.600  37.070  1.00  0.00           H
ATOM     62  CA  ASP A 588      27.580  33.720  36.700  1.00  0.00           C
ATOM     63  HA  ASP A 588      27.830  33.490  35.670  1.00  0.00           H
ATOM     64  CB  ASP A 588      28.300  34.970  37.280  1.00  0.00           C
ATOM     65  HB1 ASP A 588      29.410  34.900  37.360  1.00  0.00           H
ATOM     66  HB2 ASP A 588      27.900  35.370  38.240  1.00  0.00           H
ATOM     67  CG  ASP A 588      28.110  36.060  36.240  1.00  0.00           C
ATOM     68  OD1 ASP A 588      27.620  35.800  35.140  1.00  0.00           O
ATOM     69  OD2 ASP A 588      28.490  37.270  36.560  1.00  0.00           O
ATOM     70  C   ASP A 588      28.280  32.630  37.460  1.00  0.00           C
ATOM     71  O   ASP A 588      29.220  32.030  36.950  1.00  0.00           O
ATOM     72  N   ILE A 589      27.950  32.450  38.740  1.00  0.00           N
ATOM     73  HN  ILE A 589      27.080  32.850  39.020  1.00  0.00           H
ATOM     74  CA  ILE A 589      28.420  31.300  39.490  1.00  0.00           C
ATOM     75  HA  ILE A 589      29.490  31.250  39.450  1.00  0.00           H
ATOM     76  CB  ILE A 589      27.990  31.370  41.000  1.00  0.00           C
ATOM     77  HB  ILE A 589      26.980  30.920  40.990  1.00  0.00           H
ATOM     78  CG2 ILE A 589      28.980  30.450  41.790  1.00  0.00           C
ATOM     79 HG21 ILE A 589      29.950  30.980  41.800  1.00  0.00           H
ATOM     80 HG22 ILE A 589      29.100  29.410  41.390  1.00  0.00           H
ATOM     81 HG23 ILE A 589      28.620  30.350  42.840  1.00  0.00           H
ATOM     82  CG1 ILE A 589      27.930  32.760  41.640  1.00  0.00           C
ATOM     83 HG11 ILE A 589      27.270  33.390  41.000  1.00  0.00           H
ATOM     84 HG12 ILE A 589      28.970  33.140  41.600  1.00  0.00           H
ATOM     85  CD  ILE A 589      27.420  32.870  43.080  1.00  0.00           C
ATOM     86  HD1 ILE A 589      27.410  33.870  43.550  1.00  0.00           H
ATOM     87  HD2 ILE A 589      27.930  32.170  43.790  1.00  0.00           H
ATOM     88  HD3 ILE A 589      26.340  32.590  43.110  1.00  0.00           H
ATOM     89  C   ILE A 589      27.980  29.960  38.930  1.00  0.00           C
ATOM     90  O   ILE A 589      28.670  28.950  38.870  1.00  0.00           O
ATOM     91  N   LYS A 590      26.640  29.930  38.620  1.00  0.00           N
ATOM     92  HN  LYS A 590      26.060  30.720  38.460  1.00  0.00           H
ATOM     93  CA  LYS A 590      25.820  28.720  38.360  1.00  0.00           C
ATOM     94  HA  LYS A 590      25.830  28.040  39.200  1.00  0.00           H
ATOM     95  CB  LYS A 590      24.290  29.040  38.090  1.00  0.00           C
ATOM     96  HB1 LYS A 590      24.170  29.880  37.380  1.00  0.00           H
ATOM     97  HB2 LYS A 590      24.000  29.260  39.130  1.00  0.00           H
ATOM     98  CG  LYS A 590      23.450  27.840  37.430  1.00  0.00           C
ATOM     99  HG1 LYS A 590      23.370  26.990  38.140  1.00  0.00           H
ATOM    100  HG2 LYS A 590      23.820  27.400  36.490  1.00  0.00           H
ATOM    101  CD  LYS A 590      22.010  28.330  37.100  1.00  0.00           C
ATOM    102  HD1 LYS A 590      21.520  27.520  36.550  1.00  0.00           H
ATOM    103  HD2 LYS A 590      22.130  29.250  36.480  1.00  0.00           H
ATOM    104  CE  LYS A 590      21.170  28.690  38.390  1.00  0.00           C
ATOM    105  HE1 LYS A 590      21.650  29.520  38.940  1.00  0.00           H
ATOM    106  HE2 LYS A 590      21.020  27.810  39.050  1.00  0.00           H
ATOM    107  NZ  LYS A 590      19.800  29.070  38.020  1.00  0.00           N
ATOM    108  HZ1 LYS A 590      19.080  28.800  38.710  1.00  0.00           H
ATOM    109  HZ2 LYS A 590      19.530  28.490  37.190  1.00  0.00           H
ATOM    110  HZ3 LYS A 590      19.830  30.070  37.720  1.00  0.00           H
ATOM    111  C   LYS A 590      26.360  28.040  37.140  1.00  0.00           C
ATOM    112  O   LYS A 590      26.540  26.860  37.040  1.00  0.00           O
ATOM    113  N   ARG A 591      26.720  28.840  36.150  1.00  0.00           N
ATOM    114  HN  ARG A 591      26.650  29.830  36.300  1.00  0.00           H
ATOM    115  CA  ARG A 591      26.910  28.230  34.820  1.00  0.00           C
ATOM    116  HA  ARG A 591      26.340  27.340  34.610  1.00  0.00           H
ATOM    117  CB  ARG A 591      26.400  29.260  33.770  1.00  0.00           C
ATOM    118  HB1 ARG A 591      25.370  29.620  33.960  1.00  0.00           H
ATOM    119  HB2 ARG A 591      26.370  28.710  32.810  1.00  0.00           H
ATOM    120  CG  ARG A 591      27.320  30.470  33.510  1.00  0.00           C
ATOM    121  HG1 ARG A 591      28.240  30.150  32.960  1.00  0.00           H
ATOM    122  HG2 ARG A 591      27.650  30.790  34.520  1.00  0.00           H
ATOM    123  CD  ARG A 591      26.680  31.720  32.890  1.00  0.00           C
ATOM    124  HD1 ARG A 591      27.510  32.390  32.620  1.00  0.00           H
ATOM    125  HD2 ARG A 591      25.910  32.270  33.470  1.00  0.00           H
ATOM    126  NE  ARG A 591      26.000  31.280  31.550  1.00  0.00           N
ATOM    127  HE  ARG A 591      26.150  30.350  31.220  1.00  0.00           H
ATOM    128  CZ  ARG A 591      25.620  32.070  30.590  1.00  0.00           C
ATOM    129  NH1 ARG A 591      25.630  33.420  30.560  1.00  0.00           N
ATOM    130 HH11 ARG A 591      26.210  33.960  31.170  1.00  0.00           H
ATOM    131 HH12 ARG A 591      25.340  33.900  29.730  1.00  0.00           H
ATOM    132  NH2 ARG A 591      25.200  31.430  29.550  1.00  0.00           N
ATOM    133 HH21 ARG A 591      24.750  31.950  28.820  1.00  0.00           H
ATOM    134 HH22 ARG A 591      24.910  30.480  29.480  1.00  0.00           H
ATOM    135  C   ARG A 591      28.420  27.890  34.710  1.00  0.00           C
ATOM    136  O   ARG A 591      28.850  27.140  33.780  1.00  0.00           O
ATOM    137  N   LYS A 592      29.240  28.200  35.750  1.00  0.00           N
ATOM    138  HN  LYS A 592      28.830  28.650  36.530  1.00  0.00           H
ATOM    139  CA  LYS A 592      30.660  27.790  35.730  1.00  0.00           C
ATOM    140  HA  LYS A 592      31.040  27.540  34.770  1.00  0.00           H
ATOM    141  CB  LYS A 592      31.500  28.980  36.200  1.00  0.00           C
ATOM    142  HB1 LYS A 592      32.580  28.740  36.330  1.00  0.00           H
ATOM    143  HB2 LYS A 592      31.070  29.140  37.210  1.00  0.00           H
ATOM    144  CG  LYS A 592      31.350  30.230  35.350  1.00  0.00           C
ATOM    145  HG1 LYS A 592      32.000  30.980  35.860  1.00  0.00           H
ATOM    146  HG2 LYS A 592      30.300  30.580  35.460  1.00  0.00           H
ATOM    147  CD  LYS A 592      31.620  30.160  33.870  1.00  0.00           C
ATOM    148  HD1 LYS A 592      30.760  29.530  33.550  1.00  0.00           H
ATOM    149  HD2 LYS A 592      32.580  29.620  33.700  1.00  0.00           H
ATOM    150  CE  LYS A 592      31.540  31.510  33.180  1.00  0.00           C
ATOM    151  HE1 LYS A 592      32.400  32.180  33.390  1.00  0.00           H
ATOM    152  HE2 LYS A 592      30.620  32.100  33.370  1.00  0.00           H
ATOM    153  NZ  LYS A 592      31.740  31.250  31.700  1.00  0.00           N
ATOM    154  HZ1 LYS A 592      31.110  30.450  31.530  1.00  0.00           H
ATOM    155  HZ2 LYS A 592      32.730  31.040  31.470  1.00  0.00           H
ATOM    156  HZ3 LYS A 592      31.390  32.050  31.130  1.00  0.00           H
ATOM    157  C   LYS A 592      30.870  26.530  36.520  1.00  0.00           C
ATOM    158  O   LYS A 592      32.020  26.050  36.720  1.00  0.00           O
ATOM    159  N   ALA A 593      29.850  25.990  37.080  1.00  0.00           N
ATOM    160  HN  ALA A 593      29.000  26.500  37.010  1.00  0.00           H
ATOM    161  CA  ALA A 593      29.690  24.660  37.720  1.00  0.00           C
ATOM    162  HA  ALA A 593      30.370  24.680  38.560  1.00  0.00           H
ATOM    163  CB  ALA A 593      28.350  24.570  38.460  1.00  0.00           C
ATOM    164  HB1 ALA A 593      28.110  25.550  38.930  1.00  0.00           H
ATOM    165  HB2 ALA A 593      28.350  23.840  39.280  1.00  0.00           H
ATOM    166  HB3 ALA A 593      27.540  24.210  37.790  1.00  0.00           H
ATOM    167  C   ALA A 593      30.010  23.390  36.950  1.00  0.00           C
ATOM    168  O   ALA A 593      30.630  22.520  37.640  1.00  0.00           O
ATOM    169  N   PRO A 594      29.630  23.160  35.650  1.00  0.00           N
ATOM    170  CD  PRO A 594      28.640  23.970  34.890  1.00  0.00           C
ATOM    171  HD1 PRO A 594      28.980  25.020  34.800  1.00  0.00           H
ATOM    172  HD2 PRO A 594      27.650  23.940  35.390  1.00  0.00           H
ATOM    173  CA  PRO A 594      29.790  21.920  34.950  1.00  0.00           C
ATOM    174  HA  PRO A 594      29.580  21.100  35.620  1.00  0.00           H
ATOM    175  CB  PRO A 594      28.800  21.860  33.810  1.00  0.00           C
ATOM    176  HB1 PRO A 594      27.840  21.430  34.170  1.00  0.00           H
ATOM    177  HB2 PRO A 594      29.250  21.230  33.020  1.00  0.00           H
ATOM    178  CG  PRO A 594      28.540  23.340  33.450  1.00  0.00           C
ATOM    179  HG1 PRO A 594      29.310  23.840  32.810  1.00  0.00           H
ATOM    180  HG2 PRO A 594      27.580  23.520  32.930  1.00  0.00           H
ATOM    181  C   PRO A 594      31.240  21.870  34.460  1.00  0.00           C
ATOM    182  O   PRO A 594      31.700  20.900  33.860  1.00  0.00           O
ATOM    183  N   PHE A 595      32.110  22.910  34.730  1.00  0.00           N
ATOM    184  HN  PHE A 595      31.650  23.720  35.100  1.00  0.00           H
ATOM    185  CA  PHE A 595      33.530  22.970  34.330  1.00  0.00           C
ATOM    186  HA  PHE A 595      33.840  22.080  33.780  1.00  0.00           H
ATOM    187  CB  PHE A 595      33.830  24.230  33.360  1.00  0.00           C
ATOM    188  HB1 PHE A 595      34.800  24.100  32.830  1.00  0.00           H
ATOM    189  HB2 PHE A 595      33.770  25.170  33.960  1.00  0.00           H
ATOM    190  CG  PHE A 595      32.900  24.410  32.240  1.00  0.00           C
ATOM    191  CD1 PHE A 595      32.530  23.270  31.480  1.00  0.00           C
ATOM    192  HD1 PHE A 595      32.930  22.310  31.750  1.00  0.00           H
ATOM    193  CE1 PHE A 595      31.770  23.290  30.290  1.00  0.00           C
ATOM    194  HE1 PHE A 595      31.610  22.380  29.720  1.00  0.00           H
ATOM    195  CZ  PHE A 595      31.450  24.550  29.880  1.00  0.00           C
ATOM    196  HZ  PHE A 595      30.870  24.650  28.970  1.00  0.00           H
ATOM    197  CD2 PHE A 595      32.440  25.610  31.770  1.00  0.00           C
ATOM    198  HD2 PHE A 595      32.740  26.550  32.180  1.00  0.00           H
ATOM    199  CE2 PHE A 595      31.740  25.680  30.600  1.00  0.00           C
ATOM    200  HE2 PHE A 595      31.480  26.700  30.330  1.00  0.00           H
ATOM    201  C   PHE A 595      34.490  23.030  35.480  1.00  0.00           C
ATOM    202  O   PHE A 595      35.660  23.390  35.310  1.00  0.00           O
ATOM    203  N   PHE A 596      34.060  22.700  36.730  1.00  0.00           N
ATOM    204  HN  PHE A 596      33.110  22.450  36.850  1.00  0.00           H
ATOM    205  CA  PHE A 596      34.830  22.800  38.050  1.00  0.00           C
ATOM    206  HA  PHE A 596      35.090  23.850  38.240  1.00  0.00           H
ATOM    207  CB  PHE A 596      33.840  22.380  39.130  1.00  0.00           C
ATOM    208  HB1 PHE A 596      33.450  21.340  39.120  1.00  0.00           H
ATOM    209  HB2 PHE A 596      32.950  23.030  38.990  1.00  0.00           H
ATOM    210  CG  PHE A 596      34.200  22.730  40.510  1.00  0.00           C
ATOM    211  CD1 PHE A 596      33.370  22.210  41.530  1.00  0.00           C
ATOM    212  HD1 PHE A 596      32.430  21.730  41.300  1.00  0.00           H
ATOM    213  CE1 PHE A 596      33.570  22.490  42.910  1.00  0.00           C
ATOM    214  HE1 PHE A 596      32.900  22.140  43.690  1.00  0.00           H
ATOM    215  CZ  PHE A 596      34.670  23.300  43.250  1.00  0.00           C
ATOM    216  HZ  PHE A 596      34.780  23.550  44.290  1.00  0.00           H
ATOM    217  CD2 PHE A 596      35.320  23.540  40.920  1.00  0.00           C
ATOM    218  HD2 PHE A 596      35.960  23.950  40.150  1.00  0.00           H
ATOM    219  CE2 PHE A 596      35.550  23.770  42.290  1.00  0.00           C
ATOM    220  HE2 PHE A 596      36.500  24.180  42.620  1.00  0.00           H
ATOM    221  C   PHE A 596      36.100  21.940  38.010  1.00  0.00           C
ATOM    222  O   PHE A 596      37.170  22.340  38.410  1.00  0.00           O
ATOM    223  N   LEU A 597      36.050  20.650  37.580  1.00  0.00           N
ATOM    224  HN  LEU A 597      35.180  20.270  37.270  1.00  0.00           H
ATOM    225  CA  LEU A 597      37.130  19.670  37.800  1.00  0.00           C
ATOM    226  HA  LEU A 597      37.440  19.870  38.810  1.00  0.00           H
ATOM    227  CB  LEU A 597      36.630  18.190  37.820  1.00  0.00           C
ATOM    228  HB1 LEU A 597      37.530  17.530  37.790  1.00  0.00           H
ATOM    229  HB2 LEU A 597      36.010  18.060  36.910  1.00  0.00           H
ATOM    230  CG  LEU A 597      35.810  17.690  39.050  1.00  0.00           C
ATOM    231  HG  LEU A 597      34.980  18.390  39.270  1.00  0.00           H
ATOM    232  CD1 LEU A 597      35.230  16.280  38.620  1.00  0.00           C
ATOM    233 HD11 LEU A 597      34.850  15.830  39.560  1.00  0.00           H
ATOM    234 HD12 LEU A 597      36.050  15.610  38.290  1.00  0.00           H
ATOM    235 HD13 LEU A 597      34.500  16.420  37.800  1.00  0.00           H
ATOM    236  CD2 LEU A 597      36.780  17.550  40.210  1.00  0.00           C
ATOM    237 HD21 LEU A 597      37.300  18.470  40.560  1.00  0.00           H
ATOM    238 HD22 LEU A 597      37.600  16.850  39.990  1.00  0.00           H
ATOM    239 HD23 LEU A 597      36.240  17.330  41.160  1.00  0.00           H
ATOM    240  C   LEU A 597      38.210  19.780  36.820  1.00  0.00           C
ATOM    241  O   LEU A 597      39.350  19.340  37.040  1.00  0.00           O
ATOM    242  N   SER A 598      37.850  20.430  35.690  1.00  0.00           N
ATOM    243  HN  SER A 598      36.880  20.600  35.590  1.00  0.00           H
ATOM    244  CA  SER A 598      38.770  20.960  34.710  1.00  0.00           C
ATOM    245  HA  SER A 598      39.330  20.130  34.310  1.00  0.00           H
ATOM    246  CB  SER A 598      37.950  21.660  33.580  1.00  0.00           C
ATOM    247  HB1 SER A 598      37.140  22.340  33.920  1.00  0.00           H
ATOM    248  HB2 SER A 598      37.370  20.900  33.000  1.00  0.00           H
ATOM    249  OG  SER A 598      38.680  22.440  32.670  1.00  0.00           O
ATOM    250  HG1 SER A 598      38.910  21.830  31.960  1.00  0.00           H
ATOM    251  C   SER A 598      39.790  21.860  35.330  1.00  0.00           C
ATOM    252  O   SER A 598      40.970  21.780  34.990  1.00  0.00           O
ATOM    253  N   ASP A 599      39.330  22.750  36.250  1.00  0.00           N
ATOM    254  HN  ASP A 599      38.340  22.850  36.390  1.00  0.00           H
ATOM    255  CA  ASP A 599      40.220  23.580  37.020  1.00  0.00           C
ATOM    256  HA  ASP A 599      40.770  24.140  36.280  1.00  0.00           H
ATOM    257  CB  ASP A 599      39.380  24.580  37.770  1.00  0.00           C
ATOM    258  HB1 ASP A 599      40.010  25.230  38.410  1.00  0.00           H
ATOM    259  HB2 ASP A 599      38.630  24.160  38.460  1.00  0.00           H
ATOM    260  CG  ASP A 599      38.710  25.590  36.870  1.00  0.00           C
ATOM    261  OD1 ASP A 599      38.910  25.620  35.650  1.00  0.00           O
ATOM    262  OD2 ASP A 599      38.100  26.540  37.450  1.00  0.00           O
ATOM    263  C   ASP A 599      41.190  22.830  37.960  1.00  0.00           C
ATOM    264  O   ASP A 599      42.390  23.140  38.000  1.00  0.00           O
ATOM    265  N   PHE A 600      40.700  21.780  38.750  1.00  0.00           N
ATOM    266  HN  PHE A 600      39.710  21.690  38.780  1.00  0.00           H
ATOM    267  CA  PHE A 600      41.480  20.800  39.510  1.00  0.00           C
ATOM    268  HA  PHE A 600      42.040  21.440  40.170  1.00  0.00           H
ATOM    269  CB  PHE A 600      40.660  19.760  40.450  1.00  0.00           C
ATOM    270  HB1 PHE A 600      41.170  18.860  40.850  1.00  0.00           H
ATOM    271  HB2 PHE A 600      39.740  19.500  39.880  1.00  0.00           H
ATOM    272  CG  PHE A 600      40.090  20.630  41.690  1.00  0.00           C
ATOM    273  CD1 PHE A 600      40.880  21.050  42.830  1.00  0.00           C
ATOM    274  HD1 PHE A 600      41.930  20.790  42.800  1.00  0.00           H
ATOM    275  CE1 PHE A 600      40.280  21.640  43.940  1.00  0.00           C
ATOM    276  HE1 PHE A 600      40.970  21.840  44.760  1.00  0.00           H
ATOM    277  CZ  PHE A 600      38.950  21.980  43.900  1.00  0.00           C
ATOM    278  HZ  PHE A 600      38.530  22.520  44.740  1.00  0.00           H
ATOM    279  CD2 PHE A 600      38.750  21.010  41.690  1.00  0.00           C
ATOM    280  HD2 PHE A 600      38.210  20.720  40.810  1.00  0.00           H
ATOM    281  CE2 PHE A 600      38.160  21.590  42.810  1.00  0.00           C
ATOM    282  HE2 PHE A 600      37.120  21.840  42.750  1.00  0.00           H
ATOM    283  C   PHE A 600      42.600  20.170  38.650  1.00  0.00           C
ATOM    284  O   PHE A 600      43.800  20.450  39.040  1.00  0.00           O
ATOM    285  N   LYS A 601      42.280  19.500  37.490  1.00  0.00           N
ATOM    286  HN  LYS A 601      41.340  19.350  37.190  1.00  0.00           H
ATOM    287  CA  LYS A 601      43.270  18.990  36.500  1.00  0.00           C
ATOM    288  HA  LYS A 601      43.820  18.220  37.020  1.00  0.00           H
ATOM    289  CB  LYS A 601      42.620  18.170  35.370  1.00  0.00           C
ATOM    290  HB1 LYS A 601      41.630  18.660  35.170  1.00  0.00           H
ATOM    291  HB2 LYS A 601      42.410  17.150  35.720  1.00  0.00           H
ATOM    292  CG  LYS A 601      43.330  17.920  34.050  1.00  0.00           C
ATOM    293  HG1 LYS A 601      42.810  17.100  33.530  1.00  0.00           H
ATOM    294  HG2 LYS A 601      44.320  17.440  34.210  1.00  0.00           H
ATOM    295  CD  LYS A 601      43.610  19.100  33.100  1.00  0.00           C
ATOM    296  HD1 LYS A 601      44.300  18.660  32.350  1.00  0.00           H
ATOM    297  HD2 LYS A 601      44.050  20.080  33.410  1.00  0.00           H
ATOM    298  CE  LYS A 601      42.280  19.480  32.540  1.00  0.00           C
ATOM    299  HE1 LYS A 601      41.500  19.690  33.300  1.00  0.00           H
ATOM    300  HE2 LYS A 601      41.830  18.630  32.000  1.00  0.00           H
ATOM    301  NZ  LYS A 601      42.360  20.690  31.680  1.00  0.00           N
ATOM    302  HZ1 LYS A 601      42.890  21.530  31.960  1.00  0.00           H
ATOM    303  HZ2 LYS A 601      41.360  20.990  31.600  1.00  0.00           H
ATOM    304  HZ3 LYS A 601      42.580  20.420  30.690  1.00  0.00           H
ATOM    305  C   LYS A 601      44.230  20.020  36.030  1.00  0.00           C
ATOM    306  O   LYS A 601      45.420  19.800  36.070  1.00  0.00           O
ATOM    307  N   ASP A 602      43.800  21.260  35.570  1.00  0.00           N
ATOM    308  HN  ASP A 602      42.830  21.480  35.590  1.00  0.00           H
ATOM    309  CA  ASP A 602      44.810  22.220  35.150  1.00  0.00           C
ATOM    310  HA  ASP A 602      45.350  21.870  34.290  1.00  0.00           H
ATOM    311  CB  ASP A 602      44.100  23.570  34.760  1.00  0.00           C
ATOM    312  HB1 ASP A 602      44.810  24.410  34.610  1.00  0.00           H
ATOM    313  HB2 ASP A 602      43.330  23.750  35.540  1.00  0.00           H
ATOM    314  CG  ASP A 602      43.420  23.350  33.500  1.00  0.00           C
ATOM    315  OD1 ASP A 602      43.920  22.630  32.580  1.00  0.00           O
ATOM    316  OD2 ASP A 602      42.440  24.030  33.230  1.00  0.00           O
ATOM    317  C   ASP A 602      45.830  22.680  36.190  1.00  0.00           C
ATOM    318  O   ASP A 602      46.990  22.870  35.820  1.00  0.00           O
ATOM    319  N   ALA A 603      45.460  22.710  37.480  1.00  0.00           N
ATOM    320  HN  ALA A 603      44.510  22.490  37.690  1.00  0.00           H
ATOM    321  CA  ALA A 603      46.290  23.070  38.590  1.00  0.00           C
ATOM    322  HA  ALA A 603      46.730  24.040  38.410  1.00  0.00           H
ATOM    323  CB  ALA A 603      45.450  23.240  39.870  1.00  0.00           C
ATOM    324  HB1 ALA A 603      45.000  22.270  40.160  1.00  0.00           H
ATOM    325  HB2 ALA A 603      44.600  23.940  39.800  1.00  0.00           H
ATOM    326  HB3 ALA A 603      46.170  23.580  40.660  1.00  0.00           H
ATOM    327  C   ALA A 603      47.430  22.120  38.900  1.00  0.00           C
ATOM    328  O   ALA A 603      48.370  22.420  39.560  1.00  0.00           O
ATOM    329  N   LEU A 604      47.380  20.820  38.490  1.00  0.00           N
ATOM    330  HN  LEU A 604      46.650  20.520  37.870  1.00  0.00           H
ATOM    331  CA  LEU A 604      48.410  19.810  38.850  1.00  0.00           C
ATOM    332  HA  LEU A 604      48.910  20.090  39.770  1.00  0.00           H
ATOM    333  CB  LEU A 604      47.750  18.410  39.040  1.00  0.00           C
ATOM    334  HB1 LEU A 604      47.140  18.250  38.130  1.00  0.00           H
ATOM    335  HB2 LEU A 604      47.140  18.520  39.970  1.00  0.00           H
ATOM    336  CG  LEU A 604      48.680  17.190  39.250  1.00  0.00           C
ATOM    337  HG  LEU A 604      49.400  17.030  38.430  1.00  0.00           H
ATOM    338  CD1 LEU A 604      49.350  17.410  40.590  1.00  0.00           C
ATOM    339 HD11 LEU A 604      48.610  17.330  41.410  1.00  0.00           H
ATOM    340 HD12 LEU A 604      49.850  18.410  40.600  1.00  0.00           H
ATOM    341 HD13 LEU A 604      50.120  16.640  40.840  1.00  0.00           H
ATOM    342  CD2 LEU A 604      47.840  15.870  39.290  1.00  0.00           C
ATOM    343 HD21 LEU A 604      48.610  15.090  39.430  1.00  0.00           H
ATOM    344 HD22 LEU A 604      47.260  15.720  38.350  1.00  0.00           H
ATOM    345 HD23 LEU A 604      47.160  15.880  40.170  1.00  0.00           H
ATOM    346  C   LEU A 604      49.450  19.910  37.680  1.00  0.00           C
ATOM    347  O   LEU A 604      50.510  19.260  37.730  1.00  0.00           O
ATOM    348  N   SER A 605      49.300  20.810  36.720  1.00  0.00           N
ATOM    349  HN  SER A 605      48.490  21.380  36.780  1.00  0.00           H
ATOM    350  CA  SER A 605      50.510  21.190  36.040  1.00  0.00           C
ATOM    351  HA  SER A 605      50.880  20.300  35.560  1.00  0.00           H
ATOM    352  CB  SER A 605      50.190  22.130  34.820  1.00  0.00           C
ATOM    353  HB1 SER A 605      49.330  21.640  34.300  1.00  0.00           H
ATOM    354  HB2 SER A 605      51.070  22.340  34.170  1.00  0.00           H
ATOM    355  OG  SER A 605      49.670  23.410  35.100  1.00  0.00           O
ATOM    356  HG1 SER A 605      48.750  23.310  35.330  1.00  0.00           H
ATOM    357  C   SER A 605      51.610  21.830  36.880  1.00  0.00           C
ATOM    358  O   SER A 605      51.350  22.680  37.730  1.00  0.00           O
ATOM    359  N   LEU A 606      52.920  21.590  36.510  1.00  0.00           N
ATOM    360  HN  LEU A 606      53.130  20.960  35.760  1.00  0.00           H
ATOM    361  CA  LEU A 606      54.080  22.040  37.240  1.00  0.00           C
ATOM    362  HA  LEU A 606      54.030  21.740  38.270  1.00  0.00           H
ATOM    363  CB  LEU A 606      55.430  21.360  36.770  1.00  0.00           C
ATOM    364  HB1 LEU A 606      56.350  21.940  37.000  1.00  0.00           H
ATOM    365  HB2 LEU A 606      55.290  21.190  35.680  1.00  0.00           H
ATOM    366  CG  LEU A 606      55.640  20.000  37.430  1.00  0.00           C
ATOM    367  HG  LEU A 606      54.710  19.400  37.410  1.00  0.00           H
ATOM    368  CD1 LEU A 606      56.700  19.100  36.630  1.00  0.00           C
ATOM    369 HD11 LEU A 606      56.900  18.090  37.050  1.00  0.00           H
ATOM    370 HD12 LEU A 606      57.630  19.640  36.350  1.00  0.00           H
ATOM    371 HD13 LEU A 606      56.230  19.000  35.620  1.00  0.00           H
ATOM    372  CD2 LEU A 606      56.060  19.960  38.920  1.00  0.00           C
ATOM    373 HD21 LEU A 606      56.970  20.570  39.130  1.00  0.00           H
ATOM    374 HD22 LEU A 606      56.010  18.940  39.360  1.00  0.00           H
ATOM    375 HD23 LEU A 606      55.330  20.550  39.530  1.00  0.00           H
ATOM    376  C   LEU A 606      54.150  23.520  37.330  1.00  0.00           C
ATOM    377  O   LEU A 606      54.470  24.050  38.370  1.00  0.00           O
ATOM    378  N   GLN A 607      53.780  24.260  36.260  1.00  0.00           N
ATOM    379  HN  GLN A 607      53.560  23.810  35.410  1.00  0.00           H
ATOM    380  CA  GLN A 607      53.680  25.650  36.180  1.00  0.00           C
ATOM    381  HA  GLN A 607      54.670  26.070  36.170  1.00  0.00           H
ATOM    382  CB  GLN A 607      53.360  26.060  34.690  1.00  0.00           C
ATOM    383  HB1 GLN A 607      52.360  25.560  34.620  1.00  0.00           H
ATOM    384  HB2 GLN A 607      54.110  25.670  33.980  1.00  0.00           H
ATOM    385  CG  GLN A 607      53.230  27.600  34.470  1.00  0.00           C
ATOM    386  HG1 GLN A 607      54.210  27.970  34.840  1.00  0.00           H
ATOM    387  HG2 GLN A 607      52.410  28.010  35.110  1.00  0.00           H
ATOM    388  CD  GLN A 607      53.010  28.060  32.990  1.00  0.00           C
ATOM    389  OE1 GLN A 607      52.910  27.300  32.070  1.00  0.00           O
ATOM    390  NE2 GLN A 607      53.060  29.400  32.800  1.00  0.00           N
ATOM    391 HE21 GLN A 607      53.090  29.760  31.860  1.00  0.00           H
ATOM    392 HE22 GLN A 607      53.020  30.080  33.530  1.00  0.00           H
ATOM    393  C   GLN A 607      52.670  26.290  37.110  1.00  0.00           C
ATOM    394  O   GLN A 607      52.930  27.300  37.800  1.00  0.00           O
ATOM    395  N   CYS A 608      51.480  25.610  37.280  1.00  0.00           N
ATOM    396  HN  CYS A 608      51.140  24.800  36.800  1.00  0.00           H
ATOM    397  CA  CYS A 608      50.660  25.940  38.390  1.00  0.00           C
ATOM    398  HA  CYS A 608      50.420  26.990  38.420  1.00  0.00           H
ATOM    399  CB  CYS A 608      49.150  25.480  38.300  1.00  0.00           C
ATOM    400  HB1 CYS A 608      48.460  25.910  39.070  1.00  0.00           H
ATOM    401  HB2 CYS A 608      49.140  24.400  38.590  1.00  0.00           H
ATOM    402  SG  CYS A 608      48.230  25.800  36.750  1.00  0.00           S
ATOM    403  HG1 CYS A 608      48.540  24.730  36.030  1.00  0.00           H
ATOM    404  C   CYS A 608      51.180  25.630  39.830  1.00  0.00           C
ATOM    405  O   CYS A 608      51.190  26.530  40.670  1.00  0.00           O
ATOM    406  N   LEU A 609      51.670  24.370  40.150  1.00  0.00           N
ATOM    407  HN  LEU A 609      51.590  23.660  39.450  1.00  0.00           H
ATOM    408  CA  LEU A 609      52.270  23.940  41.370  1.00  0.00           C
ATOM    409  HA  LEU A 609      51.580  24.030  42.190  1.00  0.00           H
ATOM    410  CB  LEU A 609      52.750  22.430  41.420  1.00  0.00           C
ATOM    411  HB1 LEU A 609      52.960  22.250  42.500  1.00  0.00           H
ATOM    412  HB2 LEU A 609      53.660  22.290  40.790  1.00  0.00           H
ATOM    413  CG  LEU A 609      51.650  21.430  41.040  1.00  0.00           C
ATOM    414  HG  LEU A 609      50.800  21.800  40.410  1.00  0.00           H
ATOM    415  CD1 LEU A 609      52.300  20.260  40.230  1.00  0.00           C
ATOM    416 HD11 LEU A 609      53.110  19.750  40.790  1.00  0.00           H
ATOM    417 HD12 LEU A 609      52.610  20.650  39.230  1.00  0.00           H
ATOM    418 HD13 LEU A 609      51.550  19.440  40.250  1.00  0.00           H
ATOM    419  CD2 LEU A 609      51.160  20.760  42.270  1.00  0.00           C
ATOM    420 HD21 LEU A 609      51.940  20.320  42.930  1.00  0.00           H
ATOM    421 HD22 LEU A 609      50.420  19.960  42.070  1.00  0.00           H
ATOM    422 HD23 LEU A 609      50.650  21.550  42.880  1.00  0.00           H
ATOM    423  C   LEU A 609      53.420  24.900  41.820  1.00  0.00           C
ATOM    424  O   LEU A 609      53.480  25.350  42.960  1.00  0.00           O
ATOM    425  N   ALA A 610      54.350  25.280  40.950  1.00  0.00           N
ATOM    426  HN  ALA A 610      54.280  24.860  40.050  1.00  0.00           H
ATOM    427  CA  ALA A 610      55.280  26.450  41.120  1.00  0.00           C
ATOM    428  HA  ALA A 610      55.980  26.280  41.930  1.00  0.00           H
ATOM    429  CB  ALA A 610      56.170  26.350  39.850  1.00  0.00           C
ATOM    430  HB1 ALA A 610      55.470  26.230  38.990  1.00  0.00           H
ATOM    431  HB2 ALA A 610      56.880  25.500  39.870  1.00  0.00           H
ATOM    432  HB3 ALA A 610      56.610  27.360  39.710  1.00  0.00           H
ATOM    433  C   ALA A 610      54.620  27.810  41.390  1.00  0.00           C
ATOM    434  O   ALA A 610      55.080  28.560  42.240  1.00  0.00           O
ATOM    435  N   SER A 611      53.500  28.210  40.680  1.00  0.00           N
ATOM    436  HN  SER A 611      53.270  27.630  39.910  1.00  0.00           H
ATOM    437  CA  SER A 611      52.740  29.410  40.810  1.00  0.00           C
ATOM    438  HA  SER A 611      53.470  30.200  40.910  1.00  0.00           H
ATOM    439  CB  SER A 611      51.710  29.740  39.660  1.00  0.00           C
ATOM    440  HB1 SER A 611      51.170  30.720  39.760  1.00  0.00           H
ATOM    441  HB2 SER A 611      50.950  28.920  39.590  1.00  0.00           H
ATOM    442  OG  SER A 611      52.330  29.840  38.370  1.00  0.00           O
ATOM    443  HG1 SER A 611      52.640  28.970  38.120  1.00  0.00           H
ATOM    444  C   SER A 611      51.950  29.600  42.120  1.00  0.00           C
ATOM    445  O   SER A 611      51.910  30.730  42.560  1.00  0.00           O
ATOM    446  N   ILE A 612      51.420  28.570  42.680  1.00  0.00           N
ATOM    447  HN  ILE A 612      51.450  27.660  42.280  1.00  0.00           H
ATOM    448  CA  ILE A 612      50.750  28.600  43.970  1.00  0.00           C
ATOM    449  HA  ILE A 612      49.920  29.260  43.790  1.00  0.00           H
ATOM    450  CB  ILE A 612      50.220  27.160  44.400  1.00  0.00           C
ATOM    451  HB  ILE A 612      50.980  26.360  44.390  1.00  0.00           H
ATOM    452  CG2 ILE A 612      49.780  27.150  45.880  1.00  0.00           C
ATOM    453 HG21 ILE A 612      50.550  27.290  46.650  1.00  0.00           H
ATOM    454 HG22 ILE A 612      49.260  26.210  46.170  1.00  0.00           H
ATOM    455 HG23 ILE A 612      48.980  27.890  46.120  1.00  0.00           H
ATOM    456  CG1 ILE A 612      49.060  26.790  43.450  1.00  0.00           C
ATOM    457 HG11 ILE A 612      49.280  27.190  42.430  1.00  0.00           H
ATOM    458 HG12 ILE A 612      48.160  27.180  43.960  1.00  0.00           H
ATOM    459  CD  ILE A 612      48.770  25.280  43.330  1.00  0.00           C
ATOM    460  HD1 ILE A 612      49.770  24.810  43.320  1.00  0.00           H
ATOM    461  HD2 ILE A 612      48.110  24.970  42.490  1.00  0.00           H
ATOM    462  HD3 ILE A 612      48.190  25.020  44.240  1.00  0.00           H
ATOM    463  C   ILE A 612      51.790  29.070  45.020  1.00  0.00           C
ATOM    464  O   ILE A 612      51.630  29.940  45.850  1.00  0.00           O
ATOM    465  N   LEU A 613      53.070  28.460  44.980  1.00  0.00           N
ATOM    466  HN  LEU A 613      53.140  27.630  44.450  1.00  0.00           H
ATOM    467  CA  LEU A 613      53.990  28.660  46.010  1.00  0.00           C
ATOM    468  HA  LEU A 613      53.410  28.590  46.930  1.00  0.00           H
ATOM    469  CB  LEU A 613      55.000  27.560  46.110  1.00  0.00           C
ATOM    470  HB1 LEU A 613      55.830  27.810  46.810  1.00  0.00           H
ATOM    471  HB2 LEU A 613      55.360  27.280  45.090  1.00  0.00           H
ATOM    472  CG  LEU A 613      54.430  26.240  46.600  1.00  0.00           C
ATOM    473  HG  LEU A 613      53.520  25.840  46.100  1.00  0.00           H
ATOM    474  CD1 LEU A 613      55.430  25.130  46.280  1.00  0.00           C
ATOM    475 HD11 LEU A 613      55.740  25.000  45.230  1.00  0.00           H
ATOM    476 HD12 LEU A 613      55.070  24.150  46.650  1.00  0.00           H
ATOM    477 HD13 LEU A 613      56.390  25.420  46.780  1.00  0.00           H
ATOM    478  CD2 LEU A 613      54.210  26.270  48.090  1.00  0.00           C
ATOM    479 HD21 LEU A 613      55.180  26.310  48.630  1.00  0.00           H
ATOM    480 HD22 LEU A 613      53.780  25.290  48.410  1.00  0.00           H
ATOM    481 HD23 LEU A 613      53.410  26.990  48.380  1.00  0.00           H
ATOM    482  C   LEU A 613      54.670  30.080  45.880  1.00  0.00           C
ATOM    483  O   LEU A 613      55.020  30.710  46.890  1.00  0.00           O
ATOM    484  N   PHE A 614      54.890  30.510  44.600  1.00  0.00           N
ATOM    485  HN  PHE A 614      54.850  29.810  43.890  1.00  0.00           H
ATOM    486  CA  PHE A 614      55.510  31.860  44.290  1.00  0.00           C
ATOM    487  HA  PHE A 614      56.350  32.040  44.950  1.00  0.00           H
ATOM    488  CB  PHE A 614      55.900  31.820  42.780  1.00  0.00           C
ATOM    489  HB1 PHE A 614      55.070  31.300  42.260  1.00  0.00           H
ATOM    490  HB2 PHE A 614      56.760  31.130  42.680  1.00  0.00           H
ATOM    491  CG  PHE A 614      56.320  33.040  42.000  1.00  0.00           C
ATOM    492  CD1 PHE A 614      57.460  33.800  42.480  1.00  0.00           C
ATOM    493  HD1 PHE A 614      57.960  33.330  43.330  1.00  0.00           H
ATOM    494  CE1 PHE A 614      58.170  34.720  41.700  1.00  0.00           C
ATOM    495  HE1 PHE A 614      59.020  35.280  42.040  1.00  0.00           H
ATOM    496  CZ  PHE A 614      57.640  35.080  40.450  1.00  0.00           C
ATOM    497  HZ  PHE A 614      57.970  35.900  39.820  1.00  0.00           H
ATOM    498  CD2 PHE A 614      55.830  33.310  40.700  1.00  0.00           C
ATOM    499  HD2 PHE A 614      55.040  32.700  40.310  1.00  0.00           H
ATOM    500  CE2 PHE A 614      56.540  34.350  39.960  1.00  0.00           C
ATOM    501  HE2 PHE A 614      56.160  34.600  38.980  1.00  0.00           H
ATOM    502  C   PHE A 614      54.620  33.050  44.680  1.00  0.00           C
ATOM    503  O   PHE A 614      55.000  34.050  45.320  1.00  0.00           O
ATOM    504  N   LEU A 615      53.330  32.910  44.360  1.00  0.00           N
ATOM    505  HN  LEU A 615      53.030  32.060  43.930  1.00  0.00           H
ATOM    506  CA  LEU A 615      52.300  33.840  44.710  1.00  0.00           C
ATOM    507  HA  LEU A 615      52.640  34.810  44.370  1.00  0.00           H
ATOM    508  CB  LEU A 615      51.060  33.710  43.860  1.00  0.00           C
ATOM    509  HB1 LEU A 615      50.230  34.190  44.440  1.00  0.00           H
ATOM    510  HB2 LEU A 615      50.890  32.620  43.760  1.00  0.00           H
ATOM    511  CG  LEU A 615      50.890  34.530  42.600  1.00  0.00           C
ATOM    512  HG  LEU A 615      49.980  34.190  42.060  1.00  0.00           H
ATOM    513  CD1 LEU A 615      50.750  36.010  43.030  1.00  0.00           C
ATOM    514 HD11 LEU A 615      50.800  36.580  42.070  1.00  0.00           H
ATOM    515 HD12 LEU A 615      51.670  36.270  43.610  1.00  0.00           H
ATOM    516 HD13 LEU A 615      49.790  36.240  43.540  1.00  0.00           H
ATOM    517  CD2 LEU A 615      52.100  34.270  41.710  1.00  0.00           C
ATOM    518 HD21 LEU A 615      52.960  34.740  42.240  1.00  0.00           H
ATOM    519 HD22 LEU A 615      51.870  34.810  40.760  1.00  0.00           H
ATOM    520 HD23 LEU A 615      52.370  33.220  41.480  1.00  0.00           H
ATOM    521  C   LEU A 615      52.100  33.940  46.190  1.00  0.00           C
ATOM    522  O   LEU A 615      51.930  35.010  46.670  1.00  0.00           O
ATOM    523  N   TYR A 616      52.170  32.820  46.990  1.00  0.00           N
ATOM    524  HN  TYR A 616      52.160  31.920  46.550  1.00  0.00           H
ATOM    525  CA  TYR A 616      51.980  32.910  48.430  1.00  0.00           C
ATOM    526  HA  TYR A 616      51.110  33.520  48.650  1.00  0.00           H
ATOM    527  CB  TYR A 616      51.710  31.460  48.890  1.00  0.00           C
ATOM    528  HB1 TYR A 616      52.250  30.750  48.220  1.00  0.00           H
ATOM    529  HB2 TYR A 616      50.700  31.070  48.640  1.00  0.00           H
ATOM    530  CG  TYR A 616      52.210  31.190  50.300  1.00  0.00           C
ATOM    531  CD1 TYR A 616      53.560  30.890  50.590  1.00  0.00           C
ATOM    532  HD1 TYR A 616      54.210  30.570  49.790  1.00  0.00           H
ATOM    533  CE1 TYR A 616      54.080  30.900  51.900  1.00  0.00           C
ATOM    534  HE1 TYR A 616      55.110  30.640  52.120  1.00  0.00           H
ATOM    535  CZ  TYR A 616      53.190  31.020  52.960  1.00  0.00           C
ATOM    536  OH  TYR A 616      53.600  30.910  54.310  1.00  0.00           O
ATOM    537  HH  TYR A 616      52.770  30.830  54.790  1.00  0.00           H
ATOM    538  CD2 TYR A 616      51.400  31.440  51.360  1.00  0.00           C
ATOM    539  HD2 TYR A 616      50.380  31.660  51.100  1.00  0.00           H
ATOM    540  CE2 TYR A 616      51.790  31.300  52.650  1.00  0.00           C
ATOM    541  HE2 TYR A 616      51.190  31.400  53.550  1.00  0.00           H
ATOM    542  C   TYR A 616      53.150  33.670  49.100  1.00  0.00           C
ATOM    543  O   TYR A 616      52.980  34.570  49.860  1.00  0.00           O
ATOM    544  N   CYS A 617      54.360  33.430  48.610  1.00  0.00           N
ATOM    545  HN  CYS A 617      54.560  32.580  48.150  1.00  0.00           H
ATOM    546  CA  CYS A 617      55.550  34.170  49.040  1.00  0.00           C
ATOM    547  HA  CYS A 617      55.490  34.140  50.120  1.00  0.00           H
ATOM    548  CB  CYS A 617      56.860  33.620  48.350  1.00  0.00           C
ATOM    549  HB1 CYS A 617      57.740  34.280  48.500  1.00  0.00           H
ATOM    550  HB2 CYS A 617      56.710  33.630  47.260  1.00  0.00           H
ATOM    551  SG  CYS A 617      57.250  31.980  48.860  1.00  0.00           S
ATOM    552  HG1 CYS A 617      56.490  31.380  47.950  1.00  0.00           H
ATOM    553  C   CYS A 617      55.410  35.680  48.700  1.00  0.00           C
ATOM    554  O   CYS A 617      55.760  36.500  49.560  1.00  0.00           O
ATOM    555  N   ALA A 618      54.840  36.070  47.510  1.00  0.00           N
ATOM    556  HN  ALA A 618      54.580  35.390  46.830  1.00  0.00           H
ATOM    557  CA  ALA A 618      54.470  37.410  47.160  1.00  0.00           C
ATOM    558  HA  ALA A 618      55.310  38.050  47.410  1.00  0.00           H
ATOM    559  CB  ALA A 618      54.090  37.530  45.680  1.00  0.00           C
ATOM    560  HB1 ALA A 618      53.300  36.800  45.430  1.00  0.00           H
ATOM    561  HB2 ALA A 618      55.010  37.160  45.180  1.00  0.00           H
ATOM    562  HB3 ALA A 618      53.840  38.570  45.370  1.00  0.00           H
ATOM    563  C   ALA A 618      53.280  37.980  47.980  1.00  0.00           C
ATOM    564  O   ALA A 618      53.450  39.130  48.410  1.00  0.00           O
ATOM    565  N   CYS A 619      52.190  37.260  48.170  1.00  0.00           N
ATOM    566  HN  CYS A 619      52.180  36.330  47.820  1.00  0.00           H
ATOM    567  CA  CYS A 619      50.940  37.740  48.830  1.00  0.00           C
ATOM    568  HA  CYS A 619      50.740  38.720  48.450  1.00  0.00           H
ATOM    569  CB  CYS A 619      49.810  36.750  48.380  1.00  0.00           C
ATOM    570  HB1 CYS A 619      50.000  35.680  48.630  1.00  0.00           H
ATOM    571  HB2 CYS A 619      49.880  36.750  47.270  1.00  0.00           H
ATOM    572  SG  CYS A 619      48.150  37.050  48.960  1.00  0.00           S
ATOM    573  HG1 CYS A 619      47.930  38.050  48.110  1.00  0.00           H
ATOM    574  C   CYS A 619      51.070  37.850  50.350  1.00  0.00           C
ATOM    575  O   CYS A 619      50.540  38.780  50.920  1.00  0.00           O
ATOM    576  N   MET A 620      51.790  36.920  51.020  1.00  0.00           N
ATOM    577  HN  MET A 620      52.170  36.130  50.550  1.00  0.00           H
ATOM    578  CA  MET A 620      52.150  37.050  52.440  1.00  0.00           C
ATOM    579  HA  MET A 620      51.230  37.000  53.000  1.00  0.00           H
ATOM    580  CB  MET A 620      53.120  35.820  52.780  1.00  0.00           C
ATOM    581  HB1 MET A 620      53.570  35.980  53.790  1.00  0.00           H
ATOM    582  HB2 MET A 620      53.910  35.700  52.020  1.00  0.00           H
ATOM    583  CG  MET A 620      52.410  34.510  52.990  1.00  0.00           C
ATOM    584  HG1 MET A 620      53.200  33.730  53.020  1.00  0.00           H
ATOM    585  HG2 MET A 620      51.760  34.400  52.100  1.00  0.00           H
ATOM    586  SD  MET A 620      51.350  34.410  54.490  1.00  0.00           S
ATOM    587  CE  MET A 620      52.560  34.070  55.820  1.00  0.00           C
ATOM    588  HE1 MET A 620      53.130  33.120  55.740  1.00  0.00           H
ATOM    589  HE2 MET A 620      52.020  34.050  56.790  1.00  0.00           H
ATOM    590  HE3 MET A 620      53.260  34.930  55.860  1.00  0.00           H
ATOM    591  C   MET A 620      52.860  38.280  52.950  1.00  0.00           C
ATOM    592  O   MET A 620      52.570  38.730  54.030  1.00  0.00           O
ATOM    593  N   SER A 621      53.880  38.770  52.190  1.00  0.00           N
ATOM    594  HN  SER A 621      54.060  38.390  51.290  1.00  0.00           H
ATOM    595  CA  SER A 621      54.700  39.900  52.540  1.00  0.00           C
ATOM    596  HA  SER A 621      55.150  39.680  53.490  1.00  0.00           H
ATOM    597  CB  SER A 621      55.950  40.070  51.570  1.00  0.00           C
ATOM    598  HB1 SER A 621      56.600  40.900  51.900  1.00  0.00           H
ATOM    599  HB2 SER A 621      55.650  40.280  50.520  1.00  0.00           H
ATOM    600  OG  SER A 621      56.690  38.850  51.420  1.00  0.00           O
ATOM    601  HG1 SER A 621      56.260  38.280  50.780  1.00  0.00           H
ATOM    602  C   SER A 621      54.000  41.260  52.740  1.00  0.00           C
ATOM    603  O   SER A 621      54.350  41.930  53.680  1.00  0.00           O
ATOM    604  N   PRO A 622      53.080  41.790  51.940  1.00  0.00           N
ATOM    605  CD  PRO A 622      52.770  41.300  50.590  1.00  0.00           C
ATOM    606  HD1 PRO A 622      52.380  40.270  50.650  1.00  0.00           H
ATOM    607  HD2 PRO A 622      53.640  41.360  49.900  1.00  0.00           H
ATOM    608  CA  PRO A 622      52.390  43.030  52.240  1.00  0.00           C
ATOM    609  HA  PRO A 622      53.020  43.770  52.710  1.00  0.00           H
ATOM    610  CB  PRO A 622      52.000  43.560  50.890  1.00  0.00           C
ATOM    611  HB1 PRO A 622      52.740  44.270  50.470  1.00  0.00           H
ATOM    612  HB2 PRO A 622      51.060  44.140  50.980  1.00  0.00           H
ATOM    613  CG  PRO A 622      51.710  42.280  50.090  1.00  0.00           C
ATOM    614  HG1 PRO A 622      50.650  41.990  50.230  1.00  0.00           H
ATOM    615  HG2 PRO A 622      51.750  42.550  49.020  1.00  0.00           H
ATOM    616  C   PRO A 622      51.290  42.840  53.220  1.00  0.00           C
ATOM    617  O   PRO A 622      50.930  43.770  53.970  1.00  0.00           O
ATOM    618  N   VAL A 623      50.580  41.700  53.190  1.00  0.00           N
ATOM    619  HN  VAL A 623      50.880  41.000  52.540  1.00  0.00           H
ATOM    620  CA  VAL A 623      49.440  41.470  54.090  1.00  0.00           C
ATOM    621  HA  VAL A 623      48.680  42.230  53.980  1.00  0.00           H
ATOM    622  CB  VAL A 623      48.740  40.210  53.730  1.00  0.00           C
ATOM    623  HB  VAL A 623      49.440  39.350  53.660  1.00  0.00           H
ATOM    624  CG1 VAL A 623      47.540  39.940  54.720  1.00  0.00           C
ATOM    625 HG11 VAL A 623      46.820  39.190  54.310  1.00  0.00           H
ATOM    626 HG12 VAL A 623      46.930  40.830  54.980  1.00  0.00           H
ATOM    627 HG13 VAL A 623      47.820  39.520  55.720  1.00  0.00           H
ATOM    628  CG2 VAL A 623      48.080  40.370  52.360  1.00  0.00           C
ATOM    629 HG21 VAL A 623      47.600  41.380  52.370  1.00  0.00           H
ATOM    630 HG22 VAL A 623      47.370  39.560  52.140  1.00  0.00           H
ATOM    631 HG23 VAL A 623      48.710  40.230  51.460  1.00  0.00           H
ATOM    632  C   VAL A 623      49.930  41.400  55.530  1.00  0.00           C
ATOM    633  O   VAL A 623      49.410  42.010  56.370  1.00  0.00           O
ATOM    634  N   ILE A 624      51.100  40.720  55.760  1.00  0.00           N
ATOM    635  HN  ILE A 624      51.570  40.170  55.070  1.00  0.00           H
ATOM    636  CA  ILE A 624      51.730  40.580  57.040  1.00  0.00           C
ATOM    637  HA  ILE A 624      50.910  40.490  57.730  1.00  0.00           H
ATOM    638  CB  ILE A 624      52.740  39.460  57.140  1.00  0.00           C
ATOM    639  HB  ILE A 624      53.360  39.380  56.220  1.00  0.00           H
ATOM    640  CG2 ILE A 624      53.710  39.520  58.350  1.00  0.00           C
ATOM    641 HG21 ILE A 624      54.450  40.320  58.160  1.00  0.00           H
ATOM    642 HG22 ILE A 624      54.330  38.610  58.520  1.00  0.00           H
ATOM    643 HG23 ILE A 624      53.120  39.680  59.270  1.00  0.00           H
ATOM    644  CG1 ILE A 624      52.060  38.060  57.090  1.00  0.00           C
ATOM    645 HG11 ILE A 624      52.850  37.290  56.950  1.00  0.00           H
ATOM    646 HG12 ILE A 624      51.380  37.980  56.220  1.00  0.00           H
ATOM    647  CD  ILE A 624      51.250  37.770  58.330  1.00  0.00           C
ATOM    648  HD1 ILE A 624      50.790  36.750  58.270  1.00  0.00           H
ATOM    649  HD2 ILE A 624      50.450  38.520  58.470  1.00  0.00           H
ATOM    650  HD3 ILE A 624      51.930  37.560  59.180  1.00  0.00           H
ATOM    651  C   ILE A 624      52.390  41.960  57.470  1.00  0.00           C
ATOM    652  O   ILE A 624      52.490  42.360  58.630  1.00  0.00           O
ATOM    653  N   THR A 625      52.720  42.760  56.420  1.00  0.00           N
ATOM    654  HN  THR A 625      52.520  42.430  55.510  1.00  0.00           H
ATOM    655  CA  THR A 625      53.170  44.140  56.650  1.00  0.00           C
ATOM    656  HA  THR A 625      53.920  44.090  57.430  1.00  0.00           H
ATOM    657  CB  THR A 625      53.920  44.770  55.570  1.00  0.00           C
ATOM    658  HB  THR A 625      53.290  44.880  54.650  1.00  0.00           H
ATOM    659  OG1 THR A 625      55.070  43.900  55.340  1.00  0.00           O
ATOM    660  HG1 THR A 625      54.930  43.280  54.610  1.00  0.00           H
ATOM    661  CG2 THR A 625      54.370  46.230  55.920  1.00  0.00           C
ATOM    662 HG21 THR A 625      53.600  47.020  56.020  1.00  0.00           H
ATOM    663 HG22 THR A 625      54.930  46.630  55.050  1.00  0.00           H
ATOM    664 HG23 THR A 625      55.050  46.360  56.790  1.00  0.00           H
ATOM    665  C   THR A 625      52.020  45.110  57.080  1.00  0.00           C
ATOM    666  O   THR A 625      52.070  45.880  58.060  1.00  0.00           O
ATOM    667  N   PHE A 626      50.930  45.080  56.320  1.00  0.00           N
ATOM    668  HN  PHE A 626      50.810  44.550  55.490  1.00  0.00           H
ATOM    669  CA  PHE A 626      49.630  45.730  56.570  1.00  0.00           C
ATOM    670  HA  PHE A 626      49.790  46.780  56.770  1.00  0.00           H
ATOM    671  CB  PHE A 626      48.650  45.480  55.380  1.00  0.00           C
ATOM    672  HB1 PHE A 626      48.720  44.410  55.070  1.00  0.00           H
ATOM    673  HB2 PHE A 626      48.960  46.110  54.520  1.00  0.00           H
ATOM    674  CG  PHE A 626      47.240  45.720  55.690  1.00  0.00           C
ATOM    675  CD1 PHE A 626      46.390  44.690  56.300  1.00  0.00           C
ATOM    676  HD1 PHE A 626      46.850  43.720  56.400  1.00  0.00           H
ATOM    677  CE1 PHE A 626      45.030  44.940  56.560  1.00  0.00           C
ATOM    678  HE1 PHE A 626      44.390  44.170  56.950  1.00  0.00           H
ATOM    679  CZ  PHE A 626      44.450  46.170  56.230  1.00  0.00           C
ATOM    680  HZ  PHE A 626      43.370  46.220  56.380  1.00  0.00           H
ATOM    681  CD2 PHE A 626      46.590  46.900  55.320  1.00  0.00           C
ATOM    682  HD2 PHE A 626      47.150  47.700  54.880  1.00  0.00           H
ATOM    683  CE2 PHE A 626      45.230  47.190  55.720  1.00  0.00           C
ATOM    684  HE2 PHE A 626      44.800  48.160  55.540  1.00  0.00           H
ATOM    685  C   PHE A 626      49.030  45.410  57.940  1.00  0.00           C
ATOM    686  O   PHE A 626      48.820  46.300  58.790  1.00  0.00           O
ATOM    687  N   GLY A 627      49.050  44.120  58.310  1.00  0.00           N
ATOM    688  HN  GLY A 627      49.390  43.440  57.660  1.00  0.00           H
ATOM    689  CA  GLY A 627      48.700  43.590  59.570  1.00  0.00           C
ATOM    690  HA1 GLY A 627      48.900  42.550  59.330  1.00  0.00           H
ATOM    691  HA2 GLY A 627      47.680  43.870  59.800  1.00  0.00           H
ATOM    692  C   GLY A 627      49.550  43.940  60.700  1.00  0.00           C
ATOM    693  O   GLY A 627      49.080  44.090  61.860  1.00  0.00           O
ATOM    694  N   GLY A 628      50.840  44.120  60.520  1.00  0.00           N
ATOM    695  HN  GLY A 628      51.220  44.040  59.590  1.00  0.00           H
ATOM    696  CA  GLY A 628      51.800  44.670  61.540  1.00  0.00           C
ATOM    697  HA1 GLY A 628      52.810  44.580  61.150  1.00  0.00           H
ATOM    698  HA2 GLY A 628      51.680  44.250  62.520  1.00  0.00           H
ATOM    699  C   GLY A 628      51.570  46.150  61.750  1.00  0.00           C
ATOM    700  O   GLY A 628      51.540  46.590  62.890  1.00  0.00           O
ATOM    701  N   LEU A 629      51.440  46.950  60.630  1.00  0.00           N
ATOM    702  HN  LEU A 629      51.610  46.610  59.710  1.00  0.00           H
ATOM    703  CA  LEU A 629      51.370  48.360  60.700  1.00  0.00           C
ATOM    704  HA  LEU A 629      52.190  48.680  61.330  1.00  0.00           H
ATOM    705  CB  LEU A 629      51.490  48.970  59.300  1.00  0.00           C
ATOM    706  HB1 LEU A 629      51.110  50.000  59.160  1.00  0.00           H
ATOM    707  HB2 LEU A 629      50.880  48.330  58.640  1.00  0.00           H
ATOM    708  CG  LEU A 629      52.890  48.990  58.630  1.00  0.00           C
ATOM    709  HG  LEU A 629      53.140  47.910  58.530  1.00  0.00           H
ATOM    710  CD1 LEU A 629      52.610  49.490  57.220  1.00  0.00           C
ATOM    711 HD11 LEU A 629      51.880  48.770  56.770  1.00  0.00           H
ATOM    712 HD12 LEU A 629      53.500  49.490  56.550  1.00  0.00           H
ATOM    713 HD13 LEU A 629      52.190  50.520  57.240  1.00  0.00           H
ATOM    714  CD2 LEU A 629      53.920  49.780  59.340  1.00  0.00           C
ATOM    715 HD21 LEU A 629      54.890  49.650  58.820  1.00  0.00           H
ATOM    716 HD22 LEU A 629      54.140  49.410  60.370  1.00  0.00           H
ATOM    717 HD23 LEU A 629      53.760  50.880  59.360  1.00  0.00           H
ATOM    718  C   LEU A 629      50.030  48.780  61.260  1.00  0.00           C
ATOM    719  O   LEU A 629      49.970  49.740  62.040  1.00  0.00           O
ATOM    720  N   LEU A 630      48.940  48.090  60.890  1.00  0.00           N
ATOM    721  HN  LEU A 630      49.110  47.410  60.180  1.00  0.00           H
ATOM    722  CA  LEU A 630      47.600  48.230  61.430  1.00  0.00           C
ATOM    723  HA  LEU A 630      47.180  49.220  61.250  1.00  0.00           H
ATOM    724  CB  LEU A 630      46.690  47.220  60.800  1.00  0.00           C
ATOM    725  HB1 LEU A 630      47.030  46.200  61.110  1.00  0.00           H
ATOM    726  HB2 LEU A 630      46.680  47.270  59.690  1.00  0.00           H
ATOM    727  CG  LEU A 630      45.240  47.340  61.250  1.00  0.00           C
ATOM    728  HG  LEU A 630      45.090  47.040  62.320  1.00  0.00           H
ATOM    729  CD1 LEU A 630      44.600  48.700  60.950  1.00  0.00           C
ATOM    730 HD11 LEU A 630      44.800  49.320  61.850  1.00  0.00           H
ATOM    731 HD12 LEU A 630      43.520  48.650  60.700  1.00  0.00           H
ATOM    732 HD13 LEU A 630      45.130  49.090  60.060  1.00  0.00           H
ATOM    733  CD2 LEU A 630      44.540  46.200  60.500  1.00  0.00           C
ATOM    734 HD21 LEU A 630      43.460  46.250  60.760  1.00  0.00           H
ATOM    735 HD22 LEU A 630      44.790  45.220  60.940  1.00  0.00           H
ATOM    736 HD23 LEU A 630      44.720  46.250  59.400  1.00  0.00           H
ATOM    737  C   LEU A 630      47.540  47.940  62.920  1.00  0.00           C
ATOM    738  O   LEU A 630      46.860  48.700  63.610  1.00  0.00           O
ATOM    739  N   GLY A 631      48.270  46.920  63.380  1.00  0.00           N
ATOM    740  HN  GLY A 631      48.660  46.250  62.760  1.00  0.00           H
ATOM    741  CA  GLY A 631      48.650  46.600  64.810  1.00  0.00           C
ATOM    742  HA1 GLY A 631      49.480  45.920  64.850  1.00  0.00           H
ATOM    743  HA2 GLY A 631      47.740  46.290  65.270  1.00  0.00           H
ATOM    744  C   GLY A 631      49.140  47.810  65.570  1.00  0.00           C
ATOM    745  O   GLY A 631      48.670  48.140  66.670  1.00  0.00           O
ATOM    746  N   GLU A 632      50.130  48.450  65.020  1.00  0.00           N
ATOM    747  HN  GLU A 632      50.560  48.000  64.240  1.00  0.00           H
ATOM    748  CA  GLU A 632      50.680  49.730  65.390  1.00  0.00           C
ATOM    749  HA  GLU A 632      51.000  49.680  66.420  1.00  0.00           H
ATOM    750  CB  GLU A 632      51.970  50.140  64.570  1.00  0.00           C
ATOM    751  HB1 GLU A 632      52.360  51.140  64.810  1.00  0.00           H
ATOM    752  HB2 GLU A 632      51.830  50.230  63.470  1.00  0.00           H
ATOM    753  CG  GLU A 632      53.130  49.150  64.890  1.00  0.00           C
ATOM    754  HG1 GLU A 632      54.010  49.410  64.260  1.00  0.00           H
ATOM    755  HG2 GLU A 632      52.790  48.120  64.640  1.00  0.00           H
ATOM    756  CD  GLU A 632      53.560  49.080  66.330  1.00  0.00           C
ATOM    757  OE1 GLU A 632      53.710  47.980  66.890  1.00  0.00           O
ATOM    758  OE2 GLU A 632      53.680  50.230  66.950  1.00  0.00           O
ATOM    759  C   GLU A 632      49.730  50.980  65.320  1.00  0.00           C
ATOM    760  O   GLU A 632      49.600  51.700  66.300  1.00  0.00           O
ATOM    761  N   ALA A 633      49.050  51.160  64.240  1.00  0.00           N
ATOM    762  HN  ALA A 633      49.250  50.550  63.480  1.00  0.00           H
ATOM    763  CA  ALA A 633      48.080  52.230  64.020  1.00  0.00           C
ATOM    764  HA  ALA A 633      48.660  53.140  64.140  1.00  0.00           H
ATOM    765  CB  ALA A 633      47.660  52.240  62.560  1.00  0.00           C
ATOM    766  HB1 ALA A 633      48.420  52.370  61.750  1.00  0.00           H
ATOM    767  HB2 ALA A 633      46.980  53.120  62.450  1.00  0.00           H
ATOM    768  HB3 ALA A 633      47.090  51.310  62.370  1.00  0.00           H
ATOM    769  C   ALA A 633      46.980  52.230  65.030  1.00  0.00           C
ATOM    770  O   ALA A 633      46.720  53.230  65.630  1.00  0.00           O
ATOM    771  N   THR A 634      46.450  51.060  65.350  1.00  0.00           N
ATOM    772  HN  THR A 634      46.650  50.380  64.640  1.00  0.00           H
ATOM    773  CA  THR A 634      45.290  50.850  66.240  1.00  0.00           C
ATOM    774  HA  THR A 634      44.640  51.700  66.110  1.00  0.00           H
ATOM    775  CB  THR A 634      44.390  49.650  65.970  1.00  0.00           C
ATOM    776  HB  THR A 634      43.580  49.680  66.740  1.00  0.00           H
ATOM    777  OG1 THR A 634      45.000  48.370  65.970  1.00  0.00           O
ATOM    778  HG1 THR A 634      45.360  48.210  65.100  1.00  0.00           H
ATOM    779  CG2 THR A 634      43.640  49.800  64.620  1.00  0.00           C
ATOM    780 HG21 THR A 634      43.160  50.800  64.700  1.00  0.00           H
ATOM    781 HG22 THR A 634      43.000  48.940  64.340  1.00  0.00           H
ATOM    782 HG23 THR A 634      44.370  49.920  63.780  1.00  0.00           H
ATOM    783  C   THR A 634      45.750  50.670  67.700  1.00  0.00           C
ATOM    784  O   THR A 634      44.910  50.550  68.590  1.00  0.00           O
ATOM    785  N   GLU A 635      47.060  50.710  67.980  1.00  0.00           N
ATOM    786  HN  GLU A 635      47.650  50.710  67.190  1.00  0.00           H
ATOM    787  CA  GLU A 635      47.670  50.630  69.310  1.00  0.00           C
ATOM    788  HA  GLU A 635      48.730  50.760  69.140  1.00  0.00           H
ATOM    789  CB  GLU A 635      47.410  51.870  70.220  1.00  0.00           C
ATOM    790  HB1 GLU A 635      47.660  51.740  71.290  1.00  0.00           H
ATOM    791  HB2 GLU A 635      46.320  52.080  70.280  1.00  0.00           H
ATOM    792  CG  GLU A 635      48.130  53.120  69.660  1.00  0.00           C
ATOM    793  HG1 GLU A 635      48.190  53.270  68.560  1.00  0.00           H
ATOM    794  HG2 GLU A 635      49.200  52.960  69.890  1.00  0.00           H
ATOM    795  CD  GLU A 635      47.610  54.420  70.230  1.00  0.00           C
ATOM    796  OE1 GLU A 635      46.350  54.670  70.290  1.00  0.00           O
ATOM    797  OE2 GLU A 635      48.390  55.260  70.610  1.00  0.00           O
ATOM    798  C   GLU A 635      47.380  49.310  70.050  1.00  0.00           C
ATOM    799  O   GLU A 635      47.290  49.240  71.270  1.00  0.00           O
ATOM    800  N   GLY A 636      47.330  48.160  69.290  1.00  0.00           N
ATOM    801  HN  GLY A 636      47.450  48.210  68.300  1.00  0.00           H
ATOM    802  CA  GLY A 636      47.230  46.750  69.830  1.00  0.00           C
ATOM    803  HA1 GLY A 636      47.600  46.760  70.840  1.00  0.00           H
ATOM    804  HA2 GLY A 636      47.840  46.130  69.200  1.00  0.00           H
ATOM    805  C   GLY A 636      45.770  46.180  69.940  1.00  0.00           C
ATOM    806  O   GLY A 636      45.520  45.460  70.870  1.00  0.00           O
ATOM    807  N   ARG A 637      44.910  46.470  68.950  1.00  0.00           N
ATOM    808  HN  ARG A 637      45.100  47.240  68.340  1.00  0.00           H
ATOM    809  CA  ARG A 637      43.550  45.980  68.990  1.00  0.00           C
ATOM    810  HA  ARG A 637      43.240  45.440  69.870  1.00  0.00           H
ATOM    811  CB  ARG A 637      42.550  47.120  68.780  1.00  0.00           C
ATOM    812  HB1 ARG A 637      41.510  46.750  68.700  1.00  0.00           H
ATOM    813  HB2 ARG A 637      42.770  47.560  67.780  1.00  0.00           H
ATOM    814  CG  ARG A 637      42.640  48.250  69.790  1.00  0.00           C
ATOM    815  HG1 ARG A 637      43.650  48.700  69.860  1.00  0.00           H
ATOM    816  HG2 ARG A 637      42.400  47.920  70.820  1.00  0.00           H
ATOM    817  CD  ARG A 637      41.750  49.380  69.460  1.00  0.00           C
ATOM    818  HD1 ARG A 637      40.740  48.990  69.170  1.00  0.00           H
ATOM    819  HD2 ARG A 637      42.090  50.040  68.650  1.00  0.00           H
ATOM    820  NE  ARG A 637      41.440  50.210  70.700  1.00  0.00           N
ATOM    821  HE  ARG A 637      40.620  49.870  71.150  1.00  0.00           H
ATOM    822  CZ  ARG A 637      42.450  50.550  71.550  1.00  0.00           C
ATOM    823  NH1 ARG A 637      42.230  50.470  72.850  1.00  0.00           N
ATOM    824 HH11 ARG A 637      41.300  50.620  73.190  1.00  0.00           H
ATOM    825 HH12 ARG A 637      42.950  50.810  73.450  1.00  0.00           H
ATOM    826  NH2 ARG A 637      43.630  50.980  71.170  1.00  0.00           N
ATOM    827 HH21 ARG A 637      43.890  50.920  70.200  1.00  0.00           H
ATOM    828 HH22 ARG A 637      44.330  50.900  71.880  1.00  0.00           H
ATOM    829  C   ARG A 637      43.290  44.890  67.880  1.00  0.00           C
ATOM    830  O   ARG A 637      42.640  43.880  68.110  1.00  0.00           O
ATOM    831  N   ILE A 638      43.720  45.050  66.620  1.00  0.00           N
ATOM    832  HN  ILE A 638      44.380  45.760  66.390  1.00  0.00           H
ATOM    833  CA  ILE A 638      43.650  44.010  65.570  1.00  0.00           C
ATOM    834  HA  ILE A 638      43.470  43.020  65.970  1.00  0.00           H
ATOM    835  CB  ILE A 638      42.490  44.320  64.650  1.00  0.00           C
ATOM    836  HB  ILE A 638      42.520  43.610  63.810  1.00  0.00           H
ATOM    837  CG2 ILE A 638      41.120  43.960  65.220  1.00  0.00           C
ATOM    838 HG21 ILE A 638      40.900  44.550  66.140  1.00  0.00           H
ATOM    839 HG22 ILE A 638      40.980  42.910  65.570  1.00  0.00           H
ATOM    840 HG23 ILE A 638      40.300  44.140  64.500  1.00  0.00           H
ATOM    841  CG1 ILE A 638      42.440  45.750  64.160  1.00  0.00           C
ATOM    842 HG11 ILE A 638      43.450  46.000  63.770  1.00  0.00           H
ATOM    843 HG12 ILE A 638      42.200  46.450  64.980  1.00  0.00           H
ATOM    844  CD  ILE A 638      41.490  46.030  62.940  1.00  0.00           C
ATOM    845  HD1 ILE A 638      41.760  45.510  62.010  1.00  0.00           H
ATOM    846  HD2 ILE A 638      41.640  47.070  62.570  1.00  0.00           H
ATOM    847  HD3 ILE A 638      40.440  45.770  63.180  1.00  0.00           H
ATOM    848  C   ILE A 638      45.000  44.080  64.830  1.00  0.00           C
ATOM    849  O   ILE A 638      45.500  45.200  64.700  1.00  0.00           O
ATOM    850  N   SER A 639      45.460  42.960  64.390  1.00  0.00           N
ATOM    851  HN  SER A 639      44.950  42.120  64.560  1.00  0.00           H
ATOM    852  CA  SER A 639      46.790  42.870  63.740  1.00  0.00           C
ATOM    853  HA  SER A 639      46.830  43.840  63.270  1.00  0.00           H
ATOM    854  CB  SER A 639      47.980  42.890  64.740  1.00  0.00           C
ATOM    855  HB1 SER A 639      47.850  42.090  65.490  1.00  0.00           H
ATOM    856  HB2 SER A 639      47.730  43.820  65.300  1.00  0.00           H
ATOM    857  OG  SER A 639      49.320  42.860  64.260  1.00  0.00           O
ATOM    858  HG1 SER A 639      49.310  43.590  63.630  1.00  0.00           H
ATOM    859  C   SER A 639      46.950  41.880  62.630  1.00  0.00           C
ATOM    860  O   SER A 639      46.080  41.640  61.800  1.00  0.00           O
ATOM    861  N   ALA A 640      48.100  41.210  62.570  1.00  0.00           N
ATOM    862  HN  ALA A 640      48.820  41.420  63.210  1.00  0.00           H
ATOM    863  CA  ALA A 640      48.460  40.180  61.560  1.00  0.00           C
ATOM    864  HA  ALA A 640      48.270  40.660  60.610  1.00  0.00           H
ATOM    865  CB  ALA A 640      49.980  39.940  61.440  1.00  0.00           C
ATOM    866  HB1 ALA A 640      50.330  39.460  62.370  1.00  0.00           H
ATOM    867  HB2 ALA A 640      50.430  40.960  61.360  1.00  0.00           H
ATOM    868  HB3 ALA A 640      50.250  39.310  60.570  1.00  0.00           H
ATOM    869  C   ALA A 640      47.730  38.850  61.580  1.00  0.00           C
ATOM    870  O   ALA A 640      47.470  38.340  60.490  1.00  0.00           O
ATOM    871  N   ILE A 641      47.400  38.280  62.750  1.00  0.00           N
ATOM    872  HN  ILE A 641      47.560  38.720  63.620  1.00  0.00           H
ATOM    873  CA  ILE A 641      46.620  37.020  62.820  1.00  0.00           C
ATOM    874  HA  ILE A 641      47.040  36.330  62.120  1.00  0.00           H
ATOM    875  CB  ILE A 641      46.700  36.510  64.280  1.00  0.00           C
ATOM    876  HB  ILE A 641      46.370  37.390  64.880  1.00  0.00           H
ATOM    877  CG2 ILE A 641      45.750  35.310  64.470  1.00  0.00           C
ATOM    878 HG21 ILE A 641      45.910  34.930  65.510  1.00  0.00           H
ATOM    879 HG22 ILE A 641      45.880  34.440  63.790  1.00  0.00           H
ATOM    880 HG23 ILE A 641      44.700  35.660  64.620  1.00  0.00           H
ATOM    881  CG1 ILE A 641      48.060  36.070  64.850  1.00  0.00           C
ATOM    882 HG11 ILE A 641      47.950  35.370  65.710  1.00  0.00           H
ATOM    883 HG12 ILE A 641      48.540  36.990  65.250  1.00  0.00           H
ATOM    884  CD  ILE A 641      49.000  35.460  63.870  1.00  0.00           C
ATOM    885  HD1 ILE A 641      50.070  35.450  64.170  1.00  0.00           H
ATOM    886  HD2 ILE A 641      48.910  36.110  62.980  1.00  0.00           H
ATOM    887  HD3 ILE A 641      48.730  34.420  63.550  1.00  0.00           H
ATOM    888  C   ILE A 641      45.180  37.210  62.330  1.00  0.00           C
ATOM    889  O   ILE A 641      44.700  36.290  61.640  1.00  0.00           O
ATOM    890  N   GLU A 642      44.490  38.310  62.650  1.00  0.00           N
ATOM    891  HN  GLU A 642      44.790  38.960  63.350  1.00  0.00           H
ATOM    892  CA  GLU A 642      43.170  38.660  62.150  1.00  0.00           C
ATOM    893  HA  GLU A 642      42.510  37.820  62.310  1.00  0.00           H
ATOM    894  CB  GLU A 642      42.630  39.950  62.720  1.00  0.00           C
ATOM    895  HB1 GLU A 642      41.600  40.100  62.330  1.00  0.00           H
ATOM    896  HB2 GLU A 642      43.250  40.820  62.430  1.00  0.00           H
ATOM    897  CG  GLU A 642      42.340  39.880  64.250  1.00  0.00           C
ATOM    898  HG1 GLU A 642      42.120  38.810  64.500  1.00  0.00           H
ATOM    899  HG2 GLU A 642      41.510  40.580  64.490  1.00  0.00           H
ATOM    900  CD  GLU A 642      43.550  40.210  65.080  1.00  0.00           C
ATOM    901  OE1 GLU A 642      43.470  40.340  66.350  1.00  0.00           O
ATOM    902  OE2 GLU A 642      44.620  40.320  64.490  1.00  0.00           O
ATOM    903  C   GLU A 642      43.320  38.900  60.610  1.00  0.00           C
ATOM    904  O   GLU A 642      42.390  38.710  59.860  1.00  0.00           O
ATOM    905  N   SER A 643      44.450  39.390  60.160  1.00  0.00           N
ATOM    906  HN  SER A 643      45.130  39.720  60.820  1.00  0.00           H
ATOM    907  CA  SER A 643      44.760  39.530  58.800  1.00  0.00           C
ATOM    908  HA  SER A 643      43.870  39.950  58.370  1.00  0.00           H
ATOM    909  CB  SER A 643      45.990  40.470  58.470  1.00  0.00           C
ATOM    910  HB1 SER A 643      46.120  40.600  57.380  1.00  0.00           H
ATOM    911  HB2 SER A 643      46.920  39.950  58.800  1.00  0.00           H
ATOM    912  OG  SER A 643      45.700  41.780  59.000  1.00  0.00           O
ATOM    913  HG1 SER A 643      45.770  41.740  59.950  1.00  0.00           H
ATOM    914  C   SER A 643      44.860  38.200  58.110  1.00  0.00           C
ATOM    915  O   SER A 643      44.280  37.940  57.040  1.00  0.00           O
ATOM    916  N   LEU A 644      45.560  37.270  58.720  1.00  0.00           N
ATOM    917  HN  LEU A 644      46.030  37.510  59.570  1.00  0.00           H
ATOM    918  CA  LEU A 644      45.670  35.890  58.270  1.00  0.00           C
ATOM    919  HA  LEU A 644      46.030  36.080  57.260  1.00  0.00           H
ATOM    920  CB  LEU A 644      46.770  35.160  58.980  1.00  0.00           C
ATOM    921  HB1 LEU A 644      46.600  34.080  58.810  1.00  0.00           H
ATOM    922  HB2 LEU A 644      46.610  35.330  60.070  1.00  0.00           H
ATOM    923  CG  LEU A 644      48.190  35.500  58.550  1.00  0.00           C
ATOM    924  HG  LEU A 644      48.380  36.580  58.720  1.00  0.00           H
ATOM    925  CD1 LEU A 644      49.260  34.800  59.370  1.00  0.00           C
ATOM    926 HD11 LEU A 644      49.060  33.720  59.400  1.00  0.00           H
ATOM    927 HD12 LEU A 644      49.210  35.190  60.410  1.00  0.00           H
ATOM    928 HD13 LEU A 644      50.290  34.970  59.000  1.00  0.00           H
ATOM    929  CD2 LEU A 644      48.500  35.060  57.180  1.00  0.00           C
ATOM    930 HD21 LEU A 644      49.530  35.360  56.900  1.00  0.00           H
ATOM    931 HD22 LEU A 644      47.820  35.520  56.430  1.00  0.00           H
ATOM    932 HD23 LEU A 644      48.460  33.950  57.220  1.00  0.00           H
ATOM    933  C   LEU A 644      44.260  35.160  58.130  1.00  0.00           C
ATOM    934  O   LEU A 644      43.990  34.530  57.090  1.00  0.00           O
ATOM    935  N   PHE A 645      43.350  35.180  59.180  1.00  0.00           N
ATOM    936  HN  PHE A 645      43.540  35.800  59.940  1.00  0.00           H
ATOM    937  CA  PHE A 645      42.030  34.610  59.150  1.00  0.00           C
ATOM    938  HA  PHE A 645      42.110  33.610  58.760  1.00  0.00           H
ATOM    939  CB  PHE A 645      41.520  34.540  60.600  1.00  0.00           C
ATOM    940  HB1 PHE A 645      41.350  35.570  60.950  1.00  0.00           H
ATOM    941  HB2 PHE A 645      42.320  34.190  61.290  1.00  0.00           H
ATOM    942  CG  PHE A 645      40.270  33.780  60.830  1.00  0.00           C
ATOM    943  CD1 PHE A 645      39.650  34.010  62.100  1.00  0.00           C
ATOM    944  HD1 PHE A 645      40.220  34.590  62.820  1.00  0.00           H
ATOM    945  CE1 PHE A 645      38.540  33.260  62.530  1.00  0.00           C
ATOM    946  HE1 PHE A 645      38.160  33.370  63.530  1.00  0.00           H
ATOM    947  CZ  PHE A 645      38.010  32.330  61.560  1.00  0.00           C
ATOM    948  HZ  PHE A 645      37.110  31.770  61.750  1.00  0.00           H
ATOM    949  CD2 PHE A 645      39.730  32.840  59.940  1.00  0.00           C
ATOM    950  HD2 PHE A 645      40.130  32.620  58.960  1.00  0.00           H
ATOM    951  CE2 PHE A 645      38.540  32.110  60.270  1.00  0.00           C
ATOM    952  HE2 PHE A 645      38.100  31.460  59.530  1.00  0.00           H
ATOM    953  C   PHE A 645      41.120  35.400  58.220  1.00  0.00           C
ATOM    954  O   PHE A 645      40.290  34.850  57.560  1.00  0.00           O
ATOM    955  N   GLY A 646      41.310  36.720  58.100  1.00  0.00           N
ATOM    956  HN  GLY A 646      41.990  37.210  58.640  1.00  0.00           H
ATOM    957  CA  GLY A 646      40.570  37.590  57.270  1.00  0.00           C
ATOM    958  HA1 GLY A 646      40.730  38.610  57.580  1.00  0.00           H
ATOM    959  HA2 GLY A 646      39.570  37.360  57.620  1.00  0.00           H
ATOM    960  C   GLY A 646      40.700  37.400  55.850  1.00  0.00           C
ATOM    961  O   GLY A 646      39.700  37.290  55.090  1.00  0.00           O
ATOM    962  N   ALA A 647      41.990  37.310  55.410  1.00  0.00           N
ATOM    963  HN  ALA A 647      42.790  37.510  55.990  1.00  0.00           H
ATOM    964  CA  ALA A 647      42.300  37.150  54.080  1.00  0.00           C
ATOM    965  HA  ALA A 647      41.760  37.830  53.430  1.00  0.00           H
ATOM    966  CB  ALA A 647      43.820  37.430  53.830  1.00  0.00           C
ATOM    967  HB1 ALA A 647      44.450  36.660  54.310  1.00  0.00           H
ATOM    968  HB2 ALA A 647      43.970  38.440  54.260  1.00  0.00           H
ATOM    969  HB3 ALA A 647      44.040  37.530  52.740  1.00  0.00           H
ATOM    970  C   ALA A 647      41.980  35.730  53.520  1.00  0.00           C
ATOM    971  O   ALA A 647      41.490  35.630  52.390  1.00  0.00           O
ATOM    972  N   SER A 648      42.200  34.750  54.350  1.00  0.00           N
ATOM    973  HN  SER A 648      42.580  34.930  55.250  1.00  0.00           H
ATOM    974  CA  SER A 648      41.760  33.380  54.050  1.00  0.00           C
ATOM    975  HA  SER A 648      41.930  33.230  52.980  1.00  0.00           H
ATOM    976  CB  SER A 648      42.490  32.200  54.720  1.00  0.00           C
ATOM    977  HB1 SER A 648      43.510  32.110  54.290  1.00  0.00           H
ATOM    978  HB2 SER A 648      42.000  31.230  54.500  1.00  0.00           H
ATOM    979  OG  SER A 648      42.380  32.370  56.160  1.00  0.00           O
ATOM    980  HG1 SER A 648      43.010  33.000  56.530  1.00  0.00           H
ATOM    981  C   SER A 648      40.210  33.160  54.050  1.00  0.00           C
ATOM    982  O   SER A 648      39.650  32.400  53.210  1.00  0.00           O
ATOM    983  N   LEU A 649      39.480  33.840  54.980  1.00  0.00           N
ATOM    984  HN  LEU A 649      39.890  34.360  55.720  1.00  0.00           H
ATOM    985  CA  LEU A 649      38.020  33.830  54.960  1.00  0.00           C
ATOM    986  HA  LEU A 649      37.710  32.810  54.850  1.00  0.00           H
ATOM    987  CB  LEU A 649      37.440  34.420  56.240  1.00  0.00           C
ATOM    988  HB1 LEU A 649      38.030  35.270  56.650  1.00  0.00           H
ATOM    989  HB2 LEU A 649      37.670  33.560  56.920  1.00  0.00           H
ATOM    990  CG  LEU A 649      35.940  34.730  56.240  1.00  0.00           C
ATOM    991  HG  LEU A 649      35.850  35.570  55.520  1.00  0.00           H
ATOM    992  CD1 LEU A 649      34.980  33.680  55.680  1.00  0.00           C
ATOM    993 HD11 LEU A 649      35.400  33.150  54.800  1.00  0.00           H
ATOM    994 HD12 LEU A 649      33.920  33.990  55.540  1.00  0.00           H
ATOM    995 HD13 LEU A 649      34.940  32.960  56.520  1.00  0.00           H
ATOM    996  CD2 LEU A 649      35.480  35.170  57.660  1.00  0.00           C
ATOM    997 HD21 LEU A 649      35.980  36.060  58.090  1.00  0.00           H
ATOM    998 HD22 LEU A 649      35.680  34.380  58.420  1.00  0.00           H
ATOM    999 HD23 LEU A 649      34.390  35.380  57.610  1.00  0.00           H
ATOM   1000  C   LEU A 649      37.460  34.460  53.690  1.00  0.00           C
ATOM   1001  O   LEU A 649      36.650  33.890  52.920  1.00  0.00           O
ATOM   1002  N   THR A 650      37.870  35.700  53.260  1.00  0.00           N
ATOM   1003  HN  THR A 650      38.540  36.170  53.840  1.00  0.00           H
ATOM   1004  CA  THR A 650      37.410  36.410  52.140  1.00  0.00           C
ATOM   1005  HA  THR A 650      36.330  36.450  52.080  1.00  0.00           H
ATOM   1006  CB  THR A 650      38.040  37.820  52.060  1.00  0.00           C
ATOM   1007  HB  THR A 650      39.070  37.900  51.690  1.00  0.00           H
ATOM   1008  OG1 THR A 650      38.020  38.570  53.280  1.00  0.00           O
ATOM   1009  HG1 THR A 650      38.500  38.010  53.920  1.00  0.00           H
ATOM   1010  CG2 THR A 650      37.300  38.860  51.140  1.00  0.00           C
ATOM   1011 HG21 THR A 650      37.880  39.800  51.020  1.00  0.00           H
ATOM   1012 HG22 THR A 650      36.240  38.920  51.440  1.00  0.00           H
ATOM   1013 HG23 THR A 650      37.280  38.470  50.100  1.00  0.00           H
ATOM   1014  C   THR A 650      37.780  35.680  50.860  1.00  0.00           C
ATOM   1015  O   THR A 650      37.000  35.530  49.880  1.00  0.00           O
ATOM   1016  N   GLY A 651      39.080  35.280  50.850  1.00  0.00           N
ATOM   1017  HN  GLY A 651      39.700  35.390  51.620  1.00  0.00           H
ATOM   1018  CA  GLY A 651      39.730  34.630  49.740  1.00  0.00           C
ATOM   1019  HA1 GLY A 651      40.760  34.490  50.020  1.00  0.00           H
ATOM   1020  HA2 GLY A 651      39.680  35.310  48.910  1.00  0.00           H
ATOM   1021  C   GLY A 651      39.310  33.290  49.340  1.00  0.00           C
ATOM   1022  O   GLY A 651      39.140  33.030  48.150  1.00  0.00           O
ATOM   1023  N   ILE A 652      39.010  32.400  50.260  1.00  0.00           N
ATOM   1024  HN  ILE A 652      38.950  32.520  51.250  1.00  0.00           H
ATOM   1025  CA  ILE A 652      38.280  31.240  49.830  1.00  0.00           C
ATOM   1026  HA  ILE A 652      38.960  30.740  49.160  1.00  0.00           H
ATOM   1027  CB  ILE A 652      38.340  30.170  50.930  1.00  0.00           C
ATOM   1028  HB  ILE A 652      37.930  30.700  51.820  1.00  0.00           H
ATOM   1029  CG2 ILE A 652      37.430  28.980  50.640  1.00  0.00           C
ATOM   1030 HG21 ILE A 652      37.450  28.300  51.520  1.00  0.00           H
ATOM   1031 HG22 ILE A 652      37.880  28.500  49.740  1.00  0.00           H
ATOM   1032 HG23 ILE A 652      36.360  29.240  50.510  1.00  0.00           H
ATOM   1033  CG1 ILE A 652      39.870  29.930  51.180  1.00  0.00           C
ATOM   1034 HG11 ILE A 652      40.360  30.830  51.610  1.00  0.00           H
ATOM   1035 HG12 ILE A 652      40.420  29.830  50.220  1.00  0.00           H
ATOM   1036  CD  ILE A 652      40.160  28.690  52.140  1.00  0.00           C
ATOM   1037  HD1 ILE A 652      39.480  28.790  53.020  1.00  0.00           H
ATOM   1038  HD2 ILE A 652      41.230  28.770  52.420  1.00  0.00           H
ATOM   1039  HD3 ILE A 652      39.980  27.740  51.590  1.00  0.00           H
ATOM   1040  C   ILE A 652      36.900  31.350  49.130  1.00  0.00           C
ATOM   1041  O   ILE A 652      36.850  30.930  47.950  1.00  0.00           O
ATOM   1042  N   ALA A 653      35.880  32.080  49.650  1.00  0.00           N
ATOM   1043  HN  ALA A 653      36.060  32.570  50.500  1.00  0.00           H
ATOM   1044  CA  ALA A 653      34.640  32.300  48.970  1.00  0.00           C
ATOM   1045  HA  ALA A 653      34.240  31.310  48.810  1.00  0.00           H
ATOM   1046  CB  ALA A 653      33.650  33.060  49.890  1.00  0.00           C
ATOM   1047  HB1 ALA A 653      33.900  34.140  49.990  1.00  0.00           H
ATOM   1048  HB2 ALA A 653      33.680  32.700  50.940  1.00  0.00           H
ATOM   1049  HB3 ALA A 653      32.610  33.040  49.470  1.00  0.00           H
ATOM   1050  C   ALA A 653      34.720  32.900  47.600  1.00  0.00           C
ATOM   1051  O   ALA A 653      34.040  32.570  46.630  1.00  0.00           O
ATOM   1052  N   TYR A 654      35.630  33.870  47.510  1.00  0.00           N
ATOM   1053  HN  TYR A 654      36.070  34.240  48.320  1.00  0.00           H
ATOM   1054  CA  TYR A 654      35.910  34.650  46.340  1.00  0.00           C
ATOM   1055  HA  TYR A 654      34.970  35.020  45.940  1.00  0.00           H
ATOM   1056  CB  TYR A 654      36.750  35.930  46.710  1.00  0.00           C
ATOM   1057  HB1 TYR A 654      37.700  35.570  47.150  1.00  0.00           H
ATOM   1058  HB2 TYR A 654      36.350  36.590  47.510  1.00  0.00           H
ATOM   1059  CG  TYR A 654      37.150  36.870  45.650  1.00  0.00           C
ATOM   1060  CD1 TYR A 654      38.100  36.650  44.650  1.00  0.00           C
ATOM   1061  HD1 TYR A 654      38.700  35.760  44.690  1.00  0.00           H
ATOM   1062  CE1 TYR A 654      38.500  37.580  43.680  1.00  0.00           C
ATOM   1063  HE1 TYR A 654      39.380  37.390  43.090  1.00  0.00           H
ATOM   1064  CZ  TYR A 654      37.890  38.840  43.710  1.00  0.00           C
ATOM   1065  OH  TYR A 654      38.370  39.910  42.830  1.00  0.00           O
ATOM   1066  HH  TYR A 654      39.160  39.500  42.450  1.00  0.00           H
ATOM   1067  CD2 TYR A 654      36.480  38.100  45.540  1.00  0.00           C
ATOM   1068  HD2 TYR A 654      35.720  38.360  46.270  1.00  0.00           H
ATOM   1069  CE2 TYR A 654      36.860  39.140  44.620  1.00  0.00           C
ATOM   1070  HE2 TYR A 654      36.300  40.070  44.580  1.00  0.00           H
ATOM   1071  C   TYR A 654      36.650  33.820  45.260  1.00  0.00           C
ATOM   1072  O   TYR A 654      36.240  33.870  44.110  1.00  0.00           O
ATOM   1073  N   SER A 655      37.690  33.050  45.620  1.00  0.00           N
ATOM   1074  HN  SER A 655      38.050  33.090  46.550  1.00  0.00           H
ATOM   1075  CA  SER A 655      38.330  32.120  44.660  1.00  0.00           C
ATOM   1076  HA  SER A 655      38.690  32.520  43.730  1.00  0.00           H
ATOM   1077  CB  SER A 655      39.590  31.460  45.280  1.00  0.00           C
ATOM   1078  HB1 SER A 655      40.280  32.310  45.440  1.00  0.00           H
ATOM   1079  HB2 SER A 655      40.060  30.690  44.620  1.00  0.00           H
ATOM   1080  OG  SER A 655      39.350  30.880  46.530  1.00  0.00           O
ATOM   1081  HG1 SER A 655      39.150  31.550  47.170  1.00  0.00           H
ATOM   1082  C   SER A 655      37.480  30.910  44.260  1.00  0.00           C
ATOM   1083  O   SER A 655      37.350  30.650  43.060  1.00  0.00           O
ATOM   1084  N   LEU A 656      36.800  30.250  45.250  1.00  0.00           N
ATOM   1085  HN  LEU A 656      37.010  30.610  46.150  1.00  0.00           H
ATOM   1086  CA  LEU A 656      35.950  29.120  44.950  1.00  0.00           C
ATOM   1087  HA  LEU A 656      36.630  28.350  44.580  1.00  0.00           H
ATOM   1088  CB  LEU A 656      35.440  28.500  46.320  1.00  0.00           C
ATOM   1089  HB1 LEU A 656      34.940  29.330  46.840  1.00  0.00           H
ATOM   1090  HB2 LEU A 656      36.290  28.260  47.000  1.00  0.00           H
ATOM   1091  CG  LEU A 656      34.570  27.250  46.220  1.00  0.00           C
ATOM   1092  HG  LEU A 656      33.770  27.560  45.510  1.00  0.00           H
ATOM   1093  CD1 LEU A 656      35.460  26.080  45.810  1.00  0.00           C
ATOM   1094 HD11 LEU A 656      34.960  25.090  45.820  1.00  0.00           H
ATOM   1095 HD12 LEU A 656      36.290  26.070  46.550  1.00  0.00           H
ATOM   1096 HD13 LEU A 656      35.940  26.230  44.810  1.00  0.00           H
ATOM   1097  CD2 LEU A 656      33.840  26.840  47.530  1.00  0.00           C
ATOM   1098 HD21 LEU A 656      33.030  27.550  47.750  1.00  0.00           H
ATOM   1099 HD22 LEU A 656      34.530  26.900  48.400  1.00  0.00           H
ATOM   1100 HD23 LEU A 656      33.420  25.810  47.580  1.00  0.00           H
ATOM   1101  C   LEU A 656      34.820  29.360  44.070  1.00  0.00           C
ATOM   1102  O   LEU A 656      34.540  28.630  43.140  1.00  0.00           O
ATOM   1103  N   PHE A 657      34.080  30.390  44.310  1.00  0.00           N
ATOM   1104  HN  PHE A 657      34.250  30.910  45.130  1.00  0.00           H
ATOM   1105  CA  PHE A 657      32.930  30.760  43.530  1.00  0.00           C
ATOM   1106  HA  PHE A 657      32.480  29.910  43.040  1.00  0.00           H
ATOM   1107  CB  PHE A 657      31.890  31.430  44.440  1.00  0.00           C
ATOM   1108  HB1 PHE A 657      31.070  31.760  43.770  1.00  0.00           H
ATOM   1109  HB2 PHE A 657      32.340  32.270  45.000  1.00  0.00           H
ATOM   1110  CG  PHE A 657      31.210  30.440  45.400  1.00  0.00           C
ATOM   1111  CD1 PHE A 657      31.200  28.980  45.390  1.00  0.00           C
ATOM   1112  HD1 PHE A 657      31.760  28.520  44.600  1.00  0.00           H
ATOM   1113  CE1 PHE A 657      30.570  28.130  46.300  1.00  0.00           C
ATOM   1114  HE1 PHE A 657      30.610  27.060  46.210  1.00  0.00           H
ATOM   1115  CZ  PHE A 657      29.970  28.780  47.390  1.00  0.00           C
ATOM   1116  HZ  PHE A 657      29.370  28.150  48.020  1.00  0.00           H
ATOM   1117  CD2 PHE A 657      30.500  30.940  46.540  1.00  0.00           C
ATOM   1118  HD2 PHE A 657      30.360  32.000  46.680  1.00  0.00           H
ATOM   1119  CE2 PHE A 657      29.810  30.140  47.490  1.00  0.00           C
ATOM   1120  HE2 PHE A 657      29.370  30.700  48.300  1.00  0.00           H
ATOM   1121  C   PHE A 657      33.390  31.730  42.390  1.00  0.00           C
ATOM   1122  O   PHE A 657      32.480  32.240  41.700  1.00  0.00           O
ATOM   1123  N   ALA A 658      34.730  31.880  42.190  1.00  0.00           N
ATOM   1124  HN  ALA A 658      35.360  31.360  42.760  1.00  0.00           H
ATOM   1125  CA  ALA A 658      35.480  32.600  41.200  1.00  0.00           C
ATOM   1126  HA  ALA A 658      36.510  32.660  41.500  1.00  0.00           H
ATOM   1127  CB  ALA A 658      35.360  31.660  39.930  1.00  0.00           C
ATOM   1128  HB1 ALA A 658      34.290  31.630  39.630  1.00  0.00           H
ATOM   1129  HB2 ALA A 658      35.750  30.670  40.270  1.00  0.00           H
ATOM   1130  HB3 ALA A 658      35.920  31.860  38.990  1.00  0.00           H
ATOM   1131  C   ALA A 658      34.910  34.000  40.870  1.00  0.00           C
ATOM   1132  O   ALA A 658      34.500  34.310  39.730  1.00  0.00           O
ATOM   1133  N   GLY A 659      35.090  34.870  41.830  1.00  0.00           N
ATOM   1134  HN  GLY A 659      35.570  34.490  42.630  1.00  0.00           H
ATOM   1135  CA  GLY A 659      34.560  36.280  41.790  1.00  0.00           C
ATOM   1136  HA1 GLY A 659      34.890  36.810  42.660  1.00  0.00           H
ATOM   1137  HA2 GLY A 659      33.500  36.280  41.600  1.00  0.00           H
ATOM   1138  C   GLY A 659      34.990  36.960  40.590  1.00  0.00           C
ATOM   1139  O   GLY A 659      34.230  37.520  39.820  1.00  0.00           O
ATOM   1140  N   GLN A 660      36.350  36.850  40.420  1.00  0.00           N
ATOM   1141  HN  GLN A 660      36.750  36.330  41.180  1.00  0.00           H
ATOM   1142  CA  GLN A 660      37.130  37.030  39.250  1.00  0.00           C
ATOM   1143  HA  GLN A 660      36.550  36.600  38.460  1.00  0.00           H
ATOM   1144  CB  GLN A 660      37.410  38.510  38.880  1.00  0.00           C
ATOM   1145  HB1 GLN A 660      38.320  38.870  39.380  1.00  0.00           H
ATOM   1146  HB2 GLN A 660      36.610  39.070  39.420  1.00  0.00           H
ATOM   1147  CG  GLN A 660      37.530  38.950  37.420  1.00  0.00           C
ATOM   1148  HG1 GLN A 660      37.570  40.060  37.360  1.00  0.00           H
ATOM   1149  HG2 GLN A 660      36.620  38.590  36.900  1.00  0.00           H
ATOM   1150  CD  GLN A 660      38.730  38.390  36.620  1.00  0.00           C
ATOM   1151  OE1 GLN A 660      39.730  37.940  37.170  1.00  0.00           O
ATOM   1152  NE2 GLN A 660      38.670  38.520  35.320  1.00  0.00           N
ATOM   1153 HE21 GLN A 660      39.460  38.390  34.730  1.00  0.00           H
ATOM   1154 HE22 GLN A 660      37.860  38.620  34.760  1.00  0.00           H
ATOM   1155  C   GLN A 660      38.410  36.180  39.300  1.00  0.00           C
ATOM   1156  O   GLN A 660      39.420  36.500  40.020  1.00  0.00           O
ATOM   1157  N   PRO A 661      38.520  35.060  38.690  1.00  0.00           N
ATOM   1158  CD  PRO A 661      37.440  34.450  37.940  1.00  0.00           C
ATOM   1159  HD1 PRO A 661      37.160  35.110  37.090  1.00  0.00           H
ATOM   1160  HD2 PRO A 661      36.590  34.210  38.630  1.00  0.00           H
ATOM   1161  CA  PRO A 661      39.540  34.070  39.080  1.00  0.00           C
ATOM   1162  HA  PRO A 661      39.660  34.100  40.160  1.00  0.00           H
ATOM   1163  CB  PRO A 661      38.880  32.760  38.610  1.00  0.00           C
ATOM   1164  HB1 PRO A 661      38.140  32.400  39.340  1.00  0.00           H
ATOM   1165  HB2 PRO A 661      39.580  31.930  38.380  1.00  0.00           H
ATOM   1166  CG  PRO A 661      38.070  33.220  37.380  1.00  0.00           C
ATOM   1167  HG1 PRO A 661      38.800  33.480  36.580  1.00  0.00           H
ATOM   1168  HG2 PRO A 661      37.340  32.520  36.910  1.00  0.00           H
ATOM   1169  C   PRO A 661      40.870  34.280  38.330  1.00  0.00           C
ATOM   1170  O   PRO A 661      41.720  33.420  38.340  1.00  0.00           O
ATOM   1171  N   LEU A 662      41.100  35.430  37.710  1.00  0.00           N
ATOM   1172  HN  LEU A 662      40.350  36.090  37.770  1.00  0.00           H
ATOM   1173  CA  LEU A 662      42.420  35.920  37.370  1.00  0.00           C
ATOM   1174  HA  LEU A 662      43.100  35.100  37.460  1.00  0.00           H
ATOM   1175  CB  LEU A 662      42.560  36.550  35.930  1.00  0.00           C
ATOM   1176  HB1 LEU A 662      43.510  37.070  35.710  1.00  0.00           H
ATOM   1177  HB2 LEU A 662      41.770  37.340  35.890  1.00  0.00           H
ATOM   1178  CG  LEU A 662      42.360  35.560  34.790  1.00  0.00           C
ATOM   1179  HG  LEU A 662      41.410  35.030  35.040  1.00  0.00           H
ATOM   1180  CD1 LEU A 662      42.210  36.420  33.490  1.00  0.00           C
ATOM   1181 HD11 LEU A 662      42.870  37.310  33.560  1.00  0.00           H
ATOM   1182 HD12 LEU A 662      41.160  36.770  33.440  1.00  0.00           H
ATOM   1183 HD13 LEU A 662      42.420  35.860  32.570  1.00  0.00           H
ATOM   1184  CD2 LEU A 662      43.550  34.700  34.660  1.00  0.00           C
ATOM   1185 HD21 LEU A 662      43.680  34.010  35.530  1.00  0.00           H
ATOM   1186 HD22 LEU A 662      44.470  35.340  34.660  1.00  0.00           H
ATOM   1187 HD23 LEU A 662      43.510  34.070  33.750  1.00  0.00           H
ATOM   1188  C   LEU A 662      42.910  36.920  38.450  1.00  0.00           C
ATOM   1189  O   LEU A 662      44.100  37.170  38.510  1.00  0.00           O
ATOM   1190  N   THR A 663      42.010  37.630  39.210  1.00  0.00           N
ATOM   1191  HN  THR A 663      41.060  37.360  39.280  1.00  0.00           H
ATOM   1192  CA  THR A 663      42.540  38.530  40.250  1.00  0.00           C
ATOM   1193  HA  THR A 663      43.400  39.100  39.910  1.00  0.00           H
ATOM   1194  CB  THR A 663      41.670  39.630  40.790  1.00  0.00           C
ATOM   1195  HB  THR A 663      42.210  40.220  41.550  1.00  0.00           H
ATOM   1196  OG1 THR A 663      40.550  39.110  41.400  1.00  0.00           O
ATOM   1197  HG1 THR A 663      40.330  38.330  40.870  1.00  0.00           H
ATOM   1198  CG2 THR A 663      41.130  40.510  39.730  1.00  0.00           C
ATOM   1199 HG21 THR A 663      40.630  41.410  40.130  1.00  0.00           H
ATOM   1200 HG22 THR A 663      40.310  39.980  39.200  1.00  0.00           H
ATOM   1201 HG23 THR A 663      41.900  40.830  38.980  1.00  0.00           H
ATOM   1202  C   THR A 663      43.020  37.740  41.460  1.00  0.00           C
ATOM   1203  O   THR A 663      42.630  36.570  41.700  1.00  0.00           O
ATOM   1204  N   ILE A 664      43.880  38.400  42.310  1.00  0.00           N
ATOM   1205  HN  ILE A 664      44.200  39.270  41.950  1.00  0.00           H
ATOM   1206  CA  ILE A 664      44.290  37.890  43.610  1.00  0.00           C
ATOM   1207  HA  ILE A 664      43.730  37.020  43.890  1.00  0.00           H
ATOM   1208  CB  ILE A 664      45.740  37.490  43.760  1.00  0.00           C
ATOM   1209  HB  ILE A 664      46.420  38.340  43.540  1.00  0.00           H
ATOM   1210  CG2 ILE A 664      46.140  36.980  45.130  1.00  0.00           C
ATOM   1211 HG21 ILE A 664      46.000  37.730  45.920  1.00  0.00           H
ATOM   1212 HG22 ILE A 664      47.200  36.660  45.250  1.00  0.00           H
ATOM   1213 HG23 ILE A 664      45.480  36.160  45.520  1.00  0.00           H
ATOM   1214  CG1 ILE A 664      46.030  36.470  42.570  1.00  0.00           C
ATOM   1215 HG11 ILE A 664      47.130  36.280  42.570  1.00  0.00           H
ATOM   1216 HG12 ILE A 664      45.710  36.800  41.560  1.00  0.00           H
ATOM   1217  CD  ILE A 664      45.420  35.130  42.880  1.00  0.00           C
ATOM   1218  HD1 ILE A 664      45.760  34.710  43.850  1.00  0.00           H
ATOM   1219  HD2 ILE A 664      45.570  34.350  42.100  1.00  0.00           H
ATOM   1220  HD3 ILE A 664      44.300  35.140  42.970  1.00  0.00           H
ATOM   1221  C   ILE A 664      43.940  39.100  44.560  1.00  0.00           C
ATOM   1222  O   ILE A 664      44.150  40.250  44.200  1.00  0.00           O
ATOM   1223  N   LEU A 665      43.240  38.770  45.670  1.00  0.00           N
ATOM   1224  HN  LEU A 665      42.910  37.840  45.800  1.00  0.00           H
ATOM   1225  CA  LEU A 665      42.990  39.700  46.790  1.00  0.00           C
ATOM   1226  HA  LEU A 665      42.530  40.570  46.340  1.00  0.00           H
ATOM   1227  CB  LEU A 665      41.990  39.230  47.860  1.00  0.00           C
ATOM   1228  HB1 LEU A 665      41.830  40.030  48.610  1.00  0.00           H
ATOM   1229  HB2 LEU A 665      42.500  38.310  48.230  1.00  0.00           H
ATOM   1230  CG  LEU A 665      40.590  38.840  47.430  1.00  0.00           C
ATOM   1231  HG  LEU A 665      40.620  37.860  46.910  1.00  0.00           H
ATOM   1232  CD1 LEU A 665      39.560  38.870  48.580  1.00  0.00           C
ATOM   1233 HD11 LEU A 665      38.550  38.650  48.180  1.00  0.00           H
ATOM   1234 HD12 LEU A 665      39.520  39.860  49.070  1.00  0.00           H
ATOM   1235 HD13 LEU A 665      39.860  38.060  49.280  1.00  0.00           H
ATOM   1236  CD2 LEU A 665      40.010  39.830  46.430  1.00  0.00           C
ATOM   1237 HD21 LEU A 665      38.950  39.530  46.360  1.00  0.00           H
ATOM   1238 HD22 LEU A 665      40.580  39.940  45.480  1.00  0.00           H
ATOM   1239 HD23 LEU A 665      39.950  40.780  46.990  1.00  0.00           H
ATOM   1240  C   LEU A 665      44.340  40.090  47.470  1.00  0.00           C
ATOM   1241  O   LEU A 665      45.130  39.180  47.790  1.00  0.00           O
ATOM   1242  N   GLY A 666      44.670  41.330  47.750  1.00  0.00           N
ATOM   1243  HN  GLY A 666      44.020  42.070  47.560  1.00  0.00           H
ATOM   1244  CA  GLY A 666      45.870  41.740  48.460  1.00  0.00           C
ATOM   1245  HA1 GLY A 666      46.510  42.290  47.800  1.00  0.00           H
ATOM   1246  HA2 GLY A 666      46.300  40.920  49.020  1.00  0.00           H
ATOM   1247  C   GLY A 666      45.490  42.820  49.370  1.00  0.00           C
ATOM   1248  O   GLY A 666      44.330  43.220  49.510  1.00  0.00           O
ATOM   1249  N   SER A 667      46.520  43.420  50.050  1.00  0.00           N
ATOM   1250  HN  SER A 667      47.410  43.000  49.920  1.00  0.00           H
ATOM   1251  CA  SER A 667      46.260  44.530  50.950  1.00  0.00           C
ATOM   1252  HA  SER A 667      45.250  44.370  51.300  1.00  0.00           H
ATOM   1253  CB  SER A 667      47.310  44.630  52.180  1.00  0.00           C
ATOM   1254  HB1 SER A 667      47.040  43.810  52.890  1.00  0.00           H
ATOM   1255  HB2 SER A 667      47.200  45.550  52.780  1.00  0.00           H
ATOM   1256  OG  SER A 667      48.610  44.240  51.710  1.00  0.00           O
ATOM   1257  HG1 SER A 667      49.160  45.020  51.710  1.00  0.00           H
ATOM   1258  C   SER A 667      46.360  45.820  50.270  1.00  0.00           C
ATOM   1259  O   SER A 667      47.010  45.960  49.270  1.00  0.00           O
ATOM   1260  N   THR A 668      45.740  46.880  50.930  1.00  0.00           N
ATOM   1261  HN  THR A 668      45.250  46.710  51.770  1.00  0.00           H
ATOM   1262  CA  THR A 668      45.810  48.230  50.300  1.00  0.00           C
ATOM   1263  HA  THR A 668      46.640  48.230  49.620  1.00  0.00           H
ATOM   1264  CB  THR A 668      44.510  48.460  49.470  1.00  0.00           C
ATOM   1265  HB  THR A 668      44.220  47.480  49.030  1.00  0.00           H
ATOM   1266  OG1 THR A 668      44.640  49.370  48.390  1.00  0.00           O
ATOM   1267  HG1 THR A 668      43.810  49.340  47.920  1.00  0.00           H
ATOM   1268  CG2 THR A 668      43.330  48.910  50.340  1.00  0.00           C
ATOM   1269 HG21 THR A 668      43.140  48.130  51.100  1.00  0.00           H
ATOM   1270 HG22 THR A 668      42.380  48.860  49.760  1.00  0.00           H
ATOM   1271 HG23 THR A 668      43.470  49.900  50.820  1.00  0.00           H
ATOM   1272  C   THR A 668      46.110  49.360  51.220  1.00  0.00           C
ATOM   1273  O   THR A 668      45.640  49.380  52.360  1.00  0.00           O
ATOM   1274  N   GLY A 669      47.020  50.270  50.830  1.00  0.00           N
ATOM   1275  HN  GLY A 669      47.600  50.040  50.030  1.00  0.00           H
ATOM   1276  CA  GLY A 669      47.440  51.450  51.530  1.00  0.00           C
ATOM   1277  HA1 GLY A 669      48.160  51.990  50.930  1.00  0.00           H
ATOM   1278  HA2 GLY A 669      47.920  51.150  52.460  1.00  0.00           H
ATOM   1279  C   GLY A 669      46.350  52.500  51.910  1.00  0.00           C
ATOM   1280  O   GLY A 669      46.400  53.110  52.960  1.00  0.00           O
ATOM   1281  N   PRO A 670      45.300  52.730  51.090  1.00  0.00           N
ATOM   1282  CD  PRO A 670      45.300  52.580  49.610  1.00  0.00           C
ATOM   1283  HD1 PRO A 670      44.920  51.550  49.470  1.00  0.00           H
ATOM   1284  HD2 PRO A 670      46.310  52.690  49.160  1.00  0.00           H
ATOM   1285  CA  PRO A 670      44.250  53.700  51.450  1.00  0.00           C
ATOM   1286  HA  PRO A 670      44.720  54.640  51.670  1.00  0.00           H
ATOM   1287  CB  PRO A 670      43.360  53.900  50.160  1.00  0.00           C
ATOM   1288  HB1 PRO A 670      42.960  54.930  50.140  1.00  0.00           H
ATOM   1289  HB2 PRO A 670      42.490  53.210  50.140  1.00  0.00           H
ATOM   1290  CG  PRO A 670      44.280  53.560  49.030  1.00  0.00           C
ATOM   1291  HG1 PRO A 670      43.790  53.160  48.120  1.00  0.00           H
ATOM   1292  HG2 PRO A 670      44.880  54.440  48.700  1.00  0.00           H
ATOM   1293  C   PRO A 670      43.350  53.270  52.510  1.00  0.00           C
ATOM   1294  O   PRO A 670      43.070  54.080  53.370  1.00  0.00           O
ATOM   1295  N   VAL A 671      42.960  51.940  52.460  1.00  0.00           N
ATOM   1296  HN  VAL A 671      43.260  51.290  51.780  1.00  0.00           H
ATOM   1297  CA  VAL A 671      42.270  51.350  53.580  1.00  0.00           C
ATOM   1298  HA  VAL A 671      41.400  51.970  53.710  1.00  0.00           H
ATOM   1299  CB  VAL A 671      41.820  49.870  53.360  1.00  0.00           C
ATOM   1300  HB  VAL A 671      42.590  49.280  52.800  1.00  0.00           H
ATOM   1301  CG1 VAL A 671      41.370  49.140  54.640  1.00  0.00           C
ATOM   1302 HG11 VAL A 671      41.190  48.050  54.550  1.00  0.00           H
ATOM   1303 HG12 VAL A 671      40.410  49.570  55.000  1.00  0.00           H
ATOM   1304 HG13 VAL A 671      41.950  49.350  55.560  1.00  0.00           H
ATOM   1305  CG2 VAL A 671      40.740  49.950  52.250  1.00  0.00           C
ATOM   1306 HG21 VAL A 671      39.840  50.520  52.570  1.00  0.00           H
ATOM   1307 HG22 VAL A 671      40.400  48.890  52.160  1.00  0.00           H
ATOM   1308 HG23 VAL A 671      41.090  50.350  51.270  1.00  0.00           H
ATOM   1309  C   VAL A 671      43.060  51.560  54.850  1.00  0.00           C
ATOM   1310  O   VAL A 671      42.470  51.900  55.890  1.00  0.00           O
ATOM   1311  N   LEU A 672      44.390  51.330  54.880  1.00  0.00           N
ATOM   1312  HN  LEU A 672      44.880  51.020  54.080  1.00  0.00           H
ATOM   1313  CA  LEU A 672      45.090  51.560  56.120  1.00  0.00           C
ATOM   1314  HA  LEU A 672      44.710  50.940  56.920  1.00  0.00           H
ATOM   1315  CB  LEU A 672      46.550  51.070  55.910  1.00  0.00           C
ATOM   1316  HB1 LEU A 672      47.030  51.710  55.130  1.00  0.00           H
ATOM   1317  HB2 LEU A 672      46.520  50.060  55.450  1.00  0.00           H
ATOM   1318  CG  LEU A 672      47.520  51.100  57.100  1.00  0.00           C
ATOM   1319  HG  LEU A 672      47.470  52.120  57.560  1.00  0.00           H
ATOM   1320  CD1 LEU A 672      47.220  50.030  58.130  1.00  0.00           C
ATOM   1321 HD11 LEU A 672      47.940  49.920  58.970  1.00  0.00           H
ATOM   1322 HD12 LEU A 672      47.150  49.050  57.600  1.00  0.00           H
ATOM   1323 HD13 LEU A 672      46.210  50.190  58.590  1.00  0.00           H
ATOM   1324  CD2 LEU A 672      49.020  50.960  56.690  1.00  0.00           C
ATOM   1325 HD21 LEU A 672      49.620  51.140  57.610  1.00  0.00           H
ATOM   1326 HD22 LEU A 672      49.270  51.680  55.870  1.00  0.00           H
ATOM   1327 HD23 LEU A 672      49.170  49.980  56.200  1.00  0.00           H
ATOM   1328  C   LEU A 672      45.110  52.970  56.740  1.00  0.00           C
ATOM   1329  O   LEU A 672      45.060  53.110  57.950  1.00  0.00           O
ATOM   1330  N   VAL A 673      45.210  53.970  55.790  1.00  0.00           N
ATOM   1331  HN  VAL A 673      45.450  53.780  54.840  1.00  0.00           H
ATOM   1332  CA  VAL A 673      44.970  55.360  55.980  1.00  0.00           C
ATOM   1333  HA  VAL A 673      45.610  55.680  56.790  1.00  0.00           H
ATOM   1334  CB  VAL A 673      45.390  56.270  54.850  1.00  0.00           C
ATOM   1335  HB  VAL A 673      44.830  55.940  53.940  1.00  0.00           H
ATOM   1336  CG1 VAL A 673      45.160  57.720  55.000  1.00  0.00           C
ATOM   1337 HG11 VAL A 673      45.580  58.080  55.960  1.00  0.00           H
ATOM   1338 HG12 VAL A 673      44.090  58.050  55.030  1.00  0.00           H
ATOM   1339 HG13 VAL A 673      45.580  58.310  54.170  1.00  0.00           H
ATOM   1340  CG2 VAL A 673      46.950  56.140  54.500  1.00  0.00           C
ATOM   1341 HG21 VAL A 673      47.260  55.080  54.490  1.00  0.00           H
ATOM   1342 HG22 VAL A 673      47.590  56.610  55.280  1.00  0.00           H
ATOM   1343 HG23 VAL A 673      47.150  56.600  53.510  1.00  0.00           H
ATOM   1344  C   VAL A 673      43.550  55.650  56.500  1.00  0.00           C
ATOM   1345  O   VAL A 673      43.440  56.270  57.500  1.00  0.00           O
ATOM   1346  N   PHE A 674      42.460  55.150  55.900  1.00  0.00           N
ATOM   1347  HN  PHE A 674      42.550  54.690  55.030  1.00  0.00           H
ATOM   1348  CA  PHE A 674      41.070  55.270  56.470  1.00  0.00           C
ATOM   1349  HA  PHE A 674      40.910  56.320  56.670  1.00  0.00           H
ATOM   1350  CB  PHE A 674      40.080  54.770  55.440  1.00  0.00           C
ATOM   1351  HB1 PHE A 674      40.120  53.680  55.190  1.00  0.00           H
ATOM   1352  HB2 PHE A 674      40.310  55.410  54.570  1.00  0.00           H
ATOM   1353  CG  PHE A 674      38.640  55.160  55.830  1.00  0.00           C
ATOM   1354  CD1 PHE A 674      38.290  56.510  55.790  1.00  0.00           C
ATOM   1355  HD1 PHE A 674      39.130  57.140  55.550  1.00  0.00           H
ATOM   1356  CE1 PHE A 674      36.980  56.930  56.140  1.00  0.00           C
ATOM   1357  HE1 PHE A 674      36.750  57.980  56.240  1.00  0.00           H
ATOM   1358  CZ  PHE A 674      36.040  55.970  56.480  1.00  0.00           C
ATOM   1359  HZ  PHE A 674      35.010  56.180  56.770  1.00  0.00           H
ATOM   1360  CD2 PHE A 674      37.730  54.210  56.260  1.00  0.00           C
ATOM   1361  HD2 PHE A 674      37.900  53.160  56.080  1.00  0.00           H
ATOM   1362  CE2 PHE A 674      36.400  54.600  56.550  1.00  0.00           C
ATOM   1363  HE2 PHE A 674      35.800  53.860  57.070  1.00  0.00           H
ATOM   1364  C   PHE A 674      40.920  54.640  57.810  1.00  0.00           C
ATOM   1365  O   PHE A 674      40.340  55.260  58.690  1.00  0.00           O
ATOM   1366  N   GLU A 675      41.450  53.430  58.070  1.00  0.00           N
ATOM   1367  HN  GLU A 675      41.960  52.910  57.390  1.00  0.00           H
ATOM   1368  CA  GLU A 675      41.370  52.750  59.350  1.00  0.00           C
ATOM   1369  HA  GLU A 675      40.320  52.610  59.610  1.00  0.00           H
ATOM   1370  CB  GLU A 675      42.080  51.350  59.430  1.00  0.00           C
ATOM   1371  HB1 GLU A 675      42.100  51.010  60.490  1.00  0.00           H
ATOM   1372  HB2 GLU A 675      43.110  51.520  59.050  1.00  0.00           H
ATOM   1373  CG  GLU A 675      41.370  50.170  58.640  1.00  0.00           C
ATOM   1374  HG1 GLU A 675      42.050  49.300  58.770  1.00  0.00           H
ATOM   1375  HG2 GLU A 675      41.270  50.490  57.590  1.00  0.00           H
ATOM   1376  CD  GLU A 675      40.060  49.720  59.130  1.00  0.00           C
ATOM   1377  OE1 GLU A 675      39.530  48.690  58.530  1.00  0.00           O
ATOM   1378  OE2 GLU A 675      39.470  50.320  60.040  1.00  0.00           O
ATOM   1379  C   GLU A 675      42.010  53.590  60.490  1.00  0.00           C
ATOM   1380  O   GLU A 675      41.590  53.520  61.620  1.00  0.00           O
ATOM   1381  N   LYS A 676      43.210  54.110  60.160  1.00  0.00           N
ATOM   1382  HN  LYS A 676      43.710  53.700  59.400  1.00  0.00           H
ATOM   1383  CA  LYS A 676      43.860  55.070  61.030  1.00  0.00           C
ATOM   1384  HA  LYS A 676      43.970  54.620  62.010  1.00  0.00           H
ATOM   1385  CB  LYS A 676      45.320  55.510  60.590  1.00  0.00           C
ATOM   1386  HB1 LYS A 676      45.240  55.850  59.540  1.00  0.00           H
ATOM   1387  HB2 LYS A 676      45.760  54.500  60.490  1.00  0.00           H
ATOM   1388  CG  LYS A 676      46.170  56.520  61.400  1.00  0.00           C
ATOM   1389  HG1 LYS A 676      45.970  56.360  62.480  1.00  0.00           H
ATOM   1390  HG2 LYS A 676      45.830  57.570  61.200  1.00  0.00           H
ATOM   1391  CD  LYS A 676      47.660  56.460  61.040  1.00  0.00           C
ATOM   1392  HD1 LYS A 676      47.690  56.240  59.960  1.00  0.00           H
ATOM   1393  HD2 LYS A 676      48.170  55.560  61.430  1.00  0.00           H
ATOM   1394  CE  LYS A 676      48.430  57.700  61.410  1.00  0.00           C
ATOM   1395  HE1 LYS A 676      48.300  57.980  62.480  1.00  0.00           H
ATOM   1396  HE2 LYS A 676      48.240  58.570  60.740  1.00  0.00           H
ATOM   1397  NZ  LYS A 676      49.860  57.400  61.200  1.00  0.00           N
ATOM   1398  HZ1 LYS A 676      49.930  57.020  60.230  1.00  0.00           H
ATOM   1399  HZ2 LYS A 676      50.210  56.680  61.870  1.00  0.00           H
ATOM   1400  HZ3 LYS A 676      50.540  58.180  61.260  1.00  0.00           H
ATOM   1401  C   LYS A 676      43.040  56.300  61.380  1.00  0.00           C
ATOM   1402  O   LYS A 676      42.990  56.750  62.490  1.00  0.00           O
ATOM   1403  N   ILE A 677      42.370  56.890  60.370  1.00  0.00           N
ATOM   1404  HN  ILE A 677      42.420  56.450  59.470  1.00  0.00           H
ATOM   1405  CA  ILE A 677      41.510  58.060  60.500  1.00  0.00           C
ATOM   1406  HA  ILE A 677      42.070  58.770  61.090  1.00  0.00           H
ATOM   1407  CB  ILE A 677      41.230  58.620  59.130  1.00  0.00           C
ATOM   1408  HB  ILE A 677      41.030  57.730  58.480  1.00  0.00           H
ATOM   1409  CG2 ILE A 677      40.030  59.500  58.990  1.00  0.00           C
ATOM   1410 HG21 ILE A 677      39.860  59.850  57.950  1.00  0.00           H
ATOM   1411 HG22 ILE A 677      40.130  60.420  59.580  1.00  0.00           H
ATOM   1412 HG23 ILE A 677      39.020  59.120  59.310  1.00  0.00           H
ATOM   1413  CG1 ILE A 677      42.430  59.370  58.640  1.00  0.00           C
ATOM   1414 HG11 ILE A 677      43.370  58.840  58.890  1.00  0.00           H
ATOM   1415 HG12 ILE A 677      42.640  60.300  59.210  1.00  0.00           H
ATOM   1416  CD  ILE A 677      42.390  59.660  57.180  1.00  0.00           C
ATOM   1417  HD1 ILE A 677      41.980  58.790  56.640  1.00  0.00           H
ATOM   1418  HD2 ILE A 677      43.430  59.940  56.870  1.00  0.00           H
ATOM   1419  HD3 ILE A 677      41.770  60.520  56.830  1.00  0.00           H
ATOM   1420  C   ILE A 677      40.220  57.880  61.190  1.00  0.00           C
ATOM   1421  O   ILE A 677      39.890  58.580  62.090  1.00  0.00           O
ATOM   1422  N   LEU A 678      39.600  56.740  60.850  1.00  0.00           N
ATOM   1423  HN  LEU A 678      39.910  56.250  60.050  1.00  0.00           H
ATOM   1424  CA  LEU A 678      38.490  56.180  61.660  1.00  0.00           C
ATOM   1425  HA  LEU A 678      37.620  56.810  61.710  1.00  0.00           H
ATOM   1426  CB  LEU A 678      37.910  54.870  61.000  1.00  0.00           C
ATOM   1427  HB1 LEU A 678      38.790  54.210  60.820  1.00  0.00           H
ATOM   1428  HB2 LEU A 678      37.390  55.140  60.050  1.00  0.00           H
ATOM   1429  CG  LEU A 678      36.810  54.160  61.800  1.00  0.00           C
ATOM   1430  HG  LEU A 678      37.160  53.860  62.810  1.00  0.00           H
ATOM   1431  CD1 LEU A 678      35.550  55.010  61.780  1.00  0.00           C
ATOM   1432 HD11 LEU A 678      35.140  55.290  60.790  1.00  0.00           H
ATOM   1433 HD12 LEU A 678      35.690  55.990  62.280  1.00  0.00           H
ATOM   1434 HD13 LEU A 678      34.660  54.580  62.300  1.00  0.00           H
ATOM   1435  CD2 LEU A 678      36.570  52.830  61.150  1.00  0.00           C
ATOM   1436 HD21 LEU A 678      36.300  52.960  60.080  1.00  0.00           H
ATOM   1437 HD22 LEU A 678      35.720  52.310  61.640  1.00  0.00           H
ATOM   1438 HD23 LEU A 678      37.560  52.310  61.170  1.00  0.00           H
ATOM   1439  C   LEU A 678      38.940  55.920  63.140  1.00  0.00           C
ATOM   1440  O   LEU A 678      38.260  56.470  63.930  1.00  0.00           O
ATOM   1441  N   TYR A 679      40.070  55.210  63.480  1.00  0.00           N
ATOM   1442  HN  TYR A 679      40.510  54.570  62.840  1.00  0.00           H
ATOM   1443  CA  TYR A 679      40.570  55.150  64.860  1.00  0.00           C
ATOM   1444  HA  TYR A 679      39.830  54.520  65.340  1.00  0.00           H
ATOM   1445  CB  TYR A 679      41.950  54.380  64.880  1.00  0.00           C
ATOM   1446  HB1 TYR A 679      42.680  54.920  64.240  1.00  0.00           H
ATOM   1447  HB2 TYR A 679      41.720  53.440  64.350  1.00  0.00           H
ATOM   1448  CG  TYR A 679      42.410  54.090  66.310  1.00  0.00           C
ATOM   1449  CD1 TYR A 679      41.580  53.630  67.340  1.00  0.00           C
ATOM   1450  HD1 TYR A 679      40.490  53.600  67.380  1.00  0.00           H
ATOM   1451  CE1 TYR A 679      42.100  53.520  68.660  1.00  0.00           C
ATOM   1452  HE1 TYR A 679      41.430  53.280  69.470  1.00  0.00           H
ATOM   1453  CZ  TYR A 679      43.450  53.740  68.920  1.00  0.00           C
ATOM   1454  OH  TYR A 679      43.940  53.680  70.230  1.00  0.00           O
ATOM   1455  HH  TYR A 679      44.860  53.930  70.140  1.00  0.00           H
ATOM   1456  CD2 TYR A 679      43.780  54.310  66.570  1.00  0.00           C
ATOM   1457  HD2 TYR A 679      44.390  54.500  65.690  1.00  0.00           H
ATOM   1458  CE2 TYR A 679      44.300  54.130  67.840  1.00  0.00           C
ATOM   1459  HE2 TYR A 679      45.380  54.130  67.940  1.00  0.00           H
ATOM   1460  C   TYR A 679      40.740  56.490  65.600  1.00  0.00           C
ATOM   1461  O   TYR A 679      40.400  56.590  66.770  1.00  0.00           O
ATOM   1462  N   LYS A 680      41.290  57.500  64.940  1.00  0.00           N
ATOM   1463  HN  LYS A 680      41.570  57.290  64.010  1.00  0.00           H
ATOM   1464  CA  LYS A 680      41.420  58.860  65.450  1.00  0.00           C
ATOM   1465  HA  LYS A 680      41.800  58.720  66.460  1.00  0.00           H
ATOM   1466  CB  LYS A 680      42.480  59.610  64.540  1.00  0.00           C
ATOM   1467  HB1 LYS A 680      42.440  60.700  64.700  1.00  0.00           H
ATOM   1468  HB2 LYS A 680      41.980  59.400  63.570  1.00  0.00           H
ATOM   1469  CG  LYS A 680      43.920  59.070  64.450  1.00  0.00           C
ATOM   1470  HG1 LYS A 680      44.360  59.650  63.610  1.00  0.00           H
ATOM   1471  HG2 LYS A 680      43.910  57.980  64.220  1.00  0.00           H
ATOM   1472  CD  LYS A 680      44.660  59.440  65.710  1.00  0.00           C
ATOM   1473  HD1 LYS A 680      44.310  58.930  66.630  1.00  0.00           H
ATOM   1474  HD2 LYS A 680      44.460  60.510  65.890  1.00  0.00           H
ATOM   1475  CE  LYS A 680      46.180  59.320  65.600  1.00  0.00           C
ATOM   1476  HE1 LYS A 680      46.350  59.730  64.590  1.00  0.00           H
ATOM   1477  HE2 LYS A 680      46.480  58.260  65.690  1.00  0.00           H
ATOM   1478  NZ  LYS A 680      46.850  60.150  66.620  1.00  0.00           N
ATOM   1479  HZ1 LYS A 680      46.400  60.240  67.560  1.00  0.00           H
ATOM   1480  HZ2 LYS A 680      47.000  61.110  66.230  1.00  0.00           H
ATOM   1481  HZ3 LYS A 680      47.760  59.660  66.780  1.00  0.00           H
ATOM   1482  C   LYS A 680      40.020  59.570  65.620  1.00  0.00           C
ATOM   1483  O   LYS A 680      39.780  60.330  66.590  1.00  0.00           O
ATOM   1484  N   PHE A 681      39.070  59.310  64.720  1.00  0.00           N
ATOM   1485  HN  PHE A 681      39.240  58.710  63.930  1.00  0.00           H
ATOM   1486  CA  PHE A 681      37.680  59.870  64.890  1.00  0.00           C
ATOM   1487  HA  PHE A 681      37.780  60.940  65.000  1.00  0.00           H
ATOM   1488  CB  PHE A 681      36.830  59.640  63.610  1.00  0.00           C
ATOM   1489  HB1 PHE A 681      36.990  58.590  63.290  1.00  0.00           H
ATOM   1490  HB2 PHE A 681      37.230  60.270  62.780  1.00  0.00           H
ATOM   1491  CG  PHE A 681      35.380  59.890  63.690  1.00  0.00           C
ATOM   1492  CD1 PHE A 681      34.910  61.150  63.340  1.00  0.00           C
ATOM   1493  HD1 PHE A 681      35.520  62.010  63.100  1.00  0.00           H
ATOM   1494  CE1 PHE A 681      33.590  61.360  63.440  1.00  0.00           C
ATOM   1495  HE1 PHE A 681      33.240  62.340  63.190  1.00  0.00           H
ATOM   1496  CZ  PHE A 681      32.650  60.410  63.800  1.00  0.00           C
ATOM   1497  HZ  PHE A 681      31.600  60.580  63.650  1.00  0.00           H
ATOM   1498  CD2 PHE A 681      34.490  58.870  64.020  1.00  0.00           C
ATOM   1499  HD2 PHE A 681      34.980  57.930  64.210  1.00  0.00           H
ATOM   1500  CE2 PHE A 681      33.110  59.140  64.130  1.00  0.00           C
ATOM   1501  HE2 PHE A 681      32.420  58.360  64.450  1.00  0.00           H
ATOM   1502  C   PHE A 681      37.030  59.390  66.200  1.00  0.00           C
ATOM   1503  O   PHE A 681      36.460  60.100  67.030  1.00  0.00           O
ATOM   1504  N   CYS A 682      37.140  58.020  66.420  1.00  0.00           N
ATOM   1505  HN  CYS A 682      37.640  57.490  65.730  1.00  0.00           H
ATOM   1506  CA  CYS A 682      36.670  57.280  67.570  1.00  0.00           C
ATOM   1507  HA  CYS A 682      35.630  57.460  67.810  1.00  0.00           H
ATOM   1508  CB  CYS A 682      36.950  55.710  67.360  1.00  0.00           C
ATOM   1509  HB1 CYS A 682      36.570  55.220  68.280  1.00  0.00           H
ATOM   1510  HB2 CYS A 682      38.040  55.550  67.230  1.00  0.00           H
ATOM   1511  SG  CYS A 682      36.030  55.110  65.890  1.00  0.00           S
ATOM   1512  HG1 CYS A 682      37.050  55.090  65.060  1.00  0.00           H
ATOM   1513  C   CYS A 682      37.400  57.700  68.830  1.00  0.00           C
ATOM   1514  O   CYS A 682      36.730  57.860  69.860  1.00  0.00           O
ATOM   1515  N   ARG A 683      38.700  58.050  68.800  1.00  0.00           N
ATOM   1516  HN  ARG A 683      39.280  57.880  68.000  1.00  0.00           H
ATOM   1517  CA  ARG A 683      39.440  58.580  69.980  1.00  0.00           C
ATOM   1518  HA  ARG A 683      39.080  58.050  70.860  1.00  0.00           H
ATOM   1519  CB  ARG A 683      40.940  58.360  69.770  1.00  0.00           C
ATOM   1520  HB1 ARG A 683      41.480  59.100  70.410  1.00  0.00           H
ATOM   1521  HB2 ARG A 683      41.250  58.780  68.770  1.00  0.00           H
ATOM   1522  CG  ARG A 683      41.390  56.930  69.960  1.00  0.00           C
ATOM   1523  HG1 ARG A 683      42.470  56.840  69.730  1.00  0.00           H
ATOM   1524  HG2 ARG A 683      40.750  56.230  69.380  1.00  0.00           H
ATOM   1525  CD  ARG A 683      41.320  56.500  71.470  1.00  0.00           C
ATOM   1526  HD1 ARG A 683      40.250  56.420  71.770  1.00  0.00           H
ATOM   1527  HD2 ARG A 683      41.810  57.240  72.130  1.00  0.00           H
ATOM   1528  NE  ARG A 683      41.860  55.130  71.690  1.00  0.00           N
ATOM   1529  HE  ARG A 683      42.640  54.870  71.110  1.00  0.00           H
ATOM   1530  CZ  ARG A 683      41.760  54.490  72.880  1.00  0.00           C
ATOM   1531  NH1 ARG A 683      42.790  53.800  73.250  1.00  0.00           N
ATOM   1532 HH11 ARG A 683      42.920  53.270  74.090  1.00  0.00           H
ATOM   1533 HH12 ARG A 683      43.600  53.900  72.670  1.00  0.00           H
ATOM   1534  NH2 ARG A 683      40.690  54.550  73.640  1.00  0.00           N
ATOM   1535 HH21 ARG A 683      39.830  54.990  73.390  1.00  0.00           H
ATOM   1536 HH22 ARG A 683      40.790  54.040  74.500  1.00  0.00           H
ATOM   1537  C   ARG A 683      39.240  60.030  70.290  1.00  0.00           C
ATOM   1538  O   ARG A 683      39.620  60.510  71.340  1.00  0.00           O
ATOM   1539  N   ASP A 684      38.540  60.780  69.370  1.00  0.00           N
ATOM   1540  HN  ASP A 684      38.160  60.380  68.540  1.00  0.00           H
ATOM   1541  CA  ASP A 684      38.170  62.220  69.490  1.00  0.00           C
ATOM   1542  HA  ASP A 684      38.890  62.670  70.160  1.00  0.00           H
ATOM   1543  CB  ASP A 684      38.360  62.910  68.110  1.00  0.00           C
ATOM   1544  HB1 ASP A 684      37.780  63.850  67.950  1.00  0.00           H
ATOM   1545  HB2 ASP A 684      38.120  62.160  67.320  1.00  0.00           H
ATOM   1546  CG  ASP A 684      39.800  63.260  67.850  1.00  0.00           C
ATOM   1547  OD1 ASP A 684      40.070  63.550  66.640  1.00  0.00           O
ATOM   1548  OD2 ASP A 684      40.630  63.320  68.830  1.00  0.00           O
ATOM   1549  C   ASP A 684      36.810  62.450  70.040  1.00  0.00           C
ATOM   1550  O   ASP A 684      36.690  63.320  70.910  1.00  0.00           O
ATOM   1551  N   TYR A 685      35.780  61.770  69.580  1.00  0.00           N
ATOM   1552  HN  TYR A 685      35.860  61.250  68.730  1.00  0.00           H
ATOM   1553  CA  TYR A 685      34.420  61.960  70.110  1.00  0.00           C
ATOM   1554  HA  TYR A 685      34.450  62.780  70.810  1.00  0.00           H
ATOM   1555  CB  TYR A 685      33.400  62.240  69.020  1.00  0.00           C
ATOM   1556  HB1 TYR A 685      32.400  62.490  69.450  1.00  0.00           H
ATOM   1557  HB2 TYR A 685      33.280  61.290  68.470  1.00  0.00           H
ATOM   1558  CG  TYR A 685      33.780  63.420  68.090  1.00  0.00           C
ATOM   1559  CD1 TYR A 685      34.260  63.140  66.760  1.00  0.00           C
ATOM   1560  HD1 TYR A 685      34.390  62.110  66.470  1.00  0.00           H
ATOM   1561  CE1 TYR A 685      34.630  64.200  65.880  1.00  0.00           C
ATOM   1562  HE1 TYR A 685      34.990  63.960  64.890  1.00  0.00           H
ATOM   1563  CZ  TYR A 685      34.630  65.470  66.410  1.00  0.00           C
ATOM   1564  OH  TYR A 685      35.110  66.460  65.560  1.00  0.00           O
ATOM   1565  HH  TYR A 685      35.380  67.200  66.110  1.00  0.00           H
ATOM   1566  CD2 TYR A 685      33.770  64.740  68.510  1.00  0.00           C
ATOM   1567  HD2 TYR A 685      33.390  64.880  69.510  1.00  0.00           H
ATOM   1568  CE2 TYR A 685      34.250  65.750  67.720  1.00  0.00           C
ATOM   1569  HE2 TYR A 685      34.130  66.800  67.950  1.00  0.00           H
ATOM   1570  C   TYR A 685      33.920  60.770  70.970  1.00  0.00           C
ATOM   1571  O   TYR A 685      32.730  60.670  71.310  1.00  0.00           O
ATOM   1572  N   GLN A 686      34.830  59.800  71.400  1.00  0.00           N
ATOM   1573  HN  GLN A 686      35.810  59.870  71.240  1.00  0.00           H
ATOM   1574  CA  GLN A 686      34.420  58.840  72.380  1.00  0.00           C
ATOM   1575  HA  GLN A 686      35.260  58.180  72.480  1.00  0.00           H
ATOM   1576  CB  GLN A 686      34.070  59.480  73.720  1.00  0.00           C
ATOM   1577  HB1 GLN A 686      33.910  58.670  74.470  1.00  0.00           H
ATOM   1578  HB2 GLN A 686      33.160  60.130  73.730  1.00  0.00           H
ATOM   1579  CG  GLN A 686      35.260  60.460  74.250  1.00  0.00           C
ATOM   1580  HG1 GLN A 686      34.940  60.970  75.170  1.00  0.00           H
ATOM   1581  HG2 GLN A 686      35.340  61.270  73.480  1.00  0.00           H
ATOM   1582  CD  GLN A 686      36.560  59.710  74.390  1.00  0.00           C
ATOM   1583  OE1 GLN A 686      36.560  58.520  74.810  1.00  0.00           O
ATOM   1584  NE2 GLN A 686      37.690  60.420  74.240  1.00  0.00           N
ATOM   1585 HE21 GLN A 686      38.620  60.020  74.280  1.00  0.00           H
ATOM   1586 HE22 GLN A 686      37.610  61.400  74.050  1.00  0.00           H
ATOM   1587  C   GLN A 686      33.430  57.760  72.020  1.00  0.00           C
ATOM   1588  O   GLN A 686      32.430  57.450  72.680  1.00  0.00           O
ATOM   1589  N   LEU A 687      33.590  57.160  70.780  1.00  0.00           N
ATOM   1590  HN  LEU A 687      34.370  57.450  70.230  1.00  0.00           H
ATOM   1591  CA  LEU A 687      33.030  55.910  70.200  1.00  0.00           C
ATOM   1592  HA  LEU A 687      32.140  55.610  70.730  1.00  0.00           H
ATOM   1593  CB  LEU A 687      32.520  56.250  68.700  1.00  0.00           C
ATOM   1594  HB1 LEU A 687      32.130  55.270  68.330  1.00  0.00           H
ATOM   1595  HB2 LEU A 687      33.390  56.640  68.130  1.00  0.00           H
ATOM   1596  CG  LEU A 687      31.280  57.230  68.680  1.00  0.00           C
ATOM   1597  HG  LEU A 687      31.540  58.180  69.200  1.00  0.00           H
ATOM   1598  CD1 LEU A 687      30.970  57.440  67.260  1.00  0.00           C
ATOM   1599 HD11 LEU A 687      30.400  58.400  67.240  1.00  0.00           H
ATOM   1600 HD12 LEU A 687      30.320  56.660  66.810  1.00  0.00           H
ATOM   1601 HD13 LEU A 687      31.800  57.490  66.520  1.00  0.00           H
ATOM   1602  CD2 LEU A 687      30.100  56.640  69.350  1.00  0.00           C
ATOM   1603 HD21 LEU A 687      30.070  56.810  70.450  1.00  0.00           H
ATOM   1604 HD22 LEU A 687      30.000  55.550  69.150  1.00  0.00           H
ATOM   1605 HD23 LEU A 687      29.220  57.290  69.150  1.00  0.00           H
ATOM   1606  C   LEU A 687      33.960  54.720  70.300  1.00  0.00           C
ATOM   1607  O   LEU A 687      35.120  55.010  70.260  1.00  0.00           O
ATOM   1608  N   SER A 688      33.570  53.480  70.510  1.00  0.00           N
ATOM   1609  HN  SER A 688      32.620  53.230  70.700  1.00  0.00           H
ATOM   1610  CA  SER A 688      34.430  52.280  70.580  1.00  0.00           C
ATOM   1611  HA  SER A 688      35.280  52.730  71.070  1.00  0.00           H
ATOM   1612  CB  SER A 688      33.740  51.130  71.340  1.00  0.00           C
ATOM   1613  HB1 SER A 688      34.390  50.240  71.210  1.00  0.00           H
ATOM   1614  HB2 SER A 688      32.730  51.040  70.900  1.00  0.00           H
ATOM   1615  OG  SER A 688      33.690  51.310  72.710  1.00  0.00           O
ATOM   1616  HG1 SER A 688      33.310  52.190  72.780  1.00  0.00           H
ATOM   1617  C   SER A 688      34.830  51.730  69.200  1.00  0.00           C
ATOM   1618  O   SER A 688      33.940  51.480  68.440  1.00  0.00           O
ATOM   1619  N   TYR A 689      36.150  51.650  68.940  1.00  0.00           N
ATOM   1620  HN  TYR A 689      36.840  52.070  69.520  1.00  0.00           H
ATOM   1621  CA  TYR A 689      36.690  51.410  67.600  1.00  0.00           C
ATOM   1622  HA  TYR A 689      36.270  52.160  66.940  1.00  0.00           H
ATOM   1623  CB  TYR A 689      38.170  51.560  67.610  1.00  0.00           C
ATOM   1624  HB1 TYR A 689      38.550  50.910  68.420  1.00  0.00           H
ATOM   1625  HB2 TYR A 689      38.550  52.580  67.840  1.00  0.00           H
ATOM   1626  CG  TYR A 689      38.910  51.210  66.390  1.00  0.00           C
ATOM   1627  CD1 TYR A 689      39.710  50.020  66.180  1.00  0.00           C
ATOM   1628  HD1 TYR A 689      39.860  49.390  67.060  1.00  0.00           H
ATOM   1629  CE1 TYR A 689      40.130  49.620  64.920  1.00  0.00           C
ATOM   1630  HE1 TYR A 689      40.640  48.680  64.740  1.00  0.00           H
ATOM   1631  CZ  TYR A 689      39.950  50.410  63.830  1.00  0.00           C
ATOM   1632  OH  TYR A 689      40.610  50.040  62.660  1.00  0.00           O
ATOM   1633  HH  TYR A 689      40.090  50.430  61.950  1.00  0.00           H
ATOM   1634  CD2 TYR A 689      38.680  52.070  65.210  1.00  0.00           C
ATOM   1635  HD2 TYR A 689      38.200  53.030  65.210  1.00  0.00           H
ATOM   1636  CE2 TYR A 689      39.250  51.650  63.930  1.00  0.00           C
ATOM   1637  HE2 TYR A 689      39.180  52.330  63.070  1.00  0.00           H
ATOM   1638  C   TYR A 689      36.250  50.130  67.020  1.00  0.00           C
ATOM   1639  O   TYR A 689      35.670  50.050  65.900  1.00  0.00           O
ATOM   1640  N   LEU A 690      36.400  48.990  67.680  1.00  0.00           N
ATOM   1641  HN  LEU A 690      36.830  48.940  68.580  1.00  0.00           H
ATOM   1642  CA  LEU A 690      35.940  47.670  67.210  1.00  0.00           C
ATOM   1643  HA  LEU A 690      36.370  47.500  66.240  1.00  0.00           H
ATOM   1644  CB  LEU A 690      36.600  46.530  67.910  1.00  0.00           C
ATOM   1645  HB1 LEU A 690      36.440  45.690  67.190  1.00  0.00           H
ATOM   1646  HB2 LEU A 690      36.060  46.380  68.860  1.00  0.00           H
ATOM   1647  CG  LEU A 690      38.100  46.480  68.100  1.00  0.00           C
ATOM   1648  HG  LEU A 690      38.410  47.490  68.460  1.00  0.00           H
ATOM   1649  CD1 LEU A 690      38.510  45.530  69.270  1.00  0.00           C
ATOM   1650 HD11 LEU A 690      38.260  44.450  69.120  1.00  0.00           H
ATOM   1651 HD12 LEU A 690      37.950  45.890  70.150  1.00  0.00           H
ATOM   1652 HD13 LEU A 690      39.550  45.650  69.630  1.00  0.00           H
ATOM   1653  CD2 LEU A 690      38.930  46.200  66.780  1.00  0.00           C
ATOM   1654 HD21 LEU A 690      39.990  46.500  66.890  1.00  0.00           H
ATOM   1655 HD22 LEU A 690      38.470  46.720  65.920  1.00  0.00           H
ATOM   1656 HD23 LEU A 690      38.830  45.110  66.620  1.00  0.00           H
ATOM   1657  C   LEU A 690      34.470  47.640  67.010  1.00  0.00           C
ATOM   1658  O   LEU A 690      33.980  47.320  65.900  1.00  0.00           O
ATOM   1659  N   SER A 691      33.640  48.130  67.970  1.00  0.00           N
ATOM   1660  HN  SER A 691      33.970  48.400  68.870  1.00  0.00           H
ATOM   1661  CA  SER A 691      32.180  48.120  67.820  1.00  0.00           C
ATOM   1662  HA  SER A 691      31.870  47.110  67.590  1.00  0.00           H
ATOM   1663  CB  SER A 691      31.500  48.460  69.130  1.00  0.00           C
ATOM   1664  HB1 SER A 691      31.840  49.460  69.520  1.00  0.00           H
ATOM   1665  HB2 SER A 691      31.950  47.780  69.880  1.00  0.00           H
ATOM   1666  OG  SER A 691      30.060  48.190  69.250  1.00  0.00           O
ATOM   1667  HG1 SER A 691      30.060  47.220  69.260  1.00  0.00           H
ATOM   1668  C   SER A 691      31.610  49.060  66.780  1.00  0.00           C
ATOM   1669  O   SER A 691      30.860  48.650  65.900  1.00  0.00           O
ATOM   1670  N   LEU A 692      32.150  50.310  66.650  1.00  0.00           N
ATOM   1671  HN  LEU A 692      32.670  50.720  67.390  1.00  0.00           H
ATOM   1672  CA  LEU A 692      31.750  51.150  65.500  1.00  0.00           C
ATOM   1673  HA  LEU A 692      30.670  51.160  65.490  1.00  0.00           H
ATOM   1674  CB  LEU A 692      32.330  52.580  65.520  1.00  0.00           C
ATOM   1675  HB1 LEU A 692      33.440  52.670  65.470  1.00  0.00           H
ATOM   1676  HB2 LEU A 692      32.060  52.940  66.540  1.00  0.00           H
ATOM   1677  CG  LEU A 692      31.730  53.550  64.490  1.00  0.00           C
ATOM   1678  HG  LEU A 692      32.170  53.320  63.490  1.00  0.00           H
ATOM   1679  CD1 LEU A 692      30.170  53.500  64.440  1.00  0.00           C
ATOM   1680 HD11 LEU A 692      29.850  54.320  63.750  1.00  0.00           H
ATOM   1681 HD12 LEU A 692      29.680  53.770  65.410  1.00  0.00           H
ATOM   1682 HD13 LEU A 692      29.670  52.580  64.090  1.00  0.00           H
ATOM   1683  CD2 LEU A 692      32.190  55.060  64.720  1.00  0.00           C
ATOM   1684 HD21 LEU A 692      32.040  55.490  65.740  1.00  0.00           H
ATOM   1685 HD22 LEU A 692      31.610  55.830  64.170  1.00  0.00           H
ATOM   1686 HD23 LEU A 692      33.260  55.160  64.450  1.00  0.00           H
ATOM   1687  C   LEU A 692      32.130  50.540  64.110  1.00  0.00           C
ATOM   1688  O   LEU A 692      31.270  50.370  63.260  1.00  0.00           O
ATOM   1689  N   ARG A 693      33.400  49.990  64.010  1.00  0.00           N
ATOM   1690  HN  ARG A 693      33.940  50.110  64.840  1.00  0.00           H
ATOM   1691  CA  ARG A 693      33.980  49.330  62.840  1.00  0.00           C
ATOM   1692  HA  ARG A 693      34.070  49.990  62.000  1.00  0.00           H
ATOM   1693  CB  ARG A 693      35.470  49.020  63.090  1.00  0.00           C
ATOM   1694  HB1 ARG A 693      35.600  48.420  64.010  1.00  0.00           H
ATOM   1695  HB2 ARG A 693      35.880  50.040  63.260  1.00  0.00           H
ATOM   1696  CG  ARG A 693      36.100  48.220  61.880  1.00  0.00           C
ATOM   1697  HG1 ARG A 693      35.670  48.790  61.040  1.00  0.00           H
ATOM   1698  HG2 ARG A 693      35.640  47.210  61.820  1.00  0.00           H
ATOM   1699  CD  ARG A 693      37.620  48.060  62.110  1.00  0.00           C
ATOM   1700  HD1 ARG A 693      37.720  47.340  62.940  1.00  0.00           H
ATOM   1701  HD2 ARG A 693      38.130  49.010  62.340  1.00  0.00           H
ATOM   1702  NE  ARG A 693      38.250  47.600  60.830  1.00  0.00           N
ATOM   1703  HE  ARG A 693      38.520  48.330  60.190  1.00  0.00           H
ATOM   1704  CZ  ARG A 693      38.200  46.360  60.450  1.00  0.00           C
ATOM   1705  NH1 ARG A 693      37.720  45.300  61.150  1.00  0.00           N
ATOM   1706 HH11 ARG A 693      37.590  45.380  62.130  1.00  0.00           H
ATOM   1707 HH12 ARG A 693      37.660  44.380  60.760  1.00  0.00           H
ATOM   1708  NH2 ARG A 693      38.490  46.110  59.230  1.00  0.00           N
ATOM   1709 HH21 ARG A 693      38.280  45.180  58.910  1.00  0.00           H
ATOM   1710 HH22 ARG A 693      38.780  46.810  58.580  1.00  0.00           H
ATOM   1711  C   ARG A 693      33.160  48.180  62.320  1.00  0.00           C
ATOM   1712  O   ARG A 693      32.880  48.030  61.170  1.00  0.00           O
ATOM   1713  N   THR A 694      32.660  47.270  63.230  1.00  0.00           N
ATOM   1714  HN  THR A 694      32.800  47.510  64.180  1.00  0.00           H
ATOM   1715  CA  THR A 694      31.670  46.220  62.880  1.00  0.00           C
ATOM   1716  HA  THR A 694      32.090  45.690  62.050  1.00  0.00           H
ATOM   1717  CB  THR A 694      31.510  45.170  63.940  1.00  0.00           C
ATOM   1718  HB  THR A 694      31.390  45.620  64.940  1.00  0.00           H
ATOM   1719  OG1 THR A 694      32.740  44.450  63.940  1.00  0.00           O
ATOM   1720  HG1 THR A 694      32.490  43.530  63.850  1.00  0.00           H
ATOM   1721  CG2 THR A 694      30.350  44.200  63.710  1.00  0.00           C
ATOM   1722 HG21 THR A 694      29.350  44.670  63.590  1.00  0.00           H
ATOM   1723 HG22 THR A 694      30.290  43.360  64.450  1.00  0.00           H
ATOM   1724 HG23 THR A 694      30.590  43.660  62.770  1.00  0.00           H
ATOM   1725  C   THR A 694      30.360  46.800  62.320  1.00  0.00           C
ATOM   1726  O   THR A 694      29.920  46.450  61.240  1.00  0.00           O
ATOM   1727  N   SER A 695      29.810  47.860  63.000  1.00  0.00           N
ATOM   1728  HN  SER A 695      30.290  48.300  63.750  1.00  0.00           H
ATOM   1729  CA  SER A 695      28.530  48.540  62.580  1.00  0.00           C
ATOM   1730  HA  SER A 695      27.730  47.810  62.480  1.00  0.00           H
ATOM   1731  CB  SER A 695      28.150  49.620  63.620  1.00  0.00           C
ATOM   1732  HB1 SER A 695      27.140  50.010  63.440  1.00  0.00           H
ATOM   1733  HB2 SER A 695      28.810  50.500  63.540  1.00  0.00           H
ATOM   1734  OG  SER A 695      28.080  49.080  64.870  1.00  0.00           O
ATOM   1735  HG1 SER A 695      28.950  48.880  65.230  1.00  0.00           H
ATOM   1736  C   SER A 695      28.720  49.230  61.260  1.00  0.00           C
ATOM   1737  O   SER A 695      27.850  49.060  60.390  1.00  0.00           O
ATOM   1738  N   ILE A 696      29.850  49.920  61.020  1.00  0.00           N
ATOM   1739  HN  ILE A 696      30.560  50.110  61.700  1.00  0.00           H
ATOM   1740  CA  ILE A 696      30.240  50.360  59.670  1.00  0.00           C
ATOM   1741  HA  ILE A 696      29.430  51.020  59.380  1.00  0.00           H
ATOM   1742  CB  ILE A 696      31.570  51.150  59.760  1.00  0.00           C
ATOM   1743  HB  ILE A 696      32.290  50.660  60.450  1.00  0.00           H
ATOM   1744  CG2 ILE A 696      32.310  51.310  58.390  1.00  0.00           C
ATOM   1745 HG21 ILE A 696      32.600  50.300  58.020  1.00  0.00           H
ATOM   1746 HG22 ILE A 696      33.270  51.830  58.570  1.00  0.00           H
ATOM   1747 HG23 ILE A 696      31.590  51.690  57.630  1.00  0.00           H
ATOM   1748  CG1 ILE A 696      31.270  52.540  60.350  1.00  0.00           C
ATOM   1749 HG11 ILE A 696      30.530  52.430  61.170  1.00  0.00           H
ATOM   1750 HG12 ILE A 696      30.720  53.120  59.580  1.00  0.00           H
ATOM   1751  CD  ILE A 696      32.410  53.390  60.880  1.00  0.00           C
ATOM   1752  HD1 ILE A 696      32.930  52.750  61.610  1.00  0.00           H
ATOM   1753  HD2 ILE A 696      32.030  54.240  61.470  1.00  0.00           H
ATOM   1754  HD3 ILE A 696      33.120  53.680  60.070  1.00  0.00           H
ATOM   1755  C   ILE A 696      30.390  49.340  58.620  1.00  0.00           C
ATOM   1756  O   ILE A 696      29.790  49.440  57.580  1.00  0.00           O
ATOM   1757  N   GLY A 697      31.040  48.190  58.920  1.00  0.00           N
ATOM   1758  HN  GLY A 697      31.660  48.280  59.690  1.00  0.00           H
ATOM   1759  CA  GLY A 697      31.090  46.950  58.060  1.00  0.00           C
ATOM   1760  HA1 GLY A 697      31.650  46.180  58.580  1.00  0.00           H
ATOM   1761  HA2 GLY A 697      31.710  47.050  57.180  1.00  0.00           H
ATOM   1762  C   GLY A 697      29.750  46.350  57.620  1.00  0.00           C
ATOM   1763  O   GLY A 697      29.560  45.910  56.470  1.00  0.00           O
ATOM   1764  N   LEU A 698      28.820  46.230  58.540  1.00  0.00           N
ATOM   1765  HN  LEU A 698      28.970  46.320  59.530  1.00  0.00           H
ATOM   1766  CA  LEU A 698      27.440  45.860  58.230  1.00  0.00           C
ATOM   1767  HA  LEU A 698      27.320  44.830  57.920  1.00  0.00           H
ATOM   1768  CB  LEU A 698      26.710  45.870  59.620  1.00  0.00           C
ATOM   1769  HB1 LEU A 698      25.610  45.890  59.430  1.00  0.00           H
ATOM   1770  HB2 LEU A 698      26.930  46.800  60.190  1.00  0.00           H
ATOM   1771  CG  LEU A 698      27.120  44.660  60.470  1.00  0.00           C
ATOM   1772  HG  LEU A 698      28.210  44.440  60.440  1.00  0.00           H
ATOM   1773  CD1 LEU A 698      26.820  44.940  61.980  1.00  0.00           C
ATOM   1774 HD11 LEU A 698      25.740  45.020  62.220  1.00  0.00           H
ATOM   1775 HD12 LEU A 698      27.400  45.810  62.360  1.00  0.00           H
ATOM   1776 HD13 LEU A 698      27.160  44.080  62.600  1.00  0.00           H
ATOM   1777  CD2 LEU A 698      26.360  43.380  60.170  1.00  0.00           C
ATOM   1778 HD21 LEU A 698      25.300  43.450  60.500  1.00  0.00           H
ATOM   1779 HD22 LEU A 698      26.890  42.530  60.650  1.00  0.00           H
ATOM   1780 HD23 LEU A 698      26.370  43.140  59.090  1.00  0.00           H
ATOM   1781  C   LEU A 698      26.660  46.740  57.190  1.00  0.00           C
ATOM   1782  O   LEU A 698      26.000  46.260  56.260  1.00  0.00           O
ATOM   1783  N   TRP A 699      26.730  48.090  57.370  1.00  0.00           N
ATOM   1784  HN  TRP A 699      27.120  48.500  58.180  1.00  0.00           H
ATOM   1785  CA  TRP A 699      26.200  48.990  56.440  1.00  0.00           C
ATOM   1786  HA  TRP A 699      25.130  48.770  56.340  1.00  0.00           H
ATOM   1787  CB  TRP A 699      26.210  50.410  57.040  1.00  0.00           C
ATOM   1788  HB1 TRP A 699      26.250  51.140  56.200  1.00  0.00           H
ATOM   1789  HB2 TRP A 699      27.200  50.530  57.530  1.00  0.00           H
ATOM   1790  CG  TRP A 699      25.030  50.900  57.890  1.00  0.00           C
ATOM   1791  CD1 TRP A 699      25.190  51.210  59.230  1.00  0.00           C
ATOM   1792  HD1 TRP A 699      26.120  51.090  59.770  1.00  0.00           H
ATOM   1793  NE1 TRP A 699      23.980  51.790  59.670  1.00  0.00           N
ATOM   1794  HE1 TRP A 699      23.950  52.370  60.450  1.00  0.00           H
ATOM   1795  CE2 TRP A 699      23.130  52.010  58.660  1.00  0.00           C
ATOM   1796  CD2 TRP A 699      23.710  51.320  57.520  1.00  0.00           C
ATOM   1797  CE3 TRP A 699      23.010  51.330  56.360  1.00  0.00           C
ATOM   1798  HE3 TRP A 699      23.430  50.810  55.510  1.00  0.00           H
ATOM   1799  CZ3 TRP A 699      21.740  51.990  56.240  1.00  0.00           C
ATOM   1800  HZ3 TRP A 699      21.330  52.170  55.260  1.00  0.00           H
ATOM   1801  CZ2 TRP A 699      21.850  52.580  58.610  1.00  0.00           C
ATOM   1802  HZ2 TRP A 699      21.380  53.060  59.460  1.00  0.00           H
ATOM   1803  CH2 TRP A 699      21.200  52.620  57.350  1.00  0.00           C
ATOM   1804  HH2 TRP A 699      20.410  53.350  57.260  1.00  0.00           H
ATOM   1805  C   TRP A 699      26.920  48.990  55.120  1.00  0.00           C
ATOM   1806  O   TRP A 699      26.360  49.010  54.080  1.00  0.00           O
ATOM   1807  N   THR A 700      28.300  48.950  55.130  1.00  0.00           N
ATOM   1808  HN  THR A 700      28.710  48.910  56.050  1.00  0.00           H
ATOM   1809  CA  THR A 700      29.150  48.900  53.930  1.00  0.00           C
ATOM   1810  HA  THR A 700      28.970  49.760  53.310  1.00  0.00           H
ATOM   1811  CB  THR A 700      30.640  48.830  54.310  1.00  0.00           C
ATOM   1812  HB  THR A 700      30.900  47.880  54.830  1.00  0.00           H
ATOM   1813  OG1 THR A 700      30.910  49.970  55.160  1.00  0.00           O
ATOM   1814  HG1 THR A 700      30.450  49.980  56.000  1.00  0.00           H
ATOM   1815  CG2 THR A 700      31.620  49.010  53.120  1.00  0.00           C
ATOM   1816 HG21 THR A 700      32.640  49.300  53.440  1.00  0.00           H
ATOM   1817 HG22 THR A 700      31.300  49.930  52.560  1.00  0.00           H
ATOM   1818 HG23 THR A 700      31.640  48.080  52.510  1.00  0.00           H
ATOM   1819  C   THR A 700      28.970  47.690  53.090  1.00  0.00           C
ATOM   1820  O   THR A 700      28.880  47.710  51.850  1.00  0.00           O
ATOM   1821  N   SER A 701      28.750  46.510  53.790  1.00  0.00           N
ATOM   1822  HN  SER A 701      28.900  46.390  54.770  1.00  0.00           H
ATOM   1823  CA  SER A 701      28.250  45.350  53.130  1.00  0.00           C
ATOM   1824  HA  SER A 701      28.980  45.060  52.390  1.00  0.00           H
ATOM   1825  CB  SER A 701      28.210  44.170  54.170  1.00  0.00           C
ATOM   1826  HB1 SER A 701      27.510  44.390  55.000  1.00  0.00           H
ATOM   1827  HB2 SER A 701      29.250  43.950  54.520  1.00  0.00           H
ATOM   1828  OG  SER A 701      27.640  42.950  53.570  1.00  0.00           O
ATOM   1829  HG1 SER A 701      28.230  42.510  52.950  1.00  0.00           H
ATOM   1830  C   SER A 701      26.830  45.520  52.480  1.00  0.00           C
ATOM   1831  O   SER A 701      26.620  45.210  51.320  1.00  0.00           O
ATOM   1832  N   PHE A 702      25.870  46.140  53.200  1.00  0.00           N
ATOM   1833  HN  PHE A 702      25.950  46.540  54.110  1.00  0.00           H
ATOM   1834  CA  PHE A 702      24.550  46.440  52.660  1.00  0.00           C
ATOM   1835  HA  PHE A 702      24.160  45.480  52.340  1.00  0.00           H
ATOM   1836  CB  PHE A 702      23.640  47.120  53.700  1.00  0.00           C
ATOM   1837  HB1 PHE A 702      24.100  48.060  54.070  1.00  0.00           H
ATOM   1838  HB2 PHE A 702      23.650  46.450  54.590  1.00  0.00           H
ATOM   1839  CG  PHE A 702      22.190  47.310  53.280  1.00  0.00           C
ATOM   1840  CD1 PHE A 702      21.420  46.400  52.550  1.00  0.00           C
ATOM   1841  HD1 PHE A 702      21.950  45.490  52.310  1.00  0.00           H
ATOM   1842  CE1 PHE A 702      20.060  46.680  52.230  1.00  0.00           C
ATOM   1843  HE1 PHE A 702      19.400  45.970  51.750  1.00  0.00           H
ATOM   1844  CZ  PHE A 702      19.520  47.860  52.710  1.00  0.00           C
ATOM   1845  HZ  PHE A 702      18.550  48.260  52.480  1.00  0.00           H
ATOM   1846  CD2 PHE A 702      21.520  48.470  53.850  1.00  0.00           C
ATOM   1847  HD2 PHE A 702      22.030  49.150  54.520  1.00  0.00           H
ATOM   1848  CE2 PHE A 702      20.250  48.800  53.450  1.00  0.00           C
ATOM   1849  HE2 PHE A 702      19.680  49.640  53.820  1.00  0.00           H
ATOM   1850  C   PHE A 702      24.570  47.310  51.460  1.00  0.00           C
ATOM   1851  O   PHE A 702      24.020  46.960  50.420  1.00  0.00           O
ATOM   1852  N   LEU A 703      25.410  48.320  51.510  1.00  0.00           N
ATOM   1853  HN  LEU A 703      25.840  48.490  52.390  1.00  0.00           H
ATOM   1854  CA  LEU A 703      25.580  49.360  50.540  1.00  0.00           C
ATOM   1855  HA  LEU A 703      24.620  49.720  50.210  1.00  0.00           H
ATOM   1856  CB  LEU A 703      26.570  50.410  51.020  1.00  0.00           C
ATOM   1857  HB1 LEU A 703      26.890  51.130  50.250  1.00  0.00           H
ATOM   1858  HB2 LEU A 703      27.520  49.890  51.280  1.00  0.00           H
ATOM   1859  CG  LEU A 703      26.010  51.260  52.130  1.00  0.00           C
ATOM   1860  HG  LEU A 703      25.570  50.710  52.990  1.00  0.00           H
ATOM   1861  CD1 LEU A 703      27.070  52.080  52.840  1.00  0.00           C
ATOM   1862 HD11 LEU A 703      27.860  51.450  53.320  1.00  0.00           H
ATOM   1863 HD12 LEU A 703      26.530  52.710  53.560  1.00  0.00           H
ATOM   1864 HD13 LEU A 703      27.550  52.740  52.080  1.00  0.00           H
ATOM   1865  CD2 LEU A 703      24.860  52.150  51.590  1.00  0.00           C
ATOM   1866 HD21 LEU A 703      24.440  52.870  52.340  1.00  0.00           H
ATOM   1867 HD22 LEU A 703      24.040  51.490  51.230  1.00  0.00           H
ATOM   1868 HD23 LEU A 703      25.140  52.780  50.720  1.00  0.00           H
ATOM   1869  C   LEU A 703      26.260  48.790  49.220  1.00  0.00           C
ATOM   1870  O   LEU A 703      25.740  48.980  48.090  1.00  0.00           O
ATOM   1871  N   CYS A 704      27.360  48.000  49.320  1.00  0.00           N
ATOM   1872  HN  CYS A 704      27.800  47.970  50.210  1.00  0.00           H
ATOM   1873  CA  CYS A 704      28.060  47.250  48.240  1.00  0.00           C
ATOM   1874  HA  CYS A 704      28.350  47.980  47.510  1.00  0.00           H
ATOM   1875  CB  CYS A 704      29.330  46.490  48.720  1.00  0.00           C
ATOM   1876  HB1 CYS A 704      29.740  45.880  47.890  1.00  0.00           H
ATOM   1877  HB2 CYS A 704      29.030  45.880  49.600  1.00  0.00           H
ATOM   1878  SG  CYS A 704      30.650  47.550  49.310  1.00  0.00           S
ATOM   1879  HG1 CYS A 704      30.030  47.770  50.450  1.00  0.00           H
ATOM   1880  C   CYS A 704      27.180  46.210  47.550  1.00  0.00           C
ATOM   1881  O   CYS A 704      27.140  46.080  46.310  1.00  0.00           O
ATOM   1882  N   ILE A 705      26.420  45.430  48.280  1.00  0.00           N
ATOM   1883  HN  ILE A 705      26.370  45.650  49.260  1.00  0.00           H
ATOM   1884  CA  ILE A 705      25.360  44.620  47.830  1.00  0.00           C
ATOM   1885  HA  ILE A 705      25.690  43.850  47.120  1.00  0.00           H
ATOM   1886  CB  ILE A 705      24.720  43.840  48.990  1.00  0.00           C
ATOM   1887  HB  ILE A 705      24.570  44.550  49.850  1.00  0.00           H
ATOM   1888  CG2 ILE A 705      23.320  43.290  48.560  1.00  0.00           C
ATOM   1889 HG21 ILE A 705      22.880  42.630  49.340  1.00  0.00           H
ATOM   1890 HG22 ILE A 705      23.350  42.580  47.700  1.00  0.00           H
ATOM   1891 HG23 ILE A 705      22.690  44.160  48.310  1.00  0.00           H
ATOM   1892  CG1 ILE A 705      25.620  42.650  49.410  1.00  0.00           C
ATOM   1893 HG11 ILE A 705      26.670  42.990  49.530  1.00  0.00           H
ATOM   1894 HG12 ILE A 705      25.630  41.910  48.600  1.00  0.00           H
ATOM   1895  CD  ILE A 705      25.160  41.930  50.690  1.00  0.00           C
ATOM   1896  HD1 ILE A 705      25.170  42.540  51.600  1.00  0.00           H
ATOM   1897  HD2 ILE A 705      25.880  41.090  50.820  1.00  0.00           H
ATOM   1898  HD3 ILE A 705      24.160  41.460  50.580  1.00  0.00           H
ATOM   1899  C   ILE A 705      24.270  45.430  47.050  1.00  0.00           C
ATOM   1900  O   ILE A 705      23.920  45.090  45.940  1.00  0.00           O
ATOM   1901  N   VAL A 706      23.800  46.550  47.540  1.00  0.00           N
ATOM   1902  HN  VAL A 706      23.910  46.790  48.500  1.00  0.00           H
ATOM   1903  CA  VAL A 706      22.960  47.440  46.820  1.00  0.00           C
ATOM   1904  HA  VAL A 706      22.140  46.870  46.410  1.00  0.00           H
ATOM   1905  CB  VAL A 706      22.300  48.450  47.700  1.00  0.00           C
ATOM   1906  HB  VAL A 706      23.070  48.890  48.360  1.00  0.00           H
ATOM   1907  CG1 VAL A 706      21.740  49.720  46.890  1.00  0.00           C
ATOM   1908 HG11 VAL A 706      21.280  50.490  47.550  1.00  0.00           H
ATOM   1909 HG12 VAL A 706      20.950  49.370  46.200  1.00  0.00           H
ATOM   1910 HG13 VAL A 706      22.540  50.200  46.290  1.00  0.00           H
ATOM   1911  CG2 VAL A 706      21.210  47.730  48.570  1.00  0.00           C
ATOM   1912 HG21 VAL A 706      20.610  47.160  47.820  1.00  0.00           H
ATOM   1913 HG22 VAL A 706      20.420  48.370  49.020  1.00  0.00           H
ATOM   1914 HG23 VAL A 706      21.530  47.060  49.390  1.00  0.00           H
ATOM   1915  C   VAL A 706      23.580  47.980  45.490  1.00  0.00           C
ATOM   1916  O   VAL A 706      23.050  48.010  44.370  1.00  0.00           O
ATOM   1917  N   LEU A 707      24.890  48.370  45.580  1.00  0.00           N
ATOM   1918  HN  LEU A 707      25.480  48.280  46.370  1.00  0.00           H
ATOM   1919  CA  LEU A 707      25.670  48.840  44.500  1.00  0.00           C
ATOM   1920  HA  LEU A 707      25.120  49.670  44.070  1.00  0.00           H
ATOM   1921  CB  LEU A 707      27.200  49.090  45.020  1.00  0.00           C
ATOM   1922  HB1 LEU A 707      27.570  48.150  45.440  1.00  0.00           H
ATOM   1923  HB2 LEU A 707      27.130  49.790  45.890  1.00  0.00           H
ATOM   1924  CG  LEU A 707      28.190  49.670  43.940  1.00  0.00           C
ATOM   1925  HG  LEU A 707      28.480  48.860  43.230  1.00  0.00           H
ATOM   1926  CD1 LEU A 707      27.660  50.870  43.180  1.00  0.00           C
ATOM   1927 HD11 LEU A 707      26.810  50.610  42.510  1.00  0.00           H
ATOM   1928 HD12 LEU A 707      28.360  51.280  42.410  1.00  0.00           H
ATOM   1929 HD13 LEU A 707      27.300  51.650  43.880  1.00  0.00           H
ATOM   1930  CD2 LEU A 707      29.430  50.110  44.710  1.00  0.00           C
ATOM   1931 HD21 LEU A 707      29.890  49.270  45.250  1.00  0.00           H
ATOM   1932 HD22 LEU A 707      29.200  50.910  45.460  1.00  0.00           H
ATOM   1933 HD23 LEU A 707      30.150  50.570  43.990  1.00  0.00           H
ATOM   1934  C   LEU A 707      25.730  47.830  43.400  1.00  0.00           C
ATOM   1935  O   LEU A 707      25.410  48.170  42.280  1.00  0.00           O
ATOM   1936  N   VAL A 708      26.040  46.590  43.740  1.00  0.00           N
ATOM   1937  HN  VAL A 708      26.090  46.470  44.730  1.00  0.00           H
ATOM   1938  CA  VAL A 708      26.050  45.410  42.910  1.00  0.00           C
ATOM   1939  HA  VAL A 708      26.470  45.770  41.990  1.00  0.00           H
ATOM   1940  CB  VAL A 708      26.920  44.310  43.450  1.00  0.00           C
ATOM   1941  HB  VAL A 708      27.540  44.740  44.260  1.00  0.00           H
ATOM   1942  CG1 VAL A 708      26.210  43.200  44.190  1.00  0.00           C
ATOM   1943 HG11 VAL A 708      25.480  43.570  44.940  1.00  0.00           H
ATOM   1944 HG12 VAL A 708      26.960  42.430  44.480  1.00  0.00           H
ATOM   1945 HG13 VAL A 708      25.650  42.650  43.410  1.00  0.00           H
ATOM   1946  CG2 VAL A 708      27.750  43.610  42.390  1.00  0.00           C
ATOM   1947 HG21 VAL A 708      27.080  43.220  41.580  1.00  0.00           H
ATOM   1948 HG22 VAL A 708      28.360  42.770  42.780  1.00  0.00           H
ATOM   1949 HG23 VAL A 708      28.500  44.250  41.880  1.00  0.00           H
ATOM   1950  C   VAL A 708      24.700  44.900  42.310  1.00  0.00           C
ATOM   1951  O   VAL A 708      24.590  44.450  41.160  1.00  0.00           O
ATOM   1952  N   ALA A 709      23.540  44.980  43.040  1.00  0.00           N
ATOM   1953  HN  ALA A 709      23.670  45.220  44.000  1.00  0.00           H
ATOM   1954  CA  ALA A 709      22.180  44.870  42.560  1.00  0.00           C
ATOM   1955  HA  ALA A 709      22.070  43.940  42.030  1.00  0.00           H
ATOM   1956  CB  ALA A 709      21.150  44.970  43.680  1.00  0.00           C
ATOM   1957  HB1 ALA A 709      21.390  45.870  44.290  1.00  0.00           H
ATOM   1958  HB2 ALA A 709      21.270  44.110  44.370  1.00  0.00           H
ATOM   1959  HB3 ALA A 709      20.090  45.100  43.380  1.00  0.00           H
ATOM   1960  C   ALA A 709      21.940  45.920  41.550  1.00  0.00           C
ATOM   1961  O   ALA A 709      21.270  45.590  40.570  1.00  0.00           O
ATOM   1962  N   THR A 710      22.340  47.200  41.780  1.00  0.00           N
ATOM   1963  HN  THR A 710      22.900  47.280  42.590  1.00  0.00           H
ATOM   1964  CA  THR A 710      22.050  48.310  40.880  1.00  0.00           C
ATOM   1965  HA  THR A 710      20.990  48.250  40.640  1.00  0.00           H
ATOM   1966  CB  THR A 710      22.180  49.670  41.600  1.00  0.00           C
ATOM   1967  HB  THR A 710      23.260  49.890  41.770  1.00  0.00           H
ATOM   1968  OG1 THR A 710      21.300  49.470  42.770  1.00  0.00           O
ATOM   1969  HG1 THR A 710      21.810  48.950  43.380  1.00  0.00           H
ATOM   1970  CG2 THR A 710      21.610  50.850  40.800  1.00  0.00           C
ATOM   1971 HG21 THR A 710      21.460  51.630  41.570  1.00  0.00           H
ATOM   1972 HG22 THR A 710      20.520  50.700  40.570  1.00  0.00           H
ATOM   1973 HG23 THR A 710      22.300  51.310  40.080  1.00  0.00           H
ATOM   1974  C   THR A 710      22.790  48.370  39.530  1.00  0.00           C
ATOM   1975  O   THR A 710      22.190  48.750  38.460  1.00  0.00           O
ATOM   1976  N   ASP A 711      24.070  48.020  39.730  1.00  0.00           N
ATOM   1977  HN  ASP A 711      24.300  48.000  40.700  1.00  0.00           H
ATOM   1978  CA  ASP A 711      25.100  47.830  38.760  1.00  0.00           C
ATOM   1979  HA  ASP A 711      25.670  46.970  39.070  1.00  0.00           H
ATOM   1980  CB  ASP A 711      24.670  47.420  37.330  1.00  0.00           C
ATOM   1981  HB1 ASP A 711      24.080  48.270  36.900  1.00  0.00           H
ATOM   1982  HB2 ASP A 711      23.940  46.620  37.560  1.00  0.00           H
ATOM   1983  CG  ASP A 711      25.600  46.890  36.210  1.00  0.00           C
ATOM   1984  OD1 ASP A 711      26.720  46.560  36.570  1.00  0.00           O
ATOM   1985  OD2 ASP A 711      25.130  46.730  35.070  1.00  0.00           O
ATOM   1986  C   ASP A 711      26.120  48.920  38.710  1.00  0.00           C
ATOM   1987  O   ASP A 711      25.770  50.100  38.490  1.00  0.00           O
ATOM   1988  N   ALA A 712      27.430  48.560  38.950  1.00  0.00           N
ATOM   1989  HN  ALA A 712      27.680  47.590  38.880  1.00  0.00           H
ATOM   1990  CA  ALA A 712      28.510  49.520  39.180  1.00  0.00           C
ATOM   1991  HA  ALA A 712      28.120  50.490  39.440  1.00  0.00           H
ATOM   1992  CB  ALA A 712      29.450  48.930  40.260  1.00  0.00           C
ATOM   1993  HB1 ALA A 712      28.900  48.600  41.170  1.00  0.00           H
ATOM   1994  HB2 ALA A 712      30.050  49.790  40.610  1.00  0.00           H
ATOM   1995  HB3 ALA A 712      30.170  48.180  39.860  1.00  0.00           H
ATOM   1996  C   ALA A 712      29.310  49.780  37.880  1.00  0.00           C
ATOM   1997  O   ALA A 712      30.370  50.390  37.850  1.00  0.00           O
ATOM   1998  N   SER A 713      28.880  49.070  36.800  1.00  0.00           N
ATOM   1999  HN  SER A 713      28.130  48.430  36.930  1.00  0.00           H
ATOM   2000  CA  SER A 713      29.940  48.770  35.820  1.00  0.00           C
ATOM   2001  HA  SER A 713      30.830  48.540  36.370  1.00  0.00           H
ATOM   2002  CB  SER A 713      29.550  47.580  34.970  1.00  0.00           C
ATOM   2003  HB1 SER A 713      30.290  47.370  34.180  1.00  0.00           H
ATOM   2004  HB2 SER A 713      28.550  47.660  34.500  1.00  0.00           H
ATOM   2005  OG  SER A 713      29.410  46.400  35.820  1.00  0.00           O
ATOM   2006  HG1 SER A 713      28.490  46.340  36.090  1.00  0.00           H
ATOM   2007  C   SER A 713      30.150  49.970  34.830  1.00  0.00           C
ATOM   2008  O   SER A 713      31.080  49.910  33.960  1.00  0.00           O
ATOM   2009  N   SER A 714      29.350  51.020  34.980  1.00  0.00           N
ATOM   2010  HN  SER A 714      28.540  51.040  35.550  1.00  0.00           H
ATOM   2011  CA  SER A 714      29.440  52.100  34.040  1.00  0.00           C
ATOM   2012  HA  SER A 714      29.990  51.870  33.140  1.00  0.00           H
ATOM   2013  CB  SER A 714      28.000  52.460  33.700  1.00  0.00           C
ATOM   2014  HB1 SER A 714      27.570  53.200  34.410  1.00  0.00           H
ATOM   2015  HB2 SER A 714      27.370  51.550  33.650  1.00  0.00           H
ATOM   2016  OG  SER A 714      27.960  53.070  32.450  1.00  0.00           O
ATOM   2017  HG1 SER A 714      28.560  52.550  31.900  1.00  0.00           H
ATOM   2018  C   SER A 714      30.090  53.220  34.810  1.00  0.00           C
ATOM   2019  O   SER A 714      30.220  54.380  34.300  1.00  0.00           O
ATOM   2020  N   LEU A 715      30.450  53.010  36.090  1.00  0.00           N
ATOM   2021  HN  LEU A 715      30.250  52.150  36.550  1.00  0.00           H
ATOM   2022  CA  LEU A 715      31.060  54.100  36.930  1.00  0.00           C
ATOM   2023  HA  LEU A 715      30.620  55.050  36.670  1.00  0.00           H
ATOM   2024  CB  LEU A 715      30.930  53.990  38.410  1.00  0.00           C
ATOM   2025  HB1 LEU A 715      31.370  54.880  38.900  1.00  0.00           H
ATOM   2026  HB2 LEU A 715      31.540  53.100  38.680  1.00  0.00           H
ATOM   2027  CG  LEU A 715      29.470  53.760  38.970  1.00  0.00           C
ATOM   2028  HG  LEU A 715      29.050  52.890  38.440  1.00  0.00           H
ATOM   2029  CD1 LEU A 715      29.410  53.440  40.460  1.00  0.00           C
ATOM   2030 HD11 LEU A 715      29.890  54.310  40.950  1.00  0.00           H
ATOM   2031 HD12 LEU A 715      29.950  52.500  40.730  1.00  0.00           H
ATOM   2032 HD13 LEU A 715      28.400  53.470  40.910  1.00  0.00           H
ATOM   2033  CD2 LEU A 715      28.680  55.000  38.580  1.00  0.00           C
ATOM   2034 HD21 LEU A 715      27.610  54.900  38.910  1.00  0.00           H
ATOM   2035 HD22 LEU A 715      28.540  55.200  37.500  1.00  0.00           H
ATOM   2036 HD23 LEU A 715      29.060  55.920  39.070  1.00  0.00           H
ATOM   2037  C   LEU A 715      32.540  54.190  36.540  1.00  0.00           C
ATOM   2038  O   LEU A 715      33.240  55.170  36.780  1.00  0.00           O
ATOM   2039  N   VAL A 716      33.100  53.080  35.950  1.00  0.00           N
ATOM   2040  HN  VAL A 716      32.510  52.330  35.640  1.00  0.00           H
ATOM   2041  CA  VAL A 716      34.540  53.000  35.610  1.00  0.00           C
ATOM   2042  HA  VAL A 716      35.000  53.280  36.550  1.00  0.00           H
ATOM   2043  CB  VAL A 716      34.820  51.590  35.140  1.00  0.00           C
ATOM   2044  HB  VAL A 716      35.900  51.320  35.150  1.00  0.00           H
ATOM   2045  CG1 VAL A 716      34.090  50.690  36.090  1.00  0.00           C
ATOM   2046 HG11 VAL A 716      34.360  49.620  35.960  1.00  0.00           H
ATOM   2047 HG12 VAL A 716      32.980  50.660  35.990  1.00  0.00           H
ATOM   2048 HG13 VAL A 716      34.330  50.990  37.130  1.00  0.00           H
ATOM   2049  CG2 VAL A 716      34.370  51.250  33.670  1.00  0.00           C
ATOM   2050 HG21 VAL A 716      35.120  51.690  32.980  1.00  0.00           H
ATOM   2051 HG22 VAL A 716      33.330  51.590  33.450  1.00  0.00           H
ATOM   2052 HG23 VAL A 716      34.320  50.140  33.550  1.00  0.00           H
ATOM   2053  C   VAL A 716      34.830  53.910  34.440  1.00  0.00           C
ATOM   2054  O   VAL A 716      35.960  54.300  34.250  1.00  0.00           O
ATOM   2055  N   CYS A 717      33.800  54.350  33.730  1.00  0.00           N
ATOM   2056  HN  CYS A 717      32.840  54.190  33.920  1.00  0.00           H
ATOM   2057  CA  CYS A 717      34.070  55.060  32.450  1.00  0.00           C
ATOM   2058  HA  CYS A 717      34.840  54.530  31.900  1.00  0.00           H
ATOM   2059  CB  CYS A 717      32.790  55.260  31.590  1.00  0.00           C
ATOM   2060  HB1 CYS A 717      32.910  55.790  30.630  1.00  0.00           H
ATOM   2061  HB2 CYS A 717      32.060  55.880  32.160  1.00  0.00           H
ATOM   2062  SG  CYS A 717      31.970  53.690  31.090  1.00  0.00           S
ATOM   2063  HG1 CYS A 717      30.810  54.320  31.000  1.00  0.00           H
ATOM   2064  C   CYS A 717      34.600  56.460  32.750  1.00  0.00           C
ATOM   2065  O   CYS A 717      35.320  57.020  31.970  1.00  0.00           O
ATOM   2066  N   TYR A 718      34.310  56.930  33.940  1.00  0.00           N
ATOM   2067  HN  TYR A 718      33.820  56.240  34.480  1.00  0.00           H
ATOM   2068  CA  TYR A 718      34.640  58.140  34.530  1.00  0.00           C
ATOM   2069  HA  TYR A 718      34.930  58.820  33.750  1.00  0.00           H
ATOM   2070  CB  TYR A 718      33.460  58.680  35.440  1.00  0.00           C
ATOM   2071  HB1 TYR A 718      33.640  59.770  35.590  1.00  0.00           H
ATOM   2072  HB2 TYR A 718      33.410  58.120  36.400  1.00  0.00           H
ATOM   2073  CG  TYR A 718      32.140  58.640  34.680  1.00  0.00           C
ATOM   2074  CD1 TYR A 718      31.990  59.400  33.480  1.00  0.00           C
ATOM   2075  HD1 TYR A 718      32.760  60.060  33.110  1.00  0.00           H
ATOM   2076  CE1 TYR A 718      30.810  59.270  32.670  1.00  0.00           C
ATOM   2077  HE1 TYR A 718      30.750  59.860  31.770  1.00  0.00           H
ATOM   2078  CZ  TYR A 718      29.790  58.410  33.090  1.00  0.00           C
ATOM   2079  OH  TYR A 718      28.680  58.160  32.230  1.00  0.00           O
ATOM   2080  HH  TYR A 718      28.520  59.050  31.870  1.00  0.00           H
ATOM   2081  CD2 TYR A 718      31.070  57.830  35.140  1.00  0.00           C
ATOM   2082  HD2 TYR A 718      31.080  57.390  36.120  1.00  0.00           H
ATOM   2083  CE2 TYR A 718      29.870  57.770  34.330  1.00  0.00           C
ATOM   2084  HE2 TYR A 718      29.050  57.160  34.680  1.00  0.00           H
ATOM   2085  C   TYR A 718      35.950  58.120  35.360  1.00  0.00           C
ATOM   2086  O   TYR A 718      36.430  59.210  35.680  1.00  0.00           O
ATOM   2087  N   ILE A 719      36.490  56.960  35.710  1.00  0.00           N
ATOM   2088  HN  ILE A 719      36.230  56.140  35.200  1.00  0.00           H
ATOM   2089  CA  ILE A 719      37.780  56.830  36.400  1.00  0.00           C
ATOM   2090  HA  ILE A 719      37.910  57.710  37.020  1.00  0.00           H
ATOM   2091  CB  ILE A 719      37.860  55.620  37.280  1.00  0.00           C
ATOM   2092  HB  ILE A 719      37.910  54.720  36.650  1.00  0.00           H
ATOM   2093  CG2 ILE A 719      39.250  55.530  38.030  1.00  0.00           C
ATOM   2094 HG21 ILE A 719      39.460  56.480  38.550  1.00  0.00           H
ATOM   2095 HG22 ILE A 719      40.090  55.310  37.330  1.00  0.00           H
ATOM   2096 HG23 ILE A 719      39.180  54.660  38.720  1.00  0.00           H
ATOM   2097  CG1 ILE A 719      36.670  55.500  38.270  1.00  0.00           C
ATOM   2098 HG11 ILE A 719      36.810  54.600  38.900  1.00  0.00           H
ATOM   2099 HG12 ILE A 719      35.720  55.290  37.740  1.00  0.00           H
ATOM   2100  CD  ILE A 719      36.570  56.740  39.150  1.00  0.00           C
ATOM   2101  HD1 ILE A 719      37.460  56.840  39.800  1.00  0.00           H
ATOM   2102  HD2 ILE A 719      35.800  56.530  39.920  1.00  0.00           H
ATOM   2103  HD3 ILE A 719      36.330  57.710  38.670  1.00  0.00           H
ATOM   2104  C   ILE A 719      38.840  56.820  35.330  1.00  0.00           C
ATOM   2105  O   ILE A 719      38.790  55.920  34.450  1.00  0.00           O
ATOM   2106  N   THR A 720      39.740  57.810  35.310  1.00  0.00           N
ATOM   2107  HN  THR A 720      39.770  58.480  36.040  1.00  0.00           H
ATOM   2108  CA  THR A 720      40.820  57.900  34.290  1.00  0.00           C
ATOM   2109  HA  THR A 720      40.870  56.980  33.740  1.00  0.00           H
ATOM   2110  CB  THR A 720      40.560  59.050  33.300  1.00  0.00           C
ATOM   2111  HB  THR A 720      41.370  58.970  32.550  1.00  0.00           H
ATOM   2112  OG1 THR A 720      40.470  60.330  33.920  1.00  0.00           O
ATOM   2113  HG1 THR A 720      40.780  60.890  33.210  1.00  0.00           H
ATOM   2114  CG2 THR A 720      39.200  58.850  32.630  1.00  0.00           C
ATOM   2115 HG21 THR A 720      38.300  59.150  33.210  1.00  0.00           H
ATOM   2116 HG22 THR A 720      39.060  57.760  32.460  1.00  0.00           H
ATOM   2117 HG23 THR A 720      39.120  59.430  31.700  1.00  0.00           H
ATOM   2118  C   THR A 720      42.180  58.160  34.940  1.00  0.00           C
ATOM   2119  O   THR A 720      42.180  58.430  36.130  1.00  0.00           O
ATOM   2120  N   ARG A 721      43.290  58.080  34.170  1.00  0.00           N
ATOM   2121  HN  ARG A 721      43.170  57.590  33.320  1.00  0.00           H
ATOM   2122  CA  ARG A 721      44.610  58.280  34.720  1.00  0.00           C
ATOM   2123  HA  ARG A 721      44.720  57.390  35.330  1.00  0.00           H
ATOM   2124  CB  ARG A 721      45.690  58.230  33.580  1.00  0.00           C
ATOM   2125  HB1 ARG A 721      46.720  58.310  34.010  1.00  0.00           H
ATOM   2126  HB2 ARG A 721      45.620  59.070  32.870  1.00  0.00           H
ATOM   2127  CG  ARG A 721      45.760  56.840  32.920  1.00  0.00           C
ATOM   2128  HG1 ARG A 721      46.530  56.720  32.130  1.00  0.00           H
ATOM   2129  HG2 ARG A 721      44.760  56.590  32.490  1.00  0.00           H
ATOM   2130  CD  ARG A 721      45.990  55.570  33.790  1.00  0.00           C
ATOM   2131  HD1 ARG A 721      45.910  54.640  33.180  1.00  0.00           H
ATOM   2132  HD2 ARG A 721      45.250  55.490  34.610  1.00  0.00           H
ATOM   2133  NE  ARG A 721      47.410  55.660  34.200  1.00  0.00           N
ATOM   2134  HE  ARG A 721      47.900  56.540  34.210  1.00  0.00           H
ATOM   2135  CZ  ARG A 721      48.170  54.620  34.600  1.00  0.00           C
ATOM   2136  NH1 ARG A 721      47.740  53.440  34.620  1.00  0.00           N
ATOM   2137 HH11 ARG A 721      46.810  53.120  34.440  1.00  0.00           H
ATOM   2138 HH12 ARG A 721      48.370  52.710  34.820  1.00  0.00           H
ATOM   2139  NH2 ARG A 721      49.350  54.900  34.980  1.00  0.00           N
ATOM   2140 HH21 ARG A 721      49.700  55.680  34.470  1.00  0.00           H
ATOM   2141 HH22 ARG A 721      49.920  54.170  35.350  1.00  0.00           H
ATOM   2142  C   ARG A 721      44.900  59.360  35.770  1.00  0.00           C
ATOM   2143  O   ARG A 721      45.520  59.100  36.800  1.00  0.00           O
ATOM   2144  N   PHE A 722      44.400  60.600  35.530  1.00  0.00           N
ATOM   2145  HN  PHE A 722      44.100  60.910  34.630  1.00  0.00           H
ATOM   2146  CA  PHE A 722      44.600  61.710  36.510  1.00  0.00           C
ATOM   2147  HA  PHE A 722      45.630  62.030  36.600  1.00  0.00           H
ATOM   2148  CB  PHE A 722      43.850  62.970  35.940  1.00  0.00           C
ATOM   2149  HB1 PHE A 722      42.790  62.650  35.850  1.00  0.00           H
ATOM   2150  HB2 PHE A 722      44.210  63.280  34.930  1.00  0.00           H
ATOM   2151  CG  PHE A 722      43.790  64.210  36.790  1.00  0.00           C
ATOM   2152  CD1 PHE A 722      44.750  65.280  36.560  1.00  0.00           C
ATOM   2153  HD1 PHE A 722      45.310  65.360  35.630  1.00  0.00           H
ATOM   2154  CE1 PHE A 722      44.760  66.440  37.330  1.00  0.00           C
ATOM   2155  HE1 PHE A 722      45.380  67.320  37.160  1.00  0.00           H
ATOM   2156  CZ  PHE A 722      43.800  66.560  38.340  1.00  0.00           C
ATOM   2157  HZ  PHE A 722      43.940  67.490  38.860  1.00  0.00           H
ATOM   2158  CD2 PHE A 722      42.870  64.400  37.860  1.00  0.00           C
ATOM   2159  HD2 PHE A 722      42.080  63.670  37.990  1.00  0.00           H
ATOM   2160  CE2 PHE A 722      42.850  65.570  38.590  1.00  0.00           C
ATOM   2161  HE2 PHE A 722      42.190  65.800  39.400  1.00  0.00           H
ATOM   2162  C   PHE A 722      44.190  61.360  37.940  1.00  0.00           C
ATOM   2163  O   PHE A 722      44.890  61.730  38.940  1.00  0.00           O
ATOM   2164  N   THR A 723      43.050  60.670  38.200  1.00  0.00           N
ATOM   2165  HN  THR A 723      42.420  60.420  37.480  1.00  0.00           H
ATOM   2166  CA  THR A 723      42.670  60.070  39.440  1.00  0.00           C
ATOM   2167  HA  THR A 723      42.870  60.860  40.140  1.00  0.00           H
ATOM   2168  CB  THR A 723      41.180  59.720  39.480  1.00  0.00           C
ATOM   2169  HB  THR A 723      40.930  58.940  38.720  1.00  0.00           H
ATOM   2170  OG1 THR A 723      40.390  60.880  39.190  1.00  0.00           O
ATOM   2171  HG1 THR A 723      39.750  60.630  38.520  1.00  0.00           H
ATOM   2172  CG2 THR A 723      40.710  59.150  40.770  1.00  0.00           C
ATOM   2173 HG21 THR A 723      39.610  58.990  40.640  1.00  0.00           H
ATOM   2174 HG22 THR A 723      40.770  59.830  41.650  1.00  0.00           H
ATOM   2175 HG23 THR A 723      41.230  58.240  41.130  1.00  0.00           H
ATOM   2176  C   THR A 723      43.500  58.860  39.870  1.00  0.00           C
ATOM   2177  O   THR A 723      44.160  58.700  40.940  1.00  0.00           O
ATOM   2178  N   GLU A 724      43.700  57.920  38.930  1.00  0.00           N
ATOM   2179  HN  GLU A 724      43.420  57.920  37.970  1.00  0.00           H
ATOM   2180  CA  GLU A 724      44.480  56.700  39.180  1.00  0.00           C
ATOM   2181  HA  GLU A 724      43.950  56.240  40.010  1.00  0.00           H
ATOM   2182  CB  GLU A 724      44.590  55.710  37.920  1.00  0.00           C
ATOM   2183  HB1 GLU A 724      45.140  54.820  38.290  1.00  0.00           H
ATOM   2184  HB2 GLU A 724      45.110  56.230  37.090  1.00  0.00           H
ATOM   2185  CG  GLU A 724      43.100  55.210  37.540  1.00  0.00           C
ATOM   2186  HG1 GLU A 724      42.510  56.110  37.270  1.00  0.00           H
ATOM   2187  HG2 GLU A 724      42.560  54.730  38.380  1.00  0.00           H
ATOM   2188  CD  GLU A 724      43.070  54.310  36.340  1.00  0.00           C
ATOM   2189  OE1 GLU A 724      42.600  54.770  35.230  1.00  0.00           O
ATOM   2190  OE2 GLU A 724      43.390  53.080  36.400  1.00  0.00           O
ATOM   2191  C   GLU A 724      45.960  56.930  39.670  1.00  0.00           C
ATOM   2192  O   GLU A 724      46.430  56.350  40.630  1.00  0.00           O
ATOM   2193  N   GLU A 725      46.640  57.900  39.020  1.00  0.00           N
ATOM   2194  HN  GLU A 725      46.190  58.400  38.290  1.00  0.00           H
ATOM   2195  CA  GLU A 725      48.050  58.100  39.250  1.00  0.00           C
ATOM   2196  HA  GLU A 725      48.450  57.160  39.590  1.00  0.00           H
ATOM   2197  CB  GLU A 725      48.730  58.600  37.960  1.00  0.00           C
ATOM   2198  HB1 GLU A 725      49.770  58.970  38.130  1.00  0.00           H
ATOM   2199  HB2 GLU A 725      48.150  59.460  37.560  1.00  0.00           H
ATOM   2200  CG  GLU A 725      48.840  57.470  36.930  1.00  0.00           C
ATOM   2201  HG1 GLU A 725      47.890  57.030  36.570  1.00  0.00           H
ATOM   2202  HG2 GLU A 725      49.370  56.630  37.440  1.00  0.00           H
ATOM   2203  CD  GLU A 725      49.640  57.920  35.740  1.00  0.00           C
ATOM   2204  OE1 GLU A 725      49.090  57.940  34.600  1.00  0.00           O
ATOM   2205  OE2 GLU A 725      50.880  58.190  35.930  1.00  0.00           O
ATOM   2206  C   GLU A 725      48.220  59.050  40.400  1.00  0.00           C
ATOM   2207  O   GLU A 725      49.160  58.880  41.140  1.00  0.00           O
ATOM   2208  N   ALA A 726      47.300  60.060  40.640  1.00  0.00           N
ATOM   2209  HN  ALA A 726      46.460  60.190  40.130  1.00  0.00           H
ATOM   2210  CA  ALA A 726      47.460  61.020  41.750  1.00  0.00           C
ATOM   2211  HA  ALA A 726      48.530  61.220  41.770  1.00  0.00           H
ATOM   2212  CB  ALA A 726      46.690  62.320  41.490  1.00  0.00           C
ATOM   2213  HB1 ALA A 726      45.670  62.060  41.140  1.00  0.00           H
ATOM   2214  HB2 ALA A 726      47.190  62.800  40.620  1.00  0.00           H
ATOM   2215  HB3 ALA A 726      46.640  63.090  42.300  1.00  0.00           H
ATOM   2216  C   ALA A 726      47.050  60.450  43.060  1.00  0.00           C
ATOM   2217  O   ALA A 726      47.570  60.670  44.110  1.00  0.00           O
ATOM   2218  N   PHE A 727      46.010  59.550  43.080  1.00  0.00           N
ATOM   2219  HN  PHE A 727      45.550  59.320  42.220  1.00  0.00           H
ATOM   2220  CA  PHE A 727      45.650  58.750  44.260  1.00  0.00           C
ATOM   2221  HA  PHE A 727      45.460  59.480  45.040  1.00  0.00           H
ATOM   2222  CB  PHE A 727      44.340  58.030  43.950  1.00  0.00           C
ATOM   2223  HB1 PHE A 727      44.570  57.370  43.090  1.00  0.00           H
ATOM   2224  HB2 PHE A 727      43.520  58.740  43.690  1.00  0.00           H
ATOM   2225  CG  PHE A 727      43.730  57.050  45.000  1.00  0.00           C
ATOM   2226  CD1 PHE A 727      43.210  55.810  44.510  1.00  0.00           C
ATOM   2227  HD1 PHE A 727      43.160  55.610  43.450  1.00  0.00           H
ATOM   2228  CE1 PHE A 727      42.490  55.010  45.450  1.00  0.00           C
ATOM   2229  HE1 PHE A 727      41.890  54.140  45.230  1.00  0.00           H
ATOM   2230  CZ  PHE A 727      42.390  55.430  46.780  1.00  0.00           C
ATOM   2231  HZ  PHE A 727      41.960  54.750  47.490  1.00  0.00           H
ATOM   2232  CD2 PHE A 727      43.620  57.390  46.320  1.00  0.00           C
ATOM   2233  HD2 PHE A 727      43.910  58.410  46.570  1.00  0.00           H
ATOM   2234  CE2 PHE A 727      43.080  56.570  47.240  1.00  0.00           C
ATOM   2235  HE2 PHE A 727      42.940  56.850  48.270  1.00  0.00           H
ATOM   2236  C   PHE A 727      46.740  57.820  44.820  1.00  0.00           C
ATOM   2237  O   PHE A 727      46.980  57.840  46.030  1.00  0.00           O
ATOM   2238  N   ALA A 728      47.430  57.100  43.890  1.00  0.00           N
ATOM   2239  HN  ALA A 728      47.110  56.930  42.960  1.00  0.00           H
ATOM   2240  CA  ALA A 728      48.620  56.240  44.150  1.00  0.00           C
ATOM   2241  HA  ALA A 728      48.460  55.550  44.950  1.00  0.00           H
ATOM   2242  CB  ALA A 728      49.040  55.470  42.840  1.00  0.00           C
ATOM   2243  HB1 ALA A 728      49.420  56.180  42.090  1.00  0.00           H
ATOM   2244  HB2 ALA A 728      48.120  55.040  42.380  1.00  0.00           H
ATOM   2245  HB3 ALA A 728      49.820  54.710  43.050  1.00  0.00           H
ATOM   2246  C   ALA A 728      49.850  57.090  44.570  1.00  0.00           C
ATOM   2247  O   ALA A 728      50.630  56.720  45.480  1.00  0.00           O
ATOM   2248  N   ALA A 729      50.130  58.170  43.860  1.00  0.00           N
ATOM   2249  HN  ALA A 729      49.600  58.420  43.060  1.00  0.00           H
ATOM   2250  CA  ALA A 729      51.210  59.000  44.330  1.00  0.00           C
ATOM   2251  HA  ALA A 729      52.100  58.400  44.290  1.00  0.00           H
ATOM   2252  CB  ALA A 729      51.450  60.180  43.430  1.00  0.00           C
ATOM   2253  HB1 ALA A 729      52.330  60.760  43.760  1.00  0.00           H
ATOM   2254  HB2 ALA A 729      50.680  61.000  43.440  1.00  0.00           H
ATOM   2255  HB3 ALA A 729      51.510  59.830  42.380  1.00  0.00           H
ATOM   2256  C   ALA A 729      51.080  59.620  45.720  1.00  0.00           C
ATOM   2257  O   ALA A 729      51.990  59.820  46.460  1.00  0.00           O
ATOM   2258  N   LEU A 730      49.830  60.000  46.060  1.00  0.00           N
ATOM   2259  HN  LEU A 730      49.080  59.810  45.410  1.00  0.00           H
ATOM   2260  CA  LEU A 730      49.450  60.440  47.360  1.00  0.00           C
ATOM   2261  HA  LEU A 730      50.070  61.290  47.570  1.00  0.00           H
ATOM   2262  CB  LEU A 730      47.990  60.950  47.410  1.00  0.00           C
ATOM   2263  HB1 LEU A 730      47.250  60.120  47.350  1.00  0.00           H
ATOM   2264  HB2 LEU A 730      47.900  61.660  46.570  1.00  0.00           H
ATOM   2265  CG  LEU A 730      47.660  61.800  48.650  1.00  0.00           C
ATOM   2266  HG  LEU A 730      48.230  61.320  49.470  1.00  0.00           H
ATOM   2267  CD1 LEU A 730      48.290  63.160  48.620  1.00  0.00           C
ATOM   2268 HD11 LEU A 730      47.890  63.730  47.750  1.00  0.00           H
ATOM   2269 HD12 LEU A 730      49.400  63.090  48.610  1.00  0.00           H
ATOM   2270 HD13 LEU A 730      48.080  63.700  49.560  1.00  0.00           H
ATOM   2271  CD2 LEU A 730      46.100  61.790  48.930  1.00  0.00           C
ATOM   2272 HD21 LEU A 730      45.660  62.450  48.140  1.00  0.00           H
ATOM   2273 HD22 LEU A 730      45.790  62.350  49.830  1.00  0.00           H
ATOM   2274 HD23 LEU A 730      45.750  60.740  48.990  1.00  0.00           H
ATOM   2275  C   LEU A 730      49.790  59.330  48.370  1.00  0.00           C
ATOM   2276  O   LEU A 730      50.320  59.550  49.490  1.00  0.00           O
ATOM   2277  N   ILE A 731      49.440  58.080  48.060  1.00  0.00           N
ATOM   2278  HN  ILE A 731      48.820  57.910  47.290  1.00  0.00           H
ATOM   2279  CA  ILE A 731      49.720  56.940  48.910  1.00  0.00           C
ATOM   2280  HA  ILE A 731      49.310  57.200  49.860  1.00  0.00           H
ATOM   2281  CB  ILE A 731      49.020  55.640  48.470  1.00  0.00           C
ATOM   2282  HB  ILE A 731      49.150  55.460  47.380  1.00  0.00           H
ATOM   2283  CG2 ILE A 731      49.680  54.420  49.150  1.00  0.00           C
ATOM   2284 HG21 ILE A 731      49.650  54.520  50.240  1.00  0.00           H
ATOM   2285 HG22 ILE A 731      50.730  54.260  48.800  1.00  0.00           H
ATOM   2286 HG23 ILE A 731      49.170  53.450  48.970  1.00  0.00           H
ATOM   2287  CG1 ILE A 731      47.450  55.700  48.630  1.00  0.00           C
ATOM   2288 HG11 ILE A 731      47.060  54.750  48.210  1.00  0.00           H
ATOM   2289 HG12 ILE A 731      47.120  56.490  47.920  1.00  0.00           H
ATOM   2290  CD  ILE A 731      47.030  56.180  50.070  1.00  0.00           C
ATOM   2291  HD1 ILE A 731      47.630  55.590  50.790  1.00  0.00           H
ATOM   2292  HD2 ILE A 731      45.980  55.920  50.300  1.00  0.00           H
ATOM   2293  HD3 ILE A 731      47.140  57.270  50.220  1.00  0.00           H
ATOM   2294  C   ILE A 731      51.240  56.790  49.090  1.00  0.00           C
ATOM   2295  O   ILE A 731      51.650  56.650  50.250  1.00  0.00           O
ATOM   2296  N   CYS A 732      52.130  57.060  48.090  1.00  0.00           N
ATOM   2297  HN  CYS A 732      51.660  57.150  47.210  1.00  0.00           H
ATOM   2298  CA  CYS A 732      53.630  57.040  48.280  1.00  0.00           C
ATOM   2299  HA  CYS A 732      53.860  56.070  48.690  1.00  0.00           H
ATOM   2300  CB  CYS A 732      54.300  57.250  46.880  1.00  0.00           C
ATOM   2301  HB1 CYS A 732      55.390  57.040  46.940  1.00  0.00           H
ATOM   2302  HB2 CYS A 732      54.250  58.310  46.540  1.00  0.00           H
ATOM   2303  SG  CYS A 732      53.570  56.180  45.560  1.00  0.00           S
ATOM   2304  HG1 CYS A 732      54.030  54.960  45.850  1.00  0.00           H
ATOM   2305  C   CYS A 732      54.190  58.040  49.290  1.00  0.00           C
ATOM   2306  O   CYS A 732      54.980  57.750  50.210  1.00  0.00           O
ATOM   2307  N   ILE A 733      53.730  59.320  49.160  1.00  0.00           N
ATOM   2308  HN  ILE A 733      53.180  59.510  48.350  1.00  0.00           H
ATOM   2309  CA  ILE A 733      54.150  60.410  50.050  1.00  0.00           C
ATOM   2310  HA  ILE A 733      55.230  60.420  50.070  1.00  0.00           H
ATOM   2311  CB  ILE A 733      53.690  61.740  49.430  1.00  0.00           C
ATOM   2312  HB  ILE A 733      52.580  61.730  49.530  1.00  0.00           H
ATOM   2313  CG2 ILE A 733      54.160  62.840  50.410  1.00  0.00           C
ATOM   2314 HG21 ILE A 733      55.270  62.810  50.430  1.00  0.00           H
ATOM   2315 HG22 ILE A 733      53.840  62.550  51.430  1.00  0.00           H
ATOM   2316 HG23 ILE A 733      53.680  63.810  50.130  1.00  0.00           H
ATOM   2317  CG1 ILE A 733      54.110  62.010  47.950  1.00  0.00           C
ATOM   2318 HG11 ILE A 733      53.920  63.090  47.830  1.00  0.00           H
ATOM   2319 HG12 ILE A 733      53.560  61.330  47.260  1.00  0.00           H
ATOM   2320  CD  ILE A 733      55.560  61.840  47.610  1.00  0.00           C
ATOM   2321  HD1 ILE A 733      55.750  60.740  47.550  1.00  0.00           H
ATOM   2322  HD2 ILE A 733      56.180  62.260  48.440  1.00  0.00           H
ATOM   2323  HD3 ILE A 733      55.990  62.460  46.800  1.00  0.00           H
ATOM   2324  C   ILE A 733      53.670  60.200  51.510  1.00  0.00           C
ATOM   2325  O   ILE A 733      54.410  60.350  52.510  1.00  0.00           O
ATOM   2326  N   ILE A 734      52.430  59.740  51.690  1.00  0.00           N
ATOM   2327  HN  ILE A 734      51.890  59.530  50.890  1.00  0.00           H
ATOM   2328  CA  ILE A 734      51.820  59.290  52.970  1.00  0.00           C
ATOM   2329  HA  ILE A 734      52.020  60.110  53.650  1.00  0.00           H
ATOM   2330  CB  ILE A 734      50.320  59.080  52.860  1.00  0.00           C
ATOM   2331  HB  ILE A 734      50.160  58.360  52.030  1.00  0.00           H
ATOM   2332  CG2 ILE A 734      49.780  58.420  54.180  1.00  0.00           C
ATOM   2333 HG21 ILE A 734      48.670  58.350  54.120  1.00  0.00           H
ATOM   2334 HG22 ILE A 734      50.110  58.970  55.090  1.00  0.00           H
ATOM   2335 HG23 ILE A 734      50.090  57.350  54.210  1.00  0.00           H
ATOM   2336  CG1 ILE A 734      49.540  60.370  52.680  1.00  0.00           C
ATOM   2337 HG11 ILE A 734      50.060  61.000  51.940  1.00  0.00           H
ATOM   2338 HG12 ILE A 734      49.490  61.000  53.590  1.00  0.00           H
ATOM   2339  CD  ILE A 734      48.140  60.150  52.160  1.00  0.00           C
ATOM   2340  HD1 ILE A 734      48.090  59.560  51.220  1.00  0.00           H
ATOM   2341  HD2 ILE A 734      47.680  61.120  51.870  1.00  0.00           H
ATOM   2342  HD3 ILE A 734      47.380  59.730  52.850  1.00  0.00           H
ATOM   2343  C   ILE A 734      52.570  58.090  53.580  1.00  0.00           C
ATOM   2344  O   ILE A 734      52.940  58.080  54.780  1.00  0.00           O
ATOM   2345  N   PHE A 735      52.860  57.050  52.740  1.00  0.00           N
ATOM   2346  HN  PHE A 735      52.610  57.160  51.770  1.00  0.00           H
ATOM   2347  CA  PHE A 735      53.690  55.910  53.150  1.00  0.00           C
ATOM   2348  HA  PHE A 735      53.250  55.300  53.930  1.00  0.00           H
ATOM   2349  CB  PHE A 735      53.920  54.860  52.040  1.00  0.00           C
ATOM   2350  HB1 PHE A 735      54.880  54.350  52.230  1.00  0.00           H
ATOM   2351  HB2 PHE A 735      54.140  55.360  51.080  1.00  0.00           H
ATOM   2352  CG  PHE A 735      52.790  53.850  51.950  1.00  0.00           C
ATOM   2353  CD1 PHE A 735      51.530  53.930  52.490  1.00  0.00           C
ATOM   2354  HD1 PHE A 735      51.280  54.900  52.910  1.00  0.00           H
ATOM   2355  CE1 PHE A 735      50.620  52.950  52.300  1.00  0.00           C
ATOM   2356  HE1 PHE A 735      49.670  53.060  52.800  1.00  0.00           H
ATOM   2357  CZ  PHE A 735      50.980  51.690  51.720  1.00  0.00           C
ATOM   2358  HZ  PHE A 735      50.310  50.840  51.710  1.00  0.00           H
ATOM   2359  CD2 PHE A 735      53.180  52.650  51.240  1.00  0.00           C
ATOM   2360  HD2 PHE A 735      54.120  52.600  50.720  1.00  0.00           H
ATOM   2361  CE2 PHE A 735      52.300  51.570  51.310  1.00  0.00           C
ATOM   2362  HE2 PHE A 735      52.620  50.570  51.020  1.00  0.00           H
ATOM   2363  C   PHE A 735      55.110  56.240  53.700  1.00  0.00           C
ATOM   2364  O   PHE A 735      55.600  55.720  54.750  1.00  0.00           O
ATOM   2365  N   ILE A 736      55.810  57.160  53.030  1.00  0.00           N
ATOM   2366  HN  ILE A 736      55.410  57.620  52.250  1.00  0.00           H
ATOM   2367  CA  ILE A 736      56.990  57.900  53.570  1.00  0.00           C
ATOM   2368  HA  ILE A 736      57.740  57.180  53.850  1.00  0.00           H
ATOM   2369  CB  ILE A 736      57.640  58.710  52.420  1.00  0.00           C
ATOM   2370  HB  ILE A 736      56.820  59.270  51.920  1.00  0.00           H
ATOM   2371  CG2 ILE A 736      58.770  59.610  52.950  1.00  0.00           C
ATOM   2372 HG21 ILE A 736      59.390  59.010  53.650  1.00  0.00           H
ATOM   2373 HG22 ILE A 736      58.340  60.510  53.450  1.00  0.00           H
ATOM   2374 HG23 ILE A 736      59.430  59.910  52.100  1.00  0.00           H
ATOM   2375  CG1 ILE A 736      58.280  57.720  51.430  1.00  0.00           C
ATOM   2376 HG11 ILE A 736      57.620  56.860  51.190  1.00  0.00           H
ATOM   2377 HG12 ILE A 736      59.190  57.280  51.890  1.00  0.00           H
ATOM   2378  CD  ILE A 736      58.750  58.390  50.150  1.00  0.00           C
ATOM   2379  HD1 ILE A 736      57.960  59.140  49.930  1.00  0.00           H
ATOM   2380  HD2 ILE A 736      58.820  57.730  49.260  1.00  0.00           H
ATOM   2381  HD3 ILE A 736      59.710  58.960  50.310  1.00  0.00           H
ATOM   2382  C   ILE A 736      56.760  58.670  54.790  1.00  0.00           C
ATOM   2383  O   ILE A 736      57.610  58.580  55.710  1.00  0.00           O
ATOM   2384  N   TYR A 737      55.620  59.390  54.910  1.00  0.00           N
ATOM   2385  HN  TYR A 737      54.970  59.360  54.150  1.00  0.00           H
ATOM   2386  CA  TYR A 737      55.280  60.110  56.160  1.00  0.00           C
ATOM   2387  HA  TYR A 737      56.060  60.830  56.360  1.00  0.00           H
ATOM   2388  CB  TYR A 737      54.140  61.120  55.940  1.00  0.00           C
ATOM   2389  HB1 TYR A 737      53.220  60.620  55.540  1.00  0.00           H
ATOM   2390  HB2 TYR A 737      54.480  61.930  55.270  1.00  0.00           H
ATOM   2391  CG  TYR A 737      53.750  61.980  57.110  1.00  0.00           C
ATOM   2392  CD1 TYR A 737      52.530  62.560  57.150  1.00  0.00           C
ATOM   2393  HD1 TYR A 737      51.890  62.170  56.380  1.00  0.00           H
ATOM   2394  CE1 TYR A 737      52.230  63.650  58.050  1.00  0.00           C
ATOM   2395  HE1 TYR A 737      51.270  64.130  57.990  1.00  0.00           H
ATOM   2396  CZ  TYR A 737      53.300  64.110  58.910  1.00  0.00           C
ATOM   2397  OH  TYR A 737      53.090  65.120  59.880  1.00  0.00           O
ATOM   2398  HH  TYR A 737      53.860  65.170  60.450  1.00  0.00           H
ATOM   2399  CD2 TYR A 737      54.670  62.340  58.110  1.00  0.00           C
ATOM   2400  HD2 TYR A 737      55.630  61.840  58.090  1.00  0.00           H
ATOM   2401  CE2 TYR A 737      54.430  63.440  58.970  1.00  0.00           C
ATOM   2402  HE2 TYR A 737      55.100  63.700  59.780  1.00  0.00           H
ATOM   2403  C   TYR A 737      55.080  59.240  57.400  1.00  0.00           C
ATOM   2404  O   TYR A 737      55.610  59.420  58.500  1.00  0.00           O
ATOM   2405  N   GLU A 738      54.340  58.160  57.120  1.00  0.00           N
ATOM   2406  HN  GLU A 738      54.040  58.010  56.190  1.00  0.00           H
ATOM   2407  CA  GLU A 738      53.990  57.050  58.030  1.00  0.00           C
ATOM   2408  HA  GLU A 738      53.580  57.490  58.930  1.00  0.00           H
ATOM   2409  CB  GLU A 738      52.960  56.130  57.280  1.00  0.00           C
ATOM   2410  HB1 GLU A 738      52.800  55.140  57.770  1.00  0.00           H
ATOM   2411  HB2 GLU A 738      53.320  55.850  56.260  1.00  0.00           H
ATOM   2412  CG  GLU A 738      51.530  56.730  57.130  1.00  0.00           C
ATOM   2413  HG1 GLU A 738      51.070  56.280  56.210  1.00  0.00           H
ATOM   2414  HG2 GLU A 738      51.560  57.840  57.140  1.00  0.00           H
ATOM   2415  CD  GLU A 738      50.560  56.440  58.340  1.00  0.00           C
ATOM   2416  OE1 GLU A 738      49.650  57.230  58.570  1.00  0.00           O
ATOM   2417  OE2 GLU A 738      50.650  55.360  59.000  1.00  0.00           O
ATOM   2418  C   GLU A 738      55.220  56.160  58.520  1.00  0.00           C
ATOM   2419  O   GLU A 738      55.310  55.600  59.620  1.00  0.00           O
ATOM   2420  N   ALA A 739      56.170  55.890  57.590  1.00  0.00           N
ATOM   2421  HN  ALA A 739      56.040  56.220  56.650  1.00  0.00           H
ATOM   2422  CA  ALA A 739      57.470  55.300  57.900  1.00  0.00           C
ATOM   2423  HA  ALA A 739      57.340  54.420  58.520  1.00  0.00           H
ATOM   2424  CB  ALA A 739      58.070  55.040  56.560  1.00  0.00           C
ATOM   2425  HB1 ALA A 739      57.420  54.340  56.010  1.00  0.00           H
ATOM   2426  HB2 ALA A 739      59.120  54.650  56.530  1.00  0.00           H
ATOM   2427  HB3 ALA A 739      58.050  56.000  56.000  1.00  0.00           H
ATOM   2428  C   ALA A 739      58.230  56.230  58.830  1.00  0.00           C
ATOM   2429  O   ALA A 739      58.750  55.680  59.780  1.00  0.00           O
ATOM   2430  N   LEU A 740      58.310  57.580  58.530  1.00  0.00           N
ATOM   2431  HN  LEU A 740      57.900  57.840  57.670  1.00  0.00           H
ATOM   2432  CA  LEU A 740      58.850  58.680  59.370  1.00  0.00           C
ATOM   2433  HA  LEU A 740      59.850  58.400  59.670  1.00  0.00           H
ATOM   2434  CB  LEU A 740      59.030  60.040  58.530  1.00  0.00           C
ATOM   2435  HB1 LEU A 740      58.170  60.310  57.870  1.00  0.00           H
ATOM   2436  HB2 LEU A 740      59.870  59.870  57.840  1.00  0.00           H
ATOM   2437  CG  LEU A 740      59.440  61.260  59.370  1.00  0.00           C
ATOM   2438  HG  LEU A 740      59.900  60.900  60.310  1.00  0.00           H
ATOM   2439  CD1 LEU A 740      60.460  62.100  58.680  1.00  0.00           C
ATOM   2440 HD11 LEU A 740      61.400  61.520  58.550  1.00  0.00           H
ATOM   2441 HD12 LEU A 740      60.680  63.030  59.250  1.00  0.00           H
ATOM   2442 HD13 LEU A 740      60.120  62.400  57.670  1.00  0.00           H
ATOM   2443  CD2 LEU A 740      58.240  62.110  59.860  1.00  0.00           C
ATOM   2444 HD21 LEU A 740      58.490  62.940  60.550  1.00  0.00           H
ATOM   2445 HD22 LEU A 740      57.530  61.500  60.460  1.00  0.00           H
ATOM   2446 HD23 LEU A 740      57.580  62.560  59.080  1.00  0.00           H
ATOM   2447  C   LEU A 740      58.190  58.720  60.700  1.00  0.00           C
ATOM   2448  O   LEU A 740      58.840  58.650  61.740  1.00  0.00           O
ATOM   2449  N   GLU A 741      56.860  58.750  60.750  1.00  0.00           N
ATOM   2450  HN  GLU A 741      56.320  58.950  59.930  1.00  0.00           H
ATOM   2451  CA  GLU A 741      56.070  58.810  61.980  1.00  0.00           C
ATOM   2452  HA  GLU A 741      56.360  59.710  62.490  1.00  0.00           H
ATOM   2453  CB  GLU A 741      54.540  58.730  61.640  1.00  0.00           C
ATOM   2454  HB1 GLU A 741      54.290  57.780  61.120  1.00  0.00           H
ATOM   2455  HB2 GLU A 741      54.320  59.510  60.890  1.00  0.00           H
ATOM   2456  CG  GLU A 741      53.630  58.900  62.880  1.00  0.00           C
ATOM   2457  HG1 GLU A 741      54.210  59.470  63.640  1.00  0.00           H
ATOM   2458  HG2 GLU A 741      53.310  57.940  63.340  1.00  0.00           H
ATOM   2459  CD  GLU A 741      52.420  59.770  62.560  1.00  0.00           C
ATOM   2460  OE1 GLU A 741      52.190  60.890  63.090  1.00  0.00           O
ATOM   2461  OE2 GLU A 741      51.590  59.220  61.770  1.00  0.00           O
ATOM   2462  C   GLU A 741      56.350  57.660  62.880  1.00  0.00           C
ATOM   2463  O   GLU A 741      56.560  57.750  64.080  1.00  0.00           O
ATOM   2464  N   LYS A 742      56.250  56.420  62.310  1.00  0.00           N
ATOM   2465  HN  LYS A 742      56.120  56.250  61.340  1.00  0.00           H
ATOM   2466  CA  LYS A 742      56.380  55.230  63.220  1.00  0.00           C
ATOM   2467  HA  LYS A 742      55.640  55.320  64.000  1.00  0.00           H
ATOM   2468  CB  LYS A 742      56.110  53.890  62.380  1.00  0.00           C
ATOM   2469  HB1 LYS A 742      56.850  53.900  61.560  1.00  0.00           H
ATOM   2470  HB2 LYS A 742      55.070  53.910  62.000  1.00  0.00           H
ATOM   2471  CG  LYS A 742      56.240  52.540  63.050  1.00  0.00           C
ATOM   2472  HG1 LYS A 742      57.290  52.340  63.390  1.00  0.00           H
ATOM   2473  HG2 LYS A 742      56.020  51.710  62.350  1.00  0.00           H
ATOM   2474  CD  LYS A 742      55.280  52.280  64.300  1.00  0.00           C
ATOM   2475  HD1 LYS A 742      55.050  51.200  64.370  1.00  0.00           H
ATOM   2476  HD2 LYS A 742      54.300  52.750  64.090  1.00  0.00           H
ATOM   2477  CE  LYS A 742      55.750  52.800  65.640  1.00  0.00           C
ATOM   2478  HE1 LYS A 742      55.940  53.900  65.550  1.00  0.00           H
ATOM   2479  HE2 LYS A 742      56.630  52.300  66.070  1.00  0.00           H
ATOM   2480  NZ  LYS A 742      54.710  52.590  66.660  1.00  0.00           N
ATOM   2481  HZ1 LYS A 742      55.090  52.830  67.590  1.00  0.00           H
ATOM   2482  HZ2 LYS A 742      54.350  51.610  66.670  1.00  0.00           H
ATOM   2483  HZ3 LYS A 742      53.950  53.300  66.530  1.00  0.00           H
ATOM   2484  C   LYS A 742      57.830  55.220  63.850  1.00  0.00           C
ATOM   2485  O   LYS A 742      58.130  54.970  65.040  1.00  0.00           O
ATOM   2486  N   LEU A 743      58.780  55.600  63.000  1.00  0.00           N
ATOM   2487  HN  LEU A 743      58.660  55.660  62.020  1.00  0.00           H
ATOM   2488  CA  LEU A 743      60.140  55.850  63.520  1.00  0.00           C
ATOM   2489  HA  LEU A 743      60.480  55.040  64.150  1.00  0.00           H
ATOM   2490  CB  LEU A 743      61.140  56.040  62.400  1.00  0.00           C
ATOM   2491  HB1 LEU A 743      62.150  56.350  62.720  1.00  0.00           H
ATOM   2492  HB2 LEU A 743      60.790  56.870  61.740  1.00  0.00           H
ATOM   2493  CG  LEU A 743      61.420  54.720  61.540  1.00  0.00           C
ATOM   2494  HG  LEU A 743      60.430  54.290  61.280  1.00  0.00           H
ATOM   2495  CD1 LEU A 743      62.120  55.060  60.220  1.00  0.00           C
ATOM   2496 HD11 LEU A 743      62.280  54.190  59.560  1.00  0.00           H
ATOM   2497 HD12 LEU A 743      63.100  55.500  60.490  1.00  0.00           H
ATOM   2498 HD13 LEU A 743      61.460  55.720  59.620  1.00  0.00           H
ATOM   2499  CD2 LEU A 743      62.290  53.640  62.310  1.00  0.00           C
ATOM   2500 HD21 LEU A 743      63.180  54.150  62.730  1.00  0.00           H
ATOM   2501 HD22 LEU A 743      62.530  52.820  61.600  1.00  0.00           H
ATOM   2502 HD23 LEU A 743      61.650  53.220  63.120  1.00  0.00           H
ATOM   2503  C   LEU A 743      60.270  57.030  64.540  1.00  0.00           C
ATOM   2504  O   LEU A 743      60.920  56.930  65.590  1.00  0.00           O
ATOM   2505  N   PHE A 744      59.530  58.160  64.400  1.00  0.00           N
ATOM   2506  HN  PHE A 744      59.140  58.260  63.490  1.00  0.00           H
ATOM   2507  CA  PHE A 744      59.390  59.220  65.390  1.00  0.00           C
ATOM   2508  HA  PHE A 744      60.410  59.450  65.690  1.00  0.00           H
ATOM   2509  CB  PHE A 744      58.770  60.480  64.770  1.00  0.00           C
ATOM   2510  HB1 PHE A 744      58.220  61.060  65.560  1.00  0.00           H
ATOM   2511  HB2 PHE A 744      58.140  60.140  63.920  1.00  0.00           H
ATOM   2512  CG  PHE A 744      59.860  61.380  64.360  1.00  0.00           C
ATOM   2513  CD1 PHE A 744      60.580  62.190  65.290  1.00  0.00           C
ATOM   2514  HD1 PHE A 744      60.300  62.190  66.330  1.00  0.00           H
ATOM   2515  CE1 PHE A 744      61.710  62.970  64.950  1.00  0.00           C
ATOM   2516  HE1 PHE A 744      62.290  63.630  65.580  1.00  0.00           H
ATOM   2517  CZ  PHE A 744      62.060  63.000  63.570  1.00  0.00           C
ATOM   2518  HZ  PHE A 744      62.930  63.490  63.160  1.00  0.00           H
ATOM   2519  CD2 PHE A 744      60.350  61.310  63.060  1.00  0.00           C
ATOM   2520  HD2 PHE A 744      59.970  60.630  62.320  1.00  0.00           H
ATOM   2521  CE2 PHE A 744      61.350  62.260  62.650  1.00  0.00           C
ATOM   2522  HE2 PHE A 744      61.890  62.090  61.720  1.00  0.00           H
ATOM   2523  C   PHE A 744      58.660  58.730  66.650  1.00  0.00           C
ATOM   2524  O   PHE A 744      59.110  58.990  67.710  1.00  0.00           O
ATOM   2525  N   ASP A 745      57.540  57.930  66.570  1.00  0.00           N
ATOM   2526  HN  ASP A 745      57.100  57.800  65.690  1.00  0.00           H
ATOM   2527  CA  ASP A 745      57.060  57.220  67.730  1.00  0.00           C
ATOM   2528  HA  ASP A 745      56.920  57.940  68.510  1.00  0.00           H
ATOM   2529  CB  ASP A 745      55.610  56.620  67.440  1.00  0.00           C
ATOM   2530  HB1 ASP A 745      55.300  55.960  68.280  1.00  0.00           H
ATOM   2531  HB2 ASP A 745      55.580  55.960  66.550  1.00  0.00           H
ATOM   2532  CG  ASP A 745      54.500  57.680  67.310  1.00  0.00           C
ATOM   2533  OD1 ASP A 745      54.670  58.770  67.820  1.00  0.00           O
ATOM   2534  OD2 ASP A 745      53.400  57.310  66.770  1.00  0.00           O
ATOM   2535  C   ASP A 745      57.940  56.140  68.400  1.00  0.00           C
ATOM   2536  O   ASP A 745      57.930  56.070  69.650  1.00  0.00           O
ATOM   2537  N   LEU A 746      58.610  55.320  67.680  1.00  0.00           N
ATOM   2538  HN  LEU A 746      58.540  55.350  66.680  1.00  0.00           H
ATOM   2539  CA  LEU A 746      59.590  54.340  68.200  1.00  0.00           C
ATOM   2540  HA  LEU A 746      59.170  53.500  68.720  1.00  0.00           H
ATOM   2541  CB  LEU A 746      60.200  53.570  66.990  1.00  0.00           C
ATOM   2542  HB1 LEU A 746      60.750  54.250  66.310  1.00  0.00           H
ATOM   2543  HB2 LEU A 746      59.320  53.170  66.430  1.00  0.00           H
ATOM   2544  CG  LEU A 746      61.150  52.370  67.280  1.00  0.00           C
ATOM   2545  HG  LEU A 746      60.710  51.880  68.170  1.00  0.00           H
ATOM   2546  CD1 LEU A 746      61.180  51.280  66.150  1.00  0.00           C
ATOM   2547 HD11 LEU A 746      61.650  50.340  66.490  1.00  0.00           H
ATOM   2548 HD12 LEU A 746      61.580  51.780  65.240  1.00  0.00           H
ATOM   2549 HD13 LEU A 746      60.140  50.960  65.920  1.00  0.00           H
ATOM   2550  CD2 LEU A 746      62.570  52.770  67.550  1.00  0.00           C
ATOM   2551 HD21 LEU A 746      62.550  53.440  68.440  1.00  0.00           H
ATOM   2552 HD22 LEU A 746      63.060  53.350  66.730  1.00  0.00           H
ATOM   2553 HD23 LEU A 746      63.240  51.910  67.780  1.00  0.00           H
ATOM   2554  C   LEU A 746      60.750  55.110  68.950  1.00  0.00           C
ATOM   2555  O   LEU A 746      61.150  54.770  70.010  1.00  0.00           O
ATOM   2556  N   GLY A 747      61.200  56.200  68.350  1.00  0.00           N
ATOM   2557  HN  GLY A 747      60.850  56.410  67.440  1.00  0.00           H
ATOM   2558  CA  GLY A 747      62.150  57.180  68.850  1.00  0.00           C
ATOM   2559  HA1 GLY A 747      62.320  57.990  68.160  1.00  0.00           H
ATOM   2560  HA2 GLY A 747      63.070  56.630  69.040  1.00  0.00           H
ATOM   2561  C   GLY A 747      61.760  57.910  70.150  1.00  0.00           C
ATOM   2562  O   GLY A 747      62.520  58.110  71.080  1.00  0.00           O
ATOM   2563  N   GLU A 748      60.540  58.450  70.260  1.00  0.00           N
ATOM   2564  HN  GLU A 748      59.870  58.420  69.520  1.00  0.00           H
ATOM   2565  CA  GLU A 748      59.950  58.790  71.580  1.00  0.00           C
ATOM   2566  HA  GLU A 748      60.370  59.700  71.980  1.00  0.00           H
ATOM   2567  CB  GLU A 748      58.510  59.290  71.330  1.00  0.00           C
ATOM   2568  HB1 GLU A 748      57.920  58.440  70.910  1.00  0.00           H
ATOM   2569  HB2 GLU A 748      58.520  60.020  70.490  1.00  0.00           H
ATOM   2570  CG  GLU A 748      57.780  59.930  72.550  1.00  0.00           C
ATOM   2571  HG1 GLU A 748      58.270  60.900  72.820  1.00  0.00           H
ATOM   2572  HG2 GLU A 748      57.880  59.250  73.430  1.00  0.00           H
ATOM   2573  CD  GLU A 748      56.300  60.150  72.330  1.00  0.00           C
ATOM   2574  OE1 GLU A 748      55.750  61.290  72.540  1.00  0.00           O
ATOM   2575  OE2 GLU A 748      55.640  59.240  71.770  1.00  0.00           O
ATOM   2576  C   GLU A 748      59.980  57.770  72.710  1.00  0.00           C
ATOM   2577  O   GLU A 748      60.500  58.120  73.760  1.00  0.00           O
ATOM   2578  N   THR A 749      59.490  56.530  72.380  1.00  0.00           N
ATOM   2579  HN  THR A 749      59.020  56.520  71.510  1.00  0.00           H
ATOM   2580  CA  THR A 749      59.380  55.320  73.170  1.00  0.00           C
ATOM   2581  HA  THR A 749      58.900  55.620  74.100  1.00  0.00           H
ATOM   2582  CB  THR A 749      58.530  54.190  72.470  1.00  0.00           C
ATOM   2583  HB  THR A 749      58.690  54.160  71.370  1.00  0.00           H
ATOM   2584  OG1 THR A 749      57.070  54.270  72.550  1.00  0.00           O
ATOM   2585  HG1 THR A 749      56.830  55.180  72.400  1.00  0.00           H
ATOM   2586  CG2 THR A 749      58.890  52.740  72.860  1.00  0.00           C
ATOM   2587 HG21 THR A 749      58.220  52.010  72.370  1.00  0.00           H
ATOM   2588 HG22 THR A 749      58.720  52.600  73.950  1.00  0.00           H
ATOM   2589 HG23 THR A 749      59.950  52.460  72.660  1.00  0.00           H
ATOM   2590  C   THR A 749      60.610  54.730  73.660  1.00  0.00           C
ATOM   2591  O   THR A 749      60.830  54.420  74.870  1.00  0.00           O
ATOM   2592  N   TYR A 750      61.680  54.710  72.810  1.00  0.00           N
ATOM   2593  HN  TYR A 750      61.430  54.820  71.850  1.00  0.00           H
ATOM   2594  CA  TYR A 750      62.930  54.260  73.340  1.00  0.00           C
ATOM   2595  HA  TYR A 750      62.760  53.680  74.230  1.00  0.00           H
ATOM   2596  CB  TYR A 750      63.730  53.370  72.340  1.00  0.00           C
ATOM   2597  HB1 TYR A 750      64.790  53.170  72.620  1.00  0.00           H
ATOM   2598  HB2 TYR A 750      63.750  53.920  71.380  1.00  0.00           H
ATOM   2599  CG  TYR A 750      63.080  52.020  72.190  1.00  0.00           C
ATOM   2600  CD1 TYR A 750      62.170  51.860  71.150  1.00  0.00           C
ATOM   2601  HD1 TYR A 750      62.040  52.650  70.420  1.00  0.00           H
ATOM   2602  CE1 TYR A 750      61.520  50.630  70.970  1.00  0.00           C
ATOM   2603  HE1 TYR A 750      60.820  50.460  70.160  1.00  0.00           H
ATOM   2604  CZ  TYR A 750      61.660  49.640  71.870  1.00  0.00           C
ATOM   2605  OH  TYR A 750      60.830  48.540  71.740  1.00  0.00           O
ATOM   2606  HH  TYR A 750      61.100  47.890  72.400  1.00  0.00           H
ATOM   2607  CD2 TYR A 750      63.350  50.990  73.030  1.00  0.00           C
ATOM   2608  HD2 TYR A 750      64.040  51.260  73.820  1.00  0.00           H
ATOM   2609  CE2 TYR A 750      62.540  49.780  72.970  1.00  0.00           C
ATOM   2610  HE2 TYR A 750      62.670  49.040  73.750  1.00  0.00           H
ATOM   2611  C   TYR A 750      63.820  55.360  73.830  1.00  0.00           C
ATOM   2612  O   TYR A 750      64.620  55.320  74.750  1.00  0.00           O
ATOM   2613  N   ALA A 751      63.740  56.480  73.150  1.00  0.00           N
ATOM   2614  HN  ALA A 751      62.900  56.630  72.620  1.00  0.00           H
ATOM   2615  CA  ALA A 751      64.880  57.350  72.840  1.00  0.00           C
ATOM   2616  HA  ALA A 751      64.520  57.920  72.000  1.00  0.00           H
ATOM   2617  CB  ALA A 751      65.260  58.190  74.060  1.00  0.00           C
ATOM   2618  HB1 ALA A 751      64.370  58.810  74.300  1.00  0.00           H
ATOM   2619  HB2 ALA A 751      66.080  58.910  73.850  1.00  0.00           H
ATOM   2620  HB3 ALA A 751      65.610  57.530  74.870  1.00  0.00           H
ATOM   2621  C   ALA A 751      66.060  56.550  72.260  1.00  0.00           C
ATOM   2622  O   ALA A 751      65.850  55.710  71.420  1.00  0.00           O
ATOM   2623  N   PHE A 752      67.290  56.800  72.750  1.00  0.00           N
ATOM   2624  HN  PHE A 752      67.390  57.460  73.500  1.00  0.00           H
ATOM   2625  CA  PHE A 752      68.470  56.350  72.090  1.00  0.00           C
ATOM   2626  HA  PHE A 752      68.360  55.360  71.650  1.00  0.00           H
ATOM   2627  CB  PHE A 752      68.850  57.160  70.840  1.00  0.00           C
ATOM   2628  HB1 PHE A 752      67.990  56.950  70.160  1.00  0.00           H
ATOM   2629  HB2 PHE A 752      69.780  56.880  70.300  1.00  0.00           H
ATOM   2630  CG  PHE A 752      68.920  58.640  71.090  1.00  0.00           C
ATOM   2631  CD1 PHE A 752      68.120  59.570  70.520  1.00  0.00           C
ATOM   2632  HD1 PHE A 752      67.240  59.330  69.940  1.00  0.00           H
ATOM   2633  CE1 PHE A 752      68.270  60.960  70.880  1.00  0.00           C
ATOM   2634  HE1 PHE A 752      67.550  61.650  70.480  1.00  0.00           H
ATOM   2635  CZ  PHE A 752      69.350  61.420  71.620  1.00  0.00           C
ATOM   2636  HZ  PHE A 752      69.420  62.490  71.740  1.00  0.00           H
ATOM   2637  CD2 PHE A 752      70.020  59.040  71.810  1.00  0.00           C
ATOM   2638  HD2 PHE A 752      70.800  58.390  72.210  1.00  0.00           H
ATOM   2639  CE2 PHE A 752      70.240  60.440  72.020  1.00  0.00           C
ATOM   2640  HE2 PHE A 752      71.090  60.710  72.610  1.00  0.00           H
ATOM   2641  C   PHE A 752      69.600  56.310  73.050  1.00  0.00           C
ATOM   2642  O   PHE A 752      69.490  57.050  74.040  1.00  0.00           O
ATOM   2643  N   PRO A 822      70.780  55.670  73.020  1.00  0.00           N
ATOM   2644  CD  PRO A 822      71.830  56.020  73.950  1.00  0.00           C
ATOM   2645  HD1 PRO A 822      71.470  56.070  75.000  1.00  0.00           H
ATOM   2646  HD2 PRO A 822      72.120  57.050  73.620  1.00  0.00           H
ATOM   2647  CA  PRO A 822      71.330  54.860  71.890  1.00  0.00           C
ATOM   2648  HA  PRO A 822      71.020  55.320  70.960  1.00  0.00           H
ATOM   2649  CB  PRO A 822      72.820  54.900  72.180  1.00  0.00           C
ATOM   2650  HB1 PRO A 822      73.180  55.850  71.730  1.00  0.00           H
ATOM   2651  HB2 PRO A 822      73.440  54.130  71.680  1.00  0.00           H
ATOM   2652  CG  PRO A 822      72.890  54.960  73.690  1.00  0.00           C
ATOM   2653  HG1 PRO A 822      72.620  54.020  74.200  1.00  0.00           H
ATOM   2654  HG2 PRO A 822      73.840  55.310  74.150  1.00  0.00           H
ATOM   2655  C   PRO A 822      70.800  53.460  71.720  1.00  0.00           C
ATOM   2656  O   PRO A 822      71.090  53.050  70.640  1.00  0.00           O
ATOM   2657  N   ASP A 823      70.040  52.770  72.580  1.00  0.00           N
ATOM   2658  HN  ASP A 823      69.860  53.180  73.460  1.00  0.00           H
ATOM   2659  CA  ASP A 823      70.040  51.310  72.590  1.00  0.00           C
ATOM   2660  HA  ASP A 823      71.070  51.020  72.750  1.00  0.00           H
ATOM   2661  CB  ASP A 823      69.140  50.850  73.790  1.00  0.00           C
ATOM   2662  HB1 ASP A 823      69.080  49.740  73.870  1.00  0.00           H
ATOM   2663  HB2 ASP A 823      68.120  51.270  73.690  1.00  0.00           H
ATOM   2664  CG  ASP A 823      69.740  51.180  75.150  1.00  0.00           C
ATOM   2665  OD1 ASP A 823      70.920  51.520  75.290  1.00  0.00           O
ATOM   2666  OD2 ASP A 823      69.040  50.910  76.150  1.00  0.00           O
ATOM   2667  C   ASP A 823      69.550  50.500  71.350  1.00  0.00           C
ATOM   2668  O   ASP A 823      70.220  49.600  70.920  1.00  0.00           O
ATOM   2669  N   VAL A 824      68.350  50.790  70.670  1.00  0.00           N
ATOM   2670  HN  VAL A 824      67.660  51.420  71.020  1.00  0.00           H
ATOM   2671  CA  VAL A 824      67.920  50.060  69.530  1.00  0.00           C
ATOM   2672  HA  VAL A 824      68.730  49.420  69.220  1.00  0.00           H
ATOM   2673  CB  VAL A 824      66.690  49.170  69.730  1.00  0.00           C
ATOM   2674  HB  VAL A 824      66.400  48.710  68.770  1.00  0.00           H
ATOM   2675  CG1 VAL A 824      67.040  48.010  70.640  1.00  0.00           C
ATOM   2676 HG11 VAL A 824      67.980  47.470  70.370  1.00  0.00           H
ATOM   2677 HG12 VAL A 824      66.160  47.350  70.770  1.00  0.00           H
ATOM   2678 HG13 VAL A 824      67.280  48.300  71.680  1.00  0.00           H
ATOM   2679  CG2 VAL A 824      65.480  49.980  70.370  1.00  0.00           C
ATOM   2680 HG21 VAL A 824      65.800  50.270  71.390  1.00  0.00           H
ATOM   2681 HG22 VAL A 824      64.660  49.250  70.410  1.00  0.00           H
ATOM   2682 HG23 VAL A 824      65.200  50.790  69.660  1.00  0.00           H
ATOM   2683  C   VAL A 824      67.600  51.030  68.360  1.00  0.00           C
ATOM   2684  O   VAL A 824      67.590  50.620  67.200  1.00  0.00           O
ATOM   2685  N   LEU A 825      67.470  52.350  68.640  1.00  0.00           N
ATOM   2686  HN  LEU A 825      67.450  52.660  69.580  1.00  0.00           H
ATOM   2687  CA  LEU A 825      67.230  53.280  67.500  1.00  0.00           C
ATOM   2688  HA  LEU A 825      66.240  53.050  67.140  1.00  0.00           H
ATOM   2689  CB  LEU A 825      67.040  54.720  68.110  1.00  0.00           C
ATOM   2690  HB1 LEU A 825      68.010  55.030  68.540  1.00  0.00           H
ATOM   2691  HB2 LEU A 825      66.310  54.720  68.950  1.00  0.00           H
ATOM   2692  CG  LEU A 825      66.390  55.680  67.110  1.00  0.00           C
ATOM   2693  HG  LEU A 825      66.950  55.800  66.160  1.00  0.00           H
ATOM   2694  CD1 LEU A 825      64.950  55.360  66.720  1.00  0.00           C
ATOM   2695 HD11 LEU A 825      64.650  56.120  65.960  1.00  0.00           H
ATOM   2696 HD12 LEU A 825      64.290  55.390  67.600  1.00  0.00           H
ATOM   2697 HD13 LEU A 825      64.840  54.360  66.250  1.00  0.00           H
ATOM   2698  CD2 LEU A 825      66.430  57.040  67.700  1.00  0.00           C
ATOM   2699 HD21 LEU A 825      67.480  57.290  67.960  1.00  0.00           H
ATOM   2700 HD22 LEU A 825      65.950  57.060  68.710  1.00  0.00           H
ATOM   2701 HD23 LEU A 825      65.990  57.780  67.000  1.00  0.00           H
ATOM   2702  C   LEU A 825      68.130  53.280  66.330  1.00  0.00           C
ATOM   2703  O   LEU A 825      67.680  53.160  65.210  1.00  0.00           O
ATOM   2704  N   PHE A 826      69.430  53.420  66.550  1.00  0.00           N
ATOM   2705  HN  PHE A 826      69.880  53.380  67.440  1.00  0.00           H
ATOM   2706  CA  PHE A 826      70.490  53.450  65.450  1.00  0.00           C
ATOM   2707  HA  PHE A 826      70.350  54.210  64.700  1.00  0.00           H
ATOM   2708  CB  PHE A 826      71.870  53.920  66.080  1.00  0.00           C
ATOM   2709  HB1 PHE A 826      72.760  54.010  65.420  1.00  0.00           H
ATOM   2710  HB2 PHE A 826      72.200  53.340  66.960  1.00  0.00           H
ATOM   2711  CG  PHE A 826      71.600  55.320  66.720  1.00  0.00           C
ATOM   2712  CD1 PHE A 826      71.310  56.370  65.890  1.00  0.00           C
ATOM   2713  HD1 PHE A 826      71.070  56.290  64.840  1.00  0.00           H
ATOM   2714  CE1 PHE A 826      71.410  57.680  66.340  1.00  0.00           C
ATOM   2715  HE1 PHE A 826      71.090  58.430  65.640  1.00  0.00           H
ATOM   2716  CZ  PHE A 826      71.550  57.930  67.720  1.00  0.00           C
ATOM   2717  HZ  PHE A 826      71.640  58.910  68.180  1.00  0.00           H
ATOM   2718  CD2 PHE A 826      71.960  55.530  68.080  1.00  0.00           C
ATOM   2719  HD2 PHE A 826      72.170  54.680  68.690  1.00  0.00           H
ATOM   2720  CE2 PHE A 826      71.900  56.910  68.580  1.00  0.00           C
ATOM   2721  HE2 PHE A 826      71.980  57.040  69.650  1.00  0.00           H
ATOM   2722  C   PHE A 826      70.550  52.180  64.730  1.00  0.00           C
ATOM   2723  O   PHE A 826      70.460  52.180  63.490  1.00  0.00           O
ATOM   2724  N   TRP A 827      70.490  51.050  65.400  1.00  0.00           N
ATOM   2725  HN  TRP A 827      70.410  51.090  66.400  1.00  0.00           H
ATOM   2726  CA  TRP A 827      70.220  49.790  64.760  1.00  0.00           C
ATOM   2727  HA  TRP A 827      70.980  49.570  64.030  1.00  0.00           H
ATOM   2728  CB  TRP A 827      70.330  48.590  65.740  1.00  0.00           C
ATOM   2729  HB1 TRP A 827      70.140  47.620  65.210  1.00  0.00           H
ATOM   2730  HB2 TRP A 827      69.520  48.570  66.500  1.00  0.00           H
ATOM   2731  CG  TRP A 827      71.720  48.420  66.330  1.00  0.00           C
ATOM   2732  CD1 TRP A 827      72.040  48.550  67.690  1.00  0.00           C
ATOM   2733  HD1 TRP A 827      71.360  48.690  68.510  1.00  0.00           H
ATOM   2734  NE1 TRP A 827      73.360  48.370  67.880  1.00  0.00           N
ATOM   2735  HE1 TRP A 827      73.890  48.030  68.630  1.00  0.00           H
ATOM   2736  CE2 TRP A 827      73.940  48.140  66.650  1.00  0.00           C
ATOM   2737  CD2 TRP A 827      72.910  48.200  65.660  1.00  0.00           C
ATOM   2738  CE3 TRP A 827      73.220  47.850  64.370  1.00  0.00           C
ATOM   2739  HE3 TRP A 827      72.400  47.670  63.690  1.00  0.00           H
ATOM   2740  CZ3 TRP A 827      74.600  47.700  63.930  1.00  0.00           C
ATOM   2741  HZ3 TRP A 827      74.900  47.380  62.940  1.00  0.00           H
ATOM   2742  CZ2 TRP A 827      75.250  47.860  66.270  1.00  0.00           C
ATOM   2743  HZ2 TRP A 827      76.050  47.850  67.000  1.00  0.00           H
ATOM   2744  CH2 TRP A 827      75.590  47.590  64.960  1.00  0.00           C
ATOM   2745  HH2 TRP A 827      76.620  47.390  64.690  1.00  0.00           H
ATOM   2746  C   TRP A 827      68.920  49.560  63.990  1.00  0.00           C
ATOM   2747  O   TRP A 827      69.030  49.030  62.870  1.00  0.00           O
ATOM   2748  N   CYS A 828      67.740  50.040  64.450  1.00  0.00           N
ATOM   2749  HN  CYS A 828      67.740  50.470  65.350  1.00  0.00           H
ATOM   2750  CA  CYS A 828      66.550  50.170  63.690  1.00  0.00           C
ATOM   2751  HA  CYS A 828      66.320  49.130  63.490  1.00  0.00           H
ATOM   2752  CB  CYS A 828      65.340  50.950  64.330  1.00  0.00           C
ATOM   2753  HB1 CYS A 828      64.570  50.890  63.540  1.00  0.00           H
ATOM   2754  HB2 CYS A 828      65.580  52.030  64.470  1.00  0.00           H
ATOM   2755  SG  CYS A 828      64.800  50.120  65.820  1.00  0.00           S
ATOM   2756  HG1 CYS A 828      66.040  50.080  66.290  1.00  0.00           H
ATOM   2757  C   CYS A 828      66.850  50.850  62.330  1.00  0.00           C
ATOM   2758  O   CYS A 828      66.440  50.420  61.240  1.00  0.00           O
ATOM   2759  N   VAL A 829      67.470  52.020  62.480  1.00  0.00           N
ATOM   2760  HN  VAL A 829      67.760  52.430  63.340  1.00  0.00           H
ATOM   2761  CA  VAL A 829      67.810  52.870  61.340  1.00  0.00           C
ATOM   2762  HA  VAL A 829      66.920  53.060  60.750  1.00  0.00           H
ATOM   2763  CB  VAL A 829      68.300  54.210  61.860  1.00  0.00           C
ATOM   2764  HB  VAL A 829      69.010  54.110  62.720  1.00  0.00           H
ATOM   2765  CG1 VAL A 829      68.930  55.120  60.700  1.00  0.00           C
ATOM   2766 HG11 VAL A 829      68.320  55.080  59.770  1.00  0.00           H
ATOM   2767 HG12 VAL A 829      69.910  54.700  60.380  1.00  0.00           H
ATOM   2768 HG13 VAL A 829      68.940  56.190  60.970  1.00  0.00           H
ATOM   2769  CG2 VAL A 829      67.100  55.010  62.360  1.00  0.00           C
ATOM   2770 HG21 VAL A 829      67.460  56.050  62.440  1.00  0.00           H
ATOM   2771 HG22 VAL A 829      66.750  54.700  63.380  1.00  0.00           H
ATOM   2772 HG23 VAL A 829      66.130  54.990  61.830  1.00  0.00           H
ATOM   2773  C   VAL A 829      68.720  52.240  60.250  1.00  0.00           C
ATOM   2774  O   VAL A 829      68.430  52.160  59.050  1.00  0.00           O
ATOM   2775  N   ILE A 830      69.820  51.550  60.620  1.00  0.00           N
ATOM   2776  HN  ILE A 830      70.100  51.700  61.570  1.00  0.00           H
ATOM   2777  CA  ILE A 830      70.670  50.610  59.770  1.00  0.00           C
ATOM   2778  HA  ILE A 830      71.140  51.140  58.950  1.00  0.00           H
ATOM   2779  CB  ILE A 830      71.850  50.110  60.610  1.00  0.00           C
ATOM   2780  HB  ILE A 830      71.400  49.660  61.530  1.00  0.00           H
ATOM   2781  CG2 ILE A 830      72.680  49.130  59.860  1.00  0.00           C
ATOM   2782 HG21 ILE A 830      72.090  48.180  59.780  1.00  0.00           H
ATOM   2783 HG22 ILE A 830      73.660  48.900  60.330  1.00  0.00           H
ATOM   2784 HG23 ILE A 830      72.960  49.490  58.850  1.00  0.00           H
ATOM   2785  CG1 ILE A 830      72.740  51.280  61.050  1.00  0.00           C
ATOM   2786 HG11 ILE A 830      72.040  52.080  61.330  1.00  0.00           H
ATOM   2787 HG12 ILE A 830      73.290  51.750  60.210  1.00  0.00           H
ATOM   2788  CD  ILE A 830      73.640  50.940  62.240  1.00  0.00           C
ATOM   2789  HD1 ILE A 830      73.930  51.870  62.750  1.00  0.00           H
ATOM   2790  HD2 ILE A 830      74.570  50.400  61.920  1.00  0.00           H
ATOM   2791  HD3 ILE A 830      73.130  50.330  63.010  1.00  0.00           H
ATOM   2792  C   ILE A 830      69.850  49.430  59.190  1.00  0.00           C
ATOM   2793  O   ILE A 830      69.910  49.130  58.010  1.00  0.00           O
ATOM   2794  N   LEU A 831      69.030  48.700  60.010  1.00  0.00           N
ATOM   2795  HN  LEU A 831      69.090  48.940  60.970  1.00  0.00           H
ATOM   2796  CA  LEU A 831      68.270  47.500  59.590  1.00  0.00           C
ATOM   2797  HA  LEU A 831      68.920  46.860  59.030  1.00  0.00           H
ATOM   2798  CB  LEU A 831      67.660  46.900  60.870  1.00  0.00           C
ATOM   2799  HB1 LEU A 831      66.990  47.700  61.260  1.00  0.00           H
ATOM   2800  HB2 LEU A 831      68.490  46.710  61.570  1.00  0.00           H
ATOM   2801  CG  LEU A 831      66.860  45.610  60.670  1.00  0.00           C
ATOM   2802  HG  LEU A 831      65.940  45.800  60.080  1.00  0.00           H
ATOM   2803  CD1 LEU A 831      67.680  44.580  59.900  1.00  0.00           C
ATOM   2804 HD11 LEU A 831      67.130  43.610  59.910  1.00  0.00           H
ATOM   2805 HD12 LEU A 831      68.660  44.520  60.440  1.00  0.00           H
ATOM   2806 HD13 LEU A 831      67.900  44.830  58.840  1.00  0.00           H
ATOM   2807  CD2 LEU A 831      66.490  45.080  62.070  1.00  0.00           C
ATOM   2808 HD21 LEU A 831      65.670  45.760  62.360  1.00  0.00           H
ATOM   2809 HD22 LEU A 831      67.410  45.250  62.670  1.00  0.00           H
ATOM   2810 HD23 LEU A 831      66.210  44.010  61.980  1.00  0.00           H
ATOM   2811  C   LEU A 831      67.190  47.910  58.620  1.00  0.00           C
ATOM   2812  O   LEU A 831      66.830  47.160  57.750  1.00  0.00           O
ATOM   2813  N   PHE A 832      66.600  49.130  58.730  1.00  0.00           N
ATOM   2814  HN  PHE A 832      66.810  49.610  59.570  1.00  0.00           H
ATOM   2815  CA  PHE A 832      65.570  49.740  57.860  1.00  0.00           C
ATOM   2816  HA  PHE A 832      64.780  49.010  57.800  1.00  0.00           H
ATOM   2817  CB  PHE A 832      65.220  51.030  58.610  1.00  0.00           C
ATOM   2818  HB1 PHE A 832      66.010  51.750  58.900  1.00  0.00           H
ATOM   2819  HB2 PHE A 832      64.770  50.760  59.590  1.00  0.00           H
ATOM   2820  CG  PHE A 832      64.240  51.950  57.940  1.00  0.00           C
ATOM   2821  CD1 PHE A 832      62.860  51.570  57.930  1.00  0.00           C
ATOM   2822  HD1 PHE A 832      62.550  50.710  58.510  1.00  0.00           H
ATOM   2823  CE1 PHE A 832      61.900  52.130  57.080  1.00  0.00           C
ATOM   2824  HE1 PHE A 832      60.910  51.730  57.020  1.00  0.00           H
ATOM   2825  CZ  PHE A 832      62.230  53.280  56.420  1.00  0.00           C
ATOM   2826  HZ  PHE A 832      61.450  53.720  55.820  1.00  0.00           H
ATOM   2827  CD2 PHE A 832      64.580  53.100  57.240  1.00  0.00           C
ATOM   2828  HD2 PHE A 832      65.580  53.480  57.230  1.00  0.00           H
ATOM   2829  CE2 PHE A 832      63.580  53.800  56.460  1.00  0.00           C
ATOM   2830  HE2 PHE A 832      63.960  54.670  55.940  1.00  0.00           H
ATOM   2831  C   PHE A 832      66.030  50.020  56.440  1.00  0.00           C
ATOM   2832  O   PHE A 832      65.620  49.400  55.460  1.00  0.00           O
ATOM   2833  N   PHE A 833      67.130  50.860  56.360  1.00  0.00           N
ATOM   2834  HN  PHE A 833      67.530  51.280  57.160  1.00  0.00           H
ATOM   2835  CA  PHE A 833      67.780  51.250  55.170  1.00  0.00           C
ATOM   2836  HA  PHE A 833      66.990  51.580  54.520  1.00  0.00           H
ATOM   2837  CB  PHE A 833      68.740  52.470  55.260  1.00  0.00           C
ATOM   2838  HB1 PHE A 833      69.310  52.560  54.310  1.00  0.00           H
ATOM   2839  HB2 PHE A 833      69.460  52.410  56.100  1.00  0.00           H
ATOM   2840  CG  PHE A 833      68.000  53.770  55.390  1.00  0.00           C
ATOM   2841  CD1 PHE A 833      68.140  54.510  56.580  1.00  0.00           C
ATOM   2842  HD1 PHE A 833      68.720  54.130  57.400  1.00  0.00           H
ATOM   2843  CE1 PHE A 833      67.480  55.660  56.660  1.00  0.00           C
ATOM   2844  HE1 PHE A 833      67.660  56.270  57.530  1.00  0.00           H
ATOM   2845  CZ  PHE A 833      66.560  56.100  55.670  1.00  0.00           C
ATOM   2846  HZ  PHE A 833      66.120  57.080  55.780  1.00  0.00           H
ATOM   2847  CD2 PHE A 833      67.110  54.190  54.370  1.00  0.00           C
ATOM   2848  HD2 PHE A 833      66.950  53.600  53.480  1.00  0.00           H
ATOM   2849  CE2 PHE A 833      66.440  55.410  54.490  1.00  0.00           C
ATOM   2850  HE2 PHE A 833      65.650  55.690  53.800  1.00  0.00           H
ATOM   2851  C   PHE A 833      68.450  50.020  54.490  1.00  0.00           C
ATOM   2852  O   PHE A 833      68.630  49.950  53.270  1.00  0.00           O
ATOM   2853  N   THR A 834      68.970  49.110  55.200  1.00  0.00           N
ATOM   2854  HN  THR A 834      68.950  49.200  56.190  1.00  0.00           H
ATOM   2855  CA  THR A 834      69.570  47.860  54.660  1.00  0.00           C
ATOM   2856  HA  THR A 834      70.250  48.080  53.850  1.00  0.00           H
ATOM   2857  CB  THR A 834      70.510  47.040  55.530  1.00  0.00           C
ATOM   2858  HB  THR A 834      70.670  45.980  55.220  1.00  0.00           H
ATOM   2859  OG1 THR A 834      69.960  46.820  56.820  1.00  0.00           O
ATOM   2860  HG1 THR A 834      70.120  47.620  57.320  1.00  0.00           H
ATOM   2861  CG2 THR A 834      71.930  47.750  55.590  1.00  0.00           C
ATOM   2862 HG21 THR A 834      71.750  48.790  55.950  1.00  0.00           H
ATOM   2863 HG22 THR A 834      72.470  47.790  54.620  1.00  0.00           H
ATOM   2864 HG23 THR A 834      72.610  47.170  56.260  1.00  0.00           H
ATOM   2865  C   THR A 834      68.540  46.980  54.140  1.00  0.00           C
ATOM   2866  O   THR A 834      68.710  46.430  53.070  1.00  0.00           O
ATOM   2867  N   THR A 835      67.370  46.860  54.790  1.00  0.00           N
ATOM   2868  HN  THR A 835      67.340  47.150  55.740  1.00  0.00           H
ATOM   2869  CA  THR A 835      66.190  46.190  54.150  1.00  0.00           C
ATOM   2870  HA  THR A 835      66.420  45.160  53.940  1.00  0.00           H
ATOM   2871  CB  THR A 835      65.030  46.060  55.140  1.00  0.00           C
ATOM   2872  HB  THR A 835      64.750  47.030  55.610  1.00  0.00           H
ATOM   2873  OG1 THR A 835      65.410  45.150  56.190  1.00  0.00           O
ATOM   2874  HG1 THR A 835      65.940  45.620  56.820  1.00  0.00           H
ATOM   2875  CG2 THR A 835      63.740  45.490  54.380  1.00  0.00           C
ATOM   2876 HG21 THR A 835      62.990  45.280  55.160  1.00  0.00           H
ATOM   2877 HG22 THR A 835      63.960  44.530  53.870  1.00  0.00           H
ATOM   2878 HG23 THR A 835      63.390  46.180  53.590  1.00  0.00           H
ATOM   2879  C   THR A 835      65.820  46.810  52.850  1.00  0.00           C
ATOM   2880  O   THR A 835      65.640  46.150  51.830  1.00  0.00           O
ATOM   2881  N   PHE A 836      65.750  48.140  52.790  1.00  0.00           N
ATOM   2882  HN  PHE A 836      65.850  48.620  53.660  1.00  0.00           H
ATOM   2883  CA  PHE A 836      65.420  48.950  51.580  1.00  0.00           C
ATOM   2884  HA  PHE A 836      64.460  48.710  51.140  1.00  0.00           H
ATOM   2885  CB  PHE A 836      65.290  50.480  51.920  1.00  0.00           C
ATOM   2886  HB1 PHE A 836      66.150  50.820  52.540  1.00  0.00           H
ATOM   2887  HB2 PHE A 836      64.280  50.520  52.390  1.00  0.00           H
ATOM   2888  CG  PHE A 836      65.210  51.290  50.670  1.00  0.00           C
ATOM   2889  CD1 PHE A 836      66.230  52.130  50.380  1.00  0.00           C
ATOM   2890  HD1 PHE A 836      67.090  52.110  51.050  1.00  0.00           H
ATOM   2891  CE1 PHE A 836      66.290  52.840  49.150  1.00  0.00           C
ATOM   2892  HE1 PHE A 836      67.140  53.450  48.820  1.00  0.00           H
ATOM   2893  CZ  PHE A 836      65.100  52.820  48.340  1.00  0.00           C
ATOM   2894  HZ  PHE A 836      65.070  53.470  47.480  1.00  0.00           H
ATOM   2895  CD2 PHE A 836      64.110  51.220  49.830  1.00  0.00           C
ATOM   2896  HD2 PHE A 836      63.330  50.500  50.040  1.00  0.00           H
ATOM   2897  CE2 PHE A 836      64.040  51.980  48.660  1.00  0.00           C
ATOM   2898  HE2 PHE A 836      63.160  52.050  48.040  1.00  0.00           H
ATOM   2899  C   PHE A 836      66.460  48.700  50.520  1.00  0.00           C
ATOM   2900  O   PHE A 836      66.150  48.440  49.380  1.00  0.00           O
ATOM   2901  N   PHE A 837      67.750  48.690  50.960  1.00  0.00           N
ATOM   2902  HN  PHE A 837      67.950  48.900  51.920  1.00  0.00           H
ATOM   2903  CA  PHE A 837      68.790  48.590  49.980  1.00  0.00           C
ATOM   2904  HA  PHE A 837      68.560  49.250  49.160  1.00  0.00           H
ATOM   2905  CB  PHE A 837      70.070  49.340  50.540  1.00  0.00           C
ATOM   2906  HB1 PHE A 837      70.360  48.840  51.480  1.00  0.00           H
ATOM   2907  HB2 PHE A 837      69.800  50.390  50.750  1.00  0.00           H
ATOM   2908  CG  PHE A 837      71.160  49.220  49.570  1.00  0.00           C
ATOM   2909  CD1 PHE A 837      71.050  49.360  48.240  1.00  0.00           C
ATOM   2910  HD1 PHE A 837      70.040  49.560  47.900  1.00  0.00           H
ATOM   2911  CE1 PHE A 837      72.150  49.390  47.330  1.00  0.00           C
ATOM   2912  HE1 PHE A 837      71.980  49.530  46.280  1.00  0.00           H
ATOM   2913  CZ  PHE A 837      73.460  49.360  47.930  1.00  0.00           C
ATOM   2914  HZ  PHE A 837      74.330  49.340  47.290  1.00  0.00           H
ATOM   2915  CD2 PHE A 837      72.440  49.010  50.120  1.00  0.00           C
ATOM   2916  HD2 PHE A 837      72.560  48.830  51.180  1.00  0.00           H
ATOM   2917  CE2 PHE A 837      73.520  49.140  49.320  1.00  0.00           C
ATOM   2918  HE2 PHE A 837      74.460  49.030  49.840  1.00  0.00           H
ATOM   2919  C   PHE A 837      68.880  47.170  49.350  1.00  0.00           C
ATOM   2920  O   PHE A 837      69.080  46.930  48.210  1.00  0.00           O
ATOM   2921  N   LEU A 838      68.690  46.110  50.200  1.00  0.00           N
ATOM   2922  HN  LEU A 838      68.420  46.150  51.160  1.00  0.00           H
ATOM   2923  CA  LEU A 838      68.630  44.740  49.780  1.00  0.00           C
ATOM   2924  HA  LEU A 838      69.550  44.530  49.250  1.00  0.00           H
ATOM   2925  CB  LEU A 838      68.520  43.810  51.000  1.00  0.00           C
ATOM   2926  HB1 LEU A 838      67.620  44.070  51.590  1.00  0.00           H
ATOM   2927  HB2 LEU A 838      69.460  43.890  51.590  1.00  0.00           H
ATOM   2928  CG  LEU A 838      68.430  42.260  50.770  1.00  0.00           C
ATOM   2929  HG  LEU A 838      67.440  42.020  50.330  1.00  0.00           H
ATOM   2930  CD1 LEU A 838      69.500  41.610  49.790  1.00  0.00           C
ATOM   2931 HD11 LEU A 838      70.500  41.810  50.230  1.00  0.00           H
ATOM   2932 HD12 LEU A 838      69.390  42.070  48.790  1.00  0.00           H
ATOM   2933 HD13 LEU A 838      69.230  40.540  49.760  1.00  0.00           H
ATOM   2934  CD2 LEU A 838      68.590  41.490  52.100  1.00  0.00           C
ATOM   2935 HD21 LEU A 838      68.030  41.950  52.930  1.00  0.00           H
ATOM   2936 HD22 LEU A 838      69.640  41.610  52.440  1.00  0.00           H
ATOM   2937 HD23 LEU A 838      68.350  40.410  51.990  1.00  0.00           H
ATOM   2938  C   LEU A 838      67.410  44.370  48.900  1.00  0.00           C
ATOM   2939  O   LEU A 838      67.590  43.770  47.860  1.00  0.00           O
ATOM   2940  N   SER A 839      66.220  44.810  49.270  1.00  0.00           N
ATOM   2941  HN  SER A 839      66.110  45.110  50.220  1.00  0.00           H
ATOM   2942  CA  SER A 839      65.030  44.750  48.370  1.00  0.00           C
ATOM   2943  HA  SER A 839      64.920  43.700  48.130  1.00  0.00           H
ATOM   2944  CB  SER A 839      63.760  45.250  49.030  1.00  0.00           C
ATOM   2945  HB1 SER A 839      63.640  44.520  49.860  1.00  0.00           H
ATOM   2946  HB2 SER A 839      62.960  45.060  48.290  1.00  0.00           H
ATOM   2947  OG  SER A 839      63.750  46.600  49.540  1.00  0.00           O
ATOM   2948  HG1 SER A 839      64.290  46.590  50.340  1.00  0.00           H
ATOM   2949  C   SER A 839      65.210  45.560  47.110  1.00  0.00           C
ATOM   2950  O   SER A 839      64.940  45.060  46.040  1.00  0.00           O
ATOM   2951  N   SER A 840      65.860  46.740  47.120  1.00  0.00           N
ATOM   2952  HN  SER A 840      65.940  47.170  48.010  1.00  0.00           H
ATOM   2953  CA  SER A 840      66.320  47.460  45.930  1.00  0.00           C
ATOM   2954  HA  SER A 840      65.460  47.400  45.280  1.00  0.00           H
ATOM   2955  CB  SER A 840      66.320  49.080  46.030  1.00  0.00           C
ATOM   2956  HB1 SER A 840      65.300  49.450  46.260  1.00  0.00           H
ATOM   2957  HB2 SER A 840      66.530  49.470  45.010  1.00  0.00           H
ATOM   2958  OG  SER A 840      67.110  49.680  47.080  1.00  0.00           O
ATOM   2959  HG1 SER A 840      66.660  49.410  47.880  1.00  0.00           H
ATOM   2960  C   SER A 840      67.490  46.920  45.090  1.00  0.00           C
ATOM   2961  O   SER A 840      67.440  47.020  43.860  1.00  0.00           O
ATOM   2962  N   PHE A 841      68.490  46.300  45.690  1.00  0.00           N
ATOM   2963  HN  PHE A 841      68.710  46.360  46.660  1.00  0.00           H
ATOM   2964  CA  PHE A 841      69.510  45.500  44.930  1.00  0.00           C
ATOM   2965  HA  PHE A 841      69.930  46.110  44.140  1.00  0.00           H
ATOM   2966  CB  PHE A 841      70.640  45.180  45.990  1.00  0.00           C
ATOM   2967  HB1 PHE A 841      70.070  44.800  46.870  1.00  0.00           H
ATOM   2968  HB2 PHE A 841      71.120  46.160  46.160  1.00  0.00           H
ATOM   2969  CG  PHE A 841      71.610  44.120  45.580  1.00  0.00           C
ATOM   2970  CD1 PHE A 841      71.570  42.910  46.290  1.00  0.00           C
ATOM   2971  HD1 PHE A 841      70.860  42.760  47.090  1.00  0.00           H
ATOM   2972  CE1 PHE A 841      72.490  41.900  45.800  1.00  0.00           C
ATOM   2973  HE1 PHE A 841      72.420  40.910  46.210  1.00  0.00           H
ATOM   2974  CZ  PHE A 841      73.250  42.140  44.650  1.00  0.00           C
ATOM   2975  HZ  PHE A 841      73.940  41.330  44.390  1.00  0.00           H
ATOM   2976  CD2 PHE A 841      72.350  44.340  44.480  1.00  0.00           C
ATOM   2977  HD2 PHE A 841      72.330  45.330  44.050  1.00  0.00           H
ATOM   2978  CE2 PHE A 841      73.240  43.340  43.970  1.00  0.00           C
ATOM   2979  HE2 PHE A 841      73.940  43.550  43.180  1.00  0.00           H
ATOM   2980  C   PHE A 841      68.870  44.340  44.110  1.00  0.00           C
ATOM   2981  O   PHE A 841      69.080  44.220  42.910  1.00  0.00           O
ATOM   2982  N   LEU A 842      68.020  43.470  44.800  1.00  0.00           N
ATOM   2983  HN  LEU A 842      67.850  43.610  45.770  1.00  0.00           H
ATOM   2984  CA  LEU A 842      67.350  42.350  44.160  1.00  0.00           C
ATOM   2985  HA  LEU A 842      68.070  41.820  43.560  1.00  0.00           H
ATOM   2986  CB  LEU A 842      66.750  41.290  45.160  1.00  0.00           C
ATOM   2987  HB1 LEU A 842      66.150  40.550  44.590  1.00  0.00           H
ATOM   2988  HB2 LEU A 842      66.020  41.950  45.700  1.00  0.00           H
ATOM   2989  CG  LEU A 842      67.580  40.610  46.250  1.00  0.00           C
ATOM   2990  HG  LEU A 842      68.100  41.410  46.820  1.00  0.00           H
ATOM   2991  CD1 LEU A 842      66.680  39.980  47.240  1.00  0.00           C
ATOM   2992 HD11 LEU A 842      66.000  39.300  46.680  1.00  0.00           H
ATOM   2993 HD12 LEU A 842      65.960  40.690  47.690  1.00  0.00           H
ATOM   2994 HD13 LEU A 842      67.180  39.470  48.100  1.00  0.00           H
ATOM   2995  CD2 LEU A 842      68.560  39.540  45.800  1.00  0.00           C
ATOM   2996 HD21 LEU A 842      67.970  38.690  45.400  1.00  0.00           H
ATOM   2997 HD22 LEU A 842      69.140  39.190  46.690  1.00  0.00           H
ATOM   2998 HD23 LEU A 842      69.200  39.920  44.980  1.00  0.00           H
ATOM   2999  C   LEU A 842      66.250  42.850  43.110  1.00  0.00           C
ATOM   3000  O   LEU A 842      65.870  42.150  42.130  1.00  0.00           O
ATOM   3001  N   LYS A 843      65.690  44.100  43.230  1.00  0.00           N
ATOM   3002  HN  LYS A 843      65.680  44.500  44.140  1.00  0.00           H
ATOM   3003  CA  LYS A 843      64.760  44.650  42.210  1.00  0.00           C
ATOM   3004  HA  LYS A 843      63.980  43.930  41.980  1.00  0.00           H
ATOM   3005  CB  LYS A 843      64.070  45.890  42.790  1.00  0.00           C
ATOM   3006  HB1 LYS A 843      64.750  46.660  43.190  1.00  0.00           H
ATOM   3007  HB2 LYS A 843      63.610  45.690  43.790  1.00  0.00           H
ATOM   3008  CG  LYS A 843      63.110  46.590  41.840  1.00  0.00           C
ATOM   3009  HG1 LYS A 843      63.660  47.120  41.040  1.00  0.00           H
ATOM   3010  HG2 LYS A 843      62.630  47.400  42.440  1.00  0.00           H
ATOM   3011  CD  LYS A 843      61.960  45.860  41.120  1.00  0.00           C
ATOM   3012  HD1 LYS A 843      62.300  45.250  40.260  1.00  0.00           H
ATOM   3013  HD2 LYS A 843      61.440  46.710  40.600  1.00  0.00           H
ATOM   3014  CE  LYS A 843      60.950  45.190  42.100  1.00  0.00           C
ATOM   3015  HE1 LYS A 843      60.390  46.050  42.530  1.00  0.00           H
ATOM   3016  HE2 LYS A 843      61.310  44.630  42.980  1.00  0.00           H
ATOM   3017  NZ  LYS A 843      59.860  44.350  41.460  1.00  0.00           N
ATOM   3018  HZ1 LYS A 843      59.150  43.970  42.130  1.00  0.00           H
ATOM   3019  HZ2 LYS A 843      60.440  43.570  41.120  1.00  0.00           H
ATOM   3020  HZ3 LYS A 843      59.450  44.640  40.550  1.00  0.00           H
ATOM   3021  C   LYS A 843      65.470  45.110  40.910  1.00  0.00           C
ATOM   3022  O   LYS A 843      64.960  45.050  39.780  1.00  0.00           O
ATOM   3023  N   GLN A 844      66.670  45.540  41.090  1.00  0.00           N
ATOM   3024  HN  GLN A 844      67.070  45.710  41.990  1.00  0.00           H
ATOM   3025  CA  GLN A 844      67.400  46.010  39.960  1.00  0.00           C
ATOM   3026  HA  GLN A 844      66.840  46.330  39.100  1.00  0.00           H
ATOM   3027  CB  GLN A 844      68.200  47.250  40.430  1.00  0.00           C
ATOM   3028  HB1 GLN A 844      68.860  47.490  39.580  1.00  0.00           H
ATOM   3029  HB2 GLN A 844      68.890  47.010  41.260  1.00  0.00           H
ATOM   3030  CG  GLN A 844      67.310  48.490  40.860  1.00  0.00           C
ATOM   3031  HG1 GLN A 844      68.000  49.320  41.180  1.00  0.00           H
ATOM   3032  HG2 GLN A 844      66.690  48.160  41.720  1.00  0.00           H
ATOM   3033  CD  GLN A 844      66.460  48.970  39.740  1.00  0.00           C
ATOM   3034  OE1 GLN A 844      65.250  48.890  39.730  1.00  0.00           O
ATOM   3035  NE2 GLN A 844      67.150  49.590  38.720  1.00  0.00           N
ATOM   3036 HE21 GLN A 844      66.580  49.990  38.000  1.00  0.00           H
ATOM   3037 HE22 GLN A 844      68.130  49.840  38.780  1.00  0.00           H
ATOM   3038  C   GLN A 844      68.380  44.930  39.510  1.00  0.00           C
ATOM   3039  O   GLN A 844      69.310  45.260  38.740  1.00  0.00           O
ATOM   3040  N   PHE A 845      68.190  43.720  39.960  1.00  0.00           N
ATOM   3041  HN  PHE A 845      67.530  43.570  40.690  1.00  0.00           H
ATOM   3042  CA  PHE A 845      68.830  42.490  39.550  1.00  0.00           C
ATOM   3043  HA  PHE A 845      69.890  42.700  39.490  1.00  0.00           H
ATOM   3044  CB  PHE A 845      68.610  41.450  40.730  1.00  0.00           C
ATOM   3045  HB1 PHE A 845      67.650  40.900  40.530  1.00  0.00           H
ATOM   3046  HB2 PHE A 845      68.580  42.030  41.660  1.00  0.00           H
ATOM   3047  CG  PHE A 845      69.740  40.450  40.870  1.00  0.00           C
ATOM   3048  CD1 PHE A 845      71.050  40.920  41.310  1.00  0.00           C
ATOM   3049  HD1 PHE A 845      71.100  41.960  41.550  1.00  0.00           H
ATOM   3050  CE1 PHE A 845      72.090  40.000  41.560  1.00  0.00           C
ATOM   3051  HE1 PHE A 845      72.960  40.440  42.010  1.00  0.00           H
ATOM   3052  CZ  PHE A 845      71.970  38.700  41.110  1.00  0.00           C
ATOM   3053  HZ  PHE A 845      72.840  38.050  41.020  1.00  0.00           H
ATOM   3054  CD2 PHE A 845      69.650  39.030  40.560  1.00  0.00           C
ATOM   3055  HD2 PHE A 845      68.720  38.670  40.130  1.00  0.00           H
ATOM   3056  CE2 PHE A 845      70.700  38.190  40.680  1.00  0.00           C
ATOM   3057  HE2 PHE A 845      70.620  37.150  40.430  1.00  0.00           H
ATOM   3058  C   PHE A 845      68.240  41.940  38.240  1.00  0.00           C
ATOM   3059  O   PHE A 845      68.910  41.130  37.590  1.00  0.00           O
ATOM   3060  N   LYS A 846      66.990  42.440  37.800  1.00  0.00           N
ATOM   3061  HN  LYS A 846      66.530  43.110  38.370  1.00  0.00           H
ATOM   3062  CA  LYS A 846      66.300  42.190  36.570  1.00  0.00           C
ATOM   3063  HA  LYS A 846      66.090  41.130  36.470  1.00  0.00           H
ATOM   3064  CB  LYS A 846      64.990  42.990  36.720  1.00  0.00           C
ATOM   3065  HB1 LYS A 846      65.230  44.070  36.650  1.00  0.00           H
ATOM   3066  HB2 LYS A 846      64.370  42.870  37.630  1.00  0.00           H
ATOM   3067  CG  LYS A 846      63.990  42.820  35.460  1.00  0.00           C
ATOM   3068  HG1 LYS A 846      63.530  41.820  35.490  1.00  0.00           H
ATOM   3069  HG2 LYS A 846      64.520  42.870  34.470  1.00  0.00           H
ATOM   3070  CD  LYS A 846      62.990  43.990  35.470  1.00  0.00           C
ATOM   3071  HD1 LYS A 846      62.380  43.970  34.550  1.00  0.00           H
ATOM   3072  HD2 LYS A 846      63.650  44.880  35.440  1.00  0.00           H
ATOM   3073  CE  LYS A 846      62.040  44.210  36.680  1.00  0.00           C
ATOM   3074  HE1 LYS A 846      61.460  45.150  36.520  1.00  0.00           H
ATOM   3075  HE2 LYS A 846      62.620  44.330  37.620  1.00  0.00           H
ATOM   3076  NZ  LYS A 846      61.040  43.140  36.840  1.00  0.00           N
ATOM   3077  HZ1 LYS A 846      60.440  43.090  35.980  1.00  0.00           H
ATOM   3078  HZ2 LYS A 846      60.480  43.320  37.690  1.00  0.00           H
ATOM   3079  HZ3 LYS A 846      61.540  42.230  36.960  1.00  0.00           H
ATOM   3080  C   LYS A 846      67.070  42.490  35.300  1.00  0.00           C
ATOM   3081  O   LYS A 846      66.910  41.690  34.360  1.00  0.00           O
ATOM   3082  N   THR A 847      67.850  43.570  35.210  1.00  0.00           N
ATOM   3083  HN  THR A 847      67.770  44.270  35.910  1.00  0.00           H
ATOM   3084  CA  THR A 847      68.470  44.000  33.930  1.00  0.00           C
ATOM   3085  HA  THR A 847      68.040  43.390  33.150  1.00  0.00           H
ATOM   3086  CB  THR A 847      68.060  45.290  33.300  1.00  0.00           C
ATOM   3087  HB  THR A 847      68.400  45.350  32.240  1.00  0.00           H
ATOM   3088  OG1 THR A 847      68.520  46.440  34.060  1.00  0.00           O
ATOM   3089  HG1 THR A 847      69.010  47.010  33.480  1.00  0.00           H
ATOM   3090  CG2 THR A 847      66.440  45.190  33.190  1.00  0.00           C
ATOM   3091 HG21 THR A 847      66.010  46.050  32.640  1.00  0.00           H
ATOM   3092 HG22 THR A 847      65.960  45.170  34.190  1.00  0.00           H
ATOM   3093 HG23 THR A 847      66.140  44.330  32.560  1.00  0.00           H
ATOM   3094  C   THR A 847      70.000  43.770  33.830  1.00  0.00           C
ATOM   3095  O   THR A 847      70.710  44.300  32.940  1.00  0.00           O
ATOM   3096  N   LYS A 848      70.510  43.090  34.860  1.00  0.00           N
ATOM   3097  HN  LYS A 848      69.950  42.860  35.650  1.00  0.00           H
ATOM   3098  CA  LYS A 848      71.940  42.630  34.920  1.00  0.00           C
ATOM   3099  HA  LYS A 848      72.610  43.450  34.690  1.00  0.00           H
ATOM   3100  CB  LYS A 848      72.330  42.120  36.400  1.00  0.00           C
ATOM   3101  HB1 LYS A 848      73.410  41.840  36.440  1.00  0.00           H
ATOM   3102  HB2 LYS A 848      71.760  41.200  36.660  1.00  0.00           H
ATOM   3103  CG  LYS A 848      72.050  43.220  37.370  1.00  0.00           C
ATOM   3104  HG1 LYS A 848      72.220  43.000  38.450  1.00  0.00           H
ATOM   3105  HG2 LYS A 848      70.980  43.490  37.300  1.00  0.00           H
ATOM   3106  CD  LYS A 848      73.010  44.400  37.090  1.00  0.00           C
ATOM   3107  HD1 LYS A 848      72.780  44.930  36.140  1.00  0.00           H
ATOM   3108  HD2 LYS A 848      74.010  43.970  36.950  1.00  0.00           H
ATOM   3109  CE  LYS A 848      73.100  45.490  38.190  1.00  0.00           C
ATOM   3110  HE1 LYS A 848      73.880  46.260  37.960  1.00  0.00           H
ATOM   3111  HE2 LYS A 848      73.250  44.980  39.170  1.00  0.00           H
ATOM   3112  NZ  LYS A 848      71.890  46.250  38.160  1.00  0.00           N
ATOM   3113  HZ1 LYS A 848      71.420  46.240  37.230  1.00  0.00           H
ATOM   3114  HZ2 LYS A 848      72.080  47.260  38.360  1.00  0.00           H
ATOM   3115  HZ3 LYS A 848      71.200  45.960  38.880  1.00  0.00           H
ATOM   3116  C   LYS A 848      72.090  41.470  34.030  1.00  0.00           C
ATOM   3117  O   LYS A 848      71.190  40.920  33.500  1.00  0.00           O
ATOM   3118  N   ARG A 849      73.340  41.010  33.820  1.00  0.00           N
ATOM   3119  HN  ARG A 849      74.070  41.590  34.180  1.00  0.00           H
ATOM   3120  CA  ARG A 849      73.670  39.950  32.930  1.00  0.00           C
ATOM   3121  HA  ARG A 849      72.840  39.660  32.320  1.00  0.00           H
ATOM   3122  CB  ARG A 849      74.850  40.300  31.930  1.00  0.00           C
ATOM   3123  HB1 ARG A 849      74.760  39.570  31.110  1.00  0.00           H
ATOM   3124  HB2 ARG A 849      75.840  40.300  32.430  1.00  0.00           H
ATOM   3125  CG  ARG A 849      74.850  41.710  31.300  1.00  0.00           C
ATOM   3126  HG1 ARG A 849      75.650  41.670  30.520  1.00  0.00           H
ATOM   3127  HG2 ARG A 849      75.140  42.360  32.160  1.00  0.00           H
ATOM   3128  CD  ARG A 849      73.560  42.120  30.650  1.00  0.00           C
ATOM   3129  HD1 ARG A 849      72.730  42.060  31.380  1.00  0.00           H
ATOM   3130  HD2 ARG A 849      73.390  41.420  29.810  1.00  0.00           H
ATOM   3131  NE  ARG A 849      73.610  43.500  30.240  1.00  0.00           N
ATOM   3132  HE  ARG A 849      74.410  44.050  30.490  1.00  0.00           H
ATOM   3133  CZ  ARG A 849      72.790  44.080  29.390  1.00  0.00           C
ATOM   3134  NH1 ARG A 849      73.010  45.270  28.930  1.00  0.00           N
ATOM   3135 HH11 ARG A 849      73.690  45.820  29.400  1.00  0.00           H
ATOM   3136 HH12 ARG A 849      72.370  45.760  28.330  1.00  0.00           H
ATOM   3137  NH2 ARG A 849      71.690  43.460  28.940  1.00  0.00           N
ATOM   3138 HH21 ARG A 849      71.350  42.750  29.560  1.00  0.00           H
ATOM   3139 HH22 ARG A 849      71.010  43.970  28.410  1.00  0.00           H
ATOM   3140  C   ARG A 849      74.130  38.760  33.680  1.00  0.00           C
ATOM   3141  O   ARG A 849      74.760  37.850  33.110  1.00  0.00           O
ATOM   3142  N   TYR A 850      73.920  38.680  35.040  1.00  0.00           N
ATOM   3143  HN  TYR A 850      73.360  39.440  35.360  1.00  0.00           H
ATOM   3144  CA  TYR A 850      74.040  37.510  35.940  1.00  0.00           C
ATOM   3145  HA  TYR A 850      75.020  37.080  35.810  1.00  0.00           H
ATOM   3146  CB  TYR A 850      73.790  37.920  37.460  1.00  0.00           C
ATOM   3147  HB1 TYR A 850      74.170  37.180  38.210  1.00  0.00           H
ATOM   3148  HB2 TYR A 850      72.740  38.130  37.750  1.00  0.00           H
ATOM   3149  CG  TYR A 850      74.650  39.110  37.890  1.00  0.00           C
ATOM   3150  CD1 TYR A 850      76.060  39.200  37.610  1.00  0.00           C
ATOM   3151  HD1 TYR A 850      76.610  38.480  37.020  1.00  0.00           H
ATOM   3152  CE1 TYR A 850      76.830  40.250  37.960  1.00  0.00           C
ATOM   3153  HE1 TYR A 850      77.890  40.280  37.730  1.00  0.00           H
ATOM   3154  CZ  TYR A 850      76.260  41.290  38.690  1.00  0.00           C
ATOM   3155  OH  TYR A 850      76.930  42.380  39.080  1.00  0.00           O
ATOM   3156  HH  TYR A 850      77.630  42.430  38.450  1.00  0.00           H
ATOM   3157  CD2 TYR A 850      74.070  40.230  38.560  1.00  0.00           C
ATOM   3158  HD2 TYR A 850      73.000  40.340  38.660  1.00  0.00           H
ATOM   3159  CE2 TYR A 850      74.910  41.280  38.980  1.00  0.00           C
ATOM   3160  HE2 TYR A 850      74.540  42.200  39.420  1.00  0.00           H
ATOM   3161  C   TYR A 850      73.020  36.430  35.700  1.00  0.00           C
ATOM   3162  O   TYR A 850      71.850  36.730  35.530  1.00  0.00           O
ATOM   3163  N   PHE A 851      73.480  35.120  35.620  1.00  0.00           N
ATOM   3164  HN  PHE A 851      74.420  34.900  35.890  1.00  0.00           H
ATOM   3165  CA  PHE A 851      72.630  34.010  35.600  1.00  0.00           C
ATOM   3166  HA  PHE A 851      73.320  33.190  35.750  1.00  0.00           H
ATOM   3167  CB  PHE A 851      71.760  33.900  36.960  1.00  0.00           C
ATOM   3168  HB1 PHE A 851      71.330  32.860  37.020  1.00  0.00           H
ATOM   3169  HB2 PHE A 851      70.870  34.560  36.980  1.00  0.00           H
ATOM   3170  CG  PHE A 851      72.530  33.960  38.220  1.00  0.00           C
ATOM   3171  CD1 PHE A 851      72.350  34.950  39.190  1.00  0.00           C
ATOM   3172  HD1 PHE A 851      71.490  35.560  38.950  1.00  0.00           H
ATOM   3173  CE1 PHE A 851      73.080  34.960  40.340  1.00  0.00           C
ATOM   3174  HE1 PHE A 851      72.690  35.610  41.120  1.00  0.00           H
ATOM   3175  CZ  PHE A 851      74.100  34.070  40.540  1.00  0.00           C
ATOM   3176  HZ  PHE A 851      74.590  33.950  41.510  1.00  0.00           H
ATOM   3177  CD2 PHE A 851      73.590  33.110  38.350  1.00  0.00           C
ATOM   3178  HD2 PHE A 851      73.820  32.250  37.750  1.00  0.00           H
ATOM   3179  CE2 PHE A 851      74.420  33.170  39.490  1.00  0.00           C
ATOM   3180  HE2 PHE A 851      75.220  32.470  39.640  1.00  0.00           H
ATOM   3181  C   PHE A 851      71.730  33.810  34.320  1.00  0.00           C
ATOM   3182  O   PHE A 851      71.740  34.640  33.420  1.00  0.00           O
ATOM   3183  N   PRO A 852      71.030  32.670  34.160  1.00  0.00           N
ATOM   3184  CD  PRO A 852      71.480  31.350  34.570  1.00  0.00           C
ATOM   3185  HD1 PRO A 852      71.510  31.310  35.670  1.00  0.00           H
ATOM   3186  HD2 PRO A 852      72.430  31.050  34.080  1.00  0.00           H
ATOM   3187  CA  PRO A 852      69.930  32.560  33.210  1.00  0.00           C
ATOM   3188  HA  PRO A 852      70.360  32.500  32.220  1.00  0.00           H
ATOM   3189  CB  PRO A 852      69.230  31.190  33.690  1.00  0.00           C
ATOM   3190  HB1 PRO A 852      68.650  30.690  32.890  1.00  0.00           H
ATOM   3191  HB2 PRO A 852      68.530  31.400  34.520  1.00  0.00           H
ATOM   3192  CG  PRO A 852      70.420  30.320  34.080  1.00  0.00           C
ATOM   3193  HG1 PRO A 852      70.160  29.580  34.860  1.00  0.00           H
ATOM   3194  HG2 PRO A 852      70.900  29.750  33.250  1.00  0.00           H
ATOM   3195  C   PRO A 852      68.850  33.620  33.320  1.00  0.00           C
ATOM   3196  O   PRO A 852      68.480  34.040  34.420  1.00  0.00           O
ATOM   3197  N   THR A 853      68.230  33.890  32.160  1.00  0.00           N
ATOM   3198  HN  THR A 853      68.650  33.470  31.360  1.00  0.00           H
ATOM   3199  CA  THR A 853      67.170  34.860  31.950  1.00  0.00           C
ATOM   3200  HA  THR A 853      67.590  35.830  32.160  1.00  0.00           H
ATOM   3201  CB  THR A 853      66.620  34.890  30.480  1.00  0.00           C
ATOM   3202  HB  THR A 853      66.300  33.850  30.240  1.00  0.00           H
ATOM   3203  OG1 THR A 853      67.660  35.210  29.590  1.00  0.00           O
ATOM   3204  HG1 THR A 853      67.530  34.850  28.700  1.00  0.00           H
ATOM   3205  CG2 THR A 853      65.480  35.870  30.330  1.00  0.00           C
ATOM   3206 HG21 THR A 853      65.750  36.860  30.750  1.00  0.00           H
ATOM   3207 HG22 THR A 853      64.640  35.460  30.920  1.00  0.00           H
ATOM   3208 HG23 THR A 853      65.340  36.040  29.230  1.00  0.00           H
ATOM   3209  C   THR A 853      66.030  34.640  32.900  1.00  0.00           C
ATOM   3210  O   THR A 853      65.690  35.440  33.810  1.00  0.00           O
ATOM   3211  N   LYS A 854      65.420  33.400  32.850  1.00  0.00           N
ATOM   3212  HN  LYS A 854      65.670  32.710  32.180  1.00  0.00           H
ATOM   3213  CA  LYS A 854      64.290  33.040  33.670  1.00  0.00           C
ATOM   3214  HA  LYS A 854      63.510  33.760  33.500  1.00  0.00           H
ATOM   3215  CB  LYS A 854      63.610  31.600  33.280  1.00  0.00           C
ATOM   3216  HB1 LYS A 854      62.700  31.540  33.920  1.00  0.00           H
ATOM   3217  HB2 LYS A 854      64.350  30.780  33.420  1.00  0.00           H
ATOM   3218  CG  LYS A 854      63.120  31.610  31.810  1.00  0.00           C
ATOM   3219  HG1 LYS A 854      63.830  31.960  31.040  1.00  0.00           H
ATOM   3220  HG2 LYS A 854      62.470  32.510  31.780  1.00  0.00           H
ATOM   3221  CD  LYS A 854      62.330  30.320  31.430  1.00  0.00           C
ATOM   3222  HD1 LYS A 854      61.770  30.050  32.340  1.00  0.00           H
ATOM   3223  HD2 LYS A 854      63.140  29.560  31.430  1.00  0.00           H
ATOM   3224  CE  LYS A 854      61.520  30.420  30.110  1.00  0.00           C
ATOM   3225  HE1 LYS A 854      62.260  30.720  29.340  1.00  0.00           H
ATOM   3226  HE2 LYS A 854      60.720  31.180  30.190  1.00  0.00           H
ATOM   3227  NZ  LYS A 854      60.920  29.130  29.830  1.00  0.00           N
ATOM   3228  HZ1 LYS A 854      60.540  29.070  28.860  1.00  0.00           H
ATOM   3229  HZ2 LYS A 854      60.140  28.900  30.470  1.00  0.00           H
ATOM   3230  HZ3 LYS A 854      61.640  28.370  29.800  1.00  0.00           H
ATOM   3231  C   LYS A 854      64.620  33.080  35.200  1.00  0.00           C
ATOM   3232  O   LYS A 854      63.770  33.520  35.930  1.00  0.00           O
ATOM   3233  N   VAL A 855      65.760  32.560  35.630  1.00  0.00           N
ATOM   3234  HN  VAL A 855      66.420  32.110  35.030  1.00  0.00           H
ATOM   3235  CA  VAL A 855      66.200  32.620  36.970  1.00  0.00           C
ATOM   3236  HA  VAL A 855      65.460  32.060  37.550  1.00  0.00           H
ATOM   3237  CB  VAL A 855      67.520  31.890  37.120  1.00  0.00           C
ATOM   3238  HB  VAL A 855      68.340  32.150  36.430  1.00  0.00           H
ATOM   3239  CG1 VAL A 855      68.080  31.850  38.560  1.00  0.00           C
ATOM   3240 HG11 VAL A 855      68.950  31.180  38.720  1.00  0.00           H
ATOM   3241 HG12 VAL A 855      67.360  31.430  39.270  1.00  0.00           H
ATOM   3242 HG13 VAL A 855      68.410  32.840  38.960  1.00  0.00           H
ATOM   3243  CG2 VAL A 855      67.200  30.380  36.830  1.00  0.00           C
ATOM   3244 HG21 VAL A 855      66.480  30.090  37.630  1.00  0.00           H
ATOM   3245 HG22 VAL A 855      68.180  29.850  36.820  1.00  0.00           H
ATOM   3246 HG23 VAL A 855      66.790  30.250  35.810  1.00  0.00           H
ATOM   3247  C   VAL A 855      66.410  34.020  37.460  1.00  0.00           C
ATOM   3248  O   VAL A 855      65.960  34.370  38.600  1.00  0.00           O
ATOM   3249  N   ARG A 856      67.040  34.910  36.590  1.00  0.00           N
ATOM   3250  HN  ARG A 856      67.390  34.470  35.760  1.00  0.00           H
ATOM   3251  CA  ARG A 856      67.310  36.320  36.880  1.00  0.00           C
ATOM   3252  HA  ARG A 856      68.040  36.390  37.680  1.00  0.00           H
ATOM   3253  CB  ARG A 856      68.050  36.870  35.650  1.00  0.00           C
ATOM   3254  HB1 ARG A 856      67.360  37.000  34.780  1.00  0.00           H
ATOM   3255  HB2 ARG A 856      68.920  36.280  35.310  1.00  0.00           H
ATOM   3256  CG  ARG A 856      68.590  38.330  35.720  1.00  0.00           C
ATOM   3257  HG1 ARG A 856      69.510  38.390  36.340  1.00  0.00           H
ATOM   3258  HG2 ARG A 856      67.880  39.060  36.140  1.00  0.00           H
ATOM   3259  CD  ARG A 856      68.920  38.860  34.390  1.00  0.00           C
ATOM   3260  HD1 ARG A 856      69.420  39.860  34.500  1.00  0.00           H
ATOM   3261  HD2 ARG A 856      67.980  38.840  33.800  1.00  0.00           H
ATOM   3262  NE  ARG A 856      69.900  37.920  33.750  1.00  0.00           N
ATOM   3263  HE  ARG A 856      70.520  37.400  34.340  1.00  0.00           H
ATOM   3264  CZ  ARG A 856      70.120  37.800  32.450  1.00  0.00           C
ATOM   3265  NH1 ARG A 856      69.450  38.500  31.570  1.00  0.00           N
ATOM   3266 HH11 ARG A 856      68.790  39.220  31.790  1.00  0.00           H
ATOM   3267 HH12 ARG A 856      69.750  38.380  30.630  1.00  0.00           H
ATOM   3268  NH2 ARG A 856      70.970  36.950  32.010  1.00  0.00           N
ATOM   3269 HH21 ARG A 856      71.180  36.720  31.070  1.00  0.00           H
ATOM   3270 HH22 ARG A 856      71.160  36.270  32.710  1.00  0.00           H
ATOM   3271  C   ARG A 856      66.090  37.170  37.150  1.00  0.00           C
ATOM   3272  O   ARG A 856      66.000  37.940  38.100  1.00  0.00           O
ATOM   3273  N   SER A 857      65.040  37.020  36.300  1.00  0.00           N
ATOM   3274  HN  SER A 857      65.060  36.460  35.480  1.00  0.00           H
ATOM   3275  CA  SER A 857      63.760  37.720  36.590  1.00  0.00           C
ATOM   3276  HA  SER A 857      63.940  38.780  36.710  1.00  0.00           H
ATOM   3277  CB  SER A 857      62.890  37.740  35.330  1.00  0.00           C
ATOM   3278  HB1 SER A 857      62.790  36.740  34.840  1.00  0.00           H
ATOM   3279  HB2 SER A 857      63.450  38.240  34.520  1.00  0.00           H
ATOM   3280  OG  SER A 857      61.570  38.180  35.370  1.00  0.00           O
ATOM   3281  HG1 SER A 857      61.080  37.520  35.850  1.00  0.00           H
ATOM   3282  C   SER A 857      63.020  37.230  37.840  1.00  0.00           C
ATOM   3283  O   SER A 857      62.640  38.040  38.700  1.00  0.00           O
ATOM   3284  N   THR A 858      62.900  35.920  37.940  1.00  0.00           N
ATOM   3285  HN  THR A 858      63.300  35.320  37.260  1.00  0.00           H
ATOM   3286  CA  THR A 858      62.110  35.310  39.050  1.00  0.00           C
ATOM   3287  HA  THR A 858      61.130  35.740  38.930  1.00  0.00           H
ATOM   3288  CB  THR A 858      62.090  33.780  38.860  1.00  0.00           C
ATOM   3289  HB  THR A 858      63.000  33.190  39.120  1.00  0.00           H
ATOM   3290  OG1 THR A 858      61.570  33.420  37.580  1.00  0.00           O
ATOM   3291  HG1 THR A 858      62.220  33.730  36.940  1.00  0.00           H
ATOM   3292  CG2 THR A 858      60.950  33.290  39.800  1.00  0.00           C
ATOM   3293 HG21 THR A 858      60.690  32.210  39.720  1.00  0.00           H
ATOM   3294 HG22 THR A 858      59.940  33.680  39.620  1.00  0.00           H
ATOM   3295 HG23 THR A 858      61.240  33.500  40.840  1.00  0.00           H
ATOM   3296  C   THR A 858      62.650  35.630  40.470  1.00  0.00           C
ATOM   3297  O   THR A 858      61.920  35.950  41.370  1.00  0.00           O
ATOM   3298  N   ILE A 859      64.000  35.570  40.710  1.00  0.00           N
ATOM   3299  HN  ILE A 859      64.640  35.170  40.060  1.00  0.00           H
ATOM   3300  CA  ILE A 859      64.600  36.000  41.930  1.00  0.00           C
ATOM   3301  HA  ILE A 859      64.130  35.440  42.730  1.00  0.00           H
ATOM   3302  CB  ILE A 859      66.120  35.740  41.850  1.00  0.00           C
ATOM   3303  HB  ILE A 859      66.390  36.090  40.840  1.00  0.00           H
ATOM   3304  CG2 ILE A 859      67.110  36.590  42.780  1.00  0.00           C
ATOM   3305 HG21 ILE A 859      66.990  36.590  43.890  1.00  0.00           H
ATOM   3306 HG22 ILE A 859      67.020  37.650  42.460  1.00  0.00           H
ATOM   3307 HG23 ILE A 859      68.130  36.200  42.560  1.00  0.00           H
ATOM   3308  CG1 ILE A 859      66.390  34.260  42.100  1.00  0.00           C
ATOM   3309 HG11 ILE A 859      67.440  34.080  41.800  1.00  0.00           H
ATOM   3310 HG12 ILE A 859      65.790  33.630  41.410  1.00  0.00           H
ATOM   3311  CD  ILE A 859      66.170  33.750  43.540  1.00  0.00           C
ATOM   3312  HD1 ILE A 859      65.090  33.750  43.810  1.00  0.00           H
ATOM   3313  HD2 ILE A 859      66.790  34.310  44.280  1.00  0.00           H
ATOM   3314  HD3 ILE A 859      66.550  32.730  43.750  1.00  0.00           H
ATOM   3315  C   ILE A 859      64.460  37.420  42.290  1.00  0.00           C
ATOM   3316  O   ILE A 859      64.250  37.800  43.390  1.00  0.00           O
ATOM   3317  N   SER A 860      64.360  38.260  41.270  1.00  0.00           N
ATOM   3318  HN  SER A 860      64.620  38.010  40.340  1.00  0.00           H
ATOM   3319  CA  SER A 860      64.030  39.650  41.410  1.00  0.00           C
ATOM   3320  HA  SER A 860      64.620  40.090  42.210  1.00  0.00           H
ATOM   3321  CB  SER A 860      64.190  40.470  39.990  1.00  0.00           C
ATOM   3322  HB1 SER A 860      63.450  40.210  39.200  1.00  0.00           H
ATOM   3323  HB2 SER A 860      65.230  40.340  39.590  1.00  0.00           H
ATOM   3324  OG  SER A 860      64.050  41.870  40.230  1.00  0.00           O
ATOM   3325  HG1 SER A 860      64.760  42.120  40.830  1.00  0.00           H
ATOM   3326  C   SER A 860      62.510  39.780  41.820  1.00  0.00           C
ATOM   3327  O   SER A 860      62.190  40.570  42.680  1.00  0.00           O
ATOM   3328  N   ASP A 861      61.620  38.980  41.270  1.00  0.00           N
ATOM   3329  HN  ASP A 861      61.960  38.320  40.600  1.00  0.00           H
ATOM   3330  CA  ASP A 861      60.200  38.940  41.520  1.00  0.00           C
ATOM   3331  HA  ASP A 861      59.890  39.960  41.680  1.00  0.00           H
ATOM   3332  CB  ASP A 861      59.620  38.240  40.280  1.00  0.00           C
ATOM   3333  HB1 ASP A 861      58.570  37.880  40.440  1.00  0.00           H
ATOM   3334  HB2 ASP A 861      60.140  37.320  39.940  1.00  0.00           H
ATOM   3335  CG  ASP A 861      59.580  39.250  39.090  1.00  0.00           C
ATOM   3336  OD1 ASP A 861      59.980  40.470  39.310  1.00  0.00           O
ATOM   3337  OD2 ASP A 861      59.250  38.800  37.950  1.00  0.00           O
ATOM   3338  C   ASP A 861      59.880  38.300  42.850  1.00  0.00           C
ATOM   3339  O   ASP A 861      58.750  38.390  43.360  1.00  0.00           O
ATOM   3340  N   PHE A 862      60.840  37.650  43.430  1.00  0.00           N
ATOM   3341  HN  PHE A 862      61.680  37.600  42.900  1.00  0.00           H
ATOM   3342  CA  PHE A 862      60.810  36.940  44.700  1.00  0.00           C
ATOM   3343  HA  PHE A 862      59.770  36.790  44.940  1.00  0.00           H
ATOM   3344  CB  PHE A 862      61.550  35.550  44.550  1.00  0.00           C
ATOM   3345  HB1 PHE A 862      62.580  35.780  44.170  1.00  0.00           H
ATOM   3346  HB2 PHE A 862      60.910  34.920  43.900  1.00  0.00           H
ATOM   3347  CG  PHE A 862      61.750  34.690  45.760  1.00  0.00           C
ATOM   3348  CD1 PHE A 862      60.670  34.410  46.630  1.00  0.00           C
ATOM   3349  HD1 PHE A 862      59.750  34.950  46.450  1.00  0.00           H
ATOM   3350  CE1 PHE A 862      60.780  33.530  47.720  1.00  0.00           C
ATOM   3351  HE1 PHE A 862      59.950  33.390  48.400  1.00  0.00           H
ATOM   3352  CZ  PHE A 862      61.970  32.840  47.950  1.00  0.00           C
ATOM   3353  HZ  PHE A 862      62.030  32.020  48.650  1.00  0.00           H
ATOM   3354  CD2 PHE A 862      62.920  33.860  46.000  1.00  0.00           C
ATOM   3355  HD2 PHE A 862      63.820  34.090  45.440  1.00  0.00           H
ATOM   3356  CE2 PHE A 862      63.080  33.050  47.070  1.00  0.00           C
ATOM   3357  HE2 PHE A 862      63.970  32.470  47.250  1.00  0.00           H
ATOM   3358  C   PHE A 862      61.460  37.750  45.820  1.00  0.00           C
ATOM   3359  O   PHE A 862      61.490  37.390  46.990  1.00  0.00           O
ATOM   3360  N   ALA A 863      62.100  38.880  45.510  1.00  0.00           N
ATOM   3361  HN  ALA A 863      62.220  39.200  44.570  1.00  0.00           H
ATOM   3362  CA  ALA A 863      62.880  39.720  46.330  1.00  0.00           C
ATOM   3363  HA  ALA A 863      63.790  39.170  46.570  1.00  0.00           H
ATOM   3364  CB  ALA A 863      63.250  41.020  45.600  1.00  0.00           C
ATOM   3365  HB1 ALA A 863      62.340  41.570  45.280  1.00  0.00           H
ATOM   3366  HB2 ALA A 863      63.810  40.860  44.660  1.00  0.00           H
ATOM   3367  HB3 ALA A 863      63.820  41.730  46.240  1.00  0.00           H
ATOM   3368  C   ALA A 863      62.390  40.170  47.660  1.00  0.00           C
ATOM   3369  O   ALA A 863      63.140  40.140  48.640  1.00  0.00           O
ATOM   3370  N   VAL A 864      61.160  40.780  47.750  1.00  0.00           N
ATOM   3371  HN  VAL A 864      60.550  40.960  46.980  1.00  0.00           H
ATOM   3372  CA  VAL A 864      60.770  41.110  49.170  1.00  0.00           C
ATOM   3373  HA  VAL A 864      61.530  41.770  49.540  1.00  0.00           H
ATOM   3374  CB  VAL A 864      59.370  41.730  49.160  1.00  0.00           C
ATOM   3375  HB  VAL A 864      58.660  41.090  48.600  1.00  0.00           H
ATOM   3376  CG1 VAL A 864      58.730  41.930  50.550  1.00  0.00           C
ATOM   3377 HG11 VAL A 864      58.340  40.930  50.850  1.00  0.00           H
ATOM   3378 HG12 VAL A 864      57.830  42.570  50.480  1.00  0.00           H
ATOM   3379 HG13 VAL A 864      59.460  42.220  51.340  1.00  0.00           H
ATOM   3380  CG2 VAL A 864      59.520  43.100  48.470  1.00  0.00           C
ATOM   3381 HG21 VAL A 864      58.530  43.610  48.460  1.00  0.00           H
ATOM   3382 HG22 VAL A 864      60.100  43.070  47.520  1.00  0.00           H
ATOM   3383 HG23 VAL A 864      60.230  43.770  49.010  1.00  0.00           H
ATOM   3384  C   VAL A 864      60.690  39.880  50.090  1.00  0.00           C
ATOM   3385  O   VAL A 864      61.160  39.990  51.270  1.00  0.00           O
ATOM   3386  N   PHE A 865      60.100  38.740  49.640  1.00  0.00           N
ATOM   3387  HN  PHE A 865      59.720  38.650  48.720  1.00  0.00           H
ATOM   3388  CA  PHE A 865      60.080  37.680  50.550  1.00  0.00           C
ATOM   3389  HA  PHE A 865      59.570  37.960  51.460  1.00  0.00           H
ATOM   3390  CB  PHE A 865      59.180  36.550  49.960  1.00  0.00           C
ATOM   3391  HB1 PHE A 865      59.490  36.170  48.950  1.00  0.00           H
ATOM   3392  HB2 PHE A 865      58.210  37.030  49.750  1.00  0.00           H
ATOM   3393  CG  PHE A 865      58.930  35.380  50.870  1.00  0.00           C
ATOM   3394  CD1 PHE A 865      59.770  34.260  51.100  1.00  0.00           C
ATOM   3395  HD1 PHE A 865      60.740  34.210  50.620  1.00  0.00           H
ATOM   3396  CE1 PHE A 865      59.400  33.220  51.960  1.00  0.00           C
ATOM   3397  HE1 PHE A 865      59.940  32.290  51.990  1.00  0.00           H
ATOM   3398  CZ  PHE A 865      58.220  33.270  52.720  1.00  0.00           C
ATOM   3399  HZ  PHE A 865      57.890  32.320  53.110  1.00  0.00           H
ATOM   3400  CD2 PHE A 865      57.830  35.490  51.760  1.00  0.00           C
ATOM   3401  HD2 PHE A 865      57.220  36.380  51.640  1.00  0.00           H
ATOM   3402  CE2 PHE A 865      57.510  34.450  52.650  1.00  0.00           C
ATOM   3403  HE2 PHE A 865      56.570  34.620  53.150  1.00  0.00           H
ATOM   3404  C   PHE A 865      61.560  37.210  50.870  1.00  0.00           C
ATOM   3405  O   PHE A 865      61.990  36.990  52.010  1.00  0.00           O
ATOM   3406  N   LEU A 866      62.350  37.160  49.800  1.00  0.00           N
ATOM   3407  HN  LEU A 866      62.020  37.220  48.870  1.00  0.00           H
ATOM   3408  CA  LEU A 866      63.780  36.820  49.970  1.00  0.00           C
ATOM   3409  HA  LEU A 866      63.790  35.880  50.490  1.00  0.00           H
ATOM   3410  CB  LEU A 866      64.400  36.760  48.630  1.00  0.00           C
ATOM   3411  HB1 LEU A 866      64.090  37.680  48.080  1.00  0.00           H
ATOM   3412  HB2 LEU A 866      63.940  35.830  48.260  1.00  0.00           H
ATOM   3413  CG  LEU A 866      65.860  36.350  48.430  1.00  0.00           C
ATOM   3414  HG  LEU A 866      66.520  37.200  48.730  1.00  0.00           H
ATOM   3415  CD1 LEU A 866      66.260  35.150  49.250  1.00  0.00           C
ATOM   3416 HD11 LEU A 866      66.200  35.350  50.340  1.00  0.00           H
ATOM   3417 HD12 LEU A 866      67.330  34.920  49.000  1.00  0.00           H
ATOM   3418 HD13 LEU A 866      65.650  34.250  49.000  1.00  0.00           H
ATOM   3419  CD2 LEU A 866      66.130  36.160  46.940  1.00  0.00           C
ATOM   3420 HD21 LEU A 866      65.380  35.600  46.320  1.00  0.00           H
ATOM   3421 HD22 LEU A 866      67.100  35.620  46.780  1.00  0.00           H
ATOM   3422 HD23 LEU A 866      66.140  37.150  46.460  1.00  0.00           H
ATOM   3423  C   LEU A 866      64.480  37.730  50.940  1.00  0.00           C
ATOM   3424  O   LEU A 866      65.220  37.310  51.900  1.00  0.00           O
ATOM   3425  N   THR A 867      64.320  39.100  50.900  1.00  0.00           N
ATOM   3426  HN  THR A 867      63.710  39.450  50.190  1.00  0.00           H
ATOM   3427  CA  THR A 867      64.820  40.090  51.860  1.00  0.00           C
ATOM   3428  HA  THR A 867      65.900  40.190  51.810  1.00  0.00           H
ATOM   3429  CB  THR A 867      64.290  41.460  51.520  1.00  0.00           C
ATOM   3430  HB  THR A 867      63.180  41.470  51.530  1.00  0.00           H
ATOM   3431  OG1 THR A 867      64.890  41.800  50.190  1.00  0.00           O
ATOM   3432  HG1 THR A 867      64.470  41.200  49.590  1.00  0.00           H
ATOM   3433  CG2 THR A 867      64.840  42.580  52.390  1.00  0.00           C
ATOM   3434 HG21 THR A 867      65.950  42.480  52.410  1.00  0.00           H
ATOM   3435 HG22 THR A 867      64.550  42.530  53.470  1.00  0.00           H
ATOM   3436 HG23 THR A 867      64.520  43.560  51.980  1.00  0.00           H
ATOM   3437  C   THR A 867      64.410  39.860  53.320  1.00  0.00           C
ATOM   3438  O   THR A 867      65.330  39.850  54.130  1.00  0.00           O
ATOM   3439  N   ILE A 868      63.110  39.520  53.600  1.00  0.00           N
ATOM   3440  HN  ILE A 868      62.400  39.590  52.910  1.00  0.00           H
ATOM   3441  CA  ILE A 868      62.480  39.030  54.850  1.00  0.00           C
ATOM   3442  HA  ILE A 868      62.670  39.740  55.650  1.00  0.00           H
ATOM   3443  CB  ILE A 868      60.990  38.980  54.550  1.00  0.00           C
ATOM   3444  HB  ILE A 868      60.900  38.510  53.550  1.00  0.00           H
ATOM   3445  CG2 ILE A 868      60.300  38.060  55.610  1.00  0.00           C
ATOM   3446 HG21 ILE A 868      60.660  38.330  56.630  1.00  0.00           H
ATOM   3447 HG22 ILE A 868      60.560  36.990  55.490  1.00  0.00           H
ATOM   3448 HG23 ILE A 868      59.200  38.090  55.760  1.00  0.00           H
ATOM   3449  CG1 ILE A 868      60.350  40.380  54.430  1.00  0.00           C
ATOM   3450 HG11 ILE A 868      60.960  40.990  53.720  1.00  0.00           H
ATOM   3451 HG12 ILE A 868      60.310  40.910  55.400  1.00  0.00           H
ATOM   3452  CD  ILE A 868      58.970  40.320  53.890  1.00  0.00           C
ATOM   3453  HD1 ILE A 868      58.790  39.590  53.070  1.00  0.00           H
ATOM   3454  HD2 ILE A 868      58.630  41.320  53.560  1.00  0.00           H
ATOM   3455  HD3 ILE A 868      58.230  40.120  54.680  1.00  0.00           H
ATOM   3456  C   ILE A 868      63.160  37.740  55.260  1.00  0.00           C
ATOM   3457  O   ILE A 868      63.560  37.600  56.410  1.00  0.00           O
ATOM   3458  N   VAL A 869      63.430  36.710  54.320  1.00  0.00           N
ATOM   3459  HN  VAL A 869      62.990  36.810  53.440  1.00  0.00           H
ATOM   3460  CA  VAL A 869      64.200  35.480  54.610  1.00  0.00           C
ATOM   3461  HA  VAL A 869      63.870  35.100  55.550  1.00  0.00           H
ATOM   3462  CB  VAL A 869      64.240  34.310  53.610  1.00  0.00           C
ATOM   3463  HB  VAL A 869      64.660  34.660  52.640  1.00  0.00           H
ATOM   3464  CG1 VAL A 869      65.110  33.100  54.030  1.00  0.00           C
ATOM   3465 HG11 VAL A 869      66.200  33.170  53.820  1.00  0.00           H
ATOM   3466 HG12 VAL A 869      64.760  32.160  53.570  1.00  0.00           H
ATOM   3467 HG13 VAL A 869      64.870  33.020  55.110  1.00  0.00           H
ATOM   3468  CG2 VAL A 869      62.790  33.880  53.270  1.00  0.00           C
ATOM   3469 HG21 VAL A 869      62.150  34.780  53.260  1.00  0.00           H
ATOM   3470 HG22 VAL A 869      62.470  33.140  54.040  1.00  0.00           H
ATOM   3471 HG23 VAL A 869      62.620  33.270  52.350  1.00  0.00           H
ATOM   3472  C   VAL A 869      65.710  35.780  54.930  1.00  0.00           C
ATOM   3473  O   VAL A 869      66.280  35.290  55.920  1.00  0.00           O
ATOM   3474  N   ILE A 870      66.420  36.620  54.190  1.00  0.00           N
ATOM   3475  HN  ILE A 870      65.840  37.050  53.490  1.00  0.00           H
ATOM   3476  CA  ILE A 870      67.750  37.030  54.430  1.00  0.00           C
ATOM   3477  HA  ILE A 870      68.320  36.130  54.560  1.00  0.00           H
ATOM   3478  CB  ILE A 870      68.330  37.790  53.290  1.00  0.00           C
ATOM   3479  HB  ILE A 870      67.630  38.500  52.800  1.00  0.00           H
ATOM   3480  CG2 ILE A 870      69.580  38.600  53.800  1.00  0.00           C
ATOM   3481 HG21 ILE A 870      69.320  39.540  54.320  1.00  0.00           H
ATOM   3482 HG22 ILE A 870      70.260  38.810  52.940  1.00  0.00           H
ATOM   3483 HG23 ILE A 870      70.180  38.000  54.530  1.00  0.00           H
ATOM   3484  CG1 ILE A 870      68.760  36.860  52.140  1.00  0.00           C
ATOM   3485 HG11 ILE A 870      68.240  35.880  52.180  1.00  0.00           H
ATOM   3486 HG12 ILE A 870      69.830  36.660  52.330  1.00  0.00           H
ATOM   3487  CD  ILE A 870      68.470  37.380  50.780  1.00  0.00           C
ATOM   3488  HD1 ILE A 870      68.770  36.760  49.920  1.00  0.00           H
ATOM   3489  HD2 ILE A 870      68.720  38.460  50.800  1.00  0.00           H
ATOM   3490  HD3 ILE A 870      67.370  37.490  50.760  1.00  0.00           H
ATOM   3491  C   ILE A 870      67.910  37.770  55.810  1.00  0.00           C
ATOM   3492  O   ILE A 870      68.790  37.560  56.590  1.00  0.00           O
ATOM   3493  N   MET A 871      66.950  38.650  56.200  1.00  0.00           N
ATOM   3494  HN  MET A 871      66.200  38.920  55.610  1.00  0.00           H
ATOM   3495  CA  MET A 871      67.010  39.280  57.460  1.00  0.00           C
ATOM   3496  HA  MET A 871      68.020  39.680  57.580  1.00  0.00           H
ATOM   3497  CB  MET A 871      66.020  40.550  57.490  1.00  0.00           C
ATOM   3498  HB1 MET A 871      65.830  40.940  58.520  1.00  0.00           H
ATOM   3499  HB2 MET A 871      65.100  40.100  57.070  1.00  0.00           H
ATOM   3500  CG  MET A 871      66.470  41.690  56.590  1.00  0.00           C
ATOM   3501  HG1 MET A 871      65.790  42.570  56.550  1.00  0.00           H
ATOM   3502  HG2 MET A 871      66.510  41.250  55.570  1.00  0.00           H
ATOM   3503  SD  MET A 871      68.140  42.350  56.880  1.00  0.00           S
ATOM   3504  CE  MET A 871      68.250  43.350  55.340  1.00  0.00           C
ATOM   3505  HE1 MET A 871      68.630  42.770  54.470  1.00  0.00           H
ATOM   3506  HE2 MET A 871      68.960  44.200  55.470  1.00  0.00           H
ATOM   3507  HE3 MET A 871      67.240  43.750  55.130  1.00  0.00           H
ATOM   3508  C   MET A 871      66.850  38.430  58.670  1.00  0.00           C
ATOM   3509  O   MET A 871      67.630  38.540  59.620  1.00  0.00           O
ATOM   3510  N   VAL A 872      65.920  37.490  58.720  1.00  0.00           N
ATOM   3511  HN  VAL A 872      65.390  37.450  57.870  1.00  0.00           H
ATOM   3512  CA  VAL A 872      65.810  36.630  59.860  1.00  0.00           C
ATOM   3513  HA  VAL A 872      65.670  37.360  60.650  1.00  0.00           H
ATOM   3514  CB  VAL A 872      64.510  35.770  60.100  1.00  0.00           C
ATOM   3515  HB  VAL A 872      64.650  35.040  60.910  1.00  0.00           H
ATOM   3516  CG1 VAL A 872      63.290  36.690  60.430  1.00  0.00           C
ATOM   3517 HG11 VAL A 872      63.190  37.410  59.590  1.00  0.00           H
ATOM   3518 HG12 VAL A 872      63.510  37.260  61.360  1.00  0.00           H
ATOM   3519 HG13 VAL A 872      62.360  36.180  60.750  1.00  0.00           H
ATOM   3520  CG2 VAL A 872      64.270  34.820  58.850  1.00  0.00           C
ATOM   3521 HG21 VAL A 872      63.260  34.380  58.760  1.00  0.00           H
ATOM   3522 HG22 VAL A 872      65.120  34.100  58.910  1.00  0.00           H
ATOM   3523 HG23 VAL A 872      64.360  35.290  57.850  1.00  0.00           H
ATOM   3524  C   VAL A 872      67.030  35.780  60.100  1.00  0.00           C
ATOM   3525  O   VAL A 872      67.430  35.430  61.180  1.00  0.00           O
ATOM   3526  N   THR A 873      67.640  35.300  59.020  1.00  0.00           N
ATOM   3527  HN  THR A 873      67.140  35.490  58.170  1.00  0.00           H
ATOM   3528  CA  THR A 873      68.730  34.470  58.970  1.00  0.00           C
ATOM   3529  HA  THR A 873      68.600  33.580  59.560  1.00  0.00           H
ATOM   3530  CB  THR A 873      69.090  34.030  57.570  1.00  0.00           C
ATOM   3531  HB  THR A 873      69.230  34.980  57.000  1.00  0.00           H
ATOM   3532  OG1 THR A 873      68.010  33.410  56.850  1.00  0.00           O
ATOM   3533  HG1 THR A 873      67.300  34.010  56.620  1.00  0.00           H
ATOM   3534  CG2 THR A 873      70.310  33.140  57.470  1.00  0.00           C
ATOM   3535 HG21 THR A 873      70.430  32.700  56.450  1.00  0.00           H
ATOM   3536 HG22 THR A 873      70.250  32.170  58.010  1.00  0.00           H
ATOM   3537 HG23 THR A 873      71.230  33.710  57.730  1.00  0.00           H
ATOM   3538  C   THR A 873      69.950  35.200  59.600  1.00  0.00           C
ATOM   3539  O   THR A 873      70.700  34.600  60.390  1.00  0.00           O
ATOM   3540  N   ILE A 874      70.210  36.470  59.240  1.00  0.00           N
ATOM   3541  HN  ILE A 874      69.860  36.860  58.390  1.00  0.00           H
ATOM   3542  CA  ILE A 874      71.450  37.190  59.760  1.00  0.00           C
ATOM   3543  HA  ILE A 874      72.300  36.540  59.660  1.00  0.00           H
ATOM   3544  CB  ILE A 874      71.920  38.400  58.870  1.00  0.00           C
ATOM   3545  HB  ILE A 874      71.100  39.130  58.710  1.00  0.00           H
ATOM   3546  CG2 ILE A 874      73.060  39.130  59.530  1.00  0.00           C
ATOM   3547 HG21 ILE A 874      72.650  39.770  60.340  1.00  0.00           H
ATOM   3548 HG22 ILE A 874      73.580  39.800  58.820  1.00  0.00           H
ATOM   3549 HG23 ILE A 874      73.850  38.470  59.940  1.00  0.00           H
ATOM   3550  CG1 ILE A 874      72.400  37.670  57.560  1.00  0.00           C
ATOM   3551 HG11 ILE A 874      71.650  36.920  57.250  1.00  0.00           H
ATOM   3552 HG12 ILE A 874      73.300  37.160  57.970  1.00  0.00           H
ATOM   3553  CD  ILE A 874      72.760  38.680  56.480  1.00  0.00           C
ATOM   3554  HD1 ILE A 874      71.890  39.210  56.030  1.00  0.00           H
ATOM   3555  HD2 ILE A 874      73.110  38.230  55.520  1.00  0.00           H
ATOM   3556  HD3 ILE A 874      73.500  39.440  56.820  1.00  0.00           H
ATOM   3557  C   ILE A 874      71.270  37.420  61.200  1.00  0.00           C
ATOM   3558  O   ILE A 874      72.130  37.260  62.090  1.00  0.00           O
ATOM   3559  N   ASP A 875      70.000  37.780  61.620  1.00  0.00           N
ATOM   3560  HN  ASP A 875      69.420  38.210  60.930  1.00  0.00           H
ATOM   3561  CA  ASP A 875      69.580  37.920  63.040  1.00  0.00           C
ATOM   3562  HA  ASP A 875      70.230  38.660  63.470  1.00  0.00           H
ATOM   3563  CB  ASP A 875      68.100  38.460  63.190  1.00  0.00           C
ATOM   3564  HB1 ASP A 875      67.400  37.650  62.920  1.00  0.00           H
ATOM   3565  HB2 ASP A 875      67.960  39.150  62.330  1.00  0.00           H
ATOM   3566  CG  ASP A 875      67.880  39.070  64.490  1.00  0.00           C
ATOM   3567  OD1 ASP A 875      68.410  40.170  64.870  1.00  0.00           O
ATOM   3568  OD2 ASP A 875      67.150  38.480  65.350  1.00  0.00           O
ATOM   3569  C   ASP A 875      69.690  36.670  63.850  1.00  0.00           C
ATOM   3570  O   ASP A 875      70.130  36.600  65.040  1.00  0.00           O
ATOM   3571  N   TYR A 876      69.310  35.550  63.250  1.00  0.00           N
ATOM   3572  HN  TYR A 876      68.780  35.520  62.410  1.00  0.00           H
ATOM   3573  CA  TYR A 876      69.630  34.250  63.750  1.00  0.00           C
ATOM   3574  HA  TYR A 876      69.170  34.140  64.720  1.00  0.00           H
ATOM   3575  CB  TYR A 876      68.880  33.180  62.820  1.00  0.00           C
ATOM   3576  HB1 TYR A 876      68.960  33.410  61.730  1.00  0.00           H
ATOM   3577  HB2 TYR A 876      67.830  33.120  63.190  1.00  0.00           H
ATOM   3578  CG  TYR A 876      69.430  31.810  62.860  1.00  0.00           C
ATOM   3579  CD1 TYR A 876      69.920  31.220  61.720  1.00  0.00           C
ATOM   3580  HD1 TYR A 876      70.170  31.840  60.870  1.00  0.00           H
ATOM   3581  CE1 TYR A 876      70.500  29.920  61.750  1.00  0.00           C
ATOM   3582  HE1 TYR A 876      70.960  29.470  60.890  1.00  0.00           H
ATOM   3583  CZ  TYR A 876      70.210  29.020  62.920  1.00  0.00           C
ATOM   3584  OH  TYR A 876      70.720  27.660  62.980  1.00  0.00           O
ATOM   3585  HH  TYR A 876      71.490  27.540  62.420  1.00  0.00           H
ATOM   3586  CD2 TYR A 876      69.300  31.060  64.030  1.00  0.00           C
ATOM   3587  HD2 TYR A 876      68.840  31.520  64.890  1.00  0.00           H
ATOM   3588  CE2 TYR A 876      69.680  29.620  64.040  1.00  0.00           C
ATOM   3589  HE2 TYR A 876      69.510  29.090  64.970  1.00  0.00           H
ATOM   3590  C   TYR A 876      71.100  33.830  63.900  1.00  0.00           C
ATOM   3591  O   TYR A 876      71.470  33.310  64.920  1.00  0.00           O
ATOM   3592  N   LEU A 877      71.970  34.140  62.940  1.00  0.00           N
ATOM   3593  HN  LEU A 877      71.580  34.370  62.040  1.00  0.00           H
ATOM   3594  CA  LEU A 877      73.380  33.870  62.980  1.00  0.00           C
ATOM   3595  HA  LEU A 877      73.630  32.850  63.240  1.00  0.00           H
ATOM   3596  CB  LEU A 877      74.010  34.180  61.630  1.00  0.00           C
ATOM   3597  HB1 LEU A 877      75.110  34.050  61.620  1.00  0.00           H
ATOM   3598  HB2 LEU A 877      73.770  35.210  61.280  1.00  0.00           H
ATOM   3599  CG  LEU A 877      73.550  33.200  60.460  1.00  0.00           C
ATOM   3600  HG  LEU A 877      72.440  33.140  60.500  1.00  0.00           H
ATOM   3601  CD1 LEU A 877      74.030  33.680  59.070  1.00  0.00           C
ATOM   3602 HD11 LEU A 877      73.620  34.690  58.880  1.00  0.00           H
ATOM   3603 HD12 LEU A 877      73.690  32.970  58.280  1.00  0.00           H
ATOM   3604 HD13 LEU A 877      75.150  33.770  59.060  1.00  0.00           H
ATOM   3605  CD2 LEU A 877      74.020  31.760  60.770  1.00  0.00           C
ATOM   3606 HD21 LEU A 877      73.700  30.970  60.050  1.00  0.00           H
ATOM   3607 HD22 LEU A 877      73.670  31.440  61.780  1.00  0.00           H
ATOM   3608 HD23 LEU A 877      75.120  31.780  60.910  1.00  0.00           H
ATOM   3609  C   LEU A 877      74.150  34.720  63.990  1.00  0.00           C
ATOM   3610  O   LEU A 877      75.170  34.230  64.490  1.00  0.00           O
ATOM   3611  N   VAL A 878      73.710  35.980  64.200  1.00  0.00           N
ATOM   3612  HN  VAL A 878      72.950  36.340  63.670  1.00  0.00           H
ATOM   3613  CA  VAL A 878      74.480  36.910  65.050  1.00  0.00           C
ATOM   3614  HA  VAL A 878      75.110  36.350  65.730  1.00  0.00           H
ATOM   3615  CB  VAL A 878      75.340  37.830  64.230  1.00  0.00           C
ATOM   3616  HB  VAL A 878      74.760  38.410  63.490  1.00  0.00           H
ATOM   3617  CG1 VAL A 878      76.040  38.900  65.110  1.00  0.00           C
ATOM   3618 HG11 VAL A 878      76.640  39.580  64.450  1.00  0.00           H
ATOM   3619 HG12 VAL A 878      76.680  38.540  65.940  1.00  0.00           H
ATOM   3620 HG13 VAL A 878      75.310  39.590  65.590  1.00  0.00           H
ATOM   3621  CG2 VAL A 878      76.390  37.000  63.590  1.00  0.00           C
ATOM   3622 HG21 VAL A 878      77.230  37.670  63.270  1.00  0.00           H
ATOM   3623 HG22 VAL A 878      76.010  36.350  62.800  1.00  0.00           H
ATOM   3624 HG23 VAL A 878      76.860  36.280  64.300  1.00  0.00           H
ATOM   3625  C   VAL A 878      73.510  37.710  65.970  1.00  0.00           C
ATOM   3626  O   VAL A 878      73.430  37.570  67.180  1.00  0.00           O
ATOM   3627  N   GLY A 879      72.690  38.600  65.350  1.00  0.00           N
ATOM   3628  HN  GLY A 879      72.660  38.640  64.360  1.00  0.00           H
ATOM   3629  CA  GLY A 879      71.670  39.470  66.070  1.00  0.00           C
ATOM   3630  HA1 GLY A 879      71.790  39.390  67.140  1.00  0.00           H
ATOM   3631  HA2 GLY A 879      70.690  39.280  65.650  1.00  0.00           H
ATOM   3632  C   GLY A 879      71.870  40.960  65.740  1.00  0.00           C
ATOM   3633  O   GLY A 879      72.990  41.490  65.830  1.00  0.00           O
ATOM   3634  N   VAL A 880      70.770  41.590  65.410  1.00  0.00           N
ATOM   3635  HN  VAL A 880      70.030  40.950  65.270  1.00  0.00           H
ATOM   3636  CA  VAL A 880      70.730  43.120  65.320  1.00  0.00           C
ATOM   3637  HA  VAL A 880      71.700  43.510  65.550  1.00  0.00           H
ATOM   3638  CB  VAL A 880      70.330  43.650  63.900  1.00  0.00           C
ATOM   3639  HB  VAL A 880      69.300  43.300  63.690  1.00  0.00           H
ATOM   3640  CG1 VAL A 880      70.580  45.150  63.860  1.00  0.00           C
ATOM   3641 HG11 VAL A 880      71.540  45.550  64.220  1.00  0.00           H
ATOM   3642 HG12 VAL A 880      69.840  45.660  64.520  1.00  0.00           H
ATOM   3643 HG13 VAL A 880      70.380  45.530  62.830  1.00  0.00           H
ATOM   3644  CG2 VAL A 880      71.300  42.980  62.810  1.00  0.00           C
ATOM   3645 HG21 VAL A 880      72.370  43.230  62.980  1.00  0.00           H
ATOM   3646 HG22 VAL A 880      71.180  43.550  61.870  1.00  0.00           H
ATOM   3647 HG23 VAL A 880      71.110  41.890  62.810  1.00  0.00           H
ATOM   3648  C   VAL A 880      69.720  43.640  66.300  1.00  0.00           C
ATOM   3649  O   VAL A 880      68.520  43.340  66.100  1.00  0.00           O
ATOM   3650  N   PRO A 881      70.090  44.340  67.330  1.00  0.00           N
ATOM   3651  CD  PRO A 881      71.470  44.820  67.660  1.00  0.00           C
ATOM   3652  HD1 PRO A 881      71.690  45.760  67.110  1.00  0.00           H
ATOM   3653  HD2 PRO A 881      72.300  44.090  67.490  1.00  0.00           H
ATOM   3654  CA  PRO A 881      69.140  44.770  68.380  1.00  0.00           C
ATOM   3655  HA  PRO A 881      68.760  43.840  68.770  1.00  0.00           H
ATOM   3656  CB  PRO A 881      69.990  45.570  69.370  1.00  0.00           C
ATOM   3657  HB1 PRO A 881      69.640  45.340  70.410  1.00  0.00           H
ATOM   3658  HB2 PRO A 881      69.880  46.670  69.280  1.00  0.00           H
ATOM   3659  CG  PRO A 881      71.430  45.050  69.110  1.00  0.00           C
ATOM   3660  HG1 PRO A 881      72.230  45.760  69.400  1.00  0.00           H
ATOM   3661  HG2 PRO A 881      71.440  44.100  69.680  1.00  0.00           H
ATOM   3662  C   PRO A 881      68.010  45.570  67.870  1.00  0.00           C
ATOM   3663  O   PRO A 881      68.170  46.660  67.310  1.00  0.00           O
ATOM   3664  N   SER A 882      66.760  44.990  68.000  1.00  0.00           N
ATOM   3665  HN  SER A 882      66.620  44.210  68.600  1.00  0.00           H
ATOM   3666  CA  SER A 882      65.680  45.670  67.360  1.00  0.00           C
ATOM   3667  HA  SER A 882      65.870  46.720  67.550  1.00  0.00           H
ATOM   3668  CB  SER A 882      65.680  45.380  65.800  1.00  0.00           C
ATOM   3669  HB1 SER A 882      65.850  44.290  65.710  1.00  0.00           H
ATOM   3670  HB2 SER A 882      66.540  45.750  65.200  1.00  0.00           H
ATOM   3671  OG  SER A 882      64.460  45.760  65.230  1.00  0.00           O
ATOM   3672  HG1 SER A 882      63.710  45.230  65.510  1.00  0.00           H
ATOM   3673  C   SER A 882      64.320  45.180  67.970  1.00  0.00           C
ATOM   3674  O   SER A 882      64.280  44.020  68.380  1.00  0.00           O
ATOM   3675  N   PRO A 883      63.280  45.970  68.160  1.00  0.00           N
ATOM   3676  CD  PRO A 883      63.470  47.390  67.980  1.00  0.00           C
ATOM   3677  HD1 PRO A 883      63.500  47.590  66.890  1.00  0.00           H
ATOM   3678  HD2 PRO A 883      64.400  47.650  68.520  1.00  0.00           H
ATOM   3679  CA  PRO A 883      61.850  45.610  68.180  1.00  0.00           C
ATOM   3680  HA  PRO A 883      61.710  45.300  69.210  1.00  0.00           H
ATOM   3681  CB  PRO A 883      61.150  47.040  67.990  1.00  0.00           C
ATOM   3682  HB1 PRO A 883      60.160  47.040  68.490  1.00  0.00           H
ATOM   3683  HB2 PRO A 883      61.070  47.090  66.890  1.00  0.00           H
ATOM   3684  CG  PRO A 883      62.200  48.040  68.490  1.00  0.00           C
ATOM   3685  HG1 PRO A 883      62.030  49.020  68.010  1.00  0.00           H
ATOM   3686  HG2 PRO A 883      62.180  48.180  69.590  1.00  0.00           H
ATOM   3687  C   PRO A 883      61.550  44.610  67.100  1.00  0.00           C
ATOM   3688  O   PRO A 883      61.730  44.850  65.920  1.00  0.00           O
ATOM   3689  N   LYS A 884      60.920  43.480  67.530  1.00  0.00           N
ATOM   3690  HN  LYS A 884      60.750  43.320  68.500  1.00  0.00           H
ATOM   3691  CA  LYS A 884      60.420  42.420  66.680  1.00  0.00           C
ATOM   3692  HA  LYS A 884      60.800  42.580  65.680  1.00  0.00           H
ATOM   3693  CB  LYS A 884      60.920  41.040  67.170  1.00  0.00           C
ATOM   3694  HB1 LYS A 884      60.460  40.170  66.640  1.00  0.00           H
ATOM   3695  HB2 LYS A 884      60.640  40.910  68.230  1.00  0.00           H
ATOM   3696  CG  LYS A 884      62.390  40.800  66.920  1.00  0.00           C
ATOM   3697  HG1 LYS A 884      63.070  41.600  67.290  1.00  0.00           H
ATOM   3698  HG2 LYS A 884      62.590  40.830  65.820  1.00  0.00           H
ATOM   3699  CD  LYS A 884      63.050  39.490  67.410  1.00  0.00           C
ATOM   3700  HD1 LYS A 884      62.380  38.610  67.320  1.00  0.00           H
ATOM   3701  HD2 LYS A 884      63.280  39.620  68.500  1.00  0.00           H
ATOM   3702  CE  LYS A 884      64.450  39.270  66.720  1.00  0.00           C
ATOM   3703  HE1 LYS A 884      65.330  39.730  67.220  1.00  0.00           H
ATOM   3704  HE2 LYS A 884      64.340  39.840  65.780  1.00  0.00           H
ATOM   3705  NZ  LYS A 884      64.680  37.850  66.400  1.00  0.00           N
ATOM   3706  HZ1 LYS A 884      65.660  37.760  66.050  1.00  0.00           H
ATOM   3707  HZ2 LYS A 884      64.030  37.460  65.690  1.00  0.00           H
ATOM   3708  HZ3 LYS A 884      64.690  37.240  67.250  1.00  0.00           H
ATOM   3709  C   LYS A 884      58.890  42.510  66.540  1.00  0.00           C
ATOM   3710  O   LYS A 884      58.170  43.200  67.270  1.00  0.00           O
ATOM   3711  N   LEU A 885      58.270  41.810  65.520  1.00  0.00           N
ATOM   3712  HN  LEU A 885      58.820  41.350  64.830  1.00  0.00           H
ATOM   3713  CA  LEU A 885      56.870  41.750  65.260  1.00  0.00           C
ATOM   3714  HA  LEU A 885      56.490  42.760  65.180  1.00  0.00           H
ATOM   3715  CB  LEU A 885      56.570  41.160  63.910  1.00  0.00           C
ATOM   3716  HB1 LEU A 885      57.120  40.210  63.720  1.00  0.00           H
ATOM   3717  HB2 LEU A 885      56.890  41.880  63.130  1.00  0.00           H
ATOM   3718  CG  LEU A 885      55.040  40.940  63.540  1.00  0.00           C
ATOM   3719  HG  LEU A 885      54.480  40.260  64.210  1.00  0.00           H
ATOM   3720  CD1 LEU A 885      54.250  42.320  63.360  1.00  0.00           C
ATOM   3721 HD11 LEU A 885      54.140  42.940  64.290  1.00  0.00           H
ATOM   3722 HD12 LEU A 885      53.210  42.080  63.090  1.00  0.00           H
ATOM   3723 HD13 LEU A 885      54.710  42.940  62.570  1.00  0.00           H
ATOM   3724  CD2 LEU A 885      54.960  40.300  62.100  1.00  0.00           C
ATOM   3725 HD21 LEU A 885      55.630  40.780  61.360  1.00  0.00           H
ATOM   3726 HD22 LEU A 885      53.870  40.260  61.930  1.00  0.00           H
ATOM   3727 HD23 LEU A 885      55.300  39.240  62.040  1.00  0.00           H
ATOM   3728  C   LEU A 885      56.080  41.060  66.390  1.00  0.00           C
ATOM   3729  O   LEU A 885      56.460  40.050  66.900  1.00  0.00           O
ATOM   3730  N   HSD A 886      54.990  41.650  66.870  1.00  0.00           N
ATOM   3731  HN  HSD A 886      54.640  42.550  66.610  1.00  0.00           H
ATOM   3732  CA  HSD A 886      54.260  41.080  68.020  1.00  0.00           C
ATOM   3733  HA  HSD A 886      54.850  40.440  68.660  1.00  0.00           H
ATOM   3734  CB  HSD A 886      53.800  42.250  68.980  1.00  0.00           C
ATOM   3735  HB1 HSD A 886      53.150  42.970  68.450  1.00  0.00           H
ATOM   3736  HB2 HSD A 886      54.690  42.830  69.320  1.00  0.00           H
ATOM   3737  ND1 HSD A 886      53.580  40.590  70.990  1.00  0.00           N
ATOM   3738  HD1 HSD A 886      54.370  39.980  70.900  1.00  0.00           H
ATOM   3739  CG  HSD A 886      53.110  41.680  70.280  1.00  0.00           C
ATOM   3740  CE1 HSD A 886      52.800  40.460  72.080  1.00  0.00           C
ATOM   3741  HE1 HSD A 886      52.920  39.620  72.750  1.00  0.00           H
ATOM   3742  NE2 HSD A 886      51.920  41.440  72.190  1.00  0.00           N
ATOM   3743  CD2 HSD A 886      52.150  42.250  71.030  1.00  0.00           C
ATOM   3744  HD2 HSD A 886      51.490  43.100  70.990  1.00  0.00           H
ATOM   3745  C   HSD A 886      52.970  40.470  67.410  1.00  0.00           C
ATOM   3746  O   HSD A 886      52.280  41.100  66.630  1.00  0.00           O
ATOM   3747  N   VAL A 887      52.530  39.250  67.850  1.00  0.00           N
ATOM   3748  HN  VAL A 887      53.080  38.570  68.330  1.00  0.00           H
ATOM   3749  CA  VAL A 887      51.310  38.690  67.320  1.00  0.00           C
ATOM   3750  HA  VAL A 887      50.590  39.470  67.160  1.00  0.00           H
ATOM   3751  CB  VAL A 887      51.540  37.990  65.980  1.00  0.00           C
ATOM   3752  HB  VAL A 887      50.790  37.160  66.030  1.00  0.00           H
ATOM   3753  CG1 VAL A 887      51.240  38.820  64.750  1.00  0.00           C
ATOM   3754 HG11 VAL A 887      51.210  38.120  63.890  1.00  0.00           H
ATOM   3755 HG12 VAL A 887      51.950  39.660  64.570  1.00  0.00           H
ATOM   3756 HG13 VAL A 887      50.230  39.270  64.860  1.00  0.00           H
ATOM   3757  CG2 VAL A 887      52.980  37.430  65.670  1.00  0.00           C
ATOM   3758 HG21 VAL A 887      53.050  37.090  64.610  1.00  0.00           H
ATOM   3759 HG22 VAL A 887      53.200  36.550  66.300  1.00  0.00           H
ATOM   3760 HG23 VAL A 887      53.660  38.300  65.790  1.00  0.00           H
ATOM   3761  C   VAL A 887      50.770  37.770  68.450  1.00  0.00           C
ATOM   3762  O   VAL A 887      51.480  36.980  69.130  1.00  0.00           O
ATOM   3763  N   PRO A 888      49.490  37.710  68.660  1.00  0.00           N
ATOM   3764  CD  PRO A 888      48.470  38.430  67.890  1.00  0.00           C
ATOM   3765  HD1 PRO A 888      48.720  38.340  66.810  1.00  0.00           H
ATOM   3766  HD2 PRO A 888      48.510  39.510  68.160  1.00  0.00           H
ATOM   3767  CA  PRO A 888      48.840  36.800  69.650  1.00  0.00           C
ATOM   3768  HA  PRO A 888      49.200  37.050  70.650  1.00  0.00           H
ATOM   3769  CB  PRO A 888      47.350  37.270  69.610  1.00  0.00           C
ATOM   3770  HB1 PRO A 888      47.260  38.080  70.370  1.00  0.00           H
ATOM   3771  HB2 PRO A 888      46.660  36.450  69.890  1.00  0.00           H
ATOM   3772  CG  PRO A 888      47.150  37.740  68.210  1.00  0.00           C
ATOM   3773  HG1 PRO A 888      47.040  37.120  67.290  1.00  0.00           H
ATOM   3774  HG2 PRO A 888      46.220  38.330  68.110  1.00  0.00           H
ATOM   3775  C   PRO A 888      48.980  35.360  69.360  1.00  0.00           C
ATOM   3776  O   PRO A 888      49.040  34.930  68.230  1.00  0.00           O
ATOM   3777  N   GLU A 889      48.980  34.510  70.470  1.00  0.00           N
ATOM   3778  HN  GLU A 889      49.060  34.910  71.380  1.00  0.00           H
ATOM   3779  CA  GLU A 889      49.320  33.080  70.410  1.00  0.00           C
ATOM   3780  HA  GLU A 889      49.700  32.900  69.420  1.00  0.00           H
ATOM   3781  CB  GLU A 889      50.390  32.710  71.490  1.00  0.00           C
ATOM   3782  HB1 GLU A 889      50.720  31.670  71.280  1.00  0.00           H
ATOM   3783  HB2 GLU A 889      49.930  32.820  72.490  1.00  0.00           H
ATOM   3784  CG  GLU A 889      51.640  33.620  71.330  1.00  0.00           C
ATOM   3785  HG1 GLU A 889      51.450  34.680  71.590  1.00  0.00           H
ATOM   3786  HG2 GLU A 889      51.900  33.880  70.280  1.00  0.00           H
ATOM   3787  CD  GLU A 889      52.800  33.040  72.100  1.00  0.00           C
ATOM   3788  OE1 GLU A 889      53.670  32.390  71.450  1.00  0.00           O
ATOM   3789  OE2 GLU A 889      53.060  33.420  73.240  1.00  0.00           O
ATOM   3790  C   GLU A 889      48.120  32.200  70.540  1.00  0.00           C
ATOM   3791  O   GLU A 889      47.200  32.480  71.260  1.00  0.00           O
ATOM   3792  N   LYS A 890      48.070  30.950  69.900  1.00  0.00           N
ATOM   3793  HN  LYS A 890      48.800  30.630  69.310  1.00  0.00           H
ATOM   3794  CA  LYS A 890      47.100  29.900  70.200  1.00  0.00           C
ATOM   3795  HA  LYS A 890      47.380  28.950  69.760  1.00  0.00           H
ATOM   3796  CB  LYS A 890      46.850  29.560  71.670  1.00  0.00           C
ATOM   3797  HB1 LYS A 890      46.080  28.750  71.720  1.00  0.00           H
ATOM   3798  HB2 LYS A 890      46.380  30.430  72.190  1.00  0.00           H
ATOM   3799  CG  LYS A 890      48.140  29.040  72.330  1.00  0.00           C
ATOM   3800  HG1 LYS A 890      49.030  29.640  72.090  1.00  0.00           H
ATOM   3801  HG2 LYS A 890      48.410  28.000  72.040  1.00  0.00           H
ATOM   3802  CD  LYS A 890      48.110  29.130  73.840  1.00  0.00           C
ATOM   3803  HD1 LYS A 890      47.840  30.180  74.090  1.00  0.00           H
ATOM   3804  HD2 LYS A 890      49.120  28.870  74.210  1.00  0.00           H
ATOM   3805  CE  LYS A 890      46.930  28.260  74.480  1.00  0.00           C
ATOM   3806  HE1 LYS A 890      47.170  27.190  74.270  1.00  0.00           H
ATOM   3807  HE2 LYS A 890      45.890  28.470  74.130  1.00  0.00           H
ATOM   3808  NZ  LYS A 890      46.810  28.260  75.950  1.00  0.00           N
ATOM   3809  HZ1 LYS A 890      45.810  28.200  76.220  1.00  0.00           H
ATOM   3810  HZ2 LYS A 890      47.110  29.220  76.260  1.00  0.00           H
ATOM   3811  HZ3 LYS A 890      47.390  27.490  76.300  1.00  0.00           H
ATOM   3812  C   LYS A 890      45.790  30.170  69.480  1.00  0.00           C
ATOM   3813  O   LYS A 890      44.790  29.550  69.820  1.00  0.00           O
ATOM   3814  N   PHE A 891      45.720  31.080  68.480  1.00  0.00           N
ATOM   3815  HN  PHE A 891      46.600  31.430  68.150  1.00  0.00           H
ATOM   3816  CA  PHE A 891      44.550  31.340  67.710  1.00  0.00           C
ATOM   3817  HA  PHE A 891      45.010  32.010  66.980  1.00  0.00           H
ATOM   3818  CB  PHE A 891      44.090  30.110  66.900  1.00  0.00           C
ATOM   3819  HB1 PHE A 891      43.600  29.420  67.610  1.00  0.00           H
ATOM   3820  HB2 PHE A 891      44.950  29.680  66.360  1.00  0.00           H
ATOM   3821  CG  PHE A 891      43.150  30.410  65.740  1.00  0.00           C
ATOM   3822  CD1 PHE A 891      41.810  29.800  65.630  1.00  0.00           C
ATOM   3823  HD1 PHE A 891      41.400  29.300  66.490  1.00  0.00           H
ATOM   3824  CE1 PHE A 891      41.140  29.990  64.430  1.00  0.00           C
ATOM   3825  HE1 PHE A 891      40.130  29.620  64.320  1.00  0.00           H
ATOM   3826  CZ  PHE A 891      41.570  30.910  63.450  1.00  0.00           C
ATOM   3827  HZ  PHE A 891      40.970  31.220  62.610  1.00  0.00           H
ATOM   3828  CD2 PHE A 891      43.590  31.300  64.790  1.00  0.00           C
ATOM   3829  HD2 PHE A 891      44.480  31.920  64.850  1.00  0.00           H
ATOM   3830  CE2 PHE A 891      42.780  31.530  63.660  1.00  0.00           C
ATOM   3831  HE2 PHE A 891      43.150  32.250  62.930  1.00  0.00           H
ATOM   3832  C   PHE A 891      43.430  32.150  68.420  1.00  0.00           C
ATOM   3833  O   PHE A 891      42.230  31.940  68.250  1.00  0.00           O
ATOM   3834  N   GLU A 892      43.880  33.180  69.290  1.00  0.00           N
ATOM   3835  HN  GLU A 892      44.850  33.410  69.360  1.00  0.00           H
ATOM   3836  CA  GLU A 892      42.930  34.130  69.960  1.00  0.00           C
ATOM   3837  HA  GLU A 892      41.900  33.780  69.880  1.00  0.00           H
ATOM   3838  CB  GLU A 892      43.350  34.210  71.420  1.00  0.00           C
ATOM   3839  HB1 GLU A 892      42.690  35.000  71.840  1.00  0.00           H
ATOM   3840  HB2 GLU A 892      44.350  34.700  71.420  1.00  0.00           H
ATOM   3841  CG  GLU A 892      43.280  32.960  72.240  1.00  0.00           C
ATOM   3842  HG1 GLU A 892      44.010  32.160  72.010  1.00  0.00           H
ATOM   3843  HG2 GLU A 892      42.280  32.530  72.000  1.00  0.00           H
ATOM   3844  CD  GLU A 892      43.290  33.130  73.720  1.00  0.00           C
ATOM   3845  OE1 GLU A 892      42.370  33.710  74.360  1.00  0.00           O
ATOM   3846  OE2 GLU A 892      44.330  32.800  74.360  1.00  0.00           O
ATOM   3847  C   GLU A 892      43.060  35.470  69.200  1.00  0.00           C
ATOM   3848  O   GLU A 892      44.080  35.650  68.520  1.00  0.00           O
ATOM   3849  N   PRO A 893      42.120  36.350  69.160  1.00  0.00           N
ATOM   3850  CD  PRO A 893      40.700  36.030  69.600  1.00  0.00           C
ATOM   3851  HD1 PRO A 893      40.690  35.550  70.590  1.00  0.00           H
ATOM   3852  HD2 PRO A 893      40.270  35.430  68.770  1.00  0.00           H
ATOM   3853  CA  PRO A 893      42.320  37.660  68.690  1.00  0.00           C
ATOM   3854  HA  PRO A 893      42.700  37.600  67.690  1.00  0.00           H
ATOM   3855  CB  PRO A 893      40.850  38.240  68.640  1.00  0.00           C
ATOM   3856  HB1 PRO A 893      40.410  37.940  67.670  1.00  0.00           H
ATOM   3857  HB2 PRO A 893      40.870  39.350  68.640  1.00  0.00           H
ATOM   3858  CG  PRO A 893      40.110  37.460  69.680  1.00  0.00           C
ATOM   3859  HG1 PRO A 893      40.190  37.890  70.700  1.00  0.00           H
ATOM   3860  HG2 PRO A 893      39.020  37.330  69.500  1.00  0.00           H
ATOM   3861  C   PRO A 893      43.250  38.600  69.420  1.00  0.00           C
ATOM   3862  O   PRO A 893      43.530  38.280  70.560  1.00  0.00           O
ATOM   3863  N   THR A 894      43.720  39.740  68.890  1.00  0.00           N
ATOM   3864  HN  THR A 894      43.460  39.970  67.960  1.00  0.00           H
ATOM   3865  CA  THR A 894      44.650  40.700  69.510  1.00  0.00           C
ATOM   3866  HA  THR A 894      45.420  40.100  69.990  1.00  0.00           H
ATOM   3867  CB  THR A 894      45.290  41.750  68.630  1.00  0.00           C
ATOM   3868  HB  THR A 894      44.560  42.520  68.310  1.00  0.00           H
ATOM   3869  OG1 THR A 894      45.780  41.030  67.450  1.00  0.00           O
ATOM   3870  HG1 THR A 894      45.060  40.750  66.890  1.00  0.00           H
ATOM   3871  CG2 THR A 894      46.510  42.350  69.400  1.00  0.00           C
ATOM   3872 HG21 THR A 894      47.170  41.520  69.720  1.00  0.00           H
ATOM   3873 HG22 THR A 894      46.280  42.940  70.310  1.00  0.00           H
ATOM   3874 HG23 THR A 894      47.200  42.920  68.720  1.00  0.00           H
ATOM   3875  C   THR A 894      43.950  41.390  70.630  1.00  0.00           C
ATOM   3876  O   THR A 894      44.520  41.810  71.560  1.00  0.00           O
ATOM   3877  N   HSD A 895      42.630  41.400  70.610  1.00  0.00           N
ATOM   3878  HN  HSD A 895      42.060  41.160  69.820  1.00  0.00           H
ATOM   3879  CA  HSD A 895      41.870  42.160  71.610  1.00  0.00           C
ATOM   3880  HA  HSD A 895      42.390  43.040  71.930  1.00  0.00           H
ATOM   3881  CB  HSD A 895      40.590  42.800  70.870  1.00  0.00           C
ATOM   3882  HB1 HSD A 895      40.160  42.020  70.210  1.00  0.00           H
ATOM   3883  HB2 HSD A 895      40.900  43.620  70.190  1.00  0.00           H
ATOM   3884  ND1 HSD A 895      39.750  44.560  72.570  1.00  0.00           N
ATOM   3885  HD1 HSD A 895      40.530  45.170  72.530  1.00  0.00           H
ATOM   3886  CG  HSD A 895      39.580  43.420  71.810  1.00  0.00           C
ATOM   3887  CE1 HSD A 895      38.550  44.780  73.260  1.00  0.00           C
ATOM   3888  HE1 HSD A 895      38.460  45.440  74.130  1.00  0.00           H
ATOM   3889  NE2 HSD A 895      37.690  43.860  72.960  1.00  0.00           N
ATOM   3890  CD2 HSD A 895      38.310  42.950  72.090  1.00  0.00           C
ATOM   3891  HD2 HSD A 895      37.860  41.990  71.880  1.00  0.00           H
ATOM   3892  C   HSD A 895      41.530  41.330  72.790  1.00  0.00           C
ATOM   3893  O   HSD A 895      40.840  40.350  72.570  1.00  0.00           O
ATOM   3894  N   PRO A 896      42.090  41.460  74.100  1.00  0.00           N
ATOM   3895  CD  PRO A 896      43.050  42.470  74.530  1.00  0.00           C
ATOM   3896  HD1 PRO A 896      42.500  43.430  74.700  1.00  0.00           H
ATOM   3897  HD2 PRO A 896      43.830  42.540  73.730  1.00  0.00           H
ATOM   3898  CA  PRO A 896      42.090  40.230  74.910  1.00  0.00           C
ATOM   3899  HA  PRO A 896      42.220  39.430  74.210  1.00  0.00           H
ATOM   3900  CB  PRO A 896      43.300  40.440  75.800  1.00  0.00           C
ATOM   3901  HB1 PRO A 896      44.130  39.890  75.290  1.00  0.00           H
ATOM   3902  HB2 PRO A 896      43.240  40.050  76.830  1.00  0.00           H
ATOM   3903  CG  PRO A 896      43.670  41.920  75.850  1.00  0.00           C
ATOM   3904  HG1 PRO A 896      43.270  42.380  76.770  1.00  0.00           H
ATOM   3905  HG2 PRO A 896      44.770  42.010  75.870  1.00  0.00           H
ATOM   3906  C   PRO A 896      40.850  40.000  75.730  1.00  0.00           C
ATOM   3907  O   PRO A 896      40.920  39.270  76.750  1.00  0.00           O
ATOM   3908  N   GLU A 897      39.750  40.700  75.420  1.00  0.00           N
ATOM   3909  HN  GLU A 897      39.780  41.150  74.530  1.00  0.00           H
ATOM   3910  CA  GLU A 897      38.760  40.910  76.400  1.00  0.00           C
ATOM   3911  HA  GLU A 897      39.030  40.620  77.410  1.00  0.00           H
ATOM   3912  CB  GLU A 897      38.460  42.520  76.490  1.00  0.00           C
ATOM   3913  HB1 GLU A 897      37.550  42.610  77.130  1.00  0.00           H
ATOM   3914  HB2 GLU A 897      38.230  42.780  75.450  1.00  0.00           H
ATOM   3915  CG  GLU A 897      39.690  43.380  76.940  1.00  0.00           C
ATOM   3916  HG1 GLU A 897      40.330  43.570  76.040  1.00  0.00           H
ATOM   3917  HG2 GLU A 897      40.120  42.750  77.740  1.00  0.00           H
ATOM   3918  CD  GLU A 897      39.180  44.700  77.380  1.00  0.00           C
ATOM   3919  OE1 GLU A 897      38.440  44.720  78.410  1.00  0.00           O
ATOM   3920  OE2 GLU A 897      39.560  45.810  76.760  1.00  0.00           O
ATOM   3921  C   GLU A 897      37.460  40.150  76.180  1.00  0.00           C
ATOM   3922  O   GLU A 897      36.360  40.360  76.790  1.00  0.00           O
ATOM   3923  N   ARG A 898      37.520  39.220  75.230  1.00  0.00           N
ATOM   3924  HN  ARG A 898      38.360  38.990  74.740  1.00  0.00           H
ATOM   3925  CA  ARG A 898      36.380  38.500  74.810  1.00  0.00           C
ATOM   3926  HA  ARG A 898      35.890  37.900  75.570  1.00  0.00           H
ATOM   3927  CB  ARG A 898      35.260  39.410  74.090  1.00  0.00           C
ATOM   3928  HB1 ARG A 898      34.910  40.200  74.780  1.00  0.00           H
ATOM   3929  HB2 ARG A 898      34.420  38.710  73.910  1.00  0.00           H
ATOM   3930  CG  ARG A 898      35.740  40.180  72.800  1.00  0.00           C
ATOM   3931  HG1 ARG A 898      36.350  39.530  72.130  1.00  0.00           H
ATOM   3932  HG2 ARG A 898      36.420  40.990  73.150  1.00  0.00           H
ATOM   3933  CD  ARG A 898      34.600  40.500  71.780  1.00  0.00           C
ATOM   3934  HD1 ARG A 898      33.720  40.910  72.350  1.00  0.00           H
ATOM   3935  HD2 ARG A 898      34.300  39.600  71.200  1.00  0.00           H
ATOM   3936  NE  ARG A 898      35.070  41.550  70.860  1.00  0.00           N
ATOM   3937  HE  ARG A 898      34.860  42.520  71.010  1.00  0.00           H
ATOM   3938  CZ  ARG A 898      36.040  41.300  70.030  1.00  0.00           C
ATOM   3939  NH1 ARG A 898      36.500  40.120  69.710  1.00  0.00           N
ATOM   3940 HH11 ARG A 898      36.960  40.210  68.820  1.00  0.00           H
ATOM   3941 HH12 ARG A 898      36.280  39.240  70.140  1.00  0.00           H
ATOM   3942  NH2 ARG A 898      36.440  42.330  69.310  1.00  0.00           N
ATOM   3943 HH21 ARG A 898      37.260  42.250  68.750  1.00  0.00           H
ATOM   3944 HH22 ARG A 898      35.960  43.200  69.390  1.00  0.00           H
ATOM   3945  C   ARG A 898      36.860  37.510  73.810  1.00  0.00           C
ATOM   3946  O   ARG A 898      38.010  37.680  73.350  1.00  0.00           O
ATOM   3947  N   GLY A 899      36.040  36.590  73.420  1.00  0.00           N
ATOM   3948  HN  GLY A 899      35.160  36.380  73.840  1.00  0.00           H
ATOM   3949  CA  GLY A 899      36.330  35.730  72.300  1.00  0.00           C
ATOM   3950  HA1 GLY A 899      35.580  34.950  72.360  1.00  0.00           H
ATOM   3951  HA2 GLY A 899      37.280  35.290  72.540  1.00  0.00           H
ATOM   3952  C   GLY A 899      36.410  36.340  70.860  1.00  0.00           C
ATOM   3953  O   GLY A 899      36.450  37.550  70.570  1.00  0.00           O
ATOM   3954  N   TRP A 900      36.320  35.460  69.830  1.00  0.00           N
ATOM   3955  HN  TRP A 900      36.320  34.510  70.130  1.00  0.00           H
ATOM   3956  CA  TRP A 900      36.320  35.840  68.410  1.00  0.00           C
ATOM   3957  HA  TRP A 900      37.210  36.440  68.250  1.00  0.00           H
ATOM   3958  CB  TRP A 900      36.360  34.500  67.510  1.00  0.00           C
ATOM   3959  HB1 TRP A 900      35.890  34.690  66.520  1.00  0.00           H
ATOM   3960  HB2 TRP A 900      35.700  33.800  68.060  1.00  0.00           H
ATOM   3961  CG  TRP A 900      37.760  34.010  67.390  1.00  0.00           C
ATOM   3962  CD1 TRP A 900      38.380  33.060  68.120  1.00  0.00           C
ATOM   3963  HD1 TRP A 900      37.960  32.330  68.790  1.00  0.00           H
ATOM   3964  NE1 TRP A 900      39.650  32.950  67.670  1.00  0.00           N
ATOM   3965  HE1 TRP A 900      40.380  32.400  68.020  1.00  0.00           H
ATOM   3966  CE2 TRP A 900      39.900  33.950  66.780  1.00  0.00           C
ATOM   3967  CD2 TRP A 900      38.740  34.660  66.610  1.00  0.00           C
ATOM   3968  CE3 TRP A 900      38.720  35.790  65.750  1.00  0.00           C
ATOM   3969  HE3 TRP A 900      37.920  36.490  65.590  1.00  0.00           H
ATOM   3970  CZ3 TRP A 900      39.950  36.180  65.210  1.00  0.00           C
ATOM   3971  HZ3 TRP A 900      39.950  37.070  64.610  1.00  0.00           H
ATOM   3972  CZ2 TRP A 900      41.090  34.230  66.040  1.00  0.00           C
ATOM   3973  HZ2 TRP A 900      41.950  33.590  66.170  1.00  0.00           H
ATOM   3974  CH2 TRP A 900      41.120  35.420  65.390  1.00  0.00           C
ATOM   3975  HH2 TRP A 900      41.970  35.720  64.790  1.00  0.00           H
ATOM   3976  C   TRP A 900      35.200  36.700  67.910  1.00  0.00           C
ATOM   3977  O   TRP A 900      35.370  37.690  67.210  1.00  0.00           O
ATOM   3978  N   ILE A 901      34.000  36.350  68.310  1.00  0.00           N
ATOM   3979  HN  ILE A 901      33.850  35.670  69.020  1.00  0.00           H
ATOM   3980  CA  ILE A 901      32.720  36.940  67.860  1.00  0.00           C
ATOM   3981  HA  ILE A 901      32.750  37.160  66.800  1.00  0.00           H
ATOM   3982  CB  ILE A 901      31.580  35.920  68.220  1.00  0.00           C
ATOM   3983  HB  ILE A 901      31.650  35.580  69.280  1.00  0.00           H
ATOM   3984  CG2 ILE A 901      30.240  36.600  67.920  1.00  0.00           C
ATOM   3985 HG21 ILE A 901      30.110  36.620  66.820  1.00  0.00           H
ATOM   3986 HG22 ILE A 901      30.170  37.620  68.350  1.00  0.00           H
ATOM   3987 HG23 ILE A 901      29.420  35.960  68.340  1.00  0.00           H
ATOM   3988  CG1 ILE A 901      31.840  34.590  67.330  1.00  0.00           C
ATOM   3989 HG11 ILE A 901      31.050  33.850  67.610  1.00  0.00           H
ATOM   3990 HG12 ILE A 901      32.790  34.090  67.630  1.00  0.00           H
ATOM   3991  CD  ILE A 901      31.780  34.690  65.860  1.00  0.00           C
ATOM   3992  HD1 ILE A 901      32.480  35.420  65.400  1.00  0.00           H
ATOM   3993  HD2 ILE A 901      30.730  35.040  65.750  1.00  0.00           H
ATOM   3994  HD3 ILE A 901      31.880  33.710  65.350  1.00  0.00           H
ATOM   3995  C   ILE A 901      32.550  38.340  68.580  1.00  0.00           C
ATOM   3996  O   ILE A 901      32.640  38.450  69.770  1.00  0.00           O
ATOM   3997  N   ILE A 902      32.400  39.360  67.760  1.00  0.00           N
ATOM   3998  HN  ILE A 902      32.610  39.210  66.800  1.00  0.00           H
ATOM   3999  CA  ILE A 902      32.010  40.710  68.170  1.00  0.00           C
ATOM   4000  HA  ILE A 902      32.180  40.760  69.240  1.00  0.00           H
ATOM   4001  CB  ILE A 902      32.810  41.820  67.630  1.00  0.00           C
ATOM   4002  HB  ILE A 902      33.770  41.670  68.170  1.00  0.00           H
ATOM   4003  CG2 ILE A 902      33.140  41.560  66.150  1.00  0.00           C
ATOM   4004 HG21 ILE A 902      32.240  41.400  65.520  1.00  0.00           H
ATOM   4005 HG22 ILE A 902      33.880  40.750  66.050  1.00  0.00           H
ATOM   4006 HG23 ILE A 902      33.600  42.480  65.750  1.00  0.00           H
ATOM   4007  CG1 ILE A 902      32.160  43.210  67.990  1.00  0.00           C
ATOM   4008 HG11 ILE A 902      31.880  43.110  69.050  1.00  0.00           H
ATOM   4009 HG12 ILE A 902      31.250  43.540  67.450  1.00  0.00           H
ATOM   4010  CD  ILE A 902      33.200  44.360  67.930  1.00  0.00           C
ATOM   4011  HD1 ILE A 902      33.440  44.600  66.870  1.00  0.00           H
ATOM   4012  HD2 ILE A 902      34.160  44.110  68.430  1.00  0.00           H
ATOM   4013  HD3 ILE A 902      32.810  45.220  68.520  1.00  0.00           H
ATOM   4014  C   ILE A 902      30.560  40.760  67.850  1.00  0.00           C
ATOM   4015  O   ILE A 902      30.110  40.390  66.770  1.00  0.00           O
ATOM   4016  N   SER A 903      29.760  41.410  68.660  1.00  0.00           N
ATOM   4017  HN  SER A 903      30.100  41.560  69.590  1.00  0.00           H
ATOM   4018  CA  SER A 903      28.320  41.540  68.410  1.00  0.00           C
ATOM   4019  HA  SER A 903      28.000  40.550  68.110  1.00  0.00           H
ATOM   4020  CB  SER A 903      27.520  41.920  69.720  1.00  0.00           C
ATOM   4021  HB1 SER A 903      27.970  42.840  70.180  1.00  0.00           H
ATOM   4022  HB2 SER A 903      27.730  41.120  70.450  1.00  0.00           H
ATOM   4023  OG  SER A 903      26.100  42.100  69.530  1.00  0.00           O
ATOM   4024  HG1 SER A 903      25.730  41.270  69.230  1.00  0.00           H
ATOM   4025  C   SER A 903      28.030  42.530  67.340  1.00  0.00           C
ATOM   4026  O   SER A 903      28.490  43.650  67.520  1.00  0.00           O
ATOM   4027  N   PRO A 904      27.300  42.280  66.160  1.00  0.00           N
ATOM   4028  CD  PRO A 904      27.290  40.960  65.590  1.00  0.00           C
ATOM   4029  HD1 PRO A 904      27.060  40.210  66.380  1.00  0.00           H
ATOM   4030  HD2 PRO A 904      28.280  40.640  65.240  1.00  0.00           H
ATOM   4031  CA  PRO A 904      26.420  43.100  65.260  1.00  0.00           C
ATOM   4032  HA  PRO A 904      27.110  43.650  64.640  1.00  0.00           H
ATOM   4033  CB  PRO A 904      25.600  42.100  64.380  1.00  0.00           C
ATOM   4034  HB1 PRO A 904      25.420  42.370  63.310  1.00  0.00           H
ATOM   4035  HB2 PRO A 904      24.630  41.850  64.850  1.00  0.00           H
ATOM   4036  CG  PRO A 904      26.420  40.860  64.360  1.00  0.00           C
ATOM   4037  HG1 PRO A 904      25.950  39.860  64.200  1.00  0.00           H
ATOM   4038  HG2 PRO A 904      27.160  41.040  63.540  1.00  0.00           H
ATOM   4039  C   PRO A 904      25.650  44.060  66.070  1.00  0.00           C
ATOM   4040  O   PRO A 904      24.780  43.570  66.830  1.00  0.00           O
ATOM   4041  N   LEU A 905      25.790  45.340  65.950  1.00  0.00           N
ATOM   4042  HN  LEU A 905      26.650  45.700  65.580  1.00  0.00           H
ATOM   4043  CA  LEU A 905      24.890  46.370  66.460  1.00  0.00           C
ATOM   4044  HA  LEU A 905      25.130  47.280  65.950  1.00  0.00           H
ATOM   4045  CB  LEU A 905      23.380  46.160  66.120  1.00  0.00           C
ATOM   4046  HB1 LEU A 905      22.700  47.000  66.370  1.00  0.00           H
ATOM   4047  HB2 LEU A 905      22.940  45.230  66.560  1.00  0.00           H
ATOM   4048  CG  LEU A 905      23.200  45.980  64.540  1.00  0.00           C
ATOM   4049  HG  LEU A 905      23.700  45.050  64.210  1.00  0.00           H
ATOM   4050  CD1 LEU A 905      21.700  45.990  64.150  1.00  0.00           C
ATOM   4051 HD11 LEU A 905      21.150  46.760  64.720  1.00  0.00           H
ATOM   4052 HD12 LEU A 905      21.110  45.050  64.250  1.00  0.00           H
ATOM   4053 HD13 LEU A 905      21.510  46.290  63.100  1.00  0.00           H
ATOM   4054  CD2 LEU A 905      23.940  47.050  63.690  1.00  0.00           C
ATOM   4055 HD21 LEU A 905      23.480  48.050  63.850  1.00  0.00           H
ATOM   4056 HD22 LEU A 905      23.960  46.730  62.630  1.00  0.00           H
ATOM   4057 HD23 LEU A 905      25.010  47.030  63.990  1.00  0.00           H
ATOM   4058  C   LEU A 905      25.210  46.700  67.870  1.00  0.00           C
ATOM   4059  O   LEU A 905      25.360  47.910  68.210  1.00  0.00           O
ATOM   4060  N   GLY A 906      25.500  45.710  68.760  1.00  0.00           N
ATOM   4061  HN  GLY A 906      25.470  44.760  68.450  1.00  0.00           H
ATOM   4062  CA  GLY A 906      26.070  45.940  70.090  1.00  0.00           C
ATOM   4063  HA1 GLY A 906      27.010  46.400  69.800  1.00  0.00           H
ATOM   4064  HA2 GLY A 906      26.160  44.940  70.510  1.00  0.00           H
ATOM   4065  C   GLY A 906      25.350  46.840  71.040  1.00  0.00           C
ATOM   4066  O   GLY A 906      24.110  47.070  70.910  1.00  0.00           O
ATOM   4067  N   ASP A 907      26.090  47.390  71.980  1.00  0.00           N
ATOM   4068  HN  ASP A 907      27.050  47.170  72.130  1.00  0.00           H
ATOM   4069  CA  ASP A 907      25.650  48.260  73.030  1.00  0.00           C
ATOM   4070  HA  ASP A 907      24.620  48.170  73.310  1.00  0.00           H
ATOM   4071  CB  ASP A 907      26.480  48.020  74.330  1.00  0.00           C
ATOM   4072  HB1 ASP A 907      26.250  48.900  74.970  1.00  0.00           H
ATOM   4073  HB2 ASP A 907      27.530  48.000  73.980  1.00  0.00           H
ATOM   4074  CG  ASP A 907      26.000  46.790  75.050  1.00  0.00           C
ATOM   4075  OD1 ASP A 907      24.790  46.620  75.340  1.00  0.00           O
ATOM   4076  OD2 ASP A 907      26.890  45.920  75.190  1.00  0.00           O
ATOM   4077  C   ASP A 907      25.770  49.710  72.550  1.00  0.00           C
ATOM   4078  O   ASP A 907      25.620  50.620  73.340  1.00  0.00           O
ATOM   4079  N   ASN A 908      25.870  49.970  71.250  1.00  0.00           N
ATOM   4080  HN  ASN A 908      25.890  49.230  70.580  1.00  0.00           H
ATOM   4081  CA  ASN A 908      25.930  51.340  70.720  1.00  0.00           C
ATOM   4082  HA  ASN A 908      26.670  51.770  71.380  1.00  0.00           H
ATOM   4083  CB  ASN A 908      26.230  51.230  69.200  1.00  0.00           C
ATOM   4084  HB1 ASN A 908      26.090  52.250  68.770  1.00  0.00           H
ATOM   4085  HB2 ASN A 908      25.460  50.600  68.710  1.00  0.00           H
ATOM   4086  CG  ASN A 908      27.690  50.810  68.960  1.00  0.00           C
ATOM   4087  OD1 ASN A 908      28.650  51.340  69.460  1.00  0.00           O
ATOM   4088  ND2 ASN A 908      27.840  49.840  68.000  1.00  0.00           N
ATOM   4089 HD21 ASN A 908      28.750  49.560  67.730  1.00  0.00           H
ATOM   4090 HD22 ASN A 908      27.050  49.250  67.860  1.00  0.00           H
ATOM   4091  C   ASN A 908      24.580  52.090  70.880  1.00  0.00           C
ATOM   4092  O   ASN A 908      23.540  51.460  70.600  1.00  0.00           O
ATOM   4093  N   PRO A 909      24.460  53.330  71.260  1.00  0.00           N
ATOM   4094  CD  PRO A 909      25.590  54.080  71.820  1.00  0.00           C
ATOM   4095  HD1 PRO A 909      26.260  54.290  70.960  1.00  0.00           H
ATOM   4096  HD2 PRO A 909      26.170  53.440  72.510  1.00  0.00           H
ATOM   4097  CA  PRO A 909      23.300  54.200  71.190  1.00  0.00           C
ATOM   4098  HA  PRO A 909      22.530  53.870  71.880  1.00  0.00           H
ATOM   4099  CB  PRO A 909      23.830  55.550  71.540  1.00  0.00           C
ATOM   4100  HB1 PRO A 909      22.970  56.120  71.940  1.00  0.00           H
ATOM   4101  HB2 PRO A 909      24.290  55.920  70.610  1.00  0.00           H
ATOM   4102  CG  PRO A 909      25.010  55.220  72.480  1.00  0.00           C
ATOM   4103  HG1 PRO A 909      25.740  56.050  72.570  1.00  0.00           H
ATOM   4104  HG2 PRO A 909      24.640  54.960  73.490  1.00  0.00           H
ATOM   4105  C   PRO A 909      22.710  54.130  69.720  1.00  0.00           C
ATOM   4106  O   PRO A 909      23.450  53.870  68.730  1.00  0.00           O
ATOM   4107  N   TRP A 910      21.330  54.240  69.580  1.00  0.00           N
ATOM   4108  HN  TRP A 910      20.750  54.350  70.390  1.00  0.00           H
ATOM   4109  CA  TRP A 910      20.610  54.250  68.390  1.00  0.00           C
ATOM   4110  HA  TRP A 910      20.920  53.370  67.870  1.00  0.00           H
ATOM   4111  CB  TRP A 910      19.030  54.080  68.550  1.00  0.00           C
ATOM   4112  HB1 TRP A 910      18.680  54.890  69.210  1.00  0.00           H
ATOM   4113  HB2 TRP A 910      18.900  53.110  69.080  1.00  0.00           H
ATOM   4114  CG  TRP A 910      18.290  53.980  67.240  1.00  0.00           C
ATOM   4115  CD1 TRP A 910      18.420  52.920  66.430  1.00  0.00           C
ATOM   4116  HD1 TRP A 910      19.190  52.180  66.290  1.00  0.00           H
ATOM   4117  NE1 TRP A 910      17.470  53.040  65.390  1.00  0.00           N
ATOM   4118  HE1 TRP A 910      17.170  52.350  64.770  1.00  0.00           H
ATOM   4119  CE2 TRP A 910      16.890  54.230  65.450  1.00  0.00           C
ATOM   4120  CD2 TRP A 910      17.230  54.840  66.650  1.00  0.00           C
ATOM   4121  CE3 TRP A 910      16.700  56.070  67.010  1.00  0.00           C
ATOM   4122  HE3 TRP A 910      16.960  56.620  67.910  1.00  0.00           H
ATOM   4123  CZ3 TRP A 910      15.700  56.610  66.210  1.00  0.00           C
ATOM   4124  HZ3 TRP A 910      15.360  57.600  66.460  1.00  0.00           H
ATOM   4125  CZ2 TRP A 910      15.860  54.750  64.650  1.00  0.00           C
ATOM   4126  HZ2 TRP A 910      15.460  54.250  63.780  1.00  0.00           H
ATOM   4127  CH2 TRP A 910      15.230  55.920  65.090  1.00  0.00           C
ATOM   4128  HH2 TRP A 910      14.490  56.420  64.460  1.00  0.00           H
ATOM   4129  C   TRP A 910      20.990  55.460  67.480  1.00  0.00           C
ATOM   4130  O   TRP A 910      21.050  55.230  66.290  1.00  0.00           O
ATOM   4131  N   TRP A 911      21.380  56.640  68.080  1.00  0.00           N
ATOM   4132  HN  TRP A 911      21.250  56.690  69.070  1.00  0.00           H
ATOM   4133  CA  TRP A 911      21.920  57.780  67.400  1.00  0.00           C
ATOM   4134  HA  TRP A 911      21.230  57.760  66.560  1.00  0.00           H
ATOM   4135  CB  TRP A 911      21.670  59.060  68.250  1.00  0.00           C
ATOM   4136  HB1 TRP A 911      21.020  58.770  69.110  1.00  0.00           H
ATOM   4137  HB2 TRP A 911      21.130  59.750  67.570  1.00  0.00           H
ATOM   4138  CG  TRP A 911      22.850  59.770  68.800  1.00  0.00           C
ATOM   4139  CD1 TRP A 911      23.270  59.850  70.140  1.00  0.00           C
ATOM   4140  HD1 TRP A 911      22.720  59.450  70.990  1.00  0.00           H
ATOM   4141  NE1 TRP A 911      24.260  60.760  70.320  1.00  0.00           N
ATOM   4142  HE1 TRP A 911      24.590  61.000  71.190  1.00  0.00           H
ATOM   4143  CE2 TRP A 911      24.600  61.300  69.140  1.00  0.00           C
ATOM   4144  CD2 TRP A 911      23.810  60.690  68.140  1.00  0.00           C
ATOM   4145  CE3 TRP A 911      24.100  60.900  66.780  1.00  0.00           C
ATOM   4146  HE3 TRP A 911      23.450  60.390  66.080  1.00  0.00           H
ATOM   4147  CZ3 TRP A 911      25.090  61.800  66.460  1.00  0.00           C
ATOM   4148  HZ3 TRP A 911      25.370  62.050  65.450  1.00  0.00           H
ATOM   4149  CZ2 TRP A 911      25.550  62.200  68.810  1.00  0.00           C
ATOM   4150  HZ2 TRP A 911      26.100  62.640  69.620  1.00  0.00           H
ATOM   4151  CH2 TRP A 911      25.860  62.430  67.470  1.00  0.00           C
ATOM   4152  HH2 TRP A 911      26.630  63.130  67.170  1.00  0.00           H
ATOM   4153  C   TRP A 911      23.320  57.490  66.780  1.00  0.00           C
ATOM   4154  O   TRP A 911      23.460  57.950  65.630  1.00  0.00           O
ATOM   4155  N   THR A 912      24.230  56.750  67.500  1.00  0.00           N
ATOM   4156  HN  THR A 912      24.010  56.560  68.450  1.00  0.00           H
ATOM   4157  CA  THR A 912      25.460  56.210  66.820  1.00  0.00           C
ATOM   4158  HA  THR A 912      25.930  57.050  66.320  1.00  0.00           H
ATOM   4159  CB  THR A 912      26.430  55.540  67.760  1.00  0.00           C
ATOM   4160  HB  THR A 912      25.850  54.840  68.380  1.00  0.00           H
ATOM   4161  OG1 THR A 912      26.880  56.520  68.690  1.00  0.00           O
ATOM   4162  HG1 THR A 912      26.750  57.350  68.230  1.00  0.00           H
ATOM   4163  CG2 THR A 912      27.650  54.850  67.130  1.00  0.00           C
ATOM   4164 HG21 THR A 912      28.170  54.360  67.970  1.00  0.00           H
ATOM   4165 HG22 THR A 912      28.390  55.520  66.640  1.00  0.00           H
ATOM   4166 HG23 THR A 912      27.330  54.030  66.440  1.00  0.00           H
ATOM   4167  C   THR A 912      25.220  55.260  65.640  1.00  0.00           C
ATOM   4168  O   THR A 912      25.950  55.330  64.700  1.00  0.00           O
ATOM   4169  N   LEU A 913      24.250  54.360  65.770  1.00  0.00           N
ATOM   4170  HN  LEU A 913      23.740  54.270  66.620  1.00  0.00           H
ATOM   4171  CA  LEU A 913      23.890  53.340  64.750  1.00  0.00           C
ATOM   4172  HA  LEU A 913      24.800  52.900  64.410  1.00  0.00           H
ATOM   4173  CB  LEU A 913      22.900  52.290  65.330  1.00  0.00           C
ATOM   4174  HB1 LEU A 913      22.350  51.870  64.460  1.00  0.00           H
ATOM   4175  HB2 LEU A 913      22.090  52.830  65.870  1.00  0.00           H
ATOM   4176  CG  LEU A 913      23.360  51.280  66.330  1.00  0.00           C
ATOM   4177  HG  LEU A 913      24.080  51.710  67.050  1.00  0.00           H
ATOM   4178  CD1 LEU A 913      22.180  50.580  67.090  1.00  0.00           C
ATOM   4179 HD11 LEU A 913      22.630  49.980  67.900  1.00  0.00           H
ATOM   4180 HD12 LEU A 913      21.560  49.910  66.450  1.00  0.00           H
ATOM   4181 HD13 LEU A 913      21.580  51.420  67.490  1.00  0.00           H
ATOM   4182  CD2 LEU A 913      24.130  50.090  65.740  1.00  0.00           C
ATOM   4183 HD21 LEU A 913      23.440  49.610  65.020  1.00  0.00           H
ATOM   4184 HD22 LEU A 913      24.280  49.420  66.610  1.00  0.00           H
ATOM   4185 HD23 LEU A 913      25.030  50.300  65.140  1.00  0.00           H
ATOM   4186  C   LEU A 913      23.460  54.030  63.420  1.00  0.00           C
ATOM   4187  O   LEU A 913      23.900  53.680  62.330  1.00  0.00           O
ATOM   4188  N   LEU A 914      22.610  55.050  63.470  1.00  0.00           N
ATOM   4189  HN  LEU A 914      22.180  55.370  64.300  1.00  0.00           H
ATOM   4190  CA  LEU A 914      22.340  55.910  62.290  1.00  0.00           C
ATOM   4191  HA  LEU A 914      22.000  55.180  61.560  1.00  0.00           H
ATOM   4192  CB  LEU A 914      21.220  56.970  62.600  1.00  0.00           C
ATOM   4193  HB1 LEU A 914      21.110  57.600  61.690  1.00  0.00           H
ATOM   4194  HB2 LEU A 914      21.610  57.630  63.390  1.00  0.00           H
ATOM   4195  CG  LEU A 914      19.850  56.390  63.040  1.00  0.00           C
ATOM   4196  HG  LEU A 914      19.980  55.720  63.900  1.00  0.00           H
ATOM   4197  CD1 LEU A 914      19.040  57.470  63.720  1.00  0.00           C
ATOM   4198 HD11 LEU A 914      18.070  56.980  63.950  1.00  0.00           H
ATOM   4199 HD12 LEU A 914      18.890  58.270  62.970  1.00  0.00           H
ATOM   4200 HD13 LEU A 914      19.540  57.770  64.680  1.00  0.00           H
ATOM   4201  CD2 LEU A 914      19.140  55.570  61.990  1.00  0.00           C
ATOM   4202 HD21 LEU A 914      19.640  54.730  61.480  1.00  0.00           H
ATOM   4203 HD22 LEU A 914      18.830  56.320  61.230  1.00  0.00           H
ATOM   4204 HD23 LEU A 914      18.250  55.070  62.450  1.00  0.00           H
ATOM   4205  C   LEU A 914      23.450  56.620  61.560  1.00  0.00           C
ATOM   4206  O   LEU A 914      23.500  56.530  60.300  1.00  0.00           O
ATOM   4207  N   ILE A 915      24.390  57.280  62.330  1.00  0.00           N
ATOM   4208  HN  ILE A 915      24.320  57.300  63.330  1.00  0.00           H
ATOM   4209  CA  ILE A 915      25.610  57.930  61.790  1.00  0.00           C
ATOM   4210  HA  ILE A 915      25.360  58.600  60.990  1.00  0.00           H
ATOM   4211  CB  ILE A 915      26.370  58.620  62.930  1.00  0.00           C
ATOM   4212  HB  ILE A 915      26.630  57.900  63.740  1.00  0.00           H
ATOM   4213  CG2 ILE A 915      27.650  59.350  62.480  1.00  0.00           C
ATOM   4214 HG21 ILE A 915      28.360  58.660  61.980  1.00  0.00           H
ATOM   4215 HG22 ILE A 915      28.220  59.800  63.310  1.00  0.00           H
ATOM   4216 HG23 ILE A 915      27.330  60.160  61.790  1.00  0.00           H
ATOM   4217  CG1 ILE A 915      25.490  59.690  63.610  1.00  0.00           C
ATOM   4218 HG11 ILE A 915      26.090  60.200  64.390  1.00  0.00           H
ATOM   4219 HG12 ILE A 915      24.630  59.210  64.120  1.00  0.00           H
ATOM   4220  CD  ILE A 915      24.910  60.880  62.690  1.00  0.00           C
ATOM   4221  HD1 ILE A 915      25.790  61.240  62.100  1.00  0.00           H
ATOM   4222  HD2 ILE A 915      24.340  61.560  63.350  1.00  0.00           H
ATOM   4223  HD3 ILE A 915      24.290  60.460  61.870  1.00  0.00           H
ATOM   4224  C   ILE A 915      26.460  56.930  61.180  1.00  0.00           C
ATOM   4225  O   ILE A 915      27.170  57.260  60.190  1.00  0.00           O
ATOM   4226  N   ALA A 916      26.510  55.650  61.750  1.00  0.00           N
ATOM   4227  HN  ALA A 916      26.050  55.530  62.620  1.00  0.00           H
ATOM   4228  CA  ALA A 916      27.310  54.540  61.260  1.00  0.00           C
ATOM   4229  HA  ALA A 916      28.310  54.850  61.560  1.00  0.00           H
ATOM   4230  CB  ALA A 916      27.010  53.190  61.950  1.00  0.00           C
ATOM   4231  HB1 ALA A 916      26.040  52.840  61.550  1.00  0.00           H
ATOM   4232  HB2 ALA A 916      27.040  53.330  63.050  1.00  0.00           H
ATOM   4233  HB3 ALA A 916      27.850  52.540  61.610  1.00  0.00           H
ATOM   4234  C   ALA A 916      27.320  54.350  59.700  1.00  0.00           C
ATOM   4235  O   ALA A 916      28.370  54.070  59.050  1.00  0.00           O
ATOM   4236  N   ALA A 917      26.190  54.540  59.080  1.00  0.00           N
ATOM   4237  HN  ALA A 917      25.380  54.780  59.610  1.00  0.00           H
ATOM   4238  CA  ALA A 917      26.060  54.510  57.620  1.00  0.00           C
ATOM   4239  HA  ALA A 917      26.360  53.510  57.360  1.00  0.00           H
ATOM   4240  CB  ALA A 917      24.580  54.800  57.140  1.00  0.00           C
ATOM   4241  HB1 ALA A 917      24.450  54.520  56.070  1.00  0.00           H
ATOM   4242  HB2 ALA A 917      24.320  55.830  57.450  1.00  0.00           H
ATOM   4243  HB3 ALA A 917      23.910  54.170  57.770  1.00  0.00           H
ATOM   4244  C   ALA A 917      26.950  55.500  56.870  1.00  0.00           C
ATOM   4245  O   ALA A 917      27.310  55.400  55.680  1.00  0.00           O
ATOM   4246  N   ILE A 918      27.300  56.650  57.510  1.00  0.00           N
ATOM   4247  HN  ILE A 918      27.000  56.740  58.450  1.00  0.00           H
ATOM   4248  CA  ILE A 918      28.040  57.660  56.820  1.00  0.00           C
ATOM   4249  HA  ILE A 918      27.630  57.720  55.820  1.00  0.00           H
ATOM   4250  CB  ILE A 918      27.810  59.130  57.330  1.00  0.00           C
ATOM   4251  HB  ILE A 918      28.320  59.330  58.300  1.00  0.00           H
ATOM   4252  CG2 ILE A 918      28.540  60.160  56.390  1.00  0.00           C
ATOM   4253 HG21 ILE A 918      28.110  60.030  55.380  1.00  0.00           H
ATOM   4254 HG22 ILE A 918      29.630  60.000  56.320  1.00  0.00           H
ATOM   4255 HG23 ILE A 918      28.410  61.210  56.710  1.00  0.00           H
ATOM   4256  CG1 ILE A 918      26.270  59.340  57.590  1.00  0.00           C
ATOM   4257 HG11 ILE A 918      26.160  60.290  58.150  1.00  0.00           H
ATOM   4258 HG12 ILE A 918      25.820  58.570  58.230  1.00  0.00           H
ATOM   4259  CD  ILE A 918      25.330  59.420  56.380  1.00  0.00           C
ATOM   4260  HD1 ILE A 918      25.190  60.500  56.130  1.00  0.00           H
ATOM   4261  HD2 ILE A 918      24.320  59.040  56.640  1.00  0.00           H
ATOM   4262  HD3 ILE A 918      25.780  58.920  55.500  1.00  0.00           H
ATOM   4263  C   ILE A 918      29.500  57.240  56.660  1.00  0.00           C
ATOM   4264  O   ILE A 918      29.990  57.370  55.480  1.00  0.00           O
ATOM   4265  N   PRO A 919      30.310  56.740  57.610  1.00  0.00           N
ATOM   4266  CD  PRO A 919      30.100  56.890  59.040  1.00  0.00           C
ATOM   4267  HD1 PRO A 919      29.470  56.060  59.430  1.00  0.00           H
ATOM   4268  HD2 PRO A 919      29.660  57.880  59.310  1.00  0.00           H
ATOM   4269  CA  PRO A 919      31.690  56.240  57.330  1.00  0.00           C
ATOM   4270  HA  PRO A 919      32.280  56.980  56.790  1.00  0.00           H
ATOM   4271  CB  PRO A 919      32.380  55.970  58.640  1.00  0.00           C
ATOM   4272  HB1 PRO A 919      33.470  56.160  58.620  1.00  0.00           H
ATOM   4273  HB2 PRO A 919      32.290  54.880  58.840  1.00  0.00           H
ATOM   4274  CG  PRO A 919      31.510  56.830  59.560  1.00  0.00           C
ATOM   4275  HG1 PRO A 919      31.520  56.520  60.630  1.00  0.00           H
ATOM   4276  HG2 PRO A 919      31.980  57.840  59.490  1.00  0.00           H
ATOM   4277  C   PRO A 919      31.700  55.020  56.480  1.00  0.00           C
ATOM   4278  O   PRO A 919      32.600  54.660  55.760  1.00  0.00           O
ATOM   4279  N   ALA A 920      30.600  54.190  56.530  1.00  0.00           N
ATOM   4280  HN  ALA A 920      29.940  54.360  57.250  1.00  0.00           H
ATOM   4281  CA  ALA A 920      30.330  53.060  55.670  1.00  0.00           C
ATOM   4282  HA  ALA A 920      31.100  52.300  55.780  1.00  0.00           H
ATOM   4283  CB  ALA A 920      28.940  52.440  56.070  1.00  0.00           C
ATOM   4284  HB1 ALA A 920      29.020  52.230  57.150  1.00  0.00           H
ATOM   4285  HB2 ALA A 920      28.750  51.480  55.530  1.00  0.00           H
ATOM   4286  HB3 ALA A 920      28.060  53.130  55.980  1.00  0.00           H
ATOM   4287  C   ALA A 920      30.290  53.460  54.210  1.00  0.00           C
ATOM   4288  O   ALA A 920      30.860  52.790  53.380  1.00  0.00           O
ATOM   4289  N   LEU A 921      29.580  54.590  53.830  1.00  0.00           N
ATOM   4290  HN  LEU A 921      29.100  55.100  54.530  1.00  0.00           H
ATOM   4291  CA  LEU A 921      29.530  55.090  52.450  1.00  0.00           C
ATOM   4292  HA  LEU A 921      29.300  54.270  51.790  1.00  0.00           H
ATOM   4293  CB  LEU A 921      28.570  56.320  52.470  1.00  0.00           C
ATOM   4294  HB1 LEU A 921      28.710  56.930  51.550  1.00  0.00           H
ATOM   4295  HB2 LEU A 921      28.810  56.970  53.340  1.00  0.00           H
ATOM   4296  CG  LEU A 921      27.030  55.820  52.490  1.00  0.00           C
ATOM   4297  HG  LEU A 921      27.000  55.030  53.270  1.00  0.00           H
ATOM   4298  CD1 LEU A 921      26.080  56.960  52.790  1.00  0.00           C
ATOM   4299 HD11 LEU A 921      26.100  57.220  53.880  1.00  0.00           H
ATOM   4300 HD12 LEU A 921      25.080  56.670  52.410  1.00  0.00           H
ATOM   4301 HD13 LEU A 921      26.510  57.760  52.160  1.00  0.00           H
ATOM   4302  CD2 LEU A 921      26.620  55.210  51.120  1.00  0.00           C
ATOM   4303 HD21 LEU A 921      27.250  54.360  50.810  1.00  0.00           H
ATOM   4304 HD22 LEU A 921      26.540  55.950  50.300  1.00  0.00           H
ATOM   4305 HD23 LEU A 921      25.660  54.690  51.310  1.00  0.00           H
ATOM   4306  C   LEU A 921      30.810  55.600  51.950  1.00  0.00           C
ATOM   4307  O   LEU A 921      31.250  55.360  50.820  1.00  0.00           O
ATOM   4308  N   LEU A 922      31.650  56.220  52.790  1.00  0.00           N
ATOM   4309  HN  LEU A 922      31.320  56.490  53.680  1.00  0.00           H
ATOM   4310  CA  LEU A 922      33.070  56.470  52.530  1.00  0.00           C
ATOM   4311  HA  LEU A 922      33.320  57.080  51.680  1.00  0.00           H
ATOM   4312  CB  LEU A 922      33.670  57.250  53.730  1.00  0.00           C
ATOM   4313  HB1 LEU A 922      34.780  57.280  53.700  1.00  0.00           H
ATOM   4314  HB2 LEU A 922      33.390  56.790  54.710  1.00  0.00           H
ATOM   4315  CG  LEU A 922      33.350  58.720  53.750  1.00  0.00           C
ATOM   4316  HG  LEU A 922      32.270  58.970  53.930  1.00  0.00           H
ATOM   4317  CD1 LEU A 922      34.140  59.270  54.950  1.00  0.00           C
ATOM   4318 HD11 LEU A 922      33.920  58.830  55.940  1.00  0.00           H
ATOM   4319 HD12 LEU A 922      33.960  60.360  55.080  1.00  0.00           H
ATOM   4320 HD13 LEU A 922      35.200  59.170  54.620  1.00  0.00           H
ATOM   4321  CD2 LEU A 922      33.700  59.550  52.530  1.00  0.00           C
ATOM   4322 HD21 LEU A 922      33.320  59.110  51.580  1.00  0.00           H
ATOM   4323 HD22 LEU A 922      34.780  59.610  52.300  1.00  0.00           H
ATOM   4324 HD23 LEU A 922      33.330  60.580  52.680  1.00  0.00           H
ATOM   4325  C   LEU A 922      33.900  55.260  52.270  1.00  0.00           C
ATOM   4326  O   LEU A 922      34.570  55.140  51.260  1.00  0.00           O
ATOM   4327  N   CYS A 923      33.900  54.190  53.140  1.00  0.00           N
ATOM   4328  HN  CYS A 923      33.390  54.330  53.990  1.00  0.00           H
ATOM   4329  CA  CYS A 923      34.470  52.840  52.980  1.00  0.00           C
ATOM   4330  HA  CYS A 923      35.530  52.900  52.870  1.00  0.00           H
ATOM   4331  CB  CYS A 923      34.180  51.970  54.280  1.00  0.00           C
ATOM   4332  HB1 CYS A 923      33.100  51.840  54.460  1.00  0.00           H
ATOM   4333  HB2 CYS A 923      34.690  52.540  55.080  1.00  0.00           H
ATOM   4334  SG  CYS A 923      34.970  50.310  54.250  1.00  0.00           S
ATOM   4335  HG1 CYS A 923      34.540  50.020  53.030  1.00  0.00           H
ATOM   4336  C   CYS A 923      33.960  52.150  51.700  1.00  0.00           C
ATOM   4337  O   CYS A 923      34.760  51.460  51.110  1.00  0.00           O
ATOM   4338  N   THR A 924      32.670  52.320  51.280  1.00  0.00           N
ATOM   4339  HN  THR A 924      32.160  53.040  51.750  1.00  0.00           H
ATOM   4340  CA  THR A 924      32.140  51.780  50.110  1.00  0.00           C
ATOM   4341  HA  THR A 924      32.370  50.750  50.320  1.00  0.00           H
ATOM   4342  CB  THR A 924      30.570  52.010  50.070  1.00  0.00           C
ATOM   4343  HB  THR A 924      30.370  53.100  50.080  1.00  0.00           H
ATOM   4344  OG1 THR A 924      29.840  51.480  51.180  1.00  0.00           O
ATOM   4345  HG1 THR A 924      30.220  51.790  52.000  1.00  0.00           H
ATOM   4346  CG2 THR A 924      29.940  51.280  48.920  1.00  0.00           C
ATOM   4347 HG21 THR A 924      30.310  51.700  47.960  1.00  0.00           H
ATOM   4348 HG22 THR A 924      28.830  51.300  48.990  1.00  0.00           H
ATOM   4349 HG23 THR A 924      30.320  50.240  48.920  1.00  0.00           H
ATOM   4350  C   THR A 924      32.800  52.190  48.800  1.00  0.00           C
ATOM   4351  O   THR A 924      33.060  51.390  47.950  1.00  0.00           O
ATOM   4352  N   ILE A 925      33.210  53.460  48.730  1.00  0.00           N
ATOM   4353  HN  ILE A 925      33.040  54.060  49.510  1.00  0.00           H
ATOM   4354  CA  ILE A 925      33.990  54.180  47.750  1.00  0.00           C
ATOM   4355  HA  ILE A 925      33.580  54.030  46.770  1.00  0.00           H
ATOM   4356  CB  ILE A 925      34.290  55.720  47.900  1.00  0.00           C
ATOM   4357  HB  ILE A 925      34.820  55.920  48.860  1.00  0.00           H
ATOM   4358  CG2 ILE A 925      35.240  56.080  46.770  1.00  0.00           C
ATOM   4359 HG21 ILE A 925      34.980  55.540  45.830  1.00  0.00           H
ATOM   4360 HG22 ILE A 925      36.310  56.030  47.060  1.00  0.00           H
ATOM   4361 HG23 ILE A 925      35.100  57.120  46.410  1.00  0.00           H
ATOM   4362  CG1 ILE A 925      32.980  56.550  47.790  1.00  0.00           C
ATOM   4363 HG11 ILE A 925      32.180  56.130  48.420  1.00  0.00           H
ATOM   4364 HG12 ILE A 925      32.610  56.540  46.750  1.00  0.00           H
ATOM   4365  CD  ILE A 925      33.180  58.050  48.240  1.00  0.00           C
ATOM   4366  HD1 ILE A 925      34.260  58.240  48.100  1.00  0.00           H
ATOM   4367  HD2 ILE A 925      32.850  58.210  49.280  1.00  0.00           H
ATOM   4368  HD3 ILE A 925      32.600  58.660  47.510  1.00  0.00           H
ATOM   4369  C   ILE A 925      35.380  53.450  47.630  1.00  0.00           C
ATOM   4370  O   ILE A 925      35.830  53.080  46.540  1.00  0.00           O
ATOM   4371  N   LEU A 926      36.150  53.230  48.760  1.00  0.00           N
ATOM   4372  HN  LEU A 926      35.730  53.320  49.660  1.00  0.00           H
ATOM   4373  CA  LEU A 926      37.480  52.610  48.660  1.00  0.00           C
ATOM   4374  HA  LEU A 926      38.070  53.190  47.970  1.00  0.00           H
ATOM   4375  CB  LEU A 926      38.150  52.580  50.090  1.00  0.00           C
ATOM   4376  HB1 LEU A 926      39.050  51.950  50.140  1.00  0.00           H
ATOM   4377  HB2 LEU A 926      37.400  52.200  50.820  1.00  0.00           H
ATOM   4378  CG  LEU A 926      38.450  53.970  50.550  1.00  0.00           C
ATOM   4379  HG  LEU A 926      37.630  54.720  50.510  1.00  0.00           H
ATOM   4380  CD1 LEU A 926      38.920  53.700  52.010  1.00  0.00           C
ATOM   4381 HD11 LEU A 926      39.620  52.850  52.000  1.00  0.00           H
ATOM   4382 HD12 LEU A 926      38.000  53.500  52.590  1.00  0.00           H
ATOM   4383 HD13 LEU A 926      39.490  54.530  52.500  1.00  0.00           H
ATOM   4384  CD2 LEU A 926      39.760  54.520  49.810  1.00  0.00           C
ATOM   4385 HD21 LEU A 926      39.560  54.770  48.730  1.00  0.00           H
ATOM   4386 HD22 LEU A 926      40.560  53.760  49.800  1.00  0.00           H
ATOM   4387 HD23 LEU A 926      40.070  55.460  50.290  1.00  0.00           H
ATOM   4388  C   LEU A 926      37.460  51.190  48.180  1.00  0.00           C
ATOM   4389  O   LEU A 926      38.310  50.720  47.420  1.00  0.00           O
ATOM   4390  N   ILE A 927      36.370  50.350  48.500  1.00  0.00           N
ATOM   4391  HN  ILE A 927      35.760  50.750  49.180  1.00  0.00           H
ATOM   4392  CA  ILE A 927      36.070  49.070  47.870  1.00  0.00           C
ATOM   4393  HA  ILE A 927      36.880  48.380  48.020  1.00  0.00           H
ATOM   4394  CB  ILE A 927      34.790  48.430  48.410  1.00  0.00           C
ATOM   4395  HB  ILE A 927      33.860  49.010  48.220  1.00  0.00           H
ATOM   4396  CG2 ILE A 927      34.540  47.010  47.790  1.00  0.00           C
ATOM   4397 HG21 ILE A 927      34.480  47.100  46.690  1.00  0.00           H
ATOM   4398 HG22 ILE A 927      33.590  46.600  48.210  1.00  0.00           H
ATOM   4399 HG23 ILE A 927      35.470  46.430  47.990  1.00  0.00           H
ATOM   4400  CG1 ILE A 927      34.720  48.190  49.900  1.00  0.00           C
ATOM   4401 HG11 ILE A 927      33.970  47.430  50.210  1.00  0.00           H
ATOM   4402 HG12 ILE A 927      34.470  49.170  50.360  1.00  0.00           H
ATOM   4403  CD  ILE A 927      36.060  47.660  50.500  1.00  0.00           C
ATOM   4404  HD1 ILE A 927      35.970  47.210  51.510  1.00  0.00           H
ATOM   4405  HD2 ILE A 927      36.840  48.440  50.470  1.00  0.00           H
ATOM   4406  HD3 ILE A 927      36.370  46.840  49.820  1.00  0.00           H
ATOM   4407  C   ILE A 927      35.910  49.190  46.380  1.00  0.00           C
ATOM   4408  O   ILE A 927      36.570  48.420  45.740  1.00  0.00           O
ATOM   4409  N   PHE A 928      35.170  50.190  45.810  1.00  0.00           N
ATOM   4410  HN  PHE A 928      34.640  50.710  46.470  1.00  0.00           H
ATOM   4411  CA  PHE A 928      35.020  50.230  44.350  1.00  0.00           C
ATOM   4412  HA  PHE A 928      34.690  49.270  43.980  1.00  0.00           H
ATOM   4413  CB  PHE A 928      33.770  51.170  44.000  1.00  0.00           C
ATOM   4414  HB1 PHE A 928      33.960  52.090  44.590  1.00  0.00           H
ATOM   4415  HB2 PHE A 928      32.770  50.830  44.350  1.00  0.00           H
ATOM   4416  CG  PHE A 928      33.610  51.630  42.580  1.00  0.00           C
ATOM   4417  CD1 PHE A 928      32.870  50.890  41.630  1.00  0.00           C
ATOM   4418  HD1 PHE A 928      32.230  50.060  41.890  1.00  0.00           H
ATOM   4419  CE1 PHE A 928      33.100  51.220  40.260  1.00  0.00           C
ATOM   4420  HE1 PHE A 928      32.640  50.680  39.450  1.00  0.00           H
ATOM   4421  CZ  PHE A 928      33.920  52.300  39.890  1.00  0.00           C
ATOM   4422  HZ  PHE A 928      34.150  52.430  38.840  1.00  0.00           H
ATOM   4423  CD2 PHE A 928      34.440  52.710  42.160  1.00  0.00           C
ATOM   4424  HD2 PHE A 928      34.990  53.290  42.880  1.00  0.00           H
ATOM   4425  CE2 PHE A 928      34.510  53.140  40.810  1.00  0.00           C
ATOM   4426  HE2 PHE A 928      35.090  54.020  40.580  1.00  0.00           H
ATOM   4427  C   PHE A 928      36.210  50.490  43.550  1.00  0.00           C
ATOM   4428  O   PHE A 928      36.480  49.840  42.560  1.00  0.00           O
ATOM   4429  N   MET A 929      37.090  51.410  44.070  1.00  0.00           N
ATOM   4430  HN  MET A 929      36.960  51.900  44.930  1.00  0.00           H
ATOM   4431  CA  MET A 929      38.240  51.870  43.400  1.00  0.00           C
ATOM   4432  HA  MET A 929      37.820  52.030  42.420  1.00  0.00           H
ATOM   4433  CB  MET A 929      38.780  53.200  43.960  1.00  0.00           C
ATOM   4434  HB1 MET A 929      39.800  53.500  43.640  1.00  0.00           H
ATOM   4435  HB2 MET A 929      38.710  53.120  45.070  1.00  0.00           H
ATOM   4436  CG  MET A 929      37.810  54.380  43.820  1.00  0.00           C
ATOM   4437  HG1 MET A 929      38.120  55.210  44.490  1.00  0.00           H
ATOM   4438  HG2 MET A 929      36.780  54.060  44.110  1.00  0.00           H
ATOM   4439  SD  MET A 929      37.940  55.110  42.100  1.00  0.00           S
ATOM   4440  CE  MET A 929      39.590  55.770  42.060  1.00  0.00           C
ATOM   4441  HE1 MET A 929      39.700  56.300  41.100  1.00  0.00           H
ATOM   4442  HE2 MET A 929      40.250  54.880  42.050  1.00  0.00           H
ATOM   4443  HE3 MET A 929      39.860  56.450  42.900  1.00  0.00           H
ATOM   4444  C   MET A 929      39.280  50.860  43.220  1.00  0.00           C
ATOM   4445  O   MET A 929      39.910  50.820  42.240  1.00  0.00           O
ATOM   4446  N   ASP A 930      39.450  49.900  44.180  1.00  0.00           N
ATOM   4447  HN  ASP A 930      38.870  49.990  45.000  1.00  0.00           H
ATOM   4448  CA  ASP A 930      40.310  48.760  44.050  1.00  0.00           C
ATOM   4449  HA  ASP A 930      41.070  49.100  43.360  1.00  0.00           H
ATOM   4450  CB  ASP A 930      40.930  48.300  45.410  1.00  0.00           C
ATOM   4451  HB1 ASP A 930      41.510  47.350  45.290  1.00  0.00           H
ATOM   4452  HB2 ASP A 930      40.120  48.100  46.140  1.00  0.00           H
ATOM   4453  CG  ASP A 930      41.990  49.170  46.020  1.00  0.00           C
ATOM   4454  OD1 ASP A 930      42.390  50.190  45.390  1.00  0.00           O
ATOM   4455  OD2 ASP A 930      42.440  48.840  47.180  1.00  0.00           O
ATOM   4456  C   ASP A 930      39.640  47.610  43.260  1.00  0.00           C
ATOM   4457  O   ASP A 930      40.230  47.040  42.390  1.00  0.00           O
ATOM   4458  N   GLN A 931      38.350  47.210  43.610  1.00  0.00           N
ATOM   4459  HN  GLN A 931      37.850  47.690  44.340  1.00  0.00           H
ATOM   4460  CA  GLN A 931      37.610  46.190  42.910  1.00  0.00           C
ATOM   4461  HA  GLN A 931      38.220  45.290  42.920  1.00  0.00           H
ATOM   4462  CB  GLN A 931      36.180  45.930  43.460  1.00  0.00           C
ATOM   4463  HB1 GLN A 931      35.590  45.450  42.640  1.00  0.00           H
ATOM   4464  HB2 GLN A 931      35.750  46.930  43.720  1.00  0.00           H
ATOM   4465  CG  GLN A 931      36.230  45.100  44.730  1.00  0.00           C
ATOM   4466  HG1 GLN A 931      35.240  44.710  45.060  1.00  0.00           H
ATOM   4467  HG2 GLN A 931      36.570  45.680  45.630  1.00  0.00           H
ATOM   4468  CD  GLN A 931      37.170  43.840  44.750  1.00  0.00           C
ATOM   4469  OE1 GLN A 931      38.030  43.660  45.590  1.00  0.00           O
ATOM   4470  NE2 GLN A 931      36.940  43.010  43.730  1.00  0.00           N
ATOM   4471 HE21 GLN A 931      37.520  42.200  43.670  1.00  0.00           H
ATOM   4472 HE22 GLN A 931      36.250  43.270  43.060  1.00  0.00           H
ATOM   4473  C   GLN A 931      37.520  46.290  41.430  1.00  0.00           C
ATOM   4474  O   GLN A 931      38.120  45.510  40.720  1.00  0.00           O
ATOM   4475  N   GLN A 932      36.630  47.220  41.060  1.00  0.00           N
ATOM   4476  HN  GLN A 932      36.130  47.820  41.680  1.00  0.00           H
ATOM   4477  CA  GLN A 932      36.450  47.410  39.630  1.00  0.00           C
ATOM   4478  HA  GLN A 932      36.070  46.450  39.300  1.00  0.00           H
ATOM   4479  CB  GLN A 932      35.310  48.390  39.320  1.00  0.00           C
ATOM   4480  HB1 GLN A 932      35.180  48.490  38.230  1.00  0.00           H
ATOM   4481  HB2 GLN A 932      35.720  49.370  39.670  1.00  0.00           H
ATOM   4482  CG  GLN A 932      34.050  47.960  40.110  1.00  0.00           C
ATOM   4483  HG1 GLN A 932      33.220  48.450  39.540  1.00  0.00           H
ATOM   4484  HG2 GLN A 932      34.180  48.230  41.180  1.00  0.00           H
ATOM   4485  CD  GLN A 932      33.750  46.440  40.070  1.00  0.00           C
ATOM   4486  OE1 GLN A 932      33.870  45.750  41.070  1.00  0.00           O
ATOM   4487  NE2 GLN A 932      33.230  45.880  38.980  1.00  0.00           N
ATOM   4488 HE21 GLN A 932      33.180  46.360  38.100  1.00  0.00           H
ATOM   4489 HE22 GLN A 932      33.180  44.890  39.070  1.00  0.00           H
ATOM   4490  C   GLN A 932      37.700  47.730  38.850  1.00  0.00           C
ATOM   4491  O   GLN A 932      37.800  47.200  37.770  1.00  0.00           O
ATOM   4492  N   ILE A 933      38.610  48.570  39.310  1.00  0.00           N
ATOM   4493  HN  ILE A 933      38.690  48.910  40.250  1.00  0.00           H
ATOM   4494  CA  ILE A 933      39.620  49.040  38.400  1.00  0.00           C
ATOM   4495  HA  ILE A 933      39.210  49.250  37.420  1.00  0.00           H
ATOM   4496  CB  ILE A 933      40.220  50.410  38.770  1.00  0.00           C
ATOM   4497  HB  ILE A 933      40.850  50.110  39.640  1.00  0.00           H
ATOM   4498  CG2 ILE A 933      41.250  50.990  37.850  1.00  0.00           C
ATOM   4499 HG21 ILE A 933      41.620  52.010  38.080  1.00  0.00           H
ATOM   4500 HG22 ILE A 933      40.740  51.220  36.890  1.00  0.00           H
ATOM   4501 HG23 ILE A 933      42.050  50.310  37.490  1.00  0.00           H
ATOM   4502  CG1 ILE A 933      39.200  51.450  39.190  1.00  0.00           C
ATOM   4503 HG11 ILE A 933      39.770  52.390  39.320  1.00  0.00           H
ATOM   4504 HG12 ILE A 933      38.740  51.280  40.190  1.00  0.00           H
ATOM   4505  CD  ILE A 933      38.060  51.700  38.160  1.00  0.00           C
ATOM   4506  HD1 ILE A 933      37.630  50.710  37.900  1.00  0.00           H
ATOM   4507  HD2 ILE A 933      38.500  52.220  37.290  1.00  0.00           H
ATOM   4508  HD3 ILE A 933      37.280  52.390  38.530  1.00  0.00           H
ATOM   4509  C   ILE A 933      40.690  47.960  38.170  1.00  0.00           C
ATOM   4510  O   ILE A 933      41.220  47.870  37.080  1.00  0.00           O
ATOM   4511  N   THR A 934      40.960  47.130  39.210  1.00  0.00           N
ATOM   4512  HN  THR A 934      40.420  47.280  40.040  1.00  0.00           H
ATOM   4513  CA  THR A 934      41.710  45.930  39.080  1.00  0.00           C
ATOM   4514  HA  THR A 934      42.720  46.080  38.720  1.00  0.00           H
ATOM   4515  CB  THR A 934      41.910  45.120  40.450  1.00  0.00           C
ATOM   4516  HB  THR A 934      40.920  44.700  40.760  1.00  0.00           H
ATOM   4517  OG1 THR A 934      42.490  45.960  41.410  1.00  0.00           O
ATOM   4518  HG1 THR A 934      41.690  46.280  41.840  1.00  0.00           H
ATOM   4519  CG2 THR A 934      42.810  43.910  40.270  1.00  0.00           C
ATOM   4520 HG21 THR A 934      42.280  43.110  39.700  1.00  0.00           H
ATOM   4521 HG22 THR A 934      42.870  43.470  41.280  1.00  0.00           H
ATOM   4522 HG23 THR A 934      43.840  44.150  39.950  1.00  0.00           H
ATOM   4523  C   THR A 934      41.020  44.890  38.190  1.00  0.00           C
ATOM   4524  O   THR A 934      41.740  44.280  37.370  1.00  0.00           O
ATOM   4525  N   ALA A 935      39.690  44.700  38.230  1.00  0.00           N
ATOM   4526  HN  ALA A 935      39.080  45.170  38.880  1.00  0.00           H
ATOM   4527  CA  ALA A 935      38.930  43.910  37.240  1.00  0.00           C
ATOM   4528  HA  ALA A 935      39.440  42.960  37.180  1.00  0.00           H
ATOM   4529  CB  ALA A 935      37.490  43.810  37.730  1.00  0.00           C
ATOM   4530  HB1 ALA A 935      37.110  44.840  37.880  1.00  0.00           H
ATOM   4531  HB2 ALA A 935      37.430  43.410  38.770  1.00  0.00           H
ATOM   4532  HB3 ALA A 935      36.870  43.250  37.000  1.00  0.00           H
ATOM   4533  C   ALA A 935      39.070  44.450  35.850  1.00  0.00           C
ATOM   4534  O   ALA A 935      39.440  43.710  34.930  1.00  0.00           O
ATOM   4535  N   VAL A 936      38.920  45.790  35.510  1.00  0.00           N
ATOM   4536  HN  VAL A 936      38.490  46.340  36.230  1.00  0.00           H
ATOM   4537  CA  VAL A 936      38.990  46.380  34.180  1.00  0.00           C
ATOM   4538  HA  VAL A 936      38.360  45.740  33.570  1.00  0.00           H
ATOM   4539  CB  VAL A 936      38.440  47.810  34.080  1.00  0.00           C
ATOM   4540  HB  VAL A 936      39.110  48.520  34.630  1.00  0.00           H
ATOM   4541  CG1 VAL A 936      38.510  48.400  32.670  1.00  0.00           C
ATOM   4542 HG11 VAL A 936      39.580  48.350  32.350  1.00  0.00           H
ATOM   4543 HG12 VAL A 936      38.260  49.480  32.620  1.00  0.00           H
ATOM   4544 HG13 VAL A 936      38.010  47.770  31.900  1.00  0.00           H
ATOM   4545  CG2 VAL A 936      36.990  47.960  34.580  1.00  0.00           C
ATOM   4546 HG21 VAL A 936      36.900  47.640  35.640  1.00  0.00           H
ATOM   4547 HG22 VAL A 936      36.370  47.320  33.910  1.00  0.00           H
ATOM   4548 HG23 VAL A 936      36.630  49.020  34.630  1.00  0.00           H
ATOM   4549  C   VAL A 936      40.420  46.350  33.670  1.00  0.00           C
ATOM   4550  O   VAL A 936      40.650  46.060  32.530  1.00  0.00           O
ATOM   4551  N   ILE A 937      41.470  46.520  34.540  1.00  0.00           N
ATOM   4552  HN  ILE A 937      41.300  46.910  35.440  1.00  0.00           H
ATOM   4553  CA  ILE A 937      42.910  46.330  34.220  1.00  0.00           C
ATOM   4554  HA  ILE A 937      43.180  47.060  33.460  1.00  0.00           H
ATOM   4555  CB  ILE A 937      43.900  46.660  35.410  1.00  0.00           C
ATOM   4556  HB  ILE A 937      43.390  46.060  36.210  1.00  0.00           H
ATOM   4557  CG2 ILE A 937      45.250  46.090  35.070  1.00  0.00           C
ATOM   4558 HG21 ILE A 937      45.730  46.650  34.240  1.00  0.00           H
ATOM   4559 HG22 ILE A 937      45.190  45.010  34.840  1.00  0.00           H
ATOM   4560 HG23 ILE A 937      45.880  46.210  35.980  1.00  0.00           H
ATOM   4561  CG1 ILE A 937      43.990  48.090  35.780  1.00  0.00           C
ATOM   4562 HG11 ILE A 937      42.960  48.480  35.640  1.00  0.00           H
ATOM   4563 HG12 ILE A 937      44.550  48.630  34.990  1.00  0.00           H
ATOM   4564  CD  ILE A 937      44.400  48.490  37.160  1.00  0.00           C
ATOM   4565  HD1 ILE A 937      44.670  49.560  37.320  1.00  0.00           H
ATOM   4566  HD2 ILE A 937      45.340  47.990  37.490  1.00  0.00           H
ATOM   4567  HD3 ILE A 937      43.640  48.320  37.960  1.00  0.00           H
ATOM   4568  C   ILE A 937      43.150  44.900  33.690  1.00  0.00           C
ATOM   4569  O   ILE A 937      43.740  44.620  32.660  1.00  0.00           O
ATOM   4570  N   ILE A 938      42.520  43.900  34.380  1.00  0.00           N
ATOM   4571  HN  ILE A 938      41.880  44.150  35.110  1.00  0.00           H
ATOM   4572  CA  ILE A 938      42.820  42.510  34.140  1.00  0.00           C
ATOM   4573  HA  ILE A 938      43.840  42.370  33.830  1.00  0.00           H
ATOM   4574  CB  ILE A 938      42.720  41.710  35.460  1.00  0.00           C
ATOM   4575  HB  ILE A 938      42.780  42.430  36.300  1.00  0.00           H
ATOM   4576  CG2 ILE A 938      41.330  41.030  35.680  1.00  0.00           C
ATOM   4577 HG21 ILE A 938      41.060  40.380  34.820  1.00  0.00           H
ATOM   4578 HG22 ILE A 938      40.480  41.730  35.810  1.00  0.00           H
ATOM   4579 HG23 ILE A 938      41.310  40.350  36.550  1.00  0.00           H
ATOM   4580  CG1 ILE A 938      43.920  40.720  35.600  1.00  0.00           C
ATOM   4581 HG11 ILE A 938      44.160  40.270  34.610  1.00  0.00           H
ATOM   4582 HG12 ILE A 938      43.550  39.880  36.240  1.00  0.00           H
ATOM   4583  CD  ILE A 938      45.220  41.400  36.230  1.00  0.00           C
ATOM   4584  HD1 ILE A 938      45.620  42.230  35.590  1.00  0.00           H
ATOM   4585  HD2 ILE A 938      46.060  40.680  36.280  1.00  0.00           H
ATOM   4586  HD3 ILE A 938      44.940  41.560  37.290  1.00  0.00           H
ATOM   4587  C   ILE A 938      42.010  41.980  33.000  1.00  0.00           C
ATOM   4588  O   ILE A 938      42.480  41.080  32.290  1.00  0.00           O
ATOM   4589  N   ASN A 939      40.800  42.530  32.740  1.00  0.00           N
ATOM   4590  HN  ASN A 939      40.360  43.180  33.360  1.00  0.00           H
ATOM   4591  CA  ASN A 939      39.960  42.190  31.630  1.00  0.00           C
ATOM   4592  HA  ASN A 939      40.080  41.180  31.250  1.00  0.00           H
ATOM   4593  CB  ASN A 939      38.450  42.450  31.890  1.00  0.00           C
ATOM   4594  HB1 ASN A 939      37.860  42.510  30.960  1.00  0.00           H
ATOM   4595  HB2 ASN A 939      38.210  43.430  32.360  1.00  0.00           H
ATOM   4596  CG  ASN A 939      37.760  41.370  32.780  1.00  0.00           C
ATOM   4597  OD1 ASN A 939      38.080  40.210  32.670  1.00  0.00           O
ATOM   4598  ND2 ASN A 939      36.860  41.800  33.720  1.00  0.00           N
ATOM   4599 HD21 ASN A 939      36.680  42.790  33.730  1.00  0.00           H
ATOM   4600 HD22 ASN A 939      36.340  41.040  34.080  1.00  0.00           H
ATOM   4601  C   ASN A 939      40.430  43.060  30.470  1.00  0.00           C
ATOM   4602  O   ASN A 939      40.390  44.300  30.520  1.00  0.00           O
ATOM   4603  N   ARG A 940      40.820  42.440  29.330  1.00  0.00           N
ATOM   4604  HN  ARG A 940      41.010  41.480  29.220  1.00  0.00           H
ATOM   4605  CA  ARG A 940      41.380  43.150  28.220  1.00  0.00           C
ATOM   4606  HA  ARG A 940      41.330  44.210  28.460  1.00  0.00           H
ATOM   4607  CB  ARG A 940      42.880  42.860  27.930  1.00  0.00           C
ATOM   4608  HB1 ARG A 940      43.160  43.300  26.950  1.00  0.00           H
ATOM   4609  HB2 ARG A 940      42.970  41.760  27.790  1.00  0.00           H
ATOM   4610  CG  ARG A 940      43.780  43.420  29.040  1.00  0.00           C
ATOM   4611  HG1 ARG A 940      44.730  42.920  28.750  1.00  0.00           H
ATOM   4612  HG2 ARG A 940      43.450  43.080  30.040  1.00  0.00           H
ATOM   4613  CD  ARG A 940      43.990  44.960  28.860  1.00  0.00           C
ATOM   4614  HD1 ARG A 940      43.800  45.200  27.790  1.00  0.00           H
ATOM   4615  HD2 ARG A 940      45.030  45.250  29.080  1.00  0.00           H
ATOM   4616  NE  ARG A 940      42.920  45.630  29.700  1.00  0.00           N
ATOM   4617  HE  ARG A 940      42.480  45.100  30.430  1.00  0.00           H
ATOM   4618  CZ  ARG A 940      42.650  46.920  29.710  1.00  0.00           C
ATOM   4619  NH1 ARG A 940      41.740  47.380  30.580  1.00  0.00           N
ATOM   4620 HH11 ARG A 940      41.290  46.790  31.240  1.00  0.00           H
ATOM   4621 HH12 ARG A 940      41.540  48.350  30.440  1.00  0.00           H
ATOM   4622  NH2 ARG A 940      43.260  47.820  28.920  1.00  0.00           N
ATOM   4623 HH21 ARG A 940      43.940  47.530  28.240  1.00  0.00           H
ATOM   4624 HH22 ARG A 940      42.960  48.760  28.770  1.00  0.00           H
ATOM   4625  C   ARG A 940      40.470  42.920  27.000  1.00  0.00           C
ATOM   4626  O   ARG A 940      39.960  41.840  26.670  1.00  0.00           O
ATOM   4627  N   LYS A 941      40.370  43.950  26.110  1.00  0.00           N
ATOM   4628  HN  LYS A 941      40.620  44.900  26.320  1.00  0.00           H
ATOM   4629  CA  LYS A 941      39.540  43.720  24.890  1.00  0.00           C
ATOM   4630  HA  LYS A 941      38.610  43.200  25.070  1.00  0.00           H
ATOM   4631  CB  LYS A 941      38.980  45.060  24.370  1.00  0.00           C
ATOM   4632  HB1 LYS A 941      38.430  44.850  23.430  1.00  0.00           H
ATOM   4633  HB2 LYS A 941      39.860  45.680  24.090  1.00  0.00           H
ATOM   4634  CG  LYS A 941      38.000  45.740  25.380  1.00  0.00           C
ATOM   4635  HG1 LYS A 941      38.550  45.750  26.340  1.00  0.00           H
ATOM   4636  HG2 LYS A 941      37.050  45.180  25.430  1.00  0.00           H
ATOM   4637  CD  LYS A 941      37.540  47.190  25.080  1.00  0.00           C
ATOM   4638  HD1 LYS A 941      37.000  47.620  25.960  1.00  0.00           H
ATOM   4639  HD2 LYS A 941      36.740  47.260  24.300  1.00  0.00           H
ATOM   4640  CE  LYS A 941      38.710  48.170  24.810  1.00  0.00           C
ATOM   4641  HE1 LYS A 941      39.310  47.770  23.970  1.00  0.00           H
ATOM   4642  HE2 LYS A 941      39.220  48.060  25.790  1.00  0.00           H
ATOM   4643  NZ  LYS A 941      38.320  49.570  24.590  1.00  0.00           N
ATOM   4644  HZ1 LYS A 941      39.070  50.280  24.450  1.00  0.00           H
ATOM   4645  HZ2 LYS A 941      37.780  49.930  25.390  1.00  0.00           H
ATOM   4646  HZ3 LYS A 941      37.720  49.500  23.740  1.00  0.00           H
ATOM   4647  C   LYS A 941      40.290  43.020  23.840  1.00  0.00           C
ATOM   4648  O   LYS A 941      39.670  42.320  23.020  1.00  0.00           O
ATOM   4649  N   GLU A 942      41.620  43.070  23.960  1.00  0.00           N
ATOM   4650  HN  GLU A 942      41.910  43.530  24.800  1.00  0.00           H
ATOM   4651  CA  GLU A 942      42.540  42.660  22.930  1.00  0.00           C
ATOM   4652  HA  GLU A 942      42.250  43.170  22.020  1.00  0.00           H
ATOM   4653  CB  GLU A 942      43.940  43.080  23.280  1.00  0.00           C
ATOM   4654  HB1 GLU A 942      44.700  42.500  22.730  1.00  0.00           H
ATOM   4655  HB2 GLU A 942      44.130  42.680  24.300  1.00  0.00           H
ATOM   4656  CG  GLU A 942      44.190  44.550  23.120  1.00  0.00           C
ATOM   4657  HG1 GLU A 942      43.320  45.150  23.440  1.00  0.00           H
ATOM   4658  HG2 GLU A 942      44.580  44.840  22.120  1.00  0.00           H
ATOM   4659  CD  GLU A 942      45.340  45.030  24.040  1.00  0.00           C
ATOM   4660  OE1 GLU A 942      46.400  44.390  24.020  1.00  0.00           O
ATOM   4661  OE2 GLU A 942      45.050  46.030  24.830  1.00  0.00           O
ATOM   4662  C   GLU A 942      42.600  41.120  22.880  1.00  0.00           C
ATOM   4663  O   GLU A 942      43.050  40.560  21.890  1.00  0.00           O
ATOM   4664  N   HSD A 943      42.070  40.410  23.850  1.00  0.00           N
ATOM   4665  HN  HSD A 943      41.390  40.880  24.390  1.00  0.00           H
ATOM   4666  CA  HSD A 943      42.270  39.010  24.010  1.00  0.00           C
ATOM   4667  HA  HSD A 943      42.620  38.550  23.080  1.00  0.00           H
ATOM   4668  CB  HSD A 943      43.280  38.740  25.130  1.00  0.00           C
ATOM   4669  HB1 HSD A 943      43.530  37.660  25.070  1.00  0.00           H
ATOM   4670  HB2 HSD A 943      42.770  38.990  26.070  1.00  0.00           H
ATOM   4671  ND1 HSD A 943      45.380  39.580  23.950  1.00  0.00           N
ATOM   4672  HD1 HSD A 943      45.240  39.120  23.080  1.00  0.00           H
ATOM   4673  CG  HSD A 943      44.560  39.510  25.040  1.00  0.00           C
ATOM   4674  CE1 HSD A 943      46.550  40.230  24.370  1.00  0.00           C
ATOM   4675  HE1 HSD A 943      47.400  40.440  23.710  1.00  0.00           H
ATOM   4676  NE2 HSD A 943      46.500  40.560  25.640  1.00  0.00           N
ATOM   4677  CD2 HSD A 943      45.230  40.170  26.080  1.00  0.00           C
ATOM   4678  HD2 HSD A 943      44.800  40.320  27.060  1.00  0.00           H
ATOM   4679  C   HSD A 943      40.940  38.360  24.400  1.00  0.00           C
ATOM   4680  O   HSD A 943      40.040  39.080  24.810  1.00  0.00           O
ATOM   4681  N   LYS A 944      40.770  37.040  24.240  1.00  0.00           N
ATOM   4682  HN  LYS A 944      41.440  36.370  23.930  1.00  0.00           H
ATOM   4683  CA  LYS A 944      39.490  36.410  24.500  1.00  0.00           C
ATOM   4684  HA  LYS A 944      38.780  37.090  24.930  1.00  0.00           H
ATOM   4685  CB  LYS A 944      38.990  35.730  23.230  1.00  0.00           C
ATOM   4686  HB1 LYS A 944      38.090  35.060  23.260  1.00  0.00           H
ATOM   4687  HB2 LYS A 944      39.860  35.230  22.750  1.00  0.00           H
ATOM   4688  CG  LYS A 944      38.600  36.660  22.100  1.00  0.00           C
ATOM   4689  HG1 LYS A 944      38.440  36.020  21.210  1.00  0.00           H
ATOM   4690  HG2 LYS A 944      39.420  37.390  22.030  1.00  0.00           H
ATOM   4691  CD  LYS A 944      37.340  37.530  22.380  1.00  0.00           C
ATOM   4692  HD1 LYS A 944      37.640  38.340  23.070  1.00  0.00           H
ATOM   4693  HD2 LYS A 944      36.500  36.940  22.830  1.00  0.00           H
ATOM   4694  CE  LYS A 944      36.730  38.200  21.110  1.00  0.00           C
ATOM   4695  HE1 LYS A 944      37.440  38.720  20.420  1.00  0.00           H
ATOM   4696  HE2 LYS A 944      36.010  38.930  21.520  1.00  0.00           H
ATOM   4697  NZ  LYS A 944      36.060  37.270  20.250  1.00  0.00           N
ATOM   4698  HZ1 LYS A 944      35.390  36.680  20.790  1.00  0.00           H
ATOM   4699  HZ2 LYS A 944      36.750  36.630  19.810  1.00  0.00           H
ATOM   4700  HZ3 LYS A 944      35.510  37.710  19.480  1.00  0.00           H
ATOM   4701  C   LYS A 944      39.620  35.390  25.590  1.00  0.00           C
ATOM   4702  O   LYS A 944      40.640  34.650  25.680  1.00  0.00           O
ATOM   4703  N   LEU A 945      38.720  35.430  26.610  1.00  0.00           N
ATOM   4704  HN  LEU A 945      37.940  36.050  26.650  1.00  0.00           H
ATOM   4705  CA  LEU A 945      38.730  34.420  27.640  1.00  0.00           C
ATOM   4706  HA  LEU A 945      39.770  34.210  27.890  1.00  0.00           H
ATOM   4707  CB  LEU A 945      37.920  34.760  28.890  1.00  0.00           C
ATOM   4708  HB1 LEU A 945      37.950  33.910  29.610  1.00  0.00           H
ATOM   4709  HB2 LEU A 945      36.850  34.920  28.610  1.00  0.00           H
ATOM   4710  CG  LEU A 945      38.380  36.070  29.650  1.00  0.00           C
ATOM   4711  HG  LEU A 945      38.150  36.910  28.980  1.00  0.00           H
ATOM   4712  CD1 LEU A 945      37.600  36.250  30.970  1.00  0.00           C
ATOM   4713 HD11 LEU A 945      37.710  37.290  31.350  1.00  0.00           H
ATOM   4714 HD12 LEU A 945      37.920  35.570  31.770  1.00  0.00           H
ATOM   4715 HD13 LEU A 945      36.500  36.100  30.860  1.00  0.00           H
ATOM   4716  CD2 LEU A 945      39.900  36.080  30.040  1.00  0.00           C
ATOM   4717 HD21 LEU A 945      40.410  35.660  29.150  1.00  0.00           H
ATOM   4718 HD22 LEU A 945      40.050  35.360  30.880  1.00  0.00           H
ATOM   4719 HD23 LEU A 945      40.310  37.100  30.250  1.00  0.00           H
ATOM   4720  C   LEU A 945      38.300  32.980  27.190  1.00  0.00           C
ATOM   4721  O   LEU A 945      37.580  32.830  26.180  1.00  0.00           O
ATOM   4722  N   LYS A 946      38.790  31.830  27.810  1.00  0.00           N
ATOM   4723  HN  LYS A 946      39.480  31.910  28.520  1.00  0.00           H
ATOM   4724  CA  LYS A 946      38.490  30.440  27.380  1.00  0.00           C
ATOM   4725  HA  LYS A 946      37.780  30.550  26.560  1.00  0.00           H
ATOM   4726  CB  LYS A 946      39.740  29.620  26.920  1.00  0.00           C
ATOM   4727  HB1 LYS A 946      39.360  28.840  26.220  1.00  0.00           H
ATOM   4728  HB2 LYS A 946      40.220  29.200  27.830  1.00  0.00           H
ATOM   4729  CG  LYS A 946      40.730  30.430  26.130  1.00  0.00           C
ATOM   4730  HG1 LYS A 946      41.220  31.160  26.820  1.00  0.00           H
ATOM   4731  HG2 LYS A 946      40.220  31.180  25.490  1.00  0.00           H
ATOM   4732  CD  LYS A 946      41.830  29.580  25.420  1.00  0.00           C
ATOM   4733  HD1 LYS A 946      42.470  30.250  24.810  1.00  0.00           H
ATOM   4734  HD2 LYS A 946      41.380  28.880  24.690  1.00  0.00           H
ATOM   4735  CE  LYS A 946      42.700  28.730  26.320  1.00  0.00           C
ATOM   4736  HE1 LYS A 946      42.070  28.010  26.900  1.00  0.00           H
ATOM   4737  HE2 LYS A 946      43.370  29.310  26.990  1.00  0.00           H
ATOM   4738  NZ  LYS A 946      43.670  28.020  25.430  1.00  0.00           N
ATOM   4739  HZ1 LYS A 946      44.380  27.510  26.000  1.00  0.00           H
ATOM   4740  HZ2 LYS A 946      44.190  28.710  24.850  1.00  0.00           H
ATOM   4741  HZ3 LYS A 946      43.290  27.290  24.790  1.00  0.00           H
ATOM   4742  C   LYS A 946      37.860  29.630  28.480  1.00  0.00           C
ATOM   4743  O   LYS A 946      37.330  28.510  28.250  1.00  0.00           O
ATOM   4744  N   LYS A 947      37.660  30.260  29.670  1.00  0.00           N
ATOM   4745  HN  LYS A 947      38.130  31.110  29.920  1.00  0.00           H
ATOM   4746  CA  LYS A 947      36.750  29.710  30.730  1.00  0.00           C
ATOM   4747  HA  LYS A 947      36.150  28.920  30.310  1.00  0.00           H
ATOM   4748  CB  LYS A 947      37.620  29.140  31.860  1.00  0.00           C
ATOM   4749  HB1 LYS A 947      37.000  28.760  32.700  1.00  0.00           H
ATOM   4750  HB2 LYS A 947      38.280  29.930  32.270  1.00  0.00           H
ATOM   4751  CG  LYS A 947      38.330  27.820  31.380  1.00  0.00           C
ATOM   4752  HG1 LYS A 947      39.360  27.970  30.980  1.00  0.00           H
ATOM   4753  HG2 LYS A 947      37.700  27.390  30.570  1.00  0.00           H
ATOM   4754  CD  LYS A 947      38.590  26.840  32.550  1.00  0.00           C
ATOM   4755  HD1 LYS A 947      37.570  26.540  32.890  1.00  0.00           H
ATOM   4756  HD2 LYS A 947      39.120  27.430  33.330  1.00  0.00           H
ATOM   4757  CE  LYS A 947      39.440  25.670  32.150  1.00  0.00           C
ATOM   4758  HE1 LYS A 947      40.200  26.030  31.430  1.00  0.00           H
ATOM   4759  HE2 LYS A 947      38.840  24.970  31.530  1.00  0.00           H
ATOM   4760  NZ  LYS A 947      39.970  24.940  33.360  1.00  0.00           N
ATOM   4761  HZ1 LYS A 947      39.410  24.090  33.490  1.00  0.00           H
ATOM   4762  HZ2 LYS A 947      39.930  25.590  34.180  1.00  0.00           H
ATOM   4763  HZ3 LYS A 947      40.950  24.610  33.270  1.00  0.00           H
ATOM   4764  C   LYS A 947      35.770  30.730  31.070  1.00  0.00           C
ATOM   4765  O   LYS A 947      34.570  30.410  31.270  1.00  0.00           O
ATOM   4766  N   GLY A 948      36.240  32.070  31.260  1.00  0.00           N
ATOM   4767  HN  GLY A 948      37.220  32.230  31.210  1.00  0.00           H
ATOM   4768  CA  GLY A 948      35.320  33.240  31.480  1.00  0.00           C
ATOM   4769  HA1 GLY A 948      34.340  33.030  31.070  1.00  0.00           H
ATOM   4770  HA2 GLY A 948      35.650  34.200  31.110  1.00  0.00           H
ATOM   4771  C   GLY A 948      35.230  33.500  33.020  1.00  0.00           C
ATOM   4772  O   GLY A 948      35.670  32.680  33.780  1.00  0.00           O
ATOM   4773  N   ALA A 949      34.500  34.610  33.360  1.00  0.00           N
ATOM   4774  HN  ALA A 949      33.990  35.100  32.670  1.00  0.00           H
ATOM   4775  CA  ALA A 949      34.580  35.130  34.690  1.00  0.00           C
ATOM   4776  HA  ALA A 949      34.610  34.350  35.440  1.00  0.00           H
ATOM   4777  CB  ALA A 949      35.780  36.160  34.900  1.00  0.00           C
ATOM   4778  HB1 ALA A 949      36.760  35.630  34.760  1.00  0.00           H
ATOM   4779  HB2 ALA A 949      35.700  36.630  35.900  1.00  0.00           H
ATOM   4780  HB3 ALA A 949      35.770  36.930  34.100  1.00  0.00           H
ATOM   4781  C   ALA A 949      33.330  35.900  34.890  1.00  0.00           C
ATOM   4782  O   ALA A 949      32.660  36.300  33.870  1.00  0.00           O
ATOM   4783  N   GLY A 950      32.860  36.050  36.160  1.00  0.00           N
ATOM   4784  HN  GLY A 950      33.470  35.720  36.870  1.00  0.00           H
ATOM   4785  CA  GLY A 950      31.700  36.810  36.610  1.00  0.00           C
ATOM   4786  HA1 GLY A 950      31.620  36.790  37.690  1.00  0.00           H
ATOM   4787  HA2 GLY A 950      30.790  36.440  36.160  1.00  0.00           H
ATOM   4788  C   GLY A 950      31.680  38.270  36.180  1.00  0.00           C
ATOM   4789  O   GLY A 950      32.690  38.920  36.020  1.00  0.00           O
ATOM   4790  N   TYR A 951      30.530  38.890  35.690  1.00  0.00           N
ATOM   4791  HN  TYR A 951      29.710  38.320  35.680  1.00  0.00           H
ATOM   4792  CA  TYR A 951      30.350  40.240  35.250  1.00  0.00           C
ATOM   4793  HA  TYR A 951      30.990  40.420  34.390  1.00  0.00           H
ATOM   4794  CB  TYR A 951      28.870  40.380  34.670  1.00  0.00           C
ATOM   4795  HB1 TYR A 951      28.150  40.070  35.460  1.00  0.00           H
ATOM   4796  HB2 TYR A 951      28.670  39.680  33.840  1.00  0.00           H
ATOM   4797  CG  TYR A 951      28.500  41.760  34.150  1.00  0.00           C
ATOM   4798  CD1 TYR A 951      27.430  42.420  34.780  1.00  0.00           C
ATOM   4799  HD1 TYR A 951      26.870  41.870  35.520  1.00  0.00           H
ATOM   4800  CE1 TYR A 951      27.060  43.680  34.420  1.00  0.00           C
ATOM   4801  HE1 TYR A 951      26.260  44.200  34.910  1.00  0.00           H
ATOM   4802  CZ  TYR A 951      27.810  44.370  33.410  1.00  0.00           C
ATOM   4803  OH  TYR A 951      27.300  45.630  33.100  1.00  0.00           O
ATOM   4804  HH  TYR A 951      26.690  45.800  33.830  1.00  0.00           H
ATOM   4805  CD2 TYR A 951      29.270  42.510  33.290  1.00  0.00           C
ATOM   4806  HD2 TYR A 951      30.110  42.050  32.800  1.00  0.00           H
ATOM   4807  CE2 TYR A 951      28.920  43.820  32.860  1.00  0.00           C
ATOM   4808  HE2 TYR A 951      29.560  44.440  32.250  1.00  0.00           H
ATOM   4809  C   TYR A 951      30.640  41.300  36.290  1.00  0.00           C
ATOM   4810  O   TYR A 951      31.480  42.150  36.050  1.00  0.00           O
ATOM   4811  N   HSD A 952      29.940  41.250  37.450  1.00  0.00           N
ATOM   4812  HN  HSD A 952      29.150  40.650  37.540  1.00  0.00           H
ATOM   4813  CA  HSD A 952      30.210  42.100  38.590  1.00  0.00           C
ATOM   4814  HA  HSD A 952      31.230  42.430  38.610  1.00  0.00           H
ATOM   4815  CB  HSD A 952      29.280  43.320  38.630  1.00  0.00           C
ATOM   4816  HB1 HSD A 952      29.710  43.980  37.850  1.00  0.00           H
ATOM   4817  HB2 HSD A 952      29.330  43.820  39.630  1.00  0.00           H
ATOM   4818  ND1 HSD A 952      26.930  43.890  37.830  1.00  0.00           N
ATOM   4819  HD1 HSD A 952      27.260  44.740  37.410  1.00  0.00           H
ATOM   4820  CG  HSD A 952      27.800  43.000  38.400  1.00  0.00           C
ATOM   4821  CE1 HSD A 952      25.710  43.420  37.860  1.00  0.00           C
ATOM   4822  HE1 HSD A 952      24.750  43.910  37.690  1.00  0.00           H
ATOM   4823  NE2 HSD A 952      25.760  42.210  38.530  1.00  0.00           N
ATOM   4824  CD2 HSD A 952      27.070  41.940  38.790  1.00  0.00           C
ATOM   4825  HD2 HSD A 952      27.420  41.060  39.310  1.00  0.00           H
ATOM   4826  C   HSD A 952      30.210  41.370  39.840  1.00  0.00           C
ATOM   4827  O   HSD A 952      30.070  41.940  40.950  1.00  0.00           O
ATOM   4828  N   LEU A 953      30.360  40.080  39.800  1.00  0.00           N
ATOM   4829  HN  LEU A 953      30.330  39.720  38.860  1.00  0.00           H
ATOM   4830  CA  LEU A 953      30.390  39.080  40.780  1.00  0.00           C
ATOM   4831  HA  LEU A 953      29.520  39.230  41.410  1.00  0.00           H
ATOM   4832  CB  LEU A 953      30.380  37.620  40.180  1.00  0.00           C
ATOM   4833  HB1 LEU A 953      31.430  37.420  39.860  1.00  0.00           H
ATOM   4834  HB2 LEU A 953      29.680  37.690  39.330  1.00  0.00           H
ATOM   4835  CG  LEU A 953      30.100  36.560  41.220  1.00  0.00           C
ATOM   4836  HG  LEU A 953      30.750  36.770  42.090  1.00  0.00           H
ATOM   4837  CD1 LEU A 953      28.680  36.510  41.720  1.00  0.00           C
ATOM   4838 HD11 LEU A 953      28.400  35.690  42.420  1.00  0.00           H
ATOM   4839 HD12 LEU A 953      27.960  36.280  40.900  1.00  0.00           H
ATOM   4840 HD13 LEU A 953      28.340  37.410  42.280  1.00  0.00           H
ATOM   4841  CD2 LEU A 953      30.560  35.200  40.620  1.00  0.00           C
ATOM   4842 HD21 LEU A 953      29.840  34.850  39.850  1.00  0.00           H
ATOM   4843 HD22 LEU A 953      30.710  34.470  41.440  1.00  0.00           H
ATOM   4844 HD23 LEU A 953      31.520  35.400  40.120  1.00  0.00           H
ATOM   4845  C   LEU A 953      31.400  39.300  41.820  1.00  0.00           C
ATOM   4846  O   LEU A 953      31.220  38.990  43.000  1.00  0.00           O
ATOM   4847  N   ASP A 954      32.600  39.820  41.360  1.00  0.00           N
ATOM   4848  HN  ASP A 954      32.700  40.060  40.410  1.00  0.00           H
ATOM   4849  CA  ASP A 954      33.710  40.230  42.210  1.00  0.00           C
ATOM   4850  HA  ASP A 954      34.110  39.360  42.700  1.00  0.00           H
ATOM   4851  CB  ASP A 954      34.780  40.930  41.360  1.00  0.00           C
ATOM   4852  HB1 ASP A 954      35.010  40.300  40.470  1.00  0.00           H
ATOM   4853  HB2 ASP A 954      35.770  41.100  41.850  1.00  0.00           H
ATOM   4854  CG  ASP A 954      34.370  42.340  40.760  1.00  0.00           C
ATOM   4855  OD1 ASP A 954      33.390  42.600  40.170  1.00  0.00           O
ATOM   4856  OD2 ASP A 954      35.200  43.400  41.290  1.00  0.00           O
ATOM   4857  HD2 ASP A 954      34.830  44.250  41.060  1.00  0.00           H
ATOM   4858  C   ASP A 954      33.160  41.170  43.370  1.00  0.00           C
ATOM   4859  O   ASP A 954      33.610  41.040  44.500  1.00  0.00           O
ATOM   4860  N   LEU A 955      32.260  42.190  43.150  1.00  0.00           N
ATOM   4861  HN  LEU A 955      32.000  42.310  42.190  1.00  0.00           H
ATOM   4862  CA  LEU A 955      31.880  43.230  44.090  1.00  0.00           C
ATOM   4863  HA  LEU A 955      32.720  43.400  44.750  1.00  0.00           H
ATOM   4864  CB  LEU A 955      31.320  44.420  43.340  1.00  0.00           C
ATOM   4865  HB1 LEU A 955      30.510  43.890  42.800  1.00  0.00           H
ATOM   4866  HB2 LEU A 955      32.100  44.700  42.610  1.00  0.00           H
ATOM   4867  CG  LEU A 955      30.940  45.580  44.210  1.00  0.00           C
ATOM   4868  HG  LEU A 955      30.250  45.160  44.980  1.00  0.00           H
ATOM   4869  CD1 LEU A 955      32.180  46.160  44.920  1.00  0.00           C
ATOM   4870 HD11 LEU A 955      31.790  46.960  45.580  1.00  0.00           H
ATOM   4871 HD12 LEU A 955      32.880  46.540  44.130  1.00  0.00           H
ATOM   4872 HD13 LEU A 955      32.690  45.480  45.630  1.00  0.00           H
ATOM   4873  CD2 LEU A 955      30.170  46.620  43.400  1.00  0.00           C
ATOM   4874 HD21 LEU A 955      29.150  46.180  43.350  1.00  0.00           H
ATOM   4875 HD22 LEU A 955      30.710  46.710  42.440  1.00  0.00           H
ATOM   4876 HD23 LEU A 955      30.240  47.650  43.810  1.00  0.00           H
ATOM   4877  C   LEU A 955      30.820  42.660  45.020  1.00  0.00           C
ATOM   4878  O   LEU A 955      30.890  42.990  46.220  1.00  0.00           O
ATOM   4879  N   LEU A 956      30.080  41.570  44.620  1.00  0.00           N
ATOM   4880  HN  LEU A 956      30.210  41.420  43.650  1.00  0.00           H
ATOM   4881  CA  LEU A 956      29.280  40.680  45.410  1.00  0.00           C
ATOM   4882  HA  LEU A 956      28.590  41.210  46.060  1.00  0.00           H
ATOM   4883  CB  LEU A 956      28.380  39.740  44.510  1.00  0.00           C
ATOM   4884  HB1 LEU A 956      29.040  38.960  44.050  1.00  0.00           H
ATOM   4885  HB2 LEU A 956      27.920  40.170  43.590  1.00  0.00           H
ATOM   4886  CG  LEU A 956      27.300  38.870  45.260  1.00  0.00           C
ATOM   4887  HG  LEU A 956      27.770  38.560  46.230  1.00  0.00           H
ATOM   4888  CD1 LEU A 956      26.120  39.730  45.660  1.00  0.00           C
ATOM   4889 HD11 LEU A 956      25.540  39.290  46.490  1.00  0.00           H
ATOM   4890 HD12 LEU A 956      25.400  39.950  44.840  1.00  0.00           H
ATOM   4891 HD13 LEU A 956      26.520  40.710  46.010  1.00  0.00           H
ATOM   4892  CD2 LEU A 956      26.900  37.490  44.660  1.00  0.00           C
ATOM   4893 HD21 LEU A 956      26.290  37.490  43.730  1.00  0.00           H
ATOM   4894 HD22 LEU A 956      26.200  37.110  45.430  1.00  0.00           H
ATOM   4895 HD23 LEU A 956      27.730  36.750  44.580  1.00  0.00           H
ATOM   4896  C   LEU A 956      30.140  39.810  46.340  1.00  0.00           C
ATOM   4897  O   LEU A 956      29.800  39.690  47.510  1.00  0.00           O
ATOM   4898  N   MET A 957      31.230  39.180  45.850  1.00  0.00           N
ATOM   4899  HN  MET A 957      31.490  39.280  44.900  1.00  0.00           H
ATOM   4900  CA  MET A 957      32.020  38.280  46.650  1.00  0.00           C
ATOM   4901  HA  MET A 957      31.310  37.690  47.220  1.00  0.00           H
ATOM   4902  CB  MET A 957      32.950  37.350  45.760  1.00  0.00           C
ATOM   4903  HB1 MET A 957      33.640  36.750  46.390  1.00  0.00           H
ATOM   4904  HB2 MET A 957      33.560  37.980  45.090  1.00  0.00           H
ATOM   4905  CG  MET A 957      32.270  36.360  44.860  1.00  0.00           C
ATOM   4906  HG1 MET A 957      33.060  36.000  44.160  1.00  0.00           H
ATOM   4907  HG2 MET A 957      31.460  36.770  44.210  1.00  0.00           H
ATOM   4908  SD  MET A 957      31.310  35.020  45.780  1.00  0.00           S
ATOM   4909  CE  MET A 957      30.410  34.400  44.290  1.00  0.00           C
ATOM   4910  HE1 MET A 957      29.640  35.130  43.930  1.00  0.00           H
ATOM   4911  HE2 MET A 957      29.920  33.420  44.470  1.00  0.00           H
ATOM   4912  HE3 MET A 957      31.060  34.170  43.420  1.00  0.00           H
ATOM   4913  C   MET A 957      32.780  39.000  47.750  1.00  0.00           C
ATOM   4914  O   MET A 957      32.830  38.470  48.910  1.00  0.00           O
ATOM   4915  N   VAL A 958      33.380  40.190  47.570  1.00  0.00           N
ATOM   4916  HN  VAL A 958      33.480  40.580  46.660  1.00  0.00           H
ATOM   4917  CA  VAL A 958      33.750  41.060  48.660  1.00  0.00           C
ATOM   4918  HA  VAL A 958      34.410  40.540  49.350  1.00  0.00           H
ATOM   4919  CB  VAL A 958      34.480  42.240  48.010  1.00  0.00           C
ATOM   4920  HB  VAL A 958      33.820  42.680  47.230  1.00  0.00           H
ATOM   4921  CG1 VAL A 958      34.750  43.430  48.990  1.00  0.00           C
ATOM   4922 HG11 VAL A 958      35.210  44.220  48.360  1.00  0.00           H
ATOM   4923 HG12 VAL A 958      35.430  43.100  49.800  1.00  0.00           H
ATOM   4924 HG13 VAL A 958      33.770  43.740  49.390  1.00  0.00           H
ATOM   4925  CG2 VAL A 958      35.830  41.820  47.400  1.00  0.00           C
ATOM   4926 HG21 VAL A 958      35.650  41.130  46.550  1.00  0.00           H
ATOM   4927 HG22 VAL A 958      36.510  41.350  48.150  1.00  0.00           H
ATOM   4928 HG23 VAL A 958      36.350  42.720  47.000  1.00  0.00           H
ATOM   4929  C   VAL A 958      32.620  41.490  49.550  1.00  0.00           C
ATOM   4930  O   VAL A 958      32.660  41.400  50.750  1.00  0.00           O
ATOM   4931  N   GLY A 959      31.520  41.980  48.970  1.00  0.00           N
ATOM   4932  HN  GLY A 959      31.520  42.130  47.980  1.00  0.00           H
ATOM   4933  CA  GLY A 959      30.490  42.560  49.790  1.00  0.00           C
ATOM   4934  HA1 GLY A 959      29.710  42.730  49.070  1.00  0.00           H
ATOM   4935  HA2 GLY A 959      30.930  43.390  50.330  1.00  0.00           H
ATOM   4936  C   GLY A 959      29.850  41.720  50.880  1.00  0.00           C
ATOM   4937  O   GLY A 959      29.840  42.100  52.070  1.00  0.00           O
ATOM   4938  N   VAL A 960      29.510  40.480  50.530  1.00  0.00           N
ATOM   4939  HN  VAL A 960      29.340  40.310  49.570  1.00  0.00           H
ATOM   4940  CA  VAL A 960      29.090  39.440  51.430  1.00  0.00           C
ATOM   4941  HA  VAL A 960      28.280  39.830  52.020  1.00  0.00           H
ATOM   4942  CB  VAL A 960      28.660  38.150  50.700  1.00  0.00           C
ATOM   4943  HB  VAL A 960      29.400  37.890  49.920  1.00  0.00           H
ATOM   4944  CG1 VAL A 960      28.320  37.050  51.730  1.00  0.00           C
ATOM   4945 HG11 VAL A 960      29.310  36.690  52.100  1.00  0.00           H
ATOM   4946 HG12 VAL A 960      27.870  36.140  51.270  1.00  0.00           H
ATOM   4947 HG13 VAL A 960      27.650  37.360  52.570  1.00  0.00           H
ATOM   4948  CG2 VAL A 960      27.410  38.490  49.840  1.00  0.00           C
ATOM   4949 HG21 VAL A 960      26.840  37.540  49.660  1.00  0.00           H
ATOM   4950 HG22 VAL A 960      27.740  38.880  48.860  1.00  0.00           H
ATOM   4951 HG23 VAL A 960      26.660  39.150  50.340  1.00  0.00           H
ATOM   4952  C   VAL A 960      30.200  39.130  52.410  1.00  0.00           C
ATOM   4953  O   VAL A 960      29.990  39.210  53.640  1.00  0.00           O
ATOM   4954  N   MET A 961      31.460  39.000  51.940  1.00  0.00           N
ATOM   4955  HN  MET A 961      31.640  39.100  50.960  1.00  0.00           H
ATOM   4956  CA  MET A 961      32.580  38.660  52.850  1.00  0.00           C
ATOM   4957  HA  MET A 961      32.210  37.860  53.470  1.00  0.00           H
ATOM   4958  CB  MET A 961      33.830  38.110  52.110  1.00  0.00           C
ATOM   4959  HB1 MET A 961      34.810  38.280  52.580  1.00  0.00           H
ATOM   4960  HB2 MET A 961      33.950  38.630  51.140  1.00  0.00           H
ATOM   4961  CG  MET A 961      33.670  36.650  51.630  1.00  0.00           C
ATOM   4962  HG1 MET A 961      34.550  36.340  51.020  1.00  0.00           H
ATOM   4963  HG2 MET A 961      32.710  36.460  51.090  1.00  0.00           H
ATOM   4964  SD  MET A 961      33.780  35.460  53.020  1.00  0.00           S
ATOM   4965  CE  MET A 961      31.970  35.210  53.160  1.00  0.00           C
ATOM   4966  HE1 MET A 961      31.620  34.290  53.690  1.00  0.00           H
ATOM   4967  HE2 MET A 961      31.570  34.960  52.160  1.00  0.00           H
ATOM   4968  HE3 MET A 961      31.410  36.110  53.490  1.00  0.00           H
ATOM   4969  C   MET A 961      32.950  39.650  53.880  1.00  0.00           C
ATOM   4970  O   MET A 961      33.180  39.360  55.040  1.00  0.00           O
ATOM   4971  N   LEU A 962      32.880  40.970  53.520  1.00  0.00           N
ATOM   4972  HN  LEU A 962      32.730  41.190  52.570  1.00  0.00           H
ATOM   4973  CA  LEU A 962      33.080  42.030  54.400  1.00  0.00           C
ATOM   4974  HA  LEU A 962      34.070  41.880  54.800  1.00  0.00           H
ATOM   4975  CB  LEU A 962      33.170  43.330  53.630  1.00  0.00           C
ATOM   4976  HB1 LEU A 962      32.170  43.570  53.200  1.00  0.00           H
ATOM   4977  HB2 LEU A 962      33.890  43.030  52.840  1.00  0.00           H
ATOM   4978  CG  LEU A 962      33.750  44.540  54.350  1.00  0.00           C
ATOM   4979  HG  LEU A 962      34.440  44.240  55.160  1.00  0.00           H
ATOM   4980  CD1 LEU A 962      34.550  45.500  53.460  1.00  0.00           C
ATOM   4981 HD11 LEU A 962      34.810  46.410  54.050  1.00  0.00           H
ATOM   4982 HD12 LEU A 962      33.980  45.850  52.570  1.00  0.00           H
ATOM   4983 HD13 LEU A 962      35.450  44.970  53.090  1.00  0.00           H
ATOM   4984  CD2 LEU A 962      32.700  45.370  55.180  1.00  0.00           C
ATOM   4985 HD21 LEU A 962      33.170  46.330  55.490  1.00  0.00           H
ATOM   4986 HD22 LEU A 962      32.550  44.710  56.060  1.00  0.00           H
ATOM   4987 HD23 LEU A 962      31.750  45.580  54.660  1.00  0.00           H
ATOM   4988  C   LEU A 962      32.100  42.070  55.570  1.00  0.00           C
ATOM   4989  O   LEU A 962      32.550  42.340  56.710  1.00  0.00           O
ATOM   4990  N   GLY A 963      30.820  41.710  55.260  1.00  0.00           N
ATOM   4991  HN  GLY A 963      30.660  41.490  54.300  1.00  0.00           H
ATOM   4992  CA  GLY A 963      29.730  41.700  56.300  1.00  0.00           C
ATOM   4993  HA1 GLY A 963      28.700  41.590  55.990  1.00  0.00           H
ATOM   4994  HA2 GLY A 963      29.860  42.630  56.820  1.00  0.00           H
ATOM   4995  C   GLY A 963      30.070  40.680  57.320  1.00  0.00           C
ATOM   4996  O   GLY A 963      29.920  40.870  58.530  1.00  0.00           O
ATOM   4997  N   VAL A 964      30.640  39.500  56.870  1.00  0.00           N
ATOM   4998  HN  VAL A 964      30.880  39.330  55.910  1.00  0.00           H
ATOM   4999  CA  VAL A 964      30.800  38.300  57.640  1.00  0.00           C
ATOM   5000  HA  VAL A 964      29.920  38.300  58.270  1.00  0.00           H
ATOM   5001  CB  VAL A 964      30.860  36.980  56.800  1.00  0.00           C
ATOM   5002  HB  VAL A 964      31.680  37.140  56.070  1.00  0.00           H
ATOM   5003  CG1 VAL A 964      31.130  35.690  57.650  1.00  0.00           C
ATOM   5004 HG11 VAL A 964      31.170  34.790  57.020  1.00  0.00           H
ATOM   5005 HG12 VAL A 964      30.210  35.550  58.260  1.00  0.00           H
ATOM   5006 HG13 VAL A 964      32.000  35.670  58.330  1.00  0.00           H
ATOM   5007  CG2 VAL A 964      29.520  36.790  56.090  1.00  0.00           C
ATOM   5008 HG21 VAL A 964      29.590  36.060  55.260  1.00  0.00           H
ATOM   5009 HG22 VAL A 964      29.220  37.750  55.620  1.00  0.00           H
ATOM   5010 HG23 VAL A 964      28.710  36.410  56.760  1.00  0.00           H
ATOM   5011  C   VAL A 964      32.120  38.460  58.470  1.00  0.00           C
ATOM   5012  O   VAL A 964      32.150  38.120  59.650  1.00  0.00           O
ATOM   5013  N   CYS A 965      33.180  39.030  57.860  1.00  0.00           N
ATOM   5014  HN  CYS A 965      33.120  39.250  56.900  1.00  0.00           H
ATOM   5015  CA  CYS A 965      34.390  39.270  58.600  1.00  0.00           C
ATOM   5016  HA  CYS A 965      34.630  38.360  59.130  1.00  0.00           H
ATOM   5017  CB  CYS A 965      35.550  39.670  57.560  1.00  0.00           C
ATOM   5018  HB1 CYS A 965      36.450  39.820  58.200  1.00  0.00           H
ATOM   5019  HB2 CYS A 965      35.280  40.630  57.070  1.00  0.00           H
ATOM   5020  SG  CYS A 965      35.910  38.390  56.280  1.00  0.00           S
ATOM   5021  HG1 CYS A 965      34.840  38.660  55.560  1.00  0.00           H
ATOM   5022  C   CYS A 965      34.370  40.370  59.690  1.00  0.00           C
ATOM   5023  O   CYS A 965      35.140  40.410  60.600  1.00  0.00           O
ATOM   5024  N   SER A 966      33.360  41.150  59.530  1.00  0.00           N
ATOM   5025  HN  SER A 966      32.780  40.930  58.740  1.00  0.00           H
ATOM   5026  CA  SER A 966      32.870  42.110  60.560  1.00  0.00           C
ATOM   5027  HA  SER A 966      33.700  42.680  60.950  1.00  0.00           H
ATOM   5028  CB  SER A 966      31.720  43.020  60.110  1.00  0.00           C
ATOM   5029  HB1 SER A 966      31.480  43.690  60.960  1.00  0.00           H
ATOM   5030  HB2 SER A 966      30.760  42.530  59.860  1.00  0.00           H
ATOM   5031  OG  SER A 966      32.160  43.750  59.030  1.00  0.00           O
ATOM   5032  HG1 SER A 966      32.300  43.230  58.230  1.00  0.00           H
ATOM   5033  C   SER A 966      32.410  41.390  61.900  1.00  0.00           C
ATOM   5034  O   SER A 966      32.610  41.890  62.970  1.00  0.00           O
ATOM   5035  N   VAL A 967      31.780  40.220  61.770  1.00  0.00           N
ATOM   5036  HN  VAL A 967      31.630  39.880  60.840  1.00  0.00           H
ATOM   5037  CA  VAL A 967      31.370  39.250  62.740  1.00  0.00           C
ATOM   5038  HA  VAL A 967      30.760  39.890  63.350  1.00  0.00           H
ATOM   5039  CB  VAL A 967      30.490  38.070  62.220  1.00  0.00           C
ATOM   5040  HB  VAL A 967      31.170  37.370  61.670  1.00  0.00           H
ATOM   5041  CG1 VAL A 967      29.920  37.410  63.530  1.00  0.00           C
ATOM   5042 HG11 VAL A 967      29.080  36.720  63.300  1.00  0.00           H
ATOM   5043 HG12 VAL A 967      29.580  38.200  64.230  1.00  0.00           H
ATOM   5044 HG13 VAL A 967      30.630  36.760  64.110  1.00  0.00           H
ATOM   5045  CG2 VAL A 967      29.260  38.610  61.380  1.00  0.00           C
ATOM   5046 HG21 VAL A 967      28.600  37.720  61.200  1.00  0.00           H
ATOM   5047 HG22 VAL A 967      29.700  39.060  60.460  1.00  0.00           H
ATOM   5048 HG23 VAL A 967      28.660  39.430  61.820  1.00  0.00           H
ATOM   5049  C   VAL A 967      32.490  38.660  63.600  1.00  0.00           C
ATOM   5050  O   VAL A 967      32.390  38.670  64.840  1.00  0.00           O
ATOM   5051  N   MET A 968      33.630  38.400  62.950  1.00  0.00           N
ATOM   5052  HN  MET A 968      33.580  38.250  61.970  1.00  0.00           H
ATOM   5053  CA  MET A 968      34.830  38.130  63.650  1.00  0.00           C
ATOM   5054  HA  MET A 968      34.590  37.770  64.640  1.00  0.00           H
ATOM   5055  CB  MET A 968      35.530  36.890  62.950  1.00  0.00           C
ATOM   5056  HB1 MET A 968      36.580  37.000  63.290  1.00  0.00           H
ATOM   5057  HB2 MET A 968      35.410  36.950  61.840  1.00  0.00           H
ATOM   5058  CG  MET A 968      35.090  35.530  63.420  1.00  0.00           C
ATOM   5059  HG1 MET A 968      35.050  35.500  64.530  1.00  0.00           H
ATOM   5060  HG2 MET A 968      35.930  34.880  63.090  1.00  0.00           H
[truncated: 6,873,249 more chars]
