# Supplementary material for: CryoEM and computational modeling structural insights into the pH regulator NBCn1
Source: Nat Commun. 2025 Nov 11;16:9932. doi: 10.1038/s41467-025-64868-z (PMC12606367; doi:10.1038/s41467-025-64868-z)
Supplement: Supplementary file 7 — Supplementary Data 5 [file 41467_2025_64868_MOESM7_ESM.zip › 100ns_z_restr_MD_NBCn1_2NaCO3/hNBCn1_IF/z-restr_hNBCn1_IF_2NaCO3_first_step_47.pdb]

REMARK    GENERATED BY TRJCONV
TITLE     Title t= 4100.00000 step= 2050000
REMARK    THIS IS A SIMULATION BOX
CRYST1   93.679   93.679  101.927  90.00  90.00  90.00 P 1           1
MODEL        1
ATOM      1  N   LEU A 585      24.770  38.680  38.840  1.00  0.00           N
ATOM      2  HT1 LEU A 585      23.830  38.420  38.480  1.00  0.00           H
ATOM      3  HT2 LEU A 585      25.540  38.210  38.300  1.00  0.00           H
ATOM      4  HT3 LEU A 585      24.940  39.700  38.840  1.00  0.00           H
ATOM      5  CA  LEU A 585      24.760  38.280  40.300  1.00  0.00           C
ATOM      6  HA  LEU A 585      25.710  38.620  40.670  1.00  0.00           H
ATOM      7  CB  LEU A 585      23.630  38.860  41.190  1.00  0.00           C
ATOM      8  HB1 LEU A 585      23.810  38.450  42.200  1.00  0.00           H
ATOM      9  HB2 LEU A 585      22.600  38.540  40.900  1.00  0.00           H
ATOM     10  CG  LEU A 585      23.670  40.390  41.340  1.00  0.00           C
ATOM     11  HG  LEU A 585      24.720  40.640  41.600  1.00  0.00           H
ATOM     12  CD1 LEU A 585      23.160  41.160  40.110  1.00  0.00           C
ATOM     13 HD11 LEU A 585      23.240  42.260  40.250  1.00  0.00           H
ATOM     14 HD12 LEU A 585      22.140  40.840  39.790  1.00  0.00           H
ATOM     15 HD13 LEU A 585      23.780  41.020  39.200  1.00  0.00           H
ATOM     16  CD2 LEU A 585      22.850  40.790  42.630  1.00  0.00           C
ATOM     17 HD21 LEU A 585      22.930  41.880  42.840  1.00  0.00           H
ATOM     18 HD22 LEU A 585      23.440  40.430  43.490  1.00  0.00           H
ATOM     19 HD23 LEU A 585      21.810  40.380  42.730  1.00  0.00           H
ATOM     20  C   LEU A 585      24.850  36.710  40.390  1.00  0.00           C
ATOM     21  O   LEU A 585      25.920  36.160  40.240  1.00  0.00           O
ATOM     22  N   ILE A 586      23.810  35.990  40.680  1.00  0.00           N
ATOM     23  HN  ILE A 586      22.940  36.450  40.900  1.00  0.00           H
ATOM     24  CA  ILE A 586      23.830  34.490  40.790  1.00  0.00           C
ATOM     25  HA  ILE A 586      24.750  34.330  41.310  1.00  0.00           H
ATOM     26  CB  ILE A 586      22.710  33.870  41.590  1.00  0.00           C
ATOM     27  HB  ILE A 586      22.550  34.580  42.440  1.00  0.00           H
ATOM     28  CG2 ILE A 586      21.400  33.810  40.730  1.00  0.00           C
ATOM     29 HG21 ILE A 586      20.720  33.210  41.380  1.00  0.00           H
ATOM     30 HG22 ILE A 586      21.560  33.170  39.830  1.00  0.00           H
ATOM     31 HG23 ILE A 586      20.870  34.750  40.470  1.00  0.00           H
ATOM     32  CG1 ILE A 586      22.970  32.510  42.160  1.00  0.00           C
ATOM     33 HG11 ILE A 586      23.160  31.830  41.300  1.00  0.00           H
ATOM     34 HG12 ILE A 586      22.000  32.040  42.450  1.00  0.00           H
ATOM     35  CD  ILE A 586      24.010  32.430  43.260  1.00  0.00           C
ATOM     36  HD1 ILE A 586      25.020  32.780  42.930  1.00  0.00           H
ATOM     37  HD2 ILE A 586      24.140  31.370  43.590  1.00  0.00           H
ATOM     38  HD3 ILE A 586      23.680  33.050  44.120  1.00  0.00           H
ATOM     39  C   ILE A 586      24.160  33.770  39.450  1.00  0.00           C
ATOM     40  O   ILE A 586      24.790  32.750  39.340  1.00  0.00           O
ATOM     41  N   LEU A 587      23.730  34.460  38.340  1.00  0.00           N
ATOM     42  HN  LEU A 587      23.250  35.330  38.460  1.00  0.00           H
ATOM     43  CA  LEU A 587      23.940  34.050  36.940  1.00  0.00           C
ATOM     44  HA  LEU A 587      23.560  33.040  36.810  1.00  0.00           H
ATOM     45  CB  LEU A 587      23.240  34.890  35.840  1.00  0.00           C
ATOM     46  HB1 LEU A 587      23.730  35.880  35.730  1.00  0.00           H
ATOM     47  HB2 LEU A 587      22.220  35.070  36.200  1.00  0.00           H
ATOM     48  CG  LEU A 587      23.120  34.200  34.480  1.00  0.00           C
ATOM     49  HG  LEU A 587      24.140  34.010  34.070  1.00  0.00           H
ATOM     50  CD1 LEU A 587      22.470  32.840  34.590  1.00  0.00           C
ATOM     51 HD11 LEU A 587      21.580  32.770  35.250  1.00  0.00           H
ATOM     52 HD12 LEU A 587      23.180  32.020  34.890  1.00  0.00           H
ATOM     53 HD13 LEU A 587      22.070  32.470  33.620  1.00  0.00           H
ATOM     54  CD2 LEU A 587      22.170  35.060  33.660  1.00  0.00           C
ATOM     55 HD21 LEU A 587      21.910  34.620  32.680  1.00  0.00           H
ATOM     56 HD22 LEU A 587      22.660  36.030  33.440  1.00  0.00           H
ATOM     57 HD23 LEU A 587      21.170  35.120  34.130  1.00  0.00           H
ATOM     58  C   LEU A 587      25.400  33.860  36.580  1.00  0.00           C
ATOM     59  O   LEU A 587      25.860  32.850  36.120  1.00  0.00           O
ATOM     60  N   ASP A 588      26.220  34.860  36.990  1.00  0.00           N
ATOM     61  HN  ASP A 588      25.810  35.700  37.330  1.00  0.00           H
ATOM     62  CA  ASP A 588      27.650  34.830  36.940  1.00  0.00           C
ATOM     63  HA  ASP A 588      28.090  34.600  35.980  1.00  0.00           H
ATOM     64  CB  ASP A 588      28.380  36.190  37.420  1.00  0.00           C
ATOM     65  HB1 ASP A 588      29.460  36.230  37.170  1.00  0.00           H
ATOM     66  HB2 ASP A 588      28.240  36.310  38.510  1.00  0.00           H
ATOM     67  CG  ASP A 588      27.660  37.290  36.750  1.00  0.00           C
ATOM     68  OD1 ASP A 588      26.750  37.870  37.450  1.00  0.00           O
ATOM     69  OD2 ASP A 588      27.920  37.630  35.540  1.00  0.00           O
ATOM     70  C   ASP A 588      28.260  33.690  37.670  1.00  0.00           C
ATOM     71  O   ASP A 588      29.140  32.960  37.170  1.00  0.00           O
ATOM     72  N   ILE A 589      27.830  33.390  38.940  1.00  0.00           N
ATOM     73  HN  ILE A 589      27.080  33.870  39.380  1.00  0.00           H
ATOM     74  CA  ILE A 589      28.310  32.190  39.660  1.00  0.00           C
ATOM     75  HA  ILE A 589      29.380  32.120  39.730  1.00  0.00           H
ATOM     76  CB  ILE A 589      27.710  32.250  41.080  1.00  0.00           C
ATOM     77  HB  ILE A 589      26.640  32.540  41.050  1.00  0.00           H
ATOM     78  CG2 ILE A 589      27.690  30.950  41.870  1.00  0.00           C
ATOM     79 HG21 ILE A 589      27.120  30.890  42.810  1.00  0.00           H
ATOM     80 HG22 ILE A 589      28.730  30.750  42.200  1.00  0.00           H
ATOM     81 HG23 ILE A 589      27.420  30.050  41.290  1.00  0.00           H
ATOM     82  CG1 ILE A 589      28.440  33.440  41.810  1.00  0.00           C
ATOM     83 HG11 ILE A 589      28.470  34.390  41.240  1.00  0.00           H
ATOM     84 HG12 ILE A 589      29.500  33.130  41.960  1.00  0.00           H
ATOM     85  CD  ILE A 589      27.860  33.770  43.250  1.00  0.00           C
ATOM     86  HD1 ILE A 589      26.880  34.280  43.110  1.00  0.00           H
ATOM     87  HD2 ILE A 589      28.530  34.570  43.650  1.00  0.00           H
ATOM     88  HD3 ILE A 589      27.700  32.940  43.960  1.00  0.00           H
ATOM     89  C   ILE A 589      27.880  30.920  38.960  1.00  0.00           C
ATOM     90  O   ILE A 589      28.690  30.040  38.630  1.00  0.00           O
ATOM     91  N   LYS A 590      26.580  30.790  38.540  1.00  0.00           N
ATOM     92  HN  LYS A 590      25.870  31.450  38.790  1.00  0.00           H
ATOM     93  CA  LYS A 590      26.150  29.650  37.740  1.00  0.00           C
ATOM     94  HA  LYS A 590      26.050  28.720  38.270  1.00  0.00           H
ATOM     95  CB  LYS A 590      24.610  29.930  37.420  1.00  0.00           C
ATOM     96  HB1 LYS A 590      24.300  29.390  36.500  1.00  0.00           H
ATOM     97  HB2 LYS A 590      24.480  31.010  37.250  1.00  0.00           H
ATOM     98  CG  LYS A 590      23.610  29.560  38.520  1.00  0.00           C
ATOM     99  HG1 LYS A 590      23.920  30.020  39.480  1.00  0.00           H
ATOM    100  HG2 LYS A 590      23.550  28.460  38.640  1.00  0.00           H
ATOM    101  CD  LYS A 590      22.250  30.170  38.230  1.00  0.00           C
ATOM    102  HD1 LYS A 590      22.270  31.280  38.310  1.00  0.00           H
ATOM    103  HD2 LYS A 590      21.560  29.720  38.980  1.00  0.00           H
ATOM    104  CE  LYS A 590      21.700  29.780  36.830  1.00  0.00           C
ATOM    105  HE1 LYS A 590      21.610  28.680  36.790  1.00  0.00           H
ATOM    106  HE2 LYS A 590      22.310  30.000  35.920  1.00  0.00           H
ATOM    107  NZ  LYS A 590      20.350  30.320  36.600  1.00  0.00           N
ATOM    108  HZ1 LYS A 590      20.250  31.280  36.970  1.00  0.00           H
ATOM    109  HZ2 LYS A 590      19.640  29.720  37.080  1.00  0.00           H
ATOM    110  HZ3 LYS A 590      20.170  30.350  35.580  1.00  0.00           H
ATOM    111  C   LYS A 590      26.720  29.360  36.420  1.00  0.00           C
ATOM    112  O   LYS A 590      27.040  28.230  36.130  1.00  0.00           O
ATOM    113  N   ARG A 591      27.020  30.260  35.520  1.00  0.00           N
ATOM    114  HN  ARG A 591      26.680  31.190  35.670  1.00  0.00           H
ATOM    115  CA  ARG A 591      27.550  30.000  34.170  1.00  0.00           C
ATOM    116  HA  ARG A 591      26.910  29.240  33.730  1.00  0.00           H
ATOM    117  CB  ARG A 591      27.370  31.160  33.140  1.00  0.00           C
ATOM    118  HB1 ARG A 591      27.960  30.880  32.240  1.00  0.00           H
ATOM    119  HB2 ARG A 591      27.670  32.140  33.570  1.00  0.00           H
ATOM    120  CG  ARG A 591      25.880  31.420  32.610  1.00  0.00           C
ATOM    121  HG1 ARG A 591      25.260  31.460  33.530  1.00  0.00           H
ATOM    122  HG2 ARG A 591      25.620  30.490  32.080  1.00  0.00           H
ATOM    123  CD  ARG A 591      25.660  32.660  31.680  1.00  0.00           C
ATOM    124  HD1 ARG A 591      26.300  32.750  30.780  1.00  0.00           H
ATOM    125  HD2 ARG A 591      25.960  33.400  32.450  1.00  0.00           H
ATOM    126  NE  ARG A 591      24.190  32.770  31.270  1.00  0.00           N
ATOM    127  HE  ARG A 591      23.570  31.990  31.200  1.00  0.00           H
ATOM    128  CZ  ARG A 591      23.720  33.780  30.590  1.00  0.00           C
ATOM    129  NH1 ARG A 591      24.490  34.670  30.070  1.00  0.00           N
ATOM    130 HH11 ARG A 591      25.480  34.610  30.200  1.00  0.00           H
ATOM    131 HH12 ARG A 591      24.140  35.020  29.200  1.00  0.00           H
ATOM    132  NH2 ARG A 591      22.430  33.770  30.270  1.00  0.00           N
ATOM    133 HH21 ARG A 591      22.120  34.670  29.930  1.00  0.00           H
ATOM    134 HH22 ARG A 591      21.850  33.100  30.740  1.00  0.00           H
ATOM    135  C   ARG A 591      29.020  29.570  34.220  1.00  0.00           C
ATOM    136  O   ARG A 591      29.530  28.920  33.310  1.00  0.00           O
ATOM    137  N   LYS A 592      29.690  29.800  35.290  1.00  0.00           N
ATOM    138  HN  LYS A 592      29.370  30.340  36.060  1.00  0.00           H
ATOM    139  CA  LYS A 592      31.000  29.260  35.580  1.00  0.00           C
ATOM    140  HA  LYS A 592      31.450  28.770  34.720  1.00  0.00           H
ATOM    141  CB  LYS A 592      31.960  30.290  36.130  1.00  0.00           C
ATOM    142  HB1 LYS A 592      32.980  29.930  36.420  1.00  0.00           H
ATOM    143  HB2 LYS A 592      31.610  30.760  37.080  1.00  0.00           H
ATOM    144  CG  LYS A 592      32.290  31.430  35.100  1.00  0.00           C
ATOM    145  HG1 LYS A 592      32.950  32.110  35.690  1.00  0.00           H
ATOM    146  HG2 LYS A 592      31.340  31.890  34.750  1.00  0.00           H
ATOM    147  CD  LYS A 592      33.190  31.060  33.830  1.00  0.00           C
ATOM    148  HD1 LYS A 592      32.820  30.110  33.380  1.00  0.00           H
ATOM    149  HD2 LYS A 592      34.120  30.740  34.330  1.00  0.00           H
ATOM    150  CE  LYS A 592      33.370  32.080  32.730  1.00  0.00           C
ATOM    151  HE1 LYS A 592      34.160  31.660  32.070  1.00  0.00           H
ATOM    152  HE2 LYS A 592      33.600  33.110  33.070  1.00  0.00           H
ATOM    153  NZ  LYS A 592      32.170  32.090  31.850  1.00  0.00           N
ATOM    154  HZ1 LYS A 592      32.530  32.530  30.990  1.00  0.00           H
ATOM    155  HZ2 LYS A 592      31.450  32.740  32.220  1.00  0.00           H
ATOM    156  HZ3 LYS A 592      31.880  31.100  31.640  1.00  0.00           H
ATOM    157  C   LYS A 592      31.000  28.070  36.610  1.00  0.00           C
ATOM    158  O   LYS A 592      32.090  27.550  36.960  1.00  0.00           O
ATOM    159  N   ALA A 593      29.820  27.660  37.120  1.00  0.00           N
ATOM    160  HN  ALA A 593      28.980  27.980  36.680  1.00  0.00           H
ATOM    161  CA  ALA A 593      29.690  26.760  38.270  1.00  0.00           C
ATOM    162  HA  ALA A 593      30.340  27.160  39.040  1.00  0.00           H
ATOM    163  CB  ALA A 593      28.270  26.810  38.760  1.00  0.00           C
ATOM    164  HB1 ALA A 593      28.070  27.760  39.320  1.00  0.00           H
ATOM    165  HB2 ALA A 593      28.090  25.970  39.450  1.00  0.00           H
ATOM    166  HB3 ALA A 593      27.570  26.850  37.900  1.00  0.00           H
ATOM    167  C   ALA A 593      30.150  25.320  38.040  1.00  0.00           C
ATOM    168  O   ALA A 593      30.950  24.890  38.910  1.00  0.00           O
ATOM    169  N   PRO A 594      29.810  24.470  37.010  1.00  0.00           N
ATOM    170  CD  PRO A 594      28.940  24.780  35.890  1.00  0.00           C
ATOM    171  HD1 PRO A 594      29.440  25.540  35.250  1.00  0.00           H
ATOM    172  HD2 PRO A 594      27.990  25.080  36.400  1.00  0.00           H
ATOM    173  CA  PRO A 594      30.320  23.110  37.010  1.00  0.00           C
ATOM    174  HA  PRO A 594      30.420  22.730  38.020  1.00  0.00           H
ATOM    175  CB  PRO A 594      29.260  22.420  36.190  1.00  0.00           C
ATOM    176  HB1 PRO A 594      28.400  22.100  36.820  1.00  0.00           H
ATOM    177  HB2 PRO A 594      29.670  21.450  35.800  1.00  0.00           H
ATOM    178  CG  PRO A 594      28.820  23.400  35.140  1.00  0.00           C
ATOM    179  HG1 PRO A 594      29.490  23.420  34.250  1.00  0.00           H
ATOM    180  HG2 PRO A 594      27.780  23.200  34.850  1.00  0.00           H
ATOM    181  C   PRO A 594      31.700  23.120  36.380  1.00  0.00           C
ATOM    182  O   PRO A 594      32.320  22.030  36.300  1.00  0.00           O
ATOM    183  N   PHE A 595      32.110  24.200  35.750  1.00  0.00           N
ATOM    184  HN  PHE A 595      31.460  24.940  35.880  1.00  0.00           H
ATOM    185  CA  PHE A 595      33.400  24.440  35.130  1.00  0.00           C
ATOM    186  HA  PHE A 595      33.720  23.540  34.610  1.00  0.00           H
ATOM    187  CB  PHE A 595      33.330  25.620  34.090  1.00  0.00           C
ATOM    188  HB1 PHE A 595      34.370  25.730  33.710  1.00  0.00           H
ATOM    189  HB2 PHE A 595      33.190  26.530  34.720  1.00  0.00           H
ATOM    190  CG  PHE A 595      32.360  25.450  33.030  1.00  0.00           C
ATOM    191  CD1 PHE A 595      31.140  26.080  33.150  1.00  0.00           C
ATOM    192  HD1 PHE A 595      30.950  26.860  33.860  1.00  0.00           H
ATOM    193  CE1 PHE A 595      30.080  25.990  32.240  1.00  0.00           C
ATOM    194  HE1 PHE A 595      29.230  26.650  32.310  1.00  0.00           H
ATOM    195  CZ  PHE A 595      30.270  25.090  31.170  1.00  0.00           C
ATOM    196  HZ  PHE A 595      29.620  25.030  30.310  1.00  0.00           H
ATOM    197  CD2 PHE A 595      32.470  24.540  32.000  1.00  0.00           C
ATOM    198  HD2 PHE A 595      33.360  23.950  31.890  1.00  0.00           H
ATOM    199  CE2 PHE A 595      31.500  24.400  31.030  1.00  0.00           C
ATOM    200  HE2 PHE A 595      31.580  23.640  30.270  1.00  0.00           H
ATOM    201  C   PHE A 595      34.480  24.630  36.180  1.00  0.00           C
ATOM    202  O   PHE A 595      35.610  24.600  35.760  1.00  0.00           O
ATOM    203  N   PHE A 596      34.220  24.760  37.530  1.00  0.00           N
ATOM    204  HN  PHE A 596      33.280  24.630  37.790  1.00  0.00           H
ATOM    205  CA  PHE A 596      35.160  24.450  38.590  1.00  0.00           C
ATOM    206  HA  PHE A 596      35.990  25.150  38.560  1.00  0.00           H
ATOM    207  CB  PHE A 596      34.280  24.450  39.920  1.00  0.00           C
ATOM    208  HB1 PHE A 596      33.600  23.600  39.660  1.00  0.00           H
ATOM    209  HB2 PHE A 596      33.780  25.440  39.960  1.00  0.00           H
ATOM    210  CG  PHE A 596      35.090  23.920  41.180  1.00  0.00           C
ATOM    211  CD1 PHE A 596      34.540  22.950  42.050  1.00  0.00           C
ATOM    212  HD1 PHE A 596      33.590  22.550  41.740  1.00  0.00           H
ATOM    213  CE1 PHE A 596      35.160  22.580  43.260  1.00  0.00           C
ATOM    214  HE1 PHE A 596      34.710  21.880  43.960  1.00  0.00           H
ATOM    215  CZ  PHE A 596      36.350  23.280  43.570  1.00  0.00           C
ATOM    216  HZ  PHE A 596      36.820  23.130  44.520  1.00  0.00           H
ATOM    217  CD2 PHE A 596      36.320  24.520  41.490  1.00  0.00           C
ATOM    218  HD2 PHE A 596      36.700  25.280  40.830  1.00  0.00           H
ATOM    219  CE2 PHE A 596      36.940  24.190  42.700  1.00  0.00           C
ATOM    220  HE2 PHE A 596      37.860  24.630  43.060  1.00  0.00           H
ATOM    221  C   PHE A 596      36.020  23.150  38.390  1.00  0.00           C
ATOM    222  O   PHE A 596      37.230  23.040  38.650  1.00  0.00           O
ATOM    223  N   LEU A 597      35.390  21.990  37.920  1.00  0.00           N
ATOM    224  HN  LEU A 597      34.420  21.930  37.690  1.00  0.00           H
ATOM    225  CA  LEU A 597      36.130  20.790  37.600  1.00  0.00           C
ATOM    226  HA  LEU A 597      36.860  20.610  38.370  1.00  0.00           H
ATOM    227  CB  LEU A 597      35.130  19.570  37.410  1.00  0.00           C
ATOM    228  HB1 LEU A 597      35.600  18.580  37.330  1.00  0.00           H
ATOM    229  HB2 LEU A 597      34.510  19.770  36.520  1.00  0.00           H
ATOM    230  CG  LEU A 597      34.070  19.450  38.500  1.00  0.00           C
ATOM    231  HG  LEU A 597      33.380  20.320  38.520  1.00  0.00           H
ATOM    232  CD1 LEU A 597      33.210  18.160  38.280  1.00  0.00           C
ATOM    233 HD11 LEU A 597      33.920  17.320  38.400  1.00  0.00           H
ATOM    234 HD12 LEU A 597      32.750  18.240  37.270  1.00  0.00           H
ATOM    235 HD13 LEU A 597      32.430  18.030  39.060  1.00  0.00           H
ATOM    236  CD2 LEU A 597      34.690  19.340  39.870  1.00  0.00           C
ATOM    237 HD21 LEU A 597      33.960  19.130  40.670  1.00  0.00           H
ATOM    238 HD22 LEU A 597      35.250  20.290  40.000  1.00  0.00           H
ATOM    239 HD23 LEU A 597      35.370  18.460  39.830  1.00  0.00           H
ATOM    240  C   LEU A 597      36.890  20.930  36.290  1.00  0.00           C
ATOM    241  O   LEU A 597      37.910  20.290  36.090  1.00  0.00           O
ATOM    242  N   SER A 598      36.450  21.840  35.370  1.00  0.00           N
ATOM    243  HN  SER A 598      35.680  22.430  35.640  1.00  0.00           H
ATOM    244  CA  SER A 598      37.260  22.130  34.150  1.00  0.00           C
ATOM    245  HA  SER A 598      37.500  21.200  33.650  1.00  0.00           H
ATOM    246  CB  SER A 598      36.530  23.160  33.200  1.00  0.00           C
ATOM    247  HB1 SER A 598      36.270  24.140  33.650  1.00  0.00           H
ATOM    248  HB2 SER A 598      35.510  22.750  32.990  1.00  0.00           H
ATOM    249  OG  SER A 598      37.240  23.440  31.970  1.00  0.00           O
ATOM    250  HG1 SER A 598      36.610  23.920  31.430  1.00  0.00           H
ATOM    251  C   SER A 598      38.590  22.730  34.480  1.00  0.00           C
ATOM    252  O   SER A 598      39.630  22.230  34.030  1.00  0.00           O
ATOM    253  N   ASP A 599      38.570  23.770  35.360  1.00  0.00           N
ATOM    254  HN  ASP A 599      37.660  24.070  35.650  1.00  0.00           H
ATOM    255  CA  ASP A 599      39.650  24.490  36.030  1.00  0.00           C
ATOM    256  HA  ASP A 599      40.280  24.840  35.220  1.00  0.00           H
ATOM    257  CB  ASP A 599      39.070  25.510  37.040  1.00  0.00           C
ATOM    258  HB1 ASP A 599      39.950  25.800  37.650  1.00  0.00           H
ATOM    259  HB2 ASP A 599      38.220  25.120  37.650  1.00  0.00           H
ATOM    260  CG  ASP A 599      38.560  26.810  36.450  1.00  0.00           C
ATOM    261  OD1 ASP A 599      38.530  27.020  35.200  1.00  0.00           O
ATOM    262  OD2 ASP A 599      38.300  27.780  37.270  1.00  0.00           O
ATOM    263  C   ASP A 599      40.600  23.620  36.810  1.00  0.00           C
ATOM    264  O   ASP A 599      41.810  23.780  36.890  1.00  0.00           O
ATOM    265  N   PHE A 600      40.080  22.630  37.620  1.00  0.00           N
ATOM    266  HN  PHE A 600      39.120  22.720  37.870  1.00  0.00           H
ATOM    267  CA  PHE A 600      40.870  21.830  38.510  1.00  0.00           C
ATOM    268  HA  PHE A 600      41.610  22.400  39.070  1.00  0.00           H
ATOM    269  CB  PHE A 600      39.980  21.120  39.650  1.00  0.00           C
ATOM    270  HB1 PHE A 600      39.530  20.180  39.270  1.00  0.00           H
ATOM    271  HB2 PHE A 600      39.020  21.610  39.950  1.00  0.00           H
ATOM    272  CG  PHE A 600      40.750  20.780  40.900  1.00  0.00           C
ATOM    273  CD1 PHE A 600      41.630  19.710  40.820  1.00  0.00           C
ATOM    274  HD1 PHE A 600      41.790  19.130  39.930  1.00  0.00           H
ATOM    275  CE1 PHE A 600      42.520  19.430  41.860  1.00  0.00           C
ATOM    276  HE1 PHE A 600      43.380  18.790  41.710  1.00  0.00           H
ATOM    277  CZ  PHE A 600      42.220  20.040  43.120  1.00  0.00           C
ATOM    278  HZ  PHE A 600      42.920  19.730  43.860  1.00  0.00           H
ATOM    279  CD2 PHE A 600      40.450  21.330  42.160  1.00  0.00           C
ATOM    280  HD2 PHE A 600      39.660  22.060  42.310  1.00  0.00           H
ATOM    281  CE2 PHE A 600      41.250  21.030  43.260  1.00  0.00           C
ATOM    282  HE2 PHE A 600      41.100  21.550  44.200  1.00  0.00           H
ATOM    283  C   PHE A 600      41.490  20.690  37.610  1.00  0.00           C
ATOM    284  O   PHE A 600      42.540  20.120  37.910  1.00  0.00           O
ATOM    285  N   LYS A 601      40.850  20.280  36.450  1.00  0.00           N
ATOM    286  HN  LYS A 601      39.980  20.670  36.170  1.00  0.00           H
ATOM    287  CA  LYS A 601      41.510  19.410  35.510  1.00  0.00           C
ATOM    288  HA  LYS A 601      41.890  18.600  36.140  1.00  0.00           H
ATOM    289  CB  LYS A 601      40.500  18.880  34.450  1.00  0.00           C
ATOM    290  HB1 LYS A 601      39.920  19.700  34.000  1.00  0.00           H
ATOM    291  HB2 LYS A 601      39.720  18.380  35.060  1.00  0.00           H
ATOM    292  CG  LYS A 601      41.110  18.030  33.400  1.00  0.00           C
ATOM    293  HG1 LYS A 601      40.360  17.380  32.910  1.00  0.00           H
ATOM    294  HG2 LYS A 601      41.690  17.250  33.920  1.00  0.00           H
ATOM    295  CD  LYS A 601      41.770  18.770  32.180  1.00  0.00           C
ATOM    296  HD1 LYS A 601      41.830  17.960  31.420  1.00  0.00           H
ATOM    297  HD2 LYS A 601      42.810  19.170  32.270  1.00  0.00           H
ATOM    298  CE  LYS A 601      40.830  19.780  31.640  1.00  0.00           C
ATOM    299  HE1 LYS A 601      40.740  20.570  32.420  1.00  0.00           H
ATOM    300  HE2 LYS A 601      39.790  19.390  31.520  1.00  0.00           H
ATOM    301  NZ  LYS A 601      41.250  20.260  30.370  1.00  0.00           N
ATOM    302  HZ1 LYS A 601      41.780  19.550  29.830  1.00  0.00           H
ATOM    303  HZ2 LYS A 601      41.850  21.100  30.350  1.00  0.00           H
ATOM    304  HZ3 LYS A 601      40.510  20.390  29.660  1.00  0.00           H
ATOM    305  C   LYS A 601      42.770  20.080  34.860  1.00  0.00           C
ATOM    306  O   LYS A 601      43.740  19.350  34.580  1.00  0.00           O
ATOM    307  N   ASP A 602      42.710  21.400  34.610  1.00  0.00           N
ATOM    308  HN  ASP A 602      41.870  21.910  34.750  1.00  0.00           H
ATOM    309  CA  ASP A 602      43.930  22.210  34.120  1.00  0.00           C
ATOM    310  HA  ASP A 602      44.660  21.650  33.570  1.00  0.00           H
ATOM    311  CB  ASP A 602      43.470  23.560  33.290  1.00  0.00           C
ATOM    312  HB1 ASP A 602      44.270  24.310  33.170  1.00  0.00           H
ATOM    313  HB2 ASP A 602      42.660  24.060  33.870  1.00  0.00           H
ATOM    314  CG  ASP A 602      42.900  23.100  31.920  1.00  0.00           C
ATOM    315  OD1 ASP A 602      43.000  21.910  31.460  1.00  0.00           O
ATOM    316  OD2 ASP A 602      42.340  24.060  31.270  1.00  0.00           O
ATOM    317  C   ASP A 602      44.830  22.570  35.270  1.00  0.00           C
ATOM    318  O   ASP A 602      45.980  22.980  35.150  1.00  0.00           O
ATOM    319  N   ALA A 603      44.340  22.350  36.520  1.00  0.00           N
ATOM    320  HN  ALA A 603      43.370  22.220  36.670  1.00  0.00           H
ATOM    321  CA  ALA A 603      45.150  22.540  37.730  1.00  0.00           C
ATOM    322  HA  ALA A 603      45.680  23.490  37.690  1.00  0.00           H
ATOM    323  CB  ALA A 603      44.330  22.710  39.070  1.00  0.00           C
ATOM    324  HB1 ALA A 603      43.510  23.470  39.130  1.00  0.00           H
ATOM    325  HB2 ALA A 603      45.010  23.020  39.900  1.00  0.00           H
ATOM    326  HB3 ALA A 603      43.970  21.710  39.380  1.00  0.00           H
ATOM    327  C   ALA A 603      46.310  21.620  37.970  1.00  0.00           C
ATOM    328  O   ALA A 603      47.270  22.070  38.560  1.00  0.00           O
ATOM    329  N   LEU A 604      46.130  20.320  37.500  1.00  0.00           N
ATOM    330  HN  LEU A 604      45.330  20.050  36.980  1.00  0.00           H
ATOM    331  CA  LEU A 604      47.160  19.260  37.560  1.00  0.00           C
ATOM    332  HA  LEU A 604      47.760  19.510  38.430  1.00  0.00           H
ATOM    333  CB  LEU A 604      46.510  17.870  37.590  1.00  0.00           C
ATOM    334  HB1 LEU A 604      47.300  17.080  37.570  1.00  0.00           H
ATOM    335  HB2 LEU A 604      45.990  17.640  36.640  1.00  0.00           H
ATOM    336  CG  LEU A 604      45.500  17.650  38.760  1.00  0.00           C
ATOM    337  HG  LEU A 604      44.800  18.520  38.710  1.00  0.00           H
ATOM    338  CD1 LEU A 604      44.710  16.330  38.740  1.00  0.00           C
ATOM    339 HD11 LEU A 604      45.380  15.470  38.570  1.00  0.00           H
ATOM    340 HD12 LEU A 604      44.010  16.440  37.880  1.00  0.00           H
ATOM    341 HD13 LEU A 604      44.040  16.230  39.630  1.00  0.00           H
ATOM    342  CD2 LEU A 604      46.300  17.960  40.070  1.00  0.00           C
ATOM    343 HD21 LEU A 604      47.200  17.330  40.210  1.00  0.00           H
ATOM    344 HD22 LEU A 604      45.620  17.790  40.940  1.00  0.00           H
ATOM    345 HD23 LEU A 604      46.730  18.980  40.120  1.00  0.00           H
ATOM    346  C   LEU A 604      48.140  19.470  36.460  1.00  0.00           C
ATOM    347  O   LEU A 604      48.130  18.590  35.600  1.00  0.00           O
ATOM    348  N   SER A 605      48.930  20.530  36.530  1.00  0.00           N
ATOM    349  HN  SER A 605      48.660  21.240  37.180  1.00  0.00           H
ATOM    350  CA  SER A 605      50.110  20.890  35.800  1.00  0.00           C
ATOM    351  HA  SER A 605      50.460  20.100  35.160  1.00  0.00           H
ATOM    352  CB  SER A 605      49.910  22.140  34.800  1.00  0.00           C
ATOM    353  HB1 SER A 605      48.930  22.630  35.030  1.00  0.00           H
ATOM    354  HB2 SER A 605      49.930  21.750  33.770  1.00  0.00           H
ATOM    355  OG  SER A 605      50.970  23.050  34.990  1.00  0.00           O
ATOM    356  HG1 SER A 605      51.650  22.700  34.410  1.00  0.00           H
ATOM    357  C   SER A 605      51.300  21.010  36.830  1.00  0.00           C
ATOM    358  O   SER A 605      51.150  21.430  37.960  1.00  0.00           O
ATOM    359  N   LEU A 606      52.520  20.690  36.380  1.00  0.00           N
ATOM    360  HN  LEU A 606      52.550  20.160  35.530  1.00  0.00           H
ATOM    361  CA  LEU A 606      53.820  20.930  37.090  1.00  0.00           C
ATOM    362  HA  LEU A 606      53.650  20.530  38.080  1.00  0.00           H
ATOM    363  CB  LEU A 606      54.880  20.070  36.320  1.00  0.00           C
ATOM    364  HB1 LEU A 606      54.760  20.250  35.220  1.00  0.00           H
ATOM    365  HB2 LEU A 606      54.680  18.990  36.490  1.00  0.00           H
ATOM    366  CG  LEU A 606      56.320  20.280  36.810  1.00  0.00           C
ATOM    367  HG  LEU A 606      56.550  21.360  36.700  1.00  0.00           H
ATOM    368  CD1 LEU A 606      56.580  19.810  38.220  1.00  0.00           C
ATOM    369 HD11 LEU A 606      56.060  20.440  38.970  1.00  0.00           H
ATOM    370 HD12 LEU A 606      57.660  19.770  38.440  1.00  0.00           H
ATOM    371 HD13 LEU A 606      56.070  18.820  38.250  1.00  0.00           H
ATOM    372  CD2 LEU A 606      57.160  19.430  35.830  1.00  0.00           C
ATOM    373 HD21 LEU A 606      56.940  19.810  34.800  1.00  0.00           H
ATOM    374 HD22 LEU A 606      56.890  18.380  36.080  1.00  0.00           H
ATOM    375 HD23 LEU A 606      58.200  19.640  36.150  1.00  0.00           H
ATOM    376  C   LEU A 606      54.230  22.430  37.150  1.00  0.00           C
ATOM    377  O   LEU A 606      54.700  22.920  38.190  1.00  0.00           O
ATOM    378  N   GLN A 607      53.850  23.190  36.090  1.00  0.00           N
ATOM    379  HN  GLN A 607      53.390  22.920  35.240  1.00  0.00           H
ATOM    380  CA  GLN A 607      53.890  24.610  36.140  1.00  0.00           C
ATOM    381  HA  GLN A 607      54.890  24.810  36.470  1.00  0.00           H
ATOM    382  CB  GLN A 607      53.560  25.260  34.730  1.00  0.00           C
ATOM    383  HB1 GLN A 607      52.510  25.060  34.440  1.00  0.00           H
ATOM    384  HB2 GLN A 607      54.210  24.770  33.970  1.00  0.00           H
ATOM    385  CG  GLN A 607      53.760  26.750  34.710  1.00  0.00           C
ATOM    386  HG1 GLN A 607      54.800  26.940  35.060  1.00  0.00           H
ATOM    387  HG2 GLN A 607      52.940  27.210  35.310  1.00  0.00           H
ATOM    388  CD  GLN A 607      53.590  27.360  33.310  1.00  0.00           C
ATOM    389  OE1 GLN A 607      53.480  26.690  32.310  1.00  0.00           O
ATOM    390  NE2 GLN A 607      53.560  28.670  33.180  1.00  0.00           N
ATOM    391 HE21 GLN A 607      53.860  29.110  32.330  1.00  0.00           H
ATOM    392 HE22 GLN A 607      53.300  29.220  33.970  1.00  0.00           H
ATOM    393  C   GLN A 607      52.900  25.210  37.200  1.00  0.00           C
ATOM    394  O   GLN A 607      53.260  26.110  37.990  1.00  0.00           O
ATOM    395  N   CYS A 608      51.700  24.610  37.290  1.00  0.00           N
ATOM    396  HN  CYS A 608      51.500  23.910  36.610  1.00  0.00           H
ATOM    397  CA  CYS A 608      50.770  25.010  38.340  1.00  0.00           C
ATOM    398  HA  CYS A 608      50.640  26.070  38.240  1.00  0.00           H
ATOM    399  CB  CYS A 608      49.390  24.400  38.010  1.00  0.00           C
ATOM    400  HB1 CYS A 608      48.820  24.430  38.960  1.00  0.00           H
ATOM    401  HB2 CYS A 608      49.510  23.330  37.740  1.00  0.00           H
ATOM    402  SG  CYS A 608      48.390  25.300  36.770  1.00  0.00           S
ATOM    403  HG1 CYS A 608      48.610  24.560  35.700  1.00  0.00           H
ATOM    404  C   CYS A 608      51.190  24.770  39.850  1.00  0.00           C
ATOM    405  O   CYS A 608      51.050  25.720  40.670  1.00  0.00           O
ATOM    406  N   LEU A 609      51.620  23.550  40.180  1.00  0.00           N
ATOM    407  HN  LEU A 609      51.600  22.790  39.530  1.00  0.00           H
ATOM    408  CA  LEU A 609      52.100  23.080  41.440  1.00  0.00           C
ATOM    409  HA  LEU A 609      51.360  23.190  42.220  1.00  0.00           H
ATOM    410  CB  LEU A 609      52.590  21.590  41.330  1.00  0.00           C
ATOM    411  HB1 LEU A 609      53.200  21.500  40.410  1.00  0.00           H
ATOM    412  HB2 LEU A 609      51.690  20.960  41.200  1.00  0.00           H
ATOM    413  CG  LEU A 609      53.420  20.910  42.430  1.00  0.00           C
ATOM    414  HG  LEU A 609      54.270  21.580  42.660  1.00  0.00           H
ATOM    415  CD1 LEU A 609      52.570  20.790  43.720  1.00  0.00           C
ATOM    416 HD11 LEU A 609      52.480  21.810  44.170  1.00  0.00           H
ATOM    417 HD12 LEU A 609      53.010  20.100  44.460  1.00  0.00           H
ATOM    418 HD13 LEU A 609      51.490  20.570  43.560  1.00  0.00           H
ATOM    419  CD2 LEU A 609      53.850  19.450  42.030  1.00  0.00           C
ATOM    420 HD21 LEU A 609      54.550  19.400  41.160  1.00  0.00           H
ATOM    421 HD22 LEU A 609      52.990  18.830  41.750  1.00  0.00           H
ATOM    422 HD23 LEU A 609      54.280  19.020  42.950  1.00  0.00           H
ATOM    423  C   LEU A 609      53.300  23.880  41.900  1.00  0.00           C
ATOM    424  O   LEU A 609      53.430  24.330  43.020  1.00  0.00           O
ATOM    425  N   ALA A 610      54.270  24.240  41.040  1.00  0.00           N
ATOM    426  HN  ALA A 610      54.260  23.870  40.120  1.00  0.00           H
ATOM    427  CA  ALA A 610      55.360  25.210  41.460  1.00  0.00           C
ATOM    428  HA  ALA A 610      55.720  24.970  42.440  1.00  0.00           H
ATOM    429  CB  ALA A 610      56.630  24.990  40.650  1.00  0.00           C
ATOM    430  HB1 ALA A 610      56.400  25.340  39.610  1.00  0.00           H
ATOM    431  HB2 ALA A 610      56.780  23.890  40.560  1.00  0.00           H
ATOM    432  HB3 ALA A 610      57.610  25.300  41.070  1.00  0.00           H
ATOM    433  C   ALA A 610      55.030  26.650  41.650  1.00  0.00           C
ATOM    434  O   ALA A 610      55.530  27.300  42.560  1.00  0.00           O
ATOM    435  N   SER A 611      54.110  27.100  40.840  1.00  0.00           N
ATOM    436  HN  SER A 611      53.820  26.580  40.050  1.00  0.00           H
ATOM    437  CA  SER A 611      53.580  28.470  40.990  1.00  0.00           C
ATOM    438  HA  SER A 611      54.400  29.170  41.010  1.00  0.00           H
ATOM    439  CB  SER A 611      52.570  28.790  39.920  1.00  0.00           C
ATOM    440  HB1 SER A 611      52.350  29.870  40.010  1.00  0.00           H
ATOM    441  HB2 SER A 611      51.650  28.150  39.880  1.00  0.00           H
ATOM    442  OG  SER A 611      53.310  28.730  38.620  1.00  0.00           O
ATOM    443  HG1 SER A 611      53.460  27.810  38.340  1.00  0.00           H
ATOM    444  C   SER A 611      52.880  28.770  42.340  1.00  0.00           C
ATOM    445  O   SER A 611      52.930  29.840  42.830  1.00  0.00           O
ATOM    446  N   ILE A 612      52.180  27.740  42.900  1.00  0.00           N
ATOM    447  HN  ILE A 612      51.990  26.900  42.410  1.00  0.00           H
ATOM    448  CA  ILE A 612      51.580  27.820  44.200  1.00  0.00           C
ATOM    449  HA  ILE A 612      50.930  28.680  44.160  1.00  0.00           H
ATOM    450  CB  ILE A 612      50.590  26.620  44.500  1.00  0.00           C
ATOM    451  HB  ILE A 612      51.240  25.710  44.480  1.00  0.00           H
ATOM    452  CG2 ILE A 612      49.950  26.950  45.810  1.00  0.00           C
ATOM    453 HG21 ILE A 612      49.120  26.210  45.960  1.00  0.00           H
ATOM    454 HG22 ILE A 612      49.490  27.950  45.950  1.00  0.00           H
ATOM    455 HG23 ILE A 612      50.560  26.820  46.730  1.00  0.00           H
ATOM    456  CG1 ILE A 612      49.480  26.380  43.410  1.00  0.00           C
ATOM    457 HG11 ILE A 612      49.960  26.800  42.510  1.00  0.00           H
ATOM    458 HG12 ILE A 612      48.570  26.980  43.670  1.00  0.00           H
ATOM    459  CD  ILE A 612      48.930  24.990  43.220  1.00  0.00           C
ATOM    460  HD1 ILE A 612      49.780  24.260  43.150  1.00  0.00           H
ATOM    461  HD2 ILE A 612      48.240  24.890  42.360  1.00  0.00           H
ATOM    462  HD3 ILE A 612      48.270  24.670  44.060  1.00  0.00           H
ATOM    463  C   ILE A 612      52.570  28.150  45.260  1.00  0.00           C
ATOM    464  O   ILE A 612      52.370  29.070  46.020  1.00  0.00           O
ATOM    465  N   LEU A 613      53.740  27.430  45.260  1.00  0.00           N
ATOM    466  HN  LEU A 613      53.920  26.770  44.530  1.00  0.00           H
ATOM    467  CA  LEU A 613      54.830  27.750  46.110  1.00  0.00           C
ATOM    468  HA  LEU A 613      54.400  27.860  47.100  1.00  0.00           H
ATOM    469  CB  LEU A 613      55.730  26.460  46.350  1.00  0.00           C
ATOM    470  HB1 LEU A 613      56.480  26.820  47.080  1.00  0.00           H
ATOM    471  HB2 LEU A 613      56.160  26.270  45.340  1.00  0.00           H
ATOM    472  CG  LEU A 613      55.000  25.210  46.870  1.00  0.00           C
ATOM    473  HG  LEU A 613      55.880  24.690  47.310  1.00  0.00           H
ATOM    474  CD1 LEU A 613      53.880  25.380  47.950  1.00  0.00           C
ATOM    475 HD11 LEU A 613      54.240  26.020  48.780  1.00  0.00           H
ATOM    476 HD12 LEU A 613      53.670  24.460  48.520  1.00  0.00           H
ATOM    477 HD13 LEU A 613      53.050  25.980  47.520  1.00  0.00           H
ATOM    478  CD2 LEU A 613      54.520  24.360  45.670  1.00  0.00           C
ATOM    479 HD21 LEU A 613      54.180  23.340  45.970  1.00  0.00           H
ATOM    480 HD22 LEU A 613      55.290  24.260  44.880  1.00  0.00           H
ATOM    481 HD23 LEU A 613      53.600  24.860  45.270  1.00  0.00           H
ATOM    482  C   LEU A 613      55.640  29.030  45.980  1.00  0.00           C
ATOM    483  O   LEU A 613      56.170  29.530  46.930  1.00  0.00           O
ATOM    484  N   PHE A 614      55.720  29.560  44.720  1.00  0.00           N
ATOM    485  HN  PHE A 614      55.360  29.110  43.910  1.00  0.00           H
ATOM    486  CA  PHE A 614      56.110  30.960  44.460  1.00  0.00           C
ATOM    487  HA  PHE A 614      57.110  31.040  44.860  1.00  0.00           H
ATOM    488  CB  PHE A 614      56.230  31.170  42.970  1.00  0.00           C
ATOM    489  HB1 PHE A 614      55.300  30.720  42.560  1.00  0.00           H
ATOM    490  HB2 PHE A 614      57.060  30.570  42.540  1.00  0.00           H
ATOM    491  CG  PHE A 614      56.310  32.530  42.290  1.00  0.00           C
ATOM    492  CD1 PHE A 614      56.830  33.640  42.940  1.00  0.00           C
ATOM    493  HD1 PHE A 614      57.080  33.750  43.980  1.00  0.00           H
ATOM    494  CE1 PHE A 614      57.000  34.860  42.240  1.00  0.00           C
ATOM    495  HE1 PHE A 614      57.480  35.690  42.770  1.00  0.00           H
ATOM    496  CZ  PHE A 614      56.580  34.950  40.900  1.00  0.00           C
ATOM    497  HZ  PHE A 614      56.670  35.860  40.320  1.00  0.00           H
ATOM    498  CD2 PHE A 614      55.940  32.580  40.950  1.00  0.00           C
ATOM    499  HD2 PHE A 614      55.570  31.750  40.370  1.00  0.00           H
ATOM    500  CE2 PHE A 614      55.980  33.810  40.250  1.00  0.00           C
ATOM    501  HE2 PHE A 614      55.700  33.890  39.210  1.00  0.00           H
ATOM    502  C   PHE A 614      55.160  31.990  45.070  1.00  0.00           C
ATOM    503  O   PHE A 614      55.620  32.960  45.730  1.00  0.00           O
ATOM    504  N   LEU A 615      53.890  31.900  44.760  1.00  0.00           N
ATOM    505  HN  LEU A 615      53.560  31.090  44.290  1.00  0.00           H
ATOM    506  CA  LEU A 615      52.940  32.980  44.940  1.00  0.00           C
ATOM    507  HA  LEU A 615      53.440  33.930  44.890  1.00  0.00           H
ATOM    508  CB  LEU A 615      51.780  32.950  43.950  1.00  0.00           C
ATOM    509  HB1 LEU A 615      51.020  33.730  44.170  1.00  0.00           H
ATOM    510  HB2 LEU A 615      51.180  32.020  44.060  1.00  0.00           H
ATOM    511  CG  LEU A 615      52.200  33.050  42.440  1.00  0.00           C
ATOM    512  HG  LEU A 615      53.120  32.470  42.220  1.00  0.00           H
ATOM    513  CD1 LEU A 615      51.070  32.510  41.510  1.00  0.00           C
ATOM    514 HD11 LEU A 615      51.420  32.520  40.460  1.00  0.00           H
ATOM    515 HD12 LEU A 615      50.240  33.220  41.580  1.00  0.00           H
ATOM    516 HD13 LEU A 615      50.880  31.450  41.830  1.00  0.00           H
ATOM    517  CD2 LEU A 615      52.350  34.580  42.000  1.00  0.00           C
ATOM    518 HD21 LEU A 615      52.800  34.580  40.980  1.00  0.00           H
ATOM    519 HD22 LEU A 615      53.080  35.060  42.690  1.00  0.00           H
ATOM    520 HD23 LEU A 615      51.360  35.070  42.020  1.00  0.00           H
ATOM    521  C   LEU A 615      52.490  32.940  46.400  1.00  0.00           C
ATOM    522  O   LEU A 615      52.100  33.940  46.940  1.00  0.00           O
ATOM    523  N   TYR A 616      52.470  31.810  47.130  1.00  0.00           N
ATOM    524  HN  TYR A 616      52.480  30.910  46.710  1.00  0.00           H
ATOM    525  CA  TYR A 616      52.440  31.850  48.590  1.00  0.00           C
ATOM    526  HA  TYR A 616      51.560  32.390  48.910  1.00  0.00           H
ATOM    527  CB  TYR A 616      52.420  30.360  49.060  1.00  0.00           C
ATOM    528  HB1 TYR A 616      53.220  29.790  48.550  1.00  0.00           H
ATOM    529  HB2 TYR A 616      51.450  29.950  48.700  1.00  0.00           H
ATOM    530  CG  TYR A 616      52.490  30.140  50.610  1.00  0.00           C
ATOM    531  CD1 TYR A 616      53.640  29.590  51.020  1.00  0.00           C
ATOM    532  HD1 TYR A 616      54.340  29.210  50.300  1.00  0.00           H
ATOM    533  CE1 TYR A 616      53.930  29.540  52.410  1.00  0.00           C
ATOM    534  HE1 TYR A 616      54.820  29.040  52.800  1.00  0.00           H
ATOM    535  CZ  TYR A 616      53.070  30.250  53.290  1.00  0.00           C
ATOM    536  OH  TYR A 616      53.270  30.230  54.660  1.00  0.00           O
ATOM    537  HH  TYR A 616      52.420  30.530  54.980  1.00  0.00           H
ATOM    538  CD2 TYR A 616      51.570  30.700  51.500  1.00  0.00           C
ATOM    539  HD2 TYR A 616      50.750  31.270  51.070  1.00  0.00           H
ATOM    540  CE2 TYR A 616      51.920  30.860  52.850  1.00  0.00           C
ATOM    541  HE2 TYR A 616      51.260  31.380  53.520  1.00  0.00           H
ATOM    542  C   TYR A 616      53.600  32.610  49.180  1.00  0.00           C
ATOM    543  O   TYR A 616      53.440  33.460  50.060  1.00  0.00           O
ATOM    544  N   CYS A 617      54.870  32.300  48.830  1.00  0.00           N
ATOM    545  HN  CYS A 617      55.040  31.590  48.150  1.00  0.00           H
ATOM    546  CA  CYS A 617      55.990  33.020  49.430  1.00  0.00           C
ATOM    547  HA  CYS A 617      55.800  32.980  50.500  1.00  0.00           H
ATOM    548  CB  CYS A 617      57.270  32.230  49.240  1.00  0.00           C
ATOM    549  HB1 CYS A 617      58.130  32.720  49.730  1.00  0.00           H
ATOM    550  HB2 CYS A 617      57.490  32.180  48.160  1.00  0.00           H
ATOM    551  SG  CYS A 617      57.200  30.510  49.800  1.00  0.00           S
ATOM    552  HG1 CYS A 617      56.510  30.000  48.780  1.00  0.00           H
ATOM    553  C   CYS A 617      56.000  34.480  49.130  1.00  0.00           C
ATOM    554  O   CYS A 617      56.200  35.310  50.040  1.00  0.00           O
ATOM    555  N   ALA A 618      55.660  34.930  47.870  1.00  0.00           N
ATOM    556  HN  ALA A 618      55.430  34.190  47.240  1.00  0.00           H
ATOM    557  CA  ALA A 618      55.670  36.350  47.410  1.00  0.00           C
ATOM    558  HA  ALA A 618      56.600  36.820  47.650  1.00  0.00           H
ATOM    559  CB  ALA A 618      55.550  36.340  45.890  1.00  0.00           C
ATOM    560  HB1 ALA A 618      56.380  35.730  45.460  1.00  0.00           H
ATOM    561  HB2 ALA A 618      55.650  37.370  45.510  1.00  0.00           H
ATOM    562  HB3 ALA A 618      54.560  35.900  45.640  1.00  0.00           H
ATOM    563  C   ALA A 618      54.560  37.170  48.040  1.00  0.00           C
ATOM    564  O   ALA A 618      54.590  38.420  48.270  1.00  0.00           O
ATOM    565  N   CYS A 619      53.430  36.460  48.440  1.00  0.00           N
ATOM    566  HN  CYS A 619      53.350  35.480  48.320  1.00  0.00           H
ATOM    567  CA  CYS A 619      52.330  36.960  49.100  1.00  0.00           C
ATOM    568  HA  CYS A 619      52.050  37.950  48.790  1.00  0.00           H
ATOM    569  CB  CYS A 619      51.170  36.060  48.970  1.00  0.00           C
ATOM    570  HB1 CYS A 619      50.460  36.280  49.790  1.00  0.00           H
ATOM    571  HB2 CYS A 619      51.410  35.010  49.210  1.00  0.00           H
ATOM    572  SG  CYS A 619      50.180  36.160  47.400  1.00  0.00           S
ATOM    573  HG1 CYS A 619      50.350  34.870  47.150  1.00  0.00           H
ATOM    574  C   CYS A 619      52.580  37.210  50.570  1.00  0.00           C
ATOM    575  O   CYS A 619      52.010  38.210  51.080  1.00  0.00           O
ATOM    576  N   MET A 620      53.380  36.420  51.300  1.00  0.00           N
ATOM    577  HN  MET A 620      53.700  35.540  50.970  1.00  0.00           H
ATOM    578  CA  MET A 620      53.510  36.620  52.770  1.00  0.00           C
ATOM    579  HA  MET A 620      52.520  36.470  53.160  1.00  0.00           H
ATOM    580  CB  MET A 620      54.510  35.520  53.270  1.00  0.00           C
ATOM    581  HB1 MET A 620      54.830  35.810  54.300  1.00  0.00           H
ATOM    582  HB2 MET A 620      55.390  35.510  52.600  1.00  0.00           H
ATOM    583  CG  MET A 620      53.920  34.160  53.440  1.00  0.00           C
ATOM    584  HG1 MET A 620      54.610  33.490  54.000  1.00  0.00           H
ATOM    585  HG2 MET A 620      53.700  33.600  52.500  1.00  0.00           H
ATOM    586  SD  MET A 620      52.400  34.130  54.520  1.00  0.00           S
ATOM    587  CE  MET A 620      52.980  33.530  56.040  1.00  0.00           C
ATOM    588  HE1 MET A 620      53.230  32.460  55.950  1.00  0.00           H
ATOM    589  HE2 MET A 620      52.170  33.600  56.780  1.00  0.00           H
ATOM    590  HE3 MET A 620      53.790  34.170  56.460  1.00  0.00           H
ATOM    591  C   MET A 620      53.990  38.000  53.290  1.00  0.00           C
ATOM    592  O   MET A 620      53.450  38.530  54.260  1.00  0.00           O
ATOM    593  N   SER A 621      55.050  38.630  52.650  1.00  0.00           N
ATOM    594  HN  SER A 621      55.400  38.290  51.770  1.00  0.00           H
ATOM    595  CA  SER A 621      55.470  39.900  53.120  1.00  0.00           C
ATOM    596  HA  SER A 621      55.720  39.910  54.170  1.00  0.00           H
ATOM    597  CB  SER A 621      56.860  40.320  52.590  1.00  0.00           C
ATOM    598  HB1 SER A 621      57.230  41.230  53.130  1.00  0.00           H
ATOM    599  HB2 SER A 621      56.940  40.580  51.520  1.00  0.00           H
ATOM    600  OG  SER A 621      57.880  39.380  52.870  1.00  0.00           O
ATOM    601  HG1 SER A 621      57.540  38.580  52.460  1.00  0.00           H
ATOM    602  C   SER A 621      54.540  41.120  52.920  1.00  0.00           C
ATOM    603  O   SER A 621      54.480  41.830  53.950  1.00  0.00           O
ATOM    604  N   PRO A 622      53.880  41.450  51.900  1.00  0.00           N
ATOM    605  CD  PRO A 622      54.150  40.930  50.580  1.00  0.00           C
ATOM    606  HD1 PRO A 622      53.910  39.840  50.610  1.00  0.00           H
ATOM    607  HD2 PRO A 622      55.200  41.120  50.300  1.00  0.00           H
ATOM    608  CA  PRO A 622      52.700  42.330  51.970  1.00  0.00           C
ATOM    609  HA  PRO A 622      53.160  43.300  52.100  1.00  0.00           H
ATOM    610  CB  PRO A 622      52.040  42.120  50.590  1.00  0.00           C
ATOM    611  HB1 PRO A 622      51.560  43.000  50.140  1.00  0.00           H
ATOM    612  HB2 PRO A 622      51.270  41.320  50.670  1.00  0.00           H
ATOM    613  CG  PRO A 622      53.170  41.680  49.710  1.00  0.00           C
ATOM    614  HG1 PRO A 622      52.900  41.040  48.830  1.00  0.00           H
ATOM    615  HG2 PRO A 622      53.700  42.560  49.310  1.00  0.00           H
ATOM    616  C   PRO A 622      51.740  42.080  53.100  1.00  0.00           C
ATOM    617  O   PRO A 622      51.480  43.020  53.840  1.00  0.00           O
ATOM    618  N   VAL A 623      51.230  40.780  53.340  1.00  0.00           N
ATOM    619  HN  VAL A 623      51.690  39.980  52.940  1.00  0.00           H
ATOM    620  CA  VAL A 623      50.280  40.470  54.420  1.00  0.00           C
ATOM    621  HA  VAL A 623      49.430  41.120  54.300  1.00  0.00           H
ATOM    622  CB  VAL A 623      49.720  39.090  54.320  1.00  0.00           C
ATOM    623  HB  VAL A 623      50.430  38.260  54.510  1.00  0.00           H
ATOM    624  CG1 VAL A 623      48.590  38.890  55.360  1.00  0.00           C
ATOM    625 HG11 VAL A 623      47.940  39.770  55.600  1.00  0.00           H
ATOM    626 HG12 VAL A 623      48.970  38.620  56.370  1.00  0.00           H
ATOM    627 HG13 VAL A 623      47.940  38.030  55.130  1.00  0.00           H
ATOM    628  CG2 VAL A 623      49.110  38.870  52.950  1.00  0.00           C
ATOM    629 HG21 VAL A 623      48.490  37.950  52.990  1.00  0.00           H
ATOM    630 HG22 VAL A 623      49.810  38.560  52.140  1.00  0.00           H
ATOM    631 HG23 VAL A 623      48.440  39.610  52.460  1.00  0.00           H
ATOM    632  C   VAL A 623      50.820  40.790  55.800  1.00  0.00           C
ATOM    633  O   VAL A 623      50.110  41.510  56.540  1.00  0.00           O
ATOM    634  N   ILE A 624      52.060  40.360  56.090  1.00  0.00           N
ATOM    635  HN  ILE A 624      52.570  39.860  55.400  1.00  0.00           H
ATOM    636  CA  ILE A 624      52.770  40.460  57.360  1.00  0.00           C
ATOM    637  HA  ILE A 624      52.130  40.160  58.180  1.00  0.00           H
ATOM    638  CB  ILE A 624      54.000  39.520  57.400  1.00  0.00           C
ATOM    639  HB  ILE A 624      54.350  39.540  56.340  1.00  0.00           H
ATOM    640  CG2 ILE A 624      55.200  40.090  58.240  1.00  0.00           C
ATOM    641 HG21 ILE A 624      55.670  41.040  57.910  1.00  0.00           H
ATOM    642 HG22 ILE A 624      55.980  39.290  58.240  1.00  0.00           H
ATOM    643 HG23 ILE A 624      54.840  40.320  59.260  1.00  0.00           H
ATOM    644  CG1 ILE A 624      53.740  38.120  57.840  1.00  0.00           C
ATOM    645 HG11 ILE A 624      53.770  38.100  58.950  1.00  0.00           H
ATOM    646 HG12 ILE A 624      54.590  37.540  57.420  1.00  0.00           H
ATOM    647  CD  ILE A 624      52.410  37.480  57.480  1.00  0.00           C
ATOM    648  HD1 ILE A 624      52.310  36.440  57.850  1.00  0.00           H
ATOM    649  HD2 ILE A 624      52.300  37.530  56.380  1.00  0.00           H
ATOM    650  HD3 ILE A 624      51.510  37.950  57.930  1.00  0.00           H
ATOM    651  C   ILE A 624      53.100  41.910  57.670  1.00  0.00           C
ATOM    652  O   ILE A 624      52.940  42.370  58.780  1.00  0.00           O
ATOM    653  N   THR A 625      53.540  42.640  56.570  1.00  0.00           N
ATOM    654  HN  THR A 625      53.500  42.180  55.690  1.00  0.00           H
ATOM    655  CA  THR A 625      53.630  44.080  56.550  1.00  0.00           C
ATOM    656  HA  THR A 625      54.330  44.340  57.320  1.00  0.00           H
ATOM    657  CB  THR A 625      54.190  44.670  55.220  1.00  0.00           C
ATOM    658  HB  THR A 625      53.610  44.490  54.290  1.00  0.00           H
ATOM    659  OG1 THR A 625      55.530  44.130  55.020  1.00  0.00           O
ATOM    660  HG1 THR A 625      55.220  43.270  54.710  1.00  0.00           H
ATOM    661  CG2 THR A 625      54.490  46.230  55.200  1.00  0.00           C
ATOM    662 HG21 THR A 625      53.520  46.750  55.350  1.00  0.00           H
ATOM    663 HG22 THR A 625      54.950  46.480  54.220  1.00  0.00           H
ATOM    664 HG23 THR A 625      55.100  46.590  56.060  1.00  0.00           H
ATOM    665  C   THR A 625      52.330  44.770  56.800  1.00  0.00           C
ATOM    666  O   THR A 625      52.340  45.480  57.810  1.00  0.00           O
ATOM    667  N   PHE A 626      51.220  44.550  56.040  1.00  0.00           N
ATOM    668  HN  PHE A 626      51.220  44.010  55.200  1.00  0.00           H
ATOM    669  CA  PHE A 626      49.970  45.260  56.180  1.00  0.00           C
ATOM    670  HA  PHE A 626      50.130  46.330  56.090  1.00  0.00           H
ATOM    671  CB  PHE A 626      49.060  44.560  55.090  1.00  0.00           C
ATOM    672  HB1 PHE A 626      49.070  43.450  55.140  1.00  0.00           H
ATOM    673  HB2 PHE A 626      49.510  44.910  54.140  1.00  0.00           H
ATOM    674  CG  PHE A 626      47.580  45.010  55.160  1.00  0.00           C
ATOM    675  CD1 PHE A 626      46.550  44.160  55.670  1.00  0.00           C
ATOM    676  HD1 PHE A 626      46.840  43.270  56.200  1.00  0.00           H
ATOM    677  CE1 PHE A 626      45.190  44.420  55.580  1.00  0.00           C
ATOM    678  HE1 PHE A 626      44.430  43.860  56.100  1.00  0.00           H
ATOM    679  CZ  PHE A 626      44.810  45.650  54.960  1.00  0.00           C
ATOM    680  HZ  PHE A 626      43.800  46.060  54.920  1.00  0.00           H
ATOM    681  CD2 PHE A 626      47.120  46.100  54.400  1.00  0.00           C
ATOM    682  HD2 PHE A 626      47.880  46.700  53.940  1.00  0.00           H
ATOM    683  CE2 PHE A 626      45.730  46.430  54.270  1.00  0.00           C
ATOM    684  HE2 PHE A 626      45.300  47.340  53.890  1.00  0.00           H
ATOM    685  C   PHE A 626      49.340  45.180  57.570  1.00  0.00           C
ATOM    686  O   PHE A 626      48.950  46.150  58.140  1.00  0.00           O
ATOM    687  N   GLY A 627      49.430  43.980  58.210  1.00  0.00           N
ATOM    688  HN  GLY A 627      49.590  43.120  57.760  1.00  0.00           H
ATOM    689  CA  GLY A 627      49.030  43.860  59.660  1.00  0.00           C
ATOM    690  HA1 GLY A 627      48.690  42.870  59.910  1.00  0.00           H
ATOM    691  HA2 GLY A 627      48.150  44.450  59.870  1.00  0.00           H
ATOM    692  C   GLY A 627      50.110  44.280  60.720  1.00  0.00           C
ATOM    693  O   GLY A 627      49.670  44.610  61.880  1.00  0.00           O
ATOM    694  N   GLY A 628      51.420  44.340  60.410  1.00  0.00           N
ATOM    695  HN  GLY A 628      51.720  43.980  59.520  1.00  0.00           H
ATOM    696  CA  GLY A 628      52.330  45.140  61.270  1.00  0.00           C
ATOM    697  HA1 GLY A 628      53.370  45.140  60.960  1.00  0.00           H
ATOM    698  HA2 GLY A 628      52.130  44.780  62.270  1.00  0.00           H
ATOM    699  C   GLY A 628      52.050  46.660  61.320  1.00  0.00           C
ATOM    700  O   GLY A 628      51.910  47.290  62.370  1.00  0.00           O
ATOM    701  N   LEU A 629      52.090  47.220  60.120  1.00  0.00           N
ATOM    702  HN  LEU A 629      52.420  46.700  59.340  1.00  0.00           H
ATOM    703  CA  LEU A 629      51.760  48.600  59.910  1.00  0.00           C
ATOM    704  HA  LEU A 629      52.390  49.180  60.570  1.00  0.00           H
ATOM    705  CB  LEU A 629      52.100  49.040  58.440  1.00  0.00           C
ATOM    706  HB1 LEU A 629      51.520  49.950  58.160  1.00  0.00           H
ATOM    707  HB2 LEU A 629      51.840  48.270  57.690  1.00  0.00           H
ATOM    708  CG  LEU A 629      53.670  49.350  58.090  1.00  0.00           C
ATOM    709  HG  LEU A 629      53.720  49.400  56.980  1.00  0.00           H
ATOM    710  CD1 LEU A 629      54.140  50.640  58.620  1.00  0.00           C
ATOM    711 HD11 LEU A 629      55.010  51.000  58.030  1.00  0.00           H
ATOM    712 HD12 LEU A 629      54.320  50.730  59.720  1.00  0.00           H
ATOM    713 HD13 LEU A 629      53.400  51.440  58.410  1.00  0.00           H
ATOM    714  CD2 LEU A 629      54.610  48.250  58.510  1.00  0.00           C
ATOM    715 HD21 LEU A 629      54.400  47.320  57.950  1.00  0.00           H
ATOM    716 HD22 LEU A 629      54.640  48.120  59.610  1.00  0.00           H
ATOM    717 HD23 LEU A 629      55.600  48.510  58.100  1.00  0.00           H
ATOM    718  C   LEU A 629      50.360  48.980  60.280  1.00  0.00           C
ATOM    719  O   LEU A 629      50.150  50.070  60.890  1.00  0.00           O
ATOM    720  N   LEU A 630      49.290  48.160  60.000  1.00  0.00           N
ATOM    721  HN  LEU A 630      49.450  47.380  59.400  1.00  0.00           H
ATOM    722  CA  LEU A 630      48.000  48.350  60.600  1.00  0.00           C
ATOM    723  HA  LEU A 630      47.770  49.370  60.330  1.00  0.00           H
ATOM    724  CB  LEU A 630      46.990  47.270  60.040  1.00  0.00           C
ATOM    725  HB1 LEU A 630      47.340  46.280  60.370  1.00  0.00           H
ATOM    726  HB2 LEU A 630      46.890  47.290  58.920  1.00  0.00           H
ATOM    727  CG  LEU A 630      45.470  47.410  60.470  1.00  0.00           C
ATOM    728  HG  LEU A 630      45.390  47.040  61.510  1.00  0.00           H
ATOM    729  CD1 LEU A 630      45.020  48.840  60.530  1.00  0.00           C
ATOM    730 HD11 LEU A 630      45.700  49.430  61.180  1.00  0.00           H
ATOM    731 HD12 LEU A 630      43.970  48.860  60.910  1.00  0.00           H
ATOM    732 HD13 LEU A 630      45.010  49.220  59.490  1.00  0.00           H
ATOM    733  CD2 LEU A 630      44.560  46.560  59.600  1.00  0.00           C
ATOM    734 HD21 LEU A 630      44.860  45.480  59.640  1.00  0.00           H
ATOM    735 HD22 LEU A 630      44.600  46.910  58.550  1.00  0.00           H
ATOM    736 HD23 LEU A 630      43.510  46.580  59.930  1.00  0.00           H
ATOM    737  C   LEU A 630      48.110  48.210  62.110  1.00  0.00           C
ATOM    738  O   LEU A 630      47.590  49.030  62.820  1.00  0.00           O
ATOM    739  N   GLY A 631      48.730  47.210  62.810  1.00  0.00           N
ATOM    740  HN  GLY A 631      49.070  46.490  62.210  1.00  0.00           H
ATOM    741  CA  GLY A 631      49.190  47.310  64.240  1.00  0.00           C
ATOM    742  HA1 GLY A 631      50.000  46.650  64.470  1.00  0.00           H
ATOM    743  HA2 GLY A 631      48.270  47.210  64.800  1.00  0.00           H
ATOM    744  C   GLY A 631      49.690  48.660  64.720  1.00  0.00           C
ATOM    745  O   GLY A 631      49.140  49.120  65.690  1.00  0.00           O
ATOM    746  N   GLU A 632      50.760  49.230  64.150  1.00  0.00           N
ATOM    747  HN  GLU A 632      51.380  48.740  63.570  1.00  0.00           H
ATOM    748  CA  GLU A 632      51.040  50.600  64.460  1.00  0.00           C
ATOM    749  HA  GLU A 632      51.310  50.610  65.500  1.00  0.00           H
ATOM    750  CB  GLU A 632      52.360  51.050  63.840  1.00  0.00           C
ATOM    751  HB1 GLU A 632      52.570  52.150  63.900  1.00  0.00           H
ATOM    752  HB2 GLU A 632      52.380  50.870  62.740  1.00  0.00           H
ATOM    753  CG  GLU A 632      53.610  50.360  64.360  1.00  0.00           C
ATOM    754  HG1 GLU A 632      54.520  50.680  63.820  1.00  0.00           H
ATOM    755  HG2 GLU A 632      53.560  49.240  64.270  1.00  0.00           H
ATOM    756  CD  GLU A 632      53.950  50.670  65.790  1.00  0.00           C
ATOM    757  OE1 GLU A 632      54.270  51.810  66.190  1.00  0.00           O
ATOM    758  OE2 GLU A 632      54.020  49.630  66.550  1.00  0.00           O
ATOM    759  C   GLU A 632      49.950  51.660  64.200  1.00  0.00           C
ATOM    760  O   GLU A 632      49.680  52.420  65.150  1.00  0.00           O
ATOM    761  N   ALA A 633      49.400  51.640  62.990  1.00  0.00           N
ATOM    762  HN  ALA A 633      49.590  50.940  62.310  1.00  0.00           H
ATOM    763  CA  ALA A 633      48.390  52.670  62.630  1.00  0.00           C
ATOM    764  HA  ALA A 633      48.880  53.620  62.600  1.00  0.00           H
ATOM    765  CB  ALA A 633      47.700  52.220  61.300  1.00  0.00           C
ATOM    766  HB1 ALA A 633      47.250  51.220  61.490  1.00  0.00           H
ATOM    767  HB2 ALA A 633      48.520  52.100  60.560  1.00  0.00           H
ATOM    768  HB3 ALA A 633      46.890  52.880  60.930  1.00  0.00           H
ATOM    769  C   ALA A 633      47.290  52.830  63.630  1.00  0.00           C
ATOM    770  O   ALA A 633      46.940  54.000  64.030  1.00  0.00           O
ATOM    771  N   THR A 634      46.700  51.710  64.100  1.00  0.00           N
ATOM    772  HN  THR A 634      46.860  50.810  63.730  1.00  0.00           H
ATOM    773  CA  THR A 634      45.580  51.810  65.070  1.00  0.00           C
ATOM    774  HA  THR A 634      45.190  52.820  65.100  1.00  0.00           H
ATOM    775  CB  THR A 634      44.310  51.100  64.590  1.00  0.00           C
ATOM    776  HB  THR A 634      43.400  51.300  65.200  1.00  0.00           H
ATOM    777  OG1 THR A 634      44.460  49.660  64.620  1.00  0.00           O
ATOM    778  HG1 THR A 634      44.210  49.400  65.500  1.00  0.00           H
ATOM    779  CG2 THR A 634      44.030  51.550  63.190  1.00  0.00           C
ATOM    780 HG21 THR A 634      44.010  52.650  63.110  1.00  0.00           H
ATOM    781 HG22 THR A 634      43.010  51.130  62.980  1.00  0.00           H
ATOM    782 HG23 THR A 634      44.690  51.170  62.390  1.00  0.00           H
ATOM    783  C   THR A 634      45.880  51.410  66.480  1.00  0.00           C
ATOM    784  O   THR A 634      44.970  51.150  67.270  1.00  0.00           O
ATOM    785  N   GLU A 635      47.140  51.410  66.810  1.00  0.00           N
ATOM    786  HN  GLU A 635      47.780  51.680  66.100  1.00  0.00           H
ATOM    787  CA  GLU A 635      47.670  51.120  68.130  1.00  0.00           C
ATOM    788  HA  GLU A 635      48.720  51.000  67.880  1.00  0.00           H
ATOM    789  CB  GLU A 635      47.330  52.250  69.110  1.00  0.00           C
ATOM    790  HB1 GLU A 635      47.870  51.970  70.050  1.00  0.00           H
ATOM    791  HB2 GLU A 635      46.250  52.300  69.310  1.00  0.00           H
ATOM    792  CG  GLU A 635      47.790  53.540  68.510  1.00  0.00           C
ATOM    793  HG1 GLU A 635      47.030  53.870  67.770  1.00  0.00           H
ATOM    794  HG2 GLU A 635      48.760  53.450  67.980  1.00  0.00           H
ATOM    795  CD  GLU A 635      48.010  54.510  69.660  1.00  0.00           C
ATOM    796  OE1 GLU A 635      49.200  54.750  70.020  1.00  0.00           O
ATOM    797  OE2 GLU A 635      46.970  55.020  70.170  1.00  0.00           O
ATOM    798  C   GLU A 635      47.220  49.770  68.750  1.00  0.00           C
ATOM    799  O   GLU A 635      46.640  49.670  69.830  1.00  0.00           O
ATOM    800  N   GLY A 636      47.590  48.690  68.090  1.00  0.00           N
ATOM    801  HN  GLY A 636      48.070  48.730  67.210  1.00  0.00           H
ATOM    802  CA  GLY A 636      47.660  47.370  68.670  1.00  0.00           C
ATOM    803  HA1 GLY A 636      48.130  47.460  69.640  1.00  0.00           H
ATOM    804  HA2 GLY A 636      48.210  46.740  67.980  1.00  0.00           H
ATOM    805  C   GLY A 636      46.360  46.640  68.890  1.00  0.00           C
ATOM    806  O   GLY A 636      46.260  45.820  69.760  1.00  0.00           O
ATOM    807  N   ARG A 637      45.430  46.960  67.960  1.00  0.00           N
ATOM    808  HN  ARG A 637      45.640  47.560  67.190  1.00  0.00           H
ATOM    809  CA  ARG A 637      44.130  46.280  67.950  1.00  0.00           C
ATOM    810  HA  ARG A 637      43.850  45.830  68.890  1.00  0.00           H
ATOM    811  CB  ARG A 637      42.940  47.370  67.630  1.00  0.00           C
ATOM    812  HB1 ARG A 637      42.110  46.980  67.010  1.00  0.00           H
ATOM    813  HB2 ARG A 637      43.390  48.160  67.000  1.00  0.00           H
ATOM    814  CG  ARG A 637      42.370  48.050  68.830  1.00  0.00           C
ATOM    815  HG1 ARG A 637      42.290  47.250  69.610  1.00  0.00           H
ATOM    816  HG2 ARG A 637      41.370  48.510  68.630  1.00  0.00           H
ATOM    817  CD  ARG A 637      43.360  49.140  69.330  1.00  0.00           C
ATOM    818  HD1 ARG A 637      43.720  49.760  68.480  1.00  0.00           H
ATOM    819  HD2 ARG A 637      44.200  48.620  69.820  1.00  0.00           H
ATOM    820  NE  ARG A 637      42.670  50.010  70.360  1.00  0.00           N
ATOM    821  HE  ARG A 637      41.690  50.030  70.230  1.00  0.00           H
ATOM    822  CZ  ARG A 637      43.200  50.710  71.380  1.00  0.00           C
ATOM    823  NH1 ARG A 637      42.400  51.240  72.280  1.00  0.00           N
ATOM    824 HH11 ARG A 637      41.420  51.020  72.200  1.00  0.00           H
ATOM    825 HH12 ARG A 637      42.650  51.830  73.040  1.00  0.00           H
ATOM    826  NH2 ARG A 637      44.510  50.710  71.520  1.00  0.00           N
ATOM    827 HH21 ARG A 637      45.160  50.330  70.850  1.00  0.00           H
ATOM    828 HH22 ARG A 637      44.810  51.310  72.260  1.00  0.00           H
ATOM    829  C   ARG A 637      44.010  45.070  67.050  1.00  0.00           C
ATOM    830  O   ARG A 637      43.500  44.040  67.530  1.00  0.00           O
ATOM    831  N   ILE A 638      44.280  45.310  65.750  1.00  0.00           N
ATOM    832  HN  ILE A 638      44.680  46.190  65.510  1.00  0.00           H
ATOM    833  CA  ILE A 638      44.170  44.260  64.710  1.00  0.00           C
ATOM    834  HA  ILE A 638      44.210  43.340  65.280  1.00  0.00           H
ATOM    835  CB  ILE A 638      42.910  44.120  63.820  1.00  0.00           C
ATOM    836  HB  ILE A 638      43.100  43.230  63.190  1.00  0.00           H
ATOM    837  CG2 ILE A 638      41.630  43.670  64.570  1.00  0.00           C
ATOM    838 HG21 ILE A 638      41.470  44.350  65.440  1.00  0.00           H
ATOM    839 HG22 ILE A 638      41.690  42.650  65.040  1.00  0.00           H
ATOM    840 HG23 ILE A 638      40.760  43.810  63.910  1.00  0.00           H
ATOM    841  CG1 ILE A 638      42.570  45.150  62.780  1.00  0.00           C
ATOM    842 HG11 ILE A 638      41.880  44.660  62.060  1.00  0.00           H
ATOM    843 HG12 ILE A 638      43.500  45.430  62.240  1.00  0.00           H
ATOM    844  CD  ILE A 638      41.920  46.440  63.270  1.00  0.00           C
ATOM    845  HD1 ILE A 638      42.570  46.870  64.060  1.00  0.00           H
ATOM    846  HD2 ILE A 638      40.910  46.150  63.630  1.00  0.00           H
ATOM    847  HD3 ILE A 638      41.800  47.100  62.370  1.00  0.00           H
ATOM    848  C   ILE A 638      45.450  44.260  63.870  1.00  0.00           C
ATOM    849  O   ILE A 638      45.990  45.310  63.460  1.00  0.00           O
ATOM    850  N   SER A 639      46.000  43.020  63.710  1.00  0.00           N
ATOM    851  HN  SER A 639      45.450  42.230  63.920  1.00  0.00           H
ATOM    852  CA  SER A 639      47.410  42.820  63.330  1.00  0.00           C
ATOM    853  HA  SER A 639      47.730  43.680  62.760  1.00  0.00           H
ATOM    854  CB  SER A 639      48.450  42.570  64.450  1.00  0.00           C
ATOM    855  HB1 SER A 639      48.320  41.610  65.000  1.00  0.00           H
ATOM    856  HB2 SER A 639      48.190  43.400  65.130  1.00  0.00           H
ATOM    857  OG  SER A 639      49.820  42.720  63.990  1.00  0.00           O
ATOM    858  HG1 SER A 639      49.860  43.620  63.690  1.00  0.00           H
ATOM    859  C   SER A 639      47.510  41.650  62.350  1.00  0.00           C
ATOM    860  O   SER A 639      46.500  41.200  61.800  1.00  0.00           O
ATOM    861  N   ALA A 640      48.690  41.120  62.140  1.00  0.00           N
ATOM    862  HN  ALA A 640      49.440  41.280  62.780  1.00  0.00           H
ATOM    863  CA  ALA A 640      48.980  40.210  61.010  1.00  0.00           C
ATOM    864  HA  ALA A 640      48.640  40.570  60.050  1.00  0.00           H
ATOM    865  CB  ALA A 640      50.540  40.040  60.920  1.00  0.00           C
ATOM    866  HB1 ALA A 640      50.880  39.560  59.980  1.00  0.00           H
ATOM    867  HB2 ALA A 640      51.010  39.550  61.810  1.00  0.00           H
ATOM    868  HB3 ALA A 640      50.920  41.090  60.950  1.00  0.00           H
ATOM    869  C   ALA A 640      48.450  38.820  61.070  1.00  0.00           C
ATOM    870  O   ALA A 640      48.330  38.150  60.030  1.00  0.00           O
ATOM    871  N   ILE A 641      48.200  38.250  62.190  1.00  0.00           N
ATOM    872  HN  ILE A 641      48.080  38.680  63.080  1.00  0.00           H
ATOM    873  CA  ILE A 641      47.690  36.900  62.290  1.00  0.00           C
ATOM    874  HA  ILE A 641      48.190  36.250  61.580  1.00  0.00           H
ATOM    875  CB  ILE A 641      47.700  36.230  63.690  1.00  0.00           C
ATOM    876  HB  ILE A 641      47.130  36.800  64.460  1.00  0.00           H
ATOM    877  CG2 ILE A 641      47.350  34.710  63.620  1.00  0.00           C
ATOM    878 HG21 ILE A 641      46.240  34.610  63.640  1.00  0.00           H
ATOM    879 HG22 ILE A 641      47.790  34.210  64.520  1.00  0.00           H
ATOM    880 HG23 ILE A 641      47.700  34.290  62.660  1.00  0.00           H
ATOM    881  CG1 ILE A 641      49.160  36.370  64.240  1.00  0.00           C
ATOM    882 HG11 ILE A 641      49.250  36.100  65.310  1.00  0.00           H
ATOM    883 HG12 ILE A 641      49.260  37.470  64.280  1.00  0.00           H
ATOM    884  CD  ILE A 641      50.250  35.720  63.420  1.00  0.00           C
ATOM    885  HD1 ILE A 641      50.330  36.360  62.520  1.00  0.00           H
ATOM    886  HD2 ILE A 641      50.020  34.670  63.170  1.00  0.00           H
ATOM    887  HD3 ILE A 641      51.230  35.820  63.960  1.00  0.00           H
ATOM    888  C   ILE A 641      46.170  36.950  61.960  1.00  0.00           C
ATOM    889  O   ILE A 641      45.610  36.140  61.210  1.00  0.00           O
ATOM    890  N   GLU A 642      45.440  37.990  62.440  1.00  0.00           N
ATOM    891  HN  GLU A 642      45.820  38.690  63.050  1.00  0.00           H
ATOM    892  CA  GLU A 642      44.050  38.320  62.040  1.00  0.00           C
ATOM    893  HA  GLU A 642      43.440  37.430  61.980  1.00  0.00           H
ATOM    894  CB  GLU A 642      43.560  39.460  62.940  1.00  0.00           C
ATOM    895  HB1 GLU A 642      42.510  39.740  62.730  1.00  0.00           H
ATOM    896  HB2 GLU A 642      44.130  40.390  62.740  1.00  0.00           H
ATOM    897  CG  GLU A 642      43.580  39.070  64.450  1.00  0.00           C
ATOM    898  HG1 GLU A 642      44.330  38.250  64.560  1.00  0.00           H
ATOM    899  HG2 GLU A 642      42.650  38.500  64.670  1.00  0.00           H
ATOM    900  CD  GLU A 642      43.910  40.290  65.230  1.00  0.00           C
ATOM    901  OE1 GLU A 642      43.010  40.720  66.000  1.00  0.00           O
ATOM    902  OE2 GLU A 642      45.050  40.880  65.110  1.00  0.00           O
ATOM    903  C   GLU A 642      43.970  38.780  60.660  1.00  0.00           C
ATOM    904  O   GLU A 642      43.000  38.520  59.900  1.00  0.00           O
ATOM    905  N   SER A 643      45.050  39.500  60.200  1.00  0.00           N
ATOM    906  HN  SER A 643      45.750  39.880  60.790  1.00  0.00           H
ATOM    907  CA  SER A 643      45.090  39.840  58.770  1.00  0.00           C
ATOM    908  HA  SER A 643      44.240  40.460  58.600  1.00  0.00           H
ATOM    909  CB  SER A 643      46.320  40.690  58.360  1.00  0.00           C
ATOM    910  HB1 SER A 643      46.330  40.900  57.270  1.00  0.00           H
ATOM    911  HB2 SER A 643      47.220  40.090  58.630  1.00  0.00           H
ATOM    912  OG  SER A 643      46.340  41.970  59.000  1.00  0.00           O
ATOM    913  HG1 SER A 643      46.370  41.860  59.950  1.00  0.00           H
ATOM    914  C   SER A 643      45.110  38.600  57.840  1.00  0.00           C
ATOM    915  O   SER A 643      44.390  38.480  56.870  1.00  0.00           O
ATOM    916  N   LEU A 644      45.910  37.600  58.280  1.00  0.00           N
ATOM    917  HN  LEU A 644      46.550  37.770  59.020  1.00  0.00           H
ATOM    918  CA  LEU A 644      46.070  36.280  57.710  1.00  0.00           C
ATOM    919  HA  LEU A 644      46.260  36.500  56.680  1.00  0.00           H
ATOM    920  CB  LEU A 644      47.240  35.400  58.280  1.00  0.00           C
ATOM    921  HB1 LEU A 644      47.150  34.280  58.260  1.00  0.00           H
ATOM    922  HB2 LEU A 644      47.150  35.510  59.380  1.00  0.00           H
ATOM    923  CG  LEU A 644      48.560  35.660  57.710  1.00  0.00           C
ATOM    924  HG  LEU A 644      48.880  36.730  57.680  1.00  0.00           H
ATOM    925  CD1 LEU A 644      49.670  35.060  58.630  1.00  0.00           C
ATOM    926 HD11 LEU A 644      50.700  35.010  58.230  1.00  0.00           H
ATOM    927 HD12 LEU A 644      49.370  34.030  58.910  1.00  0.00           H
ATOM    928 HD13 LEU A 644      49.840  35.680  59.530  1.00  0.00           H
ATOM    929  CD2 LEU A 644      48.820  35.000  56.290  1.00  0.00           C
ATOM    930 HD21 LEU A 644      48.460  35.660  55.470  1.00  0.00           H
ATOM    931 HD22 LEU A 644      48.390  33.980  56.220  1.00  0.00           H
ATOM    932 HD23 LEU A 644      49.920  34.910  56.170  1.00  0.00           H
ATOM    933  C   LEU A 644      44.830  35.500  57.670  1.00  0.00           C
ATOM    934  O   LEU A 644      44.520  34.790  56.720  1.00  0.00           O
ATOM    935  N   PHE A 645      44.010  35.640  58.780  1.00  0.00           N
ATOM    936  HN  PHE A 645      44.340  36.250  59.490  1.00  0.00           H
ATOM    937  CA  PHE A 645      42.660  35.010  58.820  1.00  0.00           C
ATOM    938  HA  PHE A 645      42.840  33.990  58.550  1.00  0.00           H
ATOM    939  CB  PHE A 645      42.270  34.990  60.320  1.00  0.00           C
ATOM    940  HB1 PHE A 645      42.330  36.000  60.760  1.00  0.00           H
ATOM    941  HB2 PHE A 645      43.080  34.410  60.820  1.00  0.00           H
ATOM    942  CG  PHE A 645      40.930  34.390  60.720  1.00  0.00           C
ATOM    943  CD1 PHE A 645      40.400  34.870  61.920  1.00  0.00           C
ATOM    944  HD1 PHE A 645      41.090  35.420  62.550  1.00  0.00           H
ATOM    945  CE1 PHE A 645      39.180  34.270  62.410  1.00  0.00           C
ATOM    946  HE1 PHE A 645      38.790  34.490  63.390  1.00  0.00           H
ATOM    947  CZ  PHE A 645      38.440  33.410  61.580  1.00  0.00           C
ATOM    948  HZ  PHE A 645      37.440  33.070  61.810  1.00  0.00           H
ATOM    949  CD2 PHE A 645      40.250  33.490  59.900  1.00  0.00           C
ATOM    950  HD2 PHE A 645      40.740  33.110  59.020  1.00  0.00           H
ATOM    951  CE2 PHE A 645      39.060  32.920  60.440  1.00  0.00           C
ATOM    952  HE2 PHE A 645      38.530  32.240  59.790  1.00  0.00           H
ATOM    953  C   PHE A 645      41.670  35.760  57.950  1.00  0.00           C
ATOM    954  O   PHE A 645      40.730  35.260  57.340  1.00  0.00           O
ATOM    955  N   GLY A 646      41.780  37.120  57.840  1.00  0.00           N
ATOM    956  HN  GLY A 646      42.400  37.620  58.430  1.00  0.00           H
ATOM    957  CA  GLY A 646      40.880  37.840  56.930  1.00  0.00           C
ATOM    958  HA1 GLY A 646      40.980  38.860  57.250  1.00  0.00           H
ATOM    959  HA2 GLY A 646      39.880  37.480  57.130  1.00  0.00           H
ATOM    960  C   GLY A 646      41.180  37.680  55.480  1.00  0.00           C
ATOM    961  O   GLY A 646      40.310  37.590  54.640  1.00  0.00           O
ATOM    962  N   ALA A 647      42.460  37.570  55.170  1.00  0.00           N
ATOM    963  HN  ALA A 647      43.070  37.650  55.960  1.00  0.00           H
ATOM    964  CA  ALA A 647      43.060  37.310  53.850  1.00  0.00           C
ATOM    965  HA  ALA A 647      42.650  38.070  53.200  1.00  0.00           H
ATOM    966  CB  ALA A 647      44.570  37.470  53.930  1.00  0.00           C
ATOM    967  HB1 ALA A 647      44.980  37.620  52.920  1.00  0.00           H
ATOM    968  HB2 ALA A 647      45.070  36.590  54.400  1.00  0.00           H
ATOM    969  HB3 ALA A 647      44.960  38.400  54.410  1.00  0.00           H
ATOM    970  C   ALA A 647      42.640  35.930  53.250  1.00  0.00           C
ATOM    971  O   ALA A 647      42.170  35.910  52.110  1.00  0.00           O
ATOM    972  N   SER A 648      42.680  34.850  54.110  1.00  0.00           N
ATOM    973  HN  SER A 648      43.060  35.070  55.000  1.00  0.00           H
ATOM    974  CA  SER A 648      42.230  33.450  53.780  1.00  0.00           C
ATOM    975  HA  SER A 648      42.560  33.190  52.780  1.00  0.00           H
ATOM    976  CB  SER A 648      42.860  32.440  54.720  1.00  0.00           C
ATOM    977  HB1 SER A 648      43.960  32.300  54.550  1.00  0.00           H
ATOM    978  HB2 SER A 648      42.490  31.440  54.430  1.00  0.00           H
ATOM    979  OG  SER A 648      42.570  32.590  56.090  1.00  0.00           O
ATOM    980  HG1 SER A 648      43.260  33.110  56.500  1.00  0.00           H
ATOM    981  C   SER A 648      40.740  33.450  53.860  1.00  0.00           C
ATOM    982  O   SER A 648      40.100  32.850  53.020  1.00  0.00           O
ATOM    983  N   LEU A 649      40.030  34.120  54.810  1.00  0.00           N
ATOM    984  HN  LEU A 649      40.450  34.590  55.580  1.00  0.00           H
ATOM    985  CA  LEU A 649      38.580  34.130  54.850  1.00  0.00           C
ATOM    986  HA  LEU A 649      38.310  33.080  54.780  1.00  0.00           H
ATOM    987  CB  LEU A 649      37.980  34.560  56.220  1.00  0.00           C
ATOM    988  HB1 LEU A 649      38.370  35.540  56.530  1.00  0.00           H
ATOM    989  HB2 LEU A 649      38.520  33.900  56.930  1.00  0.00           H
ATOM    990  CG  LEU A 649      36.500  34.390  56.350  1.00  0.00           C
ATOM    991  HG  LEU A 649      35.990  35.030  55.580  1.00  0.00           H
ATOM    992  CD1 LEU A 649      35.940  33.000  56.160  1.00  0.00           C
ATOM    993 HD11 LEU A 649      34.860  32.950  56.380  1.00  0.00           H
ATOM    994 HD12 LEU A 649      36.470  32.310  56.850  1.00  0.00           H
ATOM    995 HD13 LEU A 649      35.960  32.560  55.140  1.00  0.00           H
ATOM    996  CD2 LEU A 649      36.060  35.040  57.620  1.00  0.00           C
ATOM    997 HD21 LEU A 649      36.380  34.470  58.510  1.00  0.00           H
ATOM    998 HD22 LEU A 649      34.960  35.150  57.700  1.00  0.00           H
ATOM    999 HD23 LEU A 649      36.550  36.040  57.660  1.00  0.00           H
ATOM   1000  C   LEU A 649      37.940  34.780  53.570  1.00  0.00           C
ATOM   1001  O   LEU A 649      37.130  34.170  52.880  1.00  0.00           O
ATOM   1002  N   THR A 650      38.470  36.020  53.240  1.00  0.00           N
ATOM   1003  HN  THR A 650      39.160  36.450  53.810  1.00  0.00           H
ATOM   1004  CA  THR A 650      38.130  36.690  51.980  1.00  0.00           C
ATOM   1005  HA  THR A 650      37.070  36.870  51.940  1.00  0.00           H
ATOM   1006  CB  THR A 650      38.660  38.100  51.830  1.00  0.00           C
ATOM   1007  HB  THR A 650      39.760  38.070  51.650  1.00  0.00           H
ATOM   1008  OG1 THR A 650      38.500  38.820  53.000  1.00  0.00           O
ATOM   1009  HG1 THR A 650      39.060  38.460  53.700  1.00  0.00           H
ATOM   1010  CG2 THR A 650      37.940  38.890  50.740  1.00  0.00           C
ATOM   1011 HG21 THR A 650      36.850  38.960  50.970  1.00  0.00           H
ATOM   1012 HG22 THR A 650      38.180  38.480  49.730  1.00  0.00           H
ATOM   1013 HG23 THR A 650      38.250  39.950  50.770  1.00  0.00           H
ATOM   1014  C   THR A 650      38.590  35.920  50.810  1.00  0.00           C
ATOM   1015  O   THR A 650      37.900  35.860  49.800  1.00  0.00           O
ATOM   1016  N   GLY A 651      39.710  35.250  50.910  1.00  0.00           N
ATOM   1017  HN  GLY A 651      40.330  35.440  51.680  1.00  0.00           H
ATOM   1018  CA  GLY A 651      40.370  34.660  49.740  1.00  0.00           C
ATOM   1019  HA1 GLY A 651      41.390  34.550  50.110  1.00  0.00           H
ATOM   1020  HA2 GLY A 651      40.340  35.350  48.920  1.00  0.00           H
ATOM   1021  C   GLY A 651      39.830  33.430  49.300  1.00  0.00           C
ATOM   1022  O   GLY A 651      39.780  33.110  48.080  1.00  0.00           O
ATOM   1023  N   ILE A 652      39.520  32.470  50.190  1.00  0.00           N
ATOM   1024  HN  ILE A 652      39.510  32.790  51.140  1.00  0.00           H
ATOM   1025  CA  ILE A 652      39.080  31.180  49.890  1.00  0.00           C
ATOM   1026  HA  ILE A 652      39.700  30.730  49.130  1.00  0.00           H
ATOM   1027  CB  ILE A 652      38.990  30.350  51.180  1.00  0.00           C
ATOM   1028  HB  ILE A 652      38.500  30.840  52.040  1.00  0.00           H
ATOM   1029  CG2 ILE A 652      38.080  29.070  50.960  1.00  0.00           C
ATOM   1030 HG21 ILE A 652      38.530  28.450  50.160  1.00  0.00           H
ATOM   1031 HG22 ILE A 652      37.030  29.320  50.710  1.00  0.00           H
ATOM   1032 HG23 ILE A 652      38.000  28.340  51.800  1.00  0.00           H
ATOM   1033  CG1 ILE A 652      40.440  30.050  51.620  1.00  0.00           C
ATOM   1034 HG11 ILE A 652      41.070  30.900  51.930  1.00  0.00           H
ATOM   1035 HG12 ILE A 652      40.940  29.580  50.740  1.00  0.00           H
ATOM   1036  CD  ILE A 652      40.530  28.950  52.700  1.00  0.00           C
ATOM   1037  HD1 ILE A 652      40.210  29.400  53.670  1.00  0.00           H
ATOM   1038  HD2 ILE A 652      41.580  28.760  53.050  1.00  0.00           H
ATOM   1039  HD3 ILE A 652      39.960  28.010  52.670  1.00  0.00           H
ATOM   1040  C   ILE A 652      37.730  31.300  49.230  1.00  0.00           C
ATOM   1041  O   ILE A 652      37.560  30.760  48.100  1.00  0.00           O
ATOM   1042  N   ALA A 653      36.790  32.150  49.770  1.00  0.00           N
ATOM   1043  HN  ALA A 653      36.960  32.700  50.590  1.00  0.00           H
ATOM   1044  CA  ALA A 653      35.530  32.470  49.160  1.00  0.00           C
ATOM   1045  HA  ALA A 653      34.870  31.620  49.080  1.00  0.00           H
ATOM   1046  CB  ALA A 653      34.680  33.480  49.990  1.00  0.00           C
ATOM   1047  HB1 ALA A 653      34.330  32.940  50.890  1.00  0.00           H
ATOM   1048  HB2 ALA A 653      33.810  33.790  49.360  1.00  0.00           H
ATOM   1049  HB3 ALA A 653      35.380  34.270  50.350  1.00  0.00           H
ATOM   1050  C   ALA A 653      35.750  33.060  47.760  1.00  0.00           C
ATOM   1051  O   ALA A 653      35.090  32.660  46.840  1.00  0.00           O
ATOM   1052  N   TYR A 654      36.590  34.150  47.650  1.00  0.00           N
ATOM   1053  HN  TYR A 654      36.970  34.570  48.470  1.00  0.00           H
ATOM   1054  CA  TYR A 654      36.770  34.870  46.420  1.00  0.00           C
ATOM   1055  HA  TYR A 654      35.830  35.310  46.090  1.00  0.00           H
ATOM   1056  CB  TYR A 654      37.760  36.000  46.780  1.00  0.00           C
ATOM   1057  HB1 TYR A 654      38.760  35.680  47.150  1.00  0.00           H
ATOM   1058  HB2 TYR A 654      37.300  36.570  47.620  1.00  0.00           H
ATOM   1059  CG  TYR A 654      37.950  37.020  45.660  1.00  0.00           C
ATOM   1060  CD1 TYR A 654      38.960  36.740  44.730  1.00  0.00           C
ATOM   1061  HD1 TYR A 654      39.500  35.830  44.920  1.00  0.00           H
ATOM   1062  CE1 TYR A 654      39.270  37.680  43.770  1.00  0.00           C
ATOM   1063  HE1 TYR A 654      39.980  37.420  43.020  1.00  0.00           H
ATOM   1064  CZ  TYR A 654      38.560  38.860  43.720  1.00  0.00           C
ATOM   1065  OH  TYR A 654      38.730  39.730  42.660  1.00  0.00           O
ATOM   1066  HH  TYR A 654      39.310  39.300  42.030  1.00  0.00           H
ATOM   1067  CD2 TYR A 654      37.250  38.160  45.640  1.00  0.00           C
ATOM   1068  HD2 TYR A 654      36.350  38.370  46.220  1.00  0.00           H
ATOM   1069  CE2 TYR A 654      37.510  39.090  44.530  1.00  0.00           C
ATOM   1070  HE2 TYR A 654      36.980  40.030  44.590  1.00  0.00           H
ATOM   1071  C   TYR A 654      37.300  34.080  45.240  1.00  0.00           C
ATOM   1072  O   TYR A 654      36.850  34.210  44.110  1.00  0.00           O
ATOM   1073  N   SER A 655      38.300  33.210  45.440  1.00  0.00           N
ATOM   1074  HN  SER A 655      38.830  33.240  46.290  1.00  0.00           H
ATOM   1075  CA  SER A 655      38.780  32.260  44.490  1.00  0.00           C
ATOM   1076  HA  SER A 655      38.940  32.840  43.590  1.00  0.00           H
ATOM   1077  CB  SER A 655      40.040  31.580  45.060  1.00  0.00           C
ATOM   1078  HB1 SER A 655      40.790  32.330  45.400  1.00  0.00           H
ATOM   1079  HB2 SER A 655      40.590  31.070  44.240  1.00  0.00           H
ATOM   1080  OG  SER A 655      39.830  30.780  46.230  1.00  0.00           O
ATOM   1081  HG1 SER A 655      39.270  31.170  46.910  1.00  0.00           H
ATOM   1082  C   SER A 655      37.840  31.170  44.040  1.00  0.00           C
ATOM   1083  O   SER A 655      37.750  30.840  42.840  1.00  0.00           O
ATOM   1084  N   LEU A 656      37.100  30.480  44.980  1.00  0.00           N
ATOM   1085  HN  LEU A 656      37.160  30.860  45.900  1.00  0.00           H
ATOM   1086  CA  LEU A 656      36.310  29.340  44.730  1.00  0.00           C
ATOM   1087  HA  LEU A 656      36.970  28.650  44.210  1.00  0.00           H
ATOM   1088  CB  LEU A 656      35.720  28.930  46.090  1.00  0.00           C
ATOM   1089  HB1 LEU A 656      35.120  29.810  46.400  1.00  0.00           H
ATOM   1090  HB2 LEU A 656      36.520  28.880  46.860  1.00  0.00           H
ATOM   1091  CG  LEU A 656      34.910  27.610  46.080  1.00  0.00           C
ATOM   1092  HG  LEU A 656      34.010  27.810  45.460  1.00  0.00           H
ATOM   1093  CD1 LEU A 656      35.670  26.440  45.470  1.00  0.00           C
ATOM   1094 HD11 LEU A 656      36.580  26.220  46.070  1.00  0.00           H
ATOM   1095 HD12 LEU A 656      36.160  26.710  44.510  1.00  0.00           H
ATOM   1096 HD13 LEU A 656      35.090  25.510  45.320  1.00  0.00           H
ATOM   1097  CD2 LEU A 656      34.390  27.280  47.530  1.00  0.00           C
ATOM   1098 HD21 LEU A 656      34.900  26.550  48.200  1.00  0.00           H
ATOM   1099 HD22 LEU A 656      33.360  26.840  47.450  1.00  0.00           H
ATOM   1100 HD23 LEU A 656      34.270  28.190  48.130  1.00  0.00           H
ATOM   1101  C   LEU A 656      35.190  29.660  43.840  1.00  0.00           C
ATOM   1102  O   LEU A 656      34.890  28.940  42.860  1.00  0.00           O
ATOM   1103  N   PHE A 657      34.640  30.860  44.040  1.00  0.00           N
ATOM   1104  HN  PHE A 657      34.910  31.450  44.800  1.00  0.00           H
ATOM   1105  CA  PHE A 657      33.560  31.350  43.240  1.00  0.00           C
ATOM   1106  HA  PHE A 657      33.120  30.560  42.650  1.00  0.00           H
ATOM   1107  CB  PHE A 657      32.660  32.310  44.110  1.00  0.00           C
ATOM   1108  HB1 PHE A 657      31.990  32.980  43.530  1.00  0.00           H
ATOM   1109  HB2 PHE A 657      33.290  33.050  44.670  1.00  0.00           H
ATOM   1110  CG  PHE A 657      31.760  31.600  45.090  1.00  0.00           C
ATOM   1111  CD1 PHE A 657      32.250  31.070  46.260  1.00  0.00           C
ATOM   1112  HD1 PHE A 657      33.300  31.070  46.470  1.00  0.00           H
ATOM   1113  CE1 PHE A 657      31.480  30.410  47.220  1.00  0.00           C
ATOM   1114  HE1 PHE A 657      31.860  29.980  48.130  1.00  0.00           H
ATOM   1115  CZ  PHE A 657      30.190  30.140  46.840  1.00  0.00           C
ATOM   1116  HZ  PHE A 657      29.500  29.550  47.420  1.00  0.00           H
ATOM   1117  CD2 PHE A 657      30.470  31.320  44.760  1.00  0.00           C
ATOM   1118  HD2 PHE A 657      30.020  31.600  43.820  1.00  0.00           H
ATOM   1119  CE2 PHE A 657      29.650  30.560  45.610  1.00  0.00           C
ATOM   1120  HE2 PHE A 657      28.620  30.490  45.290  1.00  0.00           H
ATOM   1121  C   PHE A 657      34.080  32.330  42.260  1.00  0.00           C
ATOM   1122  O   PHE A 657      33.300  33.060  41.620  1.00  0.00           O
ATOM   1123  N   ALA A 658      35.410  32.310  41.990  1.00  0.00           N
ATOM   1124  HN  ALA A 658      35.920  31.650  42.540  1.00  0.00           H
ATOM   1125  CA  ALA A 658      36.220  33.140  41.180  1.00  0.00           C
ATOM   1126  HA  ALA A 658      37.150  33.320  41.710  1.00  0.00           H
ATOM   1127  CB  ALA A 658      36.450  32.370  39.820  1.00  0.00           C
ATOM   1128  HB1 ALA A 658      35.440  32.220  39.390  1.00  0.00           H
ATOM   1129  HB2 ALA A 658      36.940  31.450  40.210  1.00  0.00           H
ATOM   1130  HB3 ALA A 658      37.100  32.890  39.100  1.00  0.00           H
ATOM   1131  C   ALA A 658      35.700  34.480  40.760  1.00  0.00           C
ATOM   1132  O   ALA A 658      35.190  34.700  39.640  1.00  0.00           O
ATOM   1133  N   GLY A 659      35.910  35.540  41.570  1.00  0.00           N
ATOM   1134  HN  GLY A 659      36.440  35.400  42.410  1.00  0.00           H
ATOM   1135  CA  GLY A 659      35.450  36.920  41.230  1.00  0.00           C
ATOM   1136  HA1 GLY A 659      35.600  37.640  42.020  1.00  0.00           H
ATOM   1137  HA2 GLY A 659      34.410  36.780  41.000  1.00  0.00           H
ATOM   1138  C   GLY A 659      36.210  37.450  40.030  1.00  0.00           C
ATOM   1139  O   GLY A 659      35.730  38.340  39.390  1.00  0.00           O
ATOM   1140  N   GLN A 660      37.460  36.950  39.820  1.00  0.00           N
ATOM   1141  HN  GLN A 660      37.720  36.330  40.550  1.00  0.00           H
ATOM   1142  CA  GLN A 660      38.200  37.160  38.600  1.00  0.00           C
ATOM   1143  HA  GLN A 660      37.530  36.850  37.810  1.00  0.00           H
ATOM   1144  CB  GLN A 660      38.660  38.670  38.410  1.00  0.00           C
ATOM   1145  HB1 GLN A 660      39.090  39.030  39.360  1.00  0.00           H
ATOM   1146  HB2 GLN A 660      37.780  39.320  38.240  1.00  0.00           H
ATOM   1147  CG  GLN A 660      39.650  39.040  37.220  1.00  0.00           C
ATOM   1148  HG1 GLN A 660      40.670  38.680  37.470  1.00  0.00           H
ATOM   1149  HG2 GLN A 660      39.770  40.140  37.180  1.00  0.00           H
ATOM   1150  CD  GLN A 660      39.230  38.530  35.830  1.00  0.00           C
ATOM   1151  OE1 GLN A 660      39.780  37.610  35.270  1.00  0.00           O
ATOM   1152  NE2 GLN A 660      38.120  39.070  35.370  1.00  0.00           N
ATOM   1153 HE21 GLN A 660      37.810  38.630  34.530  1.00  0.00           H
ATOM   1154 HE22 GLN A 660      37.700  39.890  35.750  1.00  0.00           H
ATOM   1155  C   GLN A 660      39.470  36.260  38.560  1.00  0.00           C
ATOM   1156  O   GLN A 660      40.510  36.550  39.180  1.00  0.00           O
ATOM   1157  N   PRO A 661      39.580  35.150  37.780  1.00  0.00           N
ATOM   1158  CD  PRO A 661      38.570  34.720  36.820  1.00  0.00           C
ATOM   1159  HD1 PRO A 661      38.440  35.470  36.010  1.00  0.00           H
ATOM   1160  HD2 PRO A 661      37.620  34.540  37.350  1.00  0.00           H
ATOM   1161  CA  PRO A 661      40.380  33.920  38.110  1.00  0.00           C
ATOM   1162  HA  PRO A 661      39.870  33.480  38.950  1.00  0.00           H
ATOM   1163  CB  PRO A 661      40.340  33.020  36.830  1.00  0.00           C
ATOM   1164  HB1 PRO A 661      40.390  31.950  37.120  1.00  0.00           H
ATOM   1165  HB2 PRO A 661      41.200  33.380  36.230  1.00  0.00           H
ATOM   1166  CG  PRO A 661      39.050  33.450  36.090  1.00  0.00           C
ATOM   1167  HG1 PRO A 661      39.360  33.550  35.030  1.00  0.00           H
ATOM   1168  HG2 PRO A 661      38.240  32.700  36.200  1.00  0.00           H
ATOM   1169  C   PRO A 661      41.760  34.090  38.600  1.00  0.00           C
ATOM   1170  O   PRO A 661      42.160  33.590  39.640  1.00  0.00           O
ATOM   1171  N   LEU A 662      42.550  34.920  37.920  1.00  0.00           N
ATOM   1172  HN  LEU A 662      42.240  35.480  37.160  1.00  0.00           H
ATOM   1173  CA  LEU A 662      43.980  35.030  38.250  1.00  0.00           C
ATOM   1174  HA  LEU A 662      44.320  34.140  38.770  1.00  0.00           H
ATOM   1175  CB  LEU A 662      44.900  35.190  36.940  1.00  0.00           C
ATOM   1176  HB1 LEU A 662      45.960  35.300  37.240  1.00  0.00           H
ATOM   1177  HB2 LEU A 662      44.620  36.160  36.490  1.00  0.00           H
ATOM   1178  CG  LEU A 662      44.770  34.010  35.930  1.00  0.00           C
ATOM   1179  HG  LEU A 662      43.750  34.050  35.480  1.00  0.00           H
ATOM   1180  CD1 LEU A 662      45.830  33.890  34.820  1.00  0.00           C
ATOM   1181 HD11 LEU A 662      46.870  33.850  35.230  1.00  0.00           H
ATOM   1182 HD12 LEU A 662      45.630  34.700  34.090  1.00  0.00           H
ATOM   1183 HD13 LEU A 662      45.700  32.930  34.260  1.00  0.00           H
ATOM   1184  CD2 LEU A 662      44.880  32.690  36.710  1.00  0.00           C
ATOM   1185 HD21 LEU A 662      44.000  32.510  37.350  1.00  0.00           H
ATOM   1186 HD22 LEU A 662      45.870  32.430  37.150  1.00  0.00           H
ATOM   1187 HD23 LEU A 662      44.810  31.920  35.910  1.00  0.00           H
ATOM   1188  C   LEU A 662      44.210  36.080  39.240  1.00  0.00           C
ATOM   1189  O   LEU A 662      45.350  36.310  39.520  1.00  0.00           O
ATOM   1190  N   THR A 663      43.240  36.780  39.870  1.00  0.00           N
ATOM   1191  HN  THR A 663      42.310  36.570  39.590  1.00  0.00           H
ATOM   1192  CA  THR A 663      43.610  37.910  40.740  1.00  0.00           C
ATOM   1193  HA  THR A 663      44.550  38.320  40.410  1.00  0.00           H
ATOM   1194  CB  THR A 663      42.570  39.040  40.770  1.00  0.00           C
ATOM   1195  HB  THR A 663      42.660  39.660  41.700  1.00  0.00           H
ATOM   1196  OG1 THR A 663      41.260  38.600  40.900  1.00  0.00           O
ATOM   1197  HG1 THR A 663      41.160  37.840  40.340  1.00  0.00           H
ATOM   1198  CG2 THR A 663      42.630  39.880  39.450  1.00  0.00           C
ATOM   1199 HG21 THR A 663      43.530  40.450  39.170  1.00  0.00           H
ATOM   1200 HG22 THR A 663      41.730  40.520  39.440  1.00  0.00           H
ATOM   1201 HG23 THR A 663      42.520  39.180  38.600  1.00  0.00           H
ATOM   1202  C   THR A 663      43.830  37.410  42.220  1.00  0.00           C
ATOM   1203  O   THR A 663      43.040  36.580  42.740  1.00  0.00           O
ATOM   1204  N   ILE A 664      44.850  37.920  42.920  1.00  0.00           N
ATOM   1205  HN  ILE A 664      45.450  38.660  42.610  1.00  0.00           H
ATOM   1206  CA  ILE A 664      45.190  37.680  44.290  1.00  0.00           C
ATOM   1207  HA  ILE A 664      44.610  36.880  44.720  1.00  0.00           H
ATOM   1208  CB  ILE A 664      46.600  37.140  44.320  1.00  0.00           C
ATOM   1209  HB  ILE A 664      47.260  37.860  43.790  1.00  0.00           H
ATOM   1210  CG2 ILE A 664      47.100  36.930  45.780  1.00  0.00           C
ATOM   1211 HG21 ILE A 664      47.950  36.220  45.780  1.00  0.00           H
ATOM   1212 HG22 ILE A 664      46.340  36.520  46.480  1.00  0.00           H
ATOM   1213 HG23 ILE A 664      47.460  37.890  46.200  1.00  0.00           H
ATOM   1214  CG1 ILE A 664      46.640  35.770  43.620  1.00  0.00           C
ATOM   1215 HG11 ILE A 664      47.710  35.490  43.720  1.00  0.00           H
ATOM   1216 HG12 ILE A 664      46.310  35.920  42.570  1.00  0.00           H
ATOM   1217  CD  ILE A 664      45.730  34.690  44.240  1.00  0.00           C
ATOM   1218  HD1 ILE A 664      44.690  34.730  43.880  1.00  0.00           H
ATOM   1219  HD2 ILE A 664      45.710  34.680  45.360  1.00  0.00           H
ATOM   1220  HD3 ILE A 664      46.180  33.750  43.840  1.00  0.00           H
ATOM   1221  C   ILE A 664      44.920  38.890  45.170  1.00  0.00           C
ATOM   1222  O   ILE A 664      44.920  40.030  44.700  1.00  0.00           O
ATOM   1223  N   LEU A 665      44.710  38.760  46.520  1.00  0.00           N
ATOM   1224  HN  LEU A 665      44.600  37.820  46.820  1.00  0.00           H
ATOM   1225  CA  LEU A 665      44.600  39.820  47.460  1.00  0.00           C
ATOM   1226  HA  LEU A 665      44.920  40.800  47.130  1.00  0.00           H
ATOM   1227  CB  LEU A 665      43.170  40.040  47.950  1.00  0.00           C
ATOM   1228  HB1 LEU A 665      42.670  40.380  47.010  1.00  0.00           H
ATOM   1229  HB2 LEU A 665      43.150  40.800  48.760  1.00  0.00           H
ATOM   1230  CG  LEU A 665      42.410  38.810  48.410  1.00  0.00           C
ATOM   1231  HG  LEU A 665      42.630  37.960  47.730  1.00  0.00           H
ATOM   1232  CD1 LEU A 665      42.620  38.430  49.860  1.00  0.00           C
ATOM   1233 HD11 LEU A 665      43.650  38.060  50.030  1.00  0.00           H
ATOM   1234 HD12 LEU A 665      41.780  37.760  50.110  1.00  0.00           H
ATOM   1235 HD13 LEU A 665      42.470  39.300  50.530  1.00  0.00           H
ATOM   1236  CD2 LEU A 665      40.910  39.150  48.130  1.00  0.00           C
ATOM   1237 HD21 LEU A 665      40.840  39.380  47.060  1.00  0.00           H
ATOM   1238 HD22 LEU A 665      40.540  40.040  48.690  1.00  0.00           H
ATOM   1239 HD23 LEU A 665      40.330  38.240  48.390  1.00  0.00           H
ATOM   1240  C   LEU A 665      45.640  39.650  48.540  1.00  0.00           C
ATOM   1241  O   LEU A 665      46.330  38.630  48.640  1.00  0.00           O
ATOM   1242  N   GLY A 666      45.800  40.640  49.370  1.00  0.00           N
ATOM   1243  HN  GLY A 666      45.280  41.490  49.430  1.00  0.00           H
ATOM   1244  CA  GLY A 666      46.900  40.710  50.270  1.00  0.00           C
ATOM   1245  HA1 GLY A 666      47.680  40.040  49.950  1.00  0.00           H
ATOM   1246  HA2 GLY A 666      46.600  40.550  51.290  1.00  0.00           H
ATOM   1247  C   GLY A 666      47.580  41.970  50.130  1.00  0.00           C
ATOM   1248  O   GLY A 666      48.480  42.070  49.320  1.00  0.00           O
ATOM   1249  N   SER A 667      47.180  42.990  50.960  1.00  0.00           N
ATOM   1250  HN  SER A 667      46.520  42.680  51.650  1.00  0.00           H
ATOM   1251  CA  SER A 667      47.690  44.360  50.930  1.00  0.00           C
ATOM   1252  HA  SER A 667      47.470  44.730  51.920  1.00  0.00           H
ATOM   1253  CB  SER A 667      49.270  44.480  50.830  1.00  0.00           C
ATOM   1254  HB1 SER A 667      49.490  44.070  49.810  1.00  0.00           H
ATOM   1255  HB2 SER A 667      49.700  43.840  51.620  1.00  0.00           H
ATOM   1256  OG  SER A 667      49.800  45.830  50.880  1.00  0.00           O
ATOM   1257  HG1 SER A 667      49.520  46.320  50.100  1.00  0.00           H
ATOM   1258  C   SER A 667      46.980  45.390  50.130  1.00  0.00           C
ATOM   1259  O   SER A 667      46.870  45.180  48.880  1.00  0.00           O
ATOM   1260  N   THR A 668      46.490  46.510  50.730  1.00  0.00           N
ATOM   1261  HN  THR A 668      46.700  46.770  51.670  1.00  0.00           H
ATOM   1262  CA  THR A 668      45.530  47.510  50.190  1.00  0.00           C
ATOM   1263  HA  THR A 668      45.850  47.720  49.180  1.00  0.00           H
ATOM   1264  CB  THR A 668      44.050  47.120  49.970  1.00  0.00           C
ATOM   1265  HB  THR A 668      43.970  46.240  49.270  1.00  0.00           H
ATOM   1266  OG1 THR A 668      43.260  48.250  49.710  1.00  0.00           O
ATOM   1267  HG1 THR A 668      43.050  48.230  48.780  1.00  0.00           H
ATOM   1268  CG2 THR A 668      43.480  46.500  51.280  1.00  0.00           C
ATOM   1269 HG21 THR A 668      43.590  47.150  52.160  1.00  0.00           H
ATOM   1270 HG22 THR A 668      44.080  45.560  51.380  1.00  0.00           H
ATOM   1271 HG23 THR A 668      42.390  46.300  51.180  1.00  0.00           H
ATOM   1272  C   THR A 668      45.790  48.820  50.920  1.00  0.00           C
ATOM   1273  O   THR A 668      45.570  48.880  52.090  1.00  0.00           O
ATOM   1274  N   GLY A 669      46.290  49.890  50.240  1.00  0.00           N
ATOM   1275  HN  GLY A 669      46.410  49.800  49.240  1.00  0.00           H
ATOM   1276  CA  GLY A 669      46.600  51.230  50.780  1.00  0.00           C
ATOM   1277  HA1 GLY A 669      47.060  51.860  50.040  1.00  0.00           H
ATOM   1278  HA2 GLY A 669      47.220  51.010  51.630  1.00  0.00           H
ATOM   1279  C   GLY A 669      45.370  51.960  51.410  1.00  0.00           C
ATOM   1280  O   GLY A 669      45.440  52.430  52.560  1.00  0.00           O
ATOM   1281  N   PRO A 670      44.290  52.220  50.670  1.00  0.00           N
ATOM   1282  CD  PRO A 670      44.200  51.910  49.210  1.00  0.00           C
ATOM   1283  HD1 PRO A 670      44.590  50.960  48.770  1.00  0.00           H
ATOM   1284  HD2 PRO A 670      44.620  52.780  48.670  1.00  0.00           H
ATOM   1285  CA  PRO A 670      43.050  53.010  51.080  1.00  0.00           C
ATOM   1286  HA  PRO A 670      43.400  54.020  51.280  1.00  0.00           H
ATOM   1287  CB  PRO A 670      42.110  53.050  49.880  1.00  0.00           C
ATOM   1288  HB1 PRO A 670      42.370  54.030  49.430  1.00  0.00           H
ATOM   1289  HB2 PRO A 670      41.070  52.890  50.220  1.00  0.00           H
ATOM   1290  CG  PRO A 670      42.680  51.890  48.980  1.00  0.00           C
ATOM   1291  HG1 PRO A 670      42.370  50.880  49.320  1.00  0.00           H
ATOM   1292  HG2 PRO A 670      42.430  52.050  47.910  1.00  0.00           H
ATOM   1293  C   PRO A 670      42.400  52.480  52.360  1.00  0.00           C
ATOM   1294  O   PRO A 670      42.160  53.240  53.290  1.00  0.00           O
ATOM   1295  N   VAL A 671      42.030  51.160  52.420  1.00  0.00           N
ATOM   1296  HN  VAL A 671      42.170  50.450  51.730  1.00  0.00           H
ATOM   1297  CA  VAL A 671      41.480  50.610  53.710  1.00  0.00           C
ATOM   1298  HA  VAL A 671      40.520  51.020  53.990  1.00  0.00           H
ATOM   1299  CB  VAL A 671      41.320  49.080  53.710  1.00  0.00           C
ATOM   1300  HB  VAL A 671      42.190  48.480  53.370  1.00  0.00           H
ATOM   1301  CG1 VAL A 671      40.930  48.510  55.140  1.00  0.00           C
ATOM   1302 HG11 VAL A 671      41.660  48.640  55.950  1.00  0.00           H
ATOM   1303 HG12 VAL A 671      40.830  47.420  54.900  1.00  0.00           H
ATOM   1304 HG13 VAL A 671      40.000  49.030  55.460  1.00  0.00           H
ATOM   1305  CG2 VAL A 671      40.140  48.850  52.810  1.00  0.00           C
ATOM   1306 HG21 VAL A 671      39.890  47.760  52.720  1.00  0.00           H
ATOM   1307 HG22 VAL A 671      40.530  49.230  51.830  1.00  0.00           H
ATOM   1308 HG23 VAL A 671      39.230  49.440  53.030  1.00  0.00           H
ATOM   1309  C   VAL A 671      42.450  50.890  54.810  1.00  0.00           C
ATOM   1310  O   VAL A 671      42.150  51.310  55.900  1.00  0.00           O
ATOM   1311  N   LEU A 672      43.780  50.710  54.630  1.00  0.00           N
ATOM   1312  HN  LEU A 672      44.200  50.330  53.800  1.00  0.00           H
ATOM   1313  CA  LEU A 672      44.790  50.940  55.700  1.00  0.00           C
ATOM   1314  HA  LEU A 672      44.510  50.330  56.550  1.00  0.00           H
ATOM   1315  CB  LEU A 672      46.200  50.360  55.150  1.00  0.00           C
ATOM   1316  HB1 LEU A 672      46.250  50.780  54.110  1.00  0.00           H
ATOM   1317  HB2 LEU A 672      45.960  49.280  55.080  1.00  0.00           H
ATOM   1318  CG  LEU A 672      47.450  50.610  56.010  1.00  0.00           C
ATOM   1319  HG  LEU A 672      47.410  51.720  56.040  1.00  0.00           H
ATOM   1320  CD1 LEU A 672      47.350  49.930  57.370  1.00  0.00           C
ATOM   1321 HD11 LEU A 672      47.660  48.870  57.310  1.00  0.00           H
ATOM   1322 HD12 LEU A 672      46.400  50.130  57.920  1.00  0.00           H
ATOM   1323 HD13 LEU A 672      48.120  50.410  58.010  1.00  0.00           H
ATOM   1324  CD2 LEU A 672      48.590  50.090  55.190  1.00  0.00           C
ATOM   1325 HD21 LEU A 672      48.700  50.550  54.180  1.00  0.00           H
ATOM   1326 HD22 LEU A 672      48.490  48.980  55.040  1.00  0.00           H
ATOM   1327 HD23 LEU A 672      49.560  50.280  55.710  1.00  0.00           H
ATOM   1328  C   LEU A 672      44.770  52.420  56.230  1.00  0.00           C
ATOM   1329  O   LEU A 672      44.750  52.720  57.450  1.00  0.00           O
ATOM   1330  N   VAL A 673      44.740  53.340  55.240  1.00  0.00           N
ATOM   1331  HN  VAL A 673      44.730  52.980  54.310  1.00  0.00           H
ATOM   1332  CA  VAL A 673      44.390  54.700  55.490  1.00  0.00           C
ATOM   1333  HA  VAL A 673      45.220  54.960  56.130  1.00  0.00           H
ATOM   1334  CB  VAL A 673      44.630  55.570  54.310  1.00  0.00           C
ATOM   1335  HB  VAL A 673      44.090  55.060  53.480  1.00  0.00           H
ATOM   1336  CG1 VAL A 673      44.300  57.070  54.390  1.00  0.00           C
ATOM   1337 HG11 VAL A 673      44.880  57.500  55.240  1.00  0.00           H
ATOM   1338 HG12 VAL A 673      43.220  57.310  54.460  1.00  0.00           H
ATOM   1339 HG13 VAL A 673      44.630  57.610  53.470  1.00  0.00           H
ATOM   1340  CG2 VAL A 673      46.120  55.360  53.880  1.00  0.00           C
ATOM   1341 HG21 VAL A 673      46.840  55.730  54.650  1.00  0.00           H
ATOM   1342 HG22 VAL A 673      46.310  56.040  53.020  1.00  0.00           H
ATOM   1343 HG23 VAL A 673      46.470  54.330  53.680  1.00  0.00           H
ATOM   1344  C   VAL A 673      43.090  54.960  56.210  1.00  0.00           C
ATOM   1345  O   VAL A 673      43.040  55.760  57.180  1.00  0.00           O
ATOM   1346  N   PHE A 674      41.990  54.230  55.820  1.00  0.00           N
ATOM   1347  HN  PHE A 674      42.070  53.620  55.040  1.00  0.00           H
ATOM   1348  CA  PHE A 674      40.630  54.400  56.420  1.00  0.00           C
ATOM   1349  HA  PHE A 674      40.410  55.460  56.440  1.00  0.00           H
ATOM   1350  CB  PHE A 674      39.680  53.440  55.610  1.00  0.00           C
ATOM   1351  HB1 PHE A 674      39.950  52.390  55.890  1.00  0.00           H
ATOM   1352  HB2 PHE A 674      39.870  53.660  54.530  1.00  0.00           H
ATOM   1353  CG  PHE A 674      38.200  53.720  55.930  1.00  0.00           C
ATOM   1354  CD1 PHE A 674      37.630  54.970  55.670  1.00  0.00           C
ATOM   1355  HD1 PHE A 674      38.160  55.760  55.180  1.00  0.00           H
ATOM   1356  CE1 PHE A 674      36.260  55.110  55.980  1.00  0.00           C
ATOM   1357  HE1 PHE A 674      35.760  55.970  55.570  1.00  0.00           H
ATOM   1358  CZ  PHE A 674      35.600  54.120  56.730  1.00  0.00           C
ATOM   1359  HZ  PHE A 674      34.530  54.140  56.850  1.00  0.00           H
ATOM   1360  CD2 PHE A 674      37.450  52.710  56.730  1.00  0.00           C
ATOM   1361  HD2 PHE A 674      37.900  51.770  56.980  1.00  0.00           H
ATOM   1362  CE2 PHE A 674      36.190  52.950  57.020  1.00  0.00           C
ATOM   1363  HE2 PHE A 674      35.720  52.280  57.730  1.00  0.00           H
ATOM   1364  C   PHE A 674      40.540  54.010  57.860  1.00  0.00           C
ATOM   1365  O   PHE A 674      40.110  54.780  58.720  1.00  0.00           O
ATOM   1366  N   GLU A 675      41.130  52.810  58.120  1.00  0.00           N
ATOM   1367  HN  GLU A 675      41.620  52.450  57.320  1.00  0.00           H
ATOM   1368  CA  GLU A 675      41.180  52.310  59.500  1.00  0.00           C
ATOM   1369  HA  GLU A 675      40.150  52.090  59.770  1.00  0.00           H
ATOM   1370  CB  GLU A 675      42.090  51.070  59.660  1.00  0.00           C
ATOM   1371  HB1 GLU A 675      42.240  50.940  60.750  1.00  0.00           H
ATOM   1372  HB2 GLU A 675      42.990  51.330  59.060  1.00  0.00           H
ATOM   1373  CG  GLU A 675      41.450  49.820  58.920  1.00  0.00           C
ATOM   1374  HG1 GLU A 675      42.180  48.990  58.790  1.00  0.00           H
ATOM   1375  HG2 GLU A 675      41.110  50.200  57.930  1.00  0.00           H
ATOM   1376  CD  GLU A 675      40.320  49.100  59.570  1.00  0.00           C
ATOM   1377  OE1 GLU A 675      40.240  47.880  59.200  1.00  0.00           O
ATOM   1378  OE2 GLU A 675      39.510  49.600  60.440  1.00  0.00           O
ATOM   1379  C   GLU A 675      41.730  53.350  60.510  1.00  0.00           C
ATOM   1380  O   GLU A 675      41.180  53.620  61.540  1.00  0.00           O
ATOM   1381  N   LYS A 676      42.890  53.990  60.080  1.00  0.00           N
ATOM   1382  HN  LYS A 676      43.280  53.820  59.180  1.00  0.00           H
ATOM   1383  CA  LYS A 676      43.580  54.880  60.930  1.00  0.00           C
ATOM   1384  HA  LYS A 676      43.780  54.370  61.850  1.00  0.00           H
ATOM   1385  CB  LYS A 676      44.910  55.340  60.200  1.00  0.00           C
ATOM   1386  HB1 LYS A 676      44.580  55.740  59.210  1.00  0.00           H
ATOM   1387  HB2 LYS A 676      45.550  54.440  60.090  1.00  0.00           H
ATOM   1388  CG  LYS A 676      45.830  56.330  60.950  1.00  0.00           C
ATOM   1389  HG1 LYS A 676      45.710  55.910  61.980  1.00  0.00           H
ATOM   1390  HG2 LYS A 676      45.470  57.380  60.880  1.00  0.00           H
ATOM   1391  CD  LYS A 676      47.340  56.210  60.470  1.00  0.00           C
ATOM   1392  HD1 LYS A 676      47.470  56.230  59.380  1.00  0.00           H
ATOM   1393  HD2 LYS A 676      47.710  55.190  60.690  1.00  0.00           H
ATOM   1394  CE  LYS A 676      48.170  57.290  61.300  1.00  0.00           C
ATOM   1395  HE1 LYS A 676      48.010  57.130  62.390  1.00  0.00           H
ATOM   1396  HE2 LYS A 676      47.960  58.350  61.020  1.00  0.00           H
ATOM   1397  NZ  LYS A 676      49.500  57.170  60.850  1.00  0.00           N
ATOM   1398  HZ1 LYS A 676      49.670  56.880  59.870  1.00  0.00           H
ATOM   1399  HZ2 LYS A 676      49.910  56.360  61.370  1.00  0.00           H
ATOM   1400  HZ3 LYS A 676      50.130  57.960  61.080  1.00  0.00           H
ATOM   1401  C   LYS A 676      42.660  56.110  61.290  1.00  0.00           C
ATOM   1402  O   LYS A 676      42.690  56.530  62.460  1.00  0.00           O
ATOM   1403  N   ILE A 677      41.970  56.700  60.280  1.00  0.00           N
ATOM   1404  HN  ILE A 677      42.130  56.420  59.340  1.00  0.00           H
ATOM   1405  CA  ILE A 677      40.970  57.710  60.310  1.00  0.00           C
ATOM   1406  HA  ILE A 677      41.330  58.690  60.600  1.00  0.00           H
ATOM   1407  CB  ILE A 677      40.440  58.000  58.900  1.00  0.00           C
ATOM   1408  HB  ILE A 677      40.240  57.070  58.310  1.00  0.00           H
ATOM   1409  CG2 ILE A 677      39.230  58.950  58.880  1.00  0.00           C
ATOM   1410 HG21 ILE A 677      39.560  59.850  59.450  1.00  0.00           H
ATOM   1411 HG22 ILE A 677      38.330  58.500  59.340  1.00  0.00           H
ATOM   1412 HG23 ILE A 677      39.010  59.180  57.820  1.00  0.00           H
ATOM   1413  CG1 ILE A 677      41.660  58.620  58.150  1.00  0.00           C
ATOM   1414 HG11 ILE A 677      42.600  58.090  58.420  1.00  0.00           H
ATOM   1415 HG12 ILE A 677      41.950  59.670  58.390  1.00  0.00           H
ATOM   1416  CD  ILE A 677      41.540  58.640  56.650  1.00  0.00           C
ATOM   1417  HD1 ILE A 677      41.700  57.670  56.130  1.00  0.00           H
ATOM   1418  HD2 ILE A 677      42.260  59.320  56.150  1.00  0.00           H
ATOM   1419  HD3 ILE A 677      40.530  58.990  56.340  1.00  0.00           H
ATOM   1420  C   ILE A 677      39.780  57.430  61.150  1.00  0.00           C
ATOM   1421  O   ILE A 677      39.410  58.270  61.940  1.00  0.00           O
ATOM   1422  N   LEU A 678      39.310  56.150  60.960  1.00  0.00           N
ATOM   1423  HN  LEU A 678      39.720  55.730  60.150  1.00  0.00           H
ATOM   1424  CA  LEU A 678      38.160  55.680  61.720  1.00  0.00           C
ATOM   1425  HA  LEU A 678      37.430  56.460  61.670  1.00  0.00           H
ATOM   1426  CB  LEU A 678      37.460  54.360  61.040  1.00  0.00           C
ATOM   1427  HB1 LEU A 678      38.220  53.570  61.150  1.00  0.00           H
ATOM   1428  HB2 LEU A 678      37.260  54.620  59.970  1.00  0.00           H
ATOM   1429  CG  LEU A 678      36.220  53.790  61.750  1.00  0.00           C
ATOM   1430  HG  LEU A 678      36.540  53.350  62.710  1.00  0.00           H
ATOM   1431  CD1 LEU A 678      35.120  54.780  61.920  1.00  0.00           C
ATOM   1432 HD11 LEU A 678      34.200  54.280  62.300  1.00  0.00           H
ATOM   1433 HD12 LEU A 678      34.700  55.230  60.990  1.00  0.00           H
ATOM   1434 HD13 LEU A 678      35.450  55.660  62.510  1.00  0.00           H
ATOM   1435  CD2 LEU A 678      35.790  52.490  60.860  1.00  0.00           C
ATOM   1436 HD21 LEU A 678      36.650  51.830  60.620  1.00  0.00           H
ATOM   1437 HD22 LEU A 678      35.390  52.790  59.870  1.00  0.00           H
ATOM   1438 HD23 LEU A 678      34.960  51.900  61.300  1.00  0.00           H
ATOM   1439  C   LEU A 678      38.520  55.370  63.160  1.00  0.00           C
ATOM   1440  O   LEU A 678      37.780  55.710  64.080  1.00  0.00           O
ATOM   1441  N   TYR A 679      39.740  54.870  63.420  1.00  0.00           N
ATOM   1442  HN  TYR A 679      40.210  54.380  62.690  1.00  0.00           H
ATOM   1443  CA  TYR A 679      40.290  54.830  64.710  1.00  0.00           C
ATOM   1444  HA  TYR A 679      39.480  54.460  65.330  1.00  0.00           H
ATOM   1445  CB  TYR A 679      41.520  53.830  64.680  1.00  0.00           C
ATOM   1446  HB1 TYR A 679      42.140  54.360  63.930  1.00  0.00           H
ATOM   1447  HB2 TYR A 679      41.250  52.800  64.360  1.00  0.00           H
ATOM   1448  CG  TYR A 679      42.280  53.860  66.030  1.00  0.00           C
ATOM   1449  CD1 TYR A 679      41.930  53.050  67.160  1.00  0.00           C
ATOM   1450  HD1 TYR A 679      41.190  52.280  67.060  1.00  0.00           H
ATOM   1451  CE1 TYR A 679      42.710  53.200  68.370  1.00  0.00           C
ATOM   1452  HE1 TYR A 679      42.510  52.520  69.200  1.00  0.00           H
ATOM   1453  CZ  TYR A 679      43.840  54.020  68.420  1.00  0.00           C
ATOM   1454  OH  TYR A 679      44.470  54.090  69.700  1.00  0.00           O
ATOM   1455  HH  TYR A 679      45.330  54.520  69.670  1.00  0.00           H
ATOM   1456  CD2 TYR A 679      43.390  54.800  66.230  1.00  0.00           C
ATOM   1457  HD2 TYR A 679      43.640  55.520  65.470  1.00  0.00           H
ATOM   1458  CE2 TYR A 679      44.170  54.820  67.340  1.00  0.00           C
ATOM   1459  HE2 TYR A 679      45.000  55.510  67.400  1.00  0.00           H
ATOM   1460  C   TYR A 679      40.460  56.100  65.430  1.00  0.00           C
ATOM   1461  O   TYR A 679      40.000  56.290  66.540  1.00  0.00           O
ATOM   1462  N   LYS A 680      41.070  57.090  64.770  1.00  0.00           N
ATOM   1463  HN  LYS A 680      41.310  56.930  63.810  1.00  0.00           H
ATOM   1464  CA  LYS A 680      41.470  58.380  65.290  1.00  0.00           C
ATOM   1465  HA  LYS A 680      42.080  58.260  66.180  1.00  0.00           H
ATOM   1466  CB  LYS A 680      42.340  59.210  64.370  1.00  0.00           C
ATOM   1467  HB1 LYS A 680      42.540  60.260  64.660  1.00  0.00           H
ATOM   1468  HB2 LYS A 680      41.730  59.100  63.440  1.00  0.00           H
ATOM   1469  CG  LYS A 680      43.780  58.550  64.280  1.00  0.00           C
ATOM   1470  HG1 LYS A 680      44.250  58.920  63.340  1.00  0.00           H
ATOM   1471  HG2 LYS A 680      43.810  57.450  64.200  1.00  0.00           H
ATOM   1472  CD  LYS A 680      44.710  58.970  65.350  1.00  0.00           C
ATOM   1473  HD1 LYS A 680      44.980  58.100  65.980  1.00  0.00           H
ATOM   1474  HD2 LYS A 680      44.220  59.650  66.090  1.00  0.00           H
ATOM   1475  CE  LYS A 680      46.040  59.560  64.870  1.00  0.00           C
ATOM   1476  HE1 LYS A 680      45.770  60.390  64.200  1.00  0.00           H
ATOM   1477  HE2 LYS A 680      46.650  58.830  64.300  1.00  0.00           H
ATOM   1478  NZ  LYS A 680      46.730  60.110  66.020  1.00  0.00           N
ATOM   1479  HZ1 LYS A 680      47.770  60.110  65.960  1.00  0.00           H
ATOM   1480  HZ2 LYS A 680      46.440  59.640  66.900  1.00  0.00           H
ATOM   1481  HZ3 LYS A 680      46.490  61.100  66.260  1.00  0.00           H
ATOM   1482  C   LYS A 680      40.270  59.230  65.730  1.00  0.00           C
ATOM   1483  O   LYS A 680      40.260  59.840  66.790  1.00  0.00           O
ATOM   1484  N   PHE A 681      39.230  59.090  64.860  1.00  0.00           N
ATOM   1485  HN  PHE A 681      39.370  58.710  63.930  1.00  0.00           H
ATOM   1486  CA  PHE A 681      37.890  59.530  65.170  1.00  0.00           C
ATOM   1487  HA  PHE A 681      37.930  60.570  65.450  1.00  0.00           H
ATOM   1488  CB  PHE A 681      37.120  59.350  63.810  1.00  0.00           C
ATOM   1489  HB1 PHE A 681      37.250  58.330  63.370  1.00  0.00           H
ATOM   1490  HB2 PHE A 681      37.540  60.090  63.090  1.00  0.00           H
ATOM   1491  CG  PHE A 681      35.600  59.440  63.930  1.00  0.00           C
ATOM   1492  CD1 PHE A 681      34.780  58.320  63.760  1.00  0.00           C
ATOM   1493  HD1 PHE A 681      35.180  57.340  63.550  1.00  0.00           H
ATOM   1494  CE1 PHE A 681      33.420  58.460  63.810  1.00  0.00           C
ATOM   1495  HE1 PHE A 681      32.770  57.600  63.700  1.00  0.00           H
ATOM   1496  CZ  PHE A 681      32.840  59.670  64.240  1.00  0.00           C
ATOM   1497  HZ  PHE A 681      31.780  59.710  64.460  1.00  0.00           H
ATOM   1498  CD2 PHE A 681      35.050  60.690  64.150  1.00  0.00           C
ATOM   1499  HD2 PHE A 681      35.710  61.530  64.280  1.00  0.00           H
ATOM   1500  CE2 PHE A 681      33.670  60.780  64.390  1.00  0.00           C
ATOM   1501  HE2 PHE A 681      33.340  61.680  64.890  1.00  0.00           H
ATOM   1502  C   PHE A 681      37.230  58.890  66.360  1.00  0.00           C
ATOM   1503  O   PHE A 681      36.630  59.580  67.220  1.00  0.00           O
ATOM   1504  N   CYS A 682      37.300  57.570  66.590  1.00  0.00           N
ATOM   1505  HN  CYS A 682      37.700  57.090  65.820  1.00  0.00           H
ATOM   1506  CA  CYS A 682      36.890  56.900  67.810  1.00  0.00           C
ATOM   1507  HA  CYS A 682      35.850  57.170  67.940  1.00  0.00           H
ATOM   1508  CB  CYS A 682      36.900  55.410  67.540  1.00  0.00           C
ATOM   1509  HB1 CYS A 682      36.710  54.870  68.490  1.00  0.00           H
ATOM   1510  HB2 CYS A 682      37.950  55.140  67.300  1.00  0.00           H
ATOM   1511  SG  CYS A 682      35.610  54.940  66.280  1.00  0.00           S
ATOM   1512  HG1 CYS A 682      36.290  55.300  65.200  1.00  0.00           H
ATOM   1513  C   CYS A 682      37.630  57.320  69.100  1.00  0.00           C
ATOM   1514  O   CYS A 682      36.990  57.570  70.170  1.00  0.00           O
ATOM   1515  N   ARG A 683      38.950  57.570  69.030  1.00  0.00           N
ATOM   1516  HN  ARG A 683      39.430  57.420  68.170  1.00  0.00           H
ATOM   1517  CA  ARG A 683      39.800  58.240  70.070  1.00  0.00           C
ATOM   1518  HA  ARG A 683      39.700  57.650  70.970  1.00  0.00           H
ATOM   1519  CB  ARG A 683      41.320  58.170  69.640  1.00  0.00           C
ATOM   1520  HB1 ARG A 683      41.360  58.650  68.630  1.00  0.00           H
ATOM   1521  HB2 ARG A 683      41.520  57.080  69.590  1.00  0.00           H
ATOM   1522  CG  ARG A 683      42.320  58.950  70.510  1.00  0.00           C
ATOM   1523  HG1 ARG A 683      41.890  59.980  70.510  1.00  0.00           H
ATOM   1524  HG2 ARG A 683      43.290  59.080  70.000  1.00  0.00           H
ATOM   1525  CD  ARG A 683      42.570  58.500  71.930  1.00  0.00           C
ATOM   1526  HD1 ARG A 683      43.030  57.510  71.820  1.00  0.00           H
ATOM   1527  HD2 ARG A 683      41.630  58.460  72.510  1.00  0.00           H
ATOM   1528  NE  ARG A 683      43.600  59.420  72.550  1.00  0.00           N
ATOM   1529  HE  ARG A 683      43.810  60.290  72.100  1.00  0.00           H
ATOM   1530  CZ  ARG A 683      44.410  59.090  73.610  1.00  0.00           C
ATOM   1531  NH1 ARG A 683      45.320  60.040  73.820  1.00  0.00           N
ATOM   1532 HH11 ARG A 683      46.050  59.700  74.430  1.00  0.00           H
ATOM   1533 HH12 ARG A 683      45.630  60.530  73.000  1.00  0.00           H
ATOM   1534  NH2 ARG A 683      44.310  58.040  74.370  1.00  0.00           N
ATOM   1535 HH21 ARG A 683      43.460  57.520  74.310  1.00  0.00           H
ATOM   1536 HH22 ARG A 683      44.890  58.060  75.190  1.00  0.00           H
ATOM   1537  C   ARG A 683      39.300  59.570  70.550  1.00  0.00           C
ATOM   1538  O   ARG A 683      39.210  59.830  71.720  1.00  0.00           O
ATOM   1539  N   ASP A 684      38.930  60.510  69.570  1.00  0.00           N
ATOM   1540  HN  ASP A 684      38.990  60.320  68.590  1.00  0.00           H
ATOM   1541  CA  ASP A 684      38.650  61.860  69.950  1.00  0.00           C
ATOM   1542  HA  ASP A 684      38.980  62.030  70.960  1.00  0.00           H
ATOM   1543  CB  ASP A 684      39.400  62.810  69.050  1.00  0.00           C
ATOM   1544  HB1 ASP A 684      39.070  63.870  69.120  1.00  0.00           H
ATOM   1545  HB2 ASP A 684      39.260  62.450  68.010  1.00  0.00           H
ATOM   1546  CG  ASP A 684      40.870  62.990  69.440  1.00  0.00           C
ATOM   1547  OD1 ASP A 684      41.200  62.950  70.590  1.00  0.00           O
ATOM   1548  OD2 ASP A 684      41.690  63.310  68.500  1.00  0.00           O
ATOM   1549  C   ASP A 684      37.100  62.240  69.970  1.00  0.00           C
ATOM   1550  O   ASP A 684      36.720  63.310  70.460  1.00  0.00           O
ATOM   1551  N   TYR A 685      36.280  61.410  69.420  1.00  0.00           N
ATOM   1552  HN  TYR A 685      36.630  60.600  68.950  1.00  0.00           H
ATOM   1553  CA  TYR A 685      34.810  61.560  69.470  1.00  0.00           C
ATOM   1554  HA  TYR A 685      34.550  62.490  69.960  1.00  0.00           H
ATOM   1555  CB  TYR A 685      34.150  61.480  68.070  1.00  0.00           C
ATOM   1556  HB1 TYR A 685      33.050  61.520  68.160  1.00  0.00           H
ATOM   1557  HB2 TYR A 685      34.310  60.610  67.400  1.00  0.00           H
ATOM   1558  CG  TYR A 685      34.570  62.750  67.330  1.00  0.00           C
ATOM   1559  CD1 TYR A 685      33.630  63.830  67.230  1.00  0.00           C
ATOM   1560  HD1 TYR A 685      32.630  63.770  67.640  1.00  0.00           H
ATOM   1561  CE1 TYR A 685      34.020  64.970  66.600  1.00  0.00           C
ATOM   1562  HE1 TYR A 685      33.230  65.680  66.420  1.00  0.00           H
ATOM   1563  CZ  TYR A 685      35.300  65.090  65.950  1.00  0.00           C
ATOM   1564  OH  TYR A 685      35.660  66.330  65.440  1.00  0.00           O
ATOM   1565  HH  TYR A 685      36.620  66.310  65.400  1.00  0.00           H
ATOM   1566  CD2 TYR A 685      35.860  62.910  66.650  1.00  0.00           C
ATOM   1567  HD2 TYR A 685      36.550  62.080  66.670  1.00  0.00           H
ATOM   1568  CE2 TYR A 685      36.210  64.050  65.950  1.00  0.00           C
ATOM   1569  HE2 TYR A 685      37.220  64.160  65.590  1.00  0.00           H
ATOM   1570  C   TYR A 685      34.120  60.670  70.470  1.00  0.00           C
ATOM   1571  O   TYR A 685      32.890  60.740  70.680  1.00  0.00           O
ATOM   1572  N   GLN A 686      34.840  59.790  71.180  1.00  0.00           N
ATOM   1573  HN  GLN A 686      35.840  59.710  71.150  1.00  0.00           H
ATOM   1574  CA  GLN A 686      34.270  59.050  72.310  1.00  0.00           C
ATOM   1575  HA  GLN A 686      35.170  58.570  72.670  1.00  0.00           H
ATOM   1576  CB  GLN A 686      33.690  59.790  73.480  1.00  0.00           C
ATOM   1577  HB1 GLN A 686      33.130  59.090  74.140  1.00  0.00           H
ATOM   1578  HB2 GLN A 686      32.930  60.530  73.120  1.00  0.00           H
ATOM   1579  CG  GLN A 686      34.680  60.650  74.230  1.00  0.00           C
ATOM   1580  HG1 GLN A 686      34.260  61.260  75.060  1.00  0.00           H
ATOM   1581  HG2 GLN A 686      35.180  61.340  73.520  1.00  0.00           H
ATOM   1582  CD  GLN A 686      35.920  59.820  74.810  1.00  0.00           C
ATOM   1583  OE1 GLN A 686      35.790  59.050  75.730  1.00  0.00           O
ATOM   1584  NE2 GLN A 686      37.110  60.030  74.150  1.00  0.00           N
ATOM   1585 HE21 GLN A 686      37.920  59.500  74.390  1.00  0.00           H
ATOM   1586 HE22 GLN A 686      37.180  60.930  73.710  1.00  0.00           H
ATOM   1587  C   GLN A 686      33.360  57.860  71.830  1.00  0.00           C
ATOM   1588  O   GLN A 686      32.360  57.430  72.430  1.00  0.00           O
ATOM   1589  N   LEU A 687      33.940  57.170  70.860  1.00  0.00           N
ATOM   1590  HN  LEU A 687      34.790  57.480  70.410  1.00  0.00           H
ATOM   1591  CA  LEU A 687      33.260  56.050  70.280  1.00  0.00           C
ATOM   1592  HA  LEU A 687      32.400  55.850  70.890  1.00  0.00           H
ATOM   1593  CB  LEU A 687      32.990  56.330  68.780  1.00  0.00           C
ATOM   1594  HB1 LEU A 687      32.590  55.370  68.390  1.00  0.00           H
ATOM   1595  HB2 LEU A 687      33.960  56.520  68.280  1.00  0.00           H
ATOM   1596  CG  LEU A 687      32.190  57.610  68.470  1.00  0.00           C
ATOM   1597  HG  LEU A 687      32.490  58.510  69.050  1.00  0.00           H
ATOM   1598  CD1 LEU A 687      32.130  57.860  66.980  1.00  0.00           C
ATOM   1599 HD11 LEU A 687      31.740  57.110  66.270  1.00  0.00           H
ATOM   1600 HD12 LEU A 687      33.200  58.060  66.730  1.00  0.00           H
ATOM   1601 HD13 LEU A 687      31.430  58.710  66.960  1.00  0.00           H
ATOM   1602  CD2 LEU A 687      30.780  57.300  69.000  1.00  0.00           C
ATOM   1603 HD21 LEU A 687      30.730  57.260  70.110  1.00  0.00           H
ATOM   1604 HD22 LEU A 687      30.490  56.340  68.510  1.00  0.00           H
ATOM   1605 HD23 LEU A 687      30.050  58.110  68.760  1.00  0.00           H
ATOM   1606  C   LEU A 687      34.120  54.800  70.400  1.00  0.00           C
ATOM   1607  O   LEU A 687      35.370  54.820  70.340  1.00  0.00           O
ATOM   1608  N   SER A 688      33.460  53.660  70.610  1.00  0.00           N
ATOM   1609  HN  SER A 688      32.480  53.740  70.790  1.00  0.00           H
ATOM   1610  CA  SER A 688      34.180  52.350  70.690  1.00  0.00           C
ATOM   1611  HA  SER A 688      35.190  52.450  71.040  1.00  0.00           H
ATOM   1612  CB  SER A 688      33.500  51.300  71.680  1.00  0.00           C
ATOM   1613  HB1 SER A 688      32.490  51.040  71.300  1.00  0.00           H
ATOM   1614  HB2 SER A 688      33.390  51.710  72.710  1.00  0.00           H
ATOM   1615  OG  SER A 688      34.240  50.100  71.900  1.00  0.00           O
ATOM   1616  HG1 SER A 688      34.880  50.310  72.580  1.00  0.00           H
ATOM   1617  C   SER A 688      34.390  51.750  69.240  1.00  0.00           C
ATOM   1618  O   SER A 688      33.460  51.320  68.550  1.00  0.00           O
ATOM   1619  N   TYR A 689      35.680  51.780  68.910  1.00  0.00           N
ATOM   1620  HN  TYR A 689      36.360  52.070  69.570  1.00  0.00           H
ATOM   1621  CA  TYR A 689      36.230  51.420  67.570  1.00  0.00           C
ATOM   1622  HA  TYR A 689      35.890  52.220  66.930  1.00  0.00           H
ATOM   1623  CB  TYR A 689      37.740  51.690  67.550  1.00  0.00           C
ATOM   1624  HB1 TYR A 689      38.180  51.240  68.470  1.00  0.00           H
ATOM   1625  HB2 TYR A 689      37.970  52.780  67.640  1.00  0.00           H
ATOM   1626  CG  TYR A 689      38.400  51.140  66.260  1.00  0.00           C
ATOM   1627  CD1 TYR A 689      39.450  50.230  66.340  1.00  0.00           C
ATOM   1628  HD1 TYR A 689      39.740  49.820  67.300  1.00  0.00           H
ATOM   1629  CE1 TYR A 689      40.140  49.800  65.190  1.00  0.00           C
ATOM   1630  HE1 TYR A 689      40.970  49.110  65.140  1.00  0.00           H
ATOM   1631  CZ  TYR A 689      39.640  50.290  63.950  1.00  0.00           C
ATOM   1632  OH  TYR A 689      40.300  50.120  62.870  1.00  0.00           O
ATOM   1633  HH  TYR A 689      39.710  50.130  62.110  1.00  0.00           H
ATOM   1634  CD2 TYR A 689      38.040  51.710  65.000  1.00  0.00           C
ATOM   1635  HD2 TYR A 689      37.230  52.420  65.030  1.00  0.00           H
ATOM   1636  CE2 TYR A 689      38.620  51.260  63.860  1.00  0.00           C
ATOM   1637  HE2 TYR A 689      38.170  51.640  62.940  1.00  0.00           H
ATOM   1638  C   TYR A 689      35.760  50.140  66.980  1.00  0.00           C
ATOM   1639  O   TYR A 689      35.000  50.100  66.060  1.00  0.00           O
ATOM   1640  N   LEU A 690      36.090  49.000  67.590  1.00  0.00           N
ATOM   1641  HN  LEU A 690      36.550  49.000  68.470  1.00  0.00           H
ATOM   1642  CA  LEU A 690      35.950  47.650  66.970  1.00  0.00           C
ATOM   1643  HA  LEU A 690      36.490  47.660  66.030  1.00  0.00           H
ATOM   1644  CB  LEU A 690      36.720  46.610  67.770  1.00  0.00           C
ATOM   1645  HB1 LEU A 690      36.340  45.590  67.550  1.00  0.00           H
ATOM   1646  HB2 LEU A 690      36.490  46.870  68.830  1.00  0.00           H
ATOM   1647  CG  LEU A 690      38.330  46.670  67.510  1.00  0.00           C
ATOM   1648  HG  LEU A 690      38.570  47.760  67.640  1.00  0.00           H
ATOM   1649  CD1 LEU A 690      39.110  45.900  68.550  1.00  0.00           C
ATOM   1650 HD11 LEU A 690      38.850  46.110  69.620  1.00  0.00           H
ATOM   1651 HD12 LEU A 690      40.190  46.150  68.410  1.00  0.00           H
ATOM   1652 HD13 LEU A 690      38.980  44.810  68.370  1.00  0.00           H
ATOM   1653  CD2 LEU A 690      38.850  46.420  66.110  1.00  0.00           C
ATOM   1654 HD21 LEU A 690      38.750  45.350  65.850  1.00  0.00           H
ATOM   1655 HD22 LEU A 690      39.910  46.750  65.980  1.00  0.00           H
ATOM   1656 HD23 LEU A 690      38.190  46.960  65.400  1.00  0.00           H
ATOM   1657  C   LEU A 690      34.450  47.280  66.690  1.00  0.00           C
ATOM   1658  O   LEU A 690      34.130  46.760  65.630  1.00  0.00           O
ATOM   1659  N   SER A 691      33.530  47.570  67.590  1.00  0.00           N
ATOM   1660  HN  SER A 691      33.720  47.870  68.510  1.00  0.00           H
ATOM   1661  CA  SER A 691      32.100  47.380  67.280  1.00  0.00           C
ATOM   1662  HA  SER A 691      31.890  46.390  66.900  1.00  0.00           H
ATOM   1663  CB  SER A 691      31.220  47.390  68.630  1.00  0.00           C
ATOM   1664  HB1 SER A 691      31.420  46.400  69.070  1.00  0.00           H
ATOM   1665  HB2 SER A 691      30.110  47.420  68.600  1.00  0.00           H
ATOM   1666  OG  SER A 691      31.570  48.470  69.500  1.00  0.00           O
ATOM   1667  HG1 SER A 691      31.750  48.160  70.390  1.00  0.00           H
ATOM   1668  C   SER A 691      31.380  48.250  66.340  1.00  0.00           C
ATOM   1669  O   SER A 691      30.550  47.770  65.560  1.00  0.00           O
ATOM   1670  N   LEU A 692      31.790  49.510  66.230  1.00  0.00           N
ATOM   1671  HN  LEU A 692      32.280  49.950  66.990  1.00  0.00           H
ATOM   1672  CA  LEU A 692      31.260  50.530  65.270  1.00  0.00           C
ATOM   1673  HA  LEU A 692      30.210  50.410  65.050  1.00  0.00           H
ATOM   1674  CB  LEU A 692      31.430  51.930  65.840  1.00  0.00           C
ATOM   1675  HB1 LEU A 692      32.430  51.880  66.320  1.00  0.00           H
ATOM   1676  HB2 LEU A 692      30.630  51.990  66.610  1.00  0.00           H
ATOM   1677  CG  LEU A 692      31.350  53.190  64.890  1.00  0.00           C
ATOM   1678  HG  LEU A 692      32.070  53.110  64.050  1.00  0.00           H
ATOM   1679  CD1 LEU A 692      29.940  53.280  64.340  1.00  0.00           C
ATOM   1680 HD11 LEU A 692      29.820  54.150  63.670  1.00  0.00           H
ATOM   1681 HD12 LEU A 692      29.160  53.380  65.130  1.00  0.00           H
ATOM   1682 HD13 LEU A 692      29.560  52.390  63.780  1.00  0.00           H
ATOM   1683  CD2 LEU A 692      31.730  54.430  65.640  1.00  0.00           C
ATOM   1684 HD21 LEU A 692      30.870  54.720  66.280  1.00  0.00           H
ATOM   1685 HD22 LEU A 692      31.990  55.270  64.970  1.00  0.00           H
ATOM   1686 HD23 LEU A 692      32.620  54.140  66.250  1.00  0.00           H
ATOM   1687  C   LEU A 692      32.000  50.290  63.950  1.00  0.00           C
ATOM   1688  O   LEU A 692      31.490  50.670  62.900  1.00  0.00           O
ATOM   1689  N   ARG A 693      33.100  49.550  63.990  1.00  0.00           N
ATOM   1690  HN  ARG A 693      33.380  49.160  64.870  1.00  0.00           H
ATOM   1691  CA  ARG A 693      33.760  49.050  62.820  1.00  0.00           C
ATOM   1692  HA  ARG A 693      33.690  49.750  62.010  1.00  0.00           H
ATOM   1693  CB  ARG A 693      35.230  48.770  63.090  1.00  0.00           C
ATOM   1694  HB1 ARG A 693      35.270  48.410  64.140  1.00  0.00           H
ATOM   1695  HB2 ARG A 693      35.790  49.730  63.090  1.00  0.00           H
ATOM   1696  CG  ARG A 693      36.070  48.110  61.940  1.00  0.00           C
ATOM   1697  HG1 ARG A 693      36.360  48.780  61.100  1.00  0.00           H
ATOM   1698  HG2 ARG A 693      35.560  47.270  61.440  1.00  0.00           H
ATOM   1699  CD  ARG A 693      37.360  47.520  62.530  1.00  0.00           C
ATOM   1700  HD1 ARG A 693      37.220  46.670  63.240  1.00  0.00           H
ATOM   1701  HD2 ARG A 693      37.900  48.420  62.890  1.00  0.00           H
ATOM   1702  NE  ARG A 693      38.220  46.960  61.460  1.00  0.00           N
ATOM   1703  HE  ARG A 693      38.940  47.520  61.040  1.00  0.00           H
ATOM   1704  CZ  ARG A 693      37.990  45.810  60.880  1.00  0.00           C
ATOM   1705  NH1 ARG A 693      37.240  44.890  61.430  1.00  0.00           N
ATOM   1706 HH11 ARG A 693      36.840  45.020  62.340  1.00  0.00           H
ATOM   1707 HH12 ARG A 693      36.940  44.170  60.800  1.00  0.00           H
ATOM   1708  NH2 ARG A 693      38.570  45.600  59.700  1.00  0.00           N
ATOM   1709 HH21 ARG A 693      38.510  44.690  59.290  1.00  0.00           H
ATOM   1710 HH22 ARG A 693      39.220  46.300  59.430  1.00  0.00           H
ATOM   1711  C   ARG A 693      33.010  47.850  62.260  1.00  0.00           C
ATOM   1712  O   ARG A 693      32.940  47.680  61.050  1.00  0.00           O
ATOM   1713  N   THR A 694      32.430  46.960  63.070  1.00  0.00           N
ATOM   1714  HN  THR A 694      32.580  47.030  64.050  1.00  0.00           H
ATOM   1715  CA  THR A 694      31.460  45.850  62.680  1.00  0.00           C
ATOM   1716  HA  THR A 694      31.880  45.210  61.920  1.00  0.00           H
ATOM   1717  CB  THR A 694      31.150  44.900  63.920  1.00  0.00           C
ATOM   1718  HB  THR A 694      30.710  45.500  64.740  1.00  0.00           H
ATOM   1719  OG1 THR A 694      32.310  44.300  64.410  1.00  0.00           O
ATOM   1720  HG1 THR A 694      31.980  43.610  65.000  1.00  0.00           H
ATOM   1721  CG2 THR A 694      30.200  43.760  63.490  1.00  0.00           C
ATOM   1722 HG21 THR A 694      30.730  43.190  62.700  1.00  0.00           H
ATOM   1723 HG22 THR A 694      29.320  44.270  63.030  1.00  0.00           H
ATOM   1724 HG23 THR A 694      29.940  43.190  64.400  1.00  0.00           H
ATOM   1725  C   THR A 694      30.190  46.480  62.100  1.00  0.00           C
ATOM   1726  O   THR A 694      29.730  46.030  61.080  1.00  0.00           O
ATOM   1727  N   SER A 695      29.630  47.500  62.770  1.00  0.00           N
ATOM   1728  HN  SER A 695      29.920  47.750  63.690  1.00  0.00           H
ATOM   1729  CA  SER A 695      28.470  48.180  62.210  1.00  0.00           C
ATOM   1730  HA  SER A 695      27.750  47.420  62.010  1.00  0.00           H
ATOM   1731  CB  SER A 695      27.910  49.320  63.130  1.00  0.00           C
ATOM   1732  HB1 SER A 695      26.860  49.460  62.780  1.00  0.00           H
ATOM   1733  HB2 SER A 695      28.560  50.210  62.970  1.00  0.00           H
ATOM   1734  OG  SER A 695      28.010  49.020  64.530  1.00  0.00           O
ATOM   1735  HG1 SER A 695      27.920  49.820  65.060  1.00  0.00           H
ATOM   1736  C   SER A 695      28.870  48.770  60.840  1.00  0.00           C
ATOM   1737  O   SER A 695      28.130  48.670  59.880  1.00  0.00           O
ATOM   1738  N   ILE A 696      29.950  49.500  60.660  1.00  0.00           N
ATOM   1739  HN  ILE A 696      30.500  49.690  61.470  1.00  0.00           H
ATOM   1740  CA  ILE A 696      30.430  50.130  59.390  1.00  0.00           C
ATOM   1741  HA  ILE A 696      29.580  50.600  58.950  1.00  0.00           H
ATOM   1742  CB  ILE A 696      31.460  51.160  59.730  1.00  0.00           C
ATOM   1743  HB  ILE A 696      32.160  50.800  60.520  1.00  0.00           H
ATOM   1744  CG2 ILE A 696      32.470  51.540  58.530  1.00  0.00           C
ATOM   1745 HG21 ILE A 696      31.850  52.110  57.800  1.00  0.00           H
ATOM   1746 HG22 ILE A 696      33.030  50.700  58.070  1.00  0.00           H
ATOM   1747 HG23 ILE A 696      33.290  52.160  58.930  1.00  0.00           H
ATOM   1748  CG1 ILE A 696      30.840  52.480  60.310  1.00  0.00           C
ATOM   1749 HG11 ILE A 696      30.080  52.080  61.020  1.00  0.00           H
ATOM   1750 HG12 ILE A 696      30.340  53.100  59.540  1.00  0.00           H
ATOM   1751  CD  ILE A 696      31.830  53.400  61.030  1.00  0.00           C
ATOM   1752  HD1 ILE A 696      32.780  53.570  60.490  1.00  0.00           H
ATOM   1753  HD2 ILE A 696      32.170  52.960  61.990  1.00  0.00           H
ATOM   1754  HD3 ILE A 696      31.490  54.410  61.320  1.00  0.00           H
ATOM   1755  C   ILE A 696      30.760  49.130  58.400  1.00  0.00           C
ATOM   1756  O   ILE A 696      30.420  49.210  57.200  1.00  0.00           O
ATOM   1757  N   GLY A 697      31.390  48.020  58.870  1.00  0.00           N
ATOM   1758  HN  GLY A 697      31.660  47.930  59.820  1.00  0.00           H
ATOM   1759  CA  GLY A 697      31.610  46.810  57.970  1.00  0.00           C
ATOM   1760  HA1 GLY A 697      32.150  46.050  58.500  1.00  0.00           H
ATOM   1761  HA2 GLY A 697      32.150  47.190  57.120  1.00  0.00           H
ATOM   1762  C   GLY A 697      30.340  46.200  57.450  1.00  0.00           C
ATOM   1763  O   GLY A 697      30.120  45.990  56.290  1.00  0.00           O
ATOM   1764  N   LEU A 698      29.380  45.870  58.320  1.00  0.00           N
ATOM   1765  HN  LEU A 698      29.380  46.040  59.300  1.00  0.00           H
ATOM   1766  CA  LEU A 698      28.120  45.280  57.920  1.00  0.00           C
ATOM   1767  HA  LEU A 698      28.340  44.400  57.330  1.00  0.00           H
ATOM   1768  CB  LEU A 698      27.280  44.730  59.090  1.00  0.00           C
ATOM   1769  HB1 LEU A 698      26.310  44.470  58.610  1.00  0.00           H
ATOM   1770  HB2 LEU A 698      27.170  45.540  59.840  1.00  0.00           H
ATOM   1771  CG  LEU A 698      27.840  43.400  59.640  1.00  0.00           C
ATOM   1772  HG  LEU A 698      28.880  43.570  60.000  1.00  0.00           H
ATOM   1773  CD1 LEU A 698      27.120  43.130  60.940  1.00  0.00           C
ATOM   1774 HD11 LEU A 698      26.040  42.890  60.810  1.00  0.00           H
ATOM   1775 HD12 LEU A 698      27.140  44.040  61.560  1.00  0.00           H
ATOM   1776 HD13 LEU A 698      27.640  42.270  61.430  1.00  0.00           H
ATOM   1777  CD2 LEU A 698      27.840  42.130  58.670  1.00  0.00           C
ATOM   1778 HD21 LEU A 698      28.310  41.310  59.250  1.00  0.00           H
ATOM   1779 HD22 LEU A 698      28.570  42.330  57.850  1.00  0.00           H
ATOM   1780 HD23 LEU A 698      26.800  41.970  58.310  1.00  0.00           H
ATOM   1781  C   LEU A 698      27.290  46.130  57.000  1.00  0.00           C
ATOM   1782  O   LEU A 698      26.750  45.680  55.950  1.00  0.00           O
ATOM   1783  N   TRP A 699      27.280  47.430  57.300  1.00  0.00           N
ATOM   1784  HN  TRP A 699      27.790  47.700  58.120  1.00  0.00           H
ATOM   1785  CA  TRP A 699      26.800  48.460  56.350  1.00  0.00           C
ATOM   1786  HA  TRP A 699      25.810  48.060  56.120  1.00  0.00           H
ATOM   1787  CB  TRP A 699      26.760  49.860  56.980  1.00  0.00           C
ATOM   1788  HB1 TRP A 699      26.810  50.750  56.320  1.00  0.00           H
ATOM   1789  HB2 TRP A 699      27.720  49.910  57.540  1.00  0.00           H
ATOM   1790  CG  TRP A 699      25.600  50.230  57.930  1.00  0.00           C
ATOM   1791  CD1 TRP A 699      25.800  50.630  59.200  1.00  0.00           C
ATOM   1792  HD1 TRP A 699      26.780  50.730  59.640  1.00  0.00           H
ATOM   1793  NE1 TRP A 699      24.590  51.040  59.750  1.00  0.00           N
ATOM   1794  HE1 TRP A 699      24.490  51.800  60.360  1.00  0.00           H
ATOM   1795  CE2 TRP A 699      23.590  50.830  58.870  1.00  0.00           C
ATOM   1796  CD2 TRP A 699      24.210  50.260  57.710  1.00  0.00           C
ATOM   1797  CE3 TRP A 699      23.490  49.900  56.600  1.00  0.00           C
ATOM   1798  HE3 TRP A 699      23.940  49.450  55.720  1.00  0.00           H
ATOM   1799  CZ3 TRP A 699      22.120  50.180  56.640  1.00  0.00           C
ATOM   1800  HZ3 TRP A 699      21.510  49.950  55.780  1.00  0.00           H
ATOM   1801  CZ2 TRP A 699      22.200  50.970  59.010  1.00  0.00           C
ATOM   1802  HZ2 TRP A 699      21.730  51.320  59.920  1.00  0.00           H
ATOM   1803  CH2 TRP A 699      21.520  50.690  57.810  1.00  0.00           C
ATOM   1804  HH2 TRP A 699      20.450  50.690  57.740  1.00  0.00           H
ATOM   1805  C   TRP A 699      27.500  48.480  55.020  1.00  0.00           C
ATOM   1806  O   TRP A 699      26.900  48.490  53.960  1.00  0.00           O
ATOM   1807  N   THR A 700      28.810  48.400  55.040  1.00  0.00           N
ATOM   1808  HN  THR A 700      29.300  48.450  55.900  1.00  0.00           H
ATOM   1809  CA  THR A 700      29.590  48.360  53.760  1.00  0.00           C
ATOM   1810  HA  THR A 700      29.190  49.250  53.280  1.00  0.00           H
ATOM   1811  CB  THR A 700      31.110  48.490  53.930  1.00  0.00           C
ATOM   1812  HB  THR A 700      31.500  47.730  54.640  1.00  0.00           H
ATOM   1813  OG1 THR A 700      31.400  49.720  54.530  1.00  0.00           O
ATOM   1814  HG1 THR A 700      31.160  49.650  55.450  1.00  0.00           H
ATOM   1815  CG2 THR A 700      31.880  48.540  52.540  1.00  0.00           C
ATOM   1816 HG21 THR A 700      32.770  49.190  52.680  1.00  0.00           H
ATOM   1817 HG22 THR A 700      31.190  49.050  51.830  1.00  0.00           H
ATOM   1818 HG23 THR A 700      32.170  47.520  52.240  1.00  0.00           H
ATOM   1819  C   THR A 700      29.350  47.130  52.900  1.00  0.00           C
ATOM   1820  O   THR A 700      29.160  47.280  51.650  1.00  0.00           O
ATOM   1821  N   SER A 701      29.180  45.980  53.550  1.00  0.00           N
ATOM   1822  HN  SER A 701      29.400  45.870  54.520  1.00  0.00           H
ATOM   1823  CA  SER A 701      28.700  44.710  52.910  1.00  0.00           C
ATOM   1824  HA  SER A 701      29.360  44.410  52.110  1.00  0.00           H
ATOM   1825  CB  SER A 701      28.740  43.690  54.000  1.00  0.00           C
ATOM   1826  HB1 SER A 701      28.100  43.740  54.900  1.00  0.00           H
ATOM   1827  HB2 SER A 701      29.780  43.530  54.350  1.00  0.00           H
ATOM   1828  OG  SER A 701      28.380  42.410  53.470  1.00  0.00           O
ATOM   1829  HG1 SER A 701      28.990  42.220  52.750  1.00  0.00           H
ATOM   1830  C   SER A 701      27.360  44.910  52.260  1.00  0.00           C
ATOM   1831  O   SER A 701      27.220  44.650  51.100  1.00  0.00           O
ATOM   1832  N   PHE A 702      26.380  45.420  53.080  1.00  0.00           N
ATOM   1833  HN  PHE A 702      26.580  45.590  54.030  1.00  0.00           H
ATOM   1834  CA  PHE A 702      25.090  45.690  52.480  1.00  0.00           C
ATOM   1835  HA  PHE A 702      24.720  44.750  52.090  1.00  0.00           H
ATOM   1836  CB  PHE A 702      24.160  46.150  53.630  1.00  0.00           C
ATOM   1837  HB1 PHE A 702      24.590  46.910  54.320  1.00  0.00           H
ATOM   1838  HB2 PHE A 702      24.050  45.200  54.210  1.00  0.00           H
ATOM   1839  CG  PHE A 702      22.710  46.470  53.300  1.00  0.00           C
ATOM   1840  CD1 PHE A 702      21.750  45.450  53.030  1.00  0.00           C
ATOM   1841  HD1 PHE A 702      22.180  44.460  52.980  1.00  0.00           H
ATOM   1842  CE1 PHE A 702      20.360  45.670  53.090  1.00  0.00           C
ATOM   1843  HE1 PHE A 702      19.640  44.860  53.140  1.00  0.00           H
ATOM   1844  CZ  PHE A 702      20.000  46.990  53.340  1.00  0.00           C
ATOM   1845  HZ  PHE A 702      18.930  47.170  53.390  1.00  0.00           H
ATOM   1846  CD2 PHE A 702      22.280  47.790  53.340  1.00  0.00           C
ATOM   1847  HD2 PHE A 702      23.040  48.540  53.440  1.00  0.00           H
ATOM   1848  CE2 PHE A 702      20.910  48.090  53.350  1.00  0.00           C
ATOM   1849  HE2 PHE A 702      20.480  49.060  53.530  1.00  0.00           H
ATOM   1850  C   PHE A 702      25.040  46.740  51.440  1.00  0.00           C
ATOM   1851  O   PHE A 702      24.400  46.470  50.440  1.00  0.00           O
ATOM   1852  N   LEU A 703      25.790  47.850  51.540  1.00  0.00           N
ATOM   1853  HN  LEU A 703      26.470  47.980  52.270  1.00  0.00           H
ATOM   1854  CA  LEU A 703      26.020  48.940  50.560  1.00  0.00           C
ATOM   1855  HA  LEU A 703      25.040  49.280  50.220  1.00  0.00           H
ATOM   1856  CB  LEU A 703      26.670  50.120  51.180  1.00  0.00           C
ATOM   1857  HB1 LEU A 703      27.010  50.880  50.450  1.00  0.00           H
ATOM   1858  HB2 LEU A 703      27.550  49.800  51.780  1.00  0.00           H
ATOM   1859  CG  LEU A 703      25.700  50.750  52.280  1.00  0.00           C
ATOM   1860  HG  LEU A 703      25.380  49.910  52.940  1.00  0.00           H
ATOM   1861  CD1 LEU A 703      26.550  51.740  53.180  1.00  0.00           C
ATOM   1862 HD11 LEU A 703      27.110  52.380  52.470  1.00  0.00           H
ATOM   1863 HD12 LEU A 703      27.340  51.200  53.750  1.00  0.00           H
ATOM   1864 HD13 LEU A 703      25.870  52.220  53.940  1.00  0.00           H
ATOM   1865  CD2 LEU A 703      24.440  51.540  51.780  1.00  0.00           C
ATOM   1866 HD21 LEU A 703      23.730  51.840  52.590  1.00  0.00           H
ATOM   1867 HD22 LEU A 703      24.010  50.730  51.140  1.00  0.00           H
ATOM   1868 HD23 LEU A 703      24.820  52.280  51.060  1.00  0.00           H
ATOM   1869  C   LEU A 703      26.670  48.500  49.200  1.00  0.00           C
ATOM   1870  O   LEU A 703      26.190  48.830  48.120  1.00  0.00           O
ATOM   1871  N   CYS A 704      27.740  47.680  49.300  1.00  0.00           N
ATOM   1872  HN  CYS A 704      28.170  47.470  50.170  1.00  0.00           H
ATOM   1873  CA  CYS A 704      28.290  46.990  48.070  1.00  0.00           C
ATOM   1874  HA  CYS A 704      28.680  47.800  47.450  1.00  0.00           H
ATOM   1875  CB  CYS A 704      29.540  46.160  48.470  1.00  0.00           C
ATOM   1876  HB1 CYS A 704      29.880  45.520  47.640  1.00  0.00           H
ATOM   1877  HB2 CYS A 704      29.500  45.450  49.330  1.00  0.00           H
ATOM   1878  SG  CYS A 704      30.940  47.420  48.870  1.00  0.00           S
ATOM   1879  HG1 CYS A 704      30.580  47.800  50.080  1.00  0.00           H
ATOM   1880  C   CYS A 704      27.320  46.190  47.330  1.00  0.00           C
ATOM   1881  O   CYS A 704      27.070  46.320  46.110  1.00  0.00           O
ATOM   1882  N   ILE A 705      26.510  45.350  48.060  1.00  0.00           N
ATOM   1883  HN  ILE A 705      26.710  45.320  49.030  1.00  0.00           H
ATOM   1884  CA  ILE A 705      25.380  44.570  47.690  1.00  0.00           C
ATOM   1885  HA  ILE A 705      25.790  43.970  46.890  1.00  0.00           H
ATOM   1886  CB  ILE A 705      24.860  43.670  48.800  1.00  0.00           C
ATOM   1887  HB  ILE A 705      24.660  44.260  49.730  1.00  0.00           H
ATOM   1888  CG2 ILE A 705      23.420  42.960  48.520  1.00  0.00           C
ATOM   1889 HG21 ILE A 705      22.630  43.670  48.180  1.00  0.00           H
ATOM   1890 HG22 ILE A 705      23.000  42.650  49.510  1.00  0.00           H
ATOM   1891 HG23 ILE A 705      23.480  42.130  47.800  1.00  0.00           H
ATOM   1892  CG1 ILE A 705      25.940  42.560  49.160  1.00  0.00           C
ATOM   1893 HG11 ILE A 705      26.970  42.920  49.320  1.00  0.00           H
ATOM   1894 HG12 ILE A 705      25.830  41.820  48.340  1.00  0.00           H
ATOM   1895  CD  ILE A 705      25.600  41.950  50.520  1.00  0.00           C
ATOM   1896  HD1 ILE A 705      25.500  42.810  51.200  1.00  0.00           H
ATOM   1897  HD2 ILE A 705      26.450  41.320  50.870  1.00  0.00           H
ATOM   1898  HD3 ILE A 705      24.630  41.430  50.500  1.00  0.00           H
ATOM   1899  C   ILE A 705      24.290  45.450  47.010  1.00  0.00           C
ATOM   1900  O   ILE A 705      23.840  45.190  45.880  1.00  0.00           O
ATOM   1901  N   VAL A 706      23.830  46.500  47.730  1.00  0.00           N
ATOM   1902  HN  VAL A 706      24.060  46.690  48.690  1.00  0.00           H
ATOM   1903  CA  VAL A 706      22.800  47.460  47.220  1.00  0.00           C
ATOM   1904  HA  VAL A 706      22.000  46.810  46.930  1.00  0.00           H
ATOM   1905  CB  VAL A 706      22.320  48.430  48.320  1.00  0.00           C
ATOM   1906  HB  VAL A 706      23.210  48.870  48.810  1.00  0.00           H
ATOM   1907  CG1 VAL A 706      21.570  49.640  47.770  1.00  0.00           C
ATOM   1908 HG11 VAL A 706      22.260  50.310  47.200  1.00  0.00           H
ATOM   1909 HG12 VAL A 706      21.140  50.280  48.560  1.00  0.00           H
ATOM   1910 HG13 VAL A 706      20.800  49.330  47.020  1.00  0.00           H
ATOM   1911  CG2 VAL A 706      21.430  47.650  49.260  1.00  0.00           C
ATOM   1912 HG21 VAL A 706      21.910  46.800  49.790  1.00  0.00           H
ATOM   1913 HG22 VAL A 706      20.510  47.360  48.720  1.00  0.00           H
ATOM   1914 HG23 VAL A 706      21.050  48.340  50.060  1.00  0.00           H
ATOM   1915  C   VAL A 706      23.280  48.230  45.980  1.00  0.00           C
ATOM   1916  O   VAL A 706      22.510  48.430  45.030  1.00  0.00           O
ATOM   1917  N   LEU A 707      24.590  48.670  46.010  1.00  0.00           N
ATOM   1918  HN  LEU A 707      25.080  48.660  46.880  1.00  0.00           H
ATOM   1919  CA  LEU A 707      25.240  49.250  44.880  1.00  0.00           C
ATOM   1920  HA  LEU A 707      24.650  50.100  44.600  1.00  0.00           H
ATOM   1921  CB  LEU A 707      26.720  49.690  45.160  1.00  0.00           C
ATOM   1922  HB1 LEU A 707      27.370  48.910  45.620  1.00  0.00           H
ATOM   1923  HB2 LEU A 707      26.650  50.540  45.870  1.00  0.00           H
ATOM   1924  CG  LEU A 707      27.590  50.130  43.980  1.00  0.00           C
ATOM   1925  HG  LEU A 707      27.580  49.280  43.260  1.00  0.00           H
ATOM   1926  CD1 LEU A 707      26.950  51.360  43.260  1.00  0.00           C
ATOM   1927 HD11 LEU A 707      27.610  51.740  42.450  1.00  0.00           H
ATOM   1928 HD12 LEU A 707      26.760  52.140  44.010  1.00  0.00           H
ATOM   1929 HD13 LEU A 707      26.060  51.000  42.710  1.00  0.00           H
ATOM   1930  CD2 LEU A 707      29.050  50.410  44.140  1.00  0.00           C
ATOM   1931 HD21 LEU A 707      29.180  51.290  44.810  1.00  0.00           H
ATOM   1932 HD22 LEU A 707      29.600  50.640  43.210  1.00  0.00           H
ATOM   1933 HD23 LEU A 707      29.470  49.530  44.680  1.00  0.00           H
ATOM   1934  C   LEU A 707      25.190  48.230  43.810  1.00  0.00           C
ATOM   1935  O   LEU A 707      24.840  48.620  42.700  1.00  0.00           O
ATOM   1936  N   VAL A 708      25.560  46.960  43.950  1.00  0.00           N
ATOM   1937  HN  VAL A 708      25.960  46.750  44.840  1.00  0.00           H
ATOM   1938  CA  VAL A 708      25.530  46.020  42.820  1.00  0.00           C
ATOM   1939  HA  VAL A 708      26.040  46.540  42.030  1.00  0.00           H
ATOM   1940  CB  VAL A 708      26.490  44.730  42.960  1.00  0.00           C
ATOM   1941  HB  VAL A 708      26.280  44.240  43.930  1.00  0.00           H
ATOM   1942  CG1 VAL A 708      26.230  43.710  41.840  1.00  0.00           C
ATOM   1943 HG11 VAL A 708      27.040  42.970  41.780  1.00  0.00           H
ATOM   1944 HG12 VAL A 708      26.160  44.180  40.830  1.00  0.00           H
ATOM   1945 HG13 VAL A 708      25.280  43.140  41.940  1.00  0.00           H
ATOM   1946  CG2 VAL A 708      27.860  45.270  42.840  1.00  0.00           C
ATOM   1947 HG21 VAL A 708      28.100  45.590  41.800  1.00  0.00           H
ATOM   1948 HG22 VAL A 708      28.630  44.490  43.010  1.00  0.00           H
ATOM   1949 HG23 VAL A 708      28.010  46.090  43.570  1.00  0.00           H
ATOM   1950  C   VAL A 708      24.190  45.790  42.230  1.00  0.00           C
ATOM   1951  O   VAL A 708      24.010  45.790  41.030  1.00  0.00           O
ATOM   1952  N   ALA A 709      23.180  45.700  43.120  1.00  0.00           N
ATOM   1953  HN  ALA A 709      23.290  45.600  44.100  1.00  0.00           H
ATOM   1954  CA  ALA A 709      21.840  45.540  42.670  1.00  0.00           C
ATOM   1955  HA  ALA A 709      21.760  44.650  42.060  1.00  0.00           H
ATOM   1956  CB  ALA A 709      20.850  45.410  43.920  1.00  0.00           C
ATOM   1957  HB1 ALA A 709      21.280  44.590  44.530  1.00  0.00           H
ATOM   1958  HB2 ALA A 709      19.810  45.210  43.570  1.00  0.00           H
ATOM   1959  HB3 ALA A 709      20.840  46.380  44.450  1.00  0.00           H
ATOM   1960  C   ALA A 709      21.310  46.900  41.920  1.00  0.00           C
ATOM   1961  O   ALA A 709      20.610  46.820  40.890  1.00  0.00           O
ATOM   1962  N   THR A 710      21.630  48.090  42.380  1.00  0.00           N
ATOM   1963  HN  THR A 710      22.160  48.170  43.210  1.00  0.00           H
ATOM   1964  CA  THR A 710      21.350  49.400  41.660  1.00  0.00           C
ATOM   1965  HA  THR A 710      20.280  49.420  41.480  1.00  0.00           H
ATOM   1966  CB  THR A 710      21.790  50.590  42.520  1.00  0.00           C
ATOM   1967  HB  THR A 710      22.800  50.330  42.910  1.00  0.00           H
ATOM   1968  OG1 THR A 710      20.930  50.710  43.690  1.00  0.00           O
ATOM   1969  HG1 THR A 710      21.040  49.850  44.090  1.00  0.00           H
ATOM   1970  CG2 THR A 710      21.810  51.910  41.800  1.00  0.00           C
ATOM   1971 HG21 THR A 710      22.480  51.990  40.910  1.00  0.00           H
ATOM   1972 HG22 THR A 710      22.240  52.620  42.540  1.00  0.00           H
ATOM   1973 HG23 THR A 710      20.770  52.220  41.570  1.00  0.00           H
ATOM   1974  C   THR A 710      22.030  49.460  40.290  1.00  0.00           C
ATOM   1975  O   THR A 710      21.480  50.060  39.370  1.00  0.00           O
ATOM   1976  N   ASP A 711      23.290  48.930  40.190  1.00  0.00           N
ATOM   1977  HN  ASP A 711      23.680  48.460  40.980  1.00  0.00           H
ATOM   1978  CA  ASP A 711      24.190  48.960  38.980  1.00  0.00           C
ATOM   1979  HA  ASP A 711      24.680  48.000  39.030  1.00  0.00           H
ATOM   1980  CB  ASP A 711      23.430  48.980  37.610  1.00  0.00           C
ATOM   1981  HB1 ASP A 711      22.980  49.970  37.370  1.00  0.00           H
ATOM   1982  HB2 ASP A 711      22.560  48.290  37.580  1.00  0.00           H
ATOM   1983  CG  ASP A 711      24.360  48.500  36.500  1.00  0.00           C
ATOM   1984  OD1 ASP A 711      23.930  48.430  35.310  1.00  0.00           O
ATOM   1985  OD2 ASP A 711      25.540  48.260  36.820  1.00  0.00           O
ATOM   1986  C   ASP A 711      25.250  49.980  39.180  1.00  0.00           C
ATOM   1987  O   ASP A 711      25.000  51.200  39.140  1.00  0.00           O
ATOM   1988  N   ALA A 712      26.470  49.570  39.370  1.00  0.00           N
ATOM   1989  HN  ALA A 712      26.750  48.620  39.490  1.00  0.00           H
ATOM   1990  CA  ALA A 712      27.550  50.610  39.400  1.00  0.00           C
ATOM   1991  HA  ALA A 712      27.340  51.450  40.050  1.00  0.00           H
ATOM   1992  CB  ALA A 712      28.770  49.930  40.030  1.00  0.00           C
ATOM   1993  HB1 ALA A 712      29.270  49.110  39.460  1.00  0.00           H
ATOM   1994  HB2 ALA A 712      28.470  49.430  40.970  1.00  0.00           H
ATOM   1995  HB3 ALA A 712      29.530  50.680  40.350  1.00  0.00           H
ATOM   1996  C   ALA A 712      27.950  51.000  37.990  1.00  0.00           C
ATOM   1997  O   ALA A 712      28.800  51.890  37.940  1.00  0.00           O
ATOM   1998  N   SER A 713      27.380  50.430  36.890  1.00  0.00           N
ATOM   1999  HN  SER A 713      26.720  49.680  37.040  1.00  0.00           H
ATOM   2000  CA  SER A 713      28.040  50.480  35.560  1.00  0.00           C
ATOM   2001  HA  SER A 713      29.000  50.000  35.630  1.00  0.00           H
ATOM   2002  CB  SER A 713      27.020  49.870  34.420  1.00  0.00           C
ATOM   2003  HB1 SER A 713      27.490  50.090  33.440  1.00  0.00           H
ATOM   2004  HB2 SER A 713      26.020  50.330  34.560  1.00  0.00           H
ATOM   2005  OG  SER A 713      26.920  48.470  34.560  1.00  0.00           O
ATOM   2006  HG1 SER A 713      26.360  48.300  35.320  1.00  0.00           H
ATOM   2007  C   SER A 713      28.310  51.870  34.940  1.00  0.00           C
ATOM   2008  O   SER A 713      29.310  52.040  34.280  1.00  0.00           O
ATOM   2009  N   SER A 714      27.310  52.820  35.110  1.00  0.00           N
ATOM   2010  HN  SER A 714      26.560  52.450  35.640  1.00  0.00           H
ATOM   2011  CA  SER A 714      27.390  54.290  34.810  1.00  0.00           C
ATOM   2012  HA  SER A 714      27.750  54.500  33.820  1.00  0.00           H
ATOM   2013  CB  SER A 714      25.960  55.020  34.970  1.00  0.00           C
ATOM   2014  HB1 SER A 714      25.810  55.110  36.070  1.00  0.00           H
ATOM   2015  HB2 SER A 714      25.320  54.380  34.330  1.00  0.00           H
ATOM   2016  OG  SER A 714      26.020  56.260  34.290  1.00  0.00           O
ATOM   2017  HG1 SER A 714      25.090  56.490  34.160  1.00  0.00           H
ATOM   2018  C   SER A 714      28.340  55.010  35.640  1.00  0.00           C
ATOM   2019  O   SER A 714      29.130  55.840  35.190  1.00  0.00           O
ATOM   2020  N   LEU A 715      28.370  54.610  36.950  1.00  0.00           N
ATOM   2021  HN  LEU A 715      27.780  53.820  37.170  1.00  0.00           H
ATOM   2022  CA  LEU A 715      29.290  55.280  37.930  1.00  0.00           C
ATOM   2023  HA  LEU A 715      29.270  56.350  37.800  1.00  0.00           H
ATOM   2024  CB  LEU A 715      28.850  54.970  39.440  1.00  0.00           C
ATOM   2025  HB1 LEU A 715      29.340  55.580  40.230  1.00  0.00           H
ATOM   2026  HB2 LEU A 715      29.100  53.900  39.570  1.00  0.00           H
ATOM   2027  CG  LEU A 715      27.340  55.330  39.840  1.00  0.00           C
ATOM   2028  HG  LEU A 715      26.720  54.900  39.030  1.00  0.00           H
ATOM   2029  CD1 LEU A 715      27.060  54.630  41.180  1.00  0.00           C
ATOM   2030 HD11 LEU A 715      27.810  54.840  41.980  1.00  0.00           H
ATOM   2031 HD12 LEU A 715      27.160  53.530  41.160  1.00  0.00           H
ATOM   2032 HD13 LEU A 715      26.030  54.810  41.550  1.00  0.00           H
ATOM   2033  CD2 LEU A 715      27.080  56.840  39.910  1.00  0.00           C
ATOM   2034 HD21 LEU A 715      27.020  57.320  38.910  1.00  0.00           H
ATOM   2035 HD22 LEU A 715      27.920  57.350  40.450  1.00  0.00           H
ATOM   2036 HD23 LEU A 715      26.130  57.060  40.450  1.00  0.00           H
ATOM   2037  C   LEU A 715      30.760  54.920  37.800  1.00  0.00           C
ATOM   2038  O   LEU A 715      31.740  55.460  38.190  1.00  0.00           O
ATOM   2039  N   VAL A 716      30.990  53.730  37.260  1.00  0.00           N
ATOM   2040  HN  VAL A 716      30.160  53.200  37.090  1.00  0.00           H
ATOM   2041  CA  VAL A 716      32.250  53.190  36.760  1.00  0.00           C
ATOM   2042  HA  VAL A 716      33.020  53.220  37.510  1.00  0.00           H
ATOM   2043  CB  VAL A 716      32.130  51.720  36.290  1.00  0.00           C
ATOM   2044  HB  VAL A 716      31.250  51.430  35.680  1.00  0.00           H
ATOM   2045  CG1 VAL A 716      33.390  51.230  35.630  1.00  0.00           C
ATOM   2046 HG11 VAL A 716      33.310  50.110  35.730  1.00  0.00           H
ATOM   2047 HG12 VAL A 716      34.270  51.630  36.160  1.00  0.00           H
ATOM   2048 HG13 VAL A 716      33.470  51.550  34.570  1.00  0.00           H
ATOM   2049  CG2 VAL A 716      31.850  50.820  37.550  1.00  0.00           C
ATOM   2050 HG21 VAL A 716      30.930  51.130  38.090  1.00  0.00           H
ATOM   2051 HG22 VAL A 716      32.600  50.850  38.360  1.00  0.00           H
ATOM   2052 HG23 VAL A 716      31.810  49.740  37.270  1.00  0.00           H
ATOM   2053  C   VAL A 716      32.760  53.990  35.550  1.00  0.00           C
ATOM   2054  O   VAL A 716      33.900  54.400  35.540  1.00  0.00           O
ATOM   2055  N   CYS A 717      31.930  54.370  34.630  1.00  0.00           N
ATOM   2056  HN  CYS A 717      30.970  54.100  34.700  1.00  0.00           H
ATOM   2057  CA  CYS A 717      32.160  55.280  33.530  1.00  0.00           C
ATOM   2058  HA  CYS A 717      33.140  54.990  33.160  1.00  0.00           H
ATOM   2059  CB  CYS A 717      31.210  54.910  32.290  1.00  0.00           C
ATOM   2060  HB1 CYS A 717      31.230  55.710  31.530  1.00  0.00           H
ATOM   2061  HB2 CYS A 717      30.140  54.910  32.570  1.00  0.00           H
ATOM   2062  SG  CYS A 717      31.590  53.350  31.460  1.00  0.00           S
ATOM   2063  HG1 CYS A 717      32.660  53.720  30.770  1.00  0.00           H
ATOM   2064  C   CYS A 717      32.350  56.790  33.890  1.00  0.00           C
ATOM   2065  O   CYS A 717      32.700  57.590  32.960  1.00  0.00           O
ATOM   2066  N   TYR A 718      32.240  57.300  35.160  1.00  0.00           N
ATOM   2067  HN  TYR A 718      31.820  56.700  35.840  1.00  0.00           H
ATOM   2068  CA  TYR A 718      32.740  58.580  35.590  1.00  0.00           C
ATOM   2069  HA  TYR A 718      32.590  59.310  34.810  1.00  0.00           H
ATOM   2070  CB  TYR A 718      32.150  58.920  36.970  1.00  0.00           C
ATOM   2071  HB1 TYR A 718      32.880  59.660  37.360  1.00  0.00           H
ATOM   2072  HB2 TYR A 718      32.000  58.080  37.690  1.00  0.00           H
ATOM   2073  CG  TYR A 718      30.830  59.580  36.830  1.00  0.00           C
ATOM   2074  CD1 TYR A 718      30.770  60.920  37.030  1.00  0.00           C
ATOM   2075  HD1 TYR A 718      31.650  61.430  37.360  1.00  0.00           H
ATOM   2076  CE1 TYR A 718      29.580  61.600  36.920  1.00  0.00           C
ATOM   2077  HE1 TYR A 718      29.510  62.660  37.120  1.00  0.00           H
ATOM   2078  CZ  TYR A 718      28.390  60.910  36.640  1.00  0.00           C
ATOM   2079  OH  TYR A 718      27.260  61.820  36.650  1.00  0.00           O
ATOM   2080  HH  TYR A 718      26.510  61.380  36.240  1.00  0.00           H
ATOM   2081  CD2 TYR A 718      29.660  58.860  36.430  1.00  0.00           C
ATOM   2082  HD2 TYR A 718      29.650  57.800  36.270  1.00  0.00           H
ATOM   2083  CE2 TYR A 718      28.420  59.590  36.280  1.00  0.00           C
ATOM   2084  HE2 TYR A 718      27.590  58.970  35.950  1.00  0.00           H
ATOM   2085  C   TYR A 718      34.270  58.520  35.740  1.00  0.00           C
ATOM   2086  O   TYR A 718      34.910  59.590  35.700  1.00  0.00           O
ATOM   2087  N   ILE A 719      34.910  57.320  35.850  1.00  0.00           N
ATOM   2088  HN  ILE A 719      34.480  56.420  35.830  1.00  0.00           H
ATOM   2089  CA  ILE A 719      36.250  57.260  36.380  1.00  0.00           C
ATOM   2090  HA  ILE A 719      36.260  58.110  37.050  1.00  0.00           H
ATOM   2091  CB  ILE A 719      36.420  56.030  37.330  1.00  0.00           C
ATOM   2092  HB  ILE A 719      36.500  55.140  36.680  1.00  0.00           H
ATOM   2093  CG2 ILE A 719      37.740  56.200  38.020  1.00  0.00           C
ATOM   2094 HG21 ILE A 719      37.860  57.290  38.250  1.00  0.00           H
ATOM   2095 HG22 ILE A 719      38.610  55.870  37.400  1.00  0.00           H
ATOM   2096 HG23 ILE A 719      37.900  55.510  38.860  1.00  0.00           H
ATOM   2097  CG1 ILE A 719      35.160  55.790  38.130  1.00  0.00           C
ATOM   2098 HG11 ILE A 719      34.250  55.700  37.500  1.00  0.00           H
ATOM   2099 HG12 ILE A 719      34.940  56.580  38.870  1.00  0.00           H
ATOM   2100  CD  ILE A 719      35.210  54.420  38.830  1.00  0.00           C
ATOM   2101  HD1 ILE A 719      35.340  53.620  38.070  1.00  0.00           H
ATOM   2102  HD2 ILE A 719      34.300  54.240  39.430  1.00  0.00           H
ATOM   2103  HD3 ILE A 719      35.970  54.400  39.640  1.00  0.00           H
ATOM   2104  C   ILE A 719      37.280  57.370  35.330  1.00  0.00           C
ATOM   2105  O   ILE A 719      37.220  56.600  34.380  1.00  0.00           O
ATOM   2106  N   THR A 720      38.380  58.170  35.470  1.00  0.00           N
ATOM   2107  HN  THR A 720      38.550  58.700  36.290  1.00  0.00           H
ATOM   2108  CA  THR A 720      39.480  58.310  34.530  1.00  0.00           C
ATOM   2109  HA  THR A 720      39.370  57.440  33.900  1.00  0.00           H
ATOM   2110  CB  THR A 720      39.350  59.480  33.590  1.00  0.00           C
ATOM   2111  HB  THR A 720      39.850  59.170  32.660  1.00  0.00           H
ATOM   2112  OG1 THR A 720      40.010  60.700  33.960  1.00  0.00           O
ATOM   2113  HG1 THR A 720      40.520  60.950  33.180  1.00  0.00           H
ATOM   2114  CG2 THR A 720      37.940  59.990  33.230  1.00  0.00           C
ATOM   2115 HG21 THR A 720      38.040  60.750  32.430  1.00  0.00           H
ATOM   2116 HG22 THR A 720      37.430  60.430  34.110  1.00  0.00           H
ATOM   2117 HG23 THR A 720      37.360  59.120  32.840  1.00  0.00           H
ATOM   2118  C   THR A 720      40.850  58.190  35.180  1.00  0.00           C
ATOM   2119  O   THR A 720      40.920  58.080  36.390  1.00  0.00           O
ATOM   2120  N   ARG A 721      41.970  58.330  34.430  1.00  0.00           N
ATOM   2121  HN  ARG A 721      42.020  58.360  33.440  1.00  0.00           H
ATOM   2122  CA  ARG A 721      43.310  58.370  34.900  1.00  0.00           C
ATOM   2123  HA  ARG A 721      43.400  57.470  35.490  1.00  0.00           H
ATOM   2124  CB  ARG A 721      44.390  58.110  33.720  1.00  0.00           C
ATOM   2125  HB1 ARG A 721      45.420  58.310  34.100  1.00  0.00           H
ATOM   2126  HB2 ARG A 721      44.190  58.920  32.980  1.00  0.00           H
ATOM   2127  CG  ARG A 721      44.250  56.780  33.080  1.00  0.00           C
ATOM   2128  HG1 ARG A 721      45.070  56.710  32.340  1.00  0.00           H
ATOM   2129  HG2 ARG A 721      43.320  56.710  32.480  1.00  0.00           H
ATOM   2130  CD  ARG A 721      44.410  55.590  34.030  1.00  0.00           C
ATOM   2131  HD1 ARG A 721      44.590  54.650  33.460  1.00  0.00           H
ATOM   2132  HD2 ARG A 721      43.520  55.510  34.690  1.00  0.00           H
ATOM   2133  NE  ARG A 721      45.680  55.840  34.910  1.00  0.00           N
ATOM   2134  HE  ARG A 721      46.520  56.230  34.510  1.00  0.00           H
ATOM   2135  CZ  ARG A 721      46.010  55.100  35.950  1.00  0.00           C
ATOM   2136  NH1 ARG A 721      45.130  54.380  36.610  1.00  0.00           N
ATOM   2137 HH11 ARG A 721      44.170  54.320  36.330  1.00  0.00           H
ATOM   2138 HH12 ARG A 721      45.440  53.870  37.420  1.00  0.00           H
ATOM   2139  NH2 ARG A 721      47.250  54.990  36.440  1.00  0.00           N
ATOM   2140 HH21 ARG A 721      48.040  55.510  36.130  1.00  0.00           H
ATOM   2141 HH22 ARG A 721      47.310  54.250  37.100  1.00  0.00           H
ATOM   2142  C   ARG A 721      43.600  59.500  35.840  1.00  0.00           C
ATOM   2143  O   ARG A 721      44.300  59.330  36.810  1.00  0.00           O
ATOM   2144  N   PHE A 722      43.070  60.730  35.600  1.00  0.00           N
ATOM   2145  HN  PHE A 722      42.380  60.840  34.880  1.00  0.00           H
ATOM   2146  CA  PHE A 722      43.250  61.800  36.420  1.00  0.00           C
ATOM   2147  HA  PHE A 722      44.280  62.120  36.360  1.00  0.00           H
ATOM   2148  CB  PHE A 722      42.420  62.980  35.850  1.00  0.00           C
ATOM   2149  HB1 PHE A 722      41.330  62.780  35.850  1.00  0.00           H
ATOM   2150  HB2 PHE A 722      42.710  63.210  34.790  1.00  0.00           H
ATOM   2151  CG  PHE A 722      42.630  64.200  36.630  1.00  0.00           C
ATOM   2152  CD1 PHE A 722      43.790  64.920  36.580  1.00  0.00           C
ATOM   2153  HD1 PHE A 722      44.500  64.540  35.860  1.00  0.00           H
ATOM   2154  CE1 PHE A 722      43.940  66.100  37.240  1.00  0.00           C
ATOM   2155  HE1 PHE A 722      44.850  66.690  37.140  1.00  0.00           H
ATOM   2156  CZ  PHE A 722      43.020  66.550  38.240  1.00  0.00           C
ATOM   2157  HZ  PHE A 722      43.290  67.430  38.820  1.00  0.00           H
ATOM   2158  CD2 PHE A 722      41.600  64.680  37.460  1.00  0.00           C
ATOM   2159  HD2 PHE A 722      40.670  64.190  37.690  1.00  0.00           H
ATOM   2160  CE2 PHE A 722      41.870  65.740  38.370  1.00  0.00           C
ATOM   2161  HE2 PHE A 722      41.200  66.140  39.120  1.00  0.00           H
ATOM   2162  C   PHE A 722      43.000  61.580  37.920  1.00  0.00           C
ATOM   2163  O   PHE A 722      43.870  61.780  38.750  1.00  0.00           O
ATOM   2164  N   THR A 723      41.770  61.070  38.230  1.00  0.00           N
ATOM   2165  HN  THR A 723      41.140  60.930  37.470  1.00  0.00           H
ATOM   2166  CA  THR A 723      41.400  60.630  39.520  1.00  0.00           C
ATOM   2167  HA  THR A 723      41.640  61.440  40.190  1.00  0.00           H
ATOM   2168  CB  THR A 723      39.960  60.320  39.530  1.00  0.00           C
ATOM   2169  HB  THR A 723      39.850  59.440  38.860  1.00  0.00           H
ATOM   2170  OG1 THR A 723      39.160  61.480  39.270  1.00  0.00           O
ATOM   2171  HG1 THR A 723      39.310  61.690  38.340  1.00  0.00           H
ATOM   2172  CG2 THR A 723      39.410  59.810  40.900  1.00  0.00           C
ATOM   2173 HG21 THR A 723      39.960  60.400  41.670  1.00  0.00           H
ATOM   2174 HG22 THR A 723      39.670  58.740  41.030  1.00  0.00           H
ATOM   2175 HG23 THR A 723      38.300  59.800  41.010  1.00  0.00           H
ATOM   2176  C   THR A 723      42.170  59.440  40.060  1.00  0.00           C
ATOM   2177  O   THR A 723      42.620  59.450  41.200  1.00  0.00           O
ATOM   2178  N   GLU A 724      42.400  58.400  39.150  1.00  0.00           N
ATOM   2179  HN  GLU A 724      42.090  58.460  38.220  1.00  0.00           H
ATOM   2180  CA  GLU A 724      43.230  57.290  39.510  1.00  0.00           C
ATOM   2181  HA  GLU A 724      42.810  56.900  40.420  1.00  0.00           H
ATOM   2182  CB  GLU A 724      43.020  56.130  38.540  1.00  0.00           C
ATOM   2183  HB1 GLU A 724      43.560  55.230  38.880  1.00  0.00           H
ATOM   2184  HB2 GLU A 724      43.500  56.200  37.540  1.00  0.00           H
ATOM   2185  CG  GLU A 724      41.510  55.640  38.480  1.00  0.00           C
ATOM   2186  HG1 GLU A 724      40.970  56.550  38.130  1.00  0.00           H
ATOM   2187  HG2 GLU A 724      41.260  55.250  39.500  1.00  0.00           H
ATOM   2188  CD  GLU A 724      41.410  54.490  37.440  1.00  0.00           C
ATOM   2189  OE1 GLU A 724      40.280  53.910  37.310  1.00  0.00           O
ATOM   2190  OE2 GLU A 724      42.420  54.160  36.750  1.00  0.00           O
ATOM   2191  C   GLU A 724      44.690  57.580  39.890  1.00  0.00           C
ATOM   2192  O   GLU A 724      45.190  57.120  40.900  1.00  0.00           O
ATOM   2193  N   GLU A 725      45.400  58.390  39.050  1.00  0.00           N
ATOM   2194  HN  GLU A 725      45.000  58.900  38.300  1.00  0.00           H
ATOM   2195  CA  GLU A 725      46.780  58.780  39.290  1.00  0.00           C
ATOM   2196  HA  GLU A 725      47.370  57.960  39.670  1.00  0.00           H
ATOM   2197  CB  GLU A 725      47.460  59.420  38.080  1.00  0.00           C
ATOM   2198  HB1 GLU A 725      48.490  59.650  38.460  1.00  0.00           H
ATOM   2199  HB2 GLU A 725      47.060  60.380  37.700  1.00  0.00           H
ATOM   2200  CG  GLU A 725      47.520  58.550  36.810  1.00  0.00           C
ATOM   2201  HG1 GLU A 725      46.630  58.370  36.170  1.00  0.00           H
ATOM   2202  HG2 GLU A 725      47.850  57.550  37.160  1.00  0.00           H
ATOM   2203  CD  GLU A 725      48.640  59.110  35.970  1.00  0.00           C
ATOM   2204  OE1 GLU A 725      49.790  58.660  36.130  1.00  0.00           O
ATOM   2205  OE2 GLU A 725      48.390  59.910  34.980  1.00  0.00           O
ATOM   2206  C   GLU A 725      46.860  59.690  40.470  1.00  0.00           C
ATOM   2207  O   GLU A 725      47.790  59.550  41.260  1.00  0.00           O
ATOM   2208  N   ALA A 726      45.880  60.610  40.690  1.00  0.00           N
ATOM   2209  HN  ALA A 726      45.110  60.770  40.080  1.00  0.00           H
ATOM   2210  CA  ALA A 726      45.870  61.390  41.910  1.00  0.00           C
ATOM   2211  HA  ALA A 726      46.850  61.820  42.050  1.00  0.00           H
ATOM   2212  CB  ALA A 726      44.940  62.550  41.740  1.00  0.00           C
ATOM   2213  HB1 ALA A 726      44.870  63.080  42.720  1.00  0.00           H
ATOM   2214  HB2 ALA A 726      43.940  62.300  41.320  1.00  0.00           H
ATOM   2215  HB3 ALA A 726      45.270  63.260  40.960  1.00  0.00           H
ATOM   2216  C   ALA A 726      45.500  60.650  43.210  1.00  0.00           C
ATOM   2217  O   ALA A 726      46.240  60.850  44.180  1.00  0.00           O
ATOM   2218  N   PHE A 727      44.590  59.730  43.260  1.00  0.00           N
ATOM   2219  HN  PHE A 727      43.980  59.570  42.480  1.00  0.00           H
ATOM   2220  CA  PHE A 727      44.500  58.790  44.360  1.00  0.00           C
ATOM   2221  HA  PHE A 727      44.440  59.410  45.240  1.00  0.00           H
ATOM   2222  CB  PHE A 727      43.100  57.980  43.990  1.00  0.00           C
ATOM   2223  HB1 PHE A 727      43.090  57.710  42.910  1.00  0.00           H
ATOM   2224  HB2 PHE A 727      42.390  58.820  44.110  1.00  0.00           H
ATOM   2225  CG  PHE A 727      42.640  56.810  44.830  1.00  0.00           C
ATOM   2226  CD1 PHE A 727      42.020  57.040  46.130  1.00  0.00           C
ATOM   2227  HD1 PHE A 727      41.840  58.020  46.550  1.00  0.00           H
ATOM   2228  CE1 PHE A 727      41.620  55.950  46.860  1.00  0.00           C
ATOM   2229  HE1 PHE A 727      41.260  56.360  47.810  1.00  0.00           H
ATOM   2230  CZ  PHE A 727      41.610  54.630  46.380  1.00  0.00           C
ATOM   2231  HZ  PHE A 727      41.140  53.830  46.930  1.00  0.00           H
ATOM   2232  CD2 PHE A 727      42.730  55.460  44.380  1.00  0.00           C
ATOM   2233  HD2 PHE A 727      43.160  55.250  43.420  1.00  0.00           H
ATOM   2234  CE2 PHE A 727      42.200  54.360  45.120  1.00  0.00           C
ATOM   2235  HE2 PHE A 727      42.230  53.350  44.730  1.00  0.00           H
ATOM   2236  C   PHE A 727      45.660  57.910  44.650  1.00  0.00           C
ATOM   2237  O   PHE A 727      46.150  57.740  45.770  1.00  0.00           O
ATOM   2238  N   ALA A 728      46.310  57.430  43.590  1.00  0.00           N
ATOM   2239  HN  ALA A 728      45.820  57.660  42.750  1.00  0.00           H
ATOM   2240  CA  ALA A 728      47.490  56.660  43.690  1.00  0.00           C
ATOM   2241  HA  ALA A 728      47.380  55.930  44.470  1.00  0.00           H
ATOM   2242  CB  ALA A 728      47.740  55.830  42.410  1.00  0.00           C
ATOM   2243  HB1 ALA A 728      46.840  55.230  42.140  1.00  0.00           H
ATOM   2244  HB2 ALA A 728      48.600  55.180  42.670  1.00  0.00           H
ATOM   2245  HB3 ALA A 728      47.950  56.570  41.620  1.00  0.00           H
ATOM   2246  C   ALA A 728      48.700  57.450  44.290  1.00  0.00           C
ATOM   2247  O   ALA A 728      49.410  57.050  45.200  1.00  0.00           O
ATOM   2248  N   ALA A 729      48.880  58.650  43.710  1.00  0.00           N
ATOM   2249  HN  ALA A 729      48.300  58.840  42.930  1.00  0.00           H
ATOM   2250  CA  ALA A 729      49.910  59.600  44.140  1.00  0.00           C
ATOM   2251  HA  ALA A 729      50.880  59.220  43.860  1.00  0.00           H
ATOM   2252  CB  ALA A 729      49.740  60.860  43.350  1.00  0.00           C
ATOM   2253  HB1 ALA A 729      48.710  61.180  43.590  1.00  0.00           H
ATOM   2254  HB2 ALA A 729      49.840  60.600  42.280  1.00  0.00           H
ATOM   2255  HB3 ALA A 729      50.440  61.660  43.640  1.00  0.00           H
ATOM   2256  C   ALA A 729      49.800  59.920  45.620  1.00  0.00           C
ATOM   2257  O   ALA A 729      50.760  59.900  46.420  1.00  0.00           O
ATOM   2258  N   LEU A 730      48.600  60.280  46.050  1.00  0.00           N
ATOM   2259  HN  LEU A 730      47.810  60.400  45.470  1.00  0.00           H
ATOM   2260  CA  LEU A 730      48.350  60.540  47.410  1.00  0.00           C
ATOM   2261  HA  LEU A 730      49.070  61.300  47.690  1.00  0.00           H
ATOM   2262  CB  LEU A 730      46.940  61.010  47.520  1.00  0.00           C
ATOM   2263  HB1 LEU A 730      46.260  60.210  47.160  1.00  0.00           H
ATOM   2264  HB2 LEU A 730      46.910  61.900  46.860  1.00  0.00           H
ATOM   2265  CG  LEU A 730      46.460  61.470  48.930  1.00  0.00           C
ATOM   2266  HG  LEU A 730      46.430  60.580  49.600  1.00  0.00           H
ATOM   2267  CD1 LEU A 730      47.200  62.630  49.610  1.00  0.00           C
ATOM   2268 HD11 LEU A 730      47.520  63.460  48.930  1.00  0.00           H
ATOM   2269 HD12 LEU A 730      48.100  62.080  49.960  1.00  0.00           H
ATOM   2270 HD13 LEU A 730      46.770  63.060  50.540  1.00  0.00           H
ATOM   2271  CD2 LEU A 730      44.970  61.910  48.910  1.00  0.00           C
ATOM   2272 HD21 LEU A 730      44.870  62.570  48.020  1.00  0.00           H
ATOM   2273 HD22 LEU A 730      44.750  62.370  49.900  1.00  0.00           H
ATOM   2274 HD23 LEU A 730      44.260  61.070  48.760  1.00  0.00           H
ATOM   2275  C   LEU A 730      48.610  59.360  48.310  1.00  0.00           C
ATOM   2276  O   LEU A 730      49.430  59.460  49.230  1.00  0.00           O
ATOM   2277  N   ILE A 731      48.110  58.190  47.920  1.00  0.00           N
ATOM   2278  HN  ILE A 731      47.530  58.120  47.110  1.00  0.00           H
ATOM   2279  CA  ILE A 731      48.530  56.910  48.580  1.00  0.00           C
ATOM   2280  HA  ILE A 731      48.380  57.080  49.640  1.00  0.00           H
ATOM   2281  CB  ILE A 731      47.700  55.670  48.110  1.00  0.00           C
ATOM   2282  HB  ILE A 731      47.650  55.690  47.000  1.00  0.00           H
ATOM   2283  CG2 ILE A 731      48.250  54.260  48.610  1.00  0.00           C
ATOM   2284 HG21 ILE A 731      49.310  54.140  48.300  1.00  0.00           H
ATOM   2285 HG22 ILE A 731      47.710  53.410  48.140  1.00  0.00           H
ATOM   2286 HG23 ILE A 731      48.100  54.200  49.710  1.00  0.00           H
ATOM   2287  CG1 ILE A 731      46.170  55.760  48.490  1.00  0.00           C
ATOM   2288 HG11 ILE A 731      45.700  54.810  48.170  1.00  0.00           H
ATOM   2289 HG12 ILE A 731      45.670  56.560  47.900  1.00  0.00           H
ATOM   2290  CD  ILE A 731      45.860  56.120  49.990  1.00  0.00           C
ATOM   2291  HD1 ILE A 731      44.830  55.960  50.390  1.00  0.00           H
ATOM   2292  HD2 ILE A 731      46.010  57.170  50.280  1.00  0.00           H
ATOM   2293  HD3 ILE A 731      46.540  55.460  50.580  1.00  0.00           H
ATOM   2294  C   ILE A 731      50.040  56.660  48.660  1.00  0.00           C
ATOM   2295  O   ILE A 731      50.590  56.310  49.650  1.00  0.00           O
ATOM   2296  N   CYS A 732      50.770  56.940  47.550  1.00  0.00           N
ATOM   2297  HN  CYS A 732      50.290  57.090  46.680  1.00  0.00           H
ATOM   2298  CA  CYS A 732      52.230  56.730  47.510  1.00  0.00           C
ATOM   2299  HA  CYS A 732      52.450  55.710  47.830  1.00  0.00           H
ATOM   2300  CB  CYS A 732      52.710  56.940  46.040  1.00  0.00           C
ATOM   2301  HB1 CYS A 732      53.810  57.050  46.080  1.00  0.00           H
ATOM   2302  HB2 CYS A 732      52.160  57.830  45.670  1.00  0.00           H
ATOM   2303  SG  CYS A 732      52.230  55.490  45.000  1.00  0.00           S
ATOM   2304  HG1 CYS A 732      51.140  55.960  44.400  1.00  0.00           H
ATOM   2305  C   CYS A 732      53.090  57.620  48.450  1.00  0.00           C
ATOM   2306  O   CYS A 732      53.980  57.220  49.190  1.00  0.00           O
ATOM   2307  N   ILE A 733      52.760  58.900  48.380  1.00  0.00           N
ATOM   2308  HN  ILE A 733      52.150  59.310  47.700  1.00  0.00           H
ATOM   2309  CA  ILE A 733      53.430  59.910  49.270  1.00  0.00           C
ATOM   2310  HA  ILE A 733      54.450  59.580  49.170  1.00  0.00           H
ATOM   2311  CB  ILE A 733      53.240  61.360  48.730  1.00  0.00           C
ATOM   2312  HB  ILE A 733      52.150  61.580  48.820  1.00  0.00           H
ATOM   2313  CG2 ILE A 733      54.020  62.320  49.660  1.00  0.00           C
ATOM   2314 HG21 ILE A 733      55.100  62.080  49.680  1.00  0.00           H
ATOM   2315 HG22 ILE A 733      53.680  62.320  50.710  1.00  0.00           H
ATOM   2316 HG23 ILE A 733      53.960  63.350  49.250  1.00  0.00           H
ATOM   2317  CG1 ILE A 733      53.750  61.600  47.280  1.00  0.00           C
ATOM   2318 HG11 ILE A 733      53.730  60.690  46.620  1.00  0.00           H
ATOM   2319 HG12 ILE A 733      54.780  61.960  47.380  1.00  0.00           H
ATOM   2320  CD  ILE A 733      52.950  62.710  46.560  1.00  0.00           C
ATOM   2321  HD1 ILE A 733      53.330  63.070  45.580  1.00  0.00           H
ATOM   2322  HD2 ILE A 733      52.990  63.570  47.270  1.00  0.00           H
ATOM   2323  HD3 ILE A 733      51.910  62.400  46.350  1.00  0.00           H
ATOM   2324  C   ILE A 733      53.070  59.720  50.730  1.00  0.00           C
ATOM   2325  O   ILE A 733      53.930  59.780  51.590  1.00  0.00           O
ATOM   2326  N   ILE A 734      51.790  59.300  50.980  1.00  0.00           N
ATOM   2327  HN  ILE A 734      51.090  59.220  50.270  1.00  0.00           H
ATOM   2328  CA  ILE A 734      51.310  58.870  52.350  1.00  0.00           C
ATOM   2329  HA  ILE A 734      51.490  59.650  53.090  1.00  0.00           H
ATOM   2330  CB  ILE A 734      49.750  58.630  52.390  1.00  0.00           C
ATOM   2331  HB  ILE A 734      49.550  58.220  51.370  1.00  0.00           H
ATOM   2332  CG2 ILE A 734      49.280  57.660  53.540  1.00  0.00           C
ATOM   2333 HG21 ILE A 734      49.790  56.690  53.370  1.00  0.00           H
ATOM   2334 HG22 ILE A 734      48.170  57.530  53.480  1.00  0.00           H
ATOM   2335 HG23 ILE A 734      49.650  58.110  54.490  1.00  0.00           H
ATOM   2336  CG1 ILE A 734      49.080  60.000  52.460  1.00  0.00           C
ATOM   2337 HG11 ILE A 734      49.540  60.690  51.730  1.00  0.00           H
ATOM   2338 HG12 ILE A 734      49.280  60.500  53.440  1.00  0.00           H
ATOM   2339  CD  ILE A 734      47.570  60.000  52.260  1.00  0.00           C
ATOM   2340  HD1 ILE A 734      47.060  60.970  52.370  1.00  0.00           H
ATOM   2341  HD2 ILE A 734      47.110  59.220  52.920  1.00  0.00           H
ATOM   2342  HD3 ILE A 734      47.500  59.680  51.200  1.00  0.00           H
ATOM   2343  C   ILE A 734      52.140  57.730  52.910  1.00  0.00           C
ATOM   2344  O   ILE A 734      52.600  57.850  54.100  1.00  0.00           O
ATOM   2345  N   PHE A 735      52.460  56.680  52.120  1.00  0.00           N
ATOM   2346  HN  PHE A 735      52.010  56.620  51.230  1.00  0.00           H
ATOM   2347  CA  PHE A 735      53.400  55.550  52.350  1.00  0.00           C
ATOM   2348  HA  PHE A 735      53.010  55.110  53.260  1.00  0.00           H
ATOM   2349  CB  PHE A 735      53.360  54.600  51.180  1.00  0.00           C
ATOM   2350  HB1 PHE A 735      54.370  54.210  51.000  1.00  0.00           H
ATOM   2351  HB2 PHE A 735      53.040  55.040  50.220  1.00  0.00           H
ATOM   2352  CG  PHE A 735      52.360  53.480  51.480  1.00  0.00           C
ATOM   2353  CD1 PHE A 735      51.030  53.690  51.790  1.00  0.00           C
ATOM   2354  HD1 PHE A 735      50.690  54.680  52.050  1.00  0.00           H
ATOM   2355  CE1 PHE A 735      50.110  52.590  51.860  1.00  0.00           C
ATOM   2356  HE1 PHE A 735      49.120  52.760  52.250  1.00  0.00           H
ATOM   2357  CZ  PHE A 735      50.590  51.290  51.580  1.00  0.00           C
ATOM   2358  HZ  PHE A 735      49.850  50.500  51.630  1.00  0.00           H
ATOM   2359  CD2 PHE A 735      52.780  52.190  51.170  1.00  0.00           C
ATOM   2360  HD2 PHE A 735      53.800  52.020  50.860  1.00  0.00           H
ATOM   2361  CE2 PHE A 735      51.910  51.070  51.210  1.00  0.00           C
ATOM   2362  HE2 PHE A 735      52.270  50.090  50.960  1.00  0.00           H
ATOM   2363  C   PHE A 735      54.800  55.880  52.740  1.00  0.00           C
ATOM   2364  O   PHE A 735      55.290  55.510  53.800  1.00  0.00           O
ATOM   2365  N   ILE A 736      55.420  56.690  51.900  1.00  0.00           N
ATOM   2366  HN  ILE A 736      54.980  56.980  51.050  1.00  0.00           H
ATOM   2367  CA  ILE A 736      56.820  57.140  52.130  1.00  0.00           C
ATOM   2368  HA  ILE A 736      57.430  56.270  52.320  1.00  0.00           H
ATOM   2369  CB  ILE A 736      57.410  57.760  50.800  1.00  0.00           C
ATOM   2370  HB  ILE A 736      56.810  58.660  50.550  1.00  0.00           H
ATOM   2371  CG2 ILE A 736      58.900  58.000  50.890  1.00  0.00           C
ATOM   2372 HG21 ILE A 736      59.430  57.030  50.950  1.00  0.00           H
ATOM   2373 HG22 ILE A 736      59.260  58.530  51.800  1.00  0.00           H
ATOM   2374 HG23 ILE A 736      59.260  58.450  49.940  1.00  0.00           H
ATOM   2375  CG1 ILE A 736      57.180  56.780  49.630  1.00  0.00           C
ATOM   2376 HG11 ILE A 736      56.240  56.170  49.650  1.00  0.00           H
ATOM   2377 HG12 ILE A 736      57.980  56.010  49.690  1.00  0.00           H
ATOM   2378  CD  ILE A 736      57.440  57.490  48.230  1.00  0.00           C
ATOM   2379  HD1 ILE A 736      57.040  58.530  48.230  1.00  0.00           H
ATOM   2380  HD2 ILE A 736      56.880  56.940  47.440  1.00  0.00           H
ATOM   2381  HD3 ILE A 736      58.530  57.480  47.970  1.00  0.00           H
ATOM   2382  C   ILE A 736      56.880  58.130  53.380  1.00  0.00           C
ATOM   2383  O   ILE A 736      57.670  58.010  54.270  1.00  0.00           O
ATOM   2384  N   TYR A 737      55.900  59.040  53.410  1.00  0.00           N
ATOM   2385  HN  TYR A 737      55.170  59.160  52.740  1.00  0.00           H
ATOM   2386  CA  TYR A 737      55.730  59.940  54.600  1.00  0.00           C
ATOM   2387  HA  TYR A 737      56.590  60.550  54.830  1.00  0.00           H
ATOM   2388  CB  TYR A 737      54.650  61.090  54.290  1.00  0.00           C
ATOM   2389  HB1 TYR A 737      53.680  60.570  54.140  1.00  0.00           H
ATOM   2390  HB2 TYR A 737      54.970  61.740  53.450  1.00  0.00           H
ATOM   2391  CG  TYR A 737      54.390  61.950  55.540  1.00  0.00           C
ATOM   2392  CD1 TYR A 737      53.570  61.480  56.650  1.00  0.00           C
ATOM   2393  HD1 TYR A 737      53.030  60.550  56.490  1.00  0.00           H
ATOM   2394  CE1 TYR A 737      53.350  62.350  57.720  1.00  0.00           C
ATOM   2395  HE1 TYR A 737      52.600  62.020  58.430  1.00  0.00           H
ATOM   2396  CZ  TYR A 737      54.070  63.560  57.780  1.00  0.00           C
ATOM   2397  OH  TYR A 737      53.820  64.350  58.950  1.00  0.00           O
ATOM   2398  HH  TYR A 737      53.570  63.750  59.660  1.00  0.00           H
ATOM   2399  CD2 TYR A 737      55.190  63.040  55.810  1.00  0.00           C
ATOM   2400  HD2 TYR A 737      55.800  63.500  55.040  1.00  0.00           H
ATOM   2401  CE2 TYR A 737      54.990  63.910  56.880  1.00  0.00           C
ATOM   2402  HE2 TYR A 737      55.630  64.780  57.010  1.00  0.00           H
ATOM   2403  C   TYR A 737      55.480  59.200  55.970  1.00  0.00           C
ATOM   2404  O   TYR A 737      56.220  59.430  56.950  1.00  0.00           O
ATOM   2405  N   GLU A 738      54.510  58.200  56.040  1.00  0.00           N
ATOM   2406  HN  GLU A 738      53.930  58.060  55.250  1.00  0.00           H
ATOM   2407  CA  GLU A 738      54.300  57.410  57.270  1.00  0.00           C
ATOM   2408  HA  GLU A 738      53.940  58.120  58.010  1.00  0.00           H
ATOM   2409  CB  GLU A 738      53.180  56.430  56.990  1.00  0.00           C
ATOM   2410  HB1 GLU A 738      53.150  55.500  57.610  1.00  0.00           H
ATOM   2411  HB2 GLU A 738      53.480  55.970  56.020  1.00  0.00           H
ATOM   2412  CG  GLU A 738      51.810  57.180  56.960  1.00  0.00           C
ATOM   2413  HG1 GLU A 738      51.110  56.660  56.270  1.00  0.00           H
ATOM   2414  HG2 GLU A 738      51.990  58.190  56.510  1.00  0.00           H
ATOM   2415  CD  GLU A 738      51.020  57.250  58.230  1.00  0.00           C
ATOM   2416  OE1 GLU A 738      51.470  57.990  59.120  1.00  0.00           O
ATOM   2417  OE2 GLU A 738      50.020  56.530  58.380  1.00  0.00           O
ATOM   2418  C   GLU A 738      55.590  56.710  57.750  1.00  0.00           C
ATOM   2419  O   GLU A 738      55.920  56.750  58.940  1.00  0.00           O
ATOM   2420  N   ALA A 739      56.340  56.010  56.840  1.00  0.00           N
ATOM   2421  HN  ALA A 739      55.950  55.880  55.930  1.00  0.00           H
ATOM   2422  CA  ALA A 739      57.560  55.340  57.260  1.00  0.00           C
ATOM   2423  HA  ALA A 739      57.310  54.620  58.020  1.00  0.00           H
ATOM   2424  CB  ALA A 739      58.150  54.620  56.000  1.00  0.00           C
ATOM   2425  HB1 ALA A 739      58.410  55.360  55.210  1.00  0.00           H
ATOM   2426  HB2 ALA A 739      57.370  54.010  55.490  1.00  0.00           H
ATOM   2427  HB3 ALA A 739      58.960  53.940  56.340  1.00  0.00           H
ATOM   2428  C   ALA A 739      58.720  56.310  57.850  1.00  0.00           C
ATOM   2429  O   ALA A 739      59.380  56.040  58.860  1.00  0.00           O
ATOM   2430  N   LEU A 740      58.870  57.510  57.260  1.00  0.00           N
ATOM   2431  HN  LEU A 740      58.130  57.720  56.640  1.00  0.00           H
ATOM   2432  CA  LEU A 740      59.760  58.610  57.660  1.00  0.00           C
ATOM   2433  HA  LEU A 740      60.730  58.190  57.860  1.00  0.00           H
ATOM   2434  CB  LEU A 740      59.820  59.630  56.490  1.00  0.00           C
ATOM   2435  HB1 LEU A 740      58.780  59.970  56.300  1.00  0.00           H
ATOM   2436  HB2 LEU A 740      60.140  59.360  55.460  1.00  0.00           H
ATOM   2437  CG  LEU A 740      60.560  60.970  56.810  1.00  0.00           C
ATOM   2438  HG  LEU A 740      60.100  61.440  57.700  1.00  0.00           H
ATOM   2439  CD1 LEU A 740      62.010  60.640  57.120  1.00  0.00           C
ATOM   2440 HD11 LEU A 740      62.380  59.920  56.360  1.00  0.00           H
ATOM   2441 HD12 LEU A 740      62.170  60.180  58.120  1.00  0.00           H
ATOM   2442 HD13 LEU A 740      62.470  61.650  57.160  1.00  0.00           H
ATOM   2443  CD2 LEU A 740      60.450  62.020  55.620  1.00  0.00           C
ATOM   2444 HD21 LEU A 740      60.720  61.380  54.750  1.00  0.00           H
ATOM   2445 HD22 LEU A 740      61.060  62.920  55.840  1.00  0.00           H
ATOM   2446 HD23 LEU A 740      59.380  62.260  55.490  1.00  0.00           H
ATOM   2447  C   LEU A 740      59.400  59.180  59.020  1.00  0.00           C
ATOM   2448  O   LEU A 740      60.230  59.230  59.930  1.00  0.00           O
ATOM   2449  N   GLU A 741      58.080  59.410  59.220  1.00  0.00           N
ATOM   2450  HN  GLU A 741      57.540  59.340  58.390  1.00  0.00           H
ATOM   2451  CA  GLU A 741      57.470  59.830  60.470  1.00  0.00           C
ATOM   2452  HA  GLU A 741      58.100  60.610  60.900  1.00  0.00           H
ATOM   2453  CB  GLU A 741      56.030  60.340  60.210  1.00  0.00           C
ATOM   2454  HB1 GLU A 741      55.330  59.510  60.470  1.00  0.00           H
ATOM   2455  HB2 GLU A 741      56.000  60.520  59.120  1.00  0.00           H
ATOM   2456  CG  GLU A 741      55.640  61.580  61.100  1.00  0.00           C
ATOM   2457  HG1 GLU A 741      55.880  62.530  60.570  1.00  0.00           H
ATOM   2458  HG2 GLU A 741      56.130  61.540  62.100  1.00  0.00           H
ATOM   2459  CD  GLU A 741      54.080  61.660  61.430  1.00  0.00           C
ATOM   2460  OE1 GLU A 741      53.530  60.800  62.230  1.00  0.00           O
ATOM   2461  OE2 GLU A 741      53.470  62.650  60.980  1.00  0.00           O
ATOM   2462  C   GLU A 741      57.520  58.750  61.610  1.00  0.00           C
ATOM   2463  O   GLU A 741      57.820  59.040  62.750  1.00  0.00           O
ATOM   2464  N   LYS A 742      57.430  57.410  61.250  1.00  0.00           N
ATOM   2465  HN  LYS A 742      57.130  57.210  60.320  1.00  0.00           H
ATOM   2466  CA  LYS A 742      57.840  56.300  62.060  1.00  0.00           C
ATOM   2467  HA  LYS A 742      57.240  56.530  62.930  1.00  0.00           H
ATOM   2468  CB  LYS A 742      57.400  54.880  61.500  1.00  0.00           C
ATOM   2469  HB1 LYS A 742      58.040  54.660  60.610  1.00  0.00           H
ATOM   2470  HB2 LYS A 742      56.350  55.000  61.150  1.00  0.00           H
ATOM   2471  CG  LYS A 742      57.510  53.700  62.470  1.00  0.00           C
ATOM   2472  HG1 LYS A 742      58.590  53.500  62.550  1.00  0.00           H
ATOM   2473  HG2 LYS A 742      57.110  52.800  61.960  1.00  0.00           H
ATOM   2474  CD  LYS A 742      56.890  53.890  63.890  1.00  0.00           C
ATOM   2475  HD1 LYS A 742      57.460  54.650  64.460  1.00  0.00           H
ATOM   2476  HD2 LYS A 742      57.130  52.970  64.470  1.00  0.00           H
ATOM   2477  CE  LYS A 742      55.460  54.150  63.920  1.00  0.00           C
ATOM   2478  HE1 LYS A 742      54.980  53.330  63.340  1.00  0.00           H
ATOM   2479  HE2 LYS A 742      55.210  55.050  63.310  1.00  0.00           H
ATOM   2480  NZ  LYS A 742      54.950  54.200  65.240  1.00  0.00           N
ATOM   2481  HZ1 LYS A 742      54.750  53.290  65.690  1.00  0.00           H
ATOM   2482  HZ2 LYS A 742      54.020  54.700  65.180  1.00  0.00           H
ATOM   2483  HZ3 LYS A 742      55.550  54.800  65.840  1.00  0.00           H
ATOM   2484  C   LYS A 742      59.340  56.260  62.440  1.00  0.00           C
ATOM   2485  O   LYS A 742      59.620  56.070  63.600  1.00  0.00           O
ATOM   2486  N   LEU A 743      60.220  56.560  61.500  1.00  0.00           N
ATOM   2487  HN  LEU A 743      59.930  56.720  60.560  1.00  0.00           H
ATOM   2488  CA  LEU A 743      61.680  56.540  61.660  1.00  0.00           C
ATOM   2489  HA  LEU A 743      61.940  55.600  62.120  1.00  0.00           H
ATOM   2490  CB  LEU A 743      62.370  56.600  60.280  1.00  0.00           C
ATOM   2491  HB1 LEU A 743      62.080  57.500  59.690  1.00  0.00           H
ATOM   2492  HB2 LEU A 743      62.160  55.650  59.750  1.00  0.00           H
ATOM   2493  CG  LEU A 743      63.920  56.700  60.390  1.00  0.00           C
ATOM   2494  HG  LEU A 743      64.160  57.650  60.920  1.00  0.00           H
ATOM   2495  CD1 LEU A 743      64.610  55.520  61.130  1.00  0.00           C
ATOM   2496 HD11 LEU A 743      64.570  54.600  60.520  1.00  0.00           H
ATOM   2497 HD12 LEU A 743      64.050  55.320  62.070  1.00  0.00           H
ATOM   2498 HD13 LEU A 743      65.700  55.720  61.280  1.00  0.00           H
ATOM   2499  CD2 LEU A 743      64.580  56.900  58.980  1.00  0.00           C
ATOM   2500 HD21 LEU A 743      64.280  57.870  58.550  1.00  0.00           H
ATOM   2501 HD22 LEU A 743      64.410  56.060  58.260  1.00  0.00           H
ATOM   2502 HD23 LEU A 743      65.690  56.910  59.110  1.00  0.00           H
ATOM   2503  C   LEU A 743      62.120  57.630  62.660  1.00  0.00           C
ATOM   2504  O   LEU A 743      63.050  57.480  63.490  1.00  0.00           O
ATOM   2505  N   PHE A 744      61.440  58.800  62.560  1.00  0.00           N
ATOM   2506  HN  PHE A 744      60.890  59.030  61.770  1.00  0.00           H
ATOM   2507  CA  PHE A 744      61.530  59.800  63.580  1.00  0.00           C
ATOM   2508  HA  PHE A 744      62.590  59.990  63.610  1.00  0.00           H
ATOM   2509  CB  PHE A 744      60.680  61.050  63.090  1.00  0.00           C
ATOM   2510  HB1 PHE A 744      60.770  61.860  63.850  1.00  0.00           H
ATOM   2511  HB2 PHE A 744      59.630  60.780  62.810  1.00  0.00           H
ATOM   2512  CG  PHE A 744      61.240  61.760  61.820  1.00  0.00           C
ATOM   2513  CD1 PHE A 744      60.290  62.540  61.090  1.00  0.00           C
ATOM   2514  HD1 PHE A 744      59.280  62.550  61.470  1.00  0.00           H
ATOM   2515  CE1 PHE A 744      60.700  63.260  59.980  1.00  0.00           C
ATOM   2516  HE1 PHE A 744      60.010  63.860  59.400  1.00  0.00           H
ATOM   2517  CZ  PHE A 744      62.030  63.260  59.460  1.00  0.00           C
ATOM   2518  HZ  PHE A 744      62.310  63.760  58.550  1.00  0.00           H
ATOM   2519  CD2 PHE A 744      62.550  61.590  61.300  1.00  0.00           C
ATOM   2520  HD2 PHE A 744      63.340  61.060  61.820  1.00  0.00           H
ATOM   2521  CE2 PHE A 744      62.890  62.360  60.150  1.00  0.00           C
ATOM   2522  HE2 PHE A 744      63.940  62.280  59.940  1.00  0.00           H
ATOM   2523  C   PHE A 744      60.910  59.360  64.960  1.00  0.00           C
ATOM   2524  O   PHE A 744      61.490  59.610  66.010  1.00  0.00           O
ATOM   2525  N   ASP A 745      59.720  58.690  65.040  1.00  0.00           N
ATOM   2526  HN  ASP A 745      59.260  58.540  64.170  1.00  0.00           H
ATOM   2527  CA  ASP A 745      59.150  58.200  66.290  1.00  0.00           C
ATOM   2528  HA  ASP A 745      59.140  58.970  67.040  1.00  0.00           H
ATOM   2529  CB  ASP A 745      57.770  57.690  65.910  1.00  0.00           C
ATOM   2530  HB1 ASP A 745      57.710  56.950  65.070  1.00  0.00           H
ATOM   2531  HB2 ASP A 745      57.160  58.580  65.650  1.00  0.00           H
ATOM   2532  CG  ASP A 745      56.940  56.970  67.040  1.00  0.00           C
ATOM   2533  OD1 ASP A 745      56.070  56.180  66.650  1.00  0.00           O
ATOM   2534  OD2 ASP A 745      57.220  57.160  68.280  1.00  0.00           O
ATOM   2535  C   ASP A 745      60.020  57.160  66.940  1.00  0.00           C
ATOM   2536  O   ASP A 745      60.330  57.190  68.100  1.00  0.00           O
ATOM   2537  N   LEU A 746      60.700  56.270  66.190  1.00  0.00           N
ATOM   2538  HN  LEU A 746      60.320  56.090  65.290  1.00  0.00           H
ATOM   2539  CA  LEU A 746      61.670  55.260  66.690  1.00  0.00           C
ATOM   2540  HA  LEU A 746      61.240  54.580  67.400  1.00  0.00           H
ATOM   2541  CB  LEU A 746      62.050  54.440  65.390  1.00  0.00           C
ATOM   2542  HB1 LEU A 746      62.260  55.160  64.580  1.00  0.00           H
ATOM   2543  HB2 LEU A 746      61.080  54.000  65.040  1.00  0.00           H
ATOM   2544  CG  LEU A 746      63.180  53.440  65.380  1.00  0.00           C
ATOM   2545  HG  LEU A 746      64.180  53.900  65.520  1.00  0.00           H
ATOM   2546  CD1 LEU A 746      63.140  52.490  66.590  1.00  0.00           C
ATOM   2547 HD11 LEU A 746      63.180  53.080  67.520  1.00  0.00           H
ATOM   2548 HD12 LEU A 746      63.980  51.790  66.400  1.00  0.00           H
ATOM   2549 HD13 LEU A 746      62.240  51.860  66.650  1.00  0.00           H
ATOM   2550  CD2 LEU A 746      63.190  52.750  63.990  1.00  0.00           C
ATOM   2551 HD21 LEU A 746      64.000  51.980  63.890  1.00  0.00           H
ATOM   2552 HD22 LEU A 746      63.300  53.580  63.250  1.00  0.00           H
ATOM   2553 HD23 LEU A 746      62.240  52.210  63.850  1.00  0.00           H
ATOM   2554  C   LEU A 746      62.960  55.950  67.180  1.00  0.00           C
ATOM   2555  O   LEU A 746      63.550  55.630  68.220  1.00  0.00           O
ATOM   2556  N   GLY A 747      63.350  57.010  66.450  1.00  0.00           N
ATOM   2557  HN  GLY A 747      62.820  57.300  65.670  1.00  0.00           H
ATOM   2558  CA  GLY A 747      64.470  57.890  66.830  1.00  0.00           C
ATOM   2559  HA1 GLY A 747      64.460  58.720  66.130  1.00  0.00           H
ATOM   2560  HA2 GLY A 747      65.270  57.170  66.900  1.00  0.00           H
ATOM   2561  C   GLY A 747      64.240  58.580  68.130  1.00  0.00           C
ATOM   2562  O   GLY A 747      65.160  58.830  68.900  1.00  0.00           O
ATOM   2563  N   GLU A 748      62.970  59.060  68.410  1.00  0.00           N
ATOM   2564  HN  GLU A 748      62.250  58.950  67.720  1.00  0.00           H
ATOM   2565  CA  GLU A 748      62.470  59.730  69.650  1.00  0.00           C
ATOM   2566  HA  GLU A 748      63.170  60.530  69.870  1.00  0.00           H
ATOM   2567  CB  GLU A 748      61.080  60.350  69.290  1.00  0.00           C
ATOM   2568  HB1 GLU A 748      60.550  59.500  68.800  1.00  0.00           H
ATOM   2569  HB2 GLU A 748      61.230  61.110  68.500  1.00  0.00           H
ATOM   2570  CG  GLU A 748      60.330  60.930  70.500  1.00  0.00           C
ATOM   2571  HG1 GLU A 748      60.920  61.730  71.000  1.00  0.00           H
ATOM   2572  HG2 GLU A 748      60.240  60.160  71.290  1.00  0.00           H
ATOM   2573  CD  GLU A 748      58.950  61.440  70.180  1.00  0.00           C
ATOM   2574  OE1 GLU A 748      57.980  60.640  70.200  1.00  0.00           O
ATOM   2575  OE2 GLU A 748      58.930  62.680  69.860  1.00  0.00           O
ATOM   2576  C   GLU A 748      62.370  58.860  70.920  1.00  0.00           C
ATOM   2577  O   GLU A 748      62.710  59.400  71.980  1.00  0.00           O
ATOM   2578  N   THR A 749      61.990  57.530  70.750  1.00  0.00           N
ATOM   2579  HN  THR A 749      61.780  57.130  69.870  1.00  0.00           H
ATOM   2580  CA  THR A 749      61.930  56.620  71.830  1.00  0.00           C
ATOM   2581  HA  THR A 749      61.530  57.070  72.730  1.00  0.00           H
ATOM   2582  CB  THR A 749      61.150  55.390  71.380  1.00  0.00           C
ATOM   2583  HB  THR A 749      61.630  54.870  70.530  1.00  0.00           H
ATOM   2584  OG1 THR A 749      59.760  55.660  71.100  1.00  0.00           O
ATOM   2585  HG1 THR A 749      59.810  56.500  70.630  1.00  0.00           H
ATOM   2586  CG2 THR A 749      61.070  54.260  72.410  1.00  0.00           C
ATOM   2587 HG21 THR A 749      60.570  53.330  72.080  1.00  0.00           H
ATOM   2588 HG22 THR A 749      60.480  54.470  73.330  1.00  0.00           H
ATOM   2589 HG23 THR A 749      62.070  53.960  72.770  1.00  0.00           H
ATOM   2590  C   THR A 749      63.270  56.280  72.430  1.00  0.00           C
ATOM   2591  O   THR A 749      63.520  56.360  73.610  1.00  0.00           O
ATOM   2592  N   TYR A 750      64.190  55.740  71.570  1.00  0.00           N
ATOM   2593  HN  TYR A 750      63.930  55.550  70.620  1.00  0.00           H
ATOM   2594  CA  TYR A 750      65.530  55.260  71.880  1.00  0.00           C
ATOM   2595  HA  TYR A 750      65.550  54.970  72.910  1.00  0.00           H
ATOM   2596  CB  TYR A 750      65.910  54.030  71.110  1.00  0.00           C
ATOM   2597  HB1 TYR A 750      66.850  53.580  71.460  1.00  0.00           H
ATOM   2598  HB2 TYR A 750      66.140  54.250  70.040  1.00  0.00           H
ATOM   2599  CG  TYR A 750      64.850  52.990  71.230  1.00  0.00           C
ATOM   2600  CD1 TYR A 750      64.370  52.480  70.060  1.00  0.00           C
ATOM   2601  HD1 TYR A 750      64.770  52.850  69.130  1.00  0.00           H
ATOM   2602  CE1 TYR A 750      63.420  51.390  70.090  1.00  0.00           C
ATOM   2603  HE1 TYR A 750      63.120  50.980  69.140  1.00  0.00           H
ATOM   2604  CZ  TYR A 750      62.880  51.000  71.330  1.00  0.00           C
ATOM   2605  OH  TYR A 750      61.960  49.970  71.370  1.00  0.00           O
ATOM   2606  HH  TYR A 750      61.280  50.200  70.750  1.00  0.00           H
ATOM   2607  CD2 TYR A 750      64.310  52.530  72.490  1.00  0.00           C
ATOM   2608  HD2 TYR A 750      64.680  52.970  73.410  1.00  0.00           H
ATOM   2609  CE2 TYR A 750      63.380  51.470  72.540  1.00  0.00           C
ATOM   2610  HE2 TYR A 750      63.060  51.160  73.530  1.00  0.00           H
ATOM   2611  C   TYR A 750      66.600  56.410  71.640  1.00  0.00           C
ATOM   2612  O   TYR A 750      66.310  57.510  71.150  1.00  0.00           O
ATOM   2613  N   ALA A 751      67.910  56.090  72.060  1.00  0.00           N
ATOM   2614  HN  ALA A 751      68.080  55.260  72.580  1.00  0.00           H
ATOM   2615  CA  ALA A 751      69.030  57.010  71.950  1.00  0.00           C
ATOM   2616  HA  ALA A 751      68.870  57.850  71.290  1.00  0.00           H
ATOM   2617  CB  ALA A 751      69.340  57.520  73.350  1.00  0.00           C
ATOM   2618  HB1 ALA A 751      70.280  58.120  73.410  1.00  0.00           H
ATOM   2619  HB2 ALA A 751      69.500  56.650  74.020  1.00  0.00           H
ATOM   2620  HB3 ALA A 751      68.560  58.200  73.770  1.00  0.00           H
ATOM   2621  C   ALA A 751      70.220  56.350  71.410  1.00  0.00           C
ATOM   2622  O   ALA A 751      70.450  55.180  71.700  1.00  0.00           O
ATOM   2623  N   PHE A 752      71.020  57.060  70.640  1.00  0.00           N
ATOM   2624  HN  PHE A 752      70.680  57.940  70.330  1.00  0.00           H
ATOM   2625  CA  PHE A 752      72.270  56.520  70.100  1.00  0.00           C
ATOM   2626  HA  PHE A 752      72.020  55.540  69.690  1.00  0.00           H
ATOM   2627  CB  PHE A 752      72.870  57.510  69.000  1.00  0.00           C
ATOM   2628  HB1 PHE A 752      73.930  57.210  68.920  1.00  0.00           H
ATOM   2629  HB2 PHE A 752      72.970  58.570  69.330  1.00  0.00           H
ATOM   2630  CG  PHE A 752      72.280  57.450  67.620  1.00  0.00           C
ATOM   2631  CD1 PHE A 752      71.700  56.310  67.020  1.00  0.00           C
ATOM   2632  HD1 PHE A 752      71.480  55.450  67.640  1.00  0.00           H
ATOM   2633  CE1 PHE A 752      71.230  56.350  65.640  1.00  0.00           C
ATOM   2634  HE1 PHE A 752      70.650  55.530  65.260  1.00  0.00           H
ATOM   2635  CZ  PHE A 752      71.540  57.420  64.850  1.00  0.00           C
ATOM   2636  HZ  PHE A 752      71.170  57.470  63.830  1.00  0.00           H
ATOM   2637  CD2 PHE A 752      72.630  58.500  66.760  1.00  0.00           C
ATOM   2638  HD2 PHE A 752      73.160  59.360  67.150  1.00  0.00           H
ATOM   2639  CE2 PHE A 752      72.080  58.560  65.450  1.00  0.00           C
ATOM   2640  HE2 PHE A 752      72.140  59.410  64.780  1.00  0.00           H
ATOM   2641  C   PHE A 752      73.370  56.260  71.160  1.00  0.00           C
ATOM   2642  O   PHE A 752      73.320  57.020  72.180  1.00  0.00           O
ATOM   2643  N   PRO A 822      74.230  55.290  70.940  1.00  0.00           N
ATOM   2644  CD  PRO A 822      75.380  55.160  71.810  1.00  0.00           C
ATOM   2645  HD1 PRO A 822      75.030  54.660  72.740  1.00  0.00           H
ATOM   2646  HD2 PRO A 822      75.940  56.100  72.000  1.00  0.00           H
ATOM   2647  CA  PRO A 822      74.360  54.460  69.770  1.00  0.00           C
ATOM   2648  HA  PRO A 822      74.050  55.060  68.920  1.00  0.00           H
ATOM   2649  CB  PRO A 822      75.870  54.060  69.700  1.00  0.00           C
ATOM   2650  HB1 PRO A 822      76.340  54.850  69.070  1.00  0.00           H
ATOM   2651  HB2 PRO A 822      75.990  53.110  69.160  1.00  0.00           H
ATOM   2652  CG  PRO A 822      76.310  54.140  71.100  1.00  0.00           C
ATOM   2653  HG1 PRO A 822      76.170  53.190  71.650  1.00  0.00           H
ATOM   2654  HG2 PRO A 822      77.340  54.540  71.140  1.00  0.00           H
ATOM   2655  C   PRO A 822      73.360  53.190  69.890  1.00  0.00           C
ATOM   2656  O   PRO A 822      72.310  53.130  69.230  1.00  0.00           O
ATOM   2657  N   ASP A 823      73.620  52.350  70.930  1.00  0.00           N
ATOM   2658  HN  ASP A 823      74.500  52.490  71.380  1.00  0.00           H
ATOM   2659  CA  ASP A 823      72.760  51.330  71.420  1.00  0.00           C
ATOM   2660  HA  ASP A 823      73.540  50.620  71.660  1.00  0.00           H
ATOM   2661  CB  ASP A 823      72.140  51.760  72.800  1.00  0.00           C
ATOM   2662  HB1 ASP A 823      71.570  50.900  73.190  1.00  0.00           H
ATOM   2663  HB2 ASP A 823      71.460  52.620  72.660  1.00  0.00           H
ATOM   2664  CG  ASP A 823      73.220  52.270  73.700  1.00  0.00           C
ATOM   2665  OD1 ASP A 823      72.880  52.940  74.680  1.00  0.00           O
ATOM   2666  OD2 ASP A 823      74.450  51.850  73.540  1.00  0.00           O
ATOM   2667  C   ASP A 823      71.860  50.510  70.390  1.00  0.00           C
ATOM   2668  O   ASP A 823      72.310  49.960  69.380  1.00  0.00           O
ATOM   2669  N   VAL A 824      70.620  50.340  70.720  1.00  0.00           N
ATOM   2670  HN  VAL A 824      70.120  50.860  71.410  1.00  0.00           H
ATOM   2671  CA  VAL A 824      69.710  49.580  69.950  1.00  0.00           C
ATOM   2672  HA  VAL A 824      70.080  48.620  69.640  1.00  0.00           H
ATOM   2673  CB  VAL A 824      68.460  49.260  70.840  1.00  0.00           C
ATOM   2674  HB  VAL A 824      67.950  50.210  71.130  1.00  0.00           H
ATOM   2675  CG1 VAL A 824      67.480  48.420  70.020  1.00  0.00           C
ATOM   2676 HG11 VAL A 824      67.130  48.800  69.030  1.00  0.00           H
ATOM   2677 HG12 VAL A 824      66.540  48.260  70.590  1.00  0.00           H
ATOM   2678 HG13 VAL A 824      67.950  47.440  69.790  1.00  0.00           H
ATOM   2679  CG2 VAL A 824      69.000  48.470  72.120  1.00  0.00           C
ATOM   2680 HG21 VAL A 824      68.150  47.860  72.510  1.00  0.00           H
ATOM   2681 HG22 VAL A 824      69.230  49.180  72.940  1.00  0.00           H
ATOM   2682 HG23 VAL A 824      69.920  47.880  71.930  1.00  0.00           H
ATOM   2683  C   VAL A 824      69.250  50.290  68.710  1.00  0.00           C
ATOM   2684  O   VAL A 824      69.060  49.650  67.680  1.00  0.00           O
ATOM   2685  N   LEU A 825      69.080  51.630  68.720  1.00  0.00           N
ATOM   2686  HN  LEU A 825      69.310  52.120  69.560  1.00  0.00           H
ATOM   2687  CA  LEU A 825      68.760  52.520  67.570  1.00  0.00           C
ATOM   2688  HA  LEU A 825      67.820  52.220  67.160  1.00  0.00           H
ATOM   2689  CB  LEU A 825      68.560  53.970  68.150  1.00  0.00           C
ATOM   2690  HB1 LEU A 825      69.600  54.280  68.380  1.00  0.00           H
ATOM   2691  HB2 LEU A 825      67.990  54.000  69.110  1.00  0.00           H
ATOM   2692  CG  LEU A 825      68.010  54.970  67.040  1.00  0.00           C
ATOM   2693  HG  LEU A 825      68.640  55.010  66.120  1.00  0.00           H
ATOM   2694  CD1 LEU A 825      66.670  54.660  66.550  1.00  0.00           C
ATOM   2695 HD11 LEU A 825      66.540  53.620  66.180  1.00  0.00           H
ATOM   2696 HD12 LEU A 825      66.390  55.410  65.780  1.00  0.00           H
ATOM   2697 HD13 LEU A 825      65.910  54.920  67.310  1.00  0.00           H
ATOM   2698  CD2 LEU A 825      68.080  56.430  67.670  1.00  0.00           C
ATOM   2699 HD21 LEU A 825      67.570  57.100  66.950  1.00  0.00           H
ATOM   2700 HD22 LEU A 825      69.170  56.620  67.770  1.00  0.00           H
ATOM   2701 HD23 LEU A 825      67.520  56.490  68.630  1.00  0.00           H
ATOM   2702  C   LEU A 825      69.790  52.480  66.480  1.00  0.00           C
ATOM   2703  O   LEU A 825      69.400  52.440  65.320  1.00  0.00           O
ATOM   2704  N   PHE A 826      71.110  52.410  66.850  1.00  0.00           N
ATOM   2705  HN  PHE A 826      71.540  52.350  67.760  1.00  0.00           H
ATOM   2706  CA  PHE A 826      72.170  52.190  65.810  1.00  0.00           C
ATOM   2707  HA  PHE A 826      72.180  52.970  65.060  1.00  0.00           H
ATOM   2708  CB  PHE A 826      73.510  52.060  66.560  1.00  0.00           C
ATOM   2709  HB1 PHE A 826      73.370  51.100  67.120  1.00  0.00           H
ATOM   2710  HB2 PHE A 826      73.810  52.970  67.130  1.00  0.00           H
ATOM   2711  CG  PHE A 826      74.640  51.750  65.600  1.00  0.00           C
ATOM   2712  CD1 PHE A 826      75.510  50.640  65.900  1.00  0.00           C
ATOM   2713  HD1 PHE A 826      75.240  50.020  66.750  1.00  0.00           H
ATOM   2714  CE1 PHE A 826      76.620  50.380  65.150  1.00  0.00           C
ATOM   2715  HE1 PHE A 826      77.130  49.450  65.350  1.00  0.00           H
ATOM   2716  CZ  PHE A 826      77.070  51.320  64.190  1.00  0.00           C
ATOM   2717  HZ  PHE A 826      78.010  51.280  63.660  1.00  0.00           H
ATOM   2718  CD2 PHE A 826      75.070  52.600  64.630  1.00  0.00           C
ATOM   2719  HD2 PHE A 826      74.460  53.450  64.370  1.00  0.00           H
ATOM   2720  CE2 PHE A 826      76.260  52.450  63.940  1.00  0.00           C
ATOM   2721  HE2 PHE A 826      76.450  53.050  63.060  1.00  0.00           H
ATOM   2722  C   PHE A 826      71.870  51.010  64.900  1.00  0.00           C
ATOM   2723  O   PHE A 826      71.850  51.170  63.670  1.00  0.00           O
ATOM   2724  N   TRP A 827      71.390  49.870  65.520  1.00  0.00           N
ATOM   2725  HN  TRP A 827      71.180  49.760  66.490  1.00  0.00           H
ATOM   2726  CA  TRP A 827      71.060  48.800  64.620  1.00  0.00           C
ATOM   2727  HA  TRP A 827      71.790  48.700  63.830  1.00  0.00           H
ATOM   2728  CB  TRP A 827      71.070  47.440  65.450  1.00  0.00           C
ATOM   2729  HB1 TRP A 827      70.760  46.550  64.870  1.00  0.00           H
ATOM   2730  HB2 TRP A 827      70.390  47.630  66.310  1.00  0.00           H
ATOM   2731  CG  TRP A 827      72.510  47.360  66.170  1.00  0.00           C
ATOM   2732  CD1 TRP A 827      72.990  47.580  67.450  1.00  0.00           C
ATOM   2733  HD1 TRP A 827      72.310  47.920  68.220  1.00  0.00           H
ATOM   2734  NE1 TRP A 827      74.300  47.500  67.550  1.00  0.00           N
ATOM   2735  HE1 TRP A 827      74.900  47.640  68.310  1.00  0.00           H
ATOM   2736  CE2 TRP A 827      74.730  47.020  66.350  1.00  0.00           C
ATOM   2737  CD2 TRP A 827      73.650  46.940  65.420  1.00  0.00           C
ATOM   2738  CE3 TRP A 827      73.960  46.560  64.120  1.00  0.00           C
ATOM   2739  HE3 TRP A 827      73.240  46.670  63.320  1.00  0.00           H
ATOM   2740  CZ3 TRP A 827      75.240  46.240  63.770  1.00  0.00           C
ATOM   2741  HZ3 TRP A 827      75.470  46.130  62.720  1.00  0.00           H
ATOM   2742  CZ2 TRP A 827      76.040  46.780  65.970  1.00  0.00           C
ATOM   2743  HZ2 TRP A 827      76.920  46.950  66.570  1.00  0.00           H
ATOM   2744  CH2 TRP A 827      76.250  46.300  64.680  1.00  0.00           C
ATOM   2745  HH2 TRP A 827      77.270  45.960  64.480  1.00  0.00           H
ATOM   2746  C   TRP A 827      69.740  48.920  63.860  1.00  0.00           C
ATOM   2747  O   TRP A 827      69.640  48.430  62.770  1.00  0.00           O
ATOM   2748  N   CYS A 828      68.750  49.620  64.430  1.00  0.00           N
ATOM   2749  HN  CYS A 828      68.950  50.030  65.310  1.00  0.00           H
ATOM   2750  CA  CYS A 828      67.410  49.780  63.880  1.00  0.00           C
ATOM   2751  HA  CYS A 828      66.970  48.850  63.540  1.00  0.00           H
ATOM   2752  CB  CYS A 828      66.340  50.510  64.870  1.00  0.00           C
ATOM   2753  HB1 CYS A 828      65.400  50.580  64.290  1.00  0.00           H
ATOM   2754  HB2 CYS A 828      66.710  51.540  65.050  1.00  0.00           H
ATOM   2755  SG  CYS A 828      65.920  49.680  66.420  1.00  0.00           S
ATOM   2756  HG1 CYS A 828      67.140  49.890  66.920  1.00  0.00           H
ATOM   2757  C   CYS A 828      67.500  50.630  62.680  1.00  0.00           C
ATOM   2758  O   CYS A 828      66.910  50.290  61.680  1.00  0.00           O
ATOM   2759  N   VAL A 829      68.330  51.700  62.660  1.00  0.00           N
ATOM   2760  HN  VAL A 829      68.760  51.870  63.540  1.00  0.00           H
ATOM   2761  CA  VAL A 829      68.530  52.420  61.370  1.00  0.00           C
ATOM   2762  HA  VAL A 829      67.600  52.690  60.890  1.00  0.00           H
ATOM   2763  CB  VAL A 829      69.410  53.700  61.650  1.00  0.00           C
ATOM   2764  HB  VAL A 829      70.350  53.280  62.060  1.00  0.00           H
ATOM   2765  CG1 VAL A 829      69.760  54.510  60.370  1.00  0.00           C
ATOM   2766 HG11 VAL A 829      70.550  53.910  59.860  1.00  0.00           H
ATOM   2767 HG12 VAL A 829      70.170  55.520  60.580  1.00  0.00           H
ATOM   2768 HG13 VAL A 829      68.930  54.570  59.630  1.00  0.00           H
ATOM   2769  CG2 VAL A 829      68.720  54.600  62.710  1.00  0.00           C
ATOM   2770 HG21 VAL A 829      67.710  54.820  62.300  1.00  0.00           H
ATOM   2771 HG22 VAL A 829      69.370  55.470  62.950  1.00  0.00           H
ATOM   2772 HG23 VAL A 829      68.660  54.050  63.670  1.00  0.00           H
ATOM   2773  C   VAL A 829      69.190  51.590  60.310  1.00  0.00           C
ATOM   2774  O   VAL A 829      68.890  51.760  59.120  1.00  0.00           O
ATOM   2775  N   ILE A 830      70.100  50.670  60.730  1.00  0.00           N
ATOM   2776  HN  ILE A 830      70.300  50.560  61.690  1.00  0.00           H
ATOM   2777  CA  ILE A 830      70.900  49.760  59.890  1.00  0.00           C
ATOM   2778  HA  ILE A 830      71.470  50.280  59.130  1.00  0.00           H
ATOM   2779  CB  ILE A 830      72.040  49.130  60.690  1.00  0.00           C
ATOM   2780  HB  ILE A 830      71.680  48.890  61.710  1.00  0.00           H
ATOM   2781  CG2 ILE A 830      72.670  47.860  60.040  1.00  0.00           C
ATOM   2782 HG21 ILE A 830      73.040  47.990  59.000  1.00  0.00           H
ATOM   2783 HG22 ILE A 830      71.920  47.040  60.020  1.00  0.00           H
ATOM   2784 HG23 ILE A 830      73.550  47.560  60.640  1.00  0.00           H
ATOM   2785  CG1 ILE A 830      73.180  50.180  60.890  1.00  0.00           C
ATOM   2786 HG11 ILE A 830      72.730  51.170  61.150  1.00  0.00           H
ATOM   2787 HG12 ILE A 830      73.670  50.280  59.900  1.00  0.00           H
ATOM   2788  CD  ILE A 830      74.250  50.000  61.850  1.00  0.00           C
ATOM   2789  HD1 ILE A 830      74.580  48.940  61.850  1.00  0.00           H
ATOM   2790  HD2 ILE A 830      73.950  50.200  62.900  1.00  0.00           H
ATOM   2791  HD3 ILE A 830      75.060  50.680  61.540  1.00  0.00           H
ATOM   2792  C   ILE A 830      70.130  48.760  59.100  1.00  0.00           C
ATOM   2793  O   ILE A 830      70.190  48.810  57.860  1.00  0.00           O
ATOM   2794  N   LEU A 831      69.260  48.050  59.760  1.00  0.00           N
ATOM   2795  HN  LEU A 831      69.240  48.200  60.750  1.00  0.00           H
ATOM   2796  CA  LEU A 831      68.260  47.200  59.130  1.00  0.00           C
ATOM   2797  HA  LEU A 831      68.760  46.450  58.540  1.00  0.00           H
ATOM   2798  CB  LEU A 831      67.480  46.360  60.110  1.00  0.00           C
ATOM   2799  HB1 LEU A 831      66.650  45.800  59.640  1.00  0.00           H
ATOM   2800  HB2 LEU A 831      67.040  47.060  60.850  1.00  0.00           H
ATOM   2801  CG  LEU A 831      68.330  45.400  60.970  1.00  0.00           C
ATOM   2802  HG  LEU A 831      69.090  45.980  61.530  1.00  0.00           H
ATOM   2803  CD1 LEU A 831      67.330  44.860  61.990  1.00  0.00           C
ATOM   2804 HD11 LEU A 831      66.870  45.640  62.630  1.00  0.00           H
ATOM   2805 HD12 LEU A 831      67.830  44.210  62.750  1.00  0.00           H
ATOM   2806 HD13 LEU A 831      66.590  44.220  61.470  1.00  0.00           H
ATOM   2807  CD2 LEU A 831      69.100  44.220  60.320  1.00  0.00           C
ATOM   2808 HD21 LEU A 831      68.440  43.470  59.850  1.00  0.00           H
ATOM   2809 HD22 LEU A 831      69.820  43.650  60.960  1.00  0.00           H
ATOM   2810 HD23 LEU A 831      69.720  44.660  59.510  1.00  0.00           H
ATOM   2811  C   LEU A 831      67.340  47.960  58.200  1.00  0.00           C
ATOM   2812  O   LEU A 831      66.910  47.370  57.210  1.00  0.00           O
ATOM   2813  N   PHE A 832      66.960  49.170  58.600  1.00  0.00           N
ATOM   2814  HN  PHE A 832      67.220  49.470  59.510  1.00  0.00           H
ATOM   2815  CA  PHE A 832      65.950  49.920  57.870  1.00  0.00           C
ATOM   2816  HA  PHE A 832      65.100  49.260  57.710  1.00  0.00           H
ATOM   2817  CB  PHE A 832      65.630  51.020  58.840  1.00  0.00           C
ATOM   2818  HB1 PHE A 832      66.540  51.650  58.920  1.00  0.00           H
ATOM   2819  HB2 PHE A 832      65.380  50.490  59.780  1.00  0.00           H
ATOM   2820  CG  PHE A 832      64.510  51.920  58.420  1.00  0.00           C
ATOM   2821  CD1 PHE A 832      64.660  52.820  57.340  1.00  0.00           C
ATOM   2822  HD1 PHE A 832      65.520  52.770  56.680  1.00  0.00           H
ATOM   2823  CE1 PHE A 832      63.490  53.550  56.880  1.00  0.00           C
ATOM   2824  HE1 PHE A 832      63.620  54.080  55.950  1.00  0.00           H
ATOM   2825  CZ  PHE A 832      62.270  53.550  57.640  1.00  0.00           C
ATOM   2826  HZ  PHE A 832      61.550  54.270  57.280  1.00  0.00           H
ATOM   2827  CD2 PHE A 832      63.330  52.030  59.210  1.00  0.00           C
ATOM   2828  HD2 PHE A 832      63.230  51.550  60.170  1.00  0.00           H
ATOM   2829  CE2 PHE A 832      62.220  52.910  58.930  1.00  0.00           C
ATOM   2830  HE2 PHE A 832      61.330  53.000  59.520  1.00  0.00           H
ATOM   2831  C   PHE A 832      66.430  50.270  56.400  1.00  0.00           C
ATOM   2832  O   PHE A 832      65.770  50.030  55.420  1.00  0.00           O
ATOM   2833  N   PHE A 833      67.730  50.670  56.190  1.00  0.00           N
ATOM   2834  HN  PHE A 833      68.390  50.990  56.870  1.00  0.00           H
ATOM   2835  CA  PHE A 833      68.200  50.920  54.850  1.00  0.00           C
ATOM   2836  HA  PHE A 833      67.430  51.080  54.110  1.00  0.00           H
ATOM   2837  CB  PHE A 833      69.050  52.150  54.600  1.00  0.00           C
ATOM   2838  HB1 PHE A 833      69.210  52.340  53.520  1.00  0.00           H
ATOM   2839  HB2 PHE A 833      69.980  51.960  55.190  1.00  0.00           H
ATOM   2840  CG  PHE A 833      68.280  53.390  55.090  1.00  0.00           C
ATOM   2841  CD1 PHE A 833      68.720  54.070  56.220  1.00  0.00           C
ATOM   2842  HD1 PHE A 833      69.680  53.710  56.540  1.00  0.00           H
ATOM   2843  CE1 PHE A 833      68.080  55.150  56.770  1.00  0.00           C
ATOM   2844  HE1 PHE A 833      68.550  55.590  57.630  1.00  0.00           H
ATOM   2845  CZ  PHE A 833      66.960  55.650  56.090  1.00  0.00           C
ATOM   2846  HZ  PHE A 833      66.440  56.540  56.380  1.00  0.00           H
ATOM   2847  CD2 PHE A 833      67.140  53.890  54.450  1.00  0.00           C
ATOM   2848  HD2 PHE A 833      66.790  53.510  53.500  1.00  0.00           H
ATOM   2849  CE2 PHE A 833      66.470  54.980  54.980  1.00  0.00           C
ATOM   2850  HE2 PHE A 833      65.530  55.260  54.510  1.00  0.00           H
ATOM   2851  C   PHE A 833      68.820  49.720  54.260  1.00  0.00           C
ATOM   2852  O   PHE A 833      68.800  49.550  53.060  1.00  0.00           O
ATOM   2853  N   THR A 834      69.380  48.750  55.040  1.00  0.00           N
ATOM   2854  HN  THR A 834      69.440  48.940  56.020  1.00  0.00           H
ATOM   2855  CA  THR A 834      69.980  47.570  54.420  1.00  0.00           C
ATOM   2856  HA  THR A 834      70.460  48.010  53.560  1.00  0.00           H
ATOM   2857  CB  THR A 834      71.010  46.860  55.320  1.00  0.00           C
ATOM   2858  HB  THR A 834      71.530  46.010  54.810  1.00  0.00           H
ATOM   2859  OG1 THR A 834      70.520  46.490  56.540  1.00  0.00           O
ATOM   2860  HG1 THR A 834      70.490  47.240  57.140  1.00  0.00           H
ATOM   2861  CG2 THR A 834      72.140  47.710  55.640  1.00  0.00           C
ATOM   2862 HG21 THR A 834      72.740  47.960  54.740  1.00  0.00           H
ATOM   2863 HG22 THR A 834      72.890  47.340  56.360  1.00  0.00           H
ATOM   2864 HG23 THR A 834      71.750  48.650  56.100  1.00  0.00           H
ATOM   2865  C   THR A 834      68.900  46.630  53.870  1.00  0.00           C
ATOM   2866  O   THR A 834      69.120  45.770  53.000  1.00  0.00           O
ATOM   2867  N   THR A 835      67.690  46.760  54.430  1.00  0.00           N
ATOM   2868  HN  THR A 835      67.600  47.020  55.380  1.00  0.00           H
ATOM   2869  CA  THR A 835      66.530  46.090  53.870  1.00  0.00           C
ATOM   2870  HA  THR A 835      66.800  45.040  53.810  1.00  0.00           H
ATOM   2871  CB  THR A 835      65.340  46.180  54.830  1.00  0.00           C
ATOM   2872  HB  THR A 835      65.280  47.170  55.330  1.00  0.00           H
ATOM   2873  OG1 THR A 835      65.490  45.220  55.850  1.00  0.00           O
ATOM   2874  HG1 THR A 835      66.280  45.450  56.350  1.00  0.00           H
ATOM   2875  CG2 THR A 835      63.970  45.950  54.200  1.00  0.00           C
ATOM   2876 HG21 THR A 835      63.160  45.820  54.950  1.00  0.00           H
ATOM   2877 HG22 THR A 835      64.090  45.030  53.590  1.00  0.00           H
ATOM   2878 HG23 THR A 835      63.740  46.770  53.490  1.00  0.00           H
ATOM   2879  C   THR A 835      66.150  46.500  52.500  1.00  0.00           C
ATOM   2880  O   THR A 835      65.840  45.650  51.650  1.00  0.00           O
ATOM   2881  N   PHE A 836      66.180  47.800  52.300  1.00  0.00           N
ATOM   2882  HN  PHE A 836      66.640  48.360  52.990  1.00  0.00           H
ATOM   2883  CA  PHE A 836      65.630  48.470  51.130  1.00  0.00           C
ATOM   2884  HA  PHE A 836      64.740  47.970  50.770  1.00  0.00           H
ATOM   2885  CB  PHE A 836      65.280  49.900  51.640  1.00  0.00           C
ATOM   2886  HB1 PHE A 836      66.150  50.380  52.130  1.00  0.00           H
ATOM   2887  HB2 PHE A 836      64.420  49.750  52.320  1.00  0.00           H
ATOM   2888  CG  PHE A 836      64.780  50.820  50.530  1.00  0.00           C
ATOM   2889  CD1 PHE A 836      64.870  52.230  50.700  1.00  0.00           C
ATOM   2890  HD1 PHE A 836      65.170  52.550  51.690  1.00  0.00           H
ATOM   2891  CE1 PHE A 836      64.250  53.110  49.760  1.00  0.00           C
ATOM   2892  HE1 PHE A 836      64.250  54.180  49.860  1.00  0.00           H
ATOM   2893  CZ  PHE A 836      63.620  52.630  48.680  1.00  0.00           C
ATOM   2894  HZ  PHE A 836      63.040  53.300  48.060  1.00  0.00           H
ATOM   2895  CD2 PHE A 836      64.210  50.350  49.350  1.00  0.00           C
ATOM   2896  HD2 PHE A 836      64.200  49.290  49.160  1.00  0.00           H
ATOM   2897  CE2 PHE A 836      63.580  51.220  48.440  1.00  0.00           C
ATOM   2898  HE2 PHE A 836      63.260  50.690  47.540  1.00  0.00           H
ATOM   2899  C   PHE A 836      66.740  48.380  50.030  1.00  0.00           C
ATOM   2900  O   PHE A 836      66.390  48.020  48.900  1.00  0.00           O
ATOM   2901  N   PHE A 837      67.990  48.580  50.420  1.00  0.00           N
ATOM   2902  HN  PHE A 837      68.150  48.880  51.350  1.00  0.00           H
ATOM   2903  CA  PHE A 837      69.190  48.220  49.610  1.00  0.00           C
ATOM   2904  HA  PHE A 837      69.140  48.680  48.630  1.00  0.00           H
ATOM   2905  CB  PHE A 837      70.380  48.750  50.400  1.00  0.00           C
ATOM   2906  HB1 PHE A 837      70.350  48.480  51.470  1.00  0.00           H
ATOM   2907  HB2 PHE A 837      70.420  49.860  50.270  1.00  0.00           H
ATOM   2908  CG  PHE A 837      71.780  48.190  49.860  1.00  0.00           C
ATOM   2909  CD1 PHE A 837      72.270  48.360  48.580  1.00  0.00           C
ATOM   2910  HD1 PHE A 837      71.650  48.890  47.860  1.00  0.00           H
ATOM   2911  CE1 PHE A 837      73.470  47.820  48.120  1.00  0.00           C
ATOM   2912  HE1 PHE A 837      73.790  47.720  47.100  1.00  0.00           H
ATOM   2913  CZ  PHE A 837      74.330  47.210  49.060  1.00  0.00           C
ATOM   2914  HZ  PHE A 837      75.280  46.790  48.780  1.00  0.00           H
ATOM   2915  CD2 PHE A 837      72.600  47.470  50.750  1.00  0.00           C
ATOM   2916  HD2 PHE A 837      72.270  47.200  51.750  1.00  0.00           H
ATOM   2917  CE2 PHE A 837      73.870  46.990  50.390  1.00  0.00           C
ATOM   2918  HE2 PHE A 837      74.530  46.450  51.060  1.00  0.00           H
ATOM   2919  C   PHE A 837      69.230  46.730  49.250  1.00  0.00           C
ATOM   2920  O   PHE A 837      69.250  46.400  48.050  1.00  0.00           O
ATOM   2921  N   LEU A 838      69.110  45.790  50.200  1.00  0.00           N
ATOM   2922  HN  LEU A 838      69.070  46.140  51.130  1.00  0.00           H
ATOM   2923  CA  LEU A 838      69.110  44.340  49.910  1.00  0.00           C
ATOM   2924  HA  LEU A 838      69.880  44.140  49.180  1.00  0.00           H
ATOM   2925  CB  LEU A 838      69.130  43.400  51.100  1.00  0.00           C
ATOM   2926  HB1 LEU A 838      68.440  43.780  51.880  1.00  0.00           H
ATOM   2927  HB2 LEU A 838      70.120  43.400  51.620  1.00  0.00           H
ATOM   2928  CG  LEU A 838      68.990  41.830  50.890  1.00  0.00           C
ATOM   2929  HG  LEU A 838      67.910  41.710  50.690  1.00  0.00           H
ATOM   2930  CD1 LEU A 838      69.890  41.150  49.920  1.00  0.00           C
ATOM   2931 HD11 LEU A 838      70.930  41.030  50.290  1.00  0.00           H
ATOM   2932 HD12 LEU A 838      69.850  41.770  49.000  1.00  0.00           H
ATOM   2933 HD13 LEU A 838      69.450  40.200  49.540  1.00  0.00           H
ATOM   2934  CD2 LEU A 838      69.230  41.140  52.270  1.00  0.00           C
ATOM   2935 HD21 LEU A 838      70.320  41.230  52.480  1.00  0.00           H
ATOM   2936 HD22 LEU A 838      68.820  40.120  52.100  1.00  0.00           H
ATOM   2937 HD23 LEU A 838      68.680  41.730  53.040  1.00  0.00           H
ATOM   2938  C   LEU A 838      67.920  43.910  48.940  1.00  0.00           C
ATOM   2939  O   LEU A 838      68.100  43.320  47.870  1.00  0.00           O
ATOM   2940  N   SER A 839      66.670  44.360  49.270  1.00  0.00           N
ATOM   2941  HN  SER A 839      66.520  44.860  50.130  1.00  0.00           H
ATOM   2942  CA  SER A 839      65.520  44.150  48.480  1.00  0.00           C
ATOM   2943  HA  SER A 839      65.460  43.070  48.330  1.00  0.00           H
ATOM   2944  CB  SER A 839      64.130  44.420  49.030  1.00  0.00           C
ATOM   2945  HB1 SER A 839      64.000  43.710  49.870  1.00  0.00           H
ATOM   2946  HB2 SER A 839      63.230  44.460  48.380  1.00  0.00           H
ATOM   2947  OG  SER A 839      64.100  45.760  49.620  1.00  0.00           O
ATOM   2948  HG1 SER A 839      64.640  45.700  50.410  1.00  0.00           H
ATOM   2949  C   SER A 839      65.570  44.660  47.110  1.00  0.00           C
ATOM   2950  O   SER A 839      65.290  43.930  46.140  1.00  0.00           O
ATOM   2951  N   SER A 840      66.000  45.900  46.930  1.00  0.00           N
ATOM   2952  HN  SER A 840      66.190  46.530  47.680  1.00  0.00           H
ATOM   2953  CA  SER A 840      66.120  46.480  45.570  1.00  0.00           C
ATOM   2954  HA  SER A 840      65.230  46.310  44.990  1.00  0.00           H
ATOM   2955  CB  SER A 840      66.180  48.030  45.370  1.00  0.00           C
ATOM   2956  HB1 SER A 840      65.220  48.550  45.510  1.00  0.00           H
ATOM   2957  HB2 SER A 840      66.560  48.320  44.360  1.00  0.00           H
ATOM   2958  OG  SER A 840      67.060  48.640  46.340  1.00  0.00           O
ATOM   2959  HG1 SER A 840      66.580  48.700  47.180  1.00  0.00           H
ATOM   2960  C   SER A 840      67.240  45.830  44.750  1.00  0.00           C
ATOM   2961  O   SER A 840      67.060  45.590  43.540  1.00  0.00           O
ATOM   2962  N   PHE A 841      68.340  45.430  45.350  1.00  0.00           N
ATOM   2963  HN  PHE A 841      68.400  45.620  46.330  1.00  0.00           H
ATOM   2964  CA  PHE A 841      69.490  44.760  44.600  1.00  0.00           C
ATOM   2965  HA  PHE A 841      69.610  45.210  43.630  1.00  0.00           H
ATOM   2966  CB  PHE A 841      70.790  44.770  45.440  1.00  0.00           C
ATOM   2967  HB1 PHE A 841      70.600  44.060  46.270  1.00  0.00           H
ATOM   2968  HB2 PHE A 841      71.010  45.790  45.830  1.00  0.00           H
ATOM   2969  CG  PHE A 841      72.050  44.410  44.650  1.00  0.00           C
ATOM   2970  CD1 PHE A 841      72.660  43.190  44.910  1.00  0.00           C
ATOM   2971  HD1 PHE A 841      72.290  42.620  45.750  1.00  0.00           H
ATOM   2972  CE1 PHE A 841      73.570  42.650  44.020  1.00  0.00           C
ATOM   2973  HE1 PHE A 841      73.970  41.650  44.110  1.00  0.00           H
ATOM   2974  CZ  PHE A 841      73.880  43.340  42.830  1.00  0.00           C
ATOM   2975  HZ  PHE A 841      74.550  42.970  42.070  1.00  0.00           H
ATOM   2976  CD2 PHE A 841      72.500  45.170  43.540  1.00  0.00           C
ATOM   2977  HD2 PHE A 841      72.060  46.140  43.380  1.00  0.00           H
ATOM   2978  CE2 PHE A 841      73.380  44.670  42.580  1.00  0.00           C
ATOM   2979  HE2 PHE A 841      73.720  45.270  41.750  1.00  0.00           H
ATOM   2980  C   PHE A 841      69.090  43.310  44.140  1.00  0.00           C
ATOM   2981  O   PHE A 841      69.390  42.860  43.050  1.00  0.00           O
ATOM   2982  N   LEU A 842      68.310  42.640  45.020  1.00  0.00           N
ATOM   2983  HN  LEU A 842      68.080  43.080  45.890  1.00  0.00           H
ATOM   2984  CA  LEU A 842      67.680  41.410  44.700  1.00  0.00           C
ATOM   2985  HA  LEU A 842      68.380  40.720  44.240  1.00  0.00           H
ATOM   2986  CB  LEU A 842      67.090  40.680  45.980  1.00  0.00           C
ATOM   2987  HB1 LEU A 842      66.330  39.960  45.610  1.00  0.00           H
ATOM   2988  HB2 LEU A 842      66.640  41.400  46.690  1.00  0.00           H
ATOM   2989  CG  LEU A 842      68.100  39.840  46.800  1.00  0.00           C
ATOM   2990  HG  LEU A 842      68.960  40.530  46.980  1.00  0.00           H
ATOM   2991  CD1 LEU A 842      67.450  39.290  48.110  1.00  0.00           C
ATOM   2992 HD11 LEU A 842      66.630  38.600  47.830  1.00  0.00           H
ATOM   2993 HD12 LEU A 842      66.930  40.000  48.790  1.00  0.00           H
ATOM   2994 HD13 LEU A 842      68.240  38.650  48.590  1.00  0.00           H
ATOM   2995  CD2 LEU A 842      68.550  38.660  46.010  1.00  0.00           C
ATOM   2996 HD21 LEU A 842      67.700  37.980  45.830  1.00  0.00           H
ATOM   2997 HD22 LEU A 842      69.280  38.060  46.580  1.00  0.00           H
ATOM   2998 HD23 LEU A 842      69.040  38.980  45.060  1.00  0.00           H
ATOM   2999  C   LEU A 842      66.580  41.530  43.610  1.00  0.00           C
ATOM   3000  O   LEU A 842      66.550  40.830  42.600  1.00  0.00           O
ATOM   3001  N   LYS A 843      65.720  42.530  43.730  1.00  0.00           N
ATOM   3002  HN  LYS A 843      65.860  43.130  44.500  1.00  0.00           H
ATOM   3003  CA  LYS A 843      64.780  42.870  42.710  1.00  0.00           C
ATOM   3004  HA  LYS A 843      64.190  42.000  42.510  1.00  0.00           H
ATOM   3005  CB  LYS A 843      63.920  44.080  43.130  1.00  0.00           C
ATOM   3006  HB1 LYS A 843      64.600  44.960  43.220  1.00  0.00           H
ATOM   3007  HB2 LYS A 843      63.430  43.850  44.090  1.00  0.00           H
ATOM   3008  CG  LYS A 843      62.760  44.450  42.150  1.00  0.00           C
ATOM   3009  HG1 LYS A 843      63.180  44.850  41.200  1.00  0.00           H
ATOM   3010  HG2 LYS A 843      62.270  45.380  42.500  1.00  0.00           H
ATOM   3011  CD  LYS A 843      61.790  43.310  41.990  1.00  0.00           C
ATOM   3012  HD1 LYS A 843      61.430  42.970  42.980  1.00  0.00           H
ATOM   3013  HD2 LYS A 843      62.300  42.520  41.380  1.00  0.00           H
ATOM   3014  CE  LYS A 843      60.480  43.840  41.320  1.00  0.00           C
ATOM   3015  HE1 LYS A 843      60.710  44.140  40.270  1.00  0.00           H
ATOM   3016  HE2 LYS A 843      60.100  44.660  41.960  1.00  0.00           H
ATOM   3017  NZ  LYS A 843      59.370  42.810  41.150  1.00  0.00           N
ATOM   3018  HZ1 LYS A 843      59.130  42.510  42.110  1.00  0.00           H
ATOM   3019  HZ2 LYS A 843      59.750  41.940  40.730  1.00  0.00           H
ATOM   3020  HZ3 LYS A 843      58.540  43.160  40.620  1.00  0.00           H
ATOM   3021  C   LYS A 843      65.380  43.210  41.340  1.00  0.00           C
ATOM   3022  O   LYS A 843      64.940  42.740  40.310  1.00  0.00           O
ATOM   3023  N   GLN A 844      66.460  44.000  41.250  1.00  0.00           N
ATOM   3024  HN  GLN A 844      66.800  44.480  42.050  1.00  0.00           H
ATOM   3025  CA  GLN A 844      67.150  44.260  40.010  1.00  0.00           C
ATOM   3026  HA  GLN A 844      66.360  44.350  39.280  1.00  0.00           H
ATOM   3027  CB  GLN A 844      67.730  45.780  40.220  1.00  0.00           C
ATOM   3028  HB1 GLN A 844      68.500  46.020  39.450  1.00  0.00           H
ATOM   3029  HB2 GLN A 844      68.260  45.880  41.190  1.00  0.00           H
ATOM   3030  CG  GLN A 844      66.670  46.870  40.300  1.00  0.00           C
ATOM   3031  HG1 GLN A 844      67.110  47.890  40.190  1.00  0.00           H
ATOM   3032  HG2 GLN A 844      66.140  46.750  41.270  1.00  0.00           H
ATOM   3033  CD  GLN A 844      65.500  46.760  39.300  1.00  0.00           C
ATOM   3034  OE1 GLN A 844      64.420  46.630  39.810  1.00  0.00           O
ATOM   3035  NE2 GLN A 844      65.700  46.750  38.020  1.00  0.00           N
ATOM   3036 HE21 GLN A 844      64.940  46.900  37.380  1.00  0.00           H
ATOM   3037 HE22 GLN A 844      66.590  46.460  37.650  1.00  0.00           H
ATOM   3038  C   GLN A 844      68.110  43.170  39.440  1.00  0.00           C
ATOM   3039  O   GLN A 844      68.850  43.450  38.520  1.00  0.00           O
ATOM   3040  N   PHE A 845      67.860  41.870  39.840  1.00  0.00           N
ATOM   3041  HN  PHE A 845      67.300  41.730  40.650  1.00  0.00           H
ATOM   3042  CA  PHE A 845      68.430  40.660  39.170  1.00  0.00           C
ATOM   3043  HA  PHE A 845      69.460  40.940  38.960  1.00  0.00           H
ATOM   3044  CB  PHE A 845      68.290  39.290  39.950  1.00  0.00           C
ATOM   3045  HB1 PHE A 845      68.150  38.460  39.240  1.00  0.00           H
ATOM   3046  HB2 PHE A 845      67.470  39.290  40.700  1.00  0.00           H
ATOM   3047  CG  PHE A 845      69.560  39.120  40.700  1.00  0.00           C
ATOM   3048  CD1 PHE A 845      69.720  39.620  41.980  1.00  0.00           C
ATOM   3049  HD1 PHE A 845      68.870  40.170  42.350  1.00  0.00           H
ATOM   3050  CE1 PHE A 845      70.910  39.400  42.660  1.00  0.00           C
ATOM   3051  HE1 PHE A 845      71.080  39.810  43.650  1.00  0.00           H
ATOM   3052  CZ  PHE A 845      72.010  38.760  41.970  1.00  0.00           C
ATOM   3053  HZ  PHE A 845      72.930  38.630  42.520  1.00  0.00           H
ATOM   3054  CD2 PHE A 845      70.640  38.490  40.030  1.00  0.00           C
ATOM   3055  HD2 PHE A 845      70.450  38.170  39.030  1.00  0.00           H
ATOM   3056  CE2 PHE A 845      71.810  38.230  40.740  1.00  0.00           C
ATOM   3057  HE2 PHE A 845      72.570  37.660  40.240  1.00  0.00           H
ATOM   3058  C   PHE A 845      67.850  40.480  37.770  1.00  0.00           C
ATOM   3059  O   PHE A 845      68.330  39.800  36.810  1.00  0.00           O
ATOM   3060  N   LYS A 846      66.660  41.180  37.560  1.00  0.00           N
ATOM   3061  HN  LYS A 846      66.170  41.580  38.340  1.00  0.00           H
ATOM   3062  CA  LYS A 846      65.910  41.200  36.300  1.00  0.00           C
ATOM   3063  HA  LYS A 846      65.810  40.170  36.020  1.00  0.00           H
ATOM   3064  CB  LYS A 846      64.560  41.950  36.370  1.00  0.00           C
ATOM   3065  HB1 LYS A 846      63.870  41.420  37.060  1.00  0.00           H
ATOM   3066  HB2 LYS A 846      64.230  41.930  35.310  1.00  0.00           H
ATOM   3067  CG  LYS A 846      64.640  43.390  36.880  1.00  0.00           C
ATOM   3068  HG1 LYS A 846      65.230  44.150  36.310  1.00  0.00           H
ATOM   3069  HG2 LYS A 846      64.990  43.500  37.930  1.00  0.00           H
ATOM   3070  CD  LYS A 846      63.190  43.990  37.000  1.00  0.00           C
ATOM   3071  HD1 LYS A 846      63.330  44.840  37.700  1.00  0.00           H
ATOM   3072  HD2 LYS A 846      62.600  43.240  37.570  1.00  0.00           H
ATOM   3073  CE  LYS A 846      62.580  44.370  35.700  1.00  0.00           C
ATOM   3074  HE1 LYS A 846      62.240  43.600  34.970  1.00  0.00           H
ATOM   3075  HE2 LYS A 846      63.290  45.020  35.140  1.00  0.00           H
ATOM   3076  NZ  LYS A 846      61.380  45.240  35.930  1.00  0.00           N
ATOM   3077  HZ1 LYS A 846      60.660  44.720  36.470  1.00  0.00           H
ATOM   3078  HZ2 LYS A 846      60.950  45.480  35.010  1.00  0.00           H
ATOM   3079  HZ3 LYS A 846      61.680  46.150  36.360  1.00  0.00           H
ATOM   3080  C   LYS A 846      66.760  41.800  35.180  1.00  0.00           C
ATOM   3081  O   LYS A 846      66.680  41.440  34.030  1.00  0.00           O
ATOM   3082  N   THR A 847      67.510  42.820  35.570  1.00  0.00           N
ATOM   3083  HN  THR A 847      67.510  43.220  36.480  1.00  0.00           H
ATOM   3084  CA  THR A 847      68.330  43.630  34.640  1.00  0.00           C
ATOM   3085  HA  THR A 847      68.070  43.410  33.610  1.00  0.00           H
ATOM   3086  CB  THR A 847      68.160  45.140  34.780  1.00  0.00           C
ATOM   3087  HB  THR A 847      69.000  45.730  34.350  1.00  0.00           H
ATOM   3088  OG1 THR A 847      67.930  45.530  36.160  1.00  0.00           O
ATOM   3089  HG1 THR A 847      68.790  45.760  36.520  1.00  0.00           H
ATOM   3090  CG2 THR A 847      66.940  45.620  34.030  1.00  0.00           C
ATOM   3091 HG21 THR A 847      65.970  45.250  34.410  1.00  0.00           H
ATOM   3092 HG22 THR A 847      67.040  45.480  32.930  1.00  0.00           H
ATOM   3093 HG23 THR A 847      66.770  46.700  34.200  1.00  0.00           H
ATOM   3094  C   THR A 847      69.800  43.220  34.660  1.00  0.00           C
ATOM   3095  O   THR A 847      70.580  43.830  33.960  1.00  0.00           O
ATOM   3096  N   LYS A 848      70.140  42.130  35.390  1.00  0.00           N
ATOM   3097  HN  LYS A 848      69.340  41.700  35.790  1.00  0.00           H
ATOM   3098  CA  LYS A 848      71.460  41.470  35.380  1.00  0.00           C
ATOM   3099  HA  LYS A 848      72.250  42.200  35.280  1.00  0.00           H
ATOM   3100  CB  LYS A 848      71.760  40.790  36.710  1.00  0.00           C
ATOM   3101  HB1 LYS A 848      72.710  40.200  36.680  1.00  0.00           H
ATOM   3102  HB2 LYS A 848      71.000  40.000  36.860  1.00  0.00           H
ATOM   3103  CG  LYS A 848      71.830  41.710  37.840  1.00  0.00           C
ATOM   3104  HG1 LYS A 848      72.120  41.230  38.810  1.00  0.00           H
ATOM   3105  HG2 LYS A 848      70.850  42.200  37.910  1.00  0.00           H
ATOM   3106  CD  LYS A 848      72.840  42.850  37.640  1.00  0.00           C
ATOM   3107  HD1 LYS A 848      72.820  43.490  36.730  1.00  0.00           H
ATOM   3108  HD2 LYS A 848      73.840  42.400  37.440  1.00  0.00           H
ATOM   3109  CE  LYS A 848      72.910  43.840  38.830  1.00  0.00           C
ATOM   3110  HE1 LYS A 848      73.780  44.540  38.740  1.00  0.00           H
ATOM   3111  HE2 LYS A 848      73.080  43.370  39.810  1.00  0.00           H
ATOM   3112  NZ  LYS A 848      71.680  44.650  38.920  1.00  0.00           N
ATOM   3113  HZ1 LYS A 848      71.750  45.540  39.470  1.00  0.00           H
ATOM   3114  HZ2 LYS A 848      70.940  44.040  39.320  1.00  0.00           H
ATOM   3115  HZ3 LYS A 848      71.300  44.950  38.000  1.00  0.00           H
ATOM   3116  C   LYS A 848      71.470  40.490  34.240  1.00  0.00           C
ATOM   3117  O   LYS A 848      70.390  40.040  33.870  1.00  0.00           O
ATOM   3118  N   ARG A 849      72.670  40.100  33.720  1.00  0.00           N
ATOM   3119  HN  ARG A 849      73.520  40.610  33.870  1.00  0.00           H
ATOM   3120  CA  ARG A 849      72.820  39.080  32.700  1.00  0.00           C
ATOM   3121  HA  ARG A 849      71.840  38.960  32.290  1.00  0.00           H
ATOM   3122  CB  ARG A 849      73.810  39.510  31.550  1.00  0.00           C
ATOM   3123  HB1 ARG A 849      73.930  38.640  30.880  1.00  0.00           H
ATOM   3124  HB2 ARG A 849      74.840  39.540  31.990  1.00  0.00           H
ATOM   3125  CG  ARG A 849      73.480  40.770  30.850  1.00  0.00           C
ATOM   3126  HG1 ARG A 849      74.160  40.810  29.980  1.00  0.00           H
ATOM   3127  HG2 ARG A 849      73.710  41.660  31.480  1.00  0.00           H
ATOM   3128  CD  ARG A 849      72.020  40.710  30.380  1.00  0.00           C
ATOM   3129  HD1 ARG A 849      71.710  41.640  29.880  1.00  0.00           H
ATOM   3130  HD2 ARG A 849      71.380  40.510  31.270  1.00  0.00           H
ATOM   3131  NE  ARG A 849      71.970  39.580  29.390  1.00  0.00           N
ATOM   3132  HE  ARG A 849      72.780  39.110  29.060  1.00  0.00           H
ATOM   3133  CZ  ARG A 849      70.980  39.590  28.510  1.00  0.00           C
ATOM   3134  NH1 ARG A 849      71.400  39.070  27.360  1.00  0.00           N
ATOM   3135 HH11 ARG A 849      72.380  38.920  27.310  1.00  0.00           H
ATOM   3136 HH12 ARG A 849      70.840  39.100  26.530  1.00  0.00           H
ATOM   3137  NH2 ARG A 849      69.850  40.100  28.710  1.00  0.00           N
ATOM   3138 HH21 ARG A 849      69.540  40.320  29.630  1.00  0.00           H
ATOM   3139 HH22 ARG A 849      69.160  39.950  28.000  1.00  0.00           H
ATOM   3140  C   ARG A 849      73.260  37.740  33.300  1.00  0.00           C
ATOM   3141  O   ARG A 849      73.450  36.750  32.650  1.00  0.00           O
ATOM   3142  N   TYR A 850      73.460  37.740  34.640  1.00  0.00           N
ATOM   3143  HN  TYR A 850      73.010  38.570  34.980  1.00  0.00           H
ATOM   3144  CA  TYR A 850      73.860  36.770  35.520  1.00  0.00           C
ATOM   3145  HA  TYR A 850      74.640  36.220  34.990  1.00  0.00           H
ATOM   3146  CB  TYR A 850      74.470  37.500  36.790  1.00  0.00           C
ATOM   3147  HB1 TYR A 850      74.710  36.820  37.640  1.00  0.00           H
ATOM   3148  HB2 TYR A 850      73.850  38.360  37.170  1.00  0.00           H
ATOM   3149  CG  TYR A 850      75.870  38.020  36.460  1.00  0.00           C
ATOM   3150  CD1 TYR A 850      76.960  37.110  36.350  1.00  0.00           C
ATOM   3151  HD1 TYR A 850      76.840  36.040  36.520  1.00  0.00           H
ATOM   3152  CE1 TYR A 850      78.270  37.600  36.230  1.00  0.00           C
ATOM   3153  HE1 TYR A 850      79.080  36.880  36.250  1.00  0.00           H
ATOM   3154  CZ  TYR A 850      78.500  38.980  36.180  1.00  0.00           C
ATOM   3155  OH  TYR A 850      79.830  39.500  35.880  1.00  0.00           O
ATOM   3156  HH  TYR A 850      80.400  38.730  35.770  1.00  0.00           H
ATOM   3157  CD2 TYR A 850      76.140  39.400  36.250  1.00  0.00           C
ATOM   3158  HD2 TYR A 850      75.300  40.040  36.010  1.00  0.00           H
ATOM   3159  CE2 TYR A 850      77.450  39.870  36.100  1.00  0.00           C
ATOM   3160  HE2 TYR A 850      77.740  40.890  35.910  1.00  0.00           H
ATOM   3161  C   TYR A 850      72.770  35.720  35.750  1.00  0.00           C
ATOM   3162  O   TYR A 850      71.540  36.060  35.830  1.00  0.00           O
ATOM   3163  N   PHE A 851      73.230  34.470  35.970  1.00  0.00           N
ATOM   3164  HN  PHE A 851      74.200  34.290  35.830  1.00  0.00           H
ATOM   3165  CA  PHE A 851      72.370  33.300  36.150  1.00  0.00           C
ATOM   3166  HA  PHE A 851      73.000  32.430  36.230  1.00  0.00           H
ATOM   3167  CB  PHE A 851      71.500  33.360  37.400  1.00  0.00           C
ATOM   3168  HB1 PHE A 851      70.700  32.610  37.590  1.00  0.00           H
ATOM   3169  HB2 PHE A 851      70.880  34.290  37.490  1.00  0.00           H
ATOM   3170  CG  PHE A 851      72.380  33.360  38.580  1.00  0.00           C
ATOM   3171  CD1 PHE A 851      72.780  34.580  39.210  1.00  0.00           C
ATOM   3172  HD1 PHE A 851      72.500  35.530  38.790  1.00  0.00           H
ATOM   3173  CE1 PHE A 851      73.670  34.610  40.280  1.00  0.00           C
ATOM   3174  HE1 PHE A 851      73.920  35.570  40.720  1.00  0.00           H
ATOM   3175  CZ  PHE A 851      74.220  33.350  40.650  1.00  0.00           C
ATOM   3176  HZ  PHE A 851      74.950  33.260  41.450  1.00  0.00           H
ATOM   3177  CD2 PHE A 851      72.880  32.170  39.110  1.00  0.00           C
ATOM   3178  HD2 PHE A 851      72.520  31.260  38.670  1.00  0.00           H
ATOM   3179  CE2 PHE A 851      73.760  32.160  40.190  1.00  0.00           C
ATOM   3180  HE2 PHE A 851      74.050  31.250  40.700  1.00  0.00           H
ATOM   3181  C   PHE A 851      71.470  32.930  34.960  1.00  0.00           C
ATOM   3182  O   PHE A 851      71.350  33.690  34.000  1.00  0.00           O
ATOM   3183  N   PRO A 852      70.960  31.720  34.910  1.00  0.00           N
ATOM   3184  CD  PRO A 852      71.570  30.530  35.500  1.00  0.00           C
ATOM   3185  HD1 PRO A 852      71.280  30.530  36.570  1.00  0.00           H
ATOM   3186  HD2 PRO A 852      72.660  30.440  35.280  1.00  0.00           H
ATOM   3187  CA  PRO A 852      69.870  31.340  34.040  1.00  0.00           C
ATOM   3188  HA  PRO A 852      70.240  31.360  33.020  1.00  0.00           H
ATOM   3189  CB  PRO A 852      69.580  29.930  34.560  1.00  0.00           C
ATOM   3190  HB1 PRO A 852      69.000  29.370  33.800  1.00  0.00           H
ATOM   3191  HB2 PRO A 852      68.910  29.920  35.440  1.00  0.00           H
ATOM   3192  CG  PRO A 852      70.920  29.320  34.830  1.00  0.00           C
ATOM   3193  HG1 PRO A 852      70.910  28.370  35.400  1.00  0.00           H
ATOM   3194  HG2 PRO A 852      71.410  29.170  33.840  1.00  0.00           H
ATOM   3195  C   PRO A 852      68.620  32.230  34.140  1.00  0.00           C
ATOM   3196  O   PRO A 852      68.290  32.750  35.230  1.00  0.00           O
ATOM   3197  N   THR A 853      67.910  32.450  33.030  1.00  0.00           N
ATOM   3198  HN  THR A 853      68.200  32.090  32.150  1.00  0.00           H
ATOM   3199  CA  THR A 853      66.880  33.490  32.880  1.00  0.00           C
ATOM   3200  HA  THR A 853      67.320  34.430  33.210  1.00  0.00           H
ATOM   3201  CB  THR A 853      66.310  33.590  31.450  1.00  0.00           C
ATOM   3202  HB  THR A 853      66.200  32.560  31.040  1.00  0.00           H
ATOM   3203  OG1 THR A 853      67.210  34.140  30.510  1.00  0.00           O
ATOM   3204  HG1 THR A 853      68.030  33.640  30.420  1.00  0.00           H
ATOM   3205  CG2 THR A 853      65.040  34.450  31.230  1.00  0.00           C
ATOM   3206 HG21 THR A 853      64.150  34.110  31.800  1.00  0.00           H
ATOM   3207 HG22 THR A 853      64.790  34.600  30.150  1.00  0.00           H
ATOM   3208 HG23 THR A 853      65.190  35.490  31.600  1.00  0.00           H
ATOM   3209  C   THR A 853      65.810  33.310  33.840  1.00  0.00           C
ATOM   3210  O   THR A 853      65.460  34.300  34.490  1.00  0.00           O
ATOM   3211  N   LYS A 854      65.260  32.120  33.970  1.00  0.00           N
ATOM   3212  HN  LYS A 854      65.750  31.360  33.560  1.00  0.00           H
ATOM   3213  CA  LYS A 854      64.160  31.810  34.870  1.00  0.00           C
ATOM   3214  HA  LYS A 854      63.420  32.580  34.760  1.00  0.00           H
ATOM   3215  CB  LYS A 854      63.530  30.430  34.780  1.00  0.00           C
ATOM   3216  HB1 LYS A 854      62.670  30.300  35.470  1.00  0.00           H
ATOM   3217  HB2 LYS A 854      64.280  29.630  35.010  1.00  0.00           H
ATOM   3218  CG  LYS A 854      63.080  30.130  33.410  1.00  0.00           C
ATOM   3219  HG1 LYS A 854      62.800  29.090  33.150  1.00  0.00           H
ATOM   3220  HG2 LYS A 854      63.940  30.230  32.730  1.00  0.00           H
ATOM   3221  CD  LYS A 854      61.960  31.020  32.910  1.00  0.00           C
ATOM   3222  HD1 LYS A 854      62.390  32.050  32.920  1.00  0.00           H
ATOM   3223  HD2 LYS A 854      61.150  31.020  33.670  1.00  0.00           H
ATOM   3224  CE  LYS A 854      61.400  30.580  31.610  1.00  0.00           C
ATOM   3225  HE1 LYS A 854      60.580  31.270  31.330  1.00  0.00           H
ATOM   3226  HE2 LYS A 854      61.000  29.540  31.680  1.00  0.00           H
ATOM   3227  NZ  LYS A 854      62.340  30.680  30.490  1.00  0.00           N
ATOM   3228  HZ1 LYS A 854      63.290  30.350  30.760  1.00  0.00           H
ATOM   3229  HZ2 LYS A 854      62.420  31.670  30.150  1.00  0.00           H
ATOM   3230  HZ3 LYS A 854      62.110  30.020  29.730  1.00  0.00           H
ATOM   3231  C   LYS A 854      64.630  31.950  36.290  1.00  0.00           C
ATOM   3232  O   LYS A 854      63.920  32.460  37.180  1.00  0.00           O
ATOM   3233  N   VAL A 855      65.830  31.420  36.570  1.00  0.00           N
ATOM   3234  HN  VAL A 855      66.460  31.110  35.840  1.00  0.00           H
ATOM   3235  CA  VAL A 855      66.400  31.550  37.870  1.00  0.00           C
ATOM   3236  HA  VAL A 855      65.810  31.020  38.610  1.00  0.00           H
ATOM   3237  CB  VAL A 855      67.760  30.830  37.960  1.00  0.00           C
ATOM   3238  HB  VAL A 855      68.480  31.120  37.170  1.00  0.00           H
ATOM   3239  CG1 VAL A 855      68.470  31.200  39.220  1.00  0.00           C
ATOM   3240 HG11 VAL A 855      69.090  30.290  39.350  1.00  0.00           H
ATOM   3241 HG12 VAL A 855      67.870  31.190  40.160  1.00  0.00           H
ATOM   3242 HG13 VAL A 855      69.080  32.130  39.210  1.00  0.00           H
ATOM   3243  CG2 VAL A 855      67.530  29.270  38.020  1.00  0.00           C
ATOM   3244 HG21 VAL A 855      68.430  28.620  38.020  1.00  0.00           H
ATOM   3245 HG22 VAL A 855      66.840  28.950  37.210  1.00  0.00           H
ATOM   3246 HG23 VAL A 855      66.910  29.010  38.900  1.00  0.00           H
ATOM   3247  C   VAL A 855      66.470  33.020  38.350  1.00  0.00           C
ATOM   3248  O   VAL A 855      65.860  33.400  39.380  1.00  0.00           O
ATOM   3249  N   ARG A 856      67.090  33.890  37.490  1.00  0.00           N
ATOM   3250  HN  ARG A 856      67.500  33.480  36.680  1.00  0.00           H
ATOM   3251  CA  ARG A 856      67.330  35.320  37.740  1.00  0.00           C
ATOM   3252  HA  ARG A 856      67.930  35.390  38.640  1.00  0.00           H
ATOM   3253  CB  ARG A 856      68.140  36.040  36.610  1.00  0.00           C
ATOM   3254  HB1 ARG A 856      68.900  35.280  36.270  1.00  0.00           H
ATOM   3255  HB2 ARG A 856      68.780  36.810  37.080  1.00  0.00           H
ATOM   3256  CG  ARG A 856      67.500  36.820  35.410  1.00  0.00           C
ATOM   3257  HG1 ARG A 856      66.780  37.630  35.650  1.00  0.00           H
ATOM   3258  HG2 ARG A 856      66.990  36.080  34.750  1.00  0.00           H
ATOM   3259  CD  ARG A 856      68.630  37.580  34.690  1.00  0.00           C
ATOM   3260  HD1 ARG A 856      69.300  38.060  35.440  1.00  0.00           H
ATOM   3261  HD2 ARG A 856      68.440  38.480  34.060  1.00  0.00           H
ATOM   3262  NE  ARG A 856      69.500  36.590  34.010  1.00  0.00           N
ATOM   3263  HE  ARG A 856      70.150  36.070  34.560  1.00  0.00           H
ATOM   3264  CZ  ARG A 856      69.490  36.320  32.730  1.00  0.00           C
ATOM   3265  NH1 ARG A 856      68.620  36.720  31.810  1.00  0.00           N
ATOM   3266 HH11 ARG A 856      67.850  37.280  32.100  1.00  0.00           H
ATOM   3267 HH12 ARG A 856      68.620  36.220  30.940  1.00  0.00           H
ATOM   3268  NH2 ARG A 856      70.310  35.450  32.230  1.00  0.00           N
ATOM   3269 HH21 ARG A 856      70.270  35.220  31.250  1.00  0.00           H
ATOM   3270 HH22 ARG A 856      70.850  34.850  32.830  1.00  0.00           H
ATOM   3271  C   ARG A 856      66.040  36.050  37.850  1.00  0.00           C
ATOM   3272  O   ARG A 856      65.810  36.880  38.730  1.00  0.00           O
ATOM   3273  N   SER A 857      64.990  35.730  37.010  1.00  0.00           N
ATOM   3274  HN  SER A 857      65.150  35.060  36.280  1.00  0.00           H
ATOM   3275  CA  SER A 857      63.650  36.220  37.070  1.00  0.00           C
ATOM   3276  HA  SER A 857      63.750  37.280  36.930  1.00  0.00           H
ATOM   3277  CB  SER A 857      62.800  35.600  35.930  1.00  0.00           C
ATOM   3278  HB1 SER A 857      61.790  36.000  36.140  1.00  0.00           H
ATOM   3279  HB2 SER A 857      62.770  34.490  35.980  1.00  0.00           H
ATOM   3280  OG  SER A 857      63.240  35.910  34.620  1.00  0.00           O
ATOM   3281  HG1 SER A 857      64.030  35.380  34.490  1.00  0.00           H
ATOM   3282  C   SER A 857      62.900  35.900  38.360  1.00  0.00           C
ATOM   3283  O   SER A 857      62.150  36.710  38.900  1.00  0.00           O
ATOM   3284  N   THR A 858      63.060  34.690  38.910  1.00  0.00           N
ATOM   3285  HN  THR A 858      63.560  33.980  38.430  1.00  0.00           H
ATOM   3286  CA  THR A 858      62.490  34.240  40.160  1.00  0.00           C
ATOM   3287  HA  THR A 858      61.450  34.540  40.160  1.00  0.00           H
ATOM   3288  CB  THR A 858      62.630  32.750  40.290  1.00  0.00           C
ATOM   3289  HB  THR A 858      63.680  32.410  40.390  1.00  0.00           H
ATOM   3290  OG1 THR A 858      62.070  32.150  39.150  1.00  0.00           O
ATOM   3291  HG1 THR A 858      62.780  32.030  38.520  1.00  0.00           H
ATOM   3292  CG2 THR A 858      61.840  32.240  41.500  1.00  0.00           C
ATOM   3293 HG21 THR A 858      61.860  31.140  41.690  1.00  0.00           H
ATOM   3294 HG22 THR A 858      60.760  32.520  41.460  1.00  0.00           H
ATOM   3295 HG23 THR A 858      62.280  32.730  42.400  1.00  0.00           H
ATOM   3296  C   THR A 858      63.170  35.020  41.330  1.00  0.00           C
ATOM   3297  O   THR A 858      62.470  35.460  42.250  1.00  0.00           O
ATOM   3298  N   ILE A 859      64.510  35.140  41.370  1.00  0.00           N
ATOM   3299  HN  ILE A 859      65.110  34.770  40.680  1.00  0.00           H
ATOM   3300  CA  ILE A 859      65.170  35.920  42.410  1.00  0.00           C
ATOM   3301  HA  ILE A 859      64.830  35.470  43.340  1.00  0.00           H
ATOM   3302  CB  ILE A 859      66.690  35.840  42.230  1.00  0.00           C
ATOM   3303  HB  ILE A 859      66.930  36.080  41.180  1.00  0.00           H
ATOM   3304  CG2 ILE A 859      67.380  36.880  43.230  1.00  0.00           C
ATOM   3305 HG21 ILE A 859      68.480  36.770  43.230  1.00  0.00           H
ATOM   3306 HG22 ILE A 859      67.000  36.670  44.260  1.00  0.00           H
ATOM   3307 HG23 ILE A 859      67.020  37.880  42.920  1.00  0.00           H
ATOM   3308  CG1 ILE A 859      67.070  34.340  42.560  1.00  0.00           C
ATOM   3309 HG11 ILE A 859      66.410  33.740  41.900  1.00  0.00           H
ATOM   3310 HG12 ILE A 859      66.850  34.070  43.610  1.00  0.00           H
ATOM   3311  CD  ILE A 859      68.510  33.970  42.290  1.00  0.00           C
ATOM   3312  HD1 ILE A 859      69.260  34.490  42.920  1.00  0.00           H
ATOM   3313  HD2 ILE A 859      68.800  34.210  41.250  1.00  0.00           H
ATOM   3314  HD3 ILE A 859      68.680  32.880  42.460  1.00  0.00           H
ATOM   3315  C   ILE A 859      64.650  37.360  42.410  1.00  0.00           C
ATOM   3316  O   ILE A 859      64.480  37.980  43.500  1.00  0.00           O
ATOM   3317  N   SER A 860      64.350  38.020  41.250  1.00  0.00           N
ATOM   3318  HN  SER A 860      64.560  37.540  40.400  1.00  0.00           H
ATOM   3319  CA  SER A 860      63.780  39.360  41.120  1.00  0.00           C
ATOM   3320  HA  SER A 860      64.450  39.990  41.690  1.00  0.00           H
ATOM   3321  CB  SER A 860      63.680  39.720  39.630  1.00  0.00           C
ATOM   3322  HB1 SER A 860      63.090  38.950  39.080  1.00  0.00           H
ATOM   3323  HB2 SER A 860      64.720  39.720  39.230  1.00  0.00           H
ATOM   3324  OG  SER A 860      63.140  41.020  39.350  1.00  0.00           O
ATOM   3325  HG1 SER A 860      63.780  41.630  39.720  1.00  0.00           H
ATOM   3326  C   SER A 860      62.420  39.540  41.860  1.00  0.00           C
ATOM   3327  O   SER A 860      62.230  40.480  42.590  1.00  0.00           O
ATOM   3328  N   ASP A 861      61.530  38.600  41.780  1.00  0.00           N
ATOM   3329  HN  ASP A 861      61.880  37.770  41.340  1.00  0.00           H
ATOM   3330  CA  ASP A 861      60.140  38.670  42.270  1.00  0.00           C
ATOM   3331  HA  ASP A 861      59.970  39.710  42.530  1.00  0.00           H
ATOM   3332  CB  ASP A 861      59.180  38.290  41.090  1.00  0.00           C
ATOM   3333  HB1 ASP A 861      58.140  38.320  41.470  1.00  0.00           H
ATOM   3334  HB2 ASP A 861      59.580  37.270  40.900  1.00  0.00           H
ATOM   3335  CG  ASP A 861      59.160  39.160  39.910  1.00  0.00           C
ATOM   3336  OD1 ASP A 861      59.260  40.370  40.070  1.00  0.00           O
ATOM   3337  OD2 ASP A 861      58.870  38.710  38.740  1.00  0.00           O
ATOM   3338  C   ASP A 861      59.770  37.900  43.600  1.00  0.00           C
ATOM   3339  O   ASP A 861      58.680  37.980  44.160  1.00  0.00           O
ATOM   3340  N   PHE A 862      60.770  37.150  44.120  1.00  0.00           N
ATOM   3341  HN  PHE A 862      61.470  36.950  43.440  1.00  0.00           H
ATOM   3342  CA  PHE A 862      60.860  36.470  45.420  1.00  0.00           C
ATOM   3343  HA  PHE A 862      59.900  36.250  45.880  1.00  0.00           H
ATOM   3344  CB  PHE A 862      61.570  35.210  45.010  1.00  0.00           C
ATOM   3345  HB1 PHE A 862      62.610  35.340  44.650  1.00  0.00           H
ATOM   3346  HB2 PHE A 862      61.090  34.690  44.150  1.00  0.00           H
ATOM   3347  CG  PHE A 862      61.680  34.260  46.140  1.00  0.00           C
ATOM   3348  CD1 PHE A 862      60.580  33.550  46.640  1.00  0.00           C
ATOM   3349  HD1 PHE A 862      59.600  33.810  46.270  1.00  0.00           H
ATOM   3350  CE1 PHE A 862      60.790  32.580  47.570  1.00  0.00           C
ATOM   3351  HE1 PHE A 862      59.970  31.940  47.880  1.00  0.00           H
ATOM   3352  CZ  PHE A 862      61.990  32.170  48.020  1.00  0.00           C
ATOM   3353  HZ  PHE A 862      62.140  31.380  48.740  1.00  0.00           H
ATOM   3354  CD2 PHE A 862      63.010  33.910  46.670  1.00  0.00           C
ATOM   3355  HD2 PHE A 862      63.810  34.450  46.180  1.00  0.00           H
ATOM   3356  CE2 PHE A 862      63.160  32.850  47.540  1.00  0.00           C
ATOM   3357  HE2 PHE A 862      64.150  32.570  47.860  1.00  0.00           H
ATOM   3358  C   PHE A 862      61.790  37.190  46.390  1.00  0.00           C
ATOM   3359  O   PHE A 862      62.110  36.810  47.520  1.00  0.00           O
ATOM   3360  N   ALA A 863      62.350  38.320  45.910  1.00  0.00           N
ATOM   3361  HN  ALA A 863      62.130  38.690  45.020  1.00  0.00           H
ATOM   3362  CA  ALA A 863      63.370  39.110  46.560  1.00  0.00           C
ATOM   3363  HA  ALA A 863      64.260  38.550  46.800  1.00  0.00           H
ATOM   3364  CB  ALA A 863      63.700  40.330  45.640  1.00  0.00           C
ATOM   3365  HB1 ALA A 863      64.490  40.910  46.170  1.00  0.00           H
ATOM   3366  HB2 ALA A 863      62.770  40.920  45.490  1.00  0.00           H
ATOM   3367  HB3 ALA A 863      63.950  39.830  44.680  1.00  0.00           H
ATOM   3368  C   ALA A 863      62.930  39.660  47.900  1.00  0.00           C
ATOM   3369  O   ALA A 863      63.770  39.630  48.850  1.00  0.00           O
ATOM   3370  N   VAL A 864      61.720  40.190  48.080  1.00  0.00           N
ATOM   3371  HN  VAL A 864      61.170  40.250  47.260  1.00  0.00           H
ATOM   3372  CA  VAL A 864      61.240  40.540  49.390  1.00  0.00           C
ATOM   3373  HA  VAL A 864      61.990  41.180  49.820  1.00  0.00           H
ATOM   3374  CB  VAL A 864      60.020  41.340  49.390  1.00  0.00           C
ATOM   3375  HB  VAL A 864      59.180  40.840  48.840  1.00  0.00           H
ATOM   3376  CG1 VAL A 864      59.490  41.620  50.840  1.00  0.00           C
ATOM   3377 HG11 VAL A 864      58.560  42.220  50.870  1.00  0.00           H
ATOM   3378 HG12 VAL A 864      60.300  42.100  51.410  1.00  0.00           H
ATOM   3379 HG13 VAL A 864      59.170  40.730  51.420  1.00  0.00           H
ATOM   3380  CG2 VAL A 864      60.280  42.700  48.700  1.00  0.00           C
ATOM   3381 HG21 VAL A 864      60.700  42.570  47.680  1.00  0.00           H
ATOM   3382 HG22 VAL A 864      60.930  43.380  49.290  1.00  0.00           H
ATOM   3383 HG23 VAL A 864      59.290  43.180  48.640  1.00  0.00           H
ATOM   3384  C   VAL A 864      61.160  39.350  50.340  1.00  0.00           C
ATOM   3385  O   VAL A 864      61.650  39.440  51.480  1.00  0.00           O
ATOM   3386  N   PHE A 865      60.650  38.150  49.930  1.00  0.00           N
ATOM   3387  HN  PHE A 865      60.170  38.100  49.050  1.00  0.00           H
ATOM   3388  CA  PHE A 865      60.660  36.980  50.790  1.00  0.00           C
ATOM   3389  HA  PHE A 865      60.120  37.260  51.680  1.00  0.00           H
ATOM   3390  CB  PHE A 865      59.750  35.860  50.210  1.00  0.00           C
ATOM   3391  HB1 PHE A 865      60.090  35.420  49.250  1.00  0.00           H
ATOM   3392  HB2 PHE A 865      58.730  36.180  49.930  1.00  0.00           H
ATOM   3393  CG  PHE A 865      59.600  34.790  51.230  1.00  0.00           C
ATOM   3394  CD1 PHE A 865      60.400  33.690  51.180  1.00  0.00           C
ATOM   3395  HD1 PHE A 865      61.380  33.760  50.730  1.00  0.00           H
ATOM   3396  CE1 PHE A 865      60.030  32.520  51.830  1.00  0.00           C
ATOM   3397  HE1 PHE A 865      60.640  31.630  51.690  1.00  0.00           H
ATOM   3398  CZ  PHE A 865      58.850  32.410  52.540  1.00  0.00           C
ATOM   3399  HZ  PHE A 865      58.550  31.460  52.970  1.00  0.00           H
ATOM   3400  CD2 PHE A 865      58.380  34.720  51.970  1.00  0.00           C
ATOM   3401  HD2 PHE A 865      57.700  35.550  51.930  1.00  0.00           H
ATOM   3402  CE2 PHE A 865      58.000  33.530  52.610  1.00  0.00           C
ATOM   3403  HE2 PHE A 865      57.080  33.320  53.120  1.00  0.00           H
ATOM   3404  C   PHE A 865      62.110  36.540  51.170  1.00  0.00           C
ATOM   3405  O   PHE A 865      62.440  36.380  52.330  1.00  0.00           O
ATOM   3406  N   LEU A 866      62.970  36.450  50.180  1.00  0.00           N
ATOM   3407  HN  LEU A 866      62.680  36.660  49.240  1.00  0.00           H
ATOM   3408  CA  LEU A 866      64.390  36.140  50.320  1.00  0.00           C
ATOM   3409  HA  LEU A 866      64.480  35.230  50.890  1.00  0.00           H
ATOM   3410  CB  LEU A 866      65.020  35.910  48.910  1.00  0.00           C
ATOM   3411  HB1 LEU A 866      64.890  36.800  48.250  1.00  0.00           H
ATOM   3412  HB2 LEU A 866      64.560  35.080  48.350  1.00  0.00           H
ATOM   3413  CG  LEU A 866      66.490  35.520  48.900  1.00  0.00           C
ATOM   3414  HG  LEU A 866      67.160  36.370  49.180  1.00  0.00           H
ATOM   3415  CD1 LEU A 866      66.820  34.330  49.800  1.00  0.00           C
ATOM   3416 HD11 LEU A 866      66.680  34.480  50.890  1.00  0.00           H
ATOM   3417 HD12 LEU A 866      67.910  34.110  49.710  1.00  0.00           H
ATOM   3418 HD13 LEU A 866      66.210  33.420  49.590  1.00  0.00           H
ATOM   3419  CD2 LEU A 866      66.890  35.290  47.440  1.00  0.00           C
ATOM   3420 HD21 LEU A 866      66.680  36.200  46.840  1.00  0.00           H
ATOM   3421 HD22 LEU A 866      66.340  34.460  46.950  1.00  0.00           H
ATOM   3422 HD23 LEU A 866      67.950  34.970  47.340  1.00  0.00           H
ATOM   3423  C   LEU A 866      65.150  37.160  51.130  1.00  0.00           C
ATOM   3424  O   LEU A 866      66.000  36.760  51.920  1.00  0.00           O
ATOM   3425  N   THR A 867      64.790  38.450  51.100  1.00  0.00           N
ATOM   3426  HN  THR A 867      64.100  38.780  50.480  1.00  0.00           H
ATOM   3427  CA  THR A 867      65.360  39.480  52.020  1.00  0.00           C
ATOM   3428  HA  THR A 867      66.430  39.470  51.950  1.00  0.00           H
ATOM   3429  CB  THR A 867      64.720  40.880  51.820  1.00  0.00           C
ATOM   3430  HB  THR A 867      63.610  40.910  51.880  1.00  0.00           H
ATOM   3431  OG1 THR A 867      65.110  41.360  50.510  1.00  0.00           O
ATOM   3432  HG1 THR A 867      64.750  40.760  49.870  1.00  0.00           H
ATOM   3433  CG2 THR A 867      65.270  41.900  52.860  1.00  0.00           C
ATOM   3434 HG21 THR A 867      64.950  41.600  53.870  1.00  0.00           H
ATOM   3435 HG22 THR A 867      64.840  42.910  52.660  1.00  0.00           H
ATOM   3436 HG23 THR A 867      66.380  42.010  52.810  1.00  0.00           H
ATOM   3437  C   THR A 867      64.930  39.130  53.450  1.00  0.00           C
ATOM   3438  O   THR A 867      65.790  39.270  54.310  1.00  0.00           O
ATOM   3439  N   ILE A 868      63.670  38.750  53.730  1.00  0.00           N
ATOM   3440  HN  ILE A 868      62.910  38.770  53.090  1.00  0.00           H
ATOM   3441  CA  ILE A 868      63.280  38.400  55.080  1.00  0.00           C
ATOM   3442  HA  ILE A 868      63.620  39.270  55.610  1.00  0.00           H
ATOM   3443  CB  ILE A 868      61.800  38.110  55.270  1.00  0.00           C
ATOM   3444  HB  ILE A 868      61.510  37.170  54.760  1.00  0.00           H
ATOM   3445  CG2 ILE A 868      61.430  37.880  56.770  1.00  0.00           C
ATOM   3446 HG21 ILE A 868      61.860  36.880  57.000  1.00  0.00           H
ATOM   3447 HG22 ILE A 868      60.330  37.780  56.860  1.00  0.00           H
ATOM   3448 HG23 ILE A 868      61.820  38.660  57.460  1.00  0.00           H
ATOM   3449  CG1 ILE A 868      60.860  39.130  54.730  1.00  0.00           C
ATOM   3450 HG11 ILE A 868      59.770  38.990  54.850  1.00  0.00           H
ATOM   3451 HG12 ILE A 868      61.030  39.180  53.630  1.00  0.00           H
ATOM   3452  CD  ILE A 868      61.120  40.620  55.080  1.00  0.00           C
ATOM   3453  HD1 ILE A 868      62.170  40.930  54.950  1.00  0.00           H
ATOM   3454  HD2 ILE A 868      60.830  40.720  56.140  1.00  0.00           H
ATOM   3455  HD3 ILE A 868      60.490  41.330  54.500  1.00  0.00           H
ATOM   3456  C   ILE A 868      64.060  37.240  55.550  1.00  0.00           C
ATOM   3457  O   ILE A 868      64.620  37.290  56.640  1.00  0.00           O
ATOM   3458  N   VAL A 869      64.130  36.150  54.780  1.00  0.00           N
ATOM   3459  HN  VAL A 869      63.730  36.100  53.870  1.00  0.00           H
ATOM   3460  CA  VAL A 869      64.920  34.930  55.080  1.00  0.00           C
ATOM   3461  HA  VAL A 869      64.450  34.490  55.960  1.00  0.00           H
ATOM   3462  CB  VAL A 869      64.800  34.020  53.890  1.00  0.00           C
ATOM   3463  HB  VAL A 869      65.130  34.570  52.990  1.00  0.00           H
ATOM   3464  CG1 VAL A 869      65.740  32.820  53.910  1.00  0.00           C
ATOM   3465 HG11 VAL A 869      65.590  32.160  53.040  1.00  0.00           H
ATOM   3466 HG12 VAL A 869      65.500  32.270  54.850  1.00  0.00           H
ATOM   3467 HG13 VAL A 869      66.800  33.160  53.950  1.00  0.00           H
ATOM   3468  CG2 VAL A 869      63.350  33.550  53.710  1.00  0.00           C
ATOM   3469 HG21 VAL A 869      62.950  33.200  54.690  1.00  0.00           H
ATOM   3470 HG22 VAL A 869      63.300  32.720  52.970  1.00  0.00           H
ATOM   3471 HG23 VAL A 869      62.620  34.310  53.350  1.00  0.00           H
ATOM   3472  C   VAL A 869      66.320  35.210  55.540  1.00  0.00           C
ATOM   3473  O   VAL A 869      66.710  34.770  56.580  1.00  0.00           O
ATOM   3474  N   ILE A 870      66.990  35.970  54.700  1.00  0.00           N
ATOM   3475  HN  ILE A 870      66.610  36.280  53.840  1.00  0.00           H
ATOM   3476  CA  ILE A 870      68.320  36.400  55.020  1.00  0.00           C
ATOM   3477  HA  ILE A 870      68.880  35.500  55.200  1.00  0.00           H
ATOM   3478  CB  ILE A 870      68.980  37.000  53.840  1.00  0.00           C
ATOM   3479  HB  ILE A 870      68.180  37.680  53.460  1.00  0.00           H
ATOM   3480  CG2 ILE A 870      70.320  37.700  54.210  1.00  0.00           C
ATOM   3481 HG21 ILE A 870      70.730  38.090  53.250  1.00  0.00           H
ATOM   3482 HG22 ILE A 870      71.040  37.070  54.770  1.00  0.00           H
ATOM   3483 HG23 ILE A 870      70.100  38.640  54.770  1.00  0.00           H
ATOM   3484  CG1 ILE A 870      69.040  35.800  52.760  1.00  0.00           C
ATOM   3485 HG11 ILE A 870      69.100  36.340  51.790  1.00  0.00           H
ATOM   3486 HG12 ILE A 870      68.110  35.200  52.640  1.00  0.00           H
ATOM   3487  CD  ILE A 870      70.210  34.800  52.880  1.00  0.00           C
ATOM   3488  HD1 ILE A 870      70.240  34.090  52.030  1.00  0.00           H
ATOM   3489  HD2 ILE A 870      70.140  34.280  53.860  1.00  0.00           H
ATOM   3490  HD3 ILE A 870      71.160  35.360  53.020  1.00  0.00           H
ATOM   3491  C   ILE A 870      68.470  37.330  56.290  1.00  0.00           C
ATOM   3492  O   ILE A 870      69.310  37.040  57.150  1.00  0.00           O
ATOM   3493  N   MET A 871      67.620  38.340  56.510  1.00  0.00           N
ATOM   3494  HN  MET A 871      66.920  38.570  55.830  1.00  0.00           H
ATOM   3495  CA  MET A 871      67.660  39.190  57.700  1.00  0.00           C
ATOM   3496  HA  MET A 871      68.650  39.640  57.760  1.00  0.00           H
ATOM   3497  CB  MET A 871      66.580  40.330  57.660  1.00  0.00           C
ATOM   3498  HB1 MET A 871      66.380  40.770  58.660  1.00  0.00           H
ATOM   3499  HB2 MET A 871      65.710  39.660  57.450  1.00  0.00           H
ATOM   3500  CG  MET A 871      66.910  41.460  56.640  1.00  0.00           C
ATOM   3501  HG1 MET A 871      66.100  42.220  56.580  1.00  0.00           H
ATOM   3502  HG2 MET A 871      67.150  41.140  55.600  1.00  0.00           H
ATOM   3503  SD  MET A 871      68.480  42.320  57.020  1.00  0.00           S
ATOM   3504  CE  MET A 871      68.530  43.340  55.510  1.00  0.00           C
ATOM   3505  HE1 MET A 871      67.850  44.190  55.740  1.00  0.00           H
ATOM   3506  HE2 MET A 871      68.190  42.840  54.590  1.00  0.00           H
ATOM   3507  HE3 MET A 871      69.560  43.750  55.390  1.00  0.00           H
ATOM   3508  C   MET A 871      67.510  38.510  59.060  1.00  0.00           C
ATOM   3509  O   MET A 871      68.270  38.710  60.010  1.00  0.00           O
ATOM   3510  N   VAL A 872      66.480  37.680  59.140  1.00  0.00           N
ATOM   3511  HN  VAL A 872      65.780  37.560  58.440  1.00  0.00           H
ATOM   3512  CA  VAL A 872      66.360  36.880  60.360  1.00  0.00           C
ATOM   3513  HA  VAL A 872      66.560  37.530  61.190  1.00  0.00           H
ATOM   3514  CB  VAL A 872      64.940  36.420  60.530  1.00  0.00           C
ATOM   3515  HB  VAL A 872      64.780  35.990  61.540  1.00  0.00           H
ATOM   3516  CG1 VAL A 872      64.040  37.630  60.660  1.00  0.00           C
ATOM   3517 HG11 VAL A 872      64.400  38.090  61.600  1.00  0.00           H
ATOM   3518 HG12 VAL A 872      62.960  37.370  60.680  1.00  0.00           H
ATOM   3519 HG13 VAL A 872      64.220  38.390  59.870  1.00  0.00           H
ATOM   3520  CG2 VAL A 872      64.440  35.480  59.450  1.00  0.00           C
ATOM   3521 HG21 VAL A 872      63.380  35.250  59.700  1.00  0.00           H
ATOM   3522 HG22 VAL A 872      64.970  34.500  59.350  1.00  0.00           H
ATOM   3523 HG23 VAL A 872      64.430  35.890  58.420  1.00  0.00           H
ATOM   3524  C   VAL A 872      67.330  35.690  60.490  1.00  0.00           C
ATOM   3525  O   VAL A 872      67.650  35.260  61.600  1.00  0.00           O
ATOM   3526  N   THR A 873      67.870  35.200  59.310  1.00  0.00           N
ATOM   3527  HN  THR A 873      67.580  35.570  58.430  1.00  0.00           H
ATOM   3528  CA  THR A 873      69.040  34.250  59.340  1.00  0.00           C
ATOM   3529  HA  THR A 873      68.800  33.390  59.940  1.00  0.00           H
ATOM   3530  CB  THR A 873      69.540  33.760  57.900  1.00  0.00           C
ATOM   3531  HB  THR A 873      69.480  34.640  57.230  1.00  0.00           H
ATOM   3532  OG1 THR A 873      68.650  32.840  57.340  1.00  0.00           O
ATOM   3533  HG1 THR A 873      67.900  33.390  57.090  1.00  0.00           H
ATOM   3534  CG2 THR A 873      70.890  33.070  57.920  1.00  0.00           C
ATOM   3535 HG21 THR A 873      71.180  32.590  56.960  1.00  0.00           H
ATOM   3536 HG22 THR A 873      70.780  32.330  58.730  1.00  0.00           H
ATOM   3537 HG23 THR A 873      71.680  33.760  58.270  1.00  0.00           H
ATOM   3538  C   THR A 873      70.230  34.810  60.080  1.00  0.00           C
ATOM   3539  O   THR A 873      70.770  34.290  61.030  1.00  0.00           O
ATOM   3540  N   ILE A 874      70.570  36.090  59.730  1.00  0.00           N
ATOM   3541  HN  ILE A 874      70.160  36.430  58.870  1.00  0.00           H
ATOM   3542  CA  ILE A 874      71.640  36.850  60.420  1.00  0.00           C
ATOM   3543  HA  ILE A 874      72.480  36.170  60.430  1.00  0.00           H
ATOM   3544  CB  ILE A 874      72.040  38.080  59.770  1.00  0.00           C
ATOM   3545  HB  ILE A 874      71.160  38.750  59.660  1.00  0.00           H
ATOM   3546  CG2 ILE A 874      73.120  38.880  60.670  1.00  0.00           C
ATOM   3547 HG21 ILE A 874      73.460  39.840  60.230  1.00  0.00           H
ATOM   3548 HG22 ILE A 874      74.050  38.310  60.860  1.00  0.00           H
ATOM   3549 HG23 ILE A 874      72.500  39.230  61.520  1.00  0.00           H
ATOM   3550  CG1 ILE A 874      72.530  37.900  58.300  1.00  0.00           C
ATOM   3551 HG11 ILE A 874      71.830  37.270  57.700  1.00  0.00           H
ATOM   3552 HG12 ILE A 874      73.510  37.380  58.360  1.00  0.00           H
ATOM   3553  CD  ILE A 874      72.730  39.210  57.510  1.00  0.00           C
ATOM   3554  HD1 ILE A 874      71.860  39.660  56.970  1.00  0.00           H
ATOM   3555  HD2 ILE A 874      73.510  39.140  56.730  1.00  0.00           H
ATOM   3556  HD3 ILE A 874      73.130  40.020  58.160  1.00  0.00           H
ATOM   3557  C   ILE A 874      71.420  37.030  61.950  1.00  0.00           C
ATOM   3558  O   ILE A 874      72.260  36.820  62.730  1.00  0.00           O
ATOM   3559  N   ASP A 875      70.220  37.430  62.410  1.00  0.00           N
ATOM   3560  HN  ASP A 875      69.480  37.700  61.790  1.00  0.00           H
ATOM   3561  CA  ASP A 875      69.790  37.420  63.800  1.00  0.00           C
ATOM   3562  HA  ASP A 875      70.360  38.080  64.450  1.00  0.00           H
ATOM   3563  CB  ASP A 875      68.330  37.910  63.870  1.00  0.00           C
ATOM   3564  HB1 ASP A 875      67.640  37.080  63.600  1.00  0.00           H
ATOM   3565  HB2 ASP A 875      68.290  38.740  63.140  1.00  0.00           H
ATOM   3566  CG  ASP A 875      67.920  38.530  65.210  1.00  0.00           C
ATOM   3567  OD1 ASP A 875      68.720  38.590  66.180  1.00  0.00           O
ATOM   3568  OD2 ASP A 875      66.770  39.040  65.250  1.00  0.00           O
ATOM   3569  C   ASP A 875      69.870  36.020  64.440  1.00  0.00           C
ATOM   3570  O   ASP A 875      70.430  35.850  65.570  1.00  0.00           O
ATOM   3571  N   TYR A 876      69.380  34.930  63.840  1.00  0.00           N
ATOM   3572  HN  TYR A 876      68.860  35.040  63.000  1.00  0.00           H
ATOM   3573  CA  TYR A 876      69.550  33.620  64.410  1.00  0.00           C
ATOM   3574  HA  TYR A 876      69.250  33.660  65.450  1.00  0.00           H
ATOM   3575  CB  TYR A 876      68.580  32.650  63.580  1.00  0.00           C
ATOM   3576  HB1 TYR A 876      68.850  32.780  62.510  1.00  0.00           H
ATOM   3577  HB2 TYR A 876      67.600  33.150  63.750  1.00  0.00           H
ATOM   3578  CG  TYR A 876      68.650  31.180  63.860  1.00  0.00           C
ATOM   3579  CD1 TYR A 876      69.170  30.220  62.950  1.00  0.00           C
ATOM   3580  HD1 TYR A 876      69.450  30.540  61.950  1.00  0.00           H
ATOM   3581  CE1 TYR A 876      69.220  28.900  63.290  1.00  0.00           C
ATOM   3582  HE1 TYR A 876      69.580  28.200  62.550  1.00  0.00           H
ATOM   3583  CZ  TYR A 876      68.760  28.400  64.520  1.00  0.00           C
ATOM   3584  OH  TYR A 876      68.730  27.030  64.890  1.00  0.00           O
ATOM   3585  HH  TYR A 876      68.370  26.940  65.770  1.00  0.00           H
ATOM   3586  CD2 TYR A 876      68.300  30.740  65.100  1.00  0.00           C
ATOM   3587  HD2 TYR A 876      68.000  31.360  65.930  1.00  0.00           H
ATOM   3588  CE2 TYR A 876      68.240  29.350  65.430  1.00  0.00           C
ATOM   3589  HE2 TYR A 876      67.970  29.070  66.430  1.00  0.00           H
ATOM   3590  C   TYR A 876      70.940  33.050  64.530  1.00  0.00           C
ATOM   3591  O   TYR A 876      71.290  32.370  65.510  1.00  0.00           O
ATOM   3592  N   LEU A 877      71.830  33.290  63.530  1.00  0.00           N
ATOM   3593  HN  LEU A 877      71.480  33.750  62.710  1.00  0.00           H
ATOM   3594  CA  LEU A 877      73.190  32.870  63.610  1.00  0.00           C
ATOM   3595  HA  LEU A 877      73.210  32.000  64.240  1.00  0.00           H
ATOM   3596  CB  LEU A 877      73.610  32.530  62.190  1.00  0.00           C
ATOM   3597  HB1 LEU A 877      74.680  32.220  62.130  1.00  0.00           H
ATOM   3598  HB2 LEU A 877      73.430  33.410  61.530  1.00  0.00           H
ATOM   3599  CG  LEU A 877      72.900  31.310  61.510  1.00  0.00           C
ATOM   3600  HG  LEU A 877      71.820  31.560  61.390  1.00  0.00           H
ATOM   3601  CD1 LEU A 877      73.460  31.100  60.070  1.00  0.00           C
ATOM   3602 HD11 LEU A 877      73.750  32.050  59.570  1.00  0.00           H
ATOM   3603 HD12 LEU A 877      72.790  30.500  59.410  1.00  0.00           H
ATOM   3604 HD13 LEU A 877      74.400  30.530  60.270  1.00  0.00           H
ATOM   3605  CD2 LEU A 877      73.090  30.040  62.320  1.00  0.00           C
ATOM   3606 HD21 LEU A 877      74.180  29.850  62.440  1.00  0.00           H
ATOM   3607 HD22 LEU A 877      72.590  29.160  61.860  1.00  0.00           H
ATOM   3608 HD23 LEU A 877      72.720  30.180  63.360  1.00  0.00           H
ATOM   3609  C   LEU A 877      74.110  33.820  64.350  1.00  0.00           C
ATOM   3610  O   LEU A 877      75.000  33.390  64.970  1.00  0.00           O
ATOM   3611  N   VAL A 878      74.040  35.150  64.240  1.00  0.00           N
ATOM   3612  HN  VAL A 878      73.440  35.640  63.610  1.00  0.00           H
ATOM   3613  CA  VAL A 878      74.830  35.970  65.120  1.00  0.00           C
ATOM   3614  HA  VAL A 878      75.250  35.380  65.910  1.00  0.00           H
ATOM   3615  CB  VAL A 878      75.910  36.620  64.210  1.00  0.00           C
ATOM   3616  HB  VAL A 878      76.140  35.810  63.490  1.00  0.00           H
ATOM   3617  CG1 VAL A 878      75.460  37.900  63.470  1.00  0.00           C
ATOM   3618 HG11 VAL A 878      76.270  38.210  62.770  1.00  0.00           H
ATOM   3619 HG12 VAL A 878      75.350  38.710  64.220  1.00  0.00           H
ATOM   3620 HG13 VAL A 878      74.510  37.800  62.890  1.00  0.00           H
ATOM   3621  CG2 VAL A 878      77.220  36.970  64.930  1.00  0.00           C
ATOM   3622 HG21 VAL A 878      78.060  37.380  64.330  1.00  0.00           H
ATOM   3623 HG22 VAL A 878      77.490  36.130  65.610  1.00  0.00           H
ATOM   3624 HG23 VAL A 878      77.140  37.840  65.610  1.00  0.00           H
ATOM   3625  C   VAL A 878      74.150  37.000  66.010  1.00  0.00           C
ATOM   3626  O   VAL A 878      74.600  37.390  67.140  1.00  0.00           O
ATOM   3627  N   GLY A 879      72.950  37.490  65.560  1.00  0.00           N
ATOM   3628  HN  GLY A 879      72.600  37.260  64.650  1.00  0.00           H
ATOM   3629  CA  GLY A 879      72.140  38.380  66.410  1.00  0.00           C
ATOM   3630  HA1 GLY A 879      72.350  38.180  67.460  1.00  0.00           H
ATOM   3631  HA2 GLY A 879      71.150  37.980  66.210  1.00  0.00           H
ATOM   3632  C   GLY A 879      72.400  39.870  66.090  1.00  0.00           C
ATOM   3633  O   GLY A 879      73.540  40.420  66.170  1.00  0.00           O
ATOM   3634  N   VAL A 880      71.270  40.560  66.000  1.00  0.00           N
ATOM   3635  HN  VAL A 880      70.360  40.240  66.250  1.00  0.00           H
ATOM   3636  CA  VAL A 880      71.210  41.950  65.570  1.00  0.00           C
ATOM   3637  HA  VAL A 880      72.170  42.360  65.850  1.00  0.00           H
ATOM   3638  CB  VAL A 880      71.300  42.270  64.070  1.00  0.00           C
ATOM   3639  HB  VAL A 880      72.290  41.840  63.850  1.00  0.00           H
ATOM   3640  CG1 VAL A 880      70.330  41.450  63.210  1.00  0.00           C
ATOM   3641 HG11 VAL A 880      69.330  41.810  63.520  1.00  0.00           H
ATOM   3642 HG12 VAL A 880      70.480  40.380  63.480  1.00  0.00           H
ATOM   3643 HG13 VAL A 880      70.450  41.440  62.120  1.00  0.00           H
ATOM   3644  CG2 VAL A 880      71.390  43.790  63.780  1.00  0.00           C
ATOM   3645 HG21 VAL A 880      70.570  44.290  64.320  1.00  0.00           H
ATOM   3646 HG22 VAL A 880      71.400  44.040  62.690  1.00  0.00           H
ATOM   3647 HG23 VAL A 880      72.360  44.210  64.140  1.00  0.00           H
ATOM   3648  C   VAL A 880      69.930  42.580  66.140  1.00  0.00           C
ATOM   3649  O   VAL A 880      68.820  42.120  65.960  1.00  0.00           O
ATOM   3650  N   PRO A 881      70.160  43.530  67.110  1.00  0.00           N
ATOM   3651  CD  PRO A 881      71.430  43.990  67.670  1.00  0.00           C
ATOM   3652  HD1 PRO A 881      72.010  44.520  66.880  1.00  0.00           H
ATOM   3653  HD2 PRO A 881      72.010  43.100  68.000  1.00  0.00           H
ATOM   3654  CA  PRO A 881      69.070  44.080  67.900  1.00  0.00           C
ATOM   3655  HA  PRO A 881      68.870  43.350  68.680  1.00  0.00           H
ATOM   3656  CB  PRO A 881      69.740  45.320  68.600  1.00  0.00           C
ATOM   3657  HB1 PRO A 881      69.130  45.550  69.500  1.00  0.00           H
ATOM   3658  HB2 PRO A 881      69.600  46.240  67.980  1.00  0.00           H
ATOM   3659  CG  PRO A 881      71.150  44.850  68.930  1.00  0.00           C
ATOM   3660  HG1 PRO A 881      71.710  45.810  69.000  1.00  0.00           H
ATOM   3661  HG2 PRO A 881      71.020  44.230  69.840  1.00  0.00           H
ATOM   3662  C   PRO A 881      67.910  44.540  67.110  1.00  0.00           C
ATOM   3663  O   PRO A 881      68.050  45.110  66.000  1.00  0.00           O
ATOM   3664  N   SER A 882      66.680  44.410  67.600  1.00  0.00           N
ATOM   3665  HN  SER A 882      66.450  43.850  68.400  1.00  0.00           H
ATOM   3666  CA  SER A 882      65.530  44.920  66.850  1.00  0.00           C
ATOM   3667  HA  SER A 882      65.610  45.970  66.640  1.00  0.00           H
ATOM   3668  CB  SER A 882      65.200  44.430  65.440  1.00  0.00           C
ATOM   3669  HB1 SER A 882      64.980  43.340  65.430  1.00  0.00           H
ATOM   3670  HB2 SER A 882      66.090  44.600  64.810  1.00  0.00           H
ATOM   3671  OG  SER A 882      64.070  45.140  64.870  1.00  0.00           O
ATOM   3672  HG1 SER A 882      63.300  44.880  65.390  1.00  0.00           H
ATOM   3673  C   SER A 882      64.240  44.690  67.650  1.00  0.00           C
ATOM   3674  O   SER A 882      64.050  43.540  68.120  1.00  0.00           O
ATOM   3675  N   PRO A 883      63.370  45.680  67.830  1.00  0.00           N
ATOM   3676  CD  PRO A 883      63.640  47.060  67.530  1.00  0.00           C
ATOM   3677  HD1 PRO A 883      63.550  47.200  66.440  1.00  0.00           H
ATOM   3678  HD2 PRO A 883      64.620  47.310  67.980  1.00  0.00           H
ATOM   3679  CA  PRO A 883      61.940  45.480  68.110  1.00  0.00           C
ATOM   3680  HA  PRO A 883      61.960  45.070  69.100  1.00  0.00           H
ATOM   3681  CB  PRO A 883      61.350  46.880  67.970  1.00  0.00           C
ATOM   3682  HB1 PRO A 883      60.580  46.990  68.770  1.00  0.00           H
ATOM   3683  HB2 PRO A 883      60.930  46.930  66.950  1.00  0.00           H
ATOM   3684  CG  PRO A 883      62.540  47.850  68.220  1.00  0.00           C
ATOM   3685  HG1 PRO A 883      62.420  48.870  67.830  1.00  0.00           H
ATOM   3686  HG2 PRO A 883      62.800  47.850  69.300  1.00  0.00           H
ATOM   3687  C   PRO A 883      61.260  44.440  67.240  1.00  0.00           C
ATOM   3688  O   PRO A 883      61.410  44.530  66.040  1.00  0.00           O
ATOM   3689  N   LYS A 884      60.570  43.420  67.730  1.00  0.00           N
ATOM   3690  HN  LYS A 884      60.460  43.370  68.730  1.00  0.00           H
ATOM   3691  CA  LYS A 884      60.000  42.370  66.930  1.00  0.00           C
ATOM   3692  HA  LYS A 884      60.370  42.440  65.920  1.00  0.00           H
ATOM   3693  CB  LYS A 884      60.310  40.930  67.480  1.00  0.00           C
ATOM   3694  HB1 LYS A 884      59.910  40.190  66.750  1.00  0.00           H
ATOM   3695  HB2 LYS A 884      59.680  40.760  68.380  1.00  0.00           H
ATOM   3696  CG  LYS A 884      61.830  40.640  67.640  1.00  0.00           C
ATOM   3697  HG1 LYS A 884      62.010  39.590  67.980  1.00  0.00           H
ATOM   3698  HG2 LYS A 884      62.080  41.280  68.500  1.00  0.00           H
ATOM   3699  CD  LYS A 884      62.710  41.020  66.410  1.00  0.00           C
ATOM   3700  HD1 LYS A 884      62.630  42.120  66.370  1.00  0.00           H
ATOM   3701  HD2 LYS A 884      62.280  40.680  65.450  1.00  0.00           H
ATOM   3702  CE  LYS A 884      64.220  40.600  66.470  1.00  0.00           C
ATOM   3703  HE1 LYS A 884      64.720  40.820  67.430  1.00  0.00           H
ATOM   3704  HE2 LYS A 884      64.840  41.210  65.760  1.00  0.00           H
ATOM   3705  NZ  LYS A 884      64.360  39.250  66.150  1.00  0.00           N
ATOM   3706  HZ1 LYS A 884      65.370  39.160  65.950  1.00  0.00           H
ATOM   3707  HZ2 LYS A 884      63.730  39.000  65.350  1.00  0.00           H
ATOM   3708  HZ3 LYS A 884      64.060  38.660  66.940  1.00  0.00           H
ATOM   3709  C   LYS A 884      58.470  42.500  66.830  1.00  0.00           C
ATOM   3710  O   LYS A 884      57.860  43.220  67.570  1.00  0.00           O
ATOM   3711  N   LEU A 885      57.830  41.820  65.850  1.00  0.00           N
ATOM   3712  HN  LEU A 885      58.340  41.340  65.140  1.00  0.00           H
ATOM   3713  CA  LEU A 885      56.460  41.720  65.640  1.00  0.00           C
ATOM   3714  HA  LEU A 885      56.030  42.710  65.710  1.00  0.00           H
ATOM   3715  CB  LEU A 885      56.320  41.090  64.180  1.00  0.00           C
ATOM   3716  HB1 LEU A 885      56.850  40.110  64.190  1.00  0.00           H
ATOM   3717  HB2 LEU A 885      56.890  41.770  63.530  1.00  0.00           H
ATOM   3718  CG  LEU A 885      54.830  40.970  63.730  1.00  0.00           C
ATOM   3719  HG  LEU A 885      54.270  40.300  64.410  1.00  0.00           H
ATOM   3720  CD1 LEU A 885      54.180  42.420  63.760  1.00  0.00           C
ATOM   3721 HD11 LEU A 885      53.160  42.310  63.320  1.00  0.00           H
ATOM   3722 HD12 LEU A 885      54.760  43.160  63.170  1.00  0.00           H
ATOM   3723 HD13 LEU A 885      53.940  42.800  64.780  1.00  0.00           H
ATOM   3724  CD2 LEU A 885      54.790  40.380  62.360  1.00  0.00           C
ATOM   3725 HD21 LEU A 885      55.160  41.130  61.640  1.00  0.00           H
ATOM   3726 HD22 LEU A 885      53.730  40.080  62.200  1.00  0.00           H
ATOM   3727 HD23 LEU A 885      55.360  39.430  62.300  1.00  0.00           H
ATOM   3728  C   LEU A 885      55.850  40.750  66.630  1.00  0.00           C
ATOM   3729  O   LEU A 885      56.250  39.640  66.910  1.00  0.00           O
ATOM   3730  N   HSD A 886      54.790  41.360  67.250  1.00  0.00           N
ATOM   3731  HN  HSD A 886      54.440  42.220  66.890  1.00  0.00           H
ATOM   3732  CA  HSD A 886      54.050  40.830  68.400  1.00  0.00           C
ATOM   3733  HA  HSD A 886      54.750  40.280  69.010  1.00  0.00           H
ATOM   3734  CB  HSD A 886      53.540  41.880  69.440  1.00  0.00           C
ATOM   3735  HB1 HSD A 886      52.790  41.350  70.080  1.00  0.00           H
ATOM   3736  HB2 HSD A 886      53.050  42.700  68.890  1.00  0.00           H
ATOM   3737  ND1 HSD A 886      54.590  42.470  71.730  1.00  0.00           N
ATOM   3738  HD1 HSD A 886      54.020  41.870  72.300  1.00  0.00           H
ATOM   3739  CG  HSD A 886      54.600  42.480  70.350  1.00  0.00           C
ATOM   3740  CE1 HSD A 886      55.730  43.120  72.120  1.00  0.00           C
ATOM   3741  HE1 HSD A 886      55.830  43.240  73.200  1.00  0.00           H
ATOM   3742  NE2 HSD A 886      56.510  43.420  71.140  1.00  0.00           N
ATOM   3743  CD2 HSD A 886      55.790  43.070  69.970  1.00  0.00           C
ATOM   3744  HD2 HSD A 886      56.080  43.400  68.980  1.00  0.00           H
ATOM   3745  C   HSD A 886      52.850  40.060  67.900  1.00  0.00           C
ATOM   3746  O   HSD A 886      52.030  40.660  67.240  1.00  0.00           O
ATOM   3747  N   VAL A 887      52.740  38.720  68.220  1.00  0.00           N
ATOM   3748  HN  VAL A 887      53.500  38.410  68.790  1.00  0.00           H
ATOM   3749  CA  VAL A 887      51.630  37.830  67.770  1.00  0.00           C
ATOM   3750  HA  VAL A 887      50.980  38.440  67.180  1.00  0.00           H
ATOM   3751  CB  VAL A 887      52.160  36.630  66.910  1.00  0.00           C
ATOM   3752  HB  VAL A 887      51.270  36.160  66.440  1.00  0.00           H
ATOM   3753  CG1 VAL A 887      52.970  37.220  65.750  1.00  0.00           C
ATOM   3754 HG11 VAL A 887      52.180  37.730  65.150  1.00  0.00           H
ATOM   3755 HG12 VAL A 887      53.530  36.400  65.250  1.00  0.00           H
ATOM   3756 HG13 VAL A 887      53.760  37.940  66.060  1.00  0.00           H
ATOM   3757  CG2 VAL A 887      53.010  35.700  67.770  1.00  0.00           C
ATOM   3758 HG21 VAL A 887      53.470  34.860  67.210  1.00  0.00           H
ATOM   3759 HG22 VAL A 887      52.470  35.280  68.640  1.00  0.00           H
ATOM   3760 HG23 VAL A 887      53.850  36.340  68.110  1.00  0.00           H
ATOM   3761  C   VAL A 887      50.750  37.310  68.900  1.00  0.00           C
ATOM   3762  O   VAL A 887      51.260  36.910  69.980  1.00  0.00           O
ATOM   3763  N   PRO A 888      49.380  37.190  68.720  1.00  0.00           N
ATOM   3764  CD  PRO A 888      48.620  37.830  67.670  1.00  0.00           C
ATOM   3765  HD1 PRO A 888      49.110  37.770  66.680  1.00  0.00           H
ATOM   3766  HD2 PRO A 888      48.510  38.930  67.850  1.00  0.00           H
ATOM   3767  CA  PRO A 888      48.500  36.240  69.510  1.00  0.00           C
ATOM   3768  HA  PRO A 888      48.700  36.390  70.560  1.00  0.00           H
ATOM   3769  CB  PRO A 888      47.140  36.820  69.150  1.00  0.00           C
ATOM   3770  HB1 PRO A 888      46.940  37.790  69.660  1.00  0.00           H
ATOM   3771  HB2 PRO A 888      46.330  36.070  69.230  1.00  0.00           H
ATOM   3772  CG  PRO A 888      47.250  37.210  67.660  1.00  0.00           C
ATOM   3773  HG1 PRO A 888      47.220  36.360  66.950  1.00  0.00           H
ATOM   3774  HG2 PRO A 888      46.400  37.800  67.250  1.00  0.00           H
ATOM   3775  C   PRO A 888      48.810  34.780  69.180  1.00  0.00           C
ATOM   3776  O   PRO A 888      49.000  34.480  68.000  1.00  0.00           O
ATOM   3777  N   GLU A 889      48.980  33.900  70.170  1.00  0.00           N
ATOM   3778  HN  GLU A 889      48.700  33.980  71.120  1.00  0.00           H
ATOM   3779  CA  GLU A 889      49.470  32.570  69.840  1.00  0.00           C
ATOM   3780  HA  GLU A 889      49.740  32.400  68.810  1.00  0.00           H
ATOM   3781  CB  GLU A 889      50.720  32.160  70.740  1.00  0.00           C
ATOM   3782  HB1 GLU A 889      50.980  31.090  70.570  1.00  0.00           H
ATOM   3783  HB2 GLU A 889      50.330  32.130  71.780  1.00  0.00           H
ATOM   3784  CG  GLU A 889      51.920  33.070  70.580  1.00  0.00           C
ATOM   3785  HG1 GLU A 889      51.530  34.080  70.790  1.00  0.00           H
ATOM   3786  HG2 GLU A 889      52.250  33.020  69.530  1.00  0.00           H
ATOM   3787  CD  GLU A 889      53.060  32.750  71.460  1.00  0.00           C
ATOM   3788  OE1 GLU A 889      53.420  33.530  72.410  1.00  0.00           O
ATOM   3789  OE2 GLU A 889      53.840  31.760  71.200  1.00  0.00           O
ATOM   3790  C   GLU A 889      48.270  31.620  70.190  1.00  0.00           C
ATOM   3791  O   GLU A 889      47.730  31.810  71.270  1.00  0.00           O
ATOM   3792  N   LYS A 890      48.000  30.660  69.320  1.00  0.00           N
ATOM   3793  HN  LYS A 890      48.530  30.560  68.480  1.00  0.00           H
ATOM   3794  CA  LYS A 890      47.090  29.610  69.590  1.00  0.00           C
ATOM   3795  HA  LYS A 890      47.340  28.910  68.820  1.00  0.00           H
ATOM   3796  CB  LYS A 890      47.300  28.750  70.900  1.00  0.00           C
ATOM   3797  HB1 LYS A 890      46.420  28.100  71.100  1.00  0.00           H
ATOM   3798  HB2 LYS A 890      47.520  29.460  71.730  1.00  0.00           H
ATOM   3799  CG  LYS A 890      48.600  27.900  70.790  1.00  0.00           C
ATOM   3800  HG1 LYS A 890      49.390  28.460  70.260  1.00  0.00           H
ATOM   3801  HG2 LYS A 890      48.340  26.980  70.230  1.00  0.00           H
ATOM   3802  CD  LYS A 890      49.370  27.520  72.120  1.00  0.00           C
ATOM   3803  HD1 LYS A 890      50.080  26.760  71.750  1.00  0.00           H
ATOM   3804  HD2 LYS A 890      48.610  27.060  72.770  1.00  0.00           H
ATOM   3805  CE  LYS A 890      50.010  28.660  72.880  1.00  0.00           C
ATOM   3806  HE1 LYS A 890      49.440  29.020  73.760  1.00  0.00           H
ATOM   3807  HE2 LYS A 890      50.270  29.420  72.110  1.00  0.00           H
ATOM   3808  NZ  LYS A 890      51.390  28.270  73.320  1.00  0.00           N
ATOM   3809  HZ1 LYS A 890      52.010  28.430  72.500  1.00  0.00           H
ATOM   3810  HZ2 LYS A 890      51.400  27.250  73.560  1.00  0.00           H
ATOM   3811  HZ3 LYS A 890      51.760  28.820  74.120  1.00  0.00           H
ATOM   3812  C   LYS A 890      45.650  29.940  69.290  1.00  0.00           C
ATOM   3813  O   LYS A 890      44.710  29.640  70.080  1.00  0.00           O
ATOM   3814  N   PHE A 891      45.480  30.690  68.220  1.00  0.00           N
ATOM   3815  HN  PHE A 891      46.270  30.980  67.680  1.00  0.00           H
ATOM   3816  CA  PHE A 891      44.210  31.080  67.620  1.00  0.00           C
ATOM   3817  HA  PHE A 891      44.610  31.820  66.950  1.00  0.00           H
ATOM   3818  CB  PHE A 891      43.800  29.960  66.580  1.00  0.00           C
ATOM   3819  HB1 PHE A 891      43.510  29.030  67.100  1.00  0.00           H
ATOM   3820  HB2 PHE A 891      44.680  29.810  65.910  1.00  0.00           H
ATOM   3821  CG  PHE A 891      42.570  30.370  65.760  1.00  0.00           C
ATOM   3822  CD1 PHE A 891      41.400  29.570  65.750  1.00  0.00           C
ATOM   3823  HD1 PHE A 891      41.310  28.690  66.380  1.00  0.00           H
ATOM   3824  CE1 PHE A 891      40.300  29.920  65.020  1.00  0.00           C
ATOM   3825  HE1 PHE A 891      39.380  29.360  65.070  1.00  0.00           H
ATOM   3826  CZ  PHE A 891      40.320  31.000  64.210  1.00  0.00           C
ATOM   3827  HZ  PHE A 891      39.420  31.300  63.690  1.00  0.00           H
ATOM   3828  CD2 PHE A 891      42.600  31.490  64.930  1.00  0.00           C
ATOM   3829  HD2 PHE A 891      43.400  32.180  65.120  1.00  0.00           H
ATOM   3830  CE2 PHE A 891      41.400  31.840  64.210  1.00  0.00           C
ATOM   3831  HE2 PHE A 891      41.400  32.660  63.520  1.00  0.00           H
ATOM   3832  C   PHE A 891      43.280  31.950  68.450  1.00  0.00           C
ATOM   3833  O   PHE A 891      42.190  31.510  68.850  1.00  0.00           O
ATOM   3834  N   GLU A 892      43.620  33.210  68.880  1.00  0.00           N
ATOM   3835  HN  GLU A 892      44.540  33.450  68.550  1.00  0.00           H
ATOM   3836  CA  GLU A 892      42.850  34.200  69.590  1.00  0.00           C
ATOM   3837  HA  GLU A 892      41.820  33.970  69.350  1.00  0.00           H
ATOM   3838  CB  GLU A 892      43.210  34.350  71.130  1.00  0.00           C
ATOM   3839  HB1 GLU A 892      42.580  35.200  71.490  1.00  0.00           H
ATOM   3840  HB2 GLU A 892      44.240  34.750  71.250  1.00  0.00           H
ATOM   3841  CG  GLU A 892      42.940  33.080  71.950  1.00  0.00           C
ATOM   3842  HG1 GLU A 892      43.510  32.220  71.530  1.00  0.00           H
ATOM   3843  HG2 GLU A 892      41.840  33.040  71.910  1.00  0.00           H
ATOM   3844  CD  GLU A 892      43.290  33.340  73.350  1.00  0.00           C
ATOM   3845  OE1 GLU A 892      42.830  34.370  73.950  1.00  0.00           O
ATOM   3846  OE2 GLU A 892      43.920  32.410  74.020  1.00  0.00           O
ATOM   3847  C   GLU A 892      42.980  35.560  68.930  1.00  0.00           C
ATOM   3848  O   GLU A 892      43.990  35.720  68.260  1.00  0.00           O
ATOM   3849  N   PRO A 893      42.060  36.570  69.000  1.00  0.00           N
ATOM   3850  CD  PRO A 893      40.660  36.460  69.450  1.00  0.00           C
ATOM   3851  HD1 PRO A 893      40.630  36.340  70.560  1.00  0.00           H
ATOM   3852  HD2 PRO A 893      40.120  35.630  68.970  1.00  0.00           H
ATOM   3853  CA  PRO A 893      42.430  37.910  68.620  1.00  0.00           C
ATOM   3854  HA  PRO A 893      42.690  37.740  67.590  1.00  0.00           H
ATOM   3855  CB  PRO A 893      41.210  38.860  68.850  1.00  0.00           C
ATOM   3856  HB1 PRO A 893      40.940  39.480  67.970  1.00  0.00           H
ATOM   3857  HB2 PRO A 893      41.330  39.480  69.760  1.00  0.00           H
ATOM   3858  CG  PRO A 893      40.070  37.840  69.050  1.00  0.00           C
ATOM   3859  HG1 PRO A 893      39.240  38.200  69.690  1.00  0.00           H
ATOM   3860  HG2 PRO A 893      39.660  37.780  68.020  1.00  0.00           H
ATOM   3861  C   PRO A 893      43.710  38.500  69.200  1.00  0.00           C
ATOM   3862  O   PRO A 893      44.160  38.100  70.240  1.00  0.00           O
ATOM   3863  N   THR A 894      44.310  39.490  68.520  1.00  0.00           N
ATOM   3864  HN  THR A 894      43.940  39.780  67.650  1.00  0.00           H
ATOM   3865  CA  THR A 894      45.270  40.480  69.180  1.00  0.00           C
ATOM   3866  HA  THR A 894      46.130  39.960  69.570  1.00  0.00           H
ATOM   3867  CB  THR A 894      45.840  41.580  68.160  1.00  0.00           C
ATOM   3868  HB  THR A 894      44.990  42.050  67.620  1.00  0.00           H
ATOM   3869  OG1 THR A 894      46.670  40.930  67.190  1.00  0.00           O
ATOM   3870  HG1 THR A 894      46.190  41.030  66.370  1.00  0.00           H
ATOM   3871  CG2 THR A 894      46.730  42.690  68.870  1.00  0.00           C
ATOM   3872 HG21 THR A 894      46.150  43.460  69.430  1.00  0.00           H
ATOM   3873 HG22 THR A 894      47.380  43.250  68.150  1.00  0.00           H
ATOM   3874 HG23 THR A 894      47.490  42.320  69.590  1.00  0.00           H
ATOM   3875  C   THR A 894      44.630  41.270  70.260  1.00  0.00           C
ATOM   3876  O   THR A 894      45.230  41.560  71.250  1.00  0.00           O
ATOM   3877  N   HSD A 895      43.300  41.590  70.140  1.00  0.00           N
ATOM   3878  HN  HSD A 895      42.770  41.400  69.310  1.00  0.00           H
ATOM   3879  CA  HSD A 895      42.570  42.180  71.290  1.00  0.00           C
ATOM   3880  HA  HSD A 895      43.220  42.920  71.740  1.00  0.00           H
ATOM   3881  CB  HSD A 895      41.270  42.940  70.820  1.00  0.00           C
ATOM   3882  HB1 HSD A 895      40.590  42.260  70.280  1.00  0.00           H
ATOM   3883  HB2 HSD A 895      41.540  43.720  70.080  1.00  0.00           H
ATOM   3884  ND1 HSD A 895      40.560  44.950  72.080  1.00  0.00           N
ATOM   3885  HD1 HSD A 895      41.360  45.500  71.820  1.00  0.00           H
ATOM   3886  CG  HSD A 895      40.420  43.610  71.840  1.00  0.00           C
ATOM   3887  CE1 HSD A 895      39.450  45.390  72.670  1.00  0.00           C
ATOM   3888  HE1 HSD A 895      39.210  46.420  72.940  1.00  0.00           H
ATOM   3889  NE2 HSD A 895      38.600  44.410  72.790  1.00  0.00           N
ATOM   3890  CD2 HSD A 895      39.200  43.250  72.260  1.00  0.00           C
ATOM   3891  HD2 HSD A 895      38.620  42.330  72.290  1.00  0.00           H
ATOM   3892  C   HSD A 895      42.230  41.150  72.370  1.00  0.00           C
ATOM   3893  O   HSD A 895      41.990  39.980  72.100  1.00  0.00           O
ATOM   3894  N   PRO A 896      42.310  41.540  73.590  1.00  0.00           N
ATOM   3895  CD  PRO A 896      43.190  42.650  74.040  1.00  0.00           C
ATOM   3896  HD1 PRO A 896      42.810  43.650  73.770  1.00  0.00           H
ATOM   3897  HD2 PRO A 896      44.190  42.360  73.640  1.00  0.00           H
ATOM   3898  CA  PRO A 896      42.380  40.430  74.620  1.00  0.00           C
ATOM   3899  HA  PRO A 896      42.710  39.500  74.180  1.00  0.00           H
ATOM   3900  CB  PRO A 896      43.390  40.970  75.620  1.00  0.00           C
ATOM   3901  HB1 PRO A 896      44.340  40.500  75.300  1.00  0.00           H
ATOM   3902  HB2 PRO A 896      43.210  40.570  76.660  1.00  0.00           H
ATOM   3903  CG  PRO A 896      43.340  42.440  75.510  1.00  0.00           C
ATOM   3904  HG1 PRO A 896      42.510  42.810  76.140  1.00  0.00           H
ATOM   3905  HG2 PRO A 896      44.210  42.980  75.940  1.00  0.00           H
ATOM   3906  C   PRO A 896      41.020  40.270  75.280  1.00  0.00           C
ATOM   3907  O   PRO A 896      40.780  39.270  75.870  1.00  0.00           O
ATOM   3908  N   GLU A 897      40.170  41.250  75.160  1.00  0.00           N
ATOM   3909  HN  GLU A 897      40.420  41.950  74.510  1.00  0.00           H
ATOM   3910  CA  GLU A 897      39.090  41.430  76.160  1.00  0.00           C
ATOM   3911  HA  GLU A 897      39.330  41.100  77.160  1.00  0.00           H
ATOM   3912  CB  GLU A 897      38.580  42.870  76.180  1.00  0.00           C
ATOM   3913  HB1 GLU A 897      37.730  42.970  76.880  1.00  0.00           H
ATOM   3914  HB2 GLU A 897      38.250  43.090  75.130  1.00  0.00           H
ATOM   3915  CG  GLU A 897      39.670  43.800  76.610  1.00  0.00           C
ATOM   3916  HG1 GLU A 897      40.480  44.020  75.890  1.00  0.00           H
ATOM   3917  HG2 GLU A 897      40.190  43.400  77.510  1.00  0.00           H
ATOM   3918  CD  GLU A 897      39.100  45.140  77.020  1.00  0.00           C
ATOM   3919  OE1 GLU A 897      39.860  46.040  77.430  1.00  0.00           O
ATOM   3920  OE2 GLU A 897      37.850  45.370  77.070  1.00  0.00           O
ATOM   3921  C   GLU A 897      37.920  40.580  75.900  1.00  0.00           C
ATOM   3922  O   GLU A 897      37.100  40.200  76.750  1.00  0.00           O
ATOM   3923  N   ARG A 898      37.830  40.080  74.670  1.00  0.00           N
ATOM   3924  HN  ARG A 898      38.600  40.210  74.070  1.00  0.00           H
ATOM   3925  CA  ARG A 898      36.760  39.140  74.290  1.00  0.00           C
ATOM   3926  HA  ARG A 898      36.710  38.580  75.210  1.00  0.00           H
ATOM   3927  CB  ARG A 898      35.390  39.800  73.950  1.00  0.00           C
ATOM   3928  HB1 ARG A 898      34.800  39.970  74.880  1.00  0.00           H
ATOM   3929  HB2 ARG A 898      34.740  39.080  73.390  1.00  0.00           H
ATOM   3930  CG  ARG A 898      35.680  41.000  73.010  1.00  0.00           C
ATOM   3931  HG1 ARG A 898      36.400  41.730  73.450  1.00  0.00           H
ATOM   3932  HG2 ARG A 898      34.690  41.490  72.830  1.00  0.00           H
ATOM   3933  CD  ARG A 898      36.230  40.610  71.610  1.00  0.00           C
ATOM   3934  HD1 ARG A 898      35.510  39.920  71.130  1.00  0.00           H
ATOM   3935  HD2 ARG A 898      37.160  40.010  71.710  1.00  0.00           H
ATOM   3936  NE  ARG A 898      36.510  41.830  70.750  1.00  0.00           N
ATOM   3937  HE  ARG A 898      36.290  42.770  71.000  1.00  0.00           H
ATOM   3938  CZ  ARG A 898      36.930  41.630  69.520  1.00  0.00           C
ATOM   3939  NH1 ARG A 898      37.060  40.410  69.010  1.00  0.00           N
ATOM   3940 HH11 ARG A 898      37.350  40.420  68.050  1.00  0.00           H
ATOM   3941 HH12 ARG A 898      37.210  39.580  69.520  1.00  0.00           H
ATOM   3942  NH2 ARG A 898      37.330  42.710  68.810  1.00  0.00           N
ATOM   3943 HH21 ARG A 898      37.800  42.500  67.950  1.00  0.00           H
ATOM   3944 HH22 ARG A 898      37.220  43.640  69.170  1.00  0.00           H
ATOM   3945  C   ARG A 898      37.160  38.020  73.280  1.00  0.00           C
ATOM   3946  O   ARG A 898      38.280  37.960  72.730  1.00  0.00           O
ATOM   3947  N   GLY A 899      36.280  37.050  73.060  1.00  0.00           N
ATOM   3948  HN  GLY A 899      35.530  36.880  73.690  1.00  0.00           H
ATOM   3949  CA  GLY A 899      36.370  36.160  71.960  1.00  0.00           C
ATOM   3950  HA1 GLY A 899      35.580  35.410  71.940  1.00  0.00           H
ATOM   3951  HA2 GLY A 899      37.300  35.650  72.140  1.00  0.00           H
ATOM   3952  C   GLY A 899      36.400  36.640  70.540  1.00  0.00           C
ATOM   3953  O   GLY A 899      36.350  37.780  70.240  1.00  0.00           O
ATOM   3954  N   TRP A 900      36.420  35.800  69.540  1.00  0.00           N
ATOM   3955  HN  TRP A 900      36.640  34.870  69.840  1.00  0.00           H
ATOM   3956  CA  TRP A 900      36.460  36.160  68.170  1.00  0.00           C
ATOM   3957  HA  TRP A 900      37.220  36.900  68.020  1.00  0.00           H
ATOM   3958  CB  TRP A 900      36.750  34.950  67.200  1.00  0.00           C
ATOM   3959  HB1 TRP A 900      36.500  35.240  66.150  1.00  0.00           H
ATOM   3960  HB2 TRP A 900      36.070  34.080  67.360  1.00  0.00           H
ATOM   3961  CG  TRP A 900      38.150  34.460  67.200  1.00  0.00           C
ATOM   3962  CD1 TRP A 900      38.730  33.350  67.810  1.00  0.00           C
ATOM   3963  HD1 TRP A 900      38.280  32.770  68.610  1.00  0.00           H
ATOM   3964  NE1 TRP A 900      40.090  33.320  67.510  1.00  0.00           N
ATOM   3965  HE1 TRP A 900      40.700  32.630  67.830  1.00  0.00           H
ATOM   3966  CE2 TRP A 900      40.400  34.320  66.630  1.00  0.00           C
ATOM   3967  CD2 TRP A 900      39.220  35.090  66.460  1.00  0.00           C
ATOM   3968  CE3 TRP A 900      39.260  36.180  65.640  1.00  0.00           C
ATOM   3969  HE3 TRP A 900      38.410  36.820  65.490  1.00  0.00           H
ATOM   3970  CZ3 TRP A 900      40.490  36.640  65.240  1.00  0.00           C
ATOM   3971  HZ3 TRP A 900      40.590  37.540  64.660  1.00  0.00           H
ATOM   3972  CZ2 TRP A 900      41.620  34.680  66.020  1.00  0.00           C
ATOM   3973  HZ2 TRP A 900      42.460  34.010  65.970  1.00  0.00           H
ATOM   3974  CH2 TRP A 900      41.620  35.840  65.280  1.00  0.00           C
ATOM   3975  HH2 TRP A 900      42.480  36.050  64.660  1.00  0.00           H
ATOM   3976  C   TRP A 900      35.190  36.950  67.740  1.00  0.00           C
ATOM   3977  O   TRP A 900      35.190  37.700  66.770  1.00  0.00           O
ATOM   3978  N   ILE A 901      34.010  36.750  68.360  1.00  0.00           N
ATOM   3979  HN  ILE A 901      33.850  36.150  69.150  1.00  0.00           H
ATOM   3980  CA  ILE A 901      32.780  37.440  68.020  1.00  0.00           C
ATOM   3981  HA  ILE A 901      32.750  37.670  66.970  1.00  0.00           H
ATOM   3982  CB  ILE A 901      31.520  36.610  68.190  1.00  0.00           C
ATOM   3983  HB  ILE A 901      31.620  35.620  67.680  1.00  0.00           H
ATOM   3984  CG2 ILE A 901      31.310  36.230  69.660  1.00  0.00           C
ATOM   3985 HG21 ILE A 901      31.030  37.080  70.330  1.00  0.00           H
ATOM   3986 HG22 ILE A 901      32.280  35.860  70.070  1.00  0.00           H
ATOM   3987 HG23 ILE A 901      30.570  35.420  69.710  1.00  0.00           H
ATOM   3988  CG1 ILE A 901      30.190  37.340  67.710  1.00  0.00           C
ATOM   3989 HG11 ILE A 901      30.230  38.380  68.120  1.00  0.00           H
ATOM   3990 HG12 ILE A 901      29.330  36.690  67.940  1.00  0.00           H
ATOM   3991  CD  ILE A 901      30.170  37.570  66.200  1.00  0.00           C
ATOM   3992  HD1 ILE A 901      29.930  36.630  65.670  1.00  0.00           H
ATOM   3993  HD2 ILE A 901      31.140  37.950  65.800  1.00  0.00           H
ATOM   3994  HD3 ILE A 901      29.460  38.390  65.930  1.00  0.00           H
ATOM   3995  C   ILE A 901      32.790  38.910  68.530  1.00  0.00           C
ATOM   3996  O   ILE A 901      32.790  39.160  69.700  1.00  0.00           O
ATOM   3997  N   ILE A 902      32.790  39.890  67.590  1.00  0.00           N
ATOM   3998  HN  ILE A 902      32.660  39.690  66.630  1.00  0.00           H
ATOM   3999  CA  ILE A 902      32.740  41.290  67.990  1.00  0.00           C
ATOM   4000  HA  ILE A 902      32.800  41.310  69.070  1.00  0.00           H
ATOM   4001  CB  ILE A 902      33.900  42.120  67.570  1.00  0.00           C
ATOM   4002  HB  ILE A 902      34.690  41.720  68.230  1.00  0.00           H
ATOM   4003  CG2 ILE A 902      34.320  41.790  66.100  1.00  0.00           C
ATOM   4004 HG21 ILE A 902      33.480  42.030  65.410  1.00  0.00           H
ATOM   4005 HG22 ILE A 902      34.590  40.710  66.070  1.00  0.00           H
ATOM   4006 HG23 ILE A 902      35.280  42.300  65.860  1.00  0.00           H
ATOM   4007  CG1 ILE A 902      33.750  43.650  67.810  1.00  0.00           C
ATOM   4008 HG11 ILE A 902      33.120  44.170  67.050  1.00  0.00           H
ATOM   4009 HG12 ILE A 902      34.750  44.120  67.660  1.00  0.00           H
ATOM   4010  CD  ILE A 902      33.310  44.050  69.210  1.00  0.00           C
ATOM   4011  HD1 ILE A 902      34.090  43.650  69.870  1.00  0.00           H
ATOM   4012  HD2 ILE A 902      32.350  43.540  69.430  1.00  0.00           H
ATOM   4013  HD3 ILE A 902      33.170  45.150  69.290  1.00  0.00           H
ATOM   4014  C   ILE A 902      31.420  41.830  67.560  1.00  0.00           C
ATOM   4015  O   ILE A 902      31.230  42.020  66.320  1.00  0.00           O
ATOM   4016  N   SER A 903      30.480  41.990  68.520  1.00  0.00           N
ATOM   4017  HN  SER A 903      30.750  41.770  69.450  1.00  0.00           H
ATOM   4018  CA  SER A 903      29.110  42.450  68.390  1.00  0.00           C
ATOM   4019  HA  SER A 903      28.640  41.590  67.910  1.00  0.00           H
ATOM   4020  CB  SER A 903      28.370  42.590  69.720  1.00  0.00           C
ATOM   4021  HB1 SER A 903      28.270  43.690  69.880  1.00  0.00           H
ATOM   4022  HB2 SER A 903      28.950  42.030  70.490  1.00  0.00           H
ATOM   4023  OG  SER A 903      27.160  41.920  69.650  1.00  0.00           O
ATOM   4024  HG1 SER A 903      26.490  42.590  69.850  1.00  0.00           H
ATOM   4025  C   SER A 903      28.880  43.640  67.450  1.00  0.00           C
ATOM   4026  O   SER A 903      29.560  44.660  67.580  1.00  0.00           O
ATOM   4027  N   PRO A 904      28.000  43.540  66.380  1.00  0.00           N
ATOM   4028  CD  PRO A 904      27.430  42.310  65.940  1.00  0.00           C
ATOM   4029  HD1 PRO A 904      26.750  41.950  66.740  1.00  0.00           H
ATOM   4030  HD2 PRO A 904      28.280  41.620  65.770  1.00  0.00           H
ATOM   4031  CA  PRO A 904      27.350  44.730  65.770  1.00  0.00           C
ATOM   4032  HA  PRO A 904      28.120  45.230  65.210  1.00  0.00           H
ATOM   4033  CB  PRO A 904      26.350  44.130  64.820  1.00  0.00           C
ATOM   4034  HB1 PRO A 904      26.510  44.500  63.790  1.00  0.00           H
ATOM   4035  HB2 PRO A 904      25.300  44.280  65.140  1.00  0.00           H
ATOM   4036  CG  PRO A 904      26.720  42.640  64.640  1.00  0.00           C
ATOM   4037  HG1 PRO A 904      25.830  42.070  64.260  1.00  0.00           H
ATOM   4038  HG2 PRO A 904      27.490  42.490  63.860  1.00  0.00           H
ATOM   4039  C   PRO A 904      26.620  45.700  66.790  1.00  0.00           C
ATOM   4040  O   PRO A 904      26.030  45.190  67.750  1.00  0.00           O
ATOM   4041  N   LEU A 905      26.840  47.000  66.640  1.00  0.00           N
ATOM   4042  HN  LEU A 905      27.450  47.280  65.910  1.00  0.00           H
ATOM   4043  CA  LEU A 905      26.220  48.040  67.390  1.00  0.00           C
ATOM   4044  HA  LEU A 905      26.430  48.930  66.810  1.00  0.00           H
ATOM   4045  CB  LEU A 905      24.680  48.010  67.500  1.00  0.00           C
ATOM   4046  HB1 LEU A 905      24.390  47.050  68.000  1.00  0.00           H
ATOM   4047  HB2 LEU A 905      24.320  47.850  66.460  1.00  0.00           H
ATOM   4048  CG  LEU A 905      23.990  49.200  68.090  1.00  0.00           C
ATOM   4049  HG  LEU A 905      24.310  49.320  69.150  1.00  0.00           H
ATOM   4050  CD1 LEU A 905      24.380  50.460  67.220  1.00  0.00           C
ATOM   4051 HD11 LEU A 905      25.480  50.590  67.360  1.00  0.00           H
ATOM   4052 HD12 LEU A 905      23.740  51.220  67.700  1.00  0.00           H
ATOM   4053 HD13 LEU A 905      24.250  50.350  66.120  1.00  0.00           H
ATOM   4054  CD2 LEU A 905      22.500  48.880  68.210  1.00  0.00           C
ATOM   4055 HD21 LEU A 905      22.110  48.740  67.180  1.00  0.00           H
ATOM   4056 HD22 LEU A 905      21.980  49.800  68.570  1.00  0.00           H
ATOM   4057 HD23 LEU A 905      22.240  48.050  68.890  1.00  0.00           H
ATOM   4058  C   LEU A 905      26.860  48.270  68.790  1.00  0.00           C
ATOM   4059  O   LEU A 905      26.840  49.380  69.290  1.00  0.00           O
ATOM   4060  N   GLY A 906      27.410  47.210  69.470  1.00  0.00           N
ATOM   4061  HN  GLY A 906      27.440  46.330  69.000  1.00  0.00           H
ATOM   4062  CA  GLY A 906      27.660  47.200  70.850  1.00  0.00           C
ATOM   4063  HA1 GLY A 906      28.530  47.820  70.970  1.00  0.00           H
ATOM   4064  HA2 GLY A 906      27.770  46.160  71.130  1.00  0.00           H
ATOM   4065  C   GLY A 906      26.420  47.540  71.690  1.00  0.00           C
ATOM   4066  O   GLY A 906      25.320  47.050  71.350  1.00  0.00           O
ATOM   4067  N   ASP A 907      26.460  48.440  72.700  1.00  0.00           N
ATOM   4068  HN  ASP A 907      27.350  48.790  72.980  1.00  0.00           H
ATOM   4069  CA  ASP A 907      25.390  48.850  73.560  1.00  0.00           C
ATOM   4070  HA  ASP A 907      24.620  48.090  73.480  1.00  0.00           H
ATOM   4071  CB  ASP A 907      25.840  48.940  75.050  1.00  0.00           C
ATOM   4072  HB1 ASP A 907      24.940  49.310  75.590  1.00  0.00           H
ATOM   4073  HB2 ASP A 907      26.650  49.690  75.210  1.00  0.00           H
ATOM   4074  CG  ASP A 907      26.180  47.640  75.620  1.00  0.00           C
ATOM   4075  OD1 ASP A 907      25.560  46.630  75.330  1.00  0.00           O
ATOM   4076  OD2 ASP A 907      26.940  47.650  76.610  1.00  0.00           O
ATOM   4077  C   ASP A 907      24.750  50.180  73.090  1.00  0.00           C
ATOM   4078  O   ASP A 907      23.840  50.730  73.720  1.00  0.00           O
ATOM   4079  N   ASN A 908      25.300  50.780  72.000  1.00  0.00           N
ATOM   4080  HN  ASN A 908      25.970  50.330  71.420  1.00  0.00           H
ATOM   4081  CA  ASN A 908      24.810  52.030  71.520  1.00  0.00           C
ATOM   4082  HA  ASN A 908      25.010  52.740  72.310  1.00  0.00           H
ATOM   4083  CB  ASN A 908      25.580  52.700  70.310  1.00  0.00           C
ATOM   4084  HB1 ASN A 908      25.230  53.720  70.070  1.00  0.00           H
ATOM   4085  HB2 ASN A 908      25.440  52.100  69.380  1.00  0.00           H
ATOM   4086  CG  ASN A 908      27.100  52.860  70.610  1.00  0.00           C
ATOM   4087  OD1 ASN A 908      27.550  53.690  71.380  1.00  0.00           O
ATOM   4088  ND2 ASN A 908      27.890  51.890  70.100  1.00  0.00           N
ATOM   4089 HD21 ASN A 908      28.880  51.930  70.180  1.00  0.00           H
ATOM   4090 HD22 ASN A 908      27.510  51.110  69.610  1.00  0.00           H
ATOM   4091  C   ASN A 908      23.270  52.010  71.190  1.00  0.00           C
ATOM   4092  O   ASN A 908      22.800  50.980  70.710  1.00  0.00           O
ATOM   4093  N   PRO A 909      22.450  53.110  71.330  1.00  0.00           N
ATOM   4094  CD  PRO A 909      22.920  54.370  71.880  1.00  0.00           C
ATOM   4095  HD1 PRO A 909      23.510  54.810  71.050  1.00  0.00           H
ATOM   4096  HD2 PRO A 909      23.620  54.260  72.740  1.00  0.00           H
ATOM   4097  CA  PRO A 909      21.150  53.270  70.590  1.00  0.00           C
ATOM   4098  HA  PRO A 909      20.480  52.610  71.130  1.00  0.00           H
ATOM   4099  CB  PRO A 909      20.760  54.750  70.950  1.00  0.00           C
ATOM   4100  HB1 PRO A 909      19.710  54.810  71.300  1.00  0.00           H
ATOM   4101  HB2 PRO A 909      20.950  55.430  70.100  1.00  0.00           H
ATOM   4102  CG  PRO A 909      21.770  55.220  72.060  1.00  0.00           C
ATOM   4103  HG1 PRO A 909      21.910  56.310  71.880  1.00  0.00           H
ATOM   4104  HG2 PRO A 909      21.260  55.010  73.020  1.00  0.00           H
ATOM   4105  C   PRO A 909      21.050  53.010  69.140  1.00  0.00           C
ATOM   4106  O   PRO A 909      22.020  53.000  68.370  1.00  0.00           O
ATOM   4107  N   TRP A 910      19.830  52.620  68.640  1.00  0.00           N
ATOM   4108  HN  TRP A 910      19.070  52.450  69.260  1.00  0.00           H
ATOM   4109  CA  TRP A 910      19.610  52.230  67.220  1.00  0.00           C
ATOM   4110  HA  TRP A 910      20.200  51.350  66.980  1.00  0.00           H
ATOM   4111  CB  TRP A 910      18.170  51.710  67.060  1.00  0.00           C
ATOM   4112  HB1 TRP A 910      18.130  51.280  66.040  1.00  0.00           H
ATOM   4113  HB2 TRP A 910      17.350  52.470  67.130  1.00  0.00           H
ATOM   4114  CG  TRP A 910      17.740  50.730  68.100  1.00  0.00           C
ATOM   4115  CD1 TRP A 910      17.060  51.060  69.260  1.00  0.00           C
ATOM   4116  HD1 TRP A 910      16.590  52.020  69.420  1.00  0.00           H
ATOM   4117  NE1 TRP A 910      16.820  49.920  69.930  1.00  0.00           N
ATOM   4118  HE1 TRP A 910      16.190  49.690  70.630  1.00  0.00           H
ATOM   4119  CE2 TRP A 910      17.350  48.840  69.280  1.00  0.00           C
ATOM   4120  CD2 TRP A 910      17.970  49.360  68.090  1.00  0.00           C
ATOM   4121  CE3 TRP A 910      18.640  48.500  67.190  1.00  0.00           C
ATOM   4122  HE3 TRP A 910      19.190  48.750  66.290  1.00  0.00           H
ATOM   4123  CZ3 TRP A 910      18.650  47.160  67.560  1.00  0.00           C
ATOM   4124  HZ3 TRP A 910      19.110  46.470  66.860  1.00  0.00           H
ATOM   4125  CZ2 TRP A 910      17.450  47.510  69.630  1.00  0.00           C
ATOM   4126  HZ2 TRP A 910      17.090  47.110  70.560  1.00  0.00           H
ATOM   4127  CH2 TRP A 910      18.150  46.690  68.730  1.00  0.00           C
ATOM   4128  HH2 TRP A 910      18.160  45.630  68.920  1.00  0.00           H
ATOM   4129  C   TRP A 910      19.780  53.380  66.240  1.00  0.00           C
ATOM   4130  O   TRP A 910      20.220  53.180  65.130  1.00  0.00           O
ATOM   4131  N   TRP A 911      19.480  54.630  66.610  1.00  0.00           N
ATOM   4132  HN  TRP A 911      18.930  54.720  67.430  1.00  0.00           H
ATOM   4133  CA  TRP A 911      19.570  55.810  65.760  1.00  0.00           C
ATOM   4134  HA  TRP A 911      18.980  55.690  64.860  1.00  0.00           H
ATOM   4135  CB  TRP A 911      19.020  57.030  66.560  1.00  0.00           C
ATOM   4136  HB1 TRP A 911      18.040  56.830  67.030  1.00  0.00           H
ATOM   4137  HB2 TRP A 911      18.840  57.830  65.810  1.00  0.00           H
ATOM   4138  CG  TRP A 911      19.760  57.670  67.670  1.00  0.00           C
ATOM   4139  CD1 TRP A 911      19.530  57.550  69.000  1.00  0.00           C
ATOM   4140  HD1 TRP A 911      18.840  56.810  69.370  1.00  0.00           H
ATOM   4141  NE1 TRP A 911      20.450  58.290  69.660  1.00  0.00           N
ATOM   4142  HE1 TRP A 911      20.400  58.530  70.600  1.00  0.00           H
ATOM   4143  CE2 TRP A 911      21.250  58.950  68.780  1.00  0.00           C
ATOM   4144  CD2 TRP A 911      20.850  58.630  67.480  1.00  0.00           C
ATOM   4145  CE3 TRP A 911      21.460  59.270  66.370  1.00  0.00           C
ATOM   4146  HE3 TRP A 911      21.090  58.920  65.410  1.00  0.00           H
ATOM   4147  CZ3 TRP A 911      22.620  59.990  66.650  1.00  0.00           C
ATOM   4148  HZ3 TRP A 911      23.230  60.420  65.870  1.00  0.00           H
ATOM   4149  CZ2 TRP A 911      22.230  59.820  69.000  1.00  0.00           C
ATOM   4150  HZ2 TRP A 911      22.510  60.130  70.000  1.00  0.00           H
ATOM   4151  CH2 TRP A 911      22.990  60.300  67.910  1.00  0.00           C
ATOM   4152  HH2 TRP A 911      23.830  60.940  68.120  1.00  0.00           H
ATOM   4153  C   TRP A 911      21.010  56.010  65.270  1.00  0.00           C
ATOM   4154  O   TRP A 911      21.250  56.340  64.140  1.00  0.00           O
ATOM   4155  N   THR A 912      21.920  55.750  66.290  1.00  0.00           N
ATOM   4156  HN  THR A 912      21.520  55.610  67.190  1.00  0.00           H
ATOM   4157  CA  THR A 912      23.310  55.820  66.080  1.00  0.00           C
ATOM   4158  HA  THR A 912      23.600  56.810  65.750  1.00  0.00           H
ATOM   4159  CB  THR A 912      24.260  55.620  67.310  1.00  0.00           C
ATOM   4160  HB  THR A 912      25.240  55.890  66.860  1.00  0.00           H
ATOM   4161  OG1 THR A 912      24.420  54.260  67.660  1.00  0.00           O
ATOM   4162  HG1 THR A 912      23.530  53.940  67.860  1.00  0.00           H
ATOM   4163  CG2 THR A 912      23.940  56.460  68.510  1.00  0.00           C
ATOM   4164 HG21 THR A 912      23.790  57.510  68.160  1.00  0.00           H
ATOM   4165 HG22 THR A 912      24.820  56.370  69.180  1.00  0.00           H
ATOM   4166 HG23 THR A 912      23.030  56.020  68.980  1.00  0.00           H
ATOM   4167  C   THR A 912      23.810  54.870  64.990  1.00  0.00           C
ATOM   4168  O   THR A 912      24.660  55.240  64.200  1.00  0.00           O
ATOM   4169  N   LEU A 913      23.200  53.660  64.850  1.00  0.00           N
ATOM   4170  HN  LEU A 913      22.430  53.460  65.440  1.00  0.00           H
ATOM   4171  CA  LEU A 913      23.440  52.760  63.730  1.00  0.00           C
ATOM   4172  HA  LEU A 913      24.470  52.470  63.570  1.00  0.00           H
ATOM   4173  CB  LEU A 913      22.610  51.430  63.890  1.00  0.00           C
ATOM   4174  HB1 LEU A 913      21.530  51.720  63.880  1.00  0.00           H
ATOM   4175  HB2 LEU A 913      22.710  50.930  64.880  1.00  0.00           H
ATOM   4176  CG  LEU A 913      22.740  50.360  62.760  1.00  0.00           C
ATOM   4177  HG  LEU A 913      22.750  50.880  61.770  1.00  0.00           H
ATOM   4178  CD1 LEU A 913      23.970  49.540  62.840  1.00  0.00           C
ATOM   4179 HD11 LEU A 913      24.890  50.140  62.720  1.00  0.00           H
ATOM   4180 HD12 LEU A 913      24.130  48.880  61.960  1.00  0.00           H
ATOM   4181 HD13 LEU A 913      24.040  48.850  63.710  1.00  0.00           H
ATOM   4182  CD2 LEU A 913      21.560  49.340  62.780  1.00  0.00           C
ATOM   4183 HD21 LEU A 913      20.630  49.710  62.310  1.00  0.00           H
ATOM   4184 HD22 LEU A 913      21.380  49.000  63.820  1.00  0.00           H
ATOM   4185 HD23 LEU A 913      21.750  48.410  62.200  1.00  0.00           H
ATOM   4186  C   LEU A 913      23.060  53.380  62.400  1.00  0.00           C
ATOM   4187  O   LEU A 913      23.850  53.220  61.400  1.00  0.00           O
ATOM   4188  N   LEU A 914      21.890  54.030  62.300  1.00  0.00           N
ATOM   4189  HN  LEU A 914      21.280  54.070  63.090  1.00  0.00           H
ATOM   4190  CA  LEU A 914      21.300  54.750  61.160  1.00  0.00           C
ATOM   4191  HA  LEU A 914      21.190  54.160  60.260  1.00  0.00           H
ATOM   4192  CB  LEU A 914      19.840  55.100  61.490  1.00  0.00           C
ATOM   4193  HB1 LEU A 914      19.480  55.990  60.930  1.00  0.00           H
ATOM   4194  HB2 LEU A 914      19.700  55.340  62.560  1.00  0.00           H
ATOM   4195  CG  LEU A 914      18.750  54.060  61.270  1.00  0.00           C
ATOM   4196  HG  LEU A 914      18.920  53.210  61.950  1.00  0.00           H
ATOM   4197  CD1 LEU A 914      17.360  54.690  61.640  1.00  0.00           C
ATOM   4198 HD11 LEU A 914      17.350  54.560  62.750  1.00  0.00           H
ATOM   4199 HD12 LEU A 914      16.460  54.090  61.360  1.00  0.00           H
ATOM   4200 HD13 LEU A 914      17.320  55.740  61.290  1.00  0.00           H
ATOM   4201  CD2 LEU A 914      18.650  53.590  59.850  1.00  0.00           C
ATOM   4202 HD21 LEU A 914      18.550  54.410  59.100  1.00  0.00           H
ATOM   4203 HD22 LEU A 914      17.740  52.970  59.740  1.00  0.00           H
ATOM   4204 HD23 LEU A 914      19.560  53.000  59.620  1.00  0.00           H
ATOM   4205  C   LEU A 914      22.270  55.880  60.710  1.00  0.00           C
ATOM   4206  O   LEU A 914      22.530  56.070  59.550  1.00  0.00           O
ATOM   4207  N   ILE A 915      22.830  56.730  61.560  1.00  0.00           N
ATOM   4208  HN  ILE A 915      22.630  56.570  62.530  1.00  0.00           H
ATOM   4209  CA  ILE A 915      23.820  57.750  61.230  1.00  0.00           C
ATOM   4210  HA  ILE A 915      23.540  58.210  60.300  1.00  0.00           H
ATOM   4211  CB  ILE A 915      23.840  58.860  62.270  1.00  0.00           C
ATOM   4212  HB  ILE A 915      24.190  58.360  63.210  1.00  0.00           H
ATOM   4213  CG2 ILE A 915      24.850  59.960  62.000  1.00  0.00           C
ATOM   4214 HG21 ILE A 915      24.780  60.300  60.950  1.00  0.00           H
ATOM   4215 HG22 ILE A 915      25.880  59.630  62.250  1.00  0.00           H
ATOM   4216 HG23 ILE A 915      24.630  60.900  62.550  1.00  0.00           H
ATOM   4217  CG1 ILE A 915      22.450  59.500  62.620  1.00  0.00           C
ATOM   4218 HG11 ILE A 915      22.610  60.380  63.280  1.00  0.00           H
ATOM   4219 HG12 ILE A 915      21.940  58.760  63.270  1.00  0.00           H
ATOM   4220  CD  ILE A 915      21.590  60.060  61.560  1.00  0.00           C
ATOM   4221  HD1 ILE A 915      20.620  60.350  62.020  1.00  0.00           H
ATOM   4222  HD2 ILE A 915      21.260  59.260  60.860  1.00  0.00           H
ATOM   4223  HD3 ILE A 915      22.020  60.960  61.070  1.00  0.00           H
ATOM   4224  C   ILE A 915      25.160  57.170  60.920  1.00  0.00           C
ATOM   4225  O   ILE A 915      25.930  57.700  60.040  1.00  0.00           O
ATOM   4226  N   ALA A 916      25.490  55.950  61.450  1.00  0.00           N
ATOM   4227  HN  ALA A 916      25.040  55.620  62.280  1.00  0.00           H
ATOM   4228  CA  ALA A 916      26.800  55.300  61.130  1.00  0.00           C
ATOM   4229  HA  ALA A 916      27.610  56.010  61.100  1.00  0.00           H
ATOM   4230  CB  ALA A 916      27.020  54.090  62.100  1.00  0.00           C
ATOM   4231  HB1 ALA A 916      27.150  54.470  63.130  1.00  0.00           H
ATOM   4232  HB2 ALA A 916      27.870  53.410  61.850  1.00  0.00           H
ATOM   4233  HB3 ALA A 916      26.120  53.440  62.120  1.00  0.00           H
ATOM   4234  C   ALA A 916      26.830  54.700  59.740  1.00  0.00           C
ATOM   4235  O   ALA A 916      27.850  54.360  59.170  1.00  0.00           O
ATOM   4236  N   ALA A 917      25.590  54.640  59.040  1.00  0.00           N
ATOM   4237  HN  ALA A 917      24.730  54.980  59.430  1.00  0.00           H
ATOM   4238  CA  ALA A 917      25.400  54.200  57.750  1.00  0.00           C
ATOM   4239  HA  ALA A 917      25.720  53.190  57.560  1.00  0.00           H
ATOM   4240  CB  ALA A 917      23.900  54.090  57.290  1.00  0.00           C
ATOM   4241  HB1 ALA A 917      23.870  53.890  56.200  1.00  0.00           H
ATOM   4242  HB2 ALA A 917      23.340  55.050  57.390  1.00  0.00           H
ATOM   4243  HB3 ALA A 917      23.350  53.270  57.770  1.00  0.00           H
ATOM   4244  C   ALA A 917      26.140  55.160  56.770  1.00  0.00           C
ATOM   4245  O   ALA A 917      26.630  54.830  55.720  1.00  0.00           O
ATOM   4246  N   ILE A 918      26.310  56.480  57.070  1.00  0.00           N
ATOM   4247  HN  ILE A 918      25.940  56.940  57.870  1.00  0.00           H
ATOM   4248  CA  ILE A 918      27.050  57.490  56.300  1.00  0.00           C
ATOM   4249  HA  ILE A 918      26.560  57.390  55.340  1.00  0.00           H
ATOM   4250  CB  ILE A 918      26.820  58.960  56.710  1.00  0.00           C
ATOM   4251  HB  ILE A 918      27.110  59.110  57.770  1.00  0.00           H
ATOM   4252  CG2 ILE A 918      27.610  59.960  55.750  1.00  0.00           C
ATOM   4253 HG21 ILE A 918      27.310  59.850  54.680  1.00  0.00           H
ATOM   4254 HG22 ILE A 918      28.710  59.950  55.770  1.00  0.00           H
ATOM   4255 HG23 ILE A 918      27.310  61.000  55.980  1.00  0.00           H
ATOM   4256  CG1 ILE A 918      25.310  59.210  56.670  1.00  0.00           C
ATOM   4257 HG11 ILE A 918      24.910  58.610  57.510  1.00  0.00           H
ATOM   4258 HG12 ILE A 918      24.760  58.920  55.750  1.00  0.00           H
ATOM   4259  CD  ILE A 918      24.920  60.620  57.120  1.00  0.00           C
ATOM   4260  HD1 ILE A 918      23.840  60.800  57.310  1.00  0.00           H
ATOM   4261  HD2 ILE A 918      25.300  61.410  56.450  1.00  0.00           H
ATOM   4262  HD3 ILE A 918      25.460  60.750  58.090  1.00  0.00           H
ATOM   4263  C   ILE A 918      28.550  57.230  56.060  1.00  0.00           C
ATOM   4264  O   ILE A 918      29.030  57.220  54.910  1.00  0.00           O
ATOM   4265  N   PRO A 919      29.380  56.970  57.130  1.00  0.00           N
ATOM   4266  CD  PRO A 919      29.060  57.440  58.500  1.00  0.00           C
ATOM   4267  HD1 PRO A 919      28.110  57.060  58.930  1.00  0.00           H
ATOM   4268  HD2 PRO A 919      29.170  58.550  58.440  1.00  0.00           H
ATOM   4269  CA  PRO A 919      30.830  56.870  56.920  1.00  0.00           C
ATOM   4270  HA  PRO A 919      31.170  57.610  56.200  1.00  0.00           H
ATOM   4271  CB  PRO A 919      31.460  57.070  58.370  1.00  0.00           C
ATOM   4272  HB1 PRO A 919      31.910  58.090  58.470  1.00  0.00           H
ATOM   4273  HB2 PRO A 919      32.200  56.260  58.580  1.00  0.00           H
ATOM   4274  CG  PRO A 919      30.250  56.850  59.290  1.00  0.00           C
ATOM   4275  HG1 PRO A 919      29.990  55.790  59.450  1.00  0.00           H
ATOM   4276  HG2 PRO A 919      30.320  57.370  60.270  1.00  0.00           H
ATOM   4277  C   PRO A 919      31.070  55.460  56.300  1.00  0.00           C
ATOM   4278  O   PRO A 919      32.180  55.260  55.780  1.00  0.00           O
ATOM   4279  N   ALA A 920      30.180  54.440  56.390  1.00  0.00           N
ATOM   4280  HN  ALA A 920      29.420  54.660  57.010  1.00  0.00           H
ATOM   4281  CA  ALA A 920      30.110  53.200  55.640  1.00  0.00           C
ATOM   4282  HA  ALA A 920      31.080  52.730  55.750  1.00  0.00           H
ATOM   4283  CB  ALA A 920      28.940  52.280  56.110  1.00  0.00           C
ATOM   4284  HB1 ALA A 920      28.010  52.600  55.610  1.00  0.00           H
ATOM   4285  HB2 ALA A 920      28.780  52.370  57.200  1.00  0.00           H
ATOM   4286  HB3 ALA A 920      29.270  51.250  55.860  1.00  0.00           H
ATOM   4287  C   ALA A 920      29.780  53.520  54.200  1.00  0.00           C
ATOM   4288  O   ALA A 920      30.390  52.970  53.280  1.00  0.00           O
ATOM   4289  N   LEU A 921      28.830  54.430  53.930  1.00  0.00           N
ATOM   4290  HN  LEU A 921      28.240  54.880  54.610  1.00  0.00           H
ATOM   4291  CA  LEU A 921      28.700  54.980  52.640  1.00  0.00           C
ATOM   4292  HA  LEU A 921      28.390  54.070  52.150  1.00  0.00           H
ATOM   4293  CB  LEU A 921      27.400  55.810  52.530  1.00  0.00           C
ATOM   4294  HB1 LEU A 921      27.580  56.670  53.220  1.00  0.00           H
ATOM   4295  HB2 LEU A 921      26.540  55.200  52.870  1.00  0.00           H
ATOM   4296  CG  LEU A 921      27.200  56.480  51.090  1.00  0.00           C
ATOM   4297  HG  LEU A 921      28.130  57.020  50.820  1.00  0.00           H
ATOM   4298  CD1 LEU A 921      26.870  55.480  50.000  1.00  0.00           C
ATOM   4299 HD11 LEU A 921      26.520  55.920  49.050  1.00  0.00           H
ATOM   4300 HD12 LEU A 921      26.080  54.780  50.310  1.00  0.00           H
ATOM   4301 HD13 LEU A 921      27.780  54.870  49.870  1.00  0.00           H
ATOM   4302  CD2 LEU A 921      26.040  57.480  51.290  1.00  0.00           C
ATOM   4303 HD21 LEU A 921      25.000  57.090  51.340  1.00  0.00           H
ATOM   4304 HD22 LEU A 921      26.000  58.030  50.330  1.00  0.00           H
ATOM   4305 HD23 LEU A 921      26.270  58.240  52.060  1.00  0.00           H
ATOM   4306  C   LEU A 921      30.020  55.540  51.990  1.00  0.00           C
ATOM   4307  O   LEU A 921      30.430  55.220  50.900  1.00  0.00           O
ATOM   4308  N   LEU A 922      30.730  56.280  52.770  1.00  0.00           N
ATOM   4309  HN  LEU A 922      30.260  56.670  53.550  1.00  0.00           H
ATOM   4310  CA  LEU A 922      32.040  56.800  52.410  1.00  0.00           C
ATOM   4311  HA  LEU A 922      32.040  57.260  51.440  1.00  0.00           H
ATOM   4312  CB  LEU A 922      32.430  57.900  53.450  1.00  0.00           C
ATOM   4313  HB1 LEU A 922      33.520  58.090  53.410  1.00  0.00           H
ATOM   4314  HB2 LEU A 922      32.310  57.510  54.480  1.00  0.00           H
ATOM   4315  CG  LEU A 922      31.720  59.240  53.220  1.00  0.00           C
ATOM   4316  HG  LEU A 922      30.650  59.070  53.420  1.00  0.00           H
ATOM   4317  CD1 LEU A 922      32.120  60.340  54.190  1.00  0.00           C
ATOM   4318 HD11 LEU A 922      31.340  61.130  54.200  1.00  0.00           H
ATOM   4319 HD12 LEU A 922      33.120  60.740  53.910  1.00  0.00           H
ATOM   4320 HD13 LEU A 922      32.110  60.020  55.250  1.00  0.00           H
ATOM   4321  CD2 LEU A 922      31.870  59.750  51.750  1.00  0.00           C
ATOM   4322 HD21 LEU A 922      32.940  59.980  51.580  1.00  0.00           H
ATOM   4323 HD22 LEU A 922      31.220  60.650  51.720  1.00  0.00           H
ATOM   4324 HD23 LEU A 922      31.430  59.120  50.950  1.00  0.00           H
ATOM   4325  C   LEU A 922      33.120  55.670  52.340  1.00  0.00           C
ATOM   4326  O   LEU A 922      33.920  55.710  51.400  1.00  0.00           O
ATOM   4327  N   CYS A 923      33.040  54.590  53.170  1.00  0.00           N
ATOM   4328  HN  CYS A 923      32.360  54.710  53.880  1.00  0.00           H
ATOM   4329  CA  CYS A 923      33.830  53.320  53.000  1.00  0.00           C
ATOM   4330  HA  CYS A 923      34.820  53.740  52.940  1.00  0.00           H
ATOM   4331  CB  CYS A 923      33.630  52.310  54.120  1.00  0.00           C
ATOM   4332  HB1 CYS A 923      32.600  51.920  53.970  1.00  0.00           H
ATOM   4333  HB2 CYS A 923      33.690  52.950  55.020  1.00  0.00           H
ATOM   4334  SG  CYS A 923      34.890  50.950  54.040  1.00  0.00           S
ATOM   4335  HG1 CYS A 923      33.930  50.240  53.470  1.00  0.00           H
ATOM   4336  C   CYS A 923      33.480  52.660  51.590  1.00  0.00           C
ATOM   4337  O   CYS A 923      34.400  52.290  50.890  1.00  0.00           O
ATOM   4338  N   THR A 924      32.230  52.550  51.180  1.00  0.00           N
ATOM   4339  HN  THR A 924      31.570  52.950  51.810  1.00  0.00           H
ATOM   4340  CA  THR A 924      31.860  51.890  49.920  1.00  0.00           C
ATOM   4341  HA  THR A 924      32.150  50.850  50.050  1.00  0.00           H
ATOM   4342  CB  THR A 924      30.260  51.960  49.760  1.00  0.00           C
ATOM   4343  HB  THR A 924      29.880  53.010  49.740  1.00  0.00           H
ATOM   4344  OG1 THR A 924      29.660  51.290  50.860  1.00  0.00           O
ATOM   4345  HG1 THR A 924      30.020  51.620  51.690  1.00  0.00           H
ATOM   4346  CG2 THR A 924      29.720  51.310  48.450  1.00  0.00           C
ATOM   4347 HG21 THR A 924      29.830  50.200  48.440  1.00  0.00           H
ATOM   4348 HG22 THR A 924      30.190  51.640  47.490  1.00  0.00           H
ATOM   4349 HG23 THR A 924      28.630  51.480  48.510  1.00  0.00           H
ATOM   4350  C   THR A 924      32.440  52.610  48.710  1.00  0.00           C
ATOM   4351  O   THR A 924      32.810  51.950  47.730  1.00  0.00           O
ATOM   4352  N   ILE A 925      32.690  53.920  48.810  1.00  0.00           N
ATOM   4353  HN  ILE A 925      32.360  54.390  49.620  1.00  0.00           H
ATOM   4354  CA  ILE A 925      33.540  54.660  47.830  1.00  0.00           C
ATOM   4355  HA  ILE A 925      33.160  54.510  46.830  1.00  0.00           H
ATOM   4356  CB  ILE A 925      33.510  56.190  48.040  1.00  0.00           C
ATOM   4357  HB  ILE A 925      33.890  56.370  49.070  1.00  0.00           H
ATOM   4358  CG2 ILE A 925      34.410  56.970  47.020  1.00  0.00           C
ATOM   4359 HG21 ILE A 925      35.490  56.710  47.070  1.00  0.00           H
ATOM   4360 HG22 ILE A 925      34.250  58.060  47.170  1.00  0.00           H
ATOM   4361 HG23 ILE A 925      34.090  56.630  46.020  1.00  0.00           H
ATOM   4362  CG1 ILE A 925      31.990  56.660  48.010  1.00  0.00           C
ATOM   4363 HG11 ILE A 925      31.390  56.000  48.680  1.00  0.00           H
ATOM   4364 HG12 ILE A 925      31.550  56.610  47.000  1.00  0.00           H
ATOM   4365  CD  ILE A 925      31.870  58.100  48.400  1.00  0.00           C
ATOM   4366  HD1 ILE A 925      32.200  58.840  47.630  1.00  0.00           H
ATOM   4367  HD2 ILE A 925      32.470  58.360  49.290  1.00  0.00           H
ATOM   4368  HD3 ILE A 925      30.780  58.240  48.540  1.00  0.00           H
ATOM   4369  C   ILE A 925      34.940  54.190  47.660  1.00  0.00           C
ATOM   4370  O   ILE A 925      35.400  54.070  46.510  1.00  0.00           O
ATOM   4371  N   LEU A 926      35.640  53.840  48.790  1.00  0.00           N
ATOM   4372  HN  LEU A 926      35.240  53.700  49.690  1.00  0.00           H
ATOM   4373  CA  LEU A 926      36.970  53.400  48.670  1.00  0.00           C
ATOM   4374  HA  LEU A 926      37.550  54.030  48.020  1.00  0.00           H
ATOM   4375  CB  LEU A 926      37.660  53.520  50.100  1.00  0.00           C
ATOM   4376  HB1 LEU A 926      38.700  53.140  50.050  1.00  0.00           H
ATOM   4377  HB2 LEU A 926      37.040  52.900  50.780  1.00  0.00           H
ATOM   4378  CG  LEU A 926      37.710  54.930  50.800  1.00  0.00           C
ATOM   4379  HG  LEU A 926      36.680  55.320  50.900  1.00  0.00           H
ATOM   4380  CD1 LEU A 926      38.290  54.790  52.190  1.00  0.00           C
ATOM   4381 HD11 LEU A 926      37.680  54.140  52.860  1.00  0.00           H
ATOM   4382 HD12 LEU A 926      38.640  55.680  52.750  1.00  0.00           H
ATOM   4383 HD13 LEU A 926      39.240  54.240  52.100  1.00  0.00           H
ATOM   4384  CD2 LEU A 926      38.580  55.920  49.960  1.00  0.00           C
ATOM   4385 HD21 LEU A 926      38.630  56.970  50.330  1.00  0.00           H
ATOM   4386 HD22 LEU A 926      38.240  55.870  48.910  1.00  0.00           H
ATOM   4387 HD23 LEU A 926      39.630  55.570  49.910  1.00  0.00           H
ATOM   4388  C   LEU A 926      37.160  51.970  48.190  1.00  0.00           C
ATOM   4389  O   LEU A 926      37.990  51.690  47.390  1.00  0.00           O
ATOM   4390  N   ILE A 927      36.240  51.110  48.640  1.00  0.00           N
ATOM   4391  HN  ILE A 927      35.560  51.470  49.270  1.00  0.00           H
ATOM   4392  CA  ILE A 927      36.190  49.720  48.340  1.00  0.00           C
ATOM   4393  HA  ILE A 927      37.180  49.350  48.540  1.00  0.00           H
ATOM   4394  CB  ILE A 927      35.260  48.970  49.250  1.00  0.00           C
ATOM   4395  HB  ILE A 927      34.230  49.320  49.000  1.00  0.00           H
ATOM   4396  CG2 ILE A 927      35.280  47.490  48.740  1.00  0.00           C
ATOM   4397 HG21 ILE A 927      34.610  47.480  47.860  1.00  0.00           H
ATOM   4398 HG22 ILE A 927      34.860  46.770  49.470  1.00  0.00           H
ATOM   4399 HG23 ILE A 927      36.320  47.270  48.410  1.00  0.00           H
ATOM   4400  CG1 ILE A 927      35.470  49.130  50.820  1.00  0.00           C
ATOM   4401 HG11 ILE A 927      34.790  48.360  51.250  1.00  0.00           H
ATOM   4402 HG12 ILE A 927      35.090  50.110  51.170  1.00  0.00           H
ATOM   4403  CD  ILE A 927      36.950  48.900  51.210  1.00  0.00           C
ATOM   4404  HD1 ILE A 927      37.550  49.720  50.760  1.00  0.00           H
ATOM   4405  HD2 ILE A 927      37.300  47.900  50.830  1.00  0.00           H
ATOM   4406  HD3 ILE A 927      37.230  48.840  52.280  1.00  0.00           H
ATOM   4407  C   ILE A 927      35.910  49.520  46.790  1.00  0.00           C
ATOM   4408  O   ILE A 927      36.660  48.820  46.170  1.00  0.00           O
ATOM   4409  N   PHE A 928      34.880  50.220  46.260  1.00  0.00           N
ATOM   4410  HN  PHE A 928      34.330  50.790  46.880  1.00  0.00           H
ATOM   4411  CA  PHE A 928      34.530  50.310  44.860  1.00  0.00           C
ATOM   4412  HA  PHE A 928      34.000  49.420  44.530  1.00  0.00           H
ATOM   4413  CB  PHE A 928      33.450  51.460  44.670  1.00  0.00           C
ATOM   4414  HB1 PHE A 928      33.910  52.370  45.100  1.00  0.00           H
ATOM   4415  HB2 PHE A 928      32.520  51.230  45.240  1.00  0.00           H
ATOM   4416  CG  PHE A 928      33.040  51.860  43.250  1.00  0.00           C
ATOM   4417  CD1 PHE A 928      32.520  50.850  42.430  1.00  0.00           C
ATOM   4418  HD1 PHE A 928      32.490  49.820  42.740  1.00  0.00           H
ATOM   4419  CE1 PHE A 928      32.090  51.120  41.110  1.00  0.00           C
ATOM   4420  HE1 PHE A 928      31.700  50.360  40.440  1.00  0.00           H
ATOM   4421  CZ  PHE A 928      32.140  52.470  40.680  1.00  0.00           C
ATOM   4422  HZ  PHE A 928      31.800  52.710  39.680  1.00  0.00           H
ATOM   4423  CD2 PHE A 928      33.230  53.160  42.680  1.00  0.00           C
ATOM   4424  HD2 PHE A 928      33.690  53.900  43.330  1.00  0.00           H
ATOM   4425  CE2 PHE A 928      32.770  53.530  41.380  1.00  0.00           C
ATOM   4426  HE2 PHE A 928      32.910  54.540  41.050  1.00  0.00           H
ATOM   4427  C   PHE A 928      35.710  50.660  44.090  1.00  0.00           C
ATOM   4428  O   PHE A 928      36.010  50.010  43.090  1.00  0.00           O
ATOM   4429  N   MET A 929      36.450  51.740  44.460  1.00  0.00           N
ATOM   4430  HN  MET A 929      36.200  52.380  45.190  1.00  0.00           H
ATOM   4431  CA  MET A 929      37.580  52.300  43.710  1.00  0.00           C
ATOM   4432  HA  MET A 929      37.250  52.520  42.710  1.00  0.00           H
ATOM   4433  CB  MET A 929      37.950  53.720  44.300  1.00  0.00           C
ATOM   4434  HB1 MET A 929      38.910  54.100  43.870  1.00  0.00           H
ATOM   4435  HB2 MET A 929      38.040  53.690  45.400  1.00  0.00           H
ATOM   4436  CG  MET A 929      36.850  54.790  43.940  1.00  0.00           C
ATOM   4437  HG1 MET A 929      37.090  55.610  44.630  1.00  0.00           H
ATOM   4438  HG2 MET A 929      35.860  54.320  44.120  1.00  0.00           H
ATOM   4439  SD  MET A 929      36.970  55.360  42.220  1.00  0.00           S
ATOM   4440  CE  MET A 929      35.550  56.440  42.250  1.00  0.00           C
ATOM   4441  HE1 MET A 929      35.290  56.970  41.300  1.00  0.00           H
ATOM   4442  HE2 MET A 929      35.710  57.220  43.030  1.00  0.00           H
ATOM   4443  HE3 MET A 929      34.610  55.940  42.590  1.00  0.00           H
ATOM   4444  C   MET A 929      38.750  51.370  43.530  1.00  0.00           C
ATOM   4445  O   MET A 929      39.190  51.080  42.400  1.00  0.00           O
ATOM   4446  N   ASP A 930      39.260  50.780  44.650  1.00  0.00           N
ATOM   4447  HN  ASP A 930      38.790  50.770  45.540  1.00  0.00           H
ATOM   4448  CA  ASP A 930      40.480  49.940  44.630  1.00  0.00           C
ATOM   4449  HA  ASP A 930      41.280  50.460  44.110  1.00  0.00           H
ATOM   4450  CB  ASP A 930      40.810  49.570  46.110  1.00  0.00           C
ATOM   4451  HB1 ASP A 930      40.040  48.880  46.520  1.00  0.00           H
ATOM   4452  HB2 ASP A 930      40.830  50.570  46.590  1.00  0.00           H
ATOM   4453  CG  ASP A 930      42.230  49.060  46.210  1.00  0.00           C
ATOM   4454  OD1 ASP A 930      42.490  48.240  47.090  1.00  0.00           O
ATOM   4455  OD2 ASP A 930      43.050  49.670  45.460  1.00  0.00           O
ATOM   4456  C   ASP A 930      40.290  48.620  43.840  1.00  0.00           C
ATOM   4457  O   ASP A 930      41.140  48.280  43.030  1.00  0.00           O
ATOM   4458  N   GLN A 931      39.140  48.040  44.080  1.00  0.00           N
ATOM   4459  HN  GLN A 931      38.590  48.430  44.820  1.00  0.00           H
ATOM   4460  CA  GLN A 931      38.710  46.850  43.350  1.00  0.00           C
ATOM   4461  HA  GLN A 931      39.500  46.130  43.520  1.00  0.00           H
ATOM   4462  CB  GLN A 931      37.300  46.390  43.860  1.00  0.00           C
ATOM   4463  HB1 GLN A 931      36.580  47.130  43.450  1.00  0.00           H
ATOM   4464  HB2 GLN A 931      37.340  46.490  44.970  1.00  0.00           H
ATOM   4465  CG  GLN A 931      36.800  45.030  43.510  1.00  0.00           C
ATOM   4466  HG1 GLN A 931      36.260  44.990  42.540  1.00  0.00           H
ATOM   4467  HG2 GLN A 931      36.100  44.640  44.270  1.00  0.00           H
ATOM   4468  CD  GLN A 931      37.880  43.920  43.540  1.00  0.00           C
ATOM   4469  OE1 GLN A 931      38.460  43.530  44.570  1.00  0.00           O
ATOM   4470  NE2 GLN A 931      38.320  43.520  42.280  1.00  0.00           N
ATOM   4471 HE21 GLN A 931      38.860  42.680  42.260  1.00  0.00           H
ATOM   4472 HE22 GLN A 931      38.360  44.140  41.500  1.00  0.00           H
ATOM   4473  C   GLN A 931      38.700  47.020  41.840  1.00  0.00           C
ATOM   4474  O   GLN A 931      39.270  46.290  41.070  1.00  0.00           O
ATOM   4475  N   GLN A 932      38.080  48.090  41.370  1.00  0.00           N
ATOM   4476  HN  GLN A 932      37.630  48.790  41.920  1.00  0.00           H
ATOM   4477  CA  GLN A 932      37.910  48.380  39.920  1.00  0.00           C
ATOM   4478  HA  GLN A 932      37.530  47.460  39.500  1.00  0.00           H
ATOM   4479  CB  GLN A 932      37.030  49.610  39.660  1.00  0.00           C
ATOM   4480  HB1 GLN A 932      37.140  49.950  38.600  1.00  0.00           H
ATOM   4481  HB2 GLN A 932      37.400  50.490  40.220  1.00  0.00           H
ATOM   4482  CG  GLN A 932      35.490  49.430  39.910  1.00  0.00           C
ATOM   4483  HG1 GLN A 932      35.000  50.420  39.930  1.00  0.00           H
ATOM   4484  HG2 GLN A 932      35.350  49.050  40.950  1.00  0.00           H
ATOM   4485  CD  GLN A 932      34.840  48.410  38.990  1.00  0.00           C
ATOM   4486  OE1 GLN A 932      34.350  47.350  39.420  1.00  0.00           O
ATOM   4487  NE2 GLN A 932      34.670  48.740  37.710  1.00  0.00           N
ATOM   4488 HE21 GLN A 932      34.890  49.660  37.360  1.00  0.00           H
ATOM   4489 HE22 GLN A 932      34.100  48.100  37.210  1.00  0.00           H
ATOM   4490  C   GLN A 932      39.250  48.580  39.250  1.00  0.00           C
ATOM   4491  O   GLN A 932      39.320  48.170  38.100  1.00  0.00           O
ATOM   4492  N   ILE A 933      40.250  49.210  39.810  1.00  0.00           N
ATOM   4493  HN  ILE A 933      40.130  49.570  40.730  1.00  0.00           H
ATOM   4494  CA  ILE A 933      41.610  49.410  39.270  1.00  0.00           C
ATOM   4495  HA  ILE A 933      41.450  49.780  38.270  1.00  0.00           H
ATOM   4496  CB  ILE A 933      42.540  50.290  40.200  1.00  0.00           C
ATOM   4497  HB  ILE A 933      42.680  49.720  41.150  1.00  0.00           H
ATOM   4498  CG2 ILE A 933      43.960  50.510  39.540  1.00  0.00           C
ATOM   4499 HG21 ILE A 933      44.560  49.630  39.850  1.00  0.00           H
ATOM   4500 HG22 ILE A 933      44.490  51.430  39.870  1.00  0.00           H
ATOM   4501 HG23 ILE A 933      43.910  50.580  38.430  1.00  0.00           H
ATOM   4502  CG1 ILE A 933      41.910  51.670  40.570  1.00  0.00           C
ATOM   4503 HG11 ILE A 933      40.820  51.560  40.700  1.00  0.00           H
ATOM   4504 HG12 ILE A 933      42.040  52.320  39.670  1.00  0.00           H
ATOM   4505  CD  ILE A 933      42.590  52.280  41.790  1.00  0.00           C
ATOM   4506  HD1 ILE A 933      42.600  51.670  42.730  1.00  0.00           H
ATOM   4507  HD2 ILE A 933      42.110  53.230  42.140  1.00  0.00           H
ATOM   4508  HD3 ILE A 933      43.630  52.530  41.520  1.00  0.00           H
ATOM   4509  C   ILE A 933      42.290  48.120  39.030  1.00  0.00           C
ATOM   4510  O   ILE A 933      42.890  47.950  37.940  1.00  0.00           O
ATOM   4511  N   THR A 934      42.200  47.100  39.890  1.00  0.00           N
ATOM   4512  HN  THR A 934      41.790  47.220  40.790  1.00  0.00           H
ATOM   4513  CA  THR A 934      42.790  45.760  39.640  1.00  0.00           C
ATOM   4514  HA  THR A 934      43.790  45.840  39.250  1.00  0.00           H
ATOM   4515  CB  THR A 934      42.810  44.900  40.990  1.00  0.00           C
ATOM   4516  HB  THR A 934      41.800  44.900  41.460  1.00  0.00           H
ATOM   4517  OG1 THR A 934      43.820  45.440  41.820  1.00  0.00           O
ATOM   4518  HG1 THR A 934      43.420  45.430  42.690  1.00  0.00           H
ATOM   4519  CG2 THR A 934      43.320  43.480  40.730  1.00  0.00           C
ATOM   4520 HG21 THR A 934      43.440  43.030  41.740  1.00  0.00           H
ATOM   4521 HG22 THR A 934      44.320  43.360  40.280  1.00  0.00           H
ATOM   4522 HG23 THR A 934      42.530  42.880  40.220  1.00  0.00           H
ATOM   4523  C   THR A 934      42.060  45.000  38.610  1.00  0.00           C
ATOM   4524  O   THR A 934      42.670  44.300  37.740  1.00  0.00           O
ATOM   4525  N   ALA A 935      40.700  45.130  38.500  1.00  0.00           N
ATOM   4526  HN  ALA A 935      40.220  45.670  39.190  1.00  0.00           H
ATOM   4527  CA  ALA A 935      39.880  44.570  37.460  1.00  0.00           C
ATOM   4528  HA  ALA A 935      40.120  43.520  37.390  1.00  0.00           H
ATOM   4529  CB  ALA A 935      38.420  44.750  37.940  1.00  0.00           C
ATOM   4530  HB1 ALA A 935      38.300  44.380  38.980  1.00  0.00           H
ATOM   4531  HB2 ALA A 935      37.730  44.200  37.260  1.00  0.00           H
ATOM   4532  HB3 ALA A 935      38.070  45.810  37.910  1.00  0.00           H
ATOM   4533  C   ALA A 935      40.190  45.150  36.050  1.00  0.00           C
ATOM   4534  O   ALA A 935      40.060  44.440  35.020  1.00  0.00           O
ATOM   4535  N   VAL A 936      40.560  46.440  35.880  1.00  0.00           N
ATOM   4536  HN  VAL A 936      40.440  47.020  36.680  1.00  0.00           H
ATOM   4537  CA  VAL A 936      40.930  47.040  34.610  1.00  0.00           C
ATOM   4538  HA  VAL A 936      40.300  46.570  33.860  1.00  0.00           H
ATOM   4539  CB  VAL A 936      40.720  48.590  34.600  1.00  0.00           C
ATOM   4540  HB  VAL A 936      41.030  48.880  35.620  1.00  0.00           H
ATOM   4541  CG1 VAL A 936      41.520  49.330  33.550  1.00  0.00           C
ATOM   4542 HG11 VAL A 936      41.480  48.650  32.680  1.00  0.00           H
ATOM   4543 HG12 VAL A 936      42.600  49.350  33.810  1.00  0.00           H
ATOM   4544 HG13 VAL A 936      41.140  50.370  33.390  1.00  0.00           H
ATOM   4545  CG2 VAL A 936      39.200  48.880  34.450  1.00  0.00           C
ATOM   4546 HG21 VAL A 936      38.710  48.640  35.420  1.00  0.00           H
ATOM   4547 HG22 VAL A 936      38.760  48.100  33.790  1.00  0.00           H
ATOM   4548 HG23 VAL A 936      39.050  49.900  34.070  1.00  0.00           H
ATOM   4549  C   VAL A 936      42.390  46.700  34.230  1.00  0.00           C
ATOM   4550  O   VAL A 936      42.580  46.290  33.110  1.00  0.00           O
ATOM   4551  N   ILE A 937      43.320  46.710  35.170  1.00  0.00           N
ATOM   4552  HN  ILE A 937      43.020  47.030  36.070  1.00  0.00           H
ATOM   4553  CA  ILE A 937      44.740  46.340  34.980  1.00  0.00           C
ATOM   4554  HA  ILE A 937      45.150  46.870  34.140  1.00  0.00           H
ATOM   4555  CB  ILE A 937      45.480  46.780  36.220  1.00  0.00           C
ATOM   4556  HB  ILE A 937      44.780  46.440  37.020  1.00  0.00           H
ATOM   4557  CG2 ILE A 937      46.770  45.960  36.410  1.00  0.00           C
ATOM   4558 HG21 ILE A 937      47.430  46.090  35.530  1.00  0.00           H
ATOM   4559 HG22 ILE A 937      46.550  44.900  36.660  1.00  0.00           H
ATOM   4560 HG23 ILE A 937      47.340  46.440  37.240  1.00  0.00           H
ATOM   4561  CG1 ILE A 937      45.840  48.300  36.180  1.00  0.00           C
ATOM   4562 HG11 ILE A 937      45.000  48.860  35.700  1.00  0.00           H
ATOM   4563 HG12 ILE A 937      46.670  48.430  35.460  1.00  0.00           H
ATOM   4564  CD  ILE A 937      46.350  49.020  37.470  1.00  0.00           C
ATOM   4565  HD1 ILE A 937      46.340  50.110  37.270  1.00  0.00           H
ATOM   4566  HD2 ILE A 937      47.350  48.730  37.850  1.00  0.00           H
ATOM   4567  HD3 ILE A 937      45.620  48.890  38.300  1.00  0.00           H
ATOM   4568  C   ILE A 937      44.930  44.850  34.610  1.00  0.00           C
ATOM   4569  O   ILE A 937      45.700  44.490  33.700  1.00  0.00           O
ATOM   4570  N   ILE A 938      44.160  43.880  35.160  1.00  0.00           N
ATOM   4571  HN  ILE A 938      43.810  44.170  36.040  1.00  0.00           H
ATOM   4572  CA  ILE A 938      44.210  42.490  34.740  1.00  0.00           C
ATOM   4573  HA  ILE A 938      45.260  42.260  34.650  1.00  0.00           H
ATOM   4574  CB  ILE A 938      43.410  41.660  35.710  1.00  0.00           C
ATOM   4575  HB  ILE A 938      43.910  41.790  36.690  1.00  0.00           H
ATOM   4576  CG2 ILE A 938      41.910  42.050  35.670  1.00  0.00           C
ATOM   4577 HG21 ILE A 938      41.420  41.570  34.800  1.00  0.00           H
ATOM   4578 HG22 ILE A 938      41.850  43.160  35.770  1.00  0.00           H
ATOM   4579 HG23 ILE A 938      41.390  41.590  36.530  1.00  0.00           H
ATOM   4580  CG1 ILE A 938      43.550  40.100  35.570  1.00  0.00           C
ATOM   4581 HG11 ILE A 938      43.330  39.830  34.510  1.00  0.00           H
ATOM   4582 HG12 ILE A 938      42.670  39.620  36.050  1.00  0.00           H
ATOM   4583  CD  ILE A 938      44.850  39.540  36.130  1.00  0.00           C
ATOM   4584  HD1 ILE A 938      44.540  39.350  37.180  1.00  0.00           H
ATOM   4585  HD2 ILE A 938      45.680  40.260  35.910  1.00  0.00           H
ATOM   4586  HD3 ILE A 938      45.030  38.560  35.650  1.00  0.00           H
ATOM   4587  C   ILE A 938      43.690  42.300  33.350  1.00  0.00           C
ATOM   4588  O   ILE A 938      44.130  41.360  32.630  1.00  0.00           O
ATOM   4589  N   ASN A 939      42.790  43.120  32.820  1.00  0.00           N
ATOM   4590  HN  ASN A 939      42.490  43.810  33.470  1.00  0.00           H
ATOM   4591  CA  ASN A 939      42.080  42.890  31.560  1.00  0.00           C
ATOM   4592  HA  ASN A 939      42.250  41.890  31.190  1.00  0.00           H
ATOM   4593  CB  ASN A 939      40.540  42.980  31.820  1.00  0.00           C
ATOM   4594  HB1 ASN A 939      40.150  43.090  30.790  1.00  0.00           H
ATOM   4595  HB2 ASN A 939      40.240  43.870  32.400  1.00  0.00           H
ATOM   4596  CG  ASN A 939      39.970  41.770  32.460  1.00  0.00           C
ATOM   4597  OD1 ASN A 939      40.420  40.650  32.340  1.00  0.00           O
ATOM   4598  ND2 ASN A 939      39.010  41.970  33.390  1.00  0.00           N
ATOM   4599 HD21 ASN A 939      38.830  42.900  33.660  1.00  0.00           H
ATOM   4600 HD22 ASN A 939      38.630  41.230  33.960  1.00  0.00           H
ATOM   4601  C   ASN A 939      42.440  43.870  30.490  1.00  0.00           C
ATOM   4602  O   ASN A 939      41.790  44.120  29.470  1.00  0.00           O
ATOM   4603  N   ARG A 940      43.720  44.410  30.640  1.00  0.00           N
ATOM   4604  HN  ARG A 940      44.250  44.270  31.470  1.00  0.00           H
ATOM   4605  CA  ARG A 940      44.480  45.060  29.480  1.00  0.00           C
ATOM   4606  HA  ARG A 940      43.980  45.970  29.180  1.00  0.00           H
ATOM   4607  CB  ARG A 940      45.950  45.580  29.820  1.00  0.00           C
ATOM   4608  HB1 ARG A 940      46.540  46.110  29.030  1.00  0.00           H
ATOM   4609  HB2 ARG A 940      46.550  44.750  30.240  1.00  0.00           H
ATOM   4610  CG  ARG A 940      45.870  46.620  30.930  1.00  0.00           C
ATOM   4611  HG1 ARG A 940      45.350  46.250  31.850  1.00  0.00           H
ATOM   4612  HG2 ARG A 940      45.240  47.510  30.670  1.00  0.00           H
ATOM   4613  CD  ARG A 940      47.270  47.170  31.370  1.00  0.00           C
ATOM   4614  HD1 ARG A 940      47.710  47.700  30.500  1.00  0.00           H
ATOM   4615  HD2 ARG A 940      47.890  46.290  31.650  1.00  0.00           H
ATOM   4616  NE  ARG A 940      47.130  48.200  32.420  1.00  0.00           N
ATOM   4617  HE  ARG A 940      46.280  48.720  32.470  1.00  0.00           H
ATOM   4618  CZ  ARG A 940      48.200  48.870  32.920  1.00  0.00           C
ATOM   4619  NH1 ARG A 940      47.970  50.040  33.560  1.00  0.00           N
ATOM   4620 HH11 ARG A 940      47.110  50.520  33.710  1.00  0.00           H
ATOM   4621 HH12 ARG A 940      48.730  50.580  33.900  1.00  0.00           H
ATOM   4622  NH2 ARG A 940      49.340  48.280  32.800  1.00  0.00           N
ATOM   4623 HH21 ARG A 940      49.300  47.310  32.540  1.00  0.00           H
ATOM   4624 HH22 ARG A 940      49.820  48.420  33.660  1.00  0.00           H
ATOM   4625  C   ARG A 940      44.520  44.340  28.130  1.00  0.00           C
ATOM   4626  O   ARG A 940      44.400  43.150  27.940  1.00  0.00           O
ATOM   4627  N   LYS A 941      44.830  45.110  27.080  1.00  0.00           N
ATOM   4628  HN  LYS A 941      44.770  46.100  27.220  1.00  0.00           H
ATOM   4629  CA  LYS A 941      44.980  44.740  25.660  1.00  0.00           C
ATOM   4630  HA  LYS A 941      44.050  44.330  25.300  1.00  0.00           H
ATOM   4631  CB  LYS A 941      45.260  46.130  24.920  1.00  0.00           C
ATOM   4632  HB1 LYS A 941      45.650  45.940  23.900  1.00  0.00           H
ATOM   4633  HB2 LYS A 941      45.920  46.780  25.540  1.00  0.00           H
ATOM   4634  CG  LYS A 941      43.910  46.840  24.730  1.00  0.00           C
ATOM   4635  HG1 LYS A 941      43.400  47.070  25.690  1.00  0.00           H
ATOM   4636  HG2 LYS A 941      43.230  46.230  24.100  1.00  0.00           H
ATOM   4637  CD  LYS A 941      44.040  48.220  23.960  1.00  0.00           C
ATOM   4638  HD1 LYS A 941      44.770  48.010  23.140  1.00  0.00           H
ATOM   4639  HD2 LYS A 941      44.590  48.870  24.660  1.00  0.00           H
ATOM   4640  CE  LYS A 941      42.730  48.900  23.530  1.00  0.00           C
ATOM   4641  HE1 LYS A 941      42.050  49.050  24.390  1.00  0.00           H
ATOM   4642  HE2 LYS A 941      42.160  48.210  22.890  1.00  0.00           H
ATOM   4643  NZ  LYS A 941      43.040  50.210  22.840  1.00  0.00           N
ATOM   4644  HZ1 LYS A 941      43.360  50.880  23.560  1.00  0.00           H
ATOM   4645  HZ2 LYS A 941      42.230  50.480  22.240  1.00  0.00           H
ATOM   4646  HZ3 LYS A 941      43.920  50.190  22.280  1.00  0.00           H
ATOM   4647  C   LYS A 941      46.090  43.720  25.360  1.00  0.00           C
ATOM   4648  O   LYS A 941      46.010  43.010  24.410  1.00  0.00           O
ATOM   4649  N   GLU A 942      47.080  43.720  26.230  1.00  0.00           N
ATOM   4650  HN  GLU A 942      47.140  44.250  27.070  1.00  0.00           H
ATOM   4651  CA  GLU A 942      48.260  42.820  26.070  1.00  0.00           C
ATOM   4652  HA  GLU A 942      48.250  42.360  25.090  1.00  0.00           H
ATOM   4653  CB  GLU A 942      49.520  43.630  26.340  1.00  0.00           C
ATOM   4654  HB1 GLU A 942      50.340  42.900  26.170  1.00  0.00           H
ATOM   4655  HB2 GLU A 942      49.720  43.850  27.410  1.00  0.00           H
ATOM   4656  CG  GLU A 942      49.740  44.830  25.370  1.00  0.00           C
ATOM   4657  HG1 GLU A 942      48.840  45.460  25.530  1.00  0.00           H
ATOM   4658  HG2 GLU A 942      49.790  44.400  24.350  1.00  0.00           H
ATOM   4659  CD  GLU A 942      50.960  45.630  25.650  1.00  0.00           C
ATOM   4660  OE1 GLU A 942      51.700  45.830  24.640  1.00  0.00           O
ATOM   4661  OE2 GLU A 942      51.140  46.100  26.780  1.00  0.00           O
ATOM   4662  C   GLU A 942      48.200  41.680  27.030  1.00  0.00           C
ATOM   4663  O   GLU A 942      49.020  40.800  26.990  1.00  0.00           O
ATOM   4664  N   HSD A 943      47.170  41.530  27.910  1.00  0.00           N
ATOM   4665  HN  HSD A 943      46.470  42.250  27.890  1.00  0.00           H
ATOM   4666  CA  HSD A 943      47.050  40.420  28.810  1.00  0.00           C
ATOM   4667  HA  HSD A 943      48.040  40.100  29.100  1.00  0.00           H
ATOM   4668  CB  HSD A 943      46.410  40.850  30.210  1.00  0.00           C
ATOM   4669  HB1 HSD A 943      46.410  40.000  30.920  1.00  0.00           H
ATOM   4670  HB2 HSD A 943      45.370  41.210  30.060  1.00  0.00           H
ATOM   4671  ND1 HSD A 943      47.050  42.200  32.130  1.00  0.00           N
ATOM   4672  HD1 HSD A 943      46.230  42.010  32.680  1.00  0.00           H
ATOM   4673  CG  HSD A 943      47.280  41.820  30.850  1.00  0.00           C
ATOM   4674  CE1 HSD A 943      48.080  43.030  32.500  1.00  0.00           C
ATOM   4675  HE1 HSD A 943      48.220  43.590  33.420  1.00  0.00           H
ATOM   4676  NE2 HSD A 943      49.010  43.090  31.580  1.00  0.00           N
ATOM   4677  CD2 HSD A 943      48.470  42.350  30.500  1.00  0.00           C
ATOM   4678  HD2 HSD A 943      49.110  42.160  29.650  1.00  0.00           H
ATOM   4679  C   HSD A 943      46.380  39.280  28.120  1.00  0.00           C
ATOM   4680  O   HSD A 943      45.320  39.470  27.520  1.00  0.00           O
ATOM   4681  N   LYS A 944      46.950  38.090  28.110  1.00  0.00           N
ATOM   4682  HN  LYS A 944      47.750  37.960  28.690  1.00  0.00           H
ATOM   4683  CA  LYS A 944      46.590  37.030  27.120  1.00  0.00           C
ATOM   4684  HA  LYS A 944      46.210  37.560  26.270  1.00  0.00           H
ATOM   4685  CB  LYS A 944      47.810  36.240  26.720  1.00  0.00           C
ATOM   4686  HB1 LYS A 944      47.370  35.450  26.060  1.00  0.00           H
ATOM   4687  HB2 LYS A 944      48.380  35.740  27.520  1.00  0.00           H
ATOM   4688  CG  LYS A 944      48.840  37.030  25.850  1.00  0.00           C
ATOM   4689  HG1 LYS A 944      49.740  36.410  25.660  1.00  0.00           H
ATOM   4690  HG2 LYS A 944      49.140  37.900  26.480  1.00  0.00           H
ATOM   4691  CD  LYS A 944      48.330  37.720  24.540  1.00  0.00           C
ATOM   4692  HD1 LYS A 944      49.230  38.160  24.070  1.00  0.00           H
ATOM   4693  HD2 LYS A 944      47.620  38.530  24.850  1.00  0.00           H
ATOM   4694  CE  LYS A 944      47.670  36.740  23.550  1.00  0.00           C
ATOM   4695  HE1 LYS A 944      46.730  36.370  24.000  1.00  0.00           H
ATOM   4696  HE2 LYS A 944      48.360  35.890  23.330  1.00  0.00           H
ATOM   4697  NZ  LYS A 944      47.400  37.340  22.210  1.00  0.00           N
ATOM   4698  HZ1 LYS A 944      46.400  37.660  22.120  1.00  0.00           H
ATOM   4699  HZ2 LYS A 944      47.570  36.620  21.480  1.00  0.00           H
ATOM   4700  HZ3 LYS A 944      48.070  38.120  22.080  1.00  0.00           H
ATOM   4701  C   LYS A 944      45.360  36.150  27.470  1.00  0.00           C
ATOM   4702  O   LYS A 944      45.240  34.960  27.260  1.00  0.00           O
ATOM   4703  N   LEU A 945      44.400  36.740  28.220  1.00  0.00           N
ATOM   4704  HN  LEU A 945      44.410  37.730  28.070  1.00  0.00           H
ATOM   4705  CA  LEU A 945      43.320  36.150  28.990  1.00  0.00           C
ATOM   4706  HA  LEU A 945      43.590  35.210  29.450  1.00  0.00           H
ATOM   4707  CB  LEU A 945      42.860  37.030  30.170  1.00  0.00           C
ATOM   4708  HB1 LEU A 945      42.160  36.450  30.790  1.00  0.00           H
ATOM   4709  HB2 LEU A 945      42.310  37.950  29.880  1.00  0.00           H
ATOM   4710  CG  LEU A 945      44.040  37.570  31.010  1.00  0.00           C
ATOM   4711  HG  LEU A 945      44.650  38.270  30.370  1.00  0.00           H
ATOM   4712  CD1 LEU A 945      43.490  38.370  32.180  1.00  0.00           C
ATOM   4713 HD11 LEU A 945      44.300  38.860  32.760  1.00  0.00           H
ATOM   4714 HD12 LEU A 945      42.970  37.690  32.900  1.00  0.00           H
ATOM   4715 HD13 LEU A 945      42.750  39.140  31.880  1.00  0.00           H
ATOM   4716  CD2 LEU A 945      45.030  36.510  31.640  1.00  0.00           C
ATOM   4717 HD21 LEU A 945      45.580  35.980  30.840  1.00  0.00           H
ATOM   4718 HD22 LEU A 945      44.360  35.790  32.160  1.00  0.00           H
ATOM   4719 HD23 LEU A 945      45.750  37.040  32.300  1.00  0.00           H
ATOM   4720  C   LEU A 945      42.060  36.000  28.110  1.00  0.00           C
ATOM   4721  O   LEU A 945      41.670  36.880  27.360  1.00  0.00           O
ATOM   4722  N   LYS A 946      41.350  34.870  28.320  1.00  0.00           N
ATOM   4723  HN  LYS A 946      41.610  34.140  28.930  1.00  0.00           H
ATOM   4724  CA  LYS A 946      40.110  34.470  27.650  1.00  0.00           C
ATOM   4725  HA  LYS A 946      39.780  35.270  27.000  1.00  0.00           H
ATOM   4726  CB  LYS A 946      40.380  33.300  26.610  1.00  0.00           C
ATOM   4727  HB1 LYS A 946      39.430  33.070  26.080  1.00  0.00           H
ATOM   4728  HB2 LYS A 946      40.770  32.410  27.140  1.00  0.00           H
ATOM   4729  CG  LYS A 946      41.350  33.580  25.480  1.00  0.00           C
ATOM   4730  HG1 LYS A 946      41.580  32.690  24.860  1.00  0.00           H
ATOM   4731  HG2 LYS A 946      42.290  33.970  25.920  1.00  0.00           H
ATOM   4732  CD  LYS A 946      40.750  34.590  24.530  1.00  0.00           C
ATOM   4733  HD1 LYS A 946      40.480  35.540  25.060  1.00  0.00           H
ATOM   4734  HD2 LYS A 946      39.800  34.120  24.220  1.00  0.00           H
ATOM   4735  CE  LYS A 946      41.480  34.880  23.300  1.00  0.00           C
ATOM   4736  HE1 LYS A 946      40.930  35.630  22.700  1.00  0.00           H
ATOM   4737  HE2 LYS A 946      41.530  33.930  22.720  1.00  0.00           H
ATOM   4738  NZ  LYS A 946      42.830  35.340  23.560  1.00  0.00           N
ATOM   4739  HZ1 LYS A 946      42.850  36.110  24.250  1.00  0.00           H
ATOM   4740  HZ2 LYS A 946      43.350  35.500  22.680  1.00  0.00           H
ATOM   4741  HZ3 LYS A 946      43.380  34.520  23.880  1.00  0.00           H
ATOM   4742  C   LYS A 946      38.930  34.050  28.590  1.00  0.00           C
ATOM   4743  O   LYS A 946      37.760  34.370  28.440  1.00  0.00           O
ATOM   4744  N   LYS A 947      39.290  33.250  29.600  1.00  0.00           N
ATOM   4745  HN  LYS A 947      40.260  33.130  29.810  1.00  0.00           H
ATOM   4746  CA  LYS A 947      38.340  32.590  30.490  1.00  0.00           C
ATOM   4747  HA  LYS A 947      37.840  31.900  29.810  1.00  0.00           H
ATOM   4748  CB  LYS A 947      39.040  31.680  31.540  1.00  0.00           C
ATOM   4749  HB1 LYS A 947      39.610  32.340  32.240  1.00  0.00           H
ATOM   4750  HB2 LYS A 947      39.780  31.010  31.070  1.00  0.00           H
ATOM   4751  CG  LYS A 947      38.030  30.840  32.350  1.00  0.00           C
ATOM   4752  HG1 LYS A 947      37.160  30.610  31.700  1.00  0.00           H
ATOM   4753  HG2 LYS A 947      37.750  31.560  33.160  1.00  0.00           H
ATOM   4754  CD  LYS A 947      38.660  29.590  33.000  1.00  0.00           C
ATOM   4755  HD1 LYS A 947      37.830  29.200  33.630  1.00  0.00           H
ATOM   4756  HD2 LYS A 947      39.500  30.050  33.560  1.00  0.00           H
ATOM   4757  CE  LYS A 947      39.140  28.480  32.090  1.00  0.00           C
ATOM   4758  HE1 LYS A 947      40.000  28.860  31.500  1.00  0.00           H
ATOM   4759  HE2 LYS A 947      38.300  28.160  31.440  1.00  0.00           H
ATOM   4760  NZ  LYS A 947      39.630  27.310  32.830  1.00  0.00           N
ATOM   4761  HZ1 LYS A 947      38.980  27.040  33.600  1.00  0.00           H
ATOM   4762  HZ2 LYS A 947      40.500  27.650  33.280  1.00  0.00           H
ATOM   4763  HZ3 LYS A 947      39.750  26.460  32.250  1.00  0.00           H
ATOM   4764  C   LYS A 947      37.420  33.520  31.300  1.00  0.00           C
ATOM   4765  O   LYS A 947      36.220  33.390  31.300  1.00  0.00           O
ATOM   4766  N   GLY A 948      37.950  34.540  31.960  1.00  0.00           N
ATOM   4767  HN  GLY A 948      38.950  34.620  31.870  1.00  0.00           H
ATOM   4768  CA  GLY A 948      37.270  35.580  32.680  1.00  0.00           C
ATOM   4769  HA1 GLY A 948      36.710  36.110  31.940  1.00  0.00           H
ATOM   4770  HA2 GLY A 948      37.990  36.190  33.210  1.00  0.00           H
ATOM   4771  C   GLY A 948      36.150  35.290  33.730  1.00  0.00           C
ATOM   4772  O   GLY A 948      36.030  34.190  34.320  1.00  0.00           O
ATOM   4773  N   ALA A 949      35.370  36.390  34.050  1.00  0.00           N
ATOM   4774  HN  ALA A 949      35.580  37.280  33.660  1.00  0.00           H
ATOM   4775  CA  ALA A 949      34.240  36.270  34.920  1.00  0.00           C
ATOM   4776  HA  ALA A 949      33.730  35.330  34.760  1.00  0.00           H
ATOM   4777  CB  ALA A 949      34.700  36.330  36.400  1.00  0.00           C
ATOM   4778  HB1 ALA A 949      33.820  36.190  37.060  1.00  0.00           H
ATOM   4779  HB2 ALA A 949      35.210  37.310  36.480  1.00  0.00           H
ATOM   4780  HB3 ALA A 949      35.450  35.520  36.570  1.00  0.00           H
ATOM   4781  C   ALA A 949      33.250  37.380  34.580  1.00  0.00           C
ATOM   4782  O   ALA A 949      33.480  38.210  33.640  1.00  0.00           O
ATOM   4783  N   GLY A 950      32.040  37.400  35.210  1.00  0.00           N
ATOM   4784  HN  GLY A 950      31.690  36.710  35.840  1.00  0.00           H
ATOM   4785  CA  GLY A 950      31.140  38.500  35.060  1.00  0.00           C
ATOM   4786  HA1 GLY A 950      30.290  38.300  35.700  1.00  0.00           H
ATOM   4787  HA2 GLY A 950      30.770  38.510  34.040  1.00  0.00           H
ATOM   4788  C   GLY A 950      31.600  39.860  35.380  1.00  0.00           C
ATOM   4789  O   GLY A 950      32.720  40.000  35.810  1.00  0.00           O
ATOM   4790  N   TYR A 951      30.810  40.900  35.020  1.00  0.00           N
ATOM   4791  HN  TYR A 951      29.940  40.710  34.570  1.00  0.00           H
ATOM   4792  CA  TYR A 951      31.140  42.320  35.200  1.00  0.00           C
ATOM   4793  HA  TYR A 951      32.050  42.500  34.640  1.00  0.00           H
ATOM   4794  CB  TYR A 951      29.950  43.000  34.480  1.00  0.00           C
ATOM   4795  HB1 TYR A 951      29.060  42.760  35.100  1.00  0.00           H
ATOM   4796  HB2 TYR A 951      29.690  42.640  33.460  1.00  0.00           H
ATOM   4797  CG  TYR A 951      30.190  44.490  34.480  1.00  0.00           C
ATOM   4798  CD1 TYR A 951      29.230  45.340  35.040  1.00  0.00           C
ATOM   4799  HD1 TYR A 951      28.280  45.000  35.410  1.00  0.00           H
ATOM   4800  CE1 TYR A 951      29.540  46.730  35.210  1.00  0.00           C
ATOM   4801  HE1 TYR A 951      28.830  47.400  35.650  1.00  0.00           H
ATOM   4802  CZ  TYR A 951      30.730  47.180  34.690  1.00  0.00           C
ATOM   4803  OH  TYR A 951      31.040  48.580  34.790  1.00  0.00           O
ATOM   4804  HH  TYR A 951      31.890  48.680  34.350  1.00  0.00           H
ATOM   4805  CD2 TYR A 951      31.340  44.990  33.920  1.00  0.00           C
ATOM   4806  HD2 TYR A 951      32.030  44.320  33.420  1.00  0.00           H
ATOM   4807  CE2 TYR A 951      31.660  46.340  34.020  1.00  0.00           C
ATOM   4808  HE2 TYR A 951      32.490  46.850  33.570  1.00  0.00           H
ATOM   4809  C   TYR A 951      31.360  42.700  36.630  1.00  0.00           C
ATOM   4810  O   TYR A 951      32.280  43.490  36.920  1.00  0.00           O
ATOM   4811  N   HSD A 952      30.470  42.260  37.630  1.00  0.00           N
ATOM   4812  HN  HSD A 952      29.770  41.610  37.320  1.00  0.00           H
ATOM   4813  CA  HSD A 952      30.450  42.750  38.950  1.00  0.00           C
ATOM   4814  HA  HSD A 952      31.090  43.610  39.020  1.00  0.00           H
ATOM   4815  CB  HSD A 952      29.030  43.370  39.040  1.00  0.00           C
ATOM   4816  HB1 HSD A 952      29.110  44.260  38.370  1.00  0.00           H
ATOM   4817  HB2 HSD A 952      28.800  43.600  40.100  1.00  0.00           H
ATOM   4818  ND1 HSD A 952      26.900  42.890  37.720  1.00  0.00           N
ATOM   4819  HD1 HSD A 952      26.880  43.740  37.190  1.00  0.00           H
ATOM   4820  CG  HSD A 952      27.860  42.480  38.660  1.00  0.00           C
ATOM   4821  CE1 HSD A 952      25.900  42.000  37.770  1.00  0.00           C
ATOM   4822  HE1 HSD A 952      25.100  42.190  37.050  1.00  0.00           H
ATOM   4823  NE2 HSD A 952      26.150  41.050  38.660  1.00  0.00           N
ATOM   4824  CD2 HSD A 952      27.370  41.330  39.230  1.00  0.00           C
ATOM   4825  HD2 HSD A 952      27.750  40.710  40.030  1.00  0.00           H
ATOM   4826  C   HSD A 952      30.640  41.880  40.070  1.00  0.00           C
ATOM   4827  O   HSD A 952      30.430  42.200  41.240  1.00  0.00           O
ATOM   4828  N   LEU A 953      30.950  40.640  39.680  1.00  0.00           N
ATOM   4829  HN  LEU A 953      31.170  40.490  38.730  1.00  0.00           H
ATOM   4830  CA  LEU A 953      31.160  39.610  40.630  1.00  0.00           C
ATOM   4831  HA  LEU A 953      30.270  39.650  41.240  1.00  0.00           H
ATOM   4832  CB  LEU A 953      31.290  38.200  39.920  1.00  0.00           C
ATOM   4833  HB1 LEU A 953      32.300  38.220  39.480  1.00  0.00           H
ATOM   4834  HB2 LEU A 953      30.600  38.020  39.070  1.00  0.00           H
ATOM   4835  CG  LEU A 953      31.190  36.970  40.910  1.00  0.00           C
ATOM   4836  HG  LEU A 953      32.090  37.090  41.560  1.00  0.00           H
ATOM   4837  CD1 LEU A 953      29.960  36.760  41.730  1.00  0.00           C
ATOM   4838 HD11 LEU A 953      29.750  37.640  42.370  1.00  0.00           H
ATOM   4839 HD12 LEU A 953      30.240  36.010  42.500  1.00  0.00           H
ATOM   4840 HD13 LEU A 953      29.120  36.520  41.040  1.00  0.00           H
ATOM   4841  CD2 LEU A 953      31.560  35.640  40.150  1.00  0.00           C
ATOM   4842 HD21 LEU A 953      31.040  35.500  39.180  1.00  0.00           H
ATOM   4843 HD22 LEU A 953      31.380  34.730  40.760  1.00  0.00           H
ATOM   4844 HD23 LEU A 953      32.640  35.630  39.880  1.00  0.00           H
ATOM   4845  C   LEU A 953      32.290  39.740  41.630  1.00  0.00           C
ATOM   4846  O   LEU A 953      32.220  39.390  42.810  1.00  0.00           O
ATOM   4847  N   ASP A 954      33.450  40.240  41.170  1.00  0.00           N
ATOM   4848  HN  ASP A 954      33.490  40.640  40.260  1.00  0.00           H
ATOM   4849  CA  ASP A 954      34.490  40.700  42.160  1.00  0.00           C
ATOM   4850  HA  ASP A 954      34.830  39.810  42.660  1.00  0.00           H
ATOM   4851  CB  ASP A 954      35.690  41.290  41.400  1.00  0.00           C
ATOM   4852  HB1 ASP A 954      35.960  40.390  40.800  1.00  0.00           H
ATOM   4853  HB2 ASP A 954      36.670  41.510  41.870  1.00  0.00           H
ATOM   4854  CG  ASP A 954      35.370  42.400  40.410  1.00  0.00           C
ATOM   4855  OD1 ASP A 954      34.360  43.080  40.380  1.00  0.00           O
ATOM   4856  OD2 ASP A 954      36.270  42.480  39.380  1.00  0.00           O
ATOM   4857  HD2 ASP A 954      35.870  43.020  38.700  1.00  0.00           H
ATOM   4858  C   ASP A 954      34.080  41.660  43.260  1.00  0.00           C
ATOM   4859  O   ASP A 954      34.340  41.290  44.380  1.00  0.00           O
ATOM   4860  N   LEU A 955      33.420  42.820  42.910  1.00  0.00           N
ATOM   4861  HN  LEU A 955      33.210  43.060  41.960  1.00  0.00           H
ATOM   4862  CA  LEU A 955      32.790  43.780  43.870  1.00  0.00           C
ATOM   4863  HA  LEU A 955      33.540  44.180  44.540  1.00  0.00           H
ATOM   4864  CB  LEU A 955      32.290  45.090  43.190  1.00  0.00           C
ATOM   4865  HB1 LEU A 955      31.660  44.800  42.330  1.00  0.00           H
ATOM   4866  HB2 LEU A 955      33.150  45.570  42.670  1.00  0.00           H
ATOM   4867  CG  LEU A 955      31.450  46.050  44.070  1.00  0.00           C
ATOM   4868  HG  LEU A 955      30.590  45.540  44.550  1.00  0.00           H
ATOM   4869  CD1 LEU A 955      32.270  46.950  45.070  1.00  0.00           C
ATOM   4870 HD11 LEU A 955      33.000  47.620  44.560  1.00  0.00           H
ATOM   4871 HD12 LEU A 955      32.890  46.280  45.710  1.00  0.00           H
ATOM   4872 HD13 LEU A 955      31.530  47.640  45.550  1.00  0.00           H
ATOM   4873  CD2 LEU A 955      30.830  47.100  43.130  1.00  0.00           C
ATOM   4874 HD21 LEU A 955      30.520  46.690  42.150  1.00  0.00           H
ATOM   4875 HD22 LEU A 955      31.660  47.840  43.030  1.00  0.00           H
ATOM   4876 HD23 LEU A 955      29.970  47.660  43.560  1.00  0.00           H
ATOM   4877  C   LEU A 955      31.860  43.140  44.850  1.00  0.00           C
ATOM   4878  O   LEU A 955      31.880  43.300  46.040  1.00  0.00           O
ATOM   4879  N   LEU A 956      30.890  42.390  44.280  1.00  0.00           N
ATOM   4880  HN  LEU A 956      30.740  42.290  43.300  1.00  0.00           H
ATOM   4881  CA  LEU A 956      29.950  41.630  45.070  1.00  0.00           C
ATOM   4882  HA  LEU A 956      29.470  42.370  45.690  1.00  0.00           H
ATOM   4883  CB  LEU A 956      28.810  41.180  44.120  1.00  0.00           C
ATOM   4884  HB1 LEU A 956      29.200  40.460  43.380  1.00  0.00           H
ATOM   4885  HB2 LEU A 956      28.380  42.050  43.560  1.00  0.00           H
ATOM   4886  CG  LEU A 956      27.710  40.480  44.800  1.00  0.00           C
ATOM   4887  HG  LEU A 956      28.080  39.630  45.400  1.00  0.00           H
ATOM   4888  CD1 LEU A 956      26.950  41.310  45.810  1.00  0.00           C
ATOM   4889 HD11 LEU A 956      26.760  42.260  45.280  1.00  0.00           H
ATOM   4890 HD12 LEU A 956      27.620  41.480  46.680  1.00  0.00           H
ATOM   4891 HD13 LEU A 956      26.020  40.780  46.100  1.00  0.00           H
ATOM   4892  CD2 LEU A 956      26.820  39.810  43.740  1.00  0.00           C
ATOM   4893 HD21 LEU A 956      26.420  40.650  43.120  1.00  0.00           H
ATOM   4894 HD22 LEU A 956      25.950  39.300  44.180  1.00  0.00           H
ATOM   4895 HD23 LEU A 956      27.370  39.230  42.970  1.00  0.00           H
ATOM   4896  C   LEU A 956      30.480  40.570  46.010  1.00  0.00           C
ATOM   4897  O   LEU A 956      30.160  40.540  47.190  1.00  0.00           O
ATOM   4898  N   MET A 957      31.450  39.660  45.570  1.00  0.00           N
ATOM   4899  HN  MET A 957      31.690  39.650  44.610  1.00  0.00           H
ATOM   4900  CA  MET A 957      32.220  38.780  46.410  1.00  0.00           C
ATOM   4901  HA  MET A 957      31.460  38.220  46.940  1.00  0.00           H
ATOM   4902  CB  MET A 957      33.100  37.890  45.490  1.00  0.00           C
ATOM   4903  HB1 MET A 957      33.970  37.410  45.990  1.00  0.00           H
ATOM   4904  HB2 MET A 957      33.480  38.570  44.690  1.00  0.00           H
ATOM   4905  CG  MET A 957      32.260  36.760  44.830  1.00  0.00           C
ATOM   4906  HG1 MET A 957      33.060  36.250  44.250  1.00  0.00           H
ATOM   4907  HG2 MET A 957      31.600  37.480  44.310  1.00  0.00           H
ATOM   4908  SD  MET A 957      31.280  35.640  45.830  1.00  0.00           S
ATOM   4909  CE  MET A 957      32.480  35.160  47.030  1.00  0.00           C
ATOM   4910  HE1 MET A 957      32.140  34.370  47.750  1.00  0.00           H
ATOM   4911  HE2 MET A 957      32.680  36.050  47.650  1.00  0.00           H
ATOM   4912  HE3 MET A 957      33.400  34.750  46.540  1.00  0.00           H
ATOM   4913  C   MET A 957      33.100  39.480  47.460  1.00  0.00           C
ATOM   4914  O   MET A 957      33.080  39.110  48.620  1.00  0.00           O
ATOM   4915  N   VAL A 958      33.860  40.540  47.170  1.00  0.00           N
ATOM   4916  HN  VAL A 958      33.870  40.910  46.240  1.00  0.00           H
ATOM   4917  CA  VAL A 958      34.520  41.340  48.200  1.00  0.00           C
ATOM   4918  HA  VAL A 958      35.080  40.640  48.800  1.00  0.00           H
ATOM   4919  CB  VAL A 958      35.430  42.340  47.560  1.00  0.00           C
ATOM   4920  HB  VAL A 958      34.880  42.750  46.680  1.00  0.00           H
ATOM   4921  CG1 VAL A 958      35.850  43.460  48.540  1.00  0.00           C
ATOM   4922 HG11 VAL A 958      36.280  42.950  49.420  1.00  0.00           H
ATOM   4923 HG12 VAL A 958      35.020  44.160  48.780  1.00  0.00           H
ATOM   4924 HG13 VAL A 958      36.730  44.080  48.260  1.00  0.00           H
ATOM   4925  CG2 VAL A 958      36.670  41.500  47.120  1.00  0.00           C
ATOM   4926 HG21 VAL A 958      37.330  42.080  46.440  1.00  0.00           H
ATOM   4927 HG22 VAL A 958      36.330  40.660  46.460  1.00  0.00           H
ATOM   4928 HG23 VAL A 958      37.230  41.070  47.980  1.00  0.00           H
ATOM   4929  C   VAL A 958      33.520  42.070  49.100  1.00  0.00           C
ATOM   4930  O   VAL A 958      33.680  42.070  50.330  1.00  0.00           O
ATOM   4931  N   GLY A 959      32.390  42.630  48.600  1.00  0.00           N
ATOM   4932  HN  GLY A 959      32.290  42.850  47.630  1.00  0.00           H
ATOM   4933  CA  GLY A 959      31.230  43.070  49.370  1.00  0.00           C
ATOM   4934  HA1 GLY A 959      30.410  43.300  48.710  1.00  0.00           H
ATOM   4935  HA2 GLY A 959      31.520  43.880  50.040  1.00  0.00           H
ATOM   4936  C   GLY A 959      30.600  42.140  50.360  1.00  0.00           C
ATOM   4937  O   GLY A 959      30.580  42.400  51.560  1.00  0.00           O
ATOM   4938  N   VAL A 960      30.140  40.990  49.820  1.00  0.00           N
ATOM   4939  HN  VAL A 960      30.100  40.730  48.870  1.00  0.00           H
ATOM   4940  CA  VAL A 960      29.710  39.930  50.730  1.00  0.00           C
ATOM   4941  HA  VAL A 960      28.920  40.410  51.300  1.00  0.00           H
ATOM   4942  CB  VAL A 960      29.320  38.660  49.900  1.00  0.00           C
ATOM   4943  HB  VAL A 960      30.170  38.380  49.250  1.00  0.00           H
ATOM   4944  CG1 VAL A 960      29.150  37.390  50.830  1.00  0.00           C
ATOM   4945 HG11 VAL A 960      28.570  36.590  50.290  1.00  0.00           H
ATOM   4946 HG12 VAL A 960      28.600  37.700  51.740  1.00  0.00           H
ATOM   4947 HG13 VAL A 960      30.150  36.990  51.100  1.00  0.00           H
ATOM   4948  CG2 VAL A 960      28.050  39.040  49.130  1.00  0.00           C
ATOM   4949 HG21 VAL A 960      28.130  40.020  48.620  1.00  0.00           H
ATOM   4950 HG22 VAL A 960      27.210  39.150  49.850  1.00  0.00           H
ATOM   4951 HG23 VAL A 960      27.810  38.290  48.340  1.00  0.00           H
ATOM   4952  C   VAL A 960      30.670  39.460  51.820  1.00  0.00           C
ATOM   4953  O   VAL A 960      30.320  39.400  52.980  1.00  0.00           O
ATOM   4954  N   MET A 961      32.000  39.220  51.500  1.00  0.00           N
ATOM   4955  HN  MET A 961      32.330  39.520  50.610  1.00  0.00           H
ATOM   4956  CA  MET A 961      32.880  38.680  52.470  1.00  0.00           C
ATOM   4957  HA  MET A 961      32.380  37.850  52.970  1.00  0.00           H
ATOM   4958  CB  MET A 961      33.940  37.870  51.720  1.00  0.00           C
ATOM   4959  HB1 MET A 961      34.620  37.500  52.500  1.00  0.00           H
ATOM   4960  HB2 MET A 961      34.440  38.530  50.990  1.00  0.00           H
ATOM   4961  CG  MET A 961      33.380  36.560  51.030  1.00  0.00           C
ATOM   4962  HG1 MET A 961      34.200  36.160  50.400  1.00  0.00           H
ATOM   4963  HG2 MET A 961      32.660  37.020  50.320  1.00  0.00           H
ATOM   4964  SD  MET A 961      32.580  35.310  52.040  1.00  0.00           S
ATOM   4965  CE  MET A 961      33.860  35.100  53.310  1.00  0.00           C
ATOM   4966  HE1 MET A 961      34.810  35.120  52.740  1.00  0.00           H
ATOM   4967  HE2 MET A 961      33.890  34.140  53.870  1.00  0.00           H
ATOM   4968  HE3 MET A 961      33.840  35.910  54.070  1.00  0.00           H
ATOM   4969  C   MET A 961      33.560  39.660  53.410  1.00  0.00           C
ATOM   4970  O   MET A 961      34.100  39.390  54.450  1.00  0.00           O
ATOM   4971  N   LEU A 962      33.530  40.930  53.060  1.00  0.00           N
ATOM   4972  HN  LEU A 962      32.960  41.220  52.290  1.00  0.00           H
ATOM   4973  CA  LEU A 962      33.960  42.100  53.820  1.00  0.00           C
ATOM   4974  HA  LEU A 962      34.970  41.930  54.170  1.00  0.00           H
ATOM   4975  CB  LEU A 962      33.690  43.400  53.000  1.00  0.00           C
ATOM   4976  HB1 LEU A 962      32.750  43.330  52.420  1.00  0.00           H
ATOM   4977  HB2 LEU A 962      34.540  43.350  52.290  1.00  0.00           H
ATOM   4978  CG  LEU A 962      33.920  44.800  53.570  1.00  0.00           C
ATOM   4979  HG  LEU A 962      34.940  44.930  53.990  1.00  0.00           H
ATOM   4980  CD1 LEU A 962      33.850  45.660  52.290  1.00  0.00           C
ATOM   4981 HD11 LEU A 962      34.100  46.720  52.550  1.00  0.00           H
ATOM   4982 HD12 LEU A 962      32.800  45.670  51.930  1.00  0.00           H
ATOM   4983 HD13 LEU A 962      34.600  45.310  51.550  1.00  0.00           H
ATOM   4984  CD2 LEU A 962      32.980  45.290  54.640  1.00  0.00           C
ATOM   4985 HD21 LEU A 962      33.110  46.380  54.800  1.00  0.00           H
ATOM   4986 HD22 LEU A 962      33.070  44.740  55.610  1.00  0.00           H
ATOM   4987 HD23 LEU A 962      32.000  45.140  54.140  1.00  0.00           H
ATOM   4988  C   LEU A 962      33.140  42.050  55.120  1.00  0.00           C
ATOM   4989  O   LEU A 962      33.600  42.180  56.240  1.00  0.00           O
ATOM   4990  N   GLY A 963      31.800  41.770  54.960  1.00  0.00           N
ATOM   4991  HN  GLY A 963      31.560  41.830  54.000  1.00  0.00           H
ATOM   4992  CA  GLY A 963      30.820  41.500  56.070  1.00  0.00           C
ATOM   4993  HA1 GLY A 963      29.860  41.310  55.620  1.00  0.00           H
ATOM   4994  HA2 GLY A 963      30.760  42.450  56.580  1.00  0.00           H
ATOM   4995  C   GLY A 963      31.080  40.310  56.900  1.00  0.00           C
ATOM   4996  O   GLY A 963      31.050  40.290  58.120  1.00  0.00           O
ATOM   4997  N   VAL A 964      31.400  39.180  56.300  1.00  0.00           N
ATOM   4998  HN  VAL A 964      31.150  39.170  55.320  1.00  0.00           H
ATOM   4999  CA  VAL A 964      31.590  37.950  57.030  1.00  0.00           C
ATOM   5000  HA  VAL A 964      30.750  38.010  57.710  1.00  0.00           H
ATOM   5001  CB  VAL A 964      31.620  36.730  56.020  1.00  0.00           C
ATOM   5002  HB  VAL A 964      32.430  36.890  55.280  1.00  0.00           H
ATOM   5003  CG1 VAL A 964      31.760  35.430  56.730  1.00  0.00           C
ATOM   5004 HG11 VAL A 964      30.990  35.260  57.520  1.00  0.00           H
ATOM   5005 HG12 VAL A 964      32.750  35.380  57.220  1.00  0.00           H
ATOM   5006 HG13 VAL A 964      31.740  34.640  55.970  1.00  0.00           H
ATOM   5007  CG2 VAL A 964      30.280  36.850  55.160  1.00  0.00           C
ATOM   5008 HG21 VAL A 964      30.030  37.820  54.660  1.00  0.00           H
ATOM   5009 HG22 VAL A 964      29.450  36.690  55.880  1.00  0.00           H
ATOM   5010 HG23 VAL A 964      30.270  35.980  54.460  1.00  0.00           H
ATOM   5011  C   VAL A 964      32.900  38.030  57.930  1.00  0.00           C
ATOM   5012  O   VAL A 964      32.880  37.390  59.000  1.00  0.00           O
ATOM   5013  N   CYS A 965      33.930  38.700  57.460  1.00  0.00           N
ATOM   5014  HN  CYS A 965      33.760  38.890  56.490  1.00  0.00           H
ATOM   5015  CA  CYS A 965      35.160  39.020  58.080  1.00  0.00           C
ATOM   5016  HA  CYS A 965      35.570  38.140  58.550  1.00  0.00           H
ATOM   5017  CB  CYS A 965      36.190  39.530  57.100  1.00  0.00           C
ATOM   5018  HB1 CYS A 965      37.050  39.920  57.690  1.00  0.00           H
ATOM   5019  HB2 CYS A 965      35.800  40.330  56.440  1.00  0.00           H
ATOM   5020  SG  CYS A 965      36.910  38.340  55.950  1.00  0.00           S
ATOM   5021  HG1 CYS A 965      35.850  38.360  55.160  1.00  0.00           H
ATOM   5022  C   CYS A 965      34.990  40.110  59.260  1.00  0.00           C
ATOM   5023  O   CYS A 965      35.700  40.060  60.300  1.00  0.00           O
ATOM   5024  N   SER A 966      33.990  41.020  59.110  1.00  0.00           N
ATOM   5025  HN  SER A 966      33.450  40.820  58.300  1.00  0.00           H
ATOM   5026  CA  SER A 966      33.680  42.180  60.040  1.00  0.00           C
ATOM   5027  HA  SER A 966      34.550  42.800  60.220  1.00  0.00           H
ATOM   5028  CB  SER A 966      32.520  43.030  59.520  1.00  0.00           C
ATOM   5029  HB1 SER A 966      32.100  43.660  60.340  1.00  0.00           H
ATOM   5030  HB2 SER A 966      31.680  42.350  59.230  1.00  0.00           H
ATOM   5031  OG  SER A 966      32.970  43.870  58.470  1.00  0.00           O
ATOM   5032  HG1 SER A 966      33.100  43.290  57.710  1.00  0.00           H
ATOM   5033  C   SER A 966      33.160  41.700  61.420  1.00  0.00           C
ATOM   5034  O   SER A 966      33.790  42.150  62.390  1.00  0.00           O
ATOM   5035  N   VAL A 967      32.280  40.690  61.540  1.00  0.00           N
ATOM   5036  HN  VAL A 967      32.050  40.040  60.830  1.00  0.00           H
ATOM   5037  CA  VAL A 967      31.750  40.210  62.790  1.00  0.00           C
ATOM   5038  HA  VAL A 967      31.410  41.080  63.320  1.00  0.00           H
ATOM   5039  CB  VAL A 967      30.470  39.330  62.530  1.00  0.00           C
ATOM   5040  HB  VAL A 967      30.190  39.280  63.600  1.00  0.00           H
ATOM   5041  CG1 VAL A 967      29.420  40.230  61.840  1.00  0.00           C
ATOM   5042 HG11 VAL A 967      29.560  40.280  60.740  1.00  0.00           H
ATOM   5043 HG12 VAL A 967      29.590  41.200  62.340  1.00  0.00           H
ATOM   5044 HG13 VAL A 967      28.380  39.990  62.110  1.00  0.00           H
ATOM   5045  CG2 VAL A 967      30.660  37.960  61.870  1.00  0.00           C
ATOM   5046 HG21 VAL A 967      29.690  37.470  61.650  1.00  0.00           H
ATOM   5047 HG22 VAL A 967      31.270  37.280  62.500  1.00  0.00           H
ATOM   5048 HG23 VAL A 967      31.050  38.060  60.840  1.00  0.00           H
ATOM   5049  C   VAL A 967      32.740  39.370  63.640  1.00  0.00           C
ATOM   5050  O   VAL A 967      32.730  39.420  64.880  1.00  0.00           O
ATOM   5051  N   MET A 968      33.720  38.840  62.950  1.00  0.00           N
ATOM   5052  HN  MET A 968      33.600  38.720  61.970  1.00  0.00           H
ATOM   5053  CA  MET A 968      34.910  38.300  63.480  1.00  0.00           C
ATOM   5054  HA  MET A 968      34.730  37.880  64.460  1.00  0.00           H
ATOM   5055  CB  MET A 968      35.450  37.030  62.760  1.00  0.00           C
ATOM   5056  HB1 MET A 968      36.380  36.600  63.210  1.00  0.00           H
ATOM   5057  HB2 MET A 968      35.600  37.290  61.690  1.00  0.00           H
ATOM   5058  CG  MET A 968      34.520  35.740  62.960  1.00  0.00           C
ATOM   5059  HG1 MET A 968      35.140  34.960  62.490  1.00  0.00           H
ATOM   5060  HG2 MET A 968      33.620  35.710  62.310  1.00  0.00           H
[truncated: 6,873,249 more chars]
