# Supplementary material for: CryoEM and computational modeling structural insights into the pH regulator NBCn1
Source: Nat Commun. 2025 Nov 11;16:9932. doi: 10.1038/s41467-025-64868-z (PMC12606367; doi:10.1038/s41467-025-64868-z)
Supplement: Supplementary file 7 — Supplementary Data 5 [file 41467_2025_64868_MOESM7_ESM.zip › 100ns_z_restr_MD_NBCn1_2NaCO3/hNBCn1_IF/z-restr_hNBCn1_IF_2NaCO3_first_step_46.pdb]

REMARK    GENERATED BY TRJCONV
TITLE     Title t= 4100.00000 step= 2050000
REMARK    THIS IS A SIMULATION BOX
CRYST1   94.120   94.120  101.034  90.00  90.00  90.00 P 1           1
MODEL        1
ATOM      1  N   LEU A 585      23.020  38.660  39.590  1.00  0.00           N
ATOM      2  HT1 LEU A 585      22.120  38.150  39.680  1.00  0.00           H
ATOM      3  HT2 LEU A 585      23.380  38.540  38.610  1.00  0.00           H
ATOM      4  HT3 LEU A 585      22.940  39.660  39.870  1.00  0.00           H
ATOM      5  CA  LEU A 585      23.990  38.110  40.650  1.00  0.00           C
ATOM      6  HA  LEU A 585      24.960  38.560  40.470  1.00  0.00           H
ATOM      7  CB  LEU A 585      23.460  38.410  42.070  1.00  0.00           C
ATOM      8  HB1 LEU A 585      24.220  37.940  42.730  1.00  0.00           H
ATOM      9  HB2 LEU A 585      22.510  37.840  42.190  1.00  0.00           H
ATOM     10  CG  LEU A 585      23.260  39.910  42.420  1.00  0.00           C
ATOM     11  HG  LEU A 585      22.400  40.250  41.800  1.00  0.00           H
ATOM     12  CD1 LEU A 585      22.740  40.000  43.860  1.00  0.00           C
ATOM     13 HD11 LEU A 585      22.410  41.010  44.160  1.00  0.00           H
ATOM     14 HD12 LEU A 585      23.520  39.580  44.540  1.00  0.00           H
ATOM     15 HD13 LEU A 585      21.860  39.360  44.060  1.00  0.00           H
ATOM     16  CD2 LEU A 585      24.480  40.760  42.080  1.00  0.00           C
ATOM     17 HD21 LEU A 585      25.440  40.260  42.380  1.00  0.00           H
ATOM     18 HD22 LEU A 585      24.350  41.780  42.490  1.00  0.00           H
ATOM     19 HD23 LEU A 585      24.520  40.890  40.980  1.00  0.00           H
ATOM     20  C   LEU A 585      24.210  36.650  40.430  1.00  0.00           C
ATOM     21  O   LEU A 585      25.230  36.170  39.940  1.00  0.00           O
ATOM     22  N   ILE A 586      23.270  35.840  40.860  1.00  0.00           N
ATOM     23  HN  ILE A 586      22.340  36.050  41.160  1.00  0.00           H
ATOM     24  CA  ILE A 586      23.540  34.330  40.830  1.00  0.00           C
ATOM     25  HA  ILE A 586      24.550  34.200  41.190  1.00  0.00           H
ATOM     26  CB  ILE A 586      22.540  33.610  41.740  1.00  0.00           C
ATOM     27  HB  ILE A 586      22.230  34.160  42.650  1.00  0.00           H
ATOM     28  CG2 ILE A 586      21.130  33.340  41.100  1.00  0.00           C
ATOM     29 HG21 ILE A 586      20.840  34.320  40.660  1.00  0.00           H
ATOM     30 HG22 ILE A 586      20.410  33.080  41.910  1.00  0.00           H
ATOM     31 HG23 ILE A 586      21.160  32.590  40.290  1.00  0.00           H
ATOM     32  CG1 ILE A 586      23.160  32.340  42.410  1.00  0.00           C
ATOM     33 HG11 ILE A 586      23.590  31.640  41.670  1.00  0.00           H
ATOM     34 HG12 ILE A 586      22.260  31.820  42.770  1.00  0.00           H
ATOM     35  CD  ILE A 586      24.070  32.620  43.550  1.00  0.00           C
ATOM     36  HD1 ILE A 586      25.010  33.120  43.240  1.00  0.00           H
ATOM     37  HD2 ILE A 586      24.510  31.650  43.910  1.00  0.00           H
ATOM     38  HD3 ILE A 586      23.650  33.200  44.400  1.00  0.00           H
ATOM     39  C   ILE A 586      23.470  33.720  39.490  1.00  0.00           C
ATOM     40  O   ILE A 586      23.980  32.600  39.300  1.00  0.00           O
ATOM     41  N   LEU A 587      22.900  34.420  38.520  1.00  0.00           N
ATOM     42  HN  LEU A 587      22.470  35.280  38.760  1.00  0.00           H
ATOM     43  CA  LEU A 587      22.940  33.960  37.120  1.00  0.00           C
ATOM     44  HA  LEU A 587      22.460  33.000  37.200  1.00  0.00           H
ATOM     45  CB  LEU A 587      22.110  34.920  36.190  1.00  0.00           C
ATOM     46  HB1 LEU A 587      22.660  35.850  35.930  1.00  0.00           H
ATOM     47  HB2 LEU A 587      21.170  35.290  36.660  1.00  0.00           H
ATOM     48  CG  LEU A 587      21.750  34.340  34.780  1.00  0.00           C
ATOM     49  HG  LEU A 587      22.640  34.300  34.120  1.00  0.00           H
ATOM     50  CD1 LEU A 587      21.050  33.020  34.900  1.00  0.00           C
ATOM     51 HD11 LEU A 587      20.300  33.090  35.710  1.00  0.00           H
ATOM     52 HD12 LEU A 587      21.840  32.290  35.190  1.00  0.00           H
ATOM     53 HD13 LEU A 587      20.560  32.690  33.960  1.00  0.00           H
ATOM     54  CD2 LEU A 587      20.840  35.350  34.240  1.00  0.00           C
ATOM     55 HD21 LEU A 587      20.140  34.890  33.510  1.00  0.00           H
ATOM     56 HD22 LEU A 587      21.510  36.130  33.820  1.00  0.00           H
ATOM     57 HD23 LEU A 587      20.090  35.760  34.940  1.00  0.00           H
ATOM     58  C   LEU A 587      24.240  33.650  36.540  1.00  0.00           C
ATOM     59  O   LEU A 587      24.450  32.620  35.990  1.00  0.00           O
ATOM     60  N   ASP A 588      25.250  34.550  36.700  1.00  0.00           N
ATOM     61  HN  ASP A 588      25.010  35.350  37.240  1.00  0.00           H
ATOM     62  CA  ASP A 588      26.660  34.310  36.390  1.00  0.00           C
ATOM     63  HA  ASP A 588      26.840  33.950  35.390  1.00  0.00           H
ATOM     64  CB  ASP A 588      27.480  35.650  36.500  1.00  0.00           C
ATOM     65  HB1 ASP A 588      28.570  35.500  36.320  1.00  0.00           H
ATOM     66  HB2 ASP A 588      27.330  36.110  37.500  1.00  0.00           H
ATOM     67  CG  ASP A 588      27.070  36.610  35.380  1.00  0.00           C
ATOM     68  OD1 ASP A 588      26.600  37.710  35.760  1.00  0.00           O
ATOM     69  OD2 ASP A 588      27.100  36.300  34.180  1.00  0.00           O
ATOM     70  C   ASP A 588      27.250  33.170  37.260  1.00  0.00           C
ATOM     71  O   ASP A 588      28.070  32.390  36.790  1.00  0.00           O
ATOM     72  N   ILE A 589      26.930  33.010  38.540  1.00  0.00           N
ATOM     73  HN  ILE A 589      26.350  33.610  39.090  1.00  0.00           H
ATOM     74  CA  ILE A 589      27.280  31.800  39.280  1.00  0.00           C
ATOM     75  HA  ILE A 589      28.350  31.650  39.250  1.00  0.00           H
ATOM     76  CB  ILE A 589      27.030  31.870  40.800  1.00  0.00           C
ATOM     77  HB  ILE A 589      26.100  32.410  41.110  1.00  0.00           H
ATOM     78  CG2 ILE A 589      27.180  30.510  41.470  1.00  0.00           C
ATOM     79 HG21 ILE A 589      27.280  30.630  42.570  1.00  0.00           H
ATOM     80 HG22 ILE A 589      28.050  29.960  41.050  1.00  0.00           H
ATOM     81 HG23 ILE A 589      26.250  29.920  41.370  1.00  0.00           H
ATOM     82  CG1 ILE A 589      28.240  32.860  41.240  1.00  0.00           C
ATOM     83 HG11 ILE A 589      28.390  33.660  40.480  1.00  0.00           H
ATOM     84 HG12 ILE A 589      29.160  32.260  41.380  1.00  0.00           H
ATOM     85  CD  ILE A 589      27.930  33.490  42.670  1.00  0.00           C
ATOM     86  HD1 ILE A 589      27.720  32.680  43.390  1.00  0.00           H
ATOM     87  HD2 ILE A 589      27.010  34.110  42.670  1.00  0.00           H
ATOM     88  HD3 ILE A 589      28.800  34.010  43.110  1.00  0.00           H
ATOM     89  C   ILE A 589      26.740  30.510  38.630  1.00  0.00           C
ATOM     90  O   ILE A 589      27.350  29.460  38.610  1.00  0.00           O
ATOM     91  N   LYS A 590      25.500  30.500  38.170  1.00  0.00           N
ATOM     92  HN  LYS A 590      24.880  31.260  38.330  1.00  0.00           H
ATOM     93  CA  LYS A 590      24.940  29.360  37.450  1.00  0.00           C
ATOM     94  HA  LYS A 590      25.140  28.470  38.050  1.00  0.00           H
ATOM     95  CB  LYS A 590      23.410  29.410  37.220  1.00  0.00           C
ATOM     96  HB1 LYS A 590      23.060  28.430  36.840  1.00  0.00           H
ATOM     97  HB2 LYS A 590      23.050  30.290  36.620  1.00  0.00           H
ATOM     98  CG  LYS A 590      22.530  29.490  38.500  1.00  0.00           C
ATOM     99  HG1 LYS A 590      23.170  30.100  39.180  1.00  0.00           H
ATOM    100  HG2 LYS A 590      22.470  28.630  39.200  1.00  0.00           H
ATOM    101  CD  LYS A 590      21.150  30.160  38.370  1.00  0.00           C
ATOM    102  HD1 LYS A 590      21.290  31.180  37.960  1.00  0.00           H
ATOM    103  HD2 LYS A 590      20.690  30.360  39.360  1.00  0.00           H
ATOM    104  CE  LYS A 590      20.190  29.530  37.440  1.00  0.00           C
ATOM    105  HE1 LYS A 590      20.530  29.430  36.390  1.00  0.00           H
ATOM    106  HE2 LYS A 590      19.320  30.230  37.410  1.00  0.00           H
ATOM    107  NZ  LYS A 590      19.720  28.190  37.860  1.00  0.00           N
ATOM    108  HZ1 LYS A 590      18.860  27.890  37.370  1.00  0.00           H
ATOM    109  HZ2 LYS A 590      19.460  28.070  38.860  1.00  0.00           H
ATOM    110  HZ3 LYS A 590      20.390  27.410  37.680  1.00  0.00           H
ATOM    111  C   LYS A 590      25.620  29.100  36.130  1.00  0.00           C
ATOM    112  O   LYS A 590      25.920  28.000  35.740  1.00  0.00           O
ATOM    113  N   ARG A 591      25.940  30.200  35.370  1.00  0.00           N
ATOM    114  HN  ARG A 591      25.780  31.150  35.620  1.00  0.00           H
ATOM    115  CA  ARG A 591      26.530  30.180  34.130  1.00  0.00           C
ATOM    116  HA  ARG A 591      26.060  29.500  33.440  1.00  0.00           H
ATOM    117  CB  ARG A 591      26.250  31.540  33.390  1.00  0.00           C
ATOM    118  HB1 ARG A 591      26.830  31.470  32.440  1.00  0.00           H
ATOM    119  HB2 ARG A 591      26.660  32.370  34.010  1.00  0.00           H
ATOM    120  CG  ARG A 591      24.800  31.720  32.910  1.00  0.00           C
ATOM    121  HG1 ARG A 591      23.990  31.360  33.590  1.00  0.00           H
ATOM    122  HG2 ARG A 591      24.770  31.040  32.040  1.00  0.00           H
ATOM    123  CD  ARG A 591      24.540  33.140  32.270  1.00  0.00           C
ATOM    124  HD1 ARG A 591      25.250  33.350  31.430  1.00  0.00           H
ATOM    125  HD2 ARG A 591      24.690  33.950  33.020  1.00  0.00           H
ATOM    126  NE  ARG A 591      23.170  33.000  31.760  1.00  0.00           N
ATOM    127  HE  ARG A 591      22.760  32.100  31.630  1.00  0.00           H
ATOM    128  CZ  ARG A 591      22.530  34.020  31.160  1.00  0.00           C
ATOM    129  NH1 ARG A 591      22.990  35.250  31.180  1.00  0.00           N
ATOM    130 HH11 ARG A 591      23.650  35.460  31.900  1.00  0.00           H
ATOM    131 HH12 ARG A 591      22.350  36.020  31.050  1.00  0.00           H
ATOM    132  NH2 ARG A 591      21.410  33.770  30.500  1.00  0.00           N
ATOM    133 HH21 ARG A 591      21.060  34.570  30.020  1.00  0.00           H
ATOM    134 HH22 ARG A 591      21.150  32.820  30.360  1.00  0.00           H
ATOM    135  C   ARG A 591      27.970  29.750  34.110  1.00  0.00           C
ATOM    136  O   ARG A 591      28.350  29.160  33.080  1.00  0.00           O
ATOM    137  N   LYS A 592      28.750  29.980  35.160  1.00  0.00           N
ATOM    138  HN  LYS A 592      28.420  30.490  35.960  1.00  0.00           H
ATOM    139  CA  LYS A 592      30.140  29.540  35.210  1.00  0.00           C
ATOM    140  HA  LYS A 592      30.490  29.250  34.230  1.00  0.00           H
ATOM    141  CB  LYS A 592      30.960  30.750  35.770  1.00  0.00           C
ATOM    142  HB1 LYS A 592      32.010  30.380  35.850  1.00  0.00           H
ATOM    143  HB2 LYS A 592      30.580  30.940  36.790  1.00  0.00           H
ATOM    144  CG  LYS A 592      31.000  32.010  34.860  1.00  0.00           C
ATOM    145  HG1 LYS A 592      31.580  32.740  35.470  1.00  0.00           H
ATOM    146  HG2 LYS A 592      29.960  32.340  34.670  1.00  0.00           H
ATOM    147  CD  LYS A 592      31.550  31.740  33.460  1.00  0.00           C
ATOM    148  HD1 LYS A 592      30.790  31.220  32.840  1.00  0.00           H
ATOM    149  HD2 LYS A 592      32.510  31.170  33.500  1.00  0.00           H
ATOM    150  CE  LYS A 592      31.810  33.160  32.880  1.00  0.00           C
ATOM    151  HE1 LYS A 592      32.490  33.040  32.010  1.00  0.00           H
ATOM    152  HE2 LYS A 592      32.400  33.900  33.470  1.00  0.00           H
ATOM    153  NZ  LYS A 592      30.540  33.740  32.460  1.00  0.00           N
ATOM    154  HZ1 LYS A 592      30.610  34.400  31.660  1.00  0.00           H
ATOM    155  HZ2 LYS A 592      30.090  34.300  33.230  1.00  0.00           H
ATOM    156  HZ3 LYS A 592      29.860  33.030  32.130  1.00  0.00           H
ATOM    157  C   LYS A 592      30.330  28.280  36.060  1.00  0.00           C
ATOM    158  O   LYS A 592      31.430  27.780  36.150  1.00  0.00           O
ATOM    159  N   ALA A 593      29.260  27.670  36.580  1.00  0.00           N
ATOM    160  HN  ALA A 593      28.300  27.950  36.490  1.00  0.00           H
ATOM    161  CA  ALA A 593      29.350  26.340  37.190  1.00  0.00           C
ATOM    162  HA  ALA A 593      29.980  26.340  38.070  1.00  0.00           H
ATOM    163  CB  ALA A 593      27.930  26.100  37.730  1.00  0.00           C
ATOM    164  HB1 ALA A 593      27.630  26.910  38.440  1.00  0.00           H
ATOM    165  HB2 ALA A 593      27.720  25.190  38.310  1.00  0.00           H
ATOM    166  HB3 ALA A 593      27.140  26.210  36.940  1.00  0.00           H
ATOM    167  C   ALA A 593      29.810  25.100  36.380  1.00  0.00           C
ATOM    168  O   ALA A 593      30.450  24.270  36.980  1.00  0.00           O
ATOM    169  N   PRO A 594      29.580  24.930  35.040  1.00  0.00           N
ATOM    170  CD  PRO A 594      28.620  25.570  34.130  1.00  0.00           C
ATOM    171  HD1 PRO A 594      29.050  26.530  33.760  1.00  0.00           H
ATOM    172  HD2 PRO A 594      27.650  25.710  34.650  1.00  0.00           H
ATOM    173  CA  PRO A 594      30.430  24.000  34.260  1.00  0.00           C
ATOM    174  HA  PRO A 594      30.050  23.080  34.660  1.00  0.00           H
ATOM    175  CB  PRO A 594      29.950  24.120  32.810  1.00  0.00           C
ATOM    176  HB1 PRO A 594      30.000  23.120  32.330  1.00  0.00           H
ATOM    177  HB2 PRO A 594      30.480  24.910  32.250  1.00  0.00           H
ATOM    178  CG  PRO A 594      28.470  24.620  33.000  1.00  0.00           C
ATOM    179  HG1 PRO A 594      28.010  25.100  32.110  1.00  0.00           H
ATOM    180  HG2 PRO A 594      27.950  23.710  33.410  1.00  0.00           H
ATOM    181  C   PRO A 594      31.950  23.930  34.460  1.00  0.00           C
ATOM    182  O   PRO A 594      32.620  23.030  34.020  1.00  0.00           O
ATOM    183  N   PHE A 595      32.650  25.020  35.000  1.00  0.00           N
ATOM    184  HN  PHE A 595      32.170  25.850  35.260  1.00  0.00           H
ATOM    185  CA  PHE A 595      34.120  25.090  35.190  1.00  0.00           C
ATOM    186  HA  PHE A 595      34.550  24.320  34.580  1.00  0.00           H
ATOM    187  CB  PHE A 595      34.700  26.460  34.940  1.00  0.00           C
ATOM    188  HB1 PHE A 595      35.810  26.570  35.010  1.00  0.00           H
ATOM    189  HB2 PHE A 595      34.280  27.250  35.610  1.00  0.00           H
ATOM    190  CG  PHE A 595      34.320  26.890  33.580  1.00  0.00           C
ATOM    191  CD1 PHE A 595      34.750  26.170  32.540  1.00  0.00           C
ATOM    192  HD1 PHE A 595      35.450  25.340  32.660  1.00  0.00           H
ATOM    193  CE1 PHE A 595      34.280  26.470  31.260  1.00  0.00           C
ATOM    194  HE1 PHE A 595      34.570  25.840  30.430  1.00  0.00           H
ATOM    195  CZ  PHE A 595      33.340  27.480  31.010  1.00  0.00           C
ATOM    196  HZ  PHE A 595      32.960  27.700  30.030  1.00  0.00           H
ATOM    197  CD2 PHE A 595      33.440  28.070  33.420  1.00  0.00           C
ATOM    198  HD2 PHE A 595      33.060  28.640  34.260  1.00  0.00           H
ATOM    199  CE2 PHE A 595      32.980  28.280  32.120  1.00  0.00           C
ATOM    200  HE2 PHE A 595      32.300  29.080  31.900  1.00  0.00           H
ATOM    201  C   PHE A 595      34.530  24.700  36.590  1.00  0.00           C
ATOM    202  O   PHE A 595      35.690  24.910  37.000  1.00  0.00           O
ATOM    203  N   PHE A 596      33.620  24.080  37.450  1.00  0.00           N
ATOM    204  HN  PHE A 596      32.720  23.720  37.220  1.00  0.00           H
ATOM    205  CA  PHE A 596      33.890  23.960  38.870  1.00  0.00           C
ATOM    206  HA  PHE A 596      34.370  24.880  39.180  1.00  0.00           H
ATOM    207  CB  PHE A 596      32.600  23.720  39.730  1.00  0.00           C
ATOM    208  HB1 PHE A 596      32.230  22.670  39.660  1.00  0.00           H
ATOM    209  HB2 PHE A 596      31.780  24.380  39.390  1.00  0.00           H
ATOM    210  CG  PHE A 596      32.810  24.030  41.230  1.00  0.00           C
ATOM    211  CD1 PHE A 596      33.410  23.010  42.020  1.00  0.00           C
ATOM    212  HD1 PHE A 596      33.790  22.140  41.520  1.00  0.00           H
ATOM    213  CE1 PHE A 596      33.510  23.180  43.400  1.00  0.00           C
ATOM    214  HE1 PHE A 596      33.890  22.480  44.120  1.00  0.00           H
ATOM    215  CZ  PHE A 596      32.940  24.320  44.010  1.00  0.00           C
ATOM    216  HZ  PHE A 596      33.130  24.500  45.060  1.00  0.00           H
ATOM    217  CD2 PHE A 596      32.340  25.160  41.880  1.00  0.00           C
ATOM    218  HD2 PHE A 596      31.850  25.950  41.340  1.00  0.00           H
ATOM    219  CE2 PHE A 596      32.340  25.340  43.220  1.00  0.00           C
ATOM    220  HE2 PHE A 596      31.880  26.200  43.680  1.00  0.00           H
ATOM    221  C   PHE A 596      34.820  22.750  39.040  1.00  0.00           C
ATOM    222  O   PHE A 596      35.810  22.780  39.750  1.00  0.00           O
ATOM    223  N   LEU A 597      34.460  21.650  38.350  1.00  0.00           N
ATOM    224  HN  LEU A 597      33.670  21.660  37.730  1.00  0.00           H
ATOM    225  CA  LEU A 597      34.980  20.360  38.620  1.00  0.00           C
ATOM    226  HA  LEU A 597      35.150  20.330  39.680  1.00  0.00           H
ATOM    227  CB  LEU A 597      33.900  19.260  38.340  1.00  0.00           C
ATOM    228  HB1 LEU A 597      34.290  18.210  38.380  1.00  0.00           H
ATOM    229  HB2 LEU A 597      33.560  19.340  37.280  1.00  0.00           H
ATOM    230  CG  LEU A 597      32.780  19.340  39.410  1.00  0.00           C
ATOM    231  HG  LEU A 597      32.580  20.410  39.620  1.00  0.00           H
ATOM    232  CD1 LEU A 597      31.450  18.720  38.910  1.00  0.00           C
ATOM    233 HD11 LEU A 597      30.890  19.320  38.180  1.00  0.00           H
ATOM    234 HD12 LEU A 597      30.790  18.650  39.790  1.00  0.00           H
ATOM    235 HD13 LEU A 597      31.680  17.740  38.420  1.00  0.00           H
ATOM    236  CD2 LEU A 597      33.220  18.700  40.770  1.00  0.00           C
ATOM    237 HD21 LEU A 597      33.190  17.610  40.610  1.00  0.00           H
ATOM    238 HD22 LEU A 597      32.520  19.040  41.560  1.00  0.00           H
ATOM    239 HD23 LEU A 597      34.200  19.170  40.940  1.00  0.00           H
ATOM    240  C   LEU A 597      36.320  20.010  38.070  1.00  0.00           C
ATOM    241  O   LEU A 597      37.170  19.310  38.640  1.00  0.00           O
ATOM    242  N   SER A 598      36.580  20.520  36.880  1.00  0.00           N
ATOM    243  HN  SER A 598      35.950  21.060  36.330  1.00  0.00           H
ATOM    244  CA  SER A 598      37.770  20.390  36.190  1.00  0.00           C
ATOM    245  HA  SER A 598      37.870  19.350  35.910  1.00  0.00           H
ATOM    246  CB  SER A 598      37.650  20.990  34.800  1.00  0.00           C
ATOM    247  HB1 SER A 598      37.390  22.080  34.880  1.00  0.00           H
ATOM    248  HB2 SER A 598      36.890  20.510  34.160  1.00  0.00           H
ATOM    249  OG  SER A 598      38.880  20.960  34.040  1.00  0.00           O
ATOM    250  HG1 SER A 598      39.490  21.580  34.430  1.00  0.00           H
ATOM    251  C   SER A 598      39.040  20.990  36.960  1.00  0.00           C
ATOM    252  O   SER A 598      40.110  20.370  36.970  1.00  0.00           O
ATOM    253  N   ASP A 599      38.780  22.100  37.690  1.00  0.00           N
ATOM    254  HN  ASP A 599      37.900  22.560  37.780  1.00  0.00           H
ATOM    255  CA  ASP A 599      39.840  23.000  38.270  1.00  0.00           C
ATOM    256  HA  ASP A 599      40.400  23.260  37.380  1.00  0.00           H
ATOM    257  CB  ASP A 599      39.250  24.180  39.080  1.00  0.00           C
ATOM    258  HB1 ASP A 599      39.830  24.470  39.980  1.00  0.00           H
ATOM    259  HB2 ASP A 599      38.210  24.040  39.450  1.00  0.00           H
ATOM    260  CG  ASP A 599      39.200  25.450  38.290  1.00  0.00           C
ATOM    261  OD1 ASP A 599      39.370  25.350  37.060  1.00  0.00           O
ATOM    262  OD2 ASP A 599      39.030  26.490  38.900  1.00  0.00           O
ATOM    263  C   ASP A 599      40.820  22.310  39.180  1.00  0.00           C
ATOM    264  O   ASP A 599      41.990  22.540  39.310  1.00  0.00           O
ATOM    265  N   PHE A 600      40.280  21.330  39.920  1.00  0.00           N
ATOM    266  HN  PHE A 600      39.290  21.210  39.880  1.00  0.00           H
ATOM    267  CA  PHE A 600      41.010  20.570  40.920  1.00  0.00           C
ATOM    268  HA  PHE A 600      41.650  21.260  41.460  1.00  0.00           H
ATOM    269  CB  PHE A 600      40.040  19.800  41.800  1.00  0.00           C
ATOM    270  HB1 PHE A 600      40.500  19.390  42.720  1.00  0.00           H
ATOM    271  HB2 PHE A 600      39.440  19.020  41.290  1.00  0.00           H
ATOM    272  CG  PHE A 600      39.010  20.810  42.310  1.00  0.00           C
ATOM    273  CD1 PHE A 600      39.450  21.760  43.330  1.00  0.00           C
ATOM    274  HD1 PHE A 600      40.500  21.790  43.550  1.00  0.00           H
ATOM    275  CE1 PHE A 600      38.530  22.620  44.030  1.00  0.00           C
ATOM    276  HE1 PHE A 600      38.910  23.220  44.830  1.00  0.00           H
ATOM    277  CZ  PHE A 600      37.190  22.570  43.550  1.00  0.00           C
ATOM    278  HZ  PHE A 600      36.470  23.180  44.070  1.00  0.00           H
ATOM    279  CD2 PHE A 600      37.700  20.900  41.860  1.00  0.00           C
ATOM    280  HD2 PHE A 600      37.480  20.280  41.010  1.00  0.00           H
ATOM    281  CE2 PHE A 600      36.800  21.710  42.500  1.00  0.00           C
ATOM    282  HE2 PHE A 600      35.780  21.570  42.160  1.00  0.00           H
ATOM    283  C   PHE A 600      42.000  19.700  40.250  1.00  0.00           C
ATOM    284  O   PHE A 600      43.160  19.710  40.520  1.00  0.00           O
ATOM    285  N   LYS A 601      41.570  19.000  39.200  1.00  0.00           N
ATOM    286  HN  LYS A 601      40.610  19.010  38.940  1.00  0.00           H
ATOM    287  CA  LYS A 601      42.480  18.280  38.320  1.00  0.00           C
ATOM    288  HA  LYS A 601      43.070  17.670  39.000  1.00  0.00           H
ATOM    289  CB  LYS A 601      41.600  17.360  37.460  1.00  0.00           C
ATOM    290  HB1 LYS A 601      40.710  17.960  37.140  1.00  0.00           H
ATOM    291  HB2 LYS A 601      41.120  16.690  38.200  1.00  0.00           H
ATOM    292  CG  LYS A 601      42.200  16.630  36.280  1.00  0.00           C
ATOM    293  HG1 LYS A 601      41.580  15.710  36.090  1.00  0.00           H
ATOM    294  HG2 LYS A 601      43.260  16.350  36.430  1.00  0.00           H
ATOM    295  CD  LYS A 601      42.100  17.280  34.830  1.00  0.00           C
ATOM    296  HD1 LYS A 601      42.410  16.590  34.000  1.00  0.00           H
ATOM    297  HD2 LYS A 601      42.810  18.120  34.850  1.00  0.00           H
ATOM    298  CE  LYS A 601      40.630  17.620  34.470  1.00  0.00           C
ATOM    299  HE1 LYS A 601      40.070  18.120  35.300  1.00  0.00           H
ATOM    300  HE2 LYS A 601      40.110  16.720  34.080  1.00  0.00           H
ATOM    301  NZ  LYS A 601      40.750  18.630  33.400  1.00  0.00           N
ATOM    302  HZ1 LYS A 601      39.860  18.580  32.870  1.00  0.00           H
ATOM    303  HZ2 LYS A 601      41.580  18.310  32.870  1.00  0.00           H
ATOM    304  HZ3 LYS A 601      40.900  19.610  33.730  1.00  0.00           H
ATOM    305  C   LYS A 601      43.460  19.180  37.520  1.00  0.00           C
ATOM    306  O   LYS A 601      44.670  18.910  37.370  1.00  0.00           O
ATOM    307  N   ASP A 602      43.010  20.320  37.080  1.00  0.00           N
ATOM    308  HN  ASP A 602      42.110  20.670  37.310  1.00  0.00           H
ATOM    309  CA  ASP A 602      43.780  21.190  36.120  1.00  0.00           C
ATOM    310  HA  ASP A 602      44.100  20.650  35.230  1.00  0.00           H
ATOM    311  CB  ASP A 602      42.860  22.330  35.600  1.00  0.00           C
ATOM    312  HB1 ASP A 602      43.520  23.090  35.110  1.00  0.00           H
ATOM    313  HB2 ASP A 602      42.410  22.770  36.520  1.00  0.00           H
ATOM    314  CG  ASP A 602      41.830  21.870  34.620  1.00  0.00           C
ATOM    315  OD1 ASP A 602      42.080  20.820  33.980  1.00  0.00           O
ATOM    316  OD2 ASP A 602      40.820  22.580  34.440  1.00  0.00           O
ATOM    317  C   ASP A 602      45.040  21.710  36.870  1.00  0.00           C
ATOM    318  O   ASP A 602      46.210  21.760  36.470  1.00  0.00           O
ATOM    319  N   ALA A 603      44.730  22.120  38.140  1.00  0.00           N
ATOM    320  HN  ALA A 603      43.830  22.070  38.560  1.00  0.00           H
ATOM    321  CA  ALA A 603      45.800  22.580  39.100  1.00  0.00           C
ATOM    322  HA  ALA A 603      46.220  23.460  38.650  1.00  0.00           H
ATOM    323  CB  ALA A 603      45.000  22.790  40.400  1.00  0.00           C
ATOM    324  HB1 ALA A 603      44.210  23.550  40.190  1.00  0.00           H
ATOM    325  HB2 ALA A 603      45.780  23.170  41.100  1.00  0.00           H
ATOM    326  HB3 ALA A 603      44.620  21.860  40.890  1.00  0.00           H
ATOM    327  C   ALA A 603      46.910  21.540  39.430  1.00  0.00           C
ATOM    328  O   ALA A 603      47.910  21.940  40.020  1.00  0.00           O
ATOM    329  N   LEU A 604      46.750  20.230  39.110  1.00  0.00           N
ATOM    330  HN  LEU A 604      45.950  19.880  38.630  1.00  0.00           H
ATOM    331  CA  LEU A 604      47.770  19.250  39.390  1.00  0.00           C
ATOM    332  HA  LEU A 604      48.120  19.430  40.400  1.00  0.00           H
ATOM    333  CB  LEU A 604      47.140  17.820  39.500  1.00  0.00           C
ATOM    334  HB1 LEU A 604      47.890  17.010  39.330  1.00  0.00           H
ATOM    335  HB2 LEU A 604      46.460  17.690  38.630  1.00  0.00           H
ATOM    336  CG  LEU A 604      46.450  17.480  40.800  1.00  0.00           C
ATOM    337  HG  LEU A 604      45.620  18.200  40.980  1.00  0.00           H
ATOM    338  CD1 LEU A 604      45.710  16.200  40.530  1.00  0.00           C
ATOM    339 HD11 LEU A 604      46.330  15.310  40.320  1.00  0.00           H
ATOM    340 HD12 LEU A 604      45.020  16.420  39.680  1.00  0.00           H
ATOM    341 HD13 LEU A 604      45.130  16.070  41.480  1.00  0.00           H
ATOM    342  CD2 LEU A 604      47.390  17.370  42.010  1.00  0.00           C
ATOM    343 HD21 LEU A 604      48.110  16.530  41.930  1.00  0.00           H
ATOM    344 HD22 LEU A 604      46.800  17.290  42.950  1.00  0.00           H
ATOM    345 HD23 LEU A 604      48.090  18.230  42.100  1.00  0.00           H
ATOM    346  C   LEU A 604      48.930  19.300  38.460  1.00  0.00           C
ATOM    347  O   LEU A 604      49.820  18.440  38.500  1.00  0.00           O
ATOM    348  N   SER A 605      48.800  20.170  37.420  1.00  0.00           N
ATOM    349  HN  SER A 605      47.940  20.630  37.220  1.00  0.00           H
ATOM    350  CA  SER A 605      49.930  20.570  36.560  1.00  0.00           C
ATOM    351  HA  SER A 605      50.260  19.680  36.040  1.00  0.00           H
ATOM    352  CB  SER A 605      49.380  21.610  35.490  1.00  0.00           C
ATOM    353  HB1 SER A 605      48.680  22.300  36.010  1.00  0.00           H
ATOM    354  HB2 SER A 605      48.760  21.010  34.800  1.00  0.00           H
ATOM    355  OG  SER A 605      50.440  22.260  34.780  1.00  0.00           O
ATOM    356  HG1 SER A 605      50.470  22.010  33.860  1.00  0.00           H
ATOM    357  C   SER A 605      51.100  21.150  37.390  1.00  0.00           C
ATOM    358  O   SER A 605      50.990  21.910  38.360  1.00  0.00           O
ATOM    359  N   LEU A 606      52.330  20.770  37.030  1.00  0.00           N
ATOM    360  HN  LEU A 606      52.430  20.150  36.260  1.00  0.00           H
ATOM    361  CA  LEU A 606      53.570  21.220  37.640  1.00  0.00           C
ATOM    362  HA  LEU A 606      53.540  20.950  38.680  1.00  0.00           H
ATOM    363  CB  LEU A 606      54.750  20.580  36.870  1.00  0.00           C
ATOM    364  HB1 LEU A 606      54.590  20.850  35.800  1.00  0.00           H
ATOM    365  HB2 LEU A 606      54.630  19.480  37.000  1.00  0.00           H
ATOM    366  CG  LEU A 606      56.150  21.040  37.270  1.00  0.00           C
ATOM    367  HG  LEU A 606      56.190  22.100  36.930  1.00  0.00           H
ATOM    368  CD1 LEU A 606      56.400  21.060  38.800  1.00  0.00           C
ATOM    369 HD11 LEU A 606      56.260  20.040  39.230  1.00  0.00           H
ATOM    370 HD12 LEU A 606      55.690  21.770  39.310  1.00  0.00           H
ATOM    371 HD13 LEU A 606      57.460  21.330  38.910  1.00  0.00           H
ATOM    372  CD2 LEU A 606      57.250  20.260  36.530  1.00  0.00           C
ATOM    373 HD21 LEU A 606      57.420  19.220  36.870  1.00  0.00           H
ATOM    374 HD22 LEU A 606      58.200  20.800  36.720  1.00  0.00           H
ATOM    375 HD23 LEU A 606      56.980  20.170  35.460  1.00  0.00           H
ATOM    376  C   LEU A 606      53.730  22.730  37.590  1.00  0.00           C
ATOM    377  O   LEU A 606      54.130  23.370  38.580  1.00  0.00           O
ATOM    378  N   GLN A 607      53.340  23.380  36.510  1.00  0.00           N
ATOM    379  HN  GLN A 607      53.060  22.920  35.660  1.00  0.00           H
ATOM    380  CA  GLN A 607      53.330  24.820  36.460  1.00  0.00           C
ATOM    381  HA  GLN A 607      54.330  25.140  36.710  1.00  0.00           H
ATOM    382  CB  GLN A 607      52.950  25.450  35.000  1.00  0.00           C
ATOM    383  HB1 GLN A 607      51.900  25.160  34.810  1.00  0.00           H
ATOM    384  HB2 GLN A 607      53.660  25.010  34.270  1.00  0.00           H
ATOM    385  CG  GLN A 607      53.210  26.960  34.800  1.00  0.00           C
ATOM    386  HG1 GLN A 607      52.270  27.460  35.100  1.00  0.00           H
ATOM    387  HG2 GLN A 607      53.400  27.000  33.700  1.00  0.00           H
ATOM    388  CD  GLN A 607      54.500  27.350  35.480  1.00  0.00           C
ATOM    389  OE1 GLN A 607      55.520  26.660  35.410  1.00  0.00           O
ATOM    390  NE2 GLN A 607      54.510  28.450  36.220  1.00  0.00           N
ATOM    391 HE21 GLN A 607      55.420  28.850  36.390  1.00  0.00           H
ATOM    392 HE22 GLN A 607      53.670  28.960  36.360  1.00  0.00           H
ATOM    393  C   GLN A 607      52.390  25.370  37.550  1.00  0.00           C
ATOM    394  O   GLN A 607      52.690  26.350  38.180  1.00  0.00           O
ATOM    395  N   CYS A 608      51.220  24.710  37.700  1.00  0.00           N
ATOM    396  HN  CYS A 608      50.960  23.870  37.220  1.00  0.00           H
ATOM    397  CA  CYS A 608      50.300  25.150  38.750  1.00  0.00           C
ATOM    398  HA  CYS A 608      50.260  26.230  38.720  1.00  0.00           H
ATOM    399  CB  CYS A 608      48.850  24.670  38.460  1.00  0.00           C
ATOM    400  HB1 CYS A 608      48.270  25.130  39.290  1.00  0.00           H
ATOM    401  HB2 CYS A 608      48.900  23.560  38.390  1.00  0.00           H
ATOM    402  SG  CYS A 608      48.350  25.510  36.970  1.00  0.00           S
ATOM    403  HG1 CYS A 608      48.040  26.680  37.490  1.00  0.00           H
ATOM    404  C   CYS A 608      50.720  24.950  40.250  1.00  0.00           C
ATOM    405  O   CYS A 608      50.620  25.890  41.000  1.00  0.00           O
ATOM    406  N   LEU A 609      51.340  23.830  40.510  1.00  0.00           N
ATOM    407  HN  LEU A 609      51.270  23.030  39.910  1.00  0.00           H
ATOM    408  CA  LEU A 609      51.910  23.550  41.800  1.00  0.00           C
ATOM    409  HA  LEU A 609      51.160  23.650  42.570  1.00  0.00           H
ATOM    410  CB  LEU A 609      52.480  22.080  41.770  1.00  0.00           C
ATOM    411  HB1 LEU A 609      53.110  21.850  42.660  1.00  0.00           H
ATOM    412  HB2 LEU A 609      53.130  22.080  40.860  1.00  0.00           H
ATOM    413  CG  LEU A 609      51.360  21.100  41.650  1.00  0.00           C
ATOM    414  HG  LEU A 609      50.590  21.350  40.900  1.00  0.00           H
ATOM    415  CD1 LEU A 609      51.940  19.720  41.270  1.00  0.00           C
ATOM    416 HD11 LEU A 609      52.980  19.610  41.640  1.00  0.00           H
ATOM    417 HD12 LEU A 609      51.940  19.610  40.170  1.00  0.00           H
ATOM    418 HD13 LEU A 609      51.390  18.860  41.710  1.00  0.00           H
ATOM    419  CD2 LEU A 609      50.690  20.890  43.000  1.00  0.00           C
ATOM    420 HD21 LEU A 609      51.340  20.420  43.760  1.00  0.00           H
ATOM    421 HD22 LEU A 609      49.910  20.120  42.880  1.00  0.00           H
ATOM    422 HD23 LEU A 609      50.290  21.760  43.560  1.00  0.00           H
ATOM    423  C   LEU A 609      53.020  24.550  42.120  1.00  0.00           C
ATOM    424  O   LEU A 609      53.070  25.180  43.190  1.00  0.00           O
ATOM    425  N   ALA A 610      53.980  24.730  41.110  1.00  0.00           N
ATOM    426  HN  ALA A 610      53.920  24.340  40.200  1.00  0.00           H
ATOM    427  CA  ALA A 610      55.160  25.530  41.330  1.00  0.00           C
ATOM    428  HA  ALA A 610      55.600  25.160  42.240  1.00  0.00           H
ATOM    429  CB  ALA A 610      56.200  25.230  40.250  1.00  0.00           C
ATOM    430  HB1 ALA A 610      56.040  25.740  39.270  1.00  0.00           H
ATOM    431  HB2 ALA A 610      56.220  24.150  39.980  1.00  0.00           H
ATOM    432  HB3 ALA A 610      57.270  25.410  40.520  1.00  0.00           H
ATOM    433  C   ALA A 610      54.850  27.090  41.350  1.00  0.00           C
ATOM    434  O   ALA A 610      55.510  27.870  41.970  1.00  0.00           O
ATOM    435  N   SER A 611      53.600  27.400  40.700  1.00  0.00           N
ATOM    436  HN  SER A 611      53.130  26.800  40.070  1.00  0.00           H
ATOM    437  CA  SER A 611      52.980  28.700  40.850  1.00  0.00           C
ATOM    438  HA  SER A 611      53.730  29.440  40.600  1.00  0.00           H
ATOM    439  CB  SER A 611      51.870  29.050  39.830  1.00  0.00           C
ATOM    440  HB1 SER A 611      51.340  30.010  40.060  1.00  0.00           H
ATOM    441  HB2 SER A 611      50.980  28.410  39.990  1.00  0.00           H
ATOM    442  OG  SER A 611      52.340  29.080  38.420  1.00  0.00           O
ATOM    443  HG1 SER A 611      52.910  28.310  38.340  1.00  0.00           H
ATOM    444  C   SER A 611      52.590  28.980  42.330  1.00  0.00           C
ATOM    445  O   SER A 611      52.850  30.080  42.790  1.00  0.00           O
ATOM    446  N   ILE A 612      51.990  28.060  43.070  1.00  0.00           N
ATOM    447  HN  ILE A 612      51.870  27.170  42.620  1.00  0.00           H
ATOM    448  CA  ILE A 612      51.500  28.220  44.410  1.00  0.00           C
ATOM    449  HA  ILE A 612      50.810  29.050  44.460  1.00  0.00           H
ATOM    450  CB  ILE A 612      50.740  26.990  44.910  1.00  0.00           C
ATOM    451  HB  ILE A 612      51.390  26.100  44.790  1.00  0.00           H
ATOM    452  CG2 ILE A 612      50.420  27.070  46.400  1.00  0.00           C
ATOM    453 HG21 ILE A 612      49.860  26.170  46.730  1.00  0.00           H
ATOM    454 HG22 ILE A 612      49.970  28.060  46.610  1.00  0.00           H
ATOM    455 HG23 ILE A 612      51.310  27.120  47.070  1.00  0.00           H
ATOM    456  CG1 ILE A 612      49.530  26.750  44.040  1.00  0.00           C
ATOM    457 HG11 ILE A 612      49.690  26.960  42.960  1.00  0.00           H
ATOM    458 HG12 ILE A 612      48.770  27.530  44.280  1.00  0.00           H
ATOM    459  CD  ILE A 612      48.900  25.360  44.190  1.00  0.00           C
ATOM    460  HD1 ILE A 612      48.440  25.160  45.190  1.00  0.00           H
ATOM    461  HD2 ILE A 612      49.730  24.630  44.270  1.00  0.00           H
ATOM    462  HD3 ILE A 612      48.120  25.150  43.440  1.00  0.00           H
ATOM    463  C   ILE A 612      52.630  28.410  45.410  1.00  0.00           C
ATOM    464  O   ILE A 612      52.570  29.390  46.140  1.00  0.00           O
ATOM    465  N   LEU A 613      53.740  27.560  45.240  1.00  0.00           N
ATOM    466  HN  LEU A 613      53.640  26.790  44.610  1.00  0.00           H
ATOM    467  CA  LEU A 613      54.910  27.710  46.020  1.00  0.00           C
ATOM    468  HA  LEU A 613      54.730  27.600  47.070  1.00  0.00           H
ATOM    469  CB  LEU A 613      55.840  26.570  45.540  1.00  0.00           C
ATOM    470  HB1 LEU A 613      56.850  26.760  45.950  1.00  0.00           H
ATOM    471  HB2 LEU A 613      55.960  26.580  44.440  1.00  0.00           H
ATOM    472  CG  LEU A 613      55.390  25.120  45.920  1.00  0.00           C
ATOM    473  HG  LEU A 613      54.310  25.040  45.660  1.00  0.00           H
ATOM    474  CD1 LEU A 613      56.080  23.980  45.210  1.00  0.00           C
ATOM    475 HD11 LEU A 613      55.760  22.990  45.610  1.00  0.00           H
ATOM    476 HD12 LEU A 613      57.170  24.050  45.430  1.00  0.00           H
ATOM    477 HD13 LEU A 613      55.880  24.030  44.120  1.00  0.00           H
ATOM    478  CD2 LEU A 613      55.530  24.880  47.440  1.00  0.00           C
ATOM    479 HD21 LEU A 613      56.530  24.610  47.820  1.00  0.00           H
ATOM    480 HD22 LEU A 613      54.820  24.110  47.810  1.00  0.00           H
ATOM    481 HD23 LEU A 613      55.300  25.850  47.940  1.00  0.00           H
ATOM    482  C   LEU A 613      55.540  29.110  45.890  1.00  0.00           C
ATOM    483  O   LEU A 613      55.860  29.880  46.800  1.00  0.00           O
ATOM    484  N   PHE A 614      55.650  29.560  44.680  1.00  0.00           N
ATOM    485  HN  PHE A 614      55.390  28.960  43.920  1.00  0.00           H
ATOM    486  CA  PHE A 614      56.180  30.880  44.310  1.00  0.00           C
ATOM    487  HA  PHE A 614      57.160  31.000  44.750  1.00  0.00           H
ATOM    488  CB  PHE A 614      56.300  30.920  42.820  1.00  0.00           C
ATOM    489  HB1 PHE A 614      55.250  30.820  42.480  1.00  0.00           H
ATOM    490  HB2 PHE A 614      56.950  30.120  42.430  1.00  0.00           H
ATOM    491  CG  PHE A 614      56.650  32.310  42.240  1.00  0.00           C
ATOM    492  CD1 PHE A 614      58.010  32.550  42.010  1.00  0.00           C
ATOM    493  HD1 PHE A 614      58.620  31.730  42.370  1.00  0.00           H
ATOM    494  CE1 PHE A 614      58.510  33.680  41.400  1.00  0.00           C
ATOM    495  HE1 PHE A 614      59.560  33.630  41.160  1.00  0.00           H
ATOM    496  CZ  PHE A 614      57.610  34.620  40.900  1.00  0.00           C
ATOM    497  HZ  PHE A 614      57.970  35.490  40.350  1.00  0.00           H
ATOM    498  CD2 PHE A 614      55.710  33.240  41.690  1.00  0.00           C
ATOM    499  HD2 PHE A 614      54.680  32.980  41.760  1.00  0.00           H
ATOM    500  CE2 PHE A 614      56.240  34.430  41.060  1.00  0.00           C
ATOM    501  HE2 PHE A 614      55.550  35.120  40.600  1.00  0.00           H
ATOM    502  C   PHE A 614      55.290  31.980  44.930  1.00  0.00           C
ATOM    503  O   PHE A 614      55.730  32.970  45.560  1.00  0.00           O
ATOM    504  N   LEU A 615      53.960  31.810  44.820  1.00  0.00           N
ATOM    505  HN  LEU A 615      53.550  31.070  44.310  1.00  0.00           H
ATOM    506  CA  LEU A 615      53.000  32.800  45.390  1.00  0.00           C
ATOM    507  HA  LEU A 615      53.410  33.800  45.250  1.00  0.00           H
ATOM    508  CB  LEU A 615      51.620  32.720  44.740  1.00  0.00           C
ATOM    509  HB1 LEU A 615      51.000  33.500  45.260  1.00  0.00           H
ATOM    510  HB2 LEU A 615      51.150  31.710  44.770  1.00  0.00           H
ATOM    511  CG  LEU A 615      51.680  33.130  43.240  1.00  0.00           C
ATOM    512  HG  LEU A 615      52.450  32.560  42.670  1.00  0.00           H
ATOM    513  CD1 LEU A 615      50.420  32.620  42.440  1.00  0.00           C
ATOM    514 HD11 LEU A 615      50.210  31.570  42.760  1.00  0.00           H
ATOM    515 HD12 LEU A 615      50.540  32.690  41.340  1.00  0.00           H
ATOM    516 HD13 LEU A 615      49.470  33.150  42.640  1.00  0.00           H
ATOM    517  CD2 LEU A 615      51.790  34.700  43.020  1.00  0.00           C
ATOM    518 HD21 LEU A 615      51.660  34.870  41.930  1.00  0.00           H
ATOM    519 HD22 LEU A 615      52.780  35.070  43.380  1.00  0.00           H
ATOM    520 HD23 LEU A 615      51.010  35.160  43.660  1.00  0.00           H
ATOM    521  C   LEU A 615      52.880  32.940  46.930  1.00  0.00           C
ATOM    522  O   LEU A 615      52.740  33.970  47.560  1.00  0.00           O
ATOM    523  N   TYR A 616      52.930  31.800  47.610  1.00  0.00           N
ATOM    524  HN  TYR A 616      53.100  30.940  47.150  1.00  0.00           H
ATOM    525  CA  TYR A 616      52.980  31.660  49.060  1.00  0.00           C
ATOM    526  HA  TYR A 616      52.090  32.170  49.400  1.00  0.00           H
ATOM    527  CB  TYR A 616      52.820  30.250  49.600  1.00  0.00           C
ATOM    528  HB1 TYR A 616      53.570  29.530  49.210  1.00  0.00           H
ATOM    529  HB2 TYR A 616      51.860  29.810  49.250  1.00  0.00           H
ATOM    530  CG  TYR A 616      52.880  30.270  51.180  1.00  0.00           C
ATOM    531  CD1 TYR A 616      53.800  29.480  51.860  1.00  0.00           C
ATOM    532  HD1 TYR A 616      54.590  29.000  51.300  1.00  0.00           H
ATOM    533  CE1 TYR A 616      53.630  29.330  53.240  1.00  0.00           C
ATOM    534  HE1 TYR A 616      54.380  28.830  53.830  1.00  0.00           H
ATOM    535  CZ  TYR A 616      52.480  29.800  53.960  1.00  0.00           C
ATOM    536  OH  TYR A 616      52.440  29.580  55.330  1.00  0.00           O
ATOM    537  HH  TYR A 616      51.850  30.170  55.810  1.00  0.00           H
ATOM    538  CD2 TYR A 616      51.730  30.760  51.850  1.00  0.00           C
ATOM    539  HD2 TYR A 616      50.920  31.290  51.370  1.00  0.00           H
ATOM    540  CE2 TYR A 616      51.590  30.520  53.220  1.00  0.00           C
ATOM    541  HE2 TYR A 616      50.680  30.870  53.690  1.00  0.00           H
ATOM    542  C   TYR A 616      54.180  32.400  49.670  1.00  0.00           C
ATOM    543  O   TYR A 616      54.080  33.240  50.510  1.00  0.00           O
ATOM    544  N   CYS A 617      55.400  32.280  49.110  1.00  0.00           N
ATOM    545  HN  CYS A 617      55.540  31.710  48.310  1.00  0.00           H
ATOM    546  CA  CYS A 617      56.600  33.050  49.370  1.00  0.00           C
ATOM    547  HA  CYS A 617      56.830  32.700  50.360  1.00  0.00           H
ATOM    548  CB  CYS A 617      57.700  32.590  48.380  1.00  0.00           C
ATOM    549  HB1 CYS A 617      58.530  33.320  48.300  1.00  0.00           H
ATOM    550  HB2 CYS A 617      57.290  32.690  47.360  1.00  0.00           H
ATOM    551  SG  CYS A 617      58.240  30.880  48.690  1.00  0.00           S
ATOM    552  HG1 CYS A 617      57.060  30.300  48.610  1.00  0.00           H
ATOM    553  C   CYS A 617      56.390  34.520  49.270  1.00  0.00           C
ATOM    554  O   CYS A 617      56.880  35.270  50.060  1.00  0.00           O
ATOM    555  N   ALA A 618      55.720  34.940  48.200  1.00  0.00           N
ATOM    556  HN  ALA A 618      55.320  34.340  47.520  1.00  0.00           H
ATOM    557  CA  ALA A 618      55.490  36.360  47.930  1.00  0.00           C
ATOM    558  HA  ALA A 618      56.430  36.860  48.050  1.00  0.00           H
ATOM    559  CB  ALA A 618      55.100  36.530  46.420  1.00  0.00           C
ATOM    560  HB1 ALA A 618      54.720  37.570  46.350  1.00  0.00           H
ATOM    561  HB2 ALA A 618      54.380  35.770  46.030  1.00  0.00           H
ATOM    562  HB3 ALA A 618      56.050  36.530  45.840  1.00  0.00           H
ATOM    563  C   ALA A 618      54.390  36.980  48.790  1.00  0.00           C
ATOM    564  O   ALA A 618      54.340  38.180  48.970  1.00  0.00           O
ATOM    565  N   CYS A 619      53.390  36.170  49.260  1.00  0.00           N
ATOM    566  HN  CYS A 619      53.280  35.260  48.880  1.00  0.00           H
ATOM    567  CA  CYS A 619      52.190  36.650  49.910  1.00  0.00           C
ATOM    568  HA  CYS A 619      51.980  37.560  49.360  1.00  0.00           H
ATOM    569  CB  CYS A 619      50.960  35.630  49.720  1.00  0.00           C
ATOM    570  HB1 CYS A 619      50.210  36.190  50.310  1.00  0.00           H
ATOM    571  HB2 CYS A 619      51.170  34.620  50.120  1.00  0.00           H
ATOM    572  SG  CYS A 619      50.320  35.670  48.010  1.00  0.00           S
ATOM    573  HG1 CYS A 619      51.530  35.480  47.490  1.00  0.00           H
ATOM    574  C   CYS A 619      52.440  37.000  51.370  1.00  0.00           C
ATOM    575  O   CYS A 619      51.670  37.770  51.920  1.00  0.00           O
ATOM    576  N   MET A 620      53.520  36.540  51.960  1.00  0.00           N
ATOM    577  HN  MET A 620      54.210  36.090  51.400  1.00  0.00           H
ATOM    578  CA  MET A 620      53.820  36.600  53.340  1.00  0.00           C
ATOM    579  HA  MET A 620      52.880  36.520  53.870  1.00  0.00           H
ATOM    580  CB  MET A 620      54.730  35.360  53.670  1.00  0.00           C
ATOM    581  HB1 MET A 620      55.300  35.550  54.600  1.00  0.00           H
ATOM    582  HB2 MET A 620      55.450  35.040  52.880  1.00  0.00           H
ATOM    583  CG  MET A 620      53.970  34.020  53.880  1.00  0.00           C
ATOM    584  HG1 MET A 620      54.700  33.190  54.010  1.00  0.00           H
ATOM    585  HG2 MET A 620      53.580  33.830  52.860  1.00  0.00           H
ATOM    586  SD  MET A 620      52.600  33.970  55.110  1.00  0.00           S
ATOM    587  CE  MET A 620      53.440  34.930  56.410  1.00  0.00           C
ATOM    588  HE1 MET A 620      53.850  35.890  56.050  1.00  0.00           H
ATOM    589  HE2 MET A 620      54.290  34.330  56.800  1.00  0.00           H
ATOM    590  HE3 MET A 620      52.770  35.080  57.280  1.00  0.00           H
ATOM    591  C   MET A 620      54.510  37.960  53.750  1.00  0.00           C
ATOM    592  O   MET A 620      54.100  38.560  54.750  1.00  0.00           O
ATOM    593  N   SER A 621      55.450  38.500  52.970  1.00  0.00           N
ATOM    594  HN  SER A 621      55.830  38.060  52.160  1.00  0.00           H
ATOM    595  CA  SER A 621      56.030  39.860  53.370  1.00  0.00           C
ATOM    596  HA  SER A 621      56.310  39.780  54.420  1.00  0.00           H
ATOM    597  CB  SER A 621      57.370  40.250  52.730  1.00  0.00           C
ATOM    598  HB1 SER A 621      57.870  41.100  53.230  1.00  0.00           H
ATOM    599  HB2 SER A 621      57.210  40.640  51.710  1.00  0.00           H
ATOM    600  OG  SER A 621      58.230  39.160  52.660  1.00  0.00           O
ATOM    601  HG1 SER A 621      57.870  38.540  52.020  1.00  0.00           H
ATOM    602  C   SER A 621      55.040  41.000  53.390  1.00  0.00           C
ATOM    603  O   SER A 621      55.160  41.820  54.350  1.00  0.00           O
ATOM    604  N   PRO A 622      54.060  41.210  52.510  1.00  0.00           N
ATOM    605  CD  PRO A 622      54.050  40.570  51.130  1.00  0.00           C
ATOM    606  HD1 PRO A 622      53.600  39.560  51.240  1.00  0.00           H
ATOM    607  HD2 PRO A 622      55.070  40.420  50.730  1.00  0.00           H
ATOM    608  CA  PRO A 622      53.130  42.330  52.590  1.00  0.00           C
ATOM    609  HA  PRO A 622      53.760  43.210  52.600  1.00  0.00           H
ATOM    610  CB  PRO A 622      52.360  42.260  51.240  1.00  0.00           C
ATOM    611  HB1 PRO A 622      52.030  43.270  50.970  1.00  0.00           H
ATOM    612  HB2 PRO A 622      51.440  41.630  51.340  1.00  0.00           H
ATOM    613  CG  PRO A 622      53.290  41.570  50.300  1.00  0.00           C
ATOM    614  HG1 PRO A 622      52.750  41.070  49.470  1.00  0.00           H
ATOM    615  HG2 PRO A 622      54.090  42.250  49.950  1.00  0.00           H
ATOM    616  C   PRO A 622      52.200  42.210  53.780  1.00  0.00           C
ATOM    617  O   PRO A 622      51.940  43.220  54.420  1.00  0.00           O
ATOM    618  N   VAL A 623      51.650  41.070  53.960  1.00  0.00           N
ATOM    619  HN  VAL A 623      51.780  40.360  53.270  1.00  0.00           H
ATOM    620  CA  VAL A 623      50.540  40.840  54.930  1.00  0.00           C
ATOM    621  HA  VAL A 623      49.840  41.600  54.620  1.00  0.00           H
ATOM    622  CB  VAL A 623      49.650  39.600  54.610  1.00  0.00           C
ATOM    623  HB  VAL A 623      49.550  39.500  53.510  1.00  0.00           H
ATOM    624  CG1 VAL A 623      50.260  38.300  55.250  1.00  0.00           C
ATOM    625 HG11 VAL A 623      49.960  38.260  56.320  1.00  0.00           H
ATOM    626 HG12 VAL A 623      51.370  38.300  55.260  1.00  0.00           H
ATOM    627 HG13 VAL A 623      49.960  37.380  54.710  1.00  0.00           H
ATOM    628  CG2 VAL A 623      48.220  39.800  55.110  1.00  0.00           C
ATOM    629 HG21 VAL A 623      47.760  40.680  54.610  1.00  0.00           H
ATOM    630 HG22 VAL A 623      48.220  40.100  56.170  1.00  0.00           H
ATOM    631 HG23 VAL A 623      47.590  38.930  54.800  1.00  0.00           H
ATOM    632  C   VAL A 623      50.940  41.030  56.440  1.00  0.00           C
ATOM    633  O   VAL A 623      50.250  41.630  57.270  1.00  0.00           O
ATOM    634  N   ILE A 624      52.120  40.470  56.850  1.00  0.00           N
ATOM    635  HN  ILE A 624      52.670  39.960  56.190  1.00  0.00           H
ATOM    636  CA  ILE A 624      52.750  40.730  58.120  1.00  0.00           C
ATOM    637  HA  ILE A 624      52.040  40.500  58.900  1.00  0.00           H
ATOM    638  CB  ILE A 624      53.870  39.740  58.250  1.00  0.00           C
ATOM    639  HB  ILE A 624      54.560  39.870  57.400  1.00  0.00           H
ATOM    640  CG2 ILE A 624      54.680  39.910  59.570  1.00  0.00           C
ATOM    641 HG21 ILE A 624      55.160  40.900  59.490  1.00  0.00           H
ATOM    642 HG22 ILE A 624      55.420  39.090  59.680  1.00  0.00           H
ATOM    643 HG23 ILE A 624      54.030  40.030  60.480  1.00  0.00           H
ATOM    644  CG1 ILE A 624      53.250  38.340  58.280  1.00  0.00           C
ATOM    645 HG11 ILE A 624      54.080  37.640  58.490  1.00  0.00           H
ATOM    646 HG12 ILE A 624      52.990  37.910  57.290  1.00  0.00           H
ATOM    647  CD  ILE A 624      52.110  38.070  59.270  1.00  0.00           C
ATOM    648  HD1 ILE A 624      51.260  38.760  59.070  1.00  0.00           H
ATOM    649  HD2 ILE A 624      52.520  38.290  60.280  1.00  0.00           H
ATOM    650  HD3 ILE A 624      51.720  37.030  59.150  1.00  0.00           H
ATOM    651  C   ILE A 624      53.120  42.160  58.360  1.00  0.00           C
ATOM    652  O   ILE A 624      52.870  42.820  59.340  1.00  0.00           O
ATOM    653  N   THR A 625      53.750  42.740  57.410  1.00  0.00           N
ATOM    654  HN  THR A 625      53.980  42.240  56.580  1.00  0.00           H
ATOM    655  CA  THR A 625      54.000  44.210  57.310  1.00  0.00           C
ATOM    656  HA  THR A 625      54.560  44.580  58.160  1.00  0.00           H
ATOM    657  CB  THR A 625      54.730  44.690  56.030  1.00  0.00           C
ATOM    658  HB  THR A 625      54.120  44.540  55.110  1.00  0.00           H
ATOM    659  OG1 THR A 625      55.880  43.910  55.870  1.00  0.00           O
ATOM    660  HG1 THR A 625      55.640  43.040  55.550  1.00  0.00           H
ATOM    661  CG2 THR A 625      55.150  46.140  56.170  1.00  0.00           C
ATOM    662 HG21 THR A 625      55.570  46.270  57.190  1.00  0.00           H
ATOM    663 HG22 THR A 625      54.270  46.790  55.970  1.00  0.00           H
ATOM    664 HG23 THR A 625      55.940  46.510  55.480  1.00  0.00           H
ATOM    665  C   THR A 625      52.760  45.000  57.550  1.00  0.00           C
ATOM    666  O   THR A 625      52.790  45.910  58.440  1.00  0.00           O
ATOM    667  N   PHE A 626      51.670  44.700  56.840  1.00  0.00           N
ATOM    668  HN  PHE A 626      51.810  44.040  56.100  1.00  0.00           H
ATOM    669  CA  PHE A 626      50.390  45.310  56.980  1.00  0.00           C
ATOM    670  HA  PHE A 626      50.560  46.370  56.840  1.00  0.00           H
ATOM    671  CB  PHE A 626      49.430  44.730  55.980  1.00  0.00           C
ATOM    672  HB1 PHE A 626      49.500  43.620  56.130  1.00  0.00           H
ATOM    673  HB2 PHE A 626      49.760  44.840  54.930  1.00  0.00           H
ATOM    674  CG  PHE A 626      48.000  45.110  56.080  1.00  0.00           C
ATOM    675  CD1 PHE A 626      47.050  44.180  56.600  1.00  0.00           C
ATOM    676  HD1 PHE A 626      47.480  43.280  57.010  1.00  0.00           H
ATOM    677  CE1 PHE A 626      45.680  44.550  56.590  1.00  0.00           C
ATOM    678  HE1 PHE A 626      45.000  43.930  57.150  1.00  0.00           H
ATOM    679  CZ  PHE A 626      45.260  45.650  55.820  1.00  0.00           C
ATOM    680  HZ  PHE A 626      44.220  45.870  56.020  1.00  0.00           H
ATOM    681  CD2 PHE A 626      47.560  46.190  55.390  1.00  0.00           C
ATOM    682  HD2 PHE A 626      48.300  46.890  55.040  1.00  0.00           H
ATOM    683  CE2 PHE A 626      46.220  46.500  55.300  1.00  0.00           C
ATOM    684  HE2 PHE A 626      45.870  47.400  54.820  1.00  0.00           H
ATOM    685  C   PHE A 626      49.850  45.120  58.410  1.00  0.00           C
ATOM    686  O   PHE A 626      49.420  46.060  59.140  1.00  0.00           O
ATOM    687  N   GLY A 627      50.050  43.920  58.900  1.00  0.00           N
ATOM    688  HN  GLY A 627      50.550  43.200  58.420  1.00  0.00           H
ATOM    689  CA  GLY A 627      49.560  43.520  60.250  1.00  0.00           C
ATOM    690  HA1 GLY A 627      49.810  42.460  60.320  1.00  0.00           H
ATOM    691  HA2 GLY A 627      48.490  43.680  60.340  1.00  0.00           H
ATOM    692  C   GLY A 627      50.270  44.270  61.430  1.00  0.00           C
ATOM    693  O   GLY A 627      49.650  44.790  62.300  1.00  0.00           O
ATOM    694  N   GLY A 628      51.630  44.340  61.410  1.00  0.00           N
ATOM    695  HN  GLY A 628      52.120  43.880  60.680  1.00  0.00           H
ATOM    696  CA  GLY A 628      52.350  45.170  62.380  1.00  0.00           C
ATOM    697  HA1 GLY A 628      53.420  45.180  62.170  1.00  0.00           H
ATOM    698  HA2 GLY A 628      52.170  44.790  63.370  1.00  0.00           H
ATOM    699  C   GLY A 628      51.980  46.630  62.370  1.00  0.00           C
ATOM    700  O   GLY A 628      51.800  47.260  63.450  1.00  0.00           O
ATOM    701  N   LEU A 629      51.860  47.180  61.160  1.00  0.00           N
ATOM    702  HN  LEU A 629      52.190  46.680  60.370  1.00  0.00           H
ATOM    703  CA  LEU A 629      51.430  48.550  60.930  1.00  0.00           C
ATOM    704  HA  LEU A 629      52.000  49.160  61.620  1.00  0.00           H
ATOM    705  CB  LEU A 629      51.780  49.080  59.480  1.00  0.00           C
ATOM    706  HB1 LEU A 629      51.020  49.830  59.170  1.00  0.00           H
ATOM    707  HB2 LEU A 629      51.540  48.200  58.830  1.00  0.00           H
ATOM    708  CG  LEU A 629      53.260  49.530  59.200  1.00  0.00           C
ATOM    709  HG  LEU A 629      53.440  49.590  58.100  1.00  0.00           H
ATOM    710  CD1 LEU A 629      53.520  50.940  59.710  1.00  0.00           C
ATOM    711 HD11 LEU A 629      52.590  51.570  59.660  1.00  0.00           H
ATOM    712 HD12 LEU A 629      54.280  51.490  59.120  1.00  0.00           H
ATOM    713 HD13 LEU A 629      53.800  50.930  60.790  1.00  0.00           H
ATOM    714  CD2 LEU A 629      54.420  48.710  59.700  1.00  0.00           C
ATOM    715 HD21 LEU A 629      54.460  48.520  60.790  1.00  0.00           H
ATOM    716 HD22 LEU A 629      55.300  49.280  59.340  1.00  0.00           H
ATOM    717 HD23 LEU A 629      54.350  47.730  59.150  1.00  0.00           H
ATOM    718  C   LEU A 629      50.020  48.900  61.360  1.00  0.00           C
ATOM    719  O   LEU A 629      49.700  49.990  61.950  1.00  0.00           O
ATOM    720  N   LEU A 630      49.130  47.900  61.160  1.00  0.00           N
ATOM    721  HN  LEU A 630      49.390  47.150  60.560  1.00  0.00           H
ATOM    722  CA  LEU A 630      47.700  48.030  61.450  1.00  0.00           C
ATOM    723  HA  LEU A 630      47.320  48.870  60.880  1.00  0.00           H
ATOM    724  CB  LEU A 630      46.900  46.750  60.900  1.00  0.00           C
ATOM    725  HB1 LEU A 630      47.370  45.860  61.370  1.00  0.00           H
ATOM    726  HB2 LEU A 630      47.040  46.630  59.810  1.00  0.00           H
ATOM    727  CG  LEU A 630      45.410  46.720  61.030  1.00  0.00           C
ATOM    728  HG  LEU A 630      45.070  46.880  62.090  1.00  0.00           H
ATOM    729  CD1 LEU A 630      44.700  47.820  60.240  1.00  0.00           C
ATOM    730 HD11 LEU A 630      44.900  47.790  59.150  1.00  0.00           H
ATOM    731 HD12 LEU A 630      44.940  48.840  60.600  1.00  0.00           H
ATOM    732 HD13 LEU A 630      43.630  47.520  60.310  1.00  0.00           H
ATOM    733  CD2 LEU A 630      44.850  45.360  60.500  1.00  0.00           C
ATOM    734 HD21 LEU A 630      45.150  45.120  59.460  1.00  0.00           H
ATOM    735 HD22 LEU A 630      43.750  45.250  60.580  1.00  0.00           H
ATOM    736 HD23 LEU A 630      45.270  44.560  61.150  1.00  0.00           H
ATOM    737  C   LEU A 630      47.480  48.130  62.890  1.00  0.00           C
ATOM    738  O   LEU A 630      46.690  48.920  63.430  1.00  0.00           O
ATOM    739  N   GLY A 631      48.300  47.320  63.660  1.00  0.00           N
ATOM    740  HN  GLY A 631      49.100  46.970  63.180  1.00  0.00           H
ATOM    741  CA  GLY A 631      48.370  47.230  65.140  1.00  0.00           C
ATOM    742  HA1 GLY A 631      49.110  46.460  65.350  1.00  0.00           H
ATOM    743  HA2 GLY A 631      47.370  46.970  65.490  1.00  0.00           H
ATOM    744  C   GLY A 631      48.840  48.550  65.840  1.00  0.00           C
ATOM    745  O   GLY A 631      48.290  48.990  66.810  1.00  0.00           O
ATOM    746  N   GLU A 632      49.820  49.220  65.240  1.00  0.00           N
ATOM    747  HN  GLU A 632      50.300  48.810  64.470  1.00  0.00           H
ATOM    748  CA  GLU A 632      50.300  50.610  65.560  1.00  0.00           C
ATOM    749  HA  GLU A 632      50.540  50.620  66.620  1.00  0.00           H
ATOM    750  CB  GLU A 632      51.570  51.100  64.790  1.00  0.00           C
ATOM    751  HB1 GLU A 632      51.830  52.170  64.820  1.00  0.00           H
ATOM    752  HB2 GLU A 632      51.400  50.870  63.720  1.00  0.00           H
ATOM    753  CG  GLU A 632      52.820  50.390  65.170  1.00  0.00           C
ATOM    754  HG1 GLU A 632      53.590  50.790  64.470  1.00  0.00           H
ATOM    755  HG2 GLU A 632      52.660  49.310  64.930  1.00  0.00           H
ATOM    756  CD  GLU A 632      53.080  50.520  66.640  1.00  0.00           C
ATOM    757  OE1 GLU A 632      53.120  51.610  67.310  1.00  0.00           O
ATOM    758  OE2 GLU A 632      53.160  49.460  67.270  1.00  0.00           O
ATOM    759  C   GLU A 632      49.200  51.660  65.370  1.00  0.00           C
ATOM    760  O   GLU A 632      48.930  52.600  66.150  1.00  0.00           O
ATOM    761  N   ALA A 633      48.600  51.580  64.130  1.00  0.00           N
ATOM    762  HN  ALA A 633      48.700  50.740  63.610  1.00  0.00           H
ATOM    763  CA  ALA A 633      47.580  52.520  63.610  1.00  0.00           C
ATOM    764  HA  ALA A 633      48.030  53.490  63.670  1.00  0.00           H
ATOM    765  CB  ALA A 633      47.320  52.120  62.110  1.00  0.00           C
ATOM    766  HB1 ALA A 633      48.300  52.170  61.590  1.00  0.00           H
ATOM    767  HB2 ALA A 633      46.540  52.740  61.600  1.00  0.00           H
ATOM    768  HB3 ALA A 633      47.000  51.070  61.950  1.00  0.00           H
ATOM    769  C   ALA A 633      46.240  52.480  64.460  1.00  0.00           C
ATOM    770  O   ALA A 633      45.670  53.520  64.730  1.00  0.00           O
ATOM    771  N   THR A 634      45.840  51.250  64.880  1.00  0.00           N
ATOM    772  HN  THR A 634      46.280  50.420  64.560  1.00  0.00           H
ATOM    773  CA  THR A 634      44.630  50.950  65.750  1.00  0.00           C
ATOM    774  HA  THR A 634      44.020  51.820  65.650  1.00  0.00           H
ATOM    775  CB  THR A 634      43.950  49.610  65.340  1.00  0.00           C
ATOM    776  HB  THR A 634      42.960  49.540  65.820  1.00  0.00           H
ATOM    777  OG1 THR A 634      44.850  48.510  65.560  1.00  0.00           O
ATOM    778  HG1 THR A 634      45.380  48.610  64.760  1.00  0.00           H
ATOM    779  CG2 THR A 634      43.570  49.750  63.910  1.00  0.00           C
ATOM    780 HG21 THR A 634      44.430  49.760  63.200  1.00  0.00           H
ATOM    781 HG22 THR A 634      42.870  50.520  63.540  1.00  0.00           H
ATOM    782 HG23 THR A 634      43.040  48.780  63.760  1.00  0.00           H
ATOM    783  C   THR A 634      44.880  50.960  67.210  1.00  0.00           C
ATOM    784  O   THR A 634      44.050  50.700  68.080  1.00  0.00           O
ATOM    785  N   GLU A 635      46.140  51.160  67.550  1.00  0.00           N
ATOM    786  HN  GLU A 635      46.780  51.320  66.790  1.00  0.00           H
ATOM    787  CA  GLU A 635      46.570  50.990  68.940  1.00  0.00           C
ATOM    788  HA  GLU A 635      47.620  50.880  68.760  1.00  0.00           H
ATOM    789  CB  GLU A 635      46.490  52.400  69.810  1.00  0.00           C
ATOM    790  HB1 GLU A 635      46.810  52.200  70.850  1.00  0.00           H
ATOM    791  HB2 GLU A 635      45.390  52.610  69.820  1.00  0.00           H
ATOM    792  CG  GLU A 635      47.270  53.580  69.260  1.00  0.00           C
ATOM    793  HG1 GLU A 635      46.870  53.900  68.280  1.00  0.00           H
ATOM    794  HG2 GLU A 635      48.350  53.320  69.290  1.00  0.00           H
ATOM    795  CD  GLU A 635      47.220  54.880  70.190  1.00  0.00           C
ATOM    796  OE1 GLU A 635      48.270  55.520  70.520  1.00  0.00           O
ATOM    797  OE2 GLU A 635      46.090  55.280  70.540  1.00  0.00           O
ATOM    798  C   GLU A 635      46.230  49.660  69.630  1.00  0.00           C
ATOM    799  O   GLU A 635      45.900  49.650  70.800  1.00  0.00           O
ATOM    800  N   GLY A 636      46.370  48.600  68.780  1.00  0.00           N
ATOM    801  HN  GLY A 636      46.740  48.730  67.870  1.00  0.00           H
ATOM    802  CA  GLY A 636      46.240  47.190  69.200  1.00  0.00           C
ATOM    803  HA1 GLY A 636      46.580  47.130  70.210  1.00  0.00           H
ATOM    804  HA2 GLY A 636      46.700  46.610  68.420  1.00  0.00           H
ATOM    805  C   GLY A 636      44.810  46.740  69.270  1.00  0.00           C
ATOM    806  O   GLY A 636      44.440  46.050  70.200  1.00  0.00           O
ATOM    807  N   ARG A 637      43.930  47.170  68.340  1.00  0.00           N
ATOM    808  HN  ARG A 637      44.250  47.790  67.630  1.00  0.00           H
ATOM    809  CA  ARG A 637      42.550  46.670  68.170  1.00  0.00           C
ATOM    810  HA  ARG A 637      42.200  46.180  69.070  1.00  0.00           H
ATOM    811  CB  ARG A 637      41.580  47.790  68.090  1.00  0.00           C
ATOM    812  HB1 ARG A 637      40.600  47.480  67.670  1.00  0.00           H
ATOM    813  HB2 ARG A 637      42.040  48.490  67.370  1.00  0.00           H
ATOM    814  CG  ARG A 637      41.200  48.510  69.440  1.00  0.00           C
ATOM    815  HG1 ARG A 637      42.130  48.400  70.020  1.00  0.00           H
ATOM    816  HG2 ARG A 637      40.270  48.000  69.800  1.00  0.00           H
ATOM    817  CD  ARG A 637      40.890  50.000  69.290  1.00  0.00           C
ATOM    818  HD1 ARG A 637      39.950  50.220  68.750  1.00  0.00           H
ATOM    819  HD2 ARG A 637      41.750  50.500  68.780  1.00  0.00           H
ATOM    820  NE  ARG A 637      40.800  50.410  70.710  1.00  0.00           N
ATOM    821  HE  ARG A 637      40.170  49.810  71.210  1.00  0.00           H
ATOM    822  CZ  ARG A 637      41.870  50.800  71.430  1.00  0.00           C
ATOM    823  NH1 ARG A 637      41.640  50.900  72.710  1.00  0.00           N
ATOM    824 HH11 ARG A 637      40.720  51.070  73.060  1.00  0.00           H
ATOM    825 HH12 ARG A 637      42.430  51.140  73.270  1.00  0.00           H
ATOM    826  NH2 ARG A 637      43.140  50.920  71.050  1.00  0.00           N
ATOM    827 HH21 ARG A 637      43.390  50.570  70.150  1.00  0.00           H
ATOM    828 HH22 ARG A 637      43.830  50.850  71.760  1.00  0.00           H
ATOM    829  C   ARG A 637      42.320  45.620  67.030  1.00  0.00           C
ATOM    830  O   ARG A 637      41.390  44.830  67.150  1.00  0.00           O
ATOM    831  N   ILE A 638      43.130  45.570  65.950  1.00  0.00           N
ATOM    832  HN  ILE A 638      43.880  46.220  65.850  1.00  0.00           H
ATOM    833  CA  ILE A 638      43.180  44.530  65.010  1.00  0.00           C
ATOM    834  HA  ILE A 638      43.070  43.620  65.570  1.00  0.00           H
ATOM    835  CB  ILE A 638      42.200  44.610  63.810  1.00  0.00           C
ATOM    836  HB  ILE A 638      42.610  43.990  62.990  1.00  0.00           H
ATOM    837  CG2 ILE A 638      40.870  43.930  64.120  1.00  0.00           C
ATOM    838 HG21 ILE A 638      40.370  43.610  63.180  1.00  0.00           H
ATOM    839 HG22 ILE A 638      40.200  44.610  64.680  1.00  0.00           H
ATOM    840 HG23 ILE A 638      41.060  43.010  64.720  1.00  0.00           H
ATOM    841  CG1 ILE A 638      42.070  46.010  63.310  1.00  0.00           C
ATOM    842 HG11 ILE A 638      43.070  46.420  63.040  1.00  0.00           H
ATOM    843 HG12 ILE A 638      41.860  46.650  64.200  1.00  0.00           H
ATOM    844  CD  ILE A 638      41.140  46.260  62.100  1.00  0.00           C
ATOM    845  HD1 ILE A 638      40.150  45.790  62.320  1.00  0.00           H
ATOM    846  HD2 ILE A 638      41.590  45.830  61.170  1.00  0.00           H
ATOM    847  HD3 ILE A 638      40.950  47.340  61.930  1.00  0.00           H
ATOM    848  C   ILE A 638      44.630  44.540  64.500  1.00  0.00           C
ATOM    849  O   ILE A 638      45.310  45.560  64.400  1.00  0.00           O
ATOM    850  N   SER A 639      45.230  43.360  64.240  1.00  0.00           N
ATOM    851  HN  SER A 639      44.790  42.470  64.380  1.00  0.00           H
ATOM    852  CA  SER A 639      46.650  43.360  63.730  1.00  0.00           C
ATOM    853  HA  SER A 639      46.810  44.210  63.080  1.00  0.00           H
ATOM    854  CB  SER A 639      47.600  43.530  64.940  1.00  0.00           C
ATOM    855  HB1 SER A 639      47.340  42.850  65.780  1.00  0.00           H
ATOM    856  HB2 SER A 639      47.420  44.550  65.350  1.00  0.00           H
ATOM    857  OG  SER A 639      49.000  43.640  64.590  1.00  0.00           O
ATOM    858  HG1 SER A 639      49.030  44.380  63.980  1.00  0.00           H
ATOM    859  C   SER A 639      46.890  42.150  62.810  1.00  0.00           C
ATOM    860  O   SER A 639      46.030  41.880  61.980  1.00  0.00           O
ATOM    861  N   ALA A 640      48.090  41.560  62.780  1.00  0.00           N
ATOM    862  HN  ALA A 640      48.770  42.120  63.230  1.00  0.00           H
ATOM    863  CA  ALA A 640      48.430  40.570  61.830  1.00  0.00           C
ATOM    864  HA  ALA A 640      48.350  41.010  60.840  1.00  0.00           H
ATOM    865  CB  ALA A 640      49.900  40.100  62.070  1.00  0.00           C
ATOM    866  HB1 ALA A 640      50.130  39.210  61.460  1.00  0.00           H
ATOM    867  HB2 ALA A 640      50.110  39.860  63.130  1.00  0.00           H
ATOM    868  HB3 ALA A 640      50.620  40.850  61.680  1.00  0.00           H
ATOM    869  C   ALA A 640      47.630  39.320  62.010  1.00  0.00           C
ATOM    870  O   ALA A 640      47.210  38.670  61.050  1.00  0.00           O
ATOM    871  N   ILE A 641      47.380  38.860  63.280  1.00  0.00           N
ATOM    872  HN  ILE A 641      47.640  39.400  64.070  1.00  0.00           H
ATOM    873  CA  ILE A 641      46.720  37.580  63.470  1.00  0.00           C
ATOM    874  HA  ILE A 641      47.280  36.800  62.980  1.00  0.00           H
ATOM    875  CB  ILE A 641      46.690  37.140  64.920  1.00  0.00           C
ATOM    876  HB  ILE A 641      46.100  37.890  65.480  1.00  0.00           H
ATOM    877  CG2 ILE A 641      45.890  35.770  65.050  1.00  0.00           C
ATOM    878 HG21 ILE A 641      46.300  35.080  64.280  1.00  0.00           H
ATOM    879 HG22 ILE A 641      44.800  35.790  64.840  1.00  0.00           H
ATOM    880 HG23 ILE A 641      46.010  35.320  66.050  1.00  0.00           H
ATOM    881  CG1 ILE A 641      48.120  37.050  65.510  1.00  0.00           C
ATOM    882 HG11 ILE A 641      48.010  36.570  66.510  1.00  0.00           H
ATOM    883 HG12 ILE A 641      48.560  38.050  65.670  1.00  0.00           H
ATOM    884  CD  ILE A 641      49.010  36.070  64.750  1.00  0.00           C
ATOM    885  HD1 ILE A 641      49.350  36.490  63.780  1.00  0.00           H
ATOM    886  HD2 ILE A 641      48.560  35.050  64.730  1.00  0.00           H
ATOM    887  HD3 ILE A 641      49.920  35.910  65.360  1.00  0.00           H
ATOM    888  C   ILE A 641      45.290  37.550  62.940  1.00  0.00           C
ATOM    889  O   ILE A 641      44.880  36.690  62.200  1.00  0.00           O
ATOM    890  N   GLU A 642      44.480  38.700  63.240  1.00  0.00           N
ATOM    891  HN  GLU A 642      44.900  39.520  63.600  1.00  0.00           H
ATOM    892  CA  GLU A 642      43.170  39.020  62.630  1.00  0.00           C
ATOM    893  HA  GLU A 642      42.570  38.130  62.750  1.00  0.00           H
ATOM    894  CB  GLU A 642      42.450  40.210  63.190  1.00  0.00           C
ATOM    895  HB1 GLU A 642      41.410  40.260  62.790  1.00  0.00           H
ATOM    896  HB2 GLU A 642      42.870  41.140  62.750  1.00  0.00           H
ATOM    897  CG  GLU A 642      42.210  40.140  64.700  1.00  0.00           C
ATOM    898  HG1 GLU A 642      42.210  39.110  65.110  1.00  0.00           H
ATOM    899  HG2 GLU A 642      41.340  40.700  65.120  1.00  0.00           H
ATOM    900  CD  GLU A 642      43.470  40.770  65.460  1.00  0.00           C
ATOM    901  OE1 GLU A 642      43.260  41.200  66.610  1.00  0.00           O
ATOM    902  OE2 GLU A 642      44.530  40.860  64.870  1.00  0.00           O
ATOM    903  C   GLU A 642      43.280  39.210  61.120  1.00  0.00           C
ATOM    904  O   GLU A 642      42.460  38.720  60.370  1.00  0.00           O
ATOM    905  N   SER A 643      44.310  39.940  60.610  1.00  0.00           N
ATOM    906  HN  SER A 643      44.950  40.370  61.250  1.00  0.00           H
ATOM    907  CA  SER A 643      44.550  40.150  59.190  1.00  0.00           C
ATOM    908  HA  SER A 643      43.710  40.700  58.810  1.00  0.00           H
ATOM    909  CB  SER A 643      45.840  41.000  58.900  1.00  0.00           C
ATOM    910  HB1 SER A 643      46.040  41.050  57.800  1.00  0.00           H
ATOM    911  HB2 SER A 643      46.620  40.510  59.520  1.00  0.00           H
ATOM    912  OG  SER A 643      45.600  42.310  59.420  1.00  0.00           O
ATOM    913  HG1 SER A 643      45.640  42.230  60.380  1.00  0.00           H
ATOM    914  C   SER A 643      44.760  38.850  58.390  1.00  0.00           C
ATOM    915  O   SER A 643      44.140  38.690  57.310  1.00  0.00           O
ATOM    916  N   LEU A 644      45.620  37.920  58.900  1.00  0.00           N
ATOM    917  HN  LEU A 644      45.870  38.090  59.850  1.00  0.00           H
ATOM    918  CA  LEU A 644      45.940  36.580  58.380  1.00  0.00           C
ATOM    919  HA  LEU A 644      46.260  36.640  57.350  1.00  0.00           H
ATOM    920  CB  LEU A 644      46.930  35.830  59.200  1.00  0.00           C
ATOM    921  HB1 LEU A 644      46.820  34.730  59.080  1.00  0.00           H
ATOM    922  HB2 LEU A 644      46.740  36.090  60.260  1.00  0.00           H
ATOM    923  CG  LEU A 644      48.370  36.220  59.030  1.00  0.00           C
ATOM    924  HG  LEU A 644      48.520  37.320  59.140  1.00  0.00           H
ATOM    925  CD1 LEU A 644      49.260  35.600  60.100  1.00  0.00           C
ATOM    926 HD11 LEU A 644      48.840  36.050  61.030  1.00  0.00           H
ATOM    927 HD12 LEU A 644      50.330  35.810  59.960  1.00  0.00           H
ATOM    928 HD13 LEU A 644      48.900  34.550  60.090  1.00  0.00           H
ATOM    929  CD2 LEU A 644      48.920  35.600  57.680  1.00  0.00           C
ATOM    930 HD21 LEU A 644      49.990  35.840  57.460  1.00  0.00           H
ATOM    931 HD22 LEU A 644      48.200  35.930  56.900  1.00  0.00           H
ATOM    932 HD23 LEU A 644      48.780  34.500  57.660  1.00  0.00           H
ATOM    933  C   LEU A 644      44.640  35.750  58.370  1.00  0.00           C
ATOM    934  O   LEU A 644      44.320  35.120  57.410  1.00  0.00           O
ATOM    935  N   PHE A 645      43.810  35.770  59.430  1.00  0.00           N
ATOM    936  HN  PHE A 645      44.020  36.060  60.350  1.00  0.00           H
ATOM    937  CA  PHE A 645      42.520  35.180  59.320  1.00  0.00           C
ATOM    938  HA  PHE A 645      42.600  34.230  58.810  1.00  0.00           H
ATOM    939  CB  PHE A 645      41.990  34.880  60.780  1.00  0.00           C
ATOM    940  HB1 PHE A 645      42.040  35.850  61.320  1.00  0.00           H
ATOM    941  HB2 PHE A 645      42.690  34.210  61.330  1.00  0.00           H
ATOM    942  CG  PHE A 645      40.630  34.300  60.930  1.00  0.00           C
ATOM    943  CD1 PHE A 645      39.990  34.480  62.150  1.00  0.00           C
ATOM    944  HD1 PHE A 645      40.330  35.210  62.880  1.00  0.00           H
ATOM    945  CE1 PHE A 645      38.630  34.090  62.240  1.00  0.00           C
ATOM    946  HE1 PHE A 645      37.990  34.280  63.090  1.00  0.00           H
ATOM    947  CZ  PHE A 645      38.050  33.290  61.240  1.00  0.00           C
ATOM    948  HZ  PHE A 645      37.000  33.050  61.400  1.00  0.00           H
ATOM    949  CD2 PHE A 645      40.020  33.440  59.960  1.00  0.00           C
ATOM    950  HD2 PHE A 645      40.670  33.290  59.120  1.00  0.00           H
ATOM    951  CE2 PHE A 645      38.770  32.910  60.100  1.00  0.00           C
ATOM    952  HE2 PHE A 645      38.350  32.070  59.570  1.00  0.00           H
ATOM    953  C   PHE A 645      41.610  35.840  58.370  1.00  0.00           C
ATOM    954  O   PHE A 645      41.030  35.110  57.600  1.00  0.00           O
ATOM    955  N   GLY A 646      41.540  37.210  58.320  1.00  0.00           N
ATOM    956  HN  GLY A 646      42.030  37.740  59.000  1.00  0.00           H
ATOM    957  CA  GLY A 646      40.620  37.900  57.400  1.00  0.00           C
ATOM    958  HA1 GLY A 646      40.710  38.950  57.600  1.00  0.00           H
ATOM    959  HA2 GLY A 646      39.590  37.600  57.580  1.00  0.00           H
ATOM    960  C   GLY A 646      40.900  37.680  55.960  1.00  0.00           C
ATOM    961  O   GLY A 646      39.970  37.420  55.150  1.00  0.00           O
ATOM    962  N   ALA A 647      42.210  37.640  55.640  1.00  0.00           N
ATOM    963  HN  ALA A 647      42.910  37.690  56.350  1.00  0.00           H
ATOM    964  CA  ALA A 647      42.600  37.420  54.270  1.00  0.00           C
ATOM    965  HA  ALA A 647      42.090  38.130  53.630  1.00  0.00           H
ATOM    966  CB  ALA A 647      44.100  37.540  54.150  1.00  0.00           C
ATOM    967  HB1 ALA A 647      44.450  37.380  53.110  1.00  0.00           H
ATOM    968  HB2 ALA A 647      44.650  36.830  54.800  1.00  0.00           H
ATOM    969  HB3 ALA A 647      44.430  38.560  54.470  1.00  0.00           H
ATOM    970  C   ALA A 647      42.180  36.050  53.760  1.00  0.00           C
ATOM    971  O   ALA A 647      41.750  35.870  52.630  1.00  0.00           O
ATOM    972  N   SER A 648      42.420  35.030  54.590  1.00  0.00           N
ATOM    973  HN  SER A 648      42.960  35.150  55.420  1.00  0.00           H
ATOM    974  CA  SER A 648      42.080  33.670  54.220  1.00  0.00           C
ATOM    975  HA  SER A 648      42.580  33.440  53.290  1.00  0.00           H
ATOM    976  CB  SER A 648      42.870  32.720  55.130  1.00  0.00           C
ATOM    977  HB1 SER A 648      43.970  32.750  54.980  1.00  0.00           H
ATOM    978  HB2 SER A 648      42.580  31.650  54.990  1.00  0.00           H
ATOM    979  OG  SER A 648      42.600  32.930  56.530  1.00  0.00           O
ATOM    980  HG1 SER A 648      42.910  33.790  56.810  1.00  0.00           H
ATOM    981  C   SER A 648      40.610  33.310  54.190  1.00  0.00           C
ATOM    982  O   SER A 648      40.110  32.540  53.360  1.00  0.00           O
ATOM    983  N   LEU A 649      39.870  33.880  55.210  1.00  0.00           N
ATOM    984  HN  LEU A 649      40.340  34.350  55.950  1.00  0.00           H
ATOM    985  CA  LEU A 649      38.450  33.670  55.290  1.00  0.00           C
ATOM    986  HA  LEU A 649      38.300  32.610  55.240  1.00  0.00           H
ATOM    987  CB  LEU A 649      37.870  34.110  56.690  1.00  0.00           C
ATOM    988  HB1 LEU A 649      38.080  35.180  56.880  1.00  0.00           H
ATOM    989  HB2 LEU A 649      38.260  33.490  57.530  1.00  0.00           H
ATOM    990  CG  LEU A 649      36.310  34.040  56.740  1.00  0.00           C
ATOM    991  HG  LEU A 649      35.860  34.740  56.020  1.00  0.00           H
ATOM    992  CD1 LEU A 649      35.870  32.640  56.450  1.00  0.00           C
ATOM    993 HD11 LEU A 649      36.160  32.260  55.440  1.00  0.00           H
ATOM    994 HD12 LEU A 649      34.760  32.580  56.430  1.00  0.00           H
ATOM    995 HD13 LEU A 649      36.280  31.980  57.240  1.00  0.00           H
ATOM    996  CD2 LEU A 649      35.820  34.470  58.050  1.00  0.00           C
ATOM    997 HD21 LEU A 649      36.150  33.740  58.820  1.00  0.00           H
ATOM    998 HD22 LEU A 649      34.720  34.600  58.050  1.00  0.00           H
ATOM    999 HD23 LEU A 649      36.320  35.440  58.270  1.00  0.00           H
ATOM   1000  C   LEU A 649      37.630  34.260  54.090  1.00  0.00           C
ATOM   1001  O   LEU A 649      36.950  33.500  53.490  1.00  0.00           O
ATOM   1002  N   THR A 650      37.950  35.480  53.630  1.00  0.00           N
ATOM   1003  HN  THR A 650      38.700  35.910  54.120  1.00  0.00           H
ATOM   1004  CA  THR A 650      37.390  36.150  52.440  1.00  0.00           C
ATOM   1005  HA  THR A 650      36.320  36.280  52.490  1.00  0.00           H
ATOM   1006  CB  THR A 650      37.990  37.650  52.370  1.00  0.00           C
ATOM   1007  HB  THR A 650      39.100  37.650  52.420  1.00  0.00           H
ATOM   1008  OG1 THR A 650      37.450  38.390  53.490  1.00  0.00           O
ATOM   1009  HG1 THR A 650      38.050  38.110  54.190  1.00  0.00           H
ATOM   1010  CG2 THR A 650      37.480  38.330  51.080  1.00  0.00           C
ATOM   1011 HG21 THR A 650      36.390  38.450  50.940  1.00  0.00           H
ATOM   1012 HG22 THR A 650      37.770  37.820  50.140  1.00  0.00           H
ATOM   1013 HG23 THR A 650      37.960  39.320  50.900  1.00  0.00           H
ATOM   1014  C   THR A 650      37.740  35.400  51.230  1.00  0.00           C
ATOM   1015  O   THR A 650      36.980  35.300  50.250  1.00  0.00           O
ATOM   1016  N   GLY A 651      39.050  34.940  51.200  1.00  0.00           N
ATOM   1017  HN  GLY A 651      39.650  35.070  51.990  1.00  0.00           H
ATOM   1018  CA  GLY A 651      39.830  34.190  50.280  1.00  0.00           C
ATOM   1019  HA1 GLY A 651      40.600  33.710  50.850  1.00  0.00           H
ATOM   1020  HA2 GLY A 651      40.090  34.810  49.440  1.00  0.00           H
ATOM   1021  C   GLY A 651      39.100  32.940  49.760  1.00  0.00           C
ATOM   1022  O   GLY A 651      39.070  32.690  48.560  1.00  0.00           O
ATOM   1023  N   ILE A 652      38.640  32.090  50.720  1.00  0.00           N
ATOM   1024  HN  ILE A 652      38.730  32.440  51.650  1.00  0.00           H
ATOM   1025  CA  ILE A 652      38.200  30.720  50.580  1.00  0.00           C
ATOM   1026  HA  ILE A 652      39.000  30.230  50.060  1.00  0.00           H
ATOM   1027  CB  ILE A 652      38.080  30.070  51.930  1.00  0.00           C
ATOM   1028  HB  ILE A 652      38.880  30.560  52.530  1.00  0.00           H
ATOM   1029  CG2 ILE A 652      36.760  30.330  52.700  1.00  0.00           C
ATOM   1030 HG21 ILE A 652      36.430  31.390  52.630  1.00  0.00           H
ATOM   1031 HG22 ILE A 652      36.830  30.100  53.780  1.00  0.00           H
ATOM   1032 HG23 ILE A 652      35.960  29.770  52.150  1.00  0.00           H
ATOM   1033  CG1 ILE A 652      38.390  28.510  51.940  1.00  0.00           C
ATOM   1034 HG11 ILE A 652      38.010  28.080  50.990  1.00  0.00           H
ATOM   1035 HG12 ILE A 652      37.870  28.080  52.810  1.00  0.00           H
ATOM   1036  CD  ILE A 652      39.910  28.370  51.960  1.00  0.00           C
ATOM   1037  HD1 ILE A 652      40.240  27.460  52.510  1.00  0.00           H
ATOM   1038  HD2 ILE A 652      40.450  29.230  52.400  1.00  0.00           H
ATOM   1039  HD3 ILE A 652      40.340  28.210  50.950  1.00  0.00           H
ATOM   1040  C   ILE A 652      36.910  30.520  49.720  1.00  0.00           C
ATOM   1041  O   ILE A 652      36.820  29.570  49.050  1.00  0.00           O
ATOM   1042  N   ALA A 653      35.990  31.430  49.960  1.00  0.00           N
ATOM   1043  HN  ALA A 653      36.200  32.150  50.610  1.00  0.00           H
ATOM   1044  CA  ALA A 653      34.780  31.350  49.170  1.00  0.00           C
ATOM   1045  HA  ALA A 653      34.520  30.320  48.970  1.00  0.00           H
ATOM   1046  CB  ALA A 653      33.620  32.020  49.920  1.00  0.00           C
ATOM   1047  HB1 ALA A 653      33.580  31.600  50.950  1.00  0.00           H
ATOM   1048  HB2 ALA A 653      32.640  31.830  49.440  1.00  0.00           H
ATOM   1049  HB3 ALA A 653      33.720  33.130  49.970  1.00  0.00           H
ATOM   1050  C   ALA A 653      34.870  32.130  47.890  1.00  0.00           C
ATOM   1051  O   ALA A 653      34.370  31.640  46.880  1.00  0.00           O
ATOM   1052  N   TYR A 654      35.520  33.290  47.900  1.00  0.00           N
ATOM   1053  HN  TYR A 654      35.900  33.590  48.770  1.00  0.00           H
ATOM   1054  CA  TYR A 654      35.870  34.090  46.710  1.00  0.00           C
ATOM   1055  HA  TYR A 654      34.990  34.530  46.270  1.00  0.00           H
ATOM   1056  CB  TYR A 654      36.810  35.210  47.240  1.00  0.00           C
ATOM   1057  HB1 TYR A 654      37.700  34.870  47.820  1.00  0.00           H
ATOM   1058  HB2 TYR A 654      36.290  35.880  47.960  1.00  0.00           H
ATOM   1059  CG  TYR A 654      37.170  36.230  46.200  1.00  0.00           C
ATOM   1060  CD1 TYR A 654      38.470  36.210  45.620  1.00  0.00           C
ATOM   1061  HD1 TYR A 654      39.120  35.420  45.970  1.00  0.00           H
ATOM   1062  CE1 TYR A 654      38.920  37.080  44.680  1.00  0.00           C
ATOM   1063  HE1 TYR A 654      39.950  37.130  44.360  1.00  0.00           H
ATOM   1064  CZ  TYR A 654      37.970  38.060  44.180  1.00  0.00           C
ATOM   1065  OH  TYR A 654      38.460  39.140  43.450  1.00  0.00           O
ATOM   1066  HH  TYR A 654      39.300  38.880  43.060  1.00  0.00           H
ATOM   1067  CD2 TYR A 654      36.300  37.280  45.710  1.00  0.00           C
ATOM   1068  HD2 TYR A 654      35.290  37.310  46.080  1.00  0.00           H
ATOM   1069  CE2 TYR A 654      36.720  38.150  44.720  1.00  0.00           C
ATOM   1070  HE2 TYR A 654      36.040  38.940  44.470  1.00  0.00           H
ATOM   1071  C   TYR A 654      36.500  33.360  45.560  1.00  0.00           C
ATOM   1072  O   TYR A 654      36.160  33.360  44.380  1.00  0.00           O
ATOM   1073  N   SER A 655      37.530  32.630  45.980  1.00  0.00           N
ATOM   1074  HN  SER A 655      37.800  32.680  46.940  1.00  0.00           H
ATOM   1075  CA  SER A 655      38.210  31.660  45.100  1.00  0.00           C
ATOM   1076  HA  SER A 655      38.300  32.140  44.140  1.00  0.00           H
ATOM   1077  CB  SER A 655      39.610  31.360  45.730  1.00  0.00           C
ATOM   1078  HB1 SER A 655      40.090  32.330  46.000  1.00  0.00           H
ATOM   1079  HB2 SER A 655      40.170  30.700  45.050  1.00  0.00           H
ATOM   1080  OG  SER A 655      39.440  30.620  46.990  1.00  0.00           O
ATOM   1081  HG1 SER A 655      39.270  31.290  47.660  1.00  0.00           H
ATOM   1082  C   SER A 655      37.410  30.370  44.820  1.00  0.00           C
ATOM   1083  O   SER A 655      37.280  29.930  43.690  1.00  0.00           O
ATOM   1084  N   LEU A 656      36.850  29.700  45.880  1.00  0.00           N
ATOM   1085  HN  LEU A 656      37.210  29.950  46.780  1.00  0.00           H
ATOM   1086  CA  LEU A 656      36.150  28.430  45.630  1.00  0.00           C
ATOM   1087  HA  LEU A 656      36.820  27.660  45.300  1.00  0.00           H
ATOM   1088  CB  LEU A 656      35.500  27.780  46.890  1.00  0.00           C
ATOM   1089  HB1 LEU A 656      34.840  28.470  47.450  1.00  0.00           H
ATOM   1090  HB2 LEU A 656      36.350  27.520  47.540  1.00  0.00           H
ATOM   1091  CG  LEU A 656      34.830  26.410  46.650  1.00  0.00           C
ATOM   1092  HG  LEU A 656      34.050  26.530  45.860  1.00  0.00           H
ATOM   1093  CD1 LEU A 656      35.830  25.440  46.090  1.00  0.00           C
ATOM   1094 HD11 LEU A 656      36.820  25.360  46.590  1.00  0.00           H
ATOM   1095 HD12 LEU A 656      36.120  25.720  45.050  1.00  0.00           H
ATOM   1096 HD13 LEU A 656      35.330  24.450  46.060  1.00  0.00           H
ATOM   1097  CD2 LEU A 656      34.290  25.770  47.970  1.00  0.00           C
ATOM   1098 HD21 LEU A 656      33.750  24.820  47.790  1.00  0.00           H
ATOM   1099 HD22 LEU A 656      33.550  26.420  48.480  1.00  0.00           H
ATOM   1100 HD23 LEU A 656      35.080  25.440  48.680  1.00  0.00           H
ATOM   1101  C   LEU A 656      34.990  28.580  44.610  1.00  0.00           C
ATOM   1102  O   LEU A 656      34.810  27.720  43.790  1.00  0.00           O
ATOM   1103  N   PHE A 657      34.140  29.660  44.750  1.00  0.00           N
ATOM   1104  HN  PHE A 657      34.280  30.280  45.510  1.00  0.00           H
ATOM   1105  CA  PHE A 657      33.080  29.920  43.830  1.00  0.00           C
ATOM   1106  HA  PHE A 657      32.600  29.000  43.510  1.00  0.00           H
ATOM   1107  CB  PHE A 657      31.890  30.560  44.580  1.00  0.00           C
ATOM   1108  HB1 PHE A 657      31.020  30.720  43.910  1.00  0.00           H
ATOM   1109  HB2 PHE A 657      32.300  31.490  45.040  1.00  0.00           H
ATOM   1110  CG  PHE A 657      31.510  29.560  45.620  1.00  0.00           C
ATOM   1111  CD1 PHE A 657      31.740  29.850  46.970  1.00  0.00           C
ATOM   1112  HD1 PHE A 657      32.140  30.830  47.220  1.00  0.00           H
ATOM   1113  CE1 PHE A 657      31.350  29.020  48.010  1.00  0.00           C
ATOM   1114  HE1 PHE A 657      31.480  29.270  49.050  1.00  0.00           H
ATOM   1115  CZ  PHE A 657      30.640  27.870  47.630  1.00  0.00           C
ATOM   1116  HZ  PHE A 657      30.400  27.120  48.370  1.00  0.00           H
ATOM   1117  CD2 PHE A 657      30.830  28.300  45.310  1.00  0.00           C
ATOM   1118  HD2 PHE A 657      30.700  28.080  44.260  1.00  0.00           H
ATOM   1119  CE2 PHE A 657      30.320  27.510  46.310  1.00  0.00           C
ATOM   1120  HE2 PHE A 657      29.710  26.670  46.030  1.00  0.00           H
ATOM   1121  C   PHE A 657      33.460  30.700  42.650  1.00  0.00           C
ATOM   1122  O   PHE A 657      32.720  30.850  41.690  1.00  0.00           O
ATOM   1123  N   ALA A 658      34.640  31.260  42.760  1.00  0.00           N
ATOM   1124  HN  ALA A 658      35.190  30.890  43.510  1.00  0.00           H
ATOM   1125  CA  ALA A 658      35.360  32.060  41.760  1.00  0.00           C
ATOM   1126  HA  ALA A 658      36.300  32.330  42.220  1.00  0.00           H
ATOM   1127  CB  ALA A 658      35.610  31.070  40.610  1.00  0.00           C
ATOM   1128  HB1 ALA A 658      34.660  30.880  40.080  1.00  0.00           H
ATOM   1129  HB2 ALA A 658      35.910  30.070  40.990  1.00  0.00           H
ATOM   1130  HB3 ALA A 658      36.410  31.380  39.900  1.00  0.00           H
ATOM   1131  C   ALA A 658      34.570  33.220  41.310  1.00  0.00           C
ATOM   1132  O   ALA A 658      34.230  33.420  40.130  1.00  0.00           O
ATOM   1133  N   GLY A 659      34.560  34.220  42.300  1.00  0.00           N
ATOM   1134  HN  GLY A 659      35.020  33.950  43.130  1.00  0.00           H
ATOM   1135  CA  GLY A 659      34.260  35.630  42.100  1.00  0.00           C
ATOM   1136  HA1 GLY A 659      34.380  36.010  43.110  1.00  0.00           H
ATOM   1137  HA2 GLY A 659      33.300  35.670  41.620  1.00  0.00           H
ATOM   1138  C   GLY A 659      35.280  36.210  41.160  1.00  0.00           C
ATOM   1139  O   GLY A 659      35.000  37.040  40.270  1.00  0.00           O
ATOM   1140  N   GLN A 660      36.550  35.800  41.300  1.00  0.00           N
ATOM   1141  HN  GLN A 660      36.730  35.100  41.980  1.00  0.00           H
ATOM   1142  CA  GLN A 660      37.510  36.170  40.330  1.00  0.00           C
ATOM   1143  HA  GLN A 660      37.180  35.930  39.330  1.00  0.00           H
ATOM   1144  CB  GLN A 660      37.900  37.700  40.180  1.00  0.00           C
ATOM   1145  HB1 GLN A 660      38.260  38.140  41.130  1.00  0.00           H
ATOM   1146  HB2 GLN A 660      37.070  38.320  39.790  1.00  0.00           H
ATOM   1147  CG  GLN A 660      39.020  37.990  39.100  1.00  0.00           C
ATOM   1148  HG1 GLN A 660      39.980  37.640  39.500  1.00  0.00           H
ATOM   1149  HG2 GLN A 660      39.160  39.090  39.000  1.00  0.00           H
ATOM   1150  CD  GLN A 660      38.820  37.250  37.780  1.00  0.00           C
ATOM   1151  OE1 GLN A 660      39.600  36.370  37.430  1.00  0.00           O
ATOM   1152  NE2 GLN A 660      37.810  37.540  36.940  1.00  0.00           N
ATOM   1153 HE21 GLN A 660      37.660  37.000  36.110  1.00  0.00           H
ATOM   1154 HE22 GLN A 660      37.100  38.230  37.150  1.00  0.00           H
ATOM   1155  C   GLN A 660      38.790  35.370  40.560  1.00  0.00           C
ATOM   1156  O   GLN A 660      39.710  35.730  41.310  1.00  0.00           O
ATOM   1157  N   PRO A 661      38.940  34.230  39.940  1.00  0.00           N
ATOM   1158  CD  PRO A 661      38.110  33.700  38.900  1.00  0.00           C
ATOM   1159  HD1 PRO A 661      37.870  34.340  38.030  1.00  0.00           H
ATOM   1160  HD2 PRO A 661      37.140  33.380  39.320  1.00  0.00           H
ATOM   1161  CA  PRO A 661      39.900  33.230  40.390  1.00  0.00           C
ATOM   1162  HA  PRO A 661      39.690  33.200  41.460  1.00  0.00           H
ATOM   1163  CB  PRO A 661      39.650  31.980  39.590  1.00  0.00           C
ATOM   1164  HB1 PRO A 661      39.000  31.320  40.200  1.00  0.00           H
ATOM   1165  HB2 PRO A 661      40.580  31.460  39.290  1.00  0.00           H
ATOM   1166  CG  PRO A 661      38.860  32.480  38.390  1.00  0.00           C
ATOM   1167  HG1 PRO A 661      39.650  32.820  37.680  1.00  0.00           H
ATOM   1168  HG2 PRO A 661      38.230  31.650  38.010  1.00  0.00           H
ATOM   1169  C   PRO A 661      41.370  33.730  40.200  1.00  0.00           C
ATOM   1170  O   PRO A 661      42.210  33.200  40.860  1.00  0.00           O
ATOM   1171  N   LEU A 662      41.720  34.710  39.330  1.00  0.00           N
ATOM   1172  HN  LEU A 662      40.980  35.130  38.810  1.00  0.00           H
ATOM   1173  CA  LEU A 662      43.050  35.060  38.980  1.00  0.00           C
ATOM   1174  HA  LEU A 662      43.670  34.200  39.180  1.00  0.00           H
ATOM   1175  CB  LEU A 662      43.130  35.260  37.450  1.00  0.00           C
ATOM   1176  HB1 LEU A 662      44.180  35.630  37.310  1.00  0.00           H
ATOM   1177  HB2 LEU A 662      42.570  36.120  37.030  1.00  0.00           H
ATOM   1178  CG  LEU A 662      43.050  33.920  36.550  1.00  0.00           C
ATOM   1179  HG  LEU A 662      41.960  33.720  36.490  1.00  0.00           H
ATOM   1180  CD1 LEU A 662      43.390  34.130  35.080  1.00  0.00           C
ATOM   1181 HD11 LEU A 662      42.580  34.760  34.670  1.00  0.00           H
ATOM   1182 HD12 LEU A 662      43.470  33.120  34.630  1.00  0.00           H
ATOM   1183 HD13 LEU A 662      44.380  34.660  35.040  1.00  0.00           H
ATOM   1184  CD2 LEU A 662      43.900  32.770  37.280  1.00  0.00           C
ATOM   1185 HD21 LEU A 662      43.820  31.950  36.540  1.00  0.00           H
ATOM   1186 HD22 LEU A 662      43.400  32.370  38.190  1.00  0.00           H
ATOM   1187 HD23 LEU A 662      44.880  33.190  37.600  1.00  0.00           H
ATOM   1188  C   LEU A 662      43.580  36.270  39.790  1.00  0.00           C
ATOM   1189  O   LEU A 662      44.700  36.790  39.630  1.00  0.00           O
ATOM   1190  N   THR A 663      42.750  36.840  40.730  1.00  0.00           N
ATOM   1191  HN  THR A 663      41.830  36.450  40.730  1.00  0.00           H
ATOM   1192  CA  THR A 663      43.150  37.940  41.620  1.00  0.00           C
ATOM   1193  HA  THR A 663      44.050  38.320  41.140  1.00  0.00           H
ATOM   1194  CB  THR A 663      42.100  38.990  41.930  1.00  0.00           C
ATOM   1195  HB  THR A 663      42.290  39.580  42.850  1.00  0.00           H
ATOM   1196  OG1 THR A 663      40.840  38.360  42.190  1.00  0.00           O
ATOM   1197  HG1 THR A 663      41.040  37.470  42.500  1.00  0.00           H
ATOM   1198  CG2 THR A 663      42.000  39.810  40.620  1.00  0.00           C
ATOM   1199 HG21 THR A 663      42.950  40.350  40.410  1.00  0.00           H
ATOM   1200 HG22 THR A 663      41.210  40.580  40.700  1.00  0.00           H
ATOM   1201 HG23 THR A 663      41.870  39.210  39.690  1.00  0.00           H
ATOM   1202  C   THR A 663      43.600  37.360  42.990  1.00  0.00           C
ATOM   1203  O   THR A 663      42.960  36.390  43.430  1.00  0.00           O
ATOM   1204  N   ILE A 664      44.570  37.920  43.570  1.00  0.00           N
ATOM   1205  HN  ILE A 664      45.140  38.590  43.100  1.00  0.00           H
ATOM   1206  CA  ILE A 664      44.950  37.680  44.930  1.00  0.00           C
ATOM   1207  HA  ILE A 664      44.520  36.750  45.240  1.00  0.00           H
ATOM   1208  CB  ILE A 664      46.490  37.560  45.040  1.00  0.00           C
ATOM   1209  HB  ILE A 664      47.070  38.500  44.820  1.00  0.00           H
ATOM   1210  CG2 ILE A 664      46.830  37.300  46.530  1.00  0.00           C
ATOM   1211 HG21 ILE A 664      46.730  38.100  47.300  1.00  0.00           H
ATOM   1212 HG22 ILE A 664      47.900  37.010  46.560  1.00  0.00           H
ATOM   1213 HG23 ILE A 664      46.250  36.460  46.970  1.00  0.00           H
ATOM   1214  CG1 ILE A 664      47.080  36.490  44.030  1.00  0.00           C
ATOM   1215 HG11 ILE A 664      48.180  36.590  43.910  1.00  0.00           H
ATOM   1216 HG12 ILE A 664      46.710  36.730  43.010  1.00  0.00           H
ATOM   1217  CD  ILE A 664      46.690  35.040  44.220  1.00  0.00           C
ATOM   1218  HD1 ILE A 664      47.060  34.410  43.380  1.00  0.00           H
ATOM   1219  HD2 ILE A 664      45.590  34.960  44.280  1.00  0.00           H
ATOM   1220  HD3 ILE A 664      47.030  34.590  45.170  1.00  0.00           H
ATOM   1221  C   ILE A 664      44.510  38.850  45.840  1.00  0.00           C
ATOM   1222  O   ILE A 664      44.840  40.000  45.640  1.00  0.00           O
ATOM   1223  N   LEU A 665      43.860  38.630  47.020  1.00  0.00           N
ATOM   1224  HN  LEU A 665      43.490  37.770  47.360  1.00  0.00           H
ATOM   1225  CA  LEU A 665      43.580  39.680  48.010  1.00  0.00           C
ATOM   1226  HA  LEU A 665      43.140  40.540  47.530  1.00  0.00           H
ATOM   1227  CB  LEU A 665      42.630  39.100  49.010  1.00  0.00           C
ATOM   1228  HB1 LEU A 665      42.250  39.870  49.720  1.00  0.00           H
ATOM   1229  HB2 LEU A 665      43.200  38.370  49.620  1.00  0.00           H
ATOM   1230  CG  LEU A 665      41.280  38.500  48.400  1.00  0.00           C
ATOM   1231  HG  LEU A 665      41.600  37.920  47.510  1.00  0.00           H
ATOM   1232  CD1 LEU A 665      40.650  37.440  49.450  1.00  0.00           C
ATOM   1233 HD11 LEU A 665      39.800  36.850  49.060  1.00  0.00           H
ATOM   1234 HD12 LEU A 665      40.330  38.000  50.350  1.00  0.00           H
ATOM   1235 HD13 LEU A 665      41.510  36.820  49.770  1.00  0.00           H
ATOM   1236  CD2 LEU A 665      40.110  39.390  47.890  1.00  0.00           C
ATOM   1237 HD21 LEU A 665      39.600  39.770  48.800  1.00  0.00           H
ATOM   1238 HD22 LEU A 665      39.260  38.880  47.410  1.00  0.00           H
ATOM   1239 HD23 LEU A 665      40.510  40.210  47.260  1.00  0.00           H
ATOM   1240  C   LEU A 665      44.840  40.020  48.790  1.00  0.00           C
ATOM   1241  O   LEU A 665      45.610  39.110  49.110  1.00  0.00           O
ATOM   1242  N   GLY A 666      45.070  41.310  48.990  1.00  0.00           N
ATOM   1243  HN  GLY A 666      44.400  42.000  48.700  1.00  0.00           H
ATOM   1244  CA  GLY A 666      46.230  41.790  49.680  1.00  0.00           C
ATOM   1245  HA1 GLY A 666      47.200  41.680  49.210  1.00  0.00           H
ATOM   1246  HA2 GLY A 666      46.210  41.180  50.580  1.00  0.00           H
ATOM   1247  C   GLY A 666      46.070  43.200  50.230  1.00  0.00           C
ATOM   1248  O   GLY A 666      44.980  43.840  50.180  1.00  0.00           O
ATOM   1249  N   SER A 667      47.180  43.760  50.690  1.00  0.00           N
ATOM   1250  HN  SER A 667      48.020  43.230  50.620  1.00  0.00           H
ATOM   1251  CA  SER A 667      47.240  45.030  51.460  1.00  0.00           C
ATOM   1252  HA  SER A 667      46.570  44.840  52.290  1.00  0.00           H
ATOM   1253  CB  SER A 667      48.580  45.210  52.170  1.00  0.00           C
ATOM   1254  HB1 SER A 667      48.870  44.450  52.920  1.00  0.00           H
ATOM   1255  HB2 SER A 667      48.550  46.200  52.670  1.00  0.00           H
ATOM   1256  OG  SER A 667      49.610  45.420  51.170  1.00  0.00           O
ATOM   1257  HG1 SER A 667      49.780  44.560  50.790  1.00  0.00           H
ATOM   1258  C   SER A 667      46.800  46.250  50.760  1.00  0.00           C
ATOM   1259  O   SER A 667      47.320  46.500  49.660  1.00  0.00           O
ATOM   1260  N   THR A 668      45.850  46.980  51.280  1.00  0.00           N
ATOM   1261  HN  THR A 668      45.640  46.760  52.230  1.00  0.00           H
ATOM   1262  CA  THR A 668      45.210  48.090  50.620  1.00  0.00           C
ATOM   1263  HA  THR A 668      45.750  48.250  49.700  1.00  0.00           H
ATOM   1264  CB  THR A 668      43.780  47.880  50.170  1.00  0.00           C
ATOM   1265  HB  THR A 668      43.790  47.430  49.150  1.00  0.00           H
ATOM   1266  OG1 THR A 668      43.020  49.010  49.900  1.00  0.00           O
ATOM   1267  HG1 THR A 668      42.520  48.780  49.110  1.00  0.00           H
ATOM   1268  CG2 THR A 668      42.960  47.060  51.150  1.00  0.00           C
ATOM   1269 HG21 THR A 668      42.910  47.530  52.160  1.00  0.00           H
ATOM   1270 HG22 THR A 668      43.290  45.990  51.190  1.00  0.00           H
ATOM   1271 HG23 THR A 668      41.930  46.950  50.720  1.00  0.00           H
ATOM   1272  C   THR A 668      45.480  49.350  51.340  1.00  0.00           C
ATOM   1273  O   THR A 668      44.930  49.570  52.440  1.00  0.00           O
ATOM   1274  N   GLY A 669      46.230  50.300  50.790  1.00  0.00           N
ATOM   1275  HN  GLY A 669      46.550  50.150  49.850  1.00  0.00           H
ATOM   1276  CA  GLY A 669      46.630  51.540  51.370  1.00  0.00           C
ATOM   1277  HA1 GLY A 669      47.360  51.940  50.690  1.00  0.00           H
ATOM   1278  HA2 GLY A 669      47.100  51.350  52.330  1.00  0.00           H
ATOM   1279  C   GLY A 669      45.520  52.550  51.540  1.00  0.00           C
ATOM   1280  O   GLY A 669      45.590  53.170  52.620  1.00  0.00           O
ATOM   1281  N   PRO A 670      44.490  52.640  50.740  1.00  0.00           N
ATOM   1282  CD  PRO A 670      44.600  52.430  49.260  1.00  0.00           C
ATOM   1283  HD1 PRO A 670      44.250  51.450  48.890  1.00  0.00           H
ATOM   1284  HD2 PRO A 670      45.580  52.820  48.900  1.00  0.00           H
ATOM   1285  CA  PRO A 670      43.320  53.470  51.080  1.00  0.00           C
ATOM   1286  HA  PRO A 670      43.750  54.420  51.370  1.00  0.00           H
ATOM   1287  CB  PRO A 670      42.440  53.520  49.780  1.00  0.00           C
ATOM   1288  HB1 PRO A 670      41.890  54.460  49.620  1.00  0.00           H
ATOM   1289  HB2 PRO A 670      41.650  52.730  49.760  1.00  0.00           H
ATOM   1290  CG  PRO A 670      43.530  53.350  48.630  1.00  0.00           C
ATOM   1291  HG1 PRO A 670      42.970  52.810  47.850  1.00  0.00           H
ATOM   1292  HG2 PRO A 670      43.840  54.330  48.220  1.00  0.00           H
ATOM   1293  C   PRO A 670      42.530  52.940  52.220  1.00  0.00           C
ATOM   1294  O   PRO A 670      42.120  53.780  53.020  1.00  0.00           O
ATOM   1295  N   VAL A 671      42.330  51.650  52.400  1.00  0.00           N
ATOM   1296  HN  VAL A 671      42.710  50.920  51.840  1.00  0.00           H
ATOM   1297  CA  VAL A 671      41.710  51.170  53.640  1.00  0.00           C
ATOM   1298  HA  VAL A 671      40.800  51.700  53.870  1.00  0.00           H
ATOM   1299  CB  VAL A 671      41.340  49.670  53.390  1.00  0.00           C
ATOM   1300  HB  VAL A 671      42.300  49.150  53.160  1.00  0.00           H
ATOM   1301  CG1 VAL A 671      40.680  48.870  54.490  1.00  0.00           C
ATOM   1302 HG11 VAL A 671      39.710  49.360  54.730  1.00  0.00           H
ATOM   1303 HG12 VAL A 671      41.230  48.820  55.460  1.00  0.00           H
ATOM   1304 HG13 VAL A 671      40.500  47.860  54.040  1.00  0.00           H
ATOM   1305  CG2 VAL A 671      40.340  49.610  52.230  1.00  0.00           C
ATOM   1306 HG21 VAL A 671      39.480  50.290  52.410  1.00  0.00           H
ATOM   1307 HG22 VAL A 671      39.900  48.600  52.100  1.00  0.00           H
ATOM   1308 HG23 VAL A 671      40.850  49.880  51.280  1.00  0.00           H
ATOM   1309  C   VAL A 671      42.660  51.360  54.850  1.00  0.00           C
ATOM   1310  O   VAL A 671      42.220  51.700  55.920  1.00  0.00           O
ATOM   1311  N   LEU A 672      43.970  51.220  54.700  1.00  0.00           N
ATOM   1312  HN  LEU A 672      44.350  50.900  53.850  1.00  0.00           H
ATOM   1313  CA  LEU A 672      44.890  51.280  55.840  1.00  0.00           C
ATOM   1314  HA  LEU A 672      44.480  50.620  56.580  1.00  0.00           H
ATOM   1315  CB  LEU A 672      46.300  50.880  55.500  1.00  0.00           C
ATOM   1316  HB1 LEU A 672      46.760  51.640  54.820  1.00  0.00           H
ATOM   1317  HB2 LEU A 672      46.290  49.880  55.030  1.00  0.00           H
ATOM   1318  CG  LEU A 672      47.340  50.850  56.650  1.00  0.00           C
ATOM   1319  HG  LEU A 672      47.530  51.840  57.120  1.00  0.00           H
ATOM   1320  CD1 LEU A 672      46.960  49.830  57.810  1.00  0.00           C
ATOM   1321 HD11 LEU A 672      46.790  48.870  57.270  1.00  0.00           H
ATOM   1322 HD12 LEU A 672      45.970  50.010  58.250  1.00  0.00           H
ATOM   1323 HD13 LEU A 672      47.780  49.840  58.570  1.00  0.00           H
ATOM   1324  CD2 LEU A 672      48.580  50.220  56.000  1.00  0.00           C
ATOM   1325 HD21 LEU A 672      48.380  49.200  55.610  1.00  0.00           H
ATOM   1326 HD22 LEU A 672      49.460  50.160  56.670  1.00  0.00           H
ATOM   1327 HD23 LEU A 672      48.840  50.870  55.130  1.00  0.00           H
ATOM   1328  C   LEU A 672      44.860  52.670  56.480  1.00  0.00           C
ATOM   1329  O   LEU A 672      44.870  52.910  57.700  1.00  0.00           O
ATOM   1330  N   VAL A 673      44.870  53.710  55.610  1.00  0.00           N
ATOM   1331  HN  VAL A 673      44.840  53.560  54.620  1.00  0.00           H
ATOM   1332  CA  VAL A 673      44.710  55.030  56.060  1.00  0.00           C
ATOM   1333  HA  VAL A 673      45.320  55.200  56.930  1.00  0.00           H
ATOM   1334  CB  VAL A 673      45.000  55.980  54.930  1.00  0.00           C
ATOM   1335  HB  VAL A 673      44.420  55.720  54.000  1.00  0.00           H
ATOM   1336  CG1 VAL A 673      44.600  57.440  55.290  1.00  0.00           C
ATOM   1337 HG11 VAL A 673      44.750  58.110  54.420  1.00  0.00           H
ATOM   1338 HG12 VAL A 673      45.180  57.940  56.090  1.00  0.00           H
ATOM   1339 HG13 VAL A 673      43.560  57.560  55.660  1.00  0.00           H
ATOM   1340  CG2 VAL A 673      46.460  55.850  54.500  1.00  0.00           C
ATOM   1341 HG21 VAL A 673      47.080  55.880  55.420  1.00  0.00           H
ATOM   1342 HG22 VAL A 673      46.790  56.570  53.730  1.00  0.00           H
ATOM   1343 HG23 VAL A 673      46.760  54.880  54.070  1.00  0.00           H
ATOM   1344  C   VAL A 673      43.320  55.320  56.640  1.00  0.00           C
ATOM   1345  O   VAL A 673      43.250  55.700  57.820  1.00  0.00           O
ATOM   1346  N   PHE A 674      42.250  54.940  55.930  1.00  0.00           N
ATOM   1347  HN  PHE A 674      42.390  54.440  55.090  1.00  0.00           H
ATOM   1348  CA  PHE A 674      40.850  55.160  56.390  1.00  0.00           C
ATOM   1349  HA  PHE A 674      40.760  56.220  56.550  1.00  0.00           H
ATOM   1350  CB  PHE A 674      40.020  54.610  55.190  1.00  0.00           C
ATOM   1351  HB1 PHE A 674      40.410  53.600  54.970  1.00  0.00           H
ATOM   1352  HB2 PHE A 674      40.230  55.350  54.400  1.00  0.00           H
ATOM   1353  CG  PHE A 674      38.500  54.780  55.500  1.00  0.00           C
ATOM   1354  CD1 PHE A 674      37.820  55.980  55.600  1.00  0.00           C
ATOM   1355  HD1 PHE A 674      38.350  56.880  55.310  1.00  0.00           H
ATOM   1356  CE1 PHE A 674      36.440  56.010  55.740  1.00  0.00           C
ATOM   1357  HE1 PHE A 674      35.870  56.930  55.780  1.00  0.00           H
ATOM   1358  CZ  PHE A 674      35.770  54.750  55.820  1.00  0.00           C
ATOM   1359  HZ  PHE A 674      34.700  54.680  55.920  1.00  0.00           H
ATOM   1360  CD2 PHE A 674      37.840  53.520  55.680  1.00  0.00           C
ATOM   1361  HD2 PHE A 674      38.440  52.620  55.650  1.00  0.00           H
ATOM   1362  CE2 PHE A 674      36.440  53.530  55.890  1.00  0.00           C
ATOM   1363  HE2 PHE A 674      35.920  52.590  55.960  1.00  0.00           H
ATOM   1364  C   PHE A 674      40.640  54.490  57.770  1.00  0.00           C
ATOM   1365  O   PHE A 674      40.080  55.100  58.640  1.00  0.00           O
ATOM   1366  N   GLU A 675      41.170  53.240  57.990  1.00  0.00           N
ATOM   1367  HN  GLU A 675      41.470  52.670  57.240  1.00  0.00           H
ATOM   1368  CA  GLU A 675      41.080  52.490  59.190  1.00  0.00           C
ATOM   1369  HA  GLU A 675      40.040  52.230  59.290  1.00  0.00           H
ATOM   1370  CB  GLU A 675      41.630  51.080  58.990  1.00  0.00           C
ATOM   1371  HB1 GLU A 675      41.690  50.530  59.950  1.00  0.00           H
ATOM   1372  HB2 GLU A 675      42.590  51.070  58.440  1.00  0.00           H
ATOM   1373  CG  GLU A 675      40.640  50.220  58.180  1.00  0.00           C
ATOM   1374  HG1 GLU A 675      41.210  49.520  57.520  1.00  0.00           H
ATOM   1375  HG2 GLU A 675      39.910  50.820  57.590  1.00  0.00           H
ATOM   1376  CD  GLU A 675      39.720  49.410  59.030  1.00  0.00           C
ATOM   1377  OE1 GLU A 675      39.250  48.330  58.570  1.00  0.00           O
ATOM   1378  OE2 GLU A 675      39.330  49.850  60.130  1.00  0.00           O
ATOM   1379  C   GLU A 675      41.720  53.280  60.410  1.00  0.00           C
ATOM   1380  O   GLU A 675      41.060  53.400  61.490  1.00  0.00           O
ATOM   1381  N   LYS A 676      42.940  53.840  60.290  1.00  0.00           N
ATOM   1382  HN  LYS A 676      43.430  53.660  59.440  1.00  0.00           H
ATOM   1383  CA  LYS A 676      43.470  54.830  61.240  1.00  0.00           C
ATOM   1384  HA  LYS A 676      43.640  54.280  62.150  1.00  0.00           H
ATOM   1385  CB  LYS A 676      44.890  55.260  60.720  1.00  0.00           C
ATOM   1386  HB1 LYS A 676      44.750  55.870  59.810  1.00  0.00           H
ATOM   1387  HB2 LYS A 676      45.500  54.380  60.430  1.00  0.00           H
ATOM   1388  CG  LYS A 676      45.740  55.950  61.750  1.00  0.00           C
ATOM   1389  HG1 LYS A 676      45.840  55.270  62.620  1.00  0.00           H
ATOM   1390  HG2 LYS A 676      45.120  56.770  62.200  1.00  0.00           H
ATOM   1391  CD  LYS A 676      47.150  56.410  61.300  1.00  0.00           C
ATOM   1392  HD1 LYS A 676      47.020  57.260  60.600  1.00  0.00           H
ATOM   1393  HD2 LYS A 676      47.540  55.600  60.640  1.00  0.00           H
ATOM   1394  CE  LYS A 676      48.030  56.720  62.520  1.00  0.00           C
ATOM   1395  HE1 LYS A 676      48.310  55.830  63.140  1.00  0.00           H
ATOM   1396  HE2 LYS A 676      47.460  57.410  63.190  1.00  0.00           H
ATOM   1397  NZ  LYS A 676      49.250  57.420  62.160  1.00  0.00           N
ATOM   1398  HZ1 LYS A 676      48.970  58.180  61.520  1.00  0.00           H
ATOM   1399  HZ2 LYS A 676      49.850  56.840  61.530  1.00  0.00           H
ATOM   1400  HZ3 LYS A 676      49.870  57.620  62.970  1.00  0.00           H
ATOM   1401  C   LYS A 676      42.640  56.080  61.520  1.00  0.00           C
ATOM   1402  O   LYS A 676      42.380  56.400  62.690  1.00  0.00           O
ATOM   1403  N   ILE A 677      42.110  56.790  60.500  1.00  0.00           N
ATOM   1404  HN  ILE A 677      42.320  56.520  59.570  1.00  0.00           H
ATOM   1405  CA  ILE A 677      41.380  58.050  60.690  1.00  0.00           C
ATOM   1406  HA  ILE A 677      41.880  58.690  61.400  1.00  0.00           H
ATOM   1407  CB  ILE A 677      41.140  58.660  59.340  1.00  0.00           C
ATOM   1408  HB  ILE A 677      40.390  58.040  58.820  1.00  0.00           H
ATOM   1409  CG2 ILE A 677      40.420  60.040  59.780  1.00  0.00           C
ATOM   1410 HG21 ILE A 677      40.990  60.680  60.490  1.00  0.00           H
ATOM   1411 HG22 ILE A 677      39.400  59.950  60.180  1.00  0.00           H
ATOM   1412 HG23 ILE A 677      40.280  60.660  58.860  1.00  0.00           H
ATOM   1413  CG1 ILE A 677      42.340  58.890  58.430  1.00  0.00           C
ATOM   1414 HG11 ILE A 677      42.860  57.930  58.250  1.00  0.00           H
ATOM   1415 HG12 ILE A 677      43.040  59.600  58.930  1.00  0.00           H
ATOM   1416  CD  ILE A 677      41.810  59.420  57.060  1.00  0.00           C
ATOM   1417  HD1 ILE A 677      42.590  59.700  56.340  1.00  0.00           H
ATOM   1418  HD2 ILE A 677      40.970  60.140  57.090  1.00  0.00           H
ATOM   1419  HD3 ILE A 677      41.420  58.500  56.590  1.00  0.00           H
ATOM   1420  C   ILE A 677      40.070  57.750  61.370  1.00  0.00           C
ATOM   1421  O   ILE A 677      39.560  58.420  62.270  1.00  0.00           O
ATOM   1422  N   LEU A 678      39.450  56.600  61.060  1.00  0.00           N
ATOM   1423  HN  LEU A 678      39.790  56.010  60.330  1.00  0.00           H
ATOM   1424  CA  LEU A 678      38.250  56.110  61.720  1.00  0.00           C
ATOM   1425  HA  LEU A 678      37.490  56.860  61.580  1.00  0.00           H
ATOM   1426  CB  LEU A 678      37.790  54.800  60.920  1.00  0.00           C
ATOM   1427  HB1 LEU A 678      38.550  54.040  61.240  1.00  0.00           H
ATOM   1428  HB2 LEU A 678      37.760  54.980  59.830  1.00  0.00           H
ATOM   1429  CG  LEU A 678      36.450  54.260  61.380  1.00  0.00           C
ATOM   1430  HG  LEU A 678      36.180  54.380  62.460  1.00  0.00           H
ATOM   1431  CD1 LEU A 678      35.340  55.110  60.640  1.00  0.00           C
ATOM   1432 HD11 LEU A 678      35.150  54.780  59.600  1.00  0.00           H
ATOM   1433 HD12 LEU A 678      35.470  56.210  60.650  1.00  0.00           H
ATOM   1434 HD13 LEU A 678      34.380  54.850  61.150  1.00  0.00           H
ATOM   1435  CD2 LEU A 678      36.240  52.790  60.950  1.00  0.00           C
ATOM   1436 HD21 LEU A 678      36.420  52.680  59.860  1.00  0.00           H
ATOM   1437 HD22 LEU A 678      35.200  52.510  61.250  1.00  0.00           H
ATOM   1438 HD23 LEU A 678      36.910  52.140  61.550  1.00  0.00           H
ATOM   1439  C   LEU A 678      38.540  55.920  63.210  1.00  0.00           C
ATOM   1440  O   LEU A 678      37.740  56.390  64.030  1.00  0.00           O
ATOM   1441  N   TYR A 679      39.620  55.240  63.650  1.00  0.00           N
ATOM   1442  HN  TYR A 679      40.180  54.710  63.020  1.00  0.00           H
ATOM   1443  CA  TYR A 679      40.090  55.260  65.040  1.00  0.00           C
ATOM   1444  HA  TYR A 679      39.240  54.850  65.560  1.00  0.00           H
ATOM   1445  CB  TYR A 679      41.390  54.360  65.280  1.00  0.00           C
ATOM   1446  HB1 TYR A 679      42.190  54.710  64.590  1.00  0.00           H
ATOM   1447  HB2 TYR A 679      41.230  53.310  64.980  1.00  0.00           H
ATOM   1448  CG  TYR A 679      41.850  54.430  66.750  1.00  0.00           C
ATOM   1449  CD1 TYR A 679      40.990  54.030  67.810  1.00  0.00           C
ATOM   1450  HD1 TYR A 679      40.060  53.520  67.560  1.00  0.00           H
ATOM   1451  CE1 TYR A 679      41.380  53.970  69.200  1.00  0.00           C
ATOM   1452  HE1 TYR A 679      40.690  53.640  69.970  1.00  0.00           H
ATOM   1453  CZ  TYR A 679      42.710  54.280  69.480  1.00  0.00           C
ATOM   1454  OH  TYR A 679      43.270  54.280  70.800  1.00  0.00           O
ATOM   1455  HH  TYR A 679      44.190  54.510  70.760  1.00  0.00           H
ATOM   1456  CD2 TYR A 679      43.150  54.720  67.100  1.00  0.00           C
ATOM   1457  HD2 TYR A 679      43.820  54.900  66.270  1.00  0.00           H
ATOM   1458  CE2 TYR A 679      43.610  54.640  68.430  1.00  0.00           C
ATOM   1459  HE2 TYR A 679      44.640  54.890  68.610  1.00  0.00           H
ATOM   1460  C   TYR A 679      40.280  56.620  65.700  1.00  0.00           C
ATOM   1461  O   TYR A 679      39.780  56.860  66.830  1.00  0.00           O
ATOM   1462  N   LYS A 680      40.950  57.610  65.000  1.00  0.00           N
ATOM   1463  HN  LYS A 680      41.250  57.330  64.080  1.00  0.00           H
ATOM   1464  CA  LYS A 680      41.200  59.000  65.320  1.00  0.00           C
ATOM   1465  HA  LYS A 680      41.630  58.880  66.310  1.00  0.00           H
ATOM   1466  CB  LYS A 680      42.040  59.660  64.190  1.00  0.00           C
ATOM   1467  HB1 LYS A 680      41.960  60.770  64.170  1.00  0.00           H
ATOM   1468  HB2 LYS A 680      41.590  59.300  63.240  1.00  0.00           H
ATOM   1469  CG  LYS A 680      43.560  59.390  64.280  1.00  0.00           C
ATOM   1470  HG1 LYS A 680      44.100  59.630  63.340  1.00  0.00           H
ATOM   1471  HG2 LYS A 680      43.770  58.340  64.600  1.00  0.00           H
ATOM   1472  CD  LYS A 680      44.120  60.070  65.490  1.00  0.00           C
ATOM   1473  HD1 LYS A 680      43.900  59.550  66.460  1.00  0.00           H
ATOM   1474  HD2 LYS A 680      43.780  61.130  65.620  1.00  0.00           H
ATOM   1475  CE  LYS A 680      45.670  60.050  65.430  1.00  0.00           C
ATOM   1476  HE1 LYS A 680      45.940  58.990  65.230  1.00  0.00           H
ATOM   1477  HE2 LYS A 680      46.050  60.390  66.420  1.00  0.00           H
ATOM   1478  NZ  LYS A 680      46.120  60.970  64.380  1.00  0.00           N
ATOM   1479  HZ1 LYS A 680      45.540  61.820  64.330  1.00  0.00           H
ATOM   1480  HZ2 LYS A 680      45.990  60.460  63.480  1.00  0.00           H
ATOM   1481  HZ3 LYS A 680      47.120  61.160  64.570  1.00  0.00           H
ATOM   1482  C   LYS A 680      39.950  59.770  65.610  1.00  0.00           C
ATOM   1483  O   LYS A 680      39.870  60.580  66.570  1.00  0.00           O
ATOM   1484  N   PHE A 681      38.940  59.650  64.670  1.00  0.00           N
ATOM   1485  HN  PHE A 681      39.080  59.120  63.830  1.00  0.00           H
ATOM   1486  CA  PHE A 681      37.520  60.090  64.740  1.00  0.00           C
ATOM   1487  HA  PHE A 681      37.510  61.140  65.000  1.00  0.00           H
ATOM   1488  CB  PHE A 681      36.840  59.780  63.360  1.00  0.00           C
ATOM   1489  HB1 PHE A 681      36.890  58.680  63.160  1.00  0.00           H
ATOM   1490  HB2 PHE A 681      37.360  60.190  62.470  1.00  0.00           H
ATOM   1491  CG  PHE A 681      35.450  60.360  63.440  1.00  0.00           C
ATOM   1492  CD1 PHE A 681      34.320  59.500  63.490  1.00  0.00           C
ATOM   1493  HD1 PHE A 681      34.560  58.470  63.670  1.00  0.00           H
ATOM   1494  CE1 PHE A 681      33.040  59.990  63.550  1.00  0.00           C
ATOM   1495  HE1 PHE A 681      32.170  59.360  63.710  1.00  0.00           H
ATOM   1496  CZ  PHE A 681      32.720  61.340  63.380  1.00  0.00           C
ATOM   1497  HZ  PHE A 681      31.740  61.770  63.230  1.00  0.00           H
ATOM   1498  CD2 PHE A 681      35.190  61.740  63.210  1.00  0.00           C
ATOM   1499  HD2 PHE A 681      36.010  62.370  62.920  1.00  0.00           H
ATOM   1500  CE2 PHE A 681      33.820  62.210  63.110  1.00  0.00           C
ATOM   1501  HE2 PHE A 681      33.570  63.250  62.980  1.00  0.00           H
ATOM   1502  C   PHE A 681      36.800  59.440  65.880  1.00  0.00           C
ATOM   1503  O   PHE A 681      35.990  60.130  66.490  1.00  0.00           O
ATOM   1504  N   CYS A 682      36.960  58.150  66.150  1.00  0.00           N
ATOM   1505  HN  CYS A 682      37.560  57.670  65.530  1.00  0.00           H
ATOM   1506  CA  CYS A 682      36.310  57.520  67.340  1.00  0.00           C
ATOM   1507  HA  CYS A 682      35.270  57.810  67.270  1.00  0.00           H
ATOM   1508  CB  CYS A 682      36.360  56.000  67.170  1.00  0.00           C
ATOM   1509  HB1 CYS A 682      35.990  55.490  68.090  1.00  0.00           H
ATOM   1510  HB2 CYS A 682      37.360  55.550  67.030  1.00  0.00           H
ATOM   1511  SG  CYS A 682      35.360  55.530  65.690  1.00  0.00           S
ATOM   1512  HG1 CYS A 682      36.130  56.170  64.830  1.00  0.00           H
ATOM   1513  C   CYS A 682      36.720  58.070  68.630  1.00  0.00           C
ATOM   1514  O   CYS A 682      35.940  58.280  69.530  1.00  0.00           O
ATOM   1515  N   ARG A 683      38.010  58.310  68.760  1.00  0.00           N
ATOM   1516  HN  ARG A 683      38.640  57.800  68.200  1.00  0.00           H
ATOM   1517  CA  ARG A 683      38.500  59.130  69.890  1.00  0.00           C
ATOM   1518  HA  ARG A 683      38.260  58.570  70.770  1.00  0.00           H
ATOM   1519  CB  ARG A 683      40.010  59.220  69.910  1.00  0.00           C
ATOM   1520  HB1 ARG A 683      40.280  59.750  70.840  1.00  0.00           H
ATOM   1521  HB2 ARG A 683      40.450  59.760  69.050  1.00  0.00           H
ATOM   1522  CG  ARG A 683      40.650  57.790  70.030  1.00  0.00           C
ATOM   1523  HG1 ARG A 683      40.690  57.360  69.010  1.00  0.00           H
ATOM   1524  HG2 ARG A 683      40.030  57.150  70.700  1.00  0.00           H
ATOM   1525  CD  ARG A 683      42.140  57.850  70.580  1.00  0.00           C
ATOM   1526  HD1 ARG A 683      42.700  58.690  70.120  1.00  0.00           H
ATOM   1527  HD2 ARG A 683      42.670  56.880  70.510  1.00  0.00           H
ATOM   1528  NE  ARG A 683      42.020  58.320  71.980  1.00  0.00           N
ATOM   1529  HE  ARG A 683      41.800  59.300  72.080  1.00  0.00           H
ATOM   1530  CZ  ARG A 683      42.470  57.710  73.100  1.00  0.00           C
ATOM   1531  NH1 ARG A 683      42.440  58.340  74.250  1.00  0.00           N
ATOM   1532 HH11 ARG A 683      42.280  57.650  74.970  1.00  0.00           H
ATOM   1533 HH12 ARG A 683      41.770  59.070  74.210  1.00  0.00           H
ATOM   1534  NH2 ARG A 683      42.900  56.480  73.140  1.00  0.00           N
ATOM   1535 HH21 ARG A 683      42.740  55.840  72.390  1.00  0.00           H
ATOM   1536 HH22 ARG A 683      43.270  56.200  74.020  1.00  0.00           H
ATOM   1537  C   ARG A 683      37.800  60.510  70.050  1.00  0.00           C
ATOM   1538  O   ARG A 683      37.490  60.950  71.170  1.00  0.00           O
ATOM   1539  N   ASP A 684      37.510  61.240  68.910  1.00  0.00           N
ATOM   1540  HN  ASP A 684      37.510  60.970  67.940  1.00  0.00           H
ATOM   1541  CA  ASP A 684      37.140  62.610  69.050  1.00  0.00           C
ATOM   1542  HA  ASP A 684      37.690  63.110  69.840  1.00  0.00           H
ATOM   1543  CB  ASP A 684      37.370  63.290  67.650  1.00  0.00           C
ATOM   1544  HB1 ASP A 684      36.660  64.090  67.340  1.00  0.00           H
ATOM   1545  HB2 ASP A 684      37.220  62.440  66.950  1.00  0.00           H
ATOM   1546  CG  ASP A 684      38.850  63.580  67.480  1.00  0.00           C
ATOM   1547  OD1 ASP A 684      39.320  63.900  66.390  1.00  0.00           O
ATOM   1548  OD2 ASP A 684      39.580  63.660  68.530  1.00  0.00           O
ATOM   1549  C   ASP A 684      35.680  62.790  69.380  1.00  0.00           C
ATOM   1550  O   ASP A 684      35.340  63.770  70.000  1.00  0.00           O
ATOM   1551  N   TYR A 685      34.840  61.750  69.130  1.00  0.00           N
ATOM   1552  HN  TYR A 685      35.230  61.010  68.580  1.00  0.00           H
ATOM   1553  CA  TYR A 685      33.460  61.740  69.500  1.00  0.00           C
ATOM   1554  HA  TYR A 685      33.170  62.660  70.000  1.00  0.00           H
ATOM   1555  CB  TYR A 685      32.580  61.530  68.230  1.00  0.00           C
ATOM   1556  HB1 TYR A 685      31.530  61.460  68.600  1.00  0.00           H
ATOM   1557  HB2 TYR A 685      32.830  60.660  67.600  1.00  0.00           H
ATOM   1558  CG  TYR A 685      32.670  62.800  67.390  1.00  0.00           C
ATOM   1559  CD1 TYR A 685      33.560  62.840  66.320  1.00  0.00           C
ATOM   1560  HD1 TYR A 685      34.210  62.010  66.080  1.00  0.00           H
ATOM   1561  CE1 TYR A 685      33.750  64.130  65.660  1.00  0.00           C
ATOM   1562  HE1 TYR A 685      34.470  64.000  64.870  1.00  0.00           H
ATOM   1563  CZ  TYR A 685      33.100  65.270  66.150  1.00  0.00           C
ATOM   1564  OH  TYR A 685      33.590  66.580  65.700  1.00  0.00           O
ATOM   1565  HH  TYR A 685      34.520  66.530  65.460  1.00  0.00           H
ATOM   1566  CD2 TYR A 685      31.950  63.930  67.780  1.00  0.00           C
ATOM   1567  HD2 TYR A 685      31.350  63.740  68.660  1.00  0.00           H
ATOM   1568  CE2 TYR A 685      32.220  65.160  67.200  1.00  0.00           C
ATOM   1569  HE2 TYR A 685      31.690  66.030  67.540  1.00  0.00           H
ATOM   1570  C   TYR A 685      33.060  60.730  70.550  1.00  0.00           C
ATOM   1571  O   TYR A 685      31.900  60.610  70.880  1.00  0.00           O
ATOM   1572  N   GLN A 686      34.050  60.010  71.130  1.00  0.00           N
ATOM   1573  HN  GLN A 686      34.940  59.980  70.680  1.00  0.00           H
ATOM   1574  CA  GLN A 686      33.720  59.070  72.230  1.00  0.00           C
ATOM   1575  HA  GLN A 686      34.670  58.680  72.560  1.00  0.00           H
ATOM   1576  CB  GLN A 686      32.980  59.720  73.440  1.00  0.00           C
ATOM   1577  HB1 GLN A 686      33.000  59.010  74.280  1.00  0.00           H
ATOM   1578  HB2 GLN A 686      31.930  60.080  73.300  1.00  0.00           H
ATOM   1579  CG  GLN A 686      33.700  60.970  73.970  1.00  0.00           C
ATOM   1580  HG1 GLN A 686      33.200  61.250  74.930  1.00  0.00           H
ATOM   1581  HG2 GLN A 686      33.510  61.770  73.230  1.00  0.00           H
ATOM   1582  CD  GLN A 686      35.230  60.870  74.240  1.00  0.00           C
ATOM   1583  OE1 GLN A 686      35.790  59.760  74.480  1.00  0.00           O
ATOM   1584  NE2 GLN A 686      35.920  62.060  74.390  1.00  0.00           N
ATOM   1585 HE21 GLN A 686      36.910  62.030  74.300  1.00  0.00           H
ATOM   1586 HE22 GLN A 686      35.510  62.960  74.240  1.00  0.00           H
ATOM   1587  C   GLN A 686      32.910  57.920  71.720  1.00  0.00           C
ATOM   1588  O   GLN A 686      31.880  57.570  72.320  1.00  0.00           O
ATOM   1589  N   LEU A 687      33.450  57.320  70.690  1.00  0.00           N
ATOM   1590  HN  LEU A 687      34.350  57.610  70.360  1.00  0.00           H
ATOM   1591  CA  LEU A 687      32.780  56.270  69.970  1.00  0.00           C
ATOM   1592  HA  LEU A 687      31.840  55.930  70.370  1.00  0.00           H
ATOM   1593  CB  LEU A 687      32.570  56.530  68.480  1.00  0.00           C
ATOM   1594  HB1 LEU A 687      32.080  55.730  67.890  1.00  0.00           H
ATOM   1595  HB2 LEU A 687      33.590  56.600  68.040  1.00  0.00           H
ATOM   1596  CG  LEU A 687      31.900  57.870  68.150  1.00  0.00           C
ATOM   1597  HG  LEU A 687      32.460  58.690  68.650  1.00  0.00           H
ATOM   1598  CD1 LEU A 687      32.040  58.220  66.740  1.00  0.00           C
ATOM   1599 HD11 LEU A 687      31.150  58.840  66.520  1.00  0.00           H
ATOM   1600 HD12 LEU A 687      31.940  57.280  66.150  1.00  0.00           H
ATOM   1601 HD13 LEU A 687      32.940  58.820  66.510  1.00  0.00           H
ATOM   1602  CD2 LEU A 687      30.440  57.970  68.560  1.00  0.00           C
ATOM   1603 HD21 LEU A 687      29.800  57.280  67.950  1.00  0.00           H
ATOM   1604 HD22 LEU A 687      29.980  58.980  68.460  1.00  0.00           H
ATOM   1605 HD23 LEU A 687      30.360  57.680  69.610  1.00  0.00           H
ATOM   1606  C   LEU A 687      33.670  55.080  70.120  1.00  0.00           C
ATOM   1607  O   LEU A 687      34.880  55.170  70.140  1.00  0.00           O
ATOM   1608  N   SER A 688      33.050  53.850  70.100  1.00  0.00           N
ATOM   1609  HN  SER A 688      32.080  53.690  69.960  1.00  0.00           H
ATOM   1610  CA  SER A 688      33.770  52.540  70.190  1.00  0.00           C
ATOM   1611  HA  SER A 688      34.560  52.560  70.920  1.00  0.00           H
ATOM   1612  CB  SER A 688      32.780  51.590  70.930  1.00  0.00           C
ATOM   1613  HB1 SER A 688      31.960  51.280  70.240  1.00  0.00           H
ATOM   1614  HB2 SER A 688      32.470  52.130  71.840  1.00  0.00           H
ATOM   1615  OG  SER A 688      33.510  50.510  71.430  1.00  0.00           O
ATOM   1616  HG1 SER A 688      34.120  50.890  72.070  1.00  0.00           H
ATOM   1617  C   SER A 688      34.120  51.990  68.900  1.00  0.00           C
ATOM   1618  O   SER A 688      33.340  51.310  68.220  1.00  0.00           O
ATOM   1619  N   TYR A 689      35.390  52.140  68.460  1.00  0.00           N
ATOM   1620  HN  TYR A 689      35.970  52.640  69.100  1.00  0.00           H
ATOM   1621  CA  TYR A 689      35.800  51.750  67.130  1.00  0.00           C
ATOM   1622  HA  TYR A 689      35.200  52.360  66.480  1.00  0.00           H
ATOM   1623  CB  TYR A 689      37.300  52.210  66.950  1.00  0.00           C
ATOM   1624  HB1 TYR A 689      37.810  51.840  67.870  1.00  0.00           H
ATOM   1625  HB2 TYR A 689      37.350  53.320  67.020  1.00  0.00           H
ATOM   1626  CG  TYR A 689      38.160  51.640  65.800  1.00  0.00           C
ATOM   1627  CD1 TYR A 689      38.780  50.370  65.900  1.00  0.00           C
ATOM   1628  HD1 TYR A 689      38.670  49.940  66.880  1.00  0.00           H
ATOM   1629  CE1 TYR A 689      39.360  49.740  64.760  1.00  0.00           C
ATOM   1630  HE1 TYR A 689      39.850  48.780  64.870  1.00  0.00           H
ATOM   1631  CZ  TYR A 689      39.450  50.390  63.540  1.00  0.00           C
ATOM   1632  OH  TYR A 689      40.210  49.860  62.520  1.00  0.00           O
ATOM   1633  HH  TYR A 689      39.840  50.120  61.670  1.00  0.00           H
ATOM   1634  CD2 TYR A 689      38.220  52.350  64.620  1.00  0.00           C
ATOM   1635  HD2 TYR A 689      37.720  53.300  64.520  1.00  0.00           H
ATOM   1636  CE2 TYR A 689      38.890  51.710  63.480  1.00  0.00           C
ATOM   1637  HE2 TYR A 689      38.960  52.410  62.670  1.00  0.00           H
ATOM   1638  C   TYR A 689      35.550  50.310  66.730  1.00  0.00           C
ATOM   1639  O   TYR A 689      35.180  50.140  65.600  1.00  0.00           O
ATOM   1640  N   LEU A 690      35.760  49.280  67.580  1.00  0.00           N
ATOM   1641  HN  LEU A 690      36.140  49.340  68.500  1.00  0.00           H
ATOM   1642  CA  LEU A 690      35.640  47.970  67.070  1.00  0.00           C
ATOM   1643  HA  LEU A 690      36.240  47.920  66.180  1.00  0.00           H
ATOM   1644  CB  LEU A 690      36.230  46.910  68.040  1.00  0.00           C
ATOM   1645  HB1 LEU A 690      35.970  45.880  67.730  1.00  0.00           H
ATOM   1646  HB2 LEU A 690      36.000  47.080  69.110  1.00  0.00           H
ATOM   1647  CG  LEU A 690      37.790  46.970  67.970  1.00  0.00           C
ATOM   1648  HG  LEU A 690      38.190  47.980  68.150  1.00  0.00           H
ATOM   1649  CD1 LEU A 690      38.380  46.130  69.130  1.00  0.00           C
ATOM   1650 HD11 LEU A 690      38.640  46.780  69.990  1.00  0.00           H
ATOM   1651 HD12 LEU A 690      39.260  45.500  68.840  1.00  0.00           H
ATOM   1652 HD13 LEU A 690      37.580  45.440  69.470  1.00  0.00           H
ATOM   1653  CD2 LEU A 690      38.250  46.230  66.670  1.00  0.00           C
ATOM   1654 HD21 LEU A 690      37.780  46.560  65.720  1.00  0.00           H
ATOM   1655 HD22 LEU A 690      38.100  45.130  66.810  1.00  0.00           H
ATOM   1656 HD23 LEU A 690      39.350  46.280  66.540  1.00  0.00           H
ATOM   1657  C   LEU A 690      34.150  47.500  66.800  1.00  0.00           C
ATOM   1658  O   LEU A 690      33.840  46.950  65.750  1.00  0.00           O
ATOM   1659  N   SER A 691      33.220  47.690  67.780  1.00  0.00           N
ATOM   1660  HN  SER A 691      33.550  48.010  68.660  1.00  0.00           H
ATOM   1661  CA  SER A 691      31.810  47.480  67.620  1.00  0.00           C
ATOM   1662  HA  SER A 691      31.550  46.450  67.380  1.00  0.00           H
ATOM   1663  CB  SER A 691      31.110  47.910  68.890  1.00  0.00           C
ATOM   1664  HB1 SER A 691      31.310  49.000  69.080  1.00  0.00           H
ATOM   1665  HB2 SER A 691      31.520  47.240  69.680  1.00  0.00           H
ATOM   1666  OG  SER A 691      29.690  47.780  68.850  1.00  0.00           O
ATOM   1667  HG1 SER A 691      29.510  46.840  68.980  1.00  0.00           H
ATOM   1668  C   SER A 691      31.250  48.430  66.530  1.00  0.00           C
ATOM   1669  O   SER A 691      30.460  47.980  65.720  1.00  0.00           O
ATOM   1670  N   LEU A 692      31.780  49.720  66.380  1.00  0.00           N
ATOM   1671  HN  LEU A 692      32.570  49.950  66.940  1.00  0.00           H
ATOM   1672  CA  LEU A 692      31.450  50.710  65.320  1.00  0.00           C
ATOM   1673  HA  LEU A 692      30.400  50.840  65.170  1.00  0.00           H
ATOM   1674  CB  LEU A 692      31.970  52.190  65.580  1.00  0.00           C
ATOM   1675  HB1 LEU A 692      33.060  52.320  65.410  1.00  0.00           H
ATOM   1676  HB2 LEU A 692      31.840  52.400  66.660  1.00  0.00           H
ATOM   1677  CG  LEU A 692      31.130  53.260  64.790  1.00  0.00           C
ATOM   1678  HG  LEU A 692      30.930  52.870  63.760  1.00  0.00           H
ATOM   1679  CD1 LEU A 692      29.720  53.540  65.430  1.00  0.00           C
ATOM   1680 HD11 LEU A 692      29.000  52.720  65.200  1.00  0.00           H
ATOM   1681 HD12 LEU A 692      29.320  54.410  64.870  1.00  0.00           H
ATOM   1682 HD13 LEU A 692      29.790  53.870  66.480  1.00  0.00           H
ATOM   1683  CD2 LEU A 692      31.890  54.620  64.600  1.00  0.00           C
ATOM   1684 HD21 LEU A 692      31.950  55.210  65.540  1.00  0.00           H
ATOM   1685 HD22 LEU A 692      31.320  55.220  63.870  1.00  0.00           H
ATOM   1686 HD23 LEU A 692      32.860  54.350  64.150  1.00  0.00           H
ATOM   1687  C   LEU A 692      31.880  50.180  63.970  1.00  0.00           C
ATOM   1688  O   LEU A 692      31.130  50.190  63.020  1.00  0.00           O
ATOM   1689  N   ARG A 693      33.130  49.710  63.920  1.00  0.00           N
ATOM   1690  HN  ARG A 693      33.770  49.720  64.690  1.00  0.00           H
ATOM   1691  CA  ARG A 693      33.710  49.160  62.640  1.00  0.00           C
ATOM   1692  HA  ARG A 693      33.670  49.900  61.850  1.00  0.00           H
ATOM   1693  CB  ARG A 693      35.180  48.870  62.860  1.00  0.00           C
ATOM   1694  HB1 ARG A 693      35.180  48.200  63.740  1.00  0.00           H
ATOM   1695  HB2 ARG A 693      35.720  49.820  63.080  1.00  0.00           H
ATOM   1696  CG  ARG A 693      35.880  48.180  61.750  1.00  0.00           C
ATOM   1697  HG1 ARG A 693      35.880  48.670  60.750  1.00  0.00           H
ATOM   1698  HG2 ARG A 693      35.290  47.260  61.540  1.00  0.00           H
ATOM   1699  CD  ARG A 693      37.390  47.760  62.060  1.00  0.00           C
ATOM   1700  HD1 ARG A 693      37.460  46.980  62.850  1.00  0.00           H
ATOM   1701  HD2 ARG A 693      37.940  48.680  62.360  1.00  0.00           H
ATOM   1702  NE  ARG A 693      37.910  47.240  60.800  1.00  0.00           N
ATOM   1703  HE  ARG A 693      38.460  47.880  60.280  1.00  0.00           H
ATOM   1704  CZ  ARG A 693      37.500  46.110  60.220  1.00  0.00           C
ATOM   1705  NH1 ARG A 693      36.790  45.130  60.750  1.00  0.00           N
ATOM   1706 HH11 ARG A 693      36.820  45.150  61.750  1.00  0.00           H
ATOM   1707 HH12 ARG A 693      36.730  44.290  60.200  1.00  0.00           H
ATOM   1708  NH2 ARG A 693      37.850  45.860  58.970  1.00  0.00           N
ATOM   1709 HH21 ARG A 693      38.260  46.660  58.530  1.00  0.00           H
ATOM   1710 HH22 ARG A 693      37.370  45.150  58.450  1.00  0.00           H
ATOM   1711  C   ARG A 693      32.910  47.960  62.040  1.00  0.00           C
ATOM   1712  O   ARG A 693      32.570  47.880  60.850  1.00  0.00           O
ATOM   1713  N   THR A 694      32.480  47.040  62.950  1.00  0.00           N
ATOM   1714  HN  THR A 694      32.680  47.220  63.910  1.00  0.00           H
ATOM   1715  CA  THR A 694      31.420  46.060  62.550  1.00  0.00           C
ATOM   1716  HA  THR A 694      31.770  45.490  61.700  1.00  0.00           H
ATOM   1717  CB  THR A 694      31.160  45.060  63.740  1.00  0.00           C
ATOM   1718  HB  THR A 694      31.030  45.670  64.660  1.00  0.00           H
ATOM   1719  OG1 THR A 694      32.320  44.280  63.980  1.00  0.00           O
ATOM   1720  HG1 THR A 694      32.140  43.420  63.590  1.00  0.00           H
ATOM   1721  CG2 THR A 694      30.060  44.080  63.570  1.00  0.00           C
ATOM   1722 HG21 THR A 694      29.120  44.660  63.720  1.00  0.00           H
ATOM   1723 HG22 THR A 694      29.960  43.400  64.450  1.00  0.00           H
ATOM   1724 HG23 THR A 694      29.960  43.500  62.630  1.00  0.00           H
ATOM   1725  C   THR A 694      30.110  46.670  62.160  1.00  0.00           C
ATOM   1726  O   THR A 694      29.490  46.120  61.230  1.00  0.00           O
ATOM   1727  N   SER A 695      29.560  47.720  62.810  1.00  0.00           N
ATOM   1728  HN  SER A 695      30.070  48.220  63.500  1.00  0.00           H
ATOM   1729  CA  SER A 695      28.240  48.290  62.460  1.00  0.00           C
ATOM   1730  HA  SER A 695      27.550  47.480  62.350  1.00  0.00           H
ATOM   1731  CB  SER A 695      27.660  49.340  63.500  1.00  0.00           C
ATOM   1732  HB1 SER A 695      26.720  49.860  63.270  1.00  0.00           H
ATOM   1733  HB2 SER A 695      28.480  50.100  63.560  1.00  0.00           H
ATOM   1734  OG  SER A 695      27.570  48.730  64.790  1.00  0.00           O
ATOM   1735  HG1 SER A 695      28.400  48.450  65.190  1.00  0.00           H
ATOM   1736  C   SER A 695      28.420  49.040  61.140  1.00  0.00           C
ATOM   1737  O   SER A 695      27.430  49.140  60.330  1.00  0.00           O
ATOM   1738  N   ILE A 696      29.550  49.680  60.880  1.00  0.00           N
ATOM   1739  HN  ILE A 696      30.300  49.670  61.540  1.00  0.00           H
ATOM   1740  CA  ILE A 696      29.800  50.310  59.580  1.00  0.00           C
ATOM   1741  HA  ILE A 696      28.900  50.840  59.260  1.00  0.00           H
ATOM   1742  CB  ILE A 696      30.960  51.360  59.690  1.00  0.00           C
ATOM   1743  HB  ILE A 696      31.750  50.830  60.260  1.00  0.00           H
ATOM   1744  CG2 ILE A 696      31.570  51.790  58.300  1.00  0.00           C
ATOM   1745 HG21 ILE A 696      31.950  50.830  57.870  1.00  0.00           H
ATOM   1746 HG22 ILE A 696      32.430  52.490  58.400  1.00  0.00           H
ATOM   1747 HG23 ILE A 696      30.860  52.340  57.640  1.00  0.00           H
ATOM   1748  CG1 ILE A 696      30.610  52.590  60.560  1.00  0.00           C
ATOM   1749 HG11 ILE A 696      29.960  52.390  61.450  1.00  0.00           H
ATOM   1750 HG12 ILE A 696      30.090  53.360  59.950  1.00  0.00           H
ATOM   1751  CD  ILE A 696      31.970  53.180  61.150  1.00  0.00           C
ATOM   1752  HD1 ILE A 696      31.770  54.090  61.750  1.00  0.00           H
ATOM   1753  HD2 ILE A 696      32.690  53.250  60.310  1.00  0.00           H
ATOM   1754  HD3 ILE A 696      32.430  52.380  61.780  1.00  0.00           H
ATOM   1755  C   ILE A 696      30.050  49.230  58.480  1.00  0.00           C
ATOM   1756  O   ILE A 696      29.760  49.310  57.310  1.00  0.00           O
ATOM   1757  N   GLY A 697      30.490  47.990  58.920  1.00  0.00           N
ATOM   1758  HN  GLY A 697      30.800  47.960  59.860  1.00  0.00           H
ATOM   1759  CA  GLY A 697      30.960  46.950  58.040  1.00  0.00           C
ATOM   1760  HA1 GLY A 697      31.650  46.370  58.640  1.00  0.00           H
ATOM   1761  HA2 GLY A 697      31.400  47.270  57.100  1.00  0.00           H
ATOM   1762  C   GLY A 697      29.710  46.240  57.550  1.00  0.00           C
ATOM   1763  O   GLY A 697      29.600  45.810  56.390  1.00  0.00           O
ATOM   1764  N   LEU A 698      28.740  45.960  58.420  1.00  0.00           N
ATOM   1765  HN  LEU A 698      28.890  46.040  59.400  1.00  0.00           H
ATOM   1766  CA  LEU A 698      27.420  45.460  58.050  1.00  0.00           C
ATOM   1767  HA  LEU A 698      27.570  44.530  57.520  1.00  0.00           H
ATOM   1768  CB  LEU A 698      26.660  45.130  59.370  1.00  0.00           C
ATOM   1769  HB1 LEU A 698      25.570  44.920  59.270  1.00  0.00           H
ATOM   1770  HB2 LEU A 698      26.790  46.070  59.930  1.00  0.00           H
ATOM   1771  CG  LEU A 698      27.180  43.930  60.140  1.00  0.00           C
ATOM   1772  HG  LEU A 698      28.290  43.940  60.080  1.00  0.00           H
ATOM   1773  CD1 LEU A 698      26.850  43.900  61.630  1.00  0.00           C
ATOM   1774 HD11 LEU A 698      27.020  44.900  62.080  1.00  0.00           H
ATOM   1775 HD12 LEU A 698      27.420  43.210  62.270  1.00  0.00           H
ATOM   1776 HD13 LEU A 698      25.770  43.650  61.750  1.00  0.00           H
ATOM   1777  CD2 LEU A 698      26.670  42.680  59.500  1.00  0.00           C
ATOM   1778 HD21 LEU A 698      27.310  42.500  58.610  1.00  0.00           H
ATOM   1779 HD22 LEU A 698      25.610  42.790  59.180  1.00  0.00           H
ATOM   1780 HD23 LEU A 698      26.670  41.800  60.170  1.00  0.00           H
ATOM   1781  C   LEU A 698      26.620  46.260  57.060  1.00  0.00           C
ATOM   1782  O   LEU A 698      26.220  45.660  56.040  1.00  0.00           O
ATOM   1783  N   TRP A 699      26.530  47.620  57.210  1.00  0.00           N
ATOM   1784  HN  TRP A 699      26.830  48.030  58.070  1.00  0.00           H
ATOM   1785  CA  TRP A 699      26.080  48.460  56.190  1.00  0.00           C
ATOM   1786  HA  TRP A 699      25.180  48.030  55.790  1.00  0.00           H
ATOM   1787  CB  TRP A 699      26.020  49.950  56.710  1.00  0.00           C
ATOM   1788  HB1 TRP A 699      25.820  50.630  55.850  1.00  0.00           H
ATOM   1789  HB2 TRP A 699      27.010  50.250  57.110  1.00  0.00           H
ATOM   1790  CG  TRP A 699      24.890  50.180  57.730  1.00  0.00           C
ATOM   1791  CD1 TRP A 699      25.110  50.810  58.990  1.00  0.00           C
ATOM   1792  HD1 TRP A 699      26.100  51.130  59.290  1.00  0.00           H
ATOM   1793  NE1 TRP A 699      23.960  50.920  59.650  1.00  0.00           N
ATOM   1794  HE1 TRP A 699      23.860  51.320  60.530  1.00  0.00           H
ATOM   1795  CE2 TRP A 699      22.880  50.460  58.870  1.00  0.00           C
ATOM   1796  CD2 TRP A 699      23.460  49.960  57.640  1.00  0.00           C
ATOM   1797  CE3 TRP A 699      22.640  49.460  56.660  1.00  0.00           C
ATOM   1798  HE3 TRP A 699      23.080  49.100  55.730  1.00  0.00           H
ATOM   1799  CZ3 TRP A 699      21.330  49.270  56.900  1.00  0.00           C
ATOM   1800  HZ3 TRP A 699      20.780  48.720  56.140  1.00  0.00           H
ATOM   1801  CZ2 TRP A 699      21.460  50.360  59.080  1.00  0.00           C
ATOM   1802  HZ2 TRP A 699      20.920  50.650  59.960  1.00  0.00           H
ATOM   1803  CH2 TRP A 699      20.730  49.690  58.060  1.00  0.00           C
ATOM   1804  HH2 TRP A 699      19.660  49.510  58.040  1.00  0.00           H
ATOM   1805  C   TRP A 699      26.970  48.440  54.990  1.00  0.00           C
ATOM   1806  O   TRP A 699      26.470  48.360  53.830  1.00  0.00           O
ATOM   1807  N   THR A 700      28.330  48.400  55.100  1.00  0.00           N
ATOM   1808  HN  THR A 700      28.790  48.400  55.990  1.00  0.00           H
ATOM   1809  CA  THR A 700      29.160  48.380  53.950  1.00  0.00           C
ATOM   1810  HA  THR A 700      28.880  49.180  53.280  1.00  0.00           H
ATOM   1811  CB  THR A 700      30.640  48.430  54.290  1.00  0.00           C
ATOM   1812  HB  THR A 700      30.900  47.700  55.080  1.00  0.00           H
ATOM   1813  OG1 THR A 700      30.840  49.720  54.830  1.00  0.00           O
ATOM   1814  HG1 THR A 700      30.760  49.630  55.790  1.00  0.00           H
ATOM   1815  CG2 THR A 700      31.540  48.300  53.040  1.00  0.00           C
ATOM   1816 HG21 THR A 700      31.490  47.310  52.530  1.00  0.00           H
ATOM   1817 HG22 THR A 700      32.600  48.510  53.320  1.00  0.00           H
ATOM   1818 HG23 THR A 700      31.310  49.100  52.300  1.00  0.00           H
ATOM   1819  C   THR A 700      28.880  47.100  53.160  1.00  0.00           C
ATOM   1820  O   THR A 700      28.820  47.100  51.940  1.00  0.00           O
ATOM   1821  N   SER A 701      28.760  45.910  53.790  1.00  0.00           N
ATOM   1822  HN  SER A 701      28.860  45.780  54.780  1.00  0.00           H
ATOM   1823  CA  SER A 701      28.450  44.700  53.000  1.00  0.00           C
ATOM   1824  HA  SER A 701      29.170  44.460  52.240  1.00  0.00           H
ATOM   1825  CB  SER A 701      28.240  43.450  53.910  1.00  0.00           C
ATOM   1826  HB1 SER A 701      27.480  43.640  54.700  1.00  0.00           H
ATOM   1827  HB2 SER A 701      29.180  43.190  54.450  1.00  0.00           H
ATOM   1828  OG  SER A 701      27.890  42.180  53.310  1.00  0.00           O
ATOM   1829  HG1 SER A 701      28.550  42.090  52.620  1.00  0.00           H
ATOM   1830  C   SER A 701      27.130  44.780  52.250  1.00  0.00           C
ATOM   1831  O   SER A 701      27.060  44.340  51.100  1.00  0.00           O
ATOM   1832  N   PHE A 702      26.020  45.210  52.850  1.00  0.00           N
ATOM   1833  HN  PHE A 702      26.130  45.480  53.800  1.00  0.00           H
ATOM   1834  CA  PHE A 702      24.720  45.380  52.140  1.00  0.00           C
ATOM   1835  HA  PHE A 702      24.550  44.400  51.710  1.00  0.00           H
ATOM   1836  CB  PHE A 702      23.660  45.680  53.260  1.00  0.00           C
ATOM   1837  HB1 PHE A 702      24.120  46.440  53.950  1.00  0.00           H
ATOM   1838  HB2 PHE A 702      23.550  44.720  53.810  1.00  0.00           H
ATOM   1839  CG  PHE A 702      22.370  46.200  52.800  1.00  0.00           C
ATOM   1840  CD1 PHE A 702      21.490  45.300  52.190  1.00  0.00           C
ATOM   1841  HD1 PHE A 702      21.760  44.270  52.250  1.00  0.00           H
ATOM   1842  CE1 PHE A 702      20.300  45.790  51.590  1.00  0.00           C
ATOM   1843  HE1 PHE A 702      19.490  45.240  51.130  1.00  0.00           H
ATOM   1844  CZ  PHE A 702      20.080  47.190  51.580  1.00  0.00           C
ATOM   1845  HZ  PHE A 702      19.140  47.470  51.120  1.00  0.00           H
ATOM   1846  CD2 PHE A 702      22.110  47.590  52.770  1.00  0.00           C
ATOM   1847  HD2 PHE A 702      22.890  48.230  53.160  1.00  0.00           H
ATOM   1848  CE2 PHE A 702      20.980  48.030  52.200  1.00  0.00           C
ATOM   1849  HE2 PHE A 702      20.770  49.080  52.040  1.00  0.00           H
ATOM   1850  C   PHE A 702      24.790  46.400  51.000  1.00  0.00           C
ATOM   1851  O   PHE A 702      24.170  46.300  49.950  1.00  0.00           O
ATOM   1852  N   LEU A 703      25.580  47.470  51.210  1.00  0.00           N
ATOM   1853  HN  LEU A 703      25.840  47.730  52.140  1.00  0.00           H
ATOM   1854  CA  LEU A 703      25.920  48.420  50.100  1.00  0.00           C
ATOM   1855  HA  LEU A 703      24.950  48.740  49.710  1.00  0.00           H
ATOM   1856  CB  LEU A 703      26.610  49.710  50.630  1.00  0.00           C
ATOM   1857  HB1 LEU A 703      26.940  50.380  49.800  1.00  0.00           H
ATOM   1858  HB2 LEU A 703      27.480  49.400  51.240  1.00  0.00           H
ATOM   1859  CG  LEU A 703      25.750  50.600  51.620  1.00  0.00           C
ATOM   1860  HG  LEU A 703      25.480  49.950  52.470  1.00  0.00           H
ATOM   1861  CD1 LEU A 703      26.500  51.810  52.070  1.00  0.00           C
ATOM   1862 HD11 LEU A 703      27.020  51.550  53.020  1.00  0.00           H
ATOM   1863 HD12 LEU A 703      25.850  52.660  52.370  1.00  0.00           H
ATOM   1864 HD13 LEU A 703      27.230  52.230  51.350  1.00  0.00           H
ATOM   1865  CD2 LEU A 703      24.390  51.090  51.160  1.00  0.00           C
ATOM   1866 HD21 LEU A 703      23.760  50.260  50.770  1.00  0.00           H
ATOM   1867 HD22 LEU A 703      24.540  51.900  50.430  1.00  0.00           H
ATOM   1868 HD23 LEU A 703      23.960  51.600  52.040  1.00  0.00           H
ATOM   1869  C   LEU A 703      26.710  47.760  49.010  1.00  0.00           C
ATOM   1870  O   LEU A 703      26.400  47.950  47.820  1.00  0.00           O
ATOM   1871  N   CYS A 704      27.730  46.860  49.310  1.00  0.00           N
ATOM   1872  HN  CYS A 704      28.050  46.790  50.250  1.00  0.00           H
ATOM   1873  CA  CYS A 704      28.390  46.050  48.280  1.00  0.00           C
ATOM   1874  HA  CYS A 704      28.850  46.790  47.640  1.00  0.00           H
ATOM   1875  CB  CYS A 704      29.470  45.150  48.840  1.00  0.00           C
ATOM   1876  HB1 CYS A 704      29.810  44.440  48.050  1.00  0.00           H
ATOM   1877  HB2 CYS A 704      29.000  44.440  49.560  1.00  0.00           H
ATOM   1878  SG  CYS A 704      30.900  46.140  49.500  1.00  0.00           S
ATOM   1879  HG1 CYS A 704      30.220  46.610  50.530  1.00  0.00           H
ATOM   1880  C   CYS A 704      27.470  45.270  47.380  1.00  0.00           C
ATOM   1881  O   CYS A 704      27.640  45.250  46.180  1.00  0.00           O
ATOM   1882  N   ILE A 705      26.390  44.660  47.970  1.00  0.00           N
ATOM   1883  HN  ILE A 705      26.380  44.690  48.960  1.00  0.00           H
ATOM   1884  CA  ILE A 705      25.550  43.730  47.210  1.00  0.00           C
ATOM   1885  HA  ILE A 705      26.100  43.160  46.480  1.00  0.00           H
ATOM   1886  CB  ILE A 705      24.910  42.690  48.100  1.00  0.00           C
ATOM   1887  HB  ILE A 705      24.320  43.210  48.880  1.00  0.00           H
ATOM   1888  CG2 ILE A 705      23.870  41.770  47.380  1.00  0.00           C
ATOM   1889 HG21 ILE A 705      23.060  42.440  47.010  1.00  0.00           H
ATOM   1890 HG22 ILE A 705      23.390  41.140  48.160  1.00  0.00           H
ATOM   1891 HG23 ILE A 705      24.350  41.050  46.680  1.00  0.00           H
ATOM   1892  CG1 ILE A 705      26.010  41.840  48.770  1.00  0.00           C
ATOM   1893 HG11 ILE A 705      26.870  42.490  49.010  1.00  0.00           H
ATOM   1894 HG12 ILE A 705      26.460  41.050  48.120  1.00  0.00           H
ATOM   1895  CD  ILE A 705      25.480  41.300  50.070  1.00  0.00           C
ATOM   1896  HD1 ILE A 705      24.610  40.660  49.800  1.00  0.00           H
ATOM   1897  HD2 ILE A 705      25.190  42.070  50.820  1.00  0.00           H
ATOM   1898  HD3 ILE A 705      26.100  40.500  50.540  1.00  0.00           H
ATOM   1899  C   ILE A 705      24.550  44.570  46.320  1.00  0.00           C
ATOM   1900  O   ILE A 705      24.290  44.160  45.190  1.00  0.00           O
ATOM   1901  N   VAL A 706      24.020  45.720  46.820  1.00  0.00           N
ATOM   1902  HN  VAL A 706      24.230  46.050  47.730  1.00  0.00           H
ATOM   1903  CA  VAL A 706      23.220  46.600  46.010  1.00  0.00           C
ATOM   1904  HA  VAL A 706      22.500  45.990  45.490  1.00  0.00           H
ATOM   1905  CB  VAL A 706      22.620  47.710  46.900  1.00  0.00           C
ATOM   1906  HB  VAL A 706      23.330  48.140  47.650  1.00  0.00           H
ATOM   1907  CG1 VAL A 706      22.060  48.940  46.200  1.00  0.00           C
ATOM   1908 HG11 VAL A 706      21.740  49.720  46.930  1.00  0.00           H
ATOM   1909 HG12 VAL A 706      21.200  48.650  45.560  1.00  0.00           H
ATOM   1910 HG13 VAL A 706      22.820  49.400  45.540  1.00  0.00           H
ATOM   1911  CG2 VAL A 706      21.460  47.190  47.780  1.00  0.00           C
ATOM   1912 HG21 VAL A 706      20.620  46.680  47.250  1.00  0.00           H
ATOM   1913 HG22 VAL A 706      21.060  48.070  48.330  1.00  0.00           H
ATOM   1914 HG23 VAL A 706      21.930  46.540  48.540  1.00  0.00           H
ATOM   1915  C   VAL A 706      24.050  47.310  44.880  1.00  0.00           C
ATOM   1916  O   VAL A 706      23.510  47.470  43.800  1.00  0.00           O
ATOM   1917  N   LEU A 707      25.290  47.710  45.170  1.00  0.00           N
ATOM   1918  HN  LEU A 707      25.650  47.640  46.110  1.00  0.00           H
ATOM   1919  CA  LEU A 707      26.190  48.260  44.090  1.00  0.00           C
ATOM   1920  HA  LEU A 707      25.800  49.210  43.730  1.00  0.00           H
ATOM   1921  CB  LEU A 707      27.600  48.480  44.690  1.00  0.00           C
ATOM   1922  HB1 LEU A 707      28.060  47.520  45.000  1.00  0.00           H
ATOM   1923  HB2 LEU A 707      27.570  49.160  45.560  1.00  0.00           H
ATOM   1924  CG  LEU A 707      28.570  49.380  43.820  1.00  0.00           C
ATOM   1925  HG  LEU A 707      28.960  48.740  42.990  1.00  0.00           H
ATOM   1926  CD1 LEU A 707      27.790  50.480  43.260  1.00  0.00           C
ATOM   1927 HD11 LEU A 707      28.400  51.210  42.680  1.00  0.00           H
ATOM   1928 HD12 LEU A 707      27.250  51.000  44.070  1.00  0.00           H
ATOM   1929 HD13 LEU A 707      27.100  50.130  42.460  1.00  0.00           H
ATOM   1930  CD2 LEU A 707      29.760  49.990  44.620  1.00  0.00           C
ATOM   1931 HD21 LEU A 707      30.450  50.540  43.950  1.00  0.00           H
ATOM   1932 HD22 LEU A 707      30.380  49.190  45.070  1.00  0.00           H
ATOM   1933 HD23 LEU A 707      29.310  50.590  45.430  1.00  0.00           H
ATOM   1934  C   LEU A 707      26.300  47.300  42.890  1.00  0.00           C
ATOM   1935  O   LEU A 707      26.110  47.660  41.770  1.00  0.00           O
ATOM   1936  N   VAL A 708      26.610  46.030  43.120  1.00  0.00           N
ATOM   1937  HN  VAL A 708      26.650  45.660  44.040  1.00  0.00           H
ATOM   1938  CA  VAL A 708      26.660  45.050  42.010  1.00  0.00           C
ATOM   1939  HA  VAL A 708      27.140  45.600  41.210  1.00  0.00           H
ATOM   1940  CB  VAL A 708      27.490  43.830  42.120  1.00  0.00           C
ATOM   1941  HB  VAL A 708      27.320  43.070  41.340  1.00  0.00           H
ATOM   1942  CG1 VAL A 708      28.930  44.310  41.900  1.00  0.00           C
ATOM   1943 HG11 VAL A 708      29.610  43.440  42.040  1.00  0.00           H
ATOM   1944 HG12 VAL A 708      29.220  45.180  42.520  1.00  0.00           H
ATOM   1945 HG13 VAL A 708      29.160  44.500  40.830  1.00  0.00           H
ATOM   1946  CG2 VAL A 708      27.270  43.190  43.510  1.00  0.00           C
ATOM   1947 HG21 VAL A 708      26.180  43.130  43.730  1.00  0.00           H
ATOM   1948 HG22 VAL A 708      27.630  43.750  44.400  1.00  0.00           H
ATOM   1949 HG23 VAL A 708      27.670  42.150  43.530  1.00  0.00           H
ATOM   1950  C   VAL A 708      25.200  44.770  41.460  1.00  0.00           C
ATOM   1951  O   VAL A 708      24.970  44.610  40.230  1.00  0.00           O
ATOM   1952  N   ALA A 709      24.110  44.660  42.260  1.00  0.00           N
ATOM   1953  HN  ALA A 709      24.280  44.650  43.240  1.00  0.00           H
ATOM   1954  CA  ALA A 709      22.730  44.370  41.720  1.00  0.00           C
ATOM   1955  HA  ALA A 709      22.890  43.560  41.030  1.00  0.00           H
ATOM   1956  CB  ALA A 709      21.750  44.000  42.840  1.00  0.00           C
ATOM   1957  HB1 ALA A 709      21.690  44.830  43.580  1.00  0.00           H
ATOM   1958  HB2 ALA A 709      22.120  43.110  43.410  1.00  0.00           H
ATOM   1959  HB3 ALA A 709      20.810  43.630  42.390  1.00  0.00           H
ATOM   1960  C   ALA A 709      22.200  45.490  40.810  1.00  0.00           C
ATOM   1961  O   ALA A 709      21.630  45.330  39.740  1.00  0.00           O
ATOM   1962  N   THR A 710      22.420  46.740  41.190  1.00  0.00           N
ATOM   1963  HN  THR A 710      22.670  46.820  42.140  1.00  0.00           H
ATOM   1964  CA  THR A 710      22.110  47.970  40.510  1.00  0.00           C
ATOM   1965  HA  THR A 710      21.180  47.810  40.000  1.00  0.00           H
ATOM   1966  CB  THR A 710      21.920  49.240  41.450  1.00  0.00           C
ATOM   1967  HB  THR A 710      21.450  48.780  42.350  1.00  0.00           H
ATOM   1968  OG1 THR A 710      21.000  50.210  40.870  1.00  0.00           O
ATOM   1969  HG1 THR A 710      20.180  49.780  40.590  1.00  0.00           H
ATOM   1970  CG2 THR A 710      23.230  49.930  41.770  1.00  0.00           C
ATOM   1971 HG21 THR A 710      24.010  49.190  42.080  1.00  0.00           H
ATOM   1972 HG22 THR A 710      23.080  50.660  42.590  1.00  0.00           H
ATOM   1973 HG23 THR A 710      23.640  50.440  40.870  1.00  0.00           H
ATOM   1974  C   THR A 710      23.170  48.240  39.450  1.00  0.00           C
ATOM   1975  O   THR A 710      22.940  49.150  38.620  1.00  0.00           O
ATOM   1976  N   ASP A 711      24.320  47.640  39.450  1.00  0.00           N
ATOM   1977  HN  ASP A 711      24.520  47.010  40.200  1.00  0.00           H
ATOM   1978  CA  ASP A 711      25.320  47.600  38.490  1.00  0.00           C
ATOM   1979  HA  ASP A 711      25.720  46.610  38.590  1.00  0.00           H
ATOM   1980  CB  ASP A 711      24.810  47.660  37.030  1.00  0.00           C
ATOM   1981  HB1 ASP A 711      24.680  48.730  36.750  1.00  0.00           H
ATOM   1982  HB2 ASP A 711      23.830  47.180  36.890  1.00  0.00           H
ATOM   1983  CG  ASP A 711      25.770  47.170  36.020  1.00  0.00           C
ATOM   1984  OD1 ASP A 711      25.680  47.600  34.820  1.00  0.00           O
ATOM   1985  OD2 ASP A 711      26.680  46.400  36.380  1.00  0.00           O
ATOM   1986  C   ASP A 711      26.470  48.490  38.800  1.00  0.00           C
ATOM   1987  O   ASP A 711      26.380  49.690  38.710  1.00  0.00           O
ATOM   1988  N   ALA A 712      27.610  47.910  39.070  1.00  0.00           N
ATOM   1989  HN  ALA A 712      27.570  46.900  39.090  1.00  0.00           H
ATOM   1990  CA  ALA A 712      28.880  48.490  39.320  1.00  0.00           C
ATOM   1991  HA  ALA A 712      28.670  49.480  39.690  1.00  0.00           H
ATOM   1992  CB  ALA A 712      29.490  47.480  40.290  1.00  0.00           C
ATOM   1993  HB1 ALA A 712      29.390  46.500  39.780  1.00  0.00           H
ATOM   1994  HB2 ALA A 712      28.920  47.440  41.240  1.00  0.00           H
ATOM   1995  HB3 ALA A 712      30.520  47.690  40.650  1.00  0.00           H
ATOM   1996  C   ALA A 712      29.730  48.610  38.070  1.00  0.00           C
ATOM   1997  O   ALA A 712      30.820  49.140  38.040  1.00  0.00           O
ATOM   1998  N   SER A 713      29.250  48.170  36.910  1.00  0.00           N
ATOM   1999  HN  SER A 713      28.410  47.620  36.940  1.00  0.00           H
ATOM   2000  CA  SER A 713      30.030  48.130  35.780  1.00  0.00           C
ATOM   2001  HA  SER A 713      30.940  47.550  35.940  1.00  0.00           H
ATOM   2002  CB  SER A 713      29.330  47.480  34.530  1.00  0.00           C
ATOM   2003  HB1 SER A 713      30.060  47.490  33.670  1.00  0.00           H
ATOM   2004  HB2 SER A 713      28.420  48.070  34.340  1.00  0.00           H
ATOM   2005  OG  SER A 713      28.890  46.140  34.720  1.00  0.00           O
ATOM   2006  HG1 SER A 713      28.100  46.230  35.250  1.00  0.00           H
ATOM   2007  C   SER A 713      30.630  49.400  35.140  1.00  0.00           C
ATOM   2008  O   SER A 713      31.810  49.530  34.850  1.00  0.00           O
ATOM   2009  N   SER A 714      29.810  50.420  34.890  1.00  0.00           N
ATOM   2010  HN  SER A 714      28.860  50.130  35.030  1.00  0.00           H
ATOM   2011  CA  SER A 714      30.130  51.490  34.050  1.00  0.00           C
ATOM   2012  HA  SER A 714      30.880  51.150  33.350  1.00  0.00           H
ATOM   2013  CB  SER A 714      28.940  52.080  33.240  1.00  0.00           C
ATOM   2014  HB1 SER A 714      29.250  52.930  32.600  1.00  0.00           H
ATOM   2015  HB2 SER A 714      28.160  52.460  33.940  1.00  0.00           H
ATOM   2016  OG  SER A 714      28.450  51.120  32.320  1.00  0.00           O
ATOM   2017  HG1 SER A 714      27.930  50.510  32.850  1.00  0.00           H
ATOM   2018  C   SER A 714      30.740  52.690  34.730  1.00  0.00           C
ATOM   2019  O   SER A 714      31.240  53.620  34.150  1.00  0.00           O
ATOM   2020  N   LEU A 715      30.790  52.580  36.020  1.00  0.00           N
ATOM   2021  HN  LEU A 715      30.250  51.870  36.450  1.00  0.00           H
ATOM   2022  CA  LEU A 715      31.520  53.540  36.860  1.00  0.00           C
ATOM   2023  HA  LEU A 715      31.020  54.470  36.620  1.00  0.00           H
ATOM   2024  CB  LEU A 715      31.350  53.040  38.340  1.00  0.00           C
ATOM   2025  HB1 LEU A 715      31.800  53.740  39.080  1.00  0.00           H
ATOM   2026  HB2 LEU A 715      32.030  52.160  38.340  1.00  0.00           H
ATOM   2027  CG  LEU A 715      29.900  52.800  38.730  1.00  0.00           C
ATOM   2028  HG  LEU A 715      29.390  52.120  38.020  1.00  0.00           H
ATOM   2029  CD1 LEU A 715      29.840  51.990  40.040  1.00  0.00           C
ATOM   2030 HD11 LEU A 715      28.800  51.850  40.430  1.00  0.00           H
ATOM   2031 HD12 LEU A 715      30.500  52.450  40.810  1.00  0.00           H
ATOM   2032 HD13 LEU A 715      30.330  51.030  39.790  1.00  0.00           H
ATOM   2033  CD2 LEU A 715      29.030  54.130  38.700  1.00  0.00           C
ATOM   2034 HD21 LEU A 715      27.940  53.900  38.740  1.00  0.00           H
ATOM   2035 HD22 LEU A 715      29.100  54.760  37.790  1.00  0.00           H
ATOM   2036 HD23 LEU A 715      29.420  54.750  39.540  1.00  0.00           H
ATOM   2037  C   LEU A 715      32.990  53.740  36.600  1.00  0.00           C
ATOM   2038  O   LEU A 715      33.430  54.890  36.690  1.00  0.00           O
ATOM   2039  N   VAL A 716      33.740  52.710  36.350  1.00  0.00           N
ATOM   2040  HN  VAL A 716      33.440  51.810  36.050  1.00  0.00           H
ATOM   2041  CA  VAL A 716      35.210  52.860  36.230  1.00  0.00           C
ATOM   2042  HA  VAL A 716      35.590  53.250  37.160  1.00  0.00           H
ATOM   2043  CB  VAL A 716      35.870  51.520  35.970  1.00  0.00           C
ATOM   2044  HB  VAL A 716      36.970  51.660  35.870  1.00  0.00           H
ATOM   2045  CG1 VAL A 716      35.760  50.590  37.180  1.00  0.00           C
ATOM   2046 HG11 VAL A 716      36.440  51.030  37.940  1.00  0.00           H
ATOM   2047 HG12 VAL A 716      36.320  49.660  36.940  1.00  0.00           H
ATOM   2048 HG13 VAL A 716      34.740  50.500  37.580  1.00  0.00           H
ATOM   2049  CG2 VAL A 716      35.330  50.810  34.760  1.00  0.00           C
ATOM   2050 HG21 VAL A 716      34.230  50.690  34.840  1.00  0.00           H
ATOM   2051 HG22 VAL A 716      35.770  49.790  34.690  1.00  0.00           H
ATOM   2052 HG23 VAL A 716      35.700  51.270  33.810  1.00  0.00           H
ATOM   2053  C   VAL A 716      35.620  53.930  35.210  1.00  0.00           C
ATOM   2054  O   VAL A 716      36.610  54.620  35.420  1.00  0.00           O
ATOM   2055  N   CYS A 717      34.900  54.070  34.100  1.00  0.00           N
ATOM   2056  HN  CYS A 717      34.120  53.510  33.890  1.00  0.00           H
ATOM   2057  CA  CYS A 717      35.200  54.950  32.980  1.00  0.00           C
ATOM   2058  HA  CYS A 717      36.170  54.640  32.620  1.00  0.00           H
ATOM   2059  CB  CYS A 717      34.080  54.790  31.910  1.00  0.00           C
ATOM   2060  HB1 CYS A 717      34.100  55.480  31.040  1.00  0.00           H
ATOM   2061  HB2 CYS A 717      33.150  55.080  32.440  1.00  0.00           H
ATOM   2062  SG  CYS A 717      33.850  53.040  31.480  1.00  0.00           S
ATOM   2063  HG1 CYS A 717      34.960  52.900  30.780  1.00  0.00           H
ATOM   2064  C   CYS A 717      35.290  56.420  33.330  1.00  0.00           C
ATOM   2065  O   CYS A 717      36.020  57.190  32.680  1.00  0.00           O
ATOM   2066  N   TYR A 718      34.690  56.860  34.470  1.00  0.00           N
ATOM   2067  HN  TYR A 718      34.110  56.220  34.970  1.00  0.00           H
ATOM   2068  CA  TYR A 718      34.640  58.300  34.800  1.00  0.00           C
ATOM   2069  HA  TYR A 718      34.480  58.960  33.960  1.00  0.00           H
ATOM   2070  CB  TYR A 718      33.500  58.320  35.920  1.00  0.00           C
ATOM   2071  HB1 TYR A 718      33.510  59.290  36.490  1.00  0.00           H
ATOM   2072  HB2 TYR A 718      33.650  57.500  36.650  1.00  0.00           H
ATOM   2073  CG  TYR A 718      32.080  58.220  35.360  1.00  0.00           C
ATOM   2074  CD1 TYR A 718      31.270  57.190  35.880  1.00  0.00           C
ATOM   2075  HD1 TYR A 718      31.640  56.620  36.710  1.00  0.00           H
ATOM   2076  CE1 TYR A 718      29.960  56.990  35.500  1.00  0.00           C
ATOM   2077  HE1 TYR A 718      29.350  56.230  35.980  1.00  0.00           H
ATOM   2078  CZ  TYR A 718      29.420  57.950  34.610  1.00  0.00           C
ATOM   2079  OH  TYR A 718      27.990  57.800  34.370  1.00  0.00           O
ATOM   2080  HH  TYR A 718      27.720  58.320  33.610  1.00  0.00           H
ATOM   2081  CD2 TYR A 718      31.550  59.140  34.360  1.00  0.00           C
ATOM   2082  HD2 TYR A 718      32.170  59.940  34.000  1.00  0.00           H
ATOM   2083  CE2 TYR A 718      30.190  58.970  34.040  1.00  0.00           C
ATOM   2084  HE2 TYR A 718      29.660  59.690  33.440  1.00  0.00           H
ATOM   2085  C   TYR A 718      35.900  58.800  35.470  1.00  0.00           C
ATOM   2086  O   TYR A 718      36.310  59.990  35.350  1.00  0.00           O
ATOM   2087  N   ILE A 719      36.560  57.760  36.130  1.00  0.00           N
ATOM   2088  HN  ILE A 719      36.110  56.880  36.030  1.00  0.00           H
ATOM   2089  CA  ILE A 719      37.880  57.890  36.720  1.00  0.00           C
ATOM   2090  HA  ILE A 719      37.860  58.900  37.100  1.00  0.00           H
ATOM   2091  CB  ILE A 719      38.050  56.910  37.840  1.00  0.00           C
ATOM   2092  HB  ILE A 719      37.920  55.860  37.510  1.00  0.00           H
ATOM   2093  CG2 ILE A 719      39.440  57.140  38.450  1.00  0.00           C
ATOM   2094 HG21 ILE A 719      39.630  56.540  39.380  1.00  0.00           H
ATOM   2095 HG22 ILE A 719      39.520  58.220  38.670  1.00  0.00           H
ATOM   2096 HG23 ILE A 719      40.200  56.850  37.710  1.00  0.00           H
ATOM   2097  CG1 ILE A 719      36.910  57.030  38.910  1.00  0.00           C
ATOM   2098 HG11 ILE A 719      36.280  57.940  38.770  1.00  0.00           H
ATOM   2099 HG12 ILE A 719      37.290  57.020  39.950  1.00  0.00           H
ATOM   2100  CD  ILE A 719      35.990  55.770  38.870  1.00  0.00           C
ATOM   2101  HD1 ILE A 719      35.260  55.770  39.720  1.00  0.00           H
ATOM   2102  HD2 ILE A 719      36.540  54.820  38.980  1.00  0.00           H
ATOM   2103  HD3 ILE A 719      35.340  55.750  37.970  1.00  0.00           H
ATOM   2104  C   ILE A 719      38.940  57.810  35.690  1.00  0.00           C
ATOM   2105  O   ILE A 719      39.030  56.860  34.970  1.00  0.00           O
ATOM   2106  N   THR A 720      39.740  58.850  35.610  1.00  0.00           N
ATOM   2107  HN  THR A 720      39.590  59.690  36.110  1.00  0.00           H
ATOM   2108  CA  THR A 720      40.730  59.000  34.530  1.00  0.00           C
ATOM   2109  HA  THR A 720      40.750  58.090  33.940  1.00  0.00           H
ATOM   2110  CB  THR A 720      40.570  60.210  33.580  1.00  0.00           C
ATOM   2111  HB  THR A 720      41.350  60.050  32.810  1.00  0.00           H
ATOM   2112  OG1 THR A 720      40.870  61.510  34.220  1.00  0.00           O
ATOM   2113  HG1 THR A 720      41.050  62.050  33.430  1.00  0.00           H
ATOM   2114  CG2 THR A 720      39.230  60.280  32.840  1.00  0.00           C
ATOM   2115 HG21 THR A 720      39.340  61.130  32.130  1.00  0.00           H
ATOM   2116 HG22 THR A 720      38.430  60.690  33.500  1.00  0.00           H
ATOM   2117 HG23 THR A 720      38.840  59.400  32.300  1.00  0.00           H
ATOM   2118  C   THR A 720      42.000  59.110  35.290  1.00  0.00           C
ATOM   2119  O   THR A 720      42.100  59.180  36.510  1.00  0.00           O
ATOM   2120  N   ARG A 721      43.140  59.160  34.490  1.00  0.00           N
ATOM   2121  HN  ARG A 721      43.030  59.160  33.500  1.00  0.00           H
ATOM   2122  CA  ARG A 721      44.490  58.810  34.970  1.00  0.00           C
ATOM   2123  HA  ARG A 721      44.560  57.950  35.610  1.00  0.00           H
ATOM   2124  CB  ARG A 721      45.480  58.450  33.840  1.00  0.00           C
ATOM   2125  HB1 ARG A 721      46.500  58.660  34.220  1.00  0.00           H
ATOM   2126  HB2 ARG A 721      45.300  59.000  32.880  1.00  0.00           H
ATOM   2127  CG  ARG A 721      45.420  56.920  33.350  1.00  0.00           C
ATOM   2128  HG1 ARG A 721      45.950  56.720  32.390  1.00  0.00           H
ATOM   2129  HG2 ARG A 721      44.360  56.680  33.110  1.00  0.00           H
ATOM   2130  CD  ARG A 721      45.820  55.880  34.410  1.00  0.00           C
ATOM   2131  HD1 ARG A 721      45.620  54.840  34.050  1.00  0.00           H
ATOM   2132  HD2 ARG A 721      45.350  55.960  35.410  1.00  0.00           H
ATOM   2133  NE  ARG A 721      47.240  56.010  34.640  1.00  0.00           N
ATOM   2134  HE  ARG A 721      47.700  56.660  34.040  1.00  0.00           H
ATOM   2135  CZ  ARG A 721      48.000  55.140  35.310  1.00  0.00           C
ATOM   2136  NH1 ARG A 721      47.560  54.090  36.030  1.00  0.00           N
ATOM   2137 HH11 ARG A 721      46.590  53.970  36.240  1.00  0.00           H
ATOM   2138 HH12 ARG A 721      48.190  53.590  36.610  1.00  0.00           H
ATOM   2139  NH2 ARG A 721      49.320  55.350  35.220  1.00  0.00           N
ATOM   2140 HH21 ARG A 721      49.620  56.080  34.610  1.00  0.00           H
ATOM   2141 HH22 ARG A 721      49.870  54.550  35.460  1.00  0.00           H
ATOM   2142  C   ARG A 721      45.140  60.000  35.790  1.00  0.00           C
ATOM   2143  O   ARG A 721      46.010  59.870  36.640  1.00  0.00           O
ATOM   2144  N   PHE A 722      44.600  61.240  35.620  1.00  0.00           N
ATOM   2145  HN  PHE A 722      43.870  61.340  34.950  1.00  0.00           H
ATOM   2146  CA  PHE A 722      44.740  62.310  36.530  1.00  0.00           C
ATOM   2147  HA  PHE A 722      45.810  62.410  36.610  1.00  0.00           H
ATOM   2148  CB  PHE A 722      44.020  63.570  35.960  1.00  0.00           C
ATOM   2149  HB1 PHE A 722      42.960  63.320  35.730  1.00  0.00           H
ATOM   2150  HB2 PHE A 722      44.360  63.830  34.940  1.00  0.00           H
ATOM   2151  CG  PHE A 722      43.960  64.880  36.860  1.00  0.00           C
ATOM   2152  CD1 PHE A 722      44.960  65.880  36.820  1.00  0.00           C
ATOM   2153  HD1 PHE A 722      45.850  65.620  36.260  1.00  0.00           H
ATOM   2154  CE1 PHE A 722      44.790  67.100  37.450  1.00  0.00           C
ATOM   2155  HE1 PHE A 722      45.490  67.920  37.450  1.00  0.00           H
ATOM   2156  CZ  PHE A 722      43.600  67.290  38.190  1.00  0.00           C
ATOM   2157  HZ  PHE A 722      43.420  68.220  38.700  1.00  0.00           H
ATOM   2158  CD2 PHE A 722      42.740  65.110  37.590  1.00  0.00           C
ATOM   2159  HD2 PHE A 722      41.920  64.440  37.370  1.00  0.00           H
ATOM   2160  CE2 PHE A 722      42.550  66.350  38.210  1.00  0.00           C
ATOM   2161  HE2 PHE A 722      41.670  66.500  38.810  1.00  0.00           H
ATOM   2162  C   PHE A 722      44.260  62.020  37.930  1.00  0.00           C
ATOM   2163  O   PHE A 722      44.940  62.410  38.830  1.00  0.00           O
ATOM   2164  N   THR A 723      43.060  61.470  38.040  1.00  0.00           N
ATOM   2165  HN  THR A 723      42.400  61.390  37.290  1.00  0.00           H
ATOM   2166  CA  THR A 723      42.420  61.000  39.340  1.00  0.00           C
ATOM   2167  HA  THR A 723      42.600  61.580  40.220  1.00  0.00           H
ATOM   2168  CB  THR A 723      40.900  60.780  39.420  1.00  0.00           C
ATOM   2169  HB  THR A 723      40.580  60.120  38.590  1.00  0.00           H
ATOM   2170  OG1 THR A 723      40.170  61.970  39.120  1.00  0.00           O
ATOM   2171  HG1 THR A 723      39.870  61.940  38.210  1.00  0.00           H
ATOM   2172  CG2 THR A 723      40.440  60.150  40.780  1.00  0.00           C
ATOM   2173 HG21 THR A 723      40.660  60.740  41.690  1.00  0.00           H
ATOM   2174 HG22 THR A 723      40.810  59.120  40.900  1.00  0.00           H
ATOM   2175 HG23 THR A 723      39.340  60.000  40.750  1.00  0.00           H
ATOM   2176  C   THR A 723      43.160  59.710  39.890  1.00  0.00           C
ATOM   2177  O   THR A 723      43.580  59.710  41.040  1.00  0.00           O
ATOM   2178  N   GLU A 724      43.410  58.730  39.030  1.00  0.00           N
ATOM   2179  HN  GLU A 724      42.960  58.710  38.130  1.00  0.00           H
ATOM   2180  CA  GLU A 724      44.090  57.470  39.430  1.00  0.00           C
ATOM   2181  HA  GLU A 724      43.590  57.180  40.340  1.00  0.00           H
ATOM   2182  CB  GLU A 724      43.830  56.350  38.380  1.00  0.00           C
ATOM   2183  HB1 GLU A 724      43.990  56.700  37.340  1.00  0.00           H
ATOM   2184  HB2 GLU A 724      42.800  55.960  38.480  1.00  0.00           H
ATOM   2185  CG  GLU A 724      44.620  55.030  38.570  1.00  0.00           C
ATOM   2186  HG1 GLU A 724      44.220  54.560  39.500  1.00  0.00           H
ATOM   2187  HG2 GLU A 724      45.730  55.050  38.650  1.00  0.00           H
ATOM   2188  CD  GLU A 724      44.380  54.140  37.360  1.00  0.00           C
ATOM   2189  OE1 GLU A 724      43.610  54.490  36.480  1.00  0.00           O
ATOM   2190  OE2 GLU A 724      45.200  53.220  37.240  1.00  0.00           O
ATOM   2191  C   GLU A 724      45.450  57.620  39.910  1.00  0.00           C
ATOM   2192  O   GLU A 724      45.770  57.140  41.000  1.00  0.00           O
ATOM   2193  N   GLU A 725      46.360  58.350  39.210  1.00  0.00           N
ATOM   2194  HN  GLU A 725      46.200  58.700  38.290  1.00  0.00           H
ATOM   2195  CA  GLU A 725      47.680  58.670  39.790  1.00  0.00           C
ATOM   2196  HA  GLU A 725      47.980  57.680  40.130  1.00  0.00           H
ATOM   2197  CB  GLU A 725      48.700  59.250  38.740  1.00  0.00           C
ATOM   2198  HB1 GLU A 725      49.680  59.240  39.270  1.00  0.00           H
ATOM   2199  HB2 GLU A 725      48.430  60.280  38.450  1.00  0.00           H
ATOM   2200  CG  GLU A 725      48.940  58.360  37.500  1.00  0.00           C
ATOM   2201  HG1 GLU A 725      48.140  58.330  36.730  1.00  0.00           H
ATOM   2202  HG2 GLU A 725      49.290  57.340  37.790  1.00  0.00           H
ATOM   2203  CD  GLU A 725      50.100  58.960  36.690  1.00  0.00           C
ATOM   2204  OE1 GLU A 725      51.210  59.150  37.260  1.00  0.00           O
ATOM   2205  OE2 GLU A 725      49.890  59.390  35.510  1.00  0.00           O
ATOM   2206  C   GLU A 725      47.690  59.500  41.080  1.00  0.00           C
ATOM   2207  O   GLU A 725      48.450  59.210  42.020  1.00  0.00           O
ATOM   2208  N   ALA A 726      46.930  60.560  41.170  1.00  0.00           N
ATOM   2209  HN  ALA A 726      46.300  60.790  40.420  1.00  0.00           H
ATOM   2210  CA  ALA A 726      46.920  61.420  42.330  1.00  0.00           C
ATOM   2211  HA  ALA A 726      47.940  61.640  42.570  1.00  0.00           H
ATOM   2212  CB  ALA A 726      46.270  62.770  42.000  1.00  0.00           C
ATOM   2213  HB1 ALA A 726      46.990  63.320  41.360  1.00  0.00           H
ATOM   2214  HB2 ALA A 726      45.970  63.410  42.850  1.00  0.00           H
ATOM   2215  HB3 ALA A 726      45.250  62.660  41.570  1.00  0.00           H
ATOM   2216  C   ALA A 726      46.410  60.800  43.570  1.00  0.00           C
ATOM   2217  O   ALA A 726      46.980  60.990  44.630  1.00  0.00           O
ATOM   2218  N   PHE A 727      45.270  60.000  43.480  1.00  0.00           N
ATOM   2219  HN  PHE A 727      44.820  59.880  42.600  1.00  0.00           H
ATOM   2220  CA  PHE A 727      44.760  59.070  44.490  1.00  0.00           C
ATOM   2221  HA  PHE A 727      44.530  59.620  45.390  1.00  0.00           H
ATOM   2222  CB  PHE A 727      43.430  58.480  43.880  1.00  0.00           C
ATOM   2223  HB1 PHE A 727      43.530  58.190  42.820  1.00  0.00           H
ATOM   2224  HB2 PHE A 727      42.600  59.210  43.790  1.00  0.00           H
ATOM   2225  CG  PHE A 727      42.980  57.270  44.620  1.00  0.00           C
ATOM   2226  CD1 PHE A 727      42.680  56.110  43.920  1.00  0.00           C
ATOM   2227  HD1 PHE A 727      42.710  56.120  42.850  1.00  0.00           H
ATOM   2228  CE1 PHE A 727      42.290  54.960  44.600  1.00  0.00           C
ATOM   2229  HE1 PHE A 727      42.200  54.020  44.080  1.00  0.00           H
ATOM   2230  CZ  PHE A 727      42.190  54.990  45.960  1.00  0.00           C
ATOM   2231  HZ  PHE A 727      41.870  54.110  46.510  1.00  0.00           H
ATOM   2232  CD2 PHE A 727      42.820  57.320  46.030  1.00  0.00           C
ATOM   2233  HD2 PHE A 727      43.040  58.240  46.530  1.00  0.00           H
ATOM   2234  CE2 PHE A 727      42.410  56.170  46.710  1.00  0.00           C
ATOM   2235  HE2 PHE A 727      42.220  56.240  47.760  1.00  0.00           H
ATOM   2236  C   PHE A 727      45.860  58.130  44.970  1.00  0.00           C
ATOM   2237  O   PHE A 727      46.100  58.040  46.190  1.00  0.00           O
ATOM   2238  N   ALA A 728      46.580  57.450  43.990  1.00  0.00           N
ATOM   2239  HN  ALA A 728      46.370  57.550  43.030  1.00  0.00           H
ATOM   2240  CA  ALA A 728      47.730  56.580  44.220  1.00  0.00           C
ATOM   2241  HA  ALA A 728      47.420  55.850  44.950  1.00  0.00           H
ATOM   2242  CB  ALA A 728      48.080  55.800  42.840  1.00  0.00           C
ATOM   2243  HB1 ALA A 728      48.390  56.510  42.030  1.00  0.00           H
ATOM   2244  HB2 ALA A 728      47.160  55.270  42.520  1.00  0.00           H
ATOM   2245  HB3 ALA A 728      48.710  54.900  43.030  1.00  0.00           H
ATOM   2246  C   ALA A 728      49.000  57.230  44.870  1.00  0.00           C
ATOM   2247  O   ALA A 728      49.570  56.690  45.810  1.00  0.00           O
ATOM   2248  N   ALA A 729      49.470  58.450  44.410  1.00  0.00           N
ATOM   2249  HN  ALA A 729      48.940  59.040  43.800  1.00  0.00           H
ATOM   2250  CA  ALA A 729      50.760  59.080  44.700  1.00  0.00           C
ATOM   2251  HA  ALA A 729      51.480  58.310  44.520  1.00  0.00           H
ATOM   2252  CB  ALA A 729      50.930  60.350  43.830  1.00  0.00           C
ATOM   2253  HB1 ALA A 729      50.130  61.080  44.090  1.00  0.00           H
ATOM   2254  HB2 ALA A 729      50.810  60.050  42.770  1.00  0.00           H
ATOM   2255  HB3 ALA A 729      51.920  60.840  43.920  1.00  0.00           H
ATOM   2256  C   ALA A 729      50.770  59.670  46.170  1.00  0.00           C
ATOM   2257  O   ALA A 729      51.790  59.720  46.860  1.00  0.00           O
ATOM   2258  N   LEU A 730      49.550  60.080  46.630  1.00  0.00           N
ATOM   2259  HN  LEU A 730      48.680  60.020  46.160  1.00  0.00           H
ATOM   2260  CA  LEU A 730      49.350  60.500  47.960  1.00  0.00           C
ATOM   2261  HA  LEU A 730      49.970  61.360  48.160  1.00  0.00           H
ATOM   2262  CB  LEU A 730      47.840  60.820  48.080  1.00  0.00           C
ATOM   2263  HB1 LEU A 730      47.230  59.900  47.900  1.00  0.00           H
ATOM   2264  HB2 LEU A 730      47.550  61.540  47.290  1.00  0.00           H
ATOM   2265  CG  LEU A 730      47.460  61.360  49.470  1.00  0.00           C
ATOM   2266  HG  LEU A 730      47.820  60.670  50.250  1.00  0.00           H
ATOM   2267  CD1 LEU A 730      48.080  62.740  49.790  1.00  0.00           C
ATOM   2268 HD11 LEU A 730      47.930  62.980  50.860  1.00  0.00           H
ATOM   2269 HD12 LEU A 730      47.650  63.600  49.230  1.00  0.00           H
ATOM   2270 HD13 LEU A 730      49.180  62.780  49.620  1.00  0.00           H
ATOM   2271  CD2 LEU A 730      45.920  61.410  49.450  1.00  0.00           C
ATOM   2272 HD21 LEU A 730      45.530  60.390  49.230  1.00  0.00           H
ATOM   2273 HD22 LEU A 730      45.540  62.020  48.620  1.00  0.00           H
ATOM   2274 HD23 LEU A 730      45.620  61.790  50.450  1.00  0.00           H
ATOM   2275  C   LEU A 730      49.670  59.460  49.010  1.00  0.00           C
ATOM   2276  O   LEU A 730      50.370  59.730  49.930  1.00  0.00           O
ATOM   2277  N   ILE A 731      49.020  58.280  48.900  1.00  0.00           N
ATOM   2278  HN  ILE A 731      48.470  58.160  48.080  1.00  0.00           H
ATOM   2279  CA  ILE A 731      49.180  57.100  49.760  1.00  0.00           C
ATOM   2280  HA  ILE A 731      48.960  57.280  50.800  1.00  0.00           H
ATOM   2281  CB  ILE A 731      48.330  55.920  49.250  1.00  0.00           C
ATOM   2282  HB  ILE A 731      48.650  55.550  48.250  1.00  0.00           H
ATOM   2283  CG2 ILE A 731      48.500  54.690  50.200  1.00  0.00           C
ATOM   2284 HG21 ILE A 731      49.540  54.380  50.410  1.00  0.00           H
ATOM   2285 HG22 ILE A 731      47.900  53.850  49.770  1.00  0.00           H
ATOM   2286 HG23 ILE A 731      48.100  54.980  51.200  1.00  0.00           H
ATOM   2287  CG1 ILE A 731      46.810  56.300  49.130  1.00  0.00           C
ATOM   2288 HG11 ILE A 731      46.310  55.360  48.810  1.00  0.00           H
ATOM   2289 HG12 ILE A 731      46.630  57.100  48.380  1.00  0.00           H
ATOM   2290  CD  ILE A 731      46.230  56.750  50.480  1.00  0.00           C
ATOM   2291  HD1 ILE A 731      46.430  56.000  51.270  1.00  0.00           H
ATOM   2292  HD2 ILE A 731      45.140  56.910  50.350  1.00  0.00           H
ATOM   2293  HD3 ILE A 731      46.780  57.680  50.720  1.00  0.00           H
ATOM   2294  C   ILE A 731      50.610  56.640  49.810  1.00  0.00           C
ATOM   2295  O   ILE A 731      51.150  56.420  50.870  1.00  0.00           O
ATOM   2296  N   CYS A 732      51.300  56.690  48.600  1.00  0.00           N
ATOM   2297  HN  CYS A 732      50.830  56.910  47.760  1.00  0.00           H
ATOM   2298  CA  CYS A 732      52.750  56.380  48.340  1.00  0.00           C
ATOM   2299  HA  CYS A 732      53.000  55.350  48.510  1.00  0.00           H
ATOM   2300  CB  CYS A 732      53.260  56.640  46.870  1.00  0.00           C
ATOM   2301  HB1 CYS A 732      54.360  56.500  46.820  1.00  0.00           H
ATOM   2302  HB2 CYS A 732      53.160  57.660  46.470  1.00  0.00           H
ATOM   2303  SG  CYS A 732      52.400  55.450  45.700  1.00  0.00           S
ATOM   2304  HG1 CYS A 732      53.030  54.370  46.140  1.00  0.00           H
ATOM   2305  C   CYS A 732      53.680  57.230  49.270  1.00  0.00           C
ATOM   2306  O   CYS A 732      54.510  56.770  49.960  1.00  0.00           O
ATOM   2307  N   ILE A 733      53.400  58.610  49.350  1.00  0.00           N
ATOM   2308  HN  ILE A 733      52.900  59.070  48.600  1.00  0.00           H
ATOM   2309  CA  ILE A 733      53.990  59.550  50.300  1.00  0.00           C
ATOM   2310  HA  ILE A 733      54.990  59.180  50.440  1.00  0.00           H
ATOM   2311  CB  ILE A 733      53.900  61.020  49.900  1.00  0.00           C
ATOM   2312  HB  ILE A 733      52.840  61.210  49.630  1.00  0.00           H
ATOM   2313  CG2 ILE A 733      54.310  62.070  50.890  1.00  0.00           C
ATOM   2314 HG21 ILE A 733      55.410  62.190  50.950  1.00  0.00           H
ATOM   2315 HG22 ILE A 733      53.800  61.850  51.840  1.00  0.00           H
ATOM   2316 HG23 ILE A 733      54.010  63.030  50.400  1.00  0.00           H
ATOM   2317  CG1 ILE A 733      54.660  61.220  48.490  1.00  0.00           C
ATOM   2318 HG11 ILE A 733      54.550  60.420  47.730  1.00  0.00           H
ATOM   2319 HG12 ILE A 733      55.760  61.170  48.720  1.00  0.00           H
ATOM   2320  CD  ILE A 733      54.290  62.580  47.900  1.00  0.00           C
ATOM   2321  HD1 ILE A 733      54.810  62.570  46.920  1.00  0.00           H
ATOM   2322  HD2 ILE A 733      54.500  63.460  48.550  1.00  0.00           H
ATOM   2323  HD3 ILE A 733      53.200  62.640  47.680  1.00  0.00           H
ATOM   2324  C   ILE A 733      53.510  59.360  51.720  1.00  0.00           C
ATOM   2325  O   ILE A 733      54.270  59.450  52.700  1.00  0.00           O
ATOM   2326  N   ILE A 734      52.190  59.130  51.980  1.00  0.00           N
ATOM   2327  HN  ILE A 734      51.500  59.120  51.260  1.00  0.00           H
ATOM   2328  CA  ILE A 734      51.650  58.740  53.290  1.00  0.00           C
ATOM   2329  HA  ILE A 734      51.850  59.580  53.940  1.00  0.00           H
ATOM   2330  CB  ILE A 734      50.110  58.690  53.320  1.00  0.00           C
ATOM   2331  HB  ILE A 734      49.830  58.150  52.400  1.00  0.00           H
ATOM   2332  CG2 ILE A 734      49.710  57.830  54.570  1.00  0.00           C
ATOM   2333 HG21 ILE A 734      50.270  56.870  54.640  1.00  0.00           H
ATOM   2334 HG22 ILE A 734      48.640  57.600  54.360  1.00  0.00           H
ATOM   2335 HG23 ILE A 734      49.800  58.510  55.440  1.00  0.00           H
ATOM   2336  CG1 ILE A 734      49.460  60.060  53.260  1.00  0.00           C
ATOM   2337 HG11 ILE A 734      49.910  60.660  52.460  1.00  0.00           H
ATOM   2338 HG12 ILE A 734      49.530  60.580  54.240  1.00  0.00           H
ATOM   2339  CD  ILE A 734      47.940  59.930  53.050  1.00  0.00           C
ATOM   2340  HD1 ILE A 734      47.430  60.920  52.970  1.00  0.00           H
ATOM   2341  HD2 ILE A 734      47.510  59.530  53.990  1.00  0.00           H
ATOM   2342  HD3 ILE A 734      47.670  59.200  52.260  1.00  0.00           H
ATOM   2343  C   ILE A 734      52.470  57.600  53.950  1.00  0.00           C
ATOM   2344  O   ILE A 734      52.890  57.660  55.100  1.00  0.00           O
ATOM   2345  N   PHE A 735      52.710  56.510  53.160  1.00  0.00           N
ATOM   2346  HN  PHE A 735      52.270  56.590  52.280  1.00  0.00           H
ATOM   2347  CA  PHE A 735      53.340  55.260  53.530  1.00  0.00           C
ATOM   2348  HA  PHE A 735      52.840  54.840  54.400  1.00  0.00           H
ATOM   2349  CB  PHE A 735      53.350  54.290  52.330  1.00  0.00           C
ATOM   2350  HB1 PHE A 735      54.280  53.680  52.180  1.00  0.00           H
ATOM   2351  HB2 PHE A 735      53.250  54.900  51.400  1.00  0.00           H
ATOM   2352  CG  PHE A 735      52.240  53.260  52.320  1.00  0.00           C
ATOM   2353  CD1 PHE A 735      50.970  53.670  52.770  1.00  0.00           C
ATOM   2354  HD1 PHE A 735      50.810  54.660  53.150  1.00  0.00           H
ATOM   2355  CE1 PHE A 735      49.930  52.740  52.700  1.00  0.00           C
ATOM   2356  HE1 PHE A 735      48.960  53.050  53.060  1.00  0.00           H
ATOM   2357  CZ  PHE A 735      50.170  51.420  52.480  1.00  0.00           C
ATOM   2358  HZ  PHE A 735      49.370  50.700  52.390  1.00  0.00           H
ATOM   2359  CD2 PHE A 735      52.510  51.930  51.980  1.00  0.00           C
ATOM   2360  HD2 PHE A 735      53.520  51.650  51.710  1.00  0.00           H
ATOM   2361  CE2 PHE A 735      51.470  50.980  52.090  1.00  0.00           C
ATOM   2362  HE2 PHE A 735      51.660  49.980  51.740  1.00  0.00           H
ATOM   2363  C   PHE A 735      54.840  55.400  54.040  1.00  0.00           C
ATOM   2364  O   PHE A 735      55.260  54.880  55.070  1.00  0.00           O
ATOM   2365  N   ILE A 736      55.650  56.160  53.260  1.00  0.00           N
ATOM   2366  HN  ILE A 736      55.350  56.560  52.400  1.00  0.00           H
ATOM   2367  CA  ILE A 736      56.930  56.660  53.710  1.00  0.00           C
ATOM   2368  HA  ILE A 736      57.470  55.780  54.020  1.00  0.00           H
ATOM   2369  CB  ILE A 736      57.560  57.530  52.660  1.00  0.00           C
ATOM   2370  HB  ILE A 736      56.790  58.240  52.290  1.00  0.00           H
ATOM   2371  CG2 ILE A 736      58.780  58.330  53.080  1.00  0.00           C
ATOM   2372 HG21 ILE A 736      58.540  59.250  53.670  1.00  0.00           H
ATOM   2373 HG22 ILE A 736      59.450  58.670  52.260  1.00  0.00           H
ATOM   2374 HG23 ILE A 736      59.480  57.850  53.770  1.00  0.00           H
ATOM   2375  CG1 ILE A 736      57.890  56.650  51.340  1.00  0.00           C
ATOM   2376 HG11 ILE A 736      57.080  55.910  51.150  1.00  0.00           H
ATOM   2377 HG12 ILE A 736      58.810  56.050  51.520  1.00  0.00           H
ATOM   2378  CD  ILE A 736      58.190  57.310  50.020  1.00  0.00           C
ATOM   2379  HD1 ILE A 736      57.990  56.510  49.260  1.00  0.00           H
ATOM   2380  HD2 ILE A 736      59.240  57.630  49.900  1.00  0.00           H
ATOM   2381  HD3 ILE A 736      57.600  58.210  49.740  1.00  0.00           H
ATOM   2382  C   ILE A 736      56.800  57.520  54.980  1.00  0.00           C
ATOM   2383  O   ILE A 736      57.600  57.330  55.950  1.00  0.00           O
ATOM   2384  N   TYR A 737      55.810  58.480  55.100  1.00  0.00           N
ATOM   2385  HN  TYR A 737      55.050  58.480  54.450  1.00  0.00           H
ATOM   2386  CA  TYR A 737      55.800  59.430  56.250  1.00  0.00           C
ATOM   2387  HA  TYR A 737      56.740  59.900  56.450  1.00  0.00           H
ATOM   2388  CB  TYR A 737      54.870  60.640  55.940  1.00  0.00           C
ATOM   2389  HB1 TYR A 737      53.870  60.170  55.910  1.00  0.00           H
ATOM   2390  HB2 TYR A 737      55.090  60.890  54.890  1.00  0.00           H
ATOM   2391  CG  TYR A 737      54.860  61.760  56.880  1.00  0.00           C
ATOM   2392  CD1 TYR A 737      54.010  61.760  58.020  1.00  0.00           C
ATOM   2393  HD1 TYR A 737      53.420  60.870  58.190  1.00  0.00           H
ATOM   2394  CE1 TYR A 737      53.840  62.890  58.800  1.00  0.00           C
ATOM   2395  HE1 TYR A 737      53.240  62.770  59.680  1.00  0.00           H
ATOM   2396  CZ  TYR A 737      54.590  64.050  58.560  1.00  0.00           C
ATOM   2397  OH  TYR A 737      54.570  65.050  59.530  1.00  0.00           O
ATOM   2398  HH  TYR A 737      54.260  64.660  60.340  1.00  0.00           H
ATOM   2399  CD2 TYR A 737      55.560  62.950  56.590  1.00  0.00           C
ATOM   2400  HD2 TYR A 737      56.130  63.040  55.680  1.00  0.00           H
ATOM   2401  CE2 TYR A 737      55.370  64.080  57.450  1.00  0.00           C
ATOM   2402  HE2 TYR A 737      55.970  64.960  57.290  1.00  0.00           H
ATOM   2403  C   TYR A 737      55.510  58.630  57.580  1.00  0.00           C
ATOM   2404  O   TYR A 737      56.260  58.820  58.560  1.00  0.00           O
ATOM   2405  N   GLU A 738      54.490  57.680  57.620  1.00  0.00           N
ATOM   2406  HN  GLU A 738      53.850  57.470  56.880  1.00  0.00           H
ATOM   2407  CA  GLU A 738      54.160  56.860  58.760  1.00  0.00           C
ATOM   2408  HA  GLU A 738      53.930  57.500  59.590  1.00  0.00           H
ATOM   2409  CB  GLU A 738      53.040  55.950  58.310  1.00  0.00           C
ATOM   2410  HB1 GLU A 738      52.820  55.140  59.040  1.00  0.00           H
ATOM   2411  HB2 GLU A 738      53.150  55.540  57.280  1.00  0.00           H
ATOM   2412  CG  GLU A 738      51.730  56.800  58.210  1.00  0.00           C
ATOM   2413  HG1 GLU A 738      50.990  56.130  57.730  1.00  0.00           H
ATOM   2414  HG2 GLU A 738      51.830  57.770  57.670  1.00  0.00           H
ATOM   2415  CD  GLU A 738      50.940  57.040  59.470  1.00  0.00           C
ATOM   2416  OE1 GLU A 738      51.270  56.370  60.520  1.00  0.00           O
ATOM   2417  OE2 GLU A 738      50.010  57.820  59.440  1.00  0.00           O
ATOM   2418  C   GLU A 738      55.370  56.050  59.240  1.00  0.00           C
ATOM   2419  O   GLU A 738      55.580  55.960  60.470  1.00  0.00           O
ATOM   2420  N   ALA A 739      56.100  55.370  58.280  1.00  0.00           N
ATOM   2421  HN  ALA A 739      56.000  55.640  57.330  1.00  0.00           H
ATOM   2422  CA  ALA A 739      57.320  54.610  58.580  1.00  0.00           C
ATOM   2423  HA  ALA A 739      57.030  53.780  59.210  1.00  0.00           H
ATOM   2424  CB  ALA A 739      57.990  53.870  57.340  1.00  0.00           C
ATOM   2425  HB1 ALA A 739      58.330  54.650  56.620  1.00  0.00           H
ATOM   2426  HB2 ALA A 739      57.300  53.200  56.790  1.00  0.00           H
ATOM   2427  HB3 ALA A 739      58.960  53.420  57.630  1.00  0.00           H
ATOM   2428  C   ALA A 739      58.410  55.410  59.390  1.00  0.00           C
ATOM   2429  O   ALA A 739      59.060  55.010  60.340  1.00  0.00           O
ATOM   2430  N   LEU A 740      58.610  56.660  58.950  1.00  0.00           N
ATOM   2431  HN  LEU A 740      58.070  57.040  58.200  1.00  0.00           H
ATOM   2432  CA  LEU A 740      59.430  57.650  59.660  1.00  0.00           C
ATOM   2433  HA  LEU A 740      60.350  57.130  59.900  1.00  0.00           H
ATOM   2434  CB  LEU A 740      59.650  58.950  58.780  1.00  0.00           C
ATOM   2435  HB1 LEU A 740      60.100  59.730  59.420  1.00  0.00           H
ATOM   2436  HB2 LEU A 740      58.670  59.290  58.360  1.00  0.00           H
ATOM   2437  CG  LEU A 740      60.540  58.700  57.490  1.00  0.00           C
ATOM   2438  HG  LEU A 740      59.970  58.030  56.820  1.00  0.00           H
ATOM   2439  CD1 LEU A 740      60.730  60.000  56.710  1.00  0.00           C
ATOM   2440 HD11 LEU A 740      61.520  59.930  55.920  1.00  0.00           H
ATOM   2441 HD12 LEU A 740      61.100  60.840  57.330  1.00  0.00           H
ATOM   2442 HD13 LEU A 740      59.750  60.200  56.240  1.00  0.00           H
ATOM   2443  CD2 LEU A 740      61.910  58.160  57.890  1.00  0.00           C
ATOM   2444 HD21 LEU A 740      62.510  58.050  56.970  1.00  0.00           H
ATOM   2445 HD22 LEU A 740      61.900  57.250  58.530  1.00  0.00           H
ATOM   2446 HD23 LEU A 740      62.410  58.970  58.460  1.00  0.00           H
ATOM   2447  C   LEU A 740      58.790  58.080  61.020  1.00  0.00           C
ATOM   2448  O   LEU A 740      59.520  58.120  62.000  1.00  0.00           O
ATOM   2449  N   GLU A 741      57.470  58.280  61.090  1.00  0.00           N
ATOM   2450  HN  GLU A 741      56.810  58.290  60.350  1.00  0.00           H
ATOM   2451  CA  GLU A 741      56.840  58.650  62.330  1.00  0.00           C
ATOM   2452  HA  GLU A 741      57.390  59.500  62.700  1.00  0.00           H
ATOM   2453  CB  GLU A 741      55.350  59.000  62.140  1.00  0.00           C
ATOM   2454  HB1 GLU A 741      54.830  59.010  63.130  1.00  0.00           H
ATOM   2455  HB2 GLU A 741      54.920  58.230  61.470  1.00  0.00           H
ATOM   2456  CG  GLU A 741      55.100  60.450  61.540  1.00  0.00           C
ATOM   2457  HG1 GLU A 741      55.400  60.470  60.480  1.00  0.00           H
ATOM   2458  HG2 GLU A 741      55.810  61.090  62.090  1.00  0.00           H
ATOM   2459  CD  GLU A 741      53.650  60.860  61.630  1.00  0.00           C
ATOM   2460  OE1 GLU A 741      52.790  60.230  60.920  1.00  0.00           O
ATOM   2461  OE2 GLU A 741      53.190  61.690  62.420  1.00  0.00           O
ATOM   2462  C   GLU A 741      57.010  57.620  63.380  1.00  0.00           C
ATOM   2463  O   GLU A 741      57.410  57.860  64.530  1.00  0.00           O
ATOM   2464  N   LYS A 742      56.850  56.340  63.010  1.00  0.00           N
ATOM   2465  HN  LYS A 742      56.330  56.160  62.180  1.00  0.00           H
ATOM   2466  CA  LYS A 742      57.140  55.170  63.760  1.00  0.00           C
ATOM   2467  HA  LYS A 742      56.740  55.520  64.700  1.00  0.00           H
ATOM   2468  CB  LYS A 742      56.340  53.980  63.080  1.00  0.00           C
ATOM   2469  HB1 LYS A 742      56.770  53.630  62.130  1.00  0.00           H
ATOM   2470  HB2 LYS A 742      55.280  54.230  62.850  1.00  0.00           H
ATOM   2471  CG  LYS A 742      56.290  52.740  64.000  1.00  0.00           C
ATOM   2472  HG1 LYS A 742      57.350  52.530  64.260  1.00  0.00           H
ATOM   2473  HG2 LYS A 742      55.750  51.900  63.490  1.00  0.00           H
ATOM   2474  CD  LYS A 742      55.650  53.020  65.350  1.00  0.00           C
ATOM   2475  HD1 LYS A 742      54.580  52.770  65.360  1.00  0.00           H
ATOM   2476  HD2 LYS A 742      55.780  54.100  65.590  1.00  0.00           H
ATOM   2477  CE  LYS A 742      56.330  52.310  66.470  1.00  0.00           C
ATOM   2478  HE1 LYS A 742      57.350  52.680  66.710  1.00  0.00           H
ATOM   2479  HE2 LYS A 742      56.500  51.260  66.150  1.00  0.00           H
ATOM   2480  NZ  LYS A 742      55.480  52.400  67.660  1.00  0.00           N
ATOM   2481  HZ1 LYS A 742      55.790  51.780  68.440  1.00  0.00           H
ATOM   2482  HZ2 LYS A 742      54.480  52.240  67.410  1.00  0.00           H
ATOM   2483  HZ3 LYS A 742      55.490  53.410  67.920  1.00  0.00           H
ATOM   2484  C   LYS A 742      58.520  54.930  64.130  1.00  0.00           C
ATOM   2485  O   LYS A 742      58.820  54.550  65.260  1.00  0.00           O
ATOM   2486  N   LEU A 743      59.490  55.270  63.290  1.00  0.00           N
ATOM   2487  HN  LEU A 743      59.180  55.720  62.460  1.00  0.00           H
ATOM   2488  CA  LEU A 743      60.910  55.360  63.740  1.00  0.00           C
ATOM   2489  HA  LEU A 743      61.060  54.450  64.300  1.00  0.00           H
ATOM   2490  CB  LEU A 743      62.030  55.590  62.650  1.00  0.00           C
ATOM   2491  HB1 LEU A 743      63.000  55.730  63.170  1.00  0.00           H
ATOM   2492  HB2 LEU A 743      61.830  56.450  61.970  1.00  0.00           H
ATOM   2493  CG  LEU A 743      62.130  54.420  61.640  1.00  0.00           C
ATOM   2494  HG  LEU A 743      61.150  54.240  61.160  1.00  0.00           H
ATOM   2495  CD1 LEU A 743      63.170  54.690  60.500  1.00  0.00           C
ATOM   2496 HD11 LEU A 743      62.930  55.700  60.100  1.00  0.00           H
ATOM   2497 HD12 LEU A 743      63.350  53.930  59.710  1.00  0.00           H
ATOM   2498 HD13 LEU A 743      64.140  54.850  61.010  1.00  0.00           H
ATOM   2499  CD2 LEU A 743      62.510  53.100  62.400  1.00  0.00           C
ATOM   2500 HD21 LEU A 743      63.530  53.180  62.830  1.00  0.00           H
ATOM   2501 HD22 LEU A 743      62.540  52.280  61.650  1.00  0.00           H
ATOM   2502 HD23 LEU A 743      61.710  52.770  63.100  1.00  0.00           H
ATOM   2503  C   LEU A 743      61.080  56.400  64.820  1.00  0.00           C
ATOM   2504  O   LEU A 743      61.840  56.210  65.760  1.00  0.00           O
ATOM   2505  N   PHE A 744      60.380  57.560  64.800  1.00  0.00           N
ATOM   2506  HN  PHE A 744      59.860  57.820  63.990  1.00  0.00           H
ATOM   2507  CA  PHE A 744      60.670  58.560  65.790  1.00  0.00           C
ATOM   2508  HA  PHE A 744      61.710  58.520  66.070  1.00  0.00           H
ATOM   2509  CB  PHE A 744      60.320  59.980  65.210  1.00  0.00           C
ATOM   2510  HB1 PHE A 744      60.380  60.770  65.990  1.00  0.00           H
ATOM   2511  HB2 PHE A 744      59.290  59.940  64.750  1.00  0.00           H
ATOM   2512  CG  PHE A 744      61.380  60.390  64.140  1.00  0.00           C
ATOM   2513  CD1 PHE A 744      61.040  60.810  62.800  1.00  0.00           C
ATOM   2514  HD1 PHE A 744      60.000  60.780  62.480  1.00  0.00           H
ATOM   2515  CE1 PHE A 744      61.980  61.290  61.940  1.00  0.00           C
ATOM   2516  HE1 PHE A 744      61.760  61.760  60.990  1.00  0.00           H
ATOM   2517  CZ  PHE A 744      63.300  61.440  62.410  1.00  0.00           C
ATOM   2518  HZ  PHE A 744      64.070  61.860  61.780  1.00  0.00           H
ATOM   2519  CD2 PHE A 744      62.680  60.640  64.610  1.00  0.00           C
ATOM   2520  HD2 PHE A 744      62.950  60.430  65.630  1.00  0.00           H
ATOM   2521  CE2 PHE A 744      63.620  61.190  63.770  1.00  0.00           C
ATOM   2522  HE2 PHE A 744      64.590  61.470  64.150  1.00  0.00           H
ATOM   2523  C   PHE A 744      59.890  58.270  67.130  1.00  0.00           C
ATOM   2524  O   PHE A 744      60.360  58.550  68.200  1.00  0.00           O
ATOM   2525  N   ASP A 745      58.780  57.510  67.010  1.00  0.00           N
ATOM   2526  HN  ASP A 745      58.330  57.430  66.130  1.00  0.00           H
ATOM   2527  CA  ASP A 745      58.140  56.910  68.120  1.00  0.00           C
ATOM   2528  HA  ASP A 745      57.840  57.660  68.840  1.00  0.00           H
ATOM   2529  CB  ASP A 745      56.910  56.190  67.630  1.00  0.00           C
ATOM   2530  HB1 ASP A 745      57.140  55.330  66.950  1.00  0.00           H
ATOM   2531  HB2 ASP A 745      56.400  56.880  66.920  1.00  0.00           H
ATOM   2532  CG  ASP A 745      55.950  55.630  68.650  1.00  0.00           C
ATOM   2533  OD1 ASP A 745      56.040  55.950  69.870  1.00  0.00           O
ATOM   2534  OD2 ASP A 745      55.070  54.920  68.140  1.00  0.00           O
ATOM   2535  C   ASP A 745      59.080  55.900  68.890  1.00  0.00           C
ATOM   2536  O   ASP A 745      59.360  56.020  70.070  1.00  0.00           O
ATOM   2537  N   LEU A 746      59.720  54.980  68.120  1.00  0.00           N
ATOM   2538  HN  LEU A 746      59.310  54.700  67.250  1.00  0.00           H
ATOM   2539  CA  LEU A 746      60.780  54.110  68.610  1.00  0.00           C
ATOM   2540  HA  LEU A 746      60.420  53.480  69.410  1.00  0.00           H
ATOM   2541  CB  LEU A 746      61.090  53.230  67.400  1.00  0.00           C
ATOM   2542  HB1 LEU A 746      61.310  53.890  66.530  1.00  0.00           H
ATOM   2543  HB2 LEU A 746      60.170  52.700  67.090  1.00  0.00           H
ATOM   2544  CG  LEU A 746      62.100  52.070  67.540  1.00  0.00           C
ATOM   2545  HG  LEU A 746      61.720  51.450  68.390  1.00  0.00           H
ATOM   2546  CD1 LEU A 746      62.150  51.200  66.300  1.00  0.00           C
ATOM   2547 HD11 LEU A 746      63.030  50.540  66.390  1.00  0.00           H
ATOM   2548 HD12 LEU A 746      62.220  51.760  65.350  1.00  0.00           H
ATOM   2549 HD13 LEU A 746      61.170  50.680  66.190  1.00  0.00           H
ATOM   2550  CD2 LEU A 746      63.540  52.460  67.900  1.00  0.00           C
ATOM   2551 HD21 LEU A 746      64.230  51.610  68.030  1.00  0.00           H
ATOM   2552 HD22 LEU A 746      63.610  52.920  68.910  1.00  0.00           H
ATOM   2553 HD23 LEU A 746      63.900  53.170  67.130  1.00  0.00           H
ATOM   2554  C   LEU A 746      62.000  54.890  69.180  1.00  0.00           C
ATOM   2555  O   LEU A 746      62.590  54.610  70.210  1.00  0.00           O
ATOM   2556  N   GLY A 747      62.360  55.970  68.560  1.00  0.00           N
ATOM   2557  HN  GLY A 747      61.970  56.200  67.670  1.00  0.00           H
ATOM   2558  CA  GLY A 747      63.340  56.910  69.070  1.00  0.00           C
ATOM   2559  HA1 GLY A 747      63.640  57.630  68.320  1.00  0.00           H
ATOM   2560  HA2 GLY A 747      64.180  56.300  69.320  1.00  0.00           H
ATOM   2561  C   GLY A 747      63.060  57.730  70.360  1.00  0.00           C
ATOM   2562  O   GLY A 747      63.990  58.120  71.040  1.00  0.00           O
ATOM   2563  N   GLU A 748      61.800  58.070  70.650  1.00  0.00           N
ATOM   2564  HN  GLU A 748      61.050  57.800  70.040  1.00  0.00           H
ATOM   2565  CA  GLU A 748      61.360  58.670  71.890  1.00  0.00           C
ATOM   2566  HA  GLU A 748      62.060  59.410  72.220  1.00  0.00           H
ATOM   2567  CB  GLU A 748      59.960  59.280  71.560  1.00  0.00           C
ATOM   2568  HB1 GLU A 748      59.640  58.810  70.610  1.00  0.00           H
ATOM   2569  HB2 GLU A 748      60.050  60.350  71.250  1.00  0.00           H
ATOM   2570  CG  GLU A 748      58.820  59.140  72.590  1.00  0.00           C
ATOM   2571  HG1 GLU A 748      58.660  58.070  72.880  1.00  0.00           H
ATOM   2572  HG2 GLU A 748      57.890  59.390  72.020  1.00  0.00           H
ATOM   2573  CD  GLU A 748      58.970  60.030  73.790  1.00  0.00           C
ATOM   2574  OE1 GLU A 748      60.010  60.700  73.930  1.00  0.00           O
ATOM   2575  OE2 GLU A 748      58.030  60.060  74.630  1.00  0.00           O
ATOM   2576  C   GLU A 748      61.340  57.610  72.990  1.00  0.00           C
ATOM   2577  O   GLU A 748      61.450  57.860  74.170  1.00  0.00           O
ATOM   2578  N   THR A 749      61.270  56.340  72.540  1.00  0.00           N
ATOM   2579  HN  THR A 749      61.210  56.100  71.580  1.00  0.00           H
ATOM   2580  CA  THR A 749      60.990  55.230  73.430  1.00  0.00           C
ATOM   2581  HA  THR A 749      60.390  55.620  74.240  1.00  0.00           H
ATOM   2582  CB  THR A 749      60.020  54.170  72.850  1.00  0.00           C
ATOM   2583  HB  THR A 749      60.460  53.540  72.050  1.00  0.00           H
ATOM   2584  OG1 THR A 749      58.880  54.930  72.390  1.00  0.00           O
ATOM   2585  HG1 THR A 749      59.080  55.410  71.580  1.00  0.00           H
ATOM   2586  CG2 THR A 749      59.460  53.380  74.000  1.00  0.00           C
ATOM   2587 HG21 THR A 749      60.320  52.780  74.400  1.00  0.00           H
ATOM   2588 HG22 THR A 749      58.580  52.720  73.890  1.00  0.00           H
ATOM   2589 HG23 THR A 749      59.130  54.070  74.800  1.00  0.00           H
ATOM   2590  C   THR A 749      62.200  54.540  73.850  1.00  0.00           C
ATOM   2591  O   THR A 749      62.410  54.390  75.030  1.00  0.00           O
ATOM   2592  N   TYR A 750      63.130  54.250  72.960  1.00  0.00           N
ATOM   2593  HN  TYR A 750      62.900  54.490  72.020  1.00  0.00           H
ATOM   2594  CA  TYR A 750      64.300  53.490  73.240  1.00  0.00           C
ATOM   2595  HA  TYR A 750      64.330  53.210  74.290  1.00  0.00           H
ATOM   2596  CB  TYR A 750      64.420  52.300  72.240  1.00  0.00           C
ATOM   2597  HB1 TYR A 750      65.370  51.760  72.440  1.00  0.00           H
ATOM   2598  HB2 TYR A 750      64.510  52.630  71.180  1.00  0.00           H
ATOM   2599  CG  TYR A 750      63.200  51.400  72.410  1.00  0.00           C
ATOM   2600  CD1 TYR A 750      62.140  51.360  71.520  1.00  0.00           C
ATOM   2601  HD1 TYR A 750      62.240  52.090  70.740  1.00  0.00           H
ATOM   2602  CE1 TYR A 750      61.080  50.470  71.660  1.00  0.00           C
ATOM   2603  HE1 TYR A 750      60.270  50.430  70.950  1.00  0.00           H
ATOM   2604  CZ  TYR A 750      61.040  49.650  72.750  1.00  0.00           C
ATOM   2605  OH  TYR A 750      59.930  48.810  72.960  1.00  0.00           O
ATOM   2606  HH  TYR A 750      60.130  48.290  73.740  1.00  0.00           H
ATOM   2607  CD2 TYR A 750      63.120  50.510  73.510  1.00  0.00           C
ATOM   2608  HD2 TYR A 750      63.850  50.660  74.290  1.00  0.00           H
ATOM   2609  CE2 TYR A 750      62.060  49.630  73.680  1.00  0.00           C
ATOM   2610  HE2 TYR A 750      61.990  48.960  74.530  1.00  0.00           H
ATOM   2611  C   TYR A 750      65.600  54.310  73.040  1.00  0.00           C
ATOM   2612  O   TYR A 750      66.690  53.750  73.330  1.00  0.00           O
ATOM   2613  N   ALA A 751      65.560  55.580  72.660  1.00  0.00           N
ATOM   2614  HN  ALA A 751      64.710  55.940  72.280  1.00  0.00           H
ATOM   2615  CA  ALA A 751      66.690  56.540  72.590  1.00  0.00           C
ATOM   2616  HA  ALA A 751      66.250  57.500  72.350  1.00  0.00           H
ATOM   2617  CB  ALA A 751      67.450  56.670  73.840  1.00  0.00           C
ATOM   2618  HB1 ALA A 751      68.120  57.560  73.810  1.00  0.00           H
ATOM   2619  HB2 ALA A 751      67.990  55.750  74.120  1.00  0.00           H
ATOM   2620  HB3 ALA A 751      66.810  57.000  74.700  1.00  0.00           H
ATOM   2621  C   ALA A 751      67.650  56.280  71.420  1.00  0.00           C
ATOM   2622  O   ALA A 751      67.770  55.230  70.840  1.00  0.00           O
ATOM   2623  N   PHE A 752      68.410  57.340  71.010  1.00  0.00           N
ATOM   2624  HN  PHE A 752      68.300  58.250  71.420  1.00  0.00           H
ATOM   2625  CA  PHE A 752      69.430  57.230  70.010  1.00  0.00           C
ATOM   2626  HA  PHE A 752      69.440  56.240  69.570  1.00  0.00           H
ATOM   2627  CB  PHE A 752      69.240  58.350  68.860  1.00  0.00           C
ATOM   2628  HB1 PHE A 752      69.310  59.370  69.270  1.00  0.00           H
ATOM   2629  HB2 PHE A 752      68.220  58.120  68.470  1.00  0.00           H
ATOM   2630  CG  PHE A 752      70.180  58.140  67.710  1.00  0.00           C
ATOM   2631  CD1 PHE A 752      69.860  57.360  66.600  1.00  0.00           C
ATOM   2632  HD1 PHE A 752      68.940  56.790  66.540  1.00  0.00           H
ATOM   2633  CE1 PHE A 752      70.790  57.420  65.510  1.00  0.00           C
ATOM   2634  HE1 PHE A 752      70.590  56.960  64.550  1.00  0.00           H
ATOM   2635  CZ  PHE A 752      72.010  58.170  65.590  1.00  0.00           C
ATOM   2636  HZ  PHE A 752      72.640  58.190  64.710  1.00  0.00           H
ATOM   2637  CD2 PHE A 752      71.410  58.860  67.770  1.00  0.00           C
ATOM   2638  HD2 PHE A 752      71.650  59.440  68.660  1.00  0.00           H
ATOM   2639  CE2 PHE A 752      72.300  58.840  66.770  1.00  0.00           C
ATOM   2640  HE2 PHE A 752      73.220  59.400  66.810  1.00  0.00           H
ATOM   2641  C   PHE A 752      70.740  57.540  70.660  1.00  0.00           C
ATOM   2642  O   PHE A 752      70.660  58.420  71.550  1.00  0.00           O
ATOM   2643  N   PRO A 822      71.900  57.000  70.450  1.00  0.00           N
ATOM   2644  CD  PRO A 822      73.220  57.590  71.050  1.00  0.00           C
ATOM   2645  HD1 PRO A 822      73.400  57.130  72.050  1.00  0.00           H
ATOM   2646  HD2 PRO A 822      73.360  58.680  71.220  1.00  0.00           H
ATOM   2647  CA  PRO A 822      72.200  55.870  69.540  1.00  0.00           C
ATOM   2648  HA  PRO A 822      71.650  56.090  68.630  1.00  0.00           H
ATOM   2649  CB  PRO A 822      73.700  55.740  69.550  1.00  0.00           C
ATOM   2650  HB1 PRO A 822      74.220  55.390  68.640  1.00  0.00           H
ATOM   2651  HB2 PRO A 822      74.100  55.010  70.280  1.00  0.00           H
ATOM   2652  CG  PRO A 822      74.220  57.090  70.040  1.00  0.00           C
ATOM   2653  HG1 PRO A 822      75.220  57.040  70.500  1.00  0.00           H
ATOM   2654  HG2 PRO A 822      74.190  57.870  69.250  1.00  0.00           H
ATOM   2655  C   PRO A 822      71.600  54.580  70.070  1.00  0.00           C
ATOM   2656  O   PRO A 822      71.290  53.760  69.250  1.00  0.00           O
ATOM   2657  N   ASP A 823      71.510  54.430  71.420  1.00  0.00           N
ATOM   2658  HN  ASP A 823      71.740  55.210  72.000  1.00  0.00           H
ATOM   2659  CA  ASP A 823      71.370  53.150  72.200  1.00  0.00           C
ATOM   2660  HA  ASP A 823      72.330  52.910  72.610  1.00  0.00           H
ATOM   2661  CB  ASP A 823      70.480  53.550  73.360  1.00  0.00           C
ATOM   2662  HB1 ASP A 823      70.350  52.620  73.960  1.00  0.00           H
ATOM   2663  HB2 ASP A 823      69.510  53.980  73.010  1.00  0.00           H
ATOM   2664  CG  ASP A 823      71.170  54.530  74.330  1.00  0.00           C
ATOM   2665  OD1 ASP A 823      70.470  54.900  75.310  1.00  0.00           O
ATOM   2666  OD2 ASP A 823      72.310  54.940  74.150  1.00  0.00           O
ATOM   2667  C   ASP A 823      70.540  51.990  71.410  1.00  0.00           C
ATOM   2668  O   ASP A 823      71.050  50.870  71.320  1.00  0.00           O
ATOM   2669  N   VAL A 824      69.350  52.270  70.840  1.00  0.00           N
ATOM   2670  HN  VAL A 824      68.900  53.150  70.940  1.00  0.00           H
ATOM   2671  CA  VAL A 824      68.610  51.270  70.030  1.00  0.00           C
ATOM   2672  HA  VAL A 824      69.160  50.370  69.840  1.00  0.00           H
ATOM   2673  CB  VAL A 824      67.390  50.840  70.750  1.00  0.00           C
ATOM   2674  HB  VAL A 824      66.800  51.690  71.180  1.00  0.00           H
ATOM   2675  CG1 VAL A 824      66.510  50.010  69.820  1.00  0.00           C
ATOM   2676 HG11 VAL A 824      65.980  50.570  69.020  1.00  0.00           H
ATOM   2677 HG12 VAL A 824      65.810  49.390  70.420  1.00  0.00           H
ATOM   2678 HG13 VAL A 824      67.100  49.260  69.260  1.00  0.00           H
ATOM   2679  CG2 VAL A 824      67.720  49.980  71.990  1.00  0.00           C
ATOM   2680 HG21 VAL A 824      66.790  49.720  72.550  1.00  0.00           H
ATOM   2681 HG22 VAL A 824      68.260  50.540  72.780  1.00  0.00           H
ATOM   2682 HG23 VAL A 824      68.410  49.130  71.790  1.00  0.00           H
ATOM   2683  C   VAL A 824      68.300  51.820  68.630  1.00  0.00           C
ATOM   2684  O   VAL A 824      68.270  51.050  67.620  1.00  0.00           O
ATOM   2685  N   LEU A 825      67.970  53.160  68.470  1.00  0.00           N
ATOM   2686  HN  LEU A 825      67.970  53.720  69.290  1.00  0.00           H
ATOM   2687  CA  LEU A 825      67.460  53.630  67.160  1.00  0.00           C
ATOM   2688  HA  LEU A 825      66.760  52.910  66.770  1.00  0.00           H
ATOM   2689  CB  LEU A 825      66.610  54.940  67.280  1.00  0.00           C
ATOM   2690  HB1 LEU A 825      67.240  55.660  67.860  1.00  0.00           H
ATOM   2691  HB2 LEU A 825      65.660  54.640  67.760  1.00  0.00           H
ATOM   2692  CG  LEU A 825      66.220  55.710  66.040  1.00  0.00           C
ATOM   2693  HG  LEU A 825      67.080  55.840  65.360  1.00  0.00           H
ATOM   2694  CD1 LEU A 825      65.170  54.980  65.150  1.00  0.00           C
ATOM   2695 HD11 LEU A 825      64.860  55.550  64.240  1.00  0.00           H
ATOM   2696 HD12 LEU A 825      64.310  54.850  65.840  1.00  0.00           H
ATOM   2697 HD13 LEU A 825      65.480  53.990  64.760  1.00  0.00           H
ATOM   2698  CD2 LEU A 825      65.690  57.160  66.360  1.00  0.00           C
ATOM   2699 HD21 LEU A 825      64.680  56.900  66.760  1.00  0.00           H
ATOM   2700 HD22 LEU A 825      65.770  57.750  65.430  1.00  0.00           H
ATOM   2701 HD23 LEU A 825      66.250  57.600  67.200  1.00  0.00           H
ATOM   2702  C   LEU A 825      68.510  53.810  66.090  1.00  0.00           C
ATOM   2703  O   LEU A 825      68.200  53.520  64.920  1.00  0.00           O
ATOM   2704  N   PHE A 826      69.850  54.000  66.380  1.00  0.00           N
ATOM   2705  HN  PHE A 826      70.050  54.060  67.360  1.00  0.00           H
ATOM   2706  CA  PHE A 826      70.860  53.840  65.370  1.00  0.00           C
ATOM   2707  HA  PHE A 826      70.540  54.540  64.600  1.00  0.00           H
ATOM   2708  CB  PHE A 826      72.160  54.260  66.060  1.00  0.00           C
ATOM   2709  HB1 PHE A 826      72.370  53.800  67.050  1.00  0.00           H
ATOM   2710  HB2 PHE A 826      72.160  55.360  66.240  1.00  0.00           H
ATOM   2711  CG  PHE A 826      73.350  53.940  65.210  1.00  0.00           C
ATOM   2712  CD1 PHE A 826      74.270  52.890  65.510  1.00  0.00           C
ATOM   2713  HD1 PHE A 826      73.950  52.330  66.380  1.00  0.00           H
ATOM   2714  CE1 PHE A 826      75.380  52.550  64.710  1.00  0.00           C
ATOM   2715  HE1 PHE A 826      76.080  51.750  64.860  1.00  0.00           H
ATOM   2716  CZ  PHE A 826      75.500  53.250  63.520  1.00  0.00           C
ATOM   2717  HZ  PHE A 826      76.360  53.060  62.900  1.00  0.00           H
ATOM   2718  CD2 PHE A 826      73.600  54.680  63.990  1.00  0.00           C
ATOM   2719  HD2 PHE A 826      72.880  55.400  63.680  1.00  0.00           H
ATOM   2720  CE2 PHE A 826      74.650  54.350  63.190  1.00  0.00           C
ATOM   2721  HE2 PHE A 826      74.790  54.940  62.290  1.00  0.00           H
ATOM   2722  C   PHE A 826      70.910  52.530  64.700  1.00  0.00           C
ATOM   2723  O   PHE A 826      70.930  52.510  63.480  1.00  0.00           O
ATOM   2724  N   TRP A 827      70.760  51.480  65.440  1.00  0.00           N
ATOM   2725  HN  TRP A 827      70.720  51.540  66.420  1.00  0.00           H
ATOM   2726  CA  TRP A 827      70.810  50.120  64.890  1.00  0.00           C
ATOM   2727  HA  TRP A 827      71.610  50.130  64.180  1.00  0.00           H
ATOM   2728  CB  TRP A 827      71.110  49.170  66.110  1.00  0.00           C
ATOM   2729  HB1 TRP A 827      71.250  48.140  65.740  1.00  0.00           H
ATOM   2730  HB2 TRP A 827      70.130  49.190  66.640  1.00  0.00           H
ATOM   2731  CG  TRP A 827      72.240  49.540  67.030  1.00  0.00           C
ATOM   2732  CD1 TRP A 827      72.280  50.070  68.260  1.00  0.00           C
ATOM   2733  HD1 TRP A 827      71.380  50.150  68.870  1.00  0.00           H
ATOM   2734  NE1 TRP A 827      73.640  50.190  68.610  1.00  0.00           N
ATOM   2735  HE1 TRP A 827      73.990  50.540  69.460  1.00  0.00           H
ATOM   2736  CE2 TRP A 827      74.400  49.920  67.560  1.00  0.00           C
ATOM   2737  CD2 TRP A 827      73.630  49.390  66.550  1.00  0.00           C
ATOM   2738  CE3 TRP A 827      74.160  48.890  65.380  1.00  0.00           C
ATOM   2739  HE3 TRP A 827      73.470  48.540  64.620  1.00  0.00           H
ATOM   2740  CZ3 TRP A 827      75.520  48.920  65.230  1.00  0.00           C
ATOM   2741  HZ3 TRP A 827      76.050  48.460  64.410  1.00  0.00           H
ATOM   2742  CZ2 TRP A 827      75.760  50.060  67.350  1.00  0.00           C
ATOM   2743  HZ2 TRP A 827      76.430  50.310  68.160  1.00  0.00           H
ATOM   2744  CH2 TRP A 827      76.330  49.550  66.220  1.00  0.00           C
ATOM   2745  HH2 TRP A 827      77.410  49.550  66.140  1.00  0.00           H
ATOM   2746  C   TRP A 827      69.630  49.860  64.050  1.00  0.00           C
ATOM   2747  O   TRP A 827      69.730  49.330  62.950  1.00  0.00           O
ATOM   2748  N   CYS A 828      68.430  50.170  64.570  1.00  0.00           N
ATOM   2749  HN  CYS A 828      68.440  50.590  65.480  1.00  0.00           H
ATOM   2750  CA  CYS A 828      67.170  50.000  63.860  1.00  0.00           C
ATOM   2751  HA  CYS A 828      67.020  48.980  63.520  1.00  0.00           H
ATOM   2752  CB  CYS A 828      65.900  50.470  64.700  1.00  0.00           C
ATOM   2753  HB1 CYS A 828      65.010  50.330  64.040  1.00  0.00           H
ATOM   2754  HB2 CYS A 828      66.060  51.530  64.950  1.00  0.00           H
ATOM   2755  SG  CYS A 828      65.740  49.610  66.260  1.00  0.00           S
ATOM   2756  HG1 CYS A 828      66.950  49.940  66.680  1.00  0.00           H
ATOM   2757  C   CYS A 828      67.240  50.760  62.460  1.00  0.00           C
ATOM   2758  O   CYS A 828      66.900  50.190  61.480  1.00  0.00           O
ATOM   2759  N   VAL A 829      67.720  52.040  62.510  1.00  0.00           N
ATOM   2760  HN  VAL A 829      67.990  52.390  63.410  1.00  0.00           H
ATOM   2761  CA  VAL A 829      68.040  52.810  61.320  1.00  0.00           C
ATOM   2762  HA  VAL A 829      67.060  52.980  60.910  1.00  0.00           H
ATOM   2763  CB  VAL A 829      68.570  54.220  61.590  1.00  0.00           C
ATOM   2764  HB  VAL A 829      69.360  54.250  62.370  1.00  0.00           H
ATOM   2765  CG1 VAL A 829      69.110  54.860  60.320  1.00  0.00           C
ATOM   2766 HG11 VAL A 829      68.350  55.030  59.520  1.00  0.00           H
ATOM   2767 HG12 VAL A 829      70.010  54.330  59.950  1.00  0.00           H
ATOM   2768 HG13 VAL A 829      69.550  55.870  60.430  1.00  0.00           H
ATOM   2769  CG2 VAL A 829      67.330  54.980  62.080  1.00  0.00           C
ATOM   2770 HG21 VAL A 829      67.020  54.440  62.990  1.00  0.00           H
ATOM   2771 HG22 VAL A 829      66.410  54.920  61.460  1.00  0.00           H
ATOM   2772 HG23 VAL A 829      67.440  56.060  62.330  1.00  0.00           H
ATOM   2773  C   VAL A 829      68.910  52.050  60.240  1.00  0.00           C
ATOM   2774  O   VAL A 829      68.500  51.960  59.050  1.00  0.00           O
ATOM   2775  N   ILE A 830      70.070  51.440  60.580  1.00  0.00           N
ATOM   2776  HN  ILE A 830      70.310  51.430  61.550  1.00  0.00           H
ATOM   2777  CA  ILE A 830      70.970  50.750  59.650  1.00  0.00           C
ATOM   2778  HA  ILE A 830      71.100  51.350  58.760  1.00  0.00           H
ATOM   2779  CB  ILE A 830      72.350  50.370  60.270  1.00  0.00           C
ATOM   2780  HB  ILE A 830      72.180  49.480  60.920  1.00  0.00           H
ATOM   2781  CG2 ILE A 830      73.250  50.010  59.030  1.00  0.00           C
ATOM   2782 HG21 ILE A 830      74.220  49.560  59.340  1.00  0.00           H
ATOM   2783 HG22 ILE A 830      73.440  50.950  58.470  1.00  0.00           H
ATOM   2784 HG23 ILE A 830      72.840  49.210  58.370  1.00  0.00           H
ATOM   2785  CG1 ILE A 830      72.960  51.550  61.110  1.00  0.00           C
ATOM   2786 HG11 ILE A 830      74.030  51.370  61.340  1.00  0.00           H
ATOM   2787 HG12 ILE A 830      72.560  51.550  62.150  1.00  0.00           H
ATOM   2788  CD  ILE A 830      72.890  53.010  60.450  1.00  0.00           C
ATOM   2789  HD1 ILE A 830      73.340  52.960  59.440  1.00  0.00           H
ATOM   2790  HD2 ILE A 830      73.290  53.870  61.020  1.00  0.00           H
ATOM   2791  HD3 ILE A 830      71.830  53.350  60.500  1.00  0.00           H
ATOM   2792  C   ILE A 830      70.300  49.500  59.200  1.00  0.00           C
ATOM   2793  O   ILE A 830      70.320  49.090  58.050  1.00  0.00           O
ATOM   2794  N   LEU A 831      69.530  48.830  60.070  1.00  0.00           N
ATOM   2795  HN  LEU A 831      69.420  49.240  60.960  1.00  0.00           H
ATOM   2796  CA  LEU A 831      68.720  47.640  59.800  1.00  0.00           C
ATOM   2797  HA  LEU A 831      69.390  46.930  59.340  1.00  0.00           H
ATOM   2798  CB  LEU A 831      68.010  47.090  61.080  1.00  0.00           C
ATOM   2799  HB1 LEU A 831      67.310  47.910  61.350  1.00  0.00           H
ATOM   2800  HB2 LEU A 831      68.730  46.990  61.920  1.00  0.00           H
ATOM   2801  CG  LEU A 831      67.210  45.700  60.930  1.00  0.00           C
ATOM   2802  HG  LEU A 831      66.200  45.800  60.460  1.00  0.00           H
ATOM   2803  CD1 LEU A 831      67.990  44.610  60.320  1.00  0.00           C
ATOM   2804 HD11 LEU A 831      68.810  44.200  60.950  1.00  0.00           H
ATOM   2805 HD12 LEU A 831      68.500  45.050  59.440  1.00  0.00           H
ATOM   2806 HD13 LEU A 831      67.350  43.770  59.990  1.00  0.00           H
ATOM   2807  CD2 LEU A 831      66.930  45.260  62.380  1.00  0.00           C
ATOM   2808 HD21 LEU A 831      67.840  45.120  63.010  1.00  0.00           H
ATOM   2809 HD22 LEU A 831      66.290  44.360  62.420  1.00  0.00           H
ATOM   2810 HD23 LEU A 831      66.400  46.160  62.730  1.00  0.00           H
ATOM   2811  C   LEU A 831      67.640  47.940  58.780  1.00  0.00           C
ATOM   2812  O   LEU A 831      67.400  47.240  57.830  1.00  0.00           O
ATOM   2813  N   PHE A 832      66.960  49.050  58.990  1.00  0.00           N
ATOM   2814  HN  PHE A 832      67.230  49.710  59.690  1.00  0.00           H
ATOM   2815  CA  PHE A 832      65.910  49.540  58.010  1.00  0.00           C
ATOM   2816  HA  PHE A 832      65.130  48.790  57.860  1.00  0.00           H
ATOM   2817  CB  PHE A 832      65.150  50.720  58.810  1.00  0.00           C
ATOM   2818  HB1 PHE A 832      66.010  51.080  59.440  1.00  0.00           H
ATOM   2819  HB2 PHE A 832      64.360  50.310  59.460  1.00  0.00           H
ATOM   2820  CG  PHE A 832      64.750  51.930  58.020  1.00  0.00           C
ATOM   2821  CD1 PHE A 832      63.410  51.970  57.630  1.00  0.00           C
ATOM   2822  HD1 PHE A 832      62.860  51.090  57.920  1.00  0.00           H
ATOM   2823  CE1 PHE A 832      62.760  53.040  57.040  1.00  0.00           C
ATOM   2824  HE1 PHE A 832      61.700  53.050  56.800  1.00  0.00           H
ATOM   2825  CZ  PHE A 832      63.570  54.130  56.780  1.00  0.00           C
ATOM   2826  HZ  PHE A 832      63.170  55.070  56.430  1.00  0.00           H
ATOM   2827  CD2 PHE A 832      65.560  53.010  57.780  1.00  0.00           C
ATOM   2828  HD2 PHE A 832      66.570  53.100  58.140  1.00  0.00           H
ATOM   2829  CE2 PHE A 832      64.940  54.130  57.210  1.00  0.00           C
ATOM   2830  HE2 PHE A 832      65.460  55.080  57.200  1.00  0.00           H
ATOM   2831  C   PHE A 832      66.520  49.870  56.680  1.00  0.00           C
ATOM   2832  O   PHE A 832      66.060  49.370  55.650  1.00  0.00           O
ATOM   2833  N   PHE A 833      67.570  50.590  56.630  1.00  0.00           N
ATOM   2834  HN  PHE A 833      67.850  51.040  57.480  1.00  0.00           H
ATOM   2835  CA  PHE A 833      68.330  50.950  55.450  1.00  0.00           C
ATOM   2836  HA  PHE A 833      67.770  51.510  54.720  1.00  0.00           H
ATOM   2837  CB  PHE A 833      69.540  51.880  55.870  1.00  0.00           C
ATOM   2838  HB1 PHE A 833      70.370  51.880  55.140  1.00  0.00           H
ATOM   2839  HB2 PHE A 833      69.900  51.490  56.850  1.00  0.00           H
ATOM   2840  CG  PHE A 833      69.090  53.330  56.040  1.00  0.00           C
ATOM   2841  CD1 PHE A 833      68.220  54.000  55.140  1.00  0.00           C
ATOM   2842  HD1 PHE A 833      67.650  53.420  54.440  1.00  0.00           H
ATOM   2843  CE1 PHE A 833      68.090  55.380  55.230  1.00  0.00           C
ATOM   2844  HE1 PHE A 833      67.570  55.850  54.420  1.00  0.00           H
ATOM   2845  CZ  PHE A 833      68.840  56.170  56.100  1.00  0.00           C
ATOM   2846  HZ  PHE A 833      68.680  57.230  56.140  1.00  0.00           H
ATOM   2847  CD2 PHE A 833      69.860  54.110  56.980  1.00  0.00           C
ATOM   2848  HD2 PHE A 833      70.610  53.770  57.650  1.00  0.00           H
ATOM   2849  CE2 PHE A 833      69.690  55.520  56.980  1.00  0.00           C
ATOM   2850  HE2 PHE A 833      70.330  56.070  57.660  1.00  0.00           H
ATOM   2851  C   PHE A 833      68.910  49.820  54.680  1.00  0.00           C
ATOM   2852  O   PHE A 833      68.800  49.790  53.530  1.00  0.00           O
ATOM   2853  N   THR A 834      69.590  48.840  55.360  1.00  0.00           N
ATOM   2854  HN  THR A 834      69.830  49.000  56.310  1.00  0.00           H
ATOM   2855  CA  THR A 834      69.960  47.540  54.720  1.00  0.00           C
ATOM   2856  HA  THR A 834      70.560  47.720  53.840  1.00  0.00           H
ATOM   2857  CB  THR A 834      70.890  46.700  55.640  1.00  0.00           C
ATOM   2858  HB  THR A 834      71.010  45.710  55.170  1.00  0.00           H
ATOM   2859  OG1 THR A 834      70.490  46.470  57.020  1.00  0.00           O
ATOM   2860  HG1 THR A 834      70.600  47.360  57.350  1.00  0.00           H
ATOM   2861  CG2 THR A 834      72.300  47.370  55.740  1.00  0.00           C
ATOM   2862 HG21 THR A 834      72.650  47.840  54.800  1.00  0.00           H
ATOM   2863 HG22 THR A 834      73.110  46.680  56.050  1.00  0.00           H
ATOM   2864 HG23 THR A 834      72.360  48.220  56.470  1.00  0.00           H
ATOM   2865  C   THR A 834      68.760  46.790  54.220  1.00  0.00           C
ATOM   2866  O   THR A 834      68.790  46.320  53.090  1.00  0.00           O
ATOM   2867  N   THR A 835      67.660  46.740  55.030  1.00  0.00           N
ATOM   2868  HN  THR A 835      67.740  47.030  55.980  1.00  0.00           H
ATOM   2869  CA  THR A 835      66.470  46.030  54.590  1.00  0.00           C
ATOM   2870  HA  THR A 835      66.810  45.030  54.430  1.00  0.00           H
ATOM   2871  CB  THR A 835      65.330  45.990  55.540  1.00  0.00           C
ATOM   2872  HB  THR A 835      65.060  47.030  55.810  1.00  0.00           H
ATOM   2873  OG1 THR A 835      65.730  45.330  56.710  1.00  0.00           O
ATOM   2874  HG1 THR A 835      66.370  45.910  57.120  1.00  0.00           H
ATOM   2875  CG2 THR A 835      64.130  45.230  55.060  1.00  0.00           C
ATOM   2876 HG21 THR A 835      63.530  44.910  55.950  1.00  0.00           H
ATOM   2877 HG22 THR A 835      64.510  44.290  54.610  1.00  0.00           H
ATOM   2878 HG23 THR A 835      63.450  45.710  54.330  1.00  0.00           H
ATOM   2879  C   THR A 835      65.860  46.520  53.300  1.00  0.00           C
ATOM   2880  O   THR A 835      65.710  45.720  52.330  1.00  0.00           O
ATOM   2881  N   PHE A 836      65.690  47.840  53.110  1.00  0.00           N
ATOM   2882  HN  PHE A 836      65.800  48.470  53.870  1.00  0.00           H
ATOM   2883  CA  PHE A 836      65.470  48.500  51.850  1.00  0.00           C
ATOM   2884  HA  PHE A 836      64.570  48.050  51.480  1.00  0.00           H
ATOM   2885  CB  PHE A 836      65.480  50.060  51.990  1.00  0.00           C
ATOM   2886  HB1 PHE A 836      66.460  50.460  52.350  1.00  0.00           H
ATOM   2887  HB2 PHE A 836      64.690  50.310  52.740  1.00  0.00           H
ATOM   2888  CG  PHE A 836      65.060  50.850  50.740  1.00  0.00           C
ATOM   2889  CD1 PHE A 836      66.110  51.330  49.940  1.00  0.00           C
ATOM   2890  HD1 PHE A 836      67.160  51.230  50.140  1.00  0.00           H
ATOM   2891  CE1 PHE A 836      65.780  52.100  48.790  1.00  0.00           C
ATOM   2892  HE1 PHE A 836      66.630  52.390  48.180  1.00  0.00           H
ATOM   2893  CZ  PHE A 836      64.500  52.400  48.510  1.00  0.00           C
ATOM   2894  HZ  PHE A 836      64.300  53.190  47.800  1.00  0.00           H
ATOM   2895  CD2 PHE A 836      63.700  51.140  50.350  1.00  0.00           C
ATOM   2896  HD2 PHE A 836      62.840  50.760  50.880  1.00  0.00           H
ATOM   2897  CE2 PHE A 836      63.480  51.940  49.290  1.00  0.00           C
ATOM   2898  HE2 PHE A 836      62.430  52.160  49.110  1.00  0.00           H
ATOM   2899  C   PHE A 836      66.480  48.230  50.790  1.00  0.00           C
ATOM   2900  O   PHE A 836      66.150  47.830  49.670  1.00  0.00           O
ATOM   2901  N   PHE A 837      67.780  48.460  51.100  1.00  0.00           N
ATOM   2902  HN  PHE A 837      67.980  48.700  52.040  1.00  0.00           H
ATOM   2903  CA  PHE A 837      68.880  48.260  50.110  1.00  0.00           C
ATOM   2904  HA  PHE A 837      68.710  48.880  49.240  1.00  0.00           H
ATOM   2905  CB  PHE A 837      70.230  48.670  50.810  1.00  0.00           C
ATOM   2906  HB1 PHE A 837      70.350  48.040  51.710  1.00  0.00           H
ATOM   2907  HB2 PHE A 837      70.200  49.770  50.960  1.00  0.00           H
ATOM   2908  CG  PHE A 837      71.460  48.590  49.890  1.00  0.00           C
ATOM   2909  CD1 PHE A 837      72.670  47.970  50.310  1.00  0.00           C
ATOM   2910  HD1 PHE A 837      72.760  47.650  51.330  1.00  0.00           H
ATOM   2911  CE1 PHE A 837      73.730  47.670  49.460  1.00  0.00           C
ATOM   2912  HE1 PHE A 837      74.580  47.080  49.760  1.00  0.00           H
ATOM   2913  CZ  PHE A 837      73.550  47.950  48.050  1.00  0.00           C
ATOM   2914  HZ  PHE A 837      74.300  47.630  47.340  1.00  0.00           H
ATOM   2915  CD2 PHE A 837      71.310  48.860  48.520  1.00  0.00           C
ATOM   2916  HD2 PHE A 837      70.300  49.140  48.200  1.00  0.00           H
ATOM   2917  CE2 PHE A 837      72.310  48.550  47.600  1.00  0.00           C
ATOM   2918  HE2 PHE A 837      72.170  48.800  46.550  1.00  0.00           H
ATOM   2919  C   PHE A 837      69.050  46.870  49.500  1.00  0.00           C
ATOM   2920  O   PHE A 837      68.860  46.730  48.300  1.00  0.00           O
ATOM   2921  N   LEU A 838      69.140  45.830  50.420  1.00  0.00           N
ATOM   2922  HN  LEU A 838      68.870  46.000  51.370  1.00  0.00           H
ATOM   2923  CA  LEU A 838      69.260  44.460  49.940  1.00  0.00           C
ATOM   2924  HA  LEU A 838      70.050  44.420  49.200  1.00  0.00           H
ATOM   2925  CB  LEU A 838      69.480  43.400  51.110  1.00  0.00           C
ATOM   2926  HB1 LEU A 838      68.670  43.610  51.850  1.00  0.00           H
ATOM   2927  HB2 LEU A 838      70.440  43.670  51.600  1.00  0.00           H
ATOM   2928  CG  LEU A 838      69.560  41.940  50.770  1.00  0.00           C
ATOM   2929  HG  LEU A 838      68.610  41.490  50.400  1.00  0.00           H
ATOM   2930  CD1 LEU A 838      70.660  41.580  49.820  1.00  0.00           C
ATOM   2931 HD11 LEU A 838      70.510  42.000  48.800  1.00  0.00           H
ATOM   2932 HD12 LEU A 838      70.730  40.470  49.730  1.00  0.00           H
ATOM   2933 HD13 LEU A 838      71.610  41.980  50.240  1.00  0.00           H
ATOM   2934  CD2 LEU A 838      69.740  41.240  52.070  1.00  0.00           C
ATOM   2935 HD21 LEU A 838      69.900  40.150  52.020  1.00  0.00           H
ATOM   2936 HD22 LEU A 838      68.930  41.300  52.820  1.00  0.00           H
ATOM   2937 HD23 LEU A 838      70.730  41.560  52.460  1.00  0.00           H
ATOM   2938  C   LEU A 838      68.050  44.020  49.130  1.00  0.00           C
ATOM   2939  O   LEU A 838      68.140  43.380  48.080  1.00  0.00           O
ATOM   2940  N   SER A 839      66.840  44.450  49.560  1.00  0.00           N
ATOM   2941  HN  SER A 839      66.680  44.980  50.380  1.00  0.00           H
ATOM   2942  CA  SER A 839      65.680  44.070  48.770  1.00  0.00           C
ATOM   2943  HA  SER A 839      65.830  43.030  48.510  1.00  0.00           H
ATOM   2944  CB  SER A 839      64.340  44.110  49.610  1.00  0.00           C
ATOM   2945  HB1 SER A 839      64.380  43.380  50.440  1.00  0.00           H
ATOM   2946  HB2 SER A 839      63.480  43.730  49.010  1.00  0.00           H
ATOM   2947  OG  SER A 839      64.130  45.440  50.090  1.00  0.00           O
ATOM   2948  HG1 SER A 839      64.810  45.690  50.740  1.00  0.00           H
ATOM   2949  C   SER A 839      65.520  44.830  47.470  1.00  0.00           C
ATOM   2950  O   SER A 839      65.320  44.260  46.430  1.00  0.00           O
ATOM   2951  N   SER A 840      65.820  46.200  47.530  1.00  0.00           N
ATOM   2952  HN  SER A 840      66.150  46.560  48.400  1.00  0.00           H
ATOM   2953  CA  SER A 840      65.910  46.920  46.240  1.00  0.00           C
ATOM   2954  HA  SER A 840      65.050  46.690  45.640  1.00  0.00           H
ATOM   2955  CB  SER A 840      65.930  48.400  46.480  1.00  0.00           C
ATOM   2956  HB1 SER A 840      64.960  48.790  46.850  1.00  0.00           H
ATOM   2957  HB2 SER A 840      66.130  48.880  45.500  1.00  0.00           H
ATOM   2958  OG  SER A 840      66.950  48.870  47.350  1.00  0.00           O
ATOM   2959  HG1 SER A 840      66.900  48.490  48.220  1.00  0.00           H
ATOM   2960  C   SER A 840      66.980  46.490  45.280  1.00  0.00           C
ATOM   2961  O   SER A 840      66.780  46.470  44.080  1.00  0.00           O
ATOM   2962  N   PHE A 841      68.150  46.180  45.840  1.00  0.00           N
ATOM   2963  HN  PHE A 841      68.200  46.470  46.800  1.00  0.00           H
ATOM   2964  CA  PHE A 841      69.260  45.550  45.160  1.00  0.00           C
ATOM   2965  HA  PHE A 841      69.460  46.180  44.310  1.00  0.00           H
ATOM   2966  CB  PHE A 841      70.610  45.590  45.940  1.00  0.00           C
ATOM   2967  HB1 PHE A 841      70.650  45.030  46.910  1.00  0.00           H
ATOM   2968  HB2 PHE A 841      70.660  46.650  46.280  1.00  0.00           H
ATOM   2969  CG  PHE A 841      71.870  45.110  45.180  1.00  0.00           C
ATOM   2970  CD1 PHE A 841      72.190  43.730  45.150  1.00  0.00           C
ATOM   2971  HD1 PHE A 841      71.630  42.990  45.700  1.00  0.00           H
ATOM   2972  CE1 PHE A 841      73.290  43.250  44.330  1.00  0.00           C
ATOM   2973  HE1 PHE A 841      73.580  42.210  44.380  1.00  0.00           H
ATOM   2974  CZ  PHE A 841      74.080  44.180  43.700  1.00  0.00           C
ATOM   2975  HZ  PHE A 841      74.990  43.860  43.210  1.00  0.00           H
ATOM   2976  CD2 PHE A 841      72.660  46.060  44.420  1.00  0.00           C
ATOM   2977  HD2 PHE A 841      72.370  47.100  44.410  1.00  0.00           H
ATOM   2978  CE2 PHE A 841      73.810  45.590  43.760  1.00  0.00           C
ATOM   2979  HE2 PHE A 841      74.500  46.250  43.260  1.00  0.00           H
ATOM   2980  C   PHE A 841      68.890  44.190  44.560  1.00  0.00           C
ATOM   2981  O   PHE A 841      69.270  43.860  43.500  1.00  0.00           O
ATOM   2982  N   LEU A 842      68.180  43.280  45.290  1.00  0.00           N
ATOM   2983  HN  LEU A 842      68.040  43.460  46.250  1.00  0.00           H
ATOM   2984  CA  LEU A 842      67.730  41.990  44.740  1.00  0.00           C
ATOM   2985  HA  LEU A 842      68.650  41.660  44.270  1.00  0.00           H
ATOM   2986  CB  LEU A 842      67.310  41.070  45.980  1.00  0.00           C
ATOM   2987  HB1 LEU A 842      66.680  40.240  45.570  1.00  0.00           H
ATOM   2988  HB2 LEU A 842      66.610  41.630  46.640  1.00  0.00           H
ATOM   2989  CG  LEU A 842      68.450  40.520  46.880  1.00  0.00           C
ATOM   2990  HG  LEU A 842      69.130  41.330  47.190  1.00  0.00           H
ATOM   2991  CD1 LEU A 842      67.690  40.020  48.140  1.00  0.00           C
ATOM   2992 HD11 LEU A 842      67.200  40.900  48.620  1.00  0.00           H
ATOM   2993 HD12 LEU A 842      68.460  39.530  48.770  1.00  0.00           H
ATOM   2994 HD13 LEU A 842      66.880  39.310  47.870  1.00  0.00           H
ATOM   2995  CD2 LEU A 842      69.290  39.350  46.280  1.00  0.00           C
ATOM   2996 HD21 LEU A 842      70.070  39.100  47.030  1.00  0.00           H
ATOM   2997 HD22 LEU A 842      69.870  39.680  45.390  1.00  0.00           H
ATOM   2998 HD23 LEU A 842      68.700  38.470  45.940  1.00  0.00           H
ATOM   2999  C   LEU A 842      66.660  42.160  43.650  1.00  0.00           C
ATOM   3000  O   LEU A 842      66.620  41.500  42.600  1.00  0.00           O
ATOM   3001  N   LYS A 843      65.740  43.200  43.780  1.00  0.00           N
ATOM   3002  HN  LYS A 843      65.680  43.710  44.650  1.00  0.00           H
ATOM   3003  CA  LYS A 843      64.790  43.570  42.710  1.00  0.00           C
ATOM   3004  HA  LYS A 843      64.410  42.570  42.560  1.00  0.00           H
ATOM   3005  CB  LYS A 843      63.750  44.590  43.250  1.00  0.00           C
ATOM   3006  HB1 LYS A 843      64.310  45.330  43.860  1.00  0.00           H
ATOM   3007  HB2 LYS A 843      63.010  44.020  43.860  1.00  0.00           H
ATOM   3008  CG  LYS A 843      62.960  45.210  42.120  1.00  0.00           C
ATOM   3009  HG1 LYS A 843      63.540  45.710  41.320  1.00  0.00           H
ATOM   3010  HG2 LYS A 843      62.480  46.070  42.650  1.00  0.00           H
ATOM   3011  CD  LYS A 843      61.910  44.260  41.440  1.00  0.00           C
ATOM   3012  HD1 LYS A 843      61.060  44.020  42.120  1.00  0.00           H
ATOM   3013  HD2 LYS A 843      62.380  43.280  41.220  1.00  0.00           H
ATOM   3014  CE  LYS A 843      61.590  44.930  40.120  1.00  0.00           C
ATOM   3015  HE1 LYS A 843      62.280  44.610  39.300  1.00  0.00           H
ATOM   3016  HE2 LYS A 843      61.470  46.020  40.370  1.00  0.00           H
ATOM   3017  NZ  LYS A 843      60.270  44.440  39.630  1.00  0.00           N
ATOM   3018  HZ1 LYS A 843      60.090  44.770  38.660  1.00  0.00           H
ATOM   3019  HZ2 LYS A 843      59.520  44.810  40.240  1.00  0.00           H
ATOM   3020  HZ3 LYS A 843      60.210  43.400  39.710  1.00  0.00           H
ATOM   3021  C   LYS A 843      65.470  43.970  41.370  1.00  0.00           C
ATOM   3022  O   LYS A 843      64.920  43.640  40.310  1.00  0.00           O
ATOM   3023  N   GLN A 844      66.640  44.690  41.450  1.00  0.00           N
ATOM   3024  HN  GLN A 844      66.970  45.060  42.310  1.00  0.00           H
ATOM   3025  CA  GLN A 844      67.350  45.050  40.240  1.00  0.00           C
ATOM   3026  HA  GLN A 844      66.660  44.970  39.400  1.00  0.00           H
ATOM   3027  CB  GLN A 844      68.000  46.470  40.440  1.00  0.00           C
ATOM   3028  HB1 GLN A 844      68.410  46.690  39.430  1.00  0.00           H
ATOM   3029  HB2 GLN A 844      68.890  46.320  41.080  1.00  0.00           H
ATOM   3030  CG  GLN A 844      66.990  47.590  40.960  1.00  0.00           C
ATOM   3031  HG1 GLN A 844      67.500  48.540  41.220  1.00  0.00           H
ATOM   3032  HG2 GLN A 844      66.530  47.180  41.880  1.00  0.00           H
ATOM   3033  CD  GLN A 844      65.910  47.960  39.880  1.00  0.00           C
ATOM   3034  OE1 GLN A 844      64.760  48.090  40.230  1.00  0.00           O
ATOM   3035  NE2 GLN A 844      66.250  48.300  38.610  1.00  0.00           N
ATOM   3036 HE21 GLN A 844      65.590  48.860  38.100  1.00  0.00           H
ATOM   3037 HE22 GLN A 844      67.170  48.190  38.240  1.00  0.00           H
ATOM   3038  C   GLN A 844      68.370  44.010  39.910  1.00  0.00           C
ATOM   3039  O   GLN A 844      69.220  44.220  39.010  1.00  0.00           O
ATOM   3040  N   PHE A 845      68.340  42.820  40.450  1.00  0.00           N
ATOM   3041  HN  PHE A 845      67.680  42.800  41.210  1.00  0.00           H
ATOM   3042  CA  PHE A 845      69.150  41.650  40.000  1.00  0.00           C
ATOM   3043  HA  PHE A 845      70.190  41.930  39.870  1.00  0.00           H
ATOM   3044  CB  PHE A 845      69.210  40.570  41.110  1.00  0.00           C
ATOM   3045  HB1 PHE A 845      68.300  39.940  41.090  1.00  0.00           H
ATOM   3046  HB2 PHE A 845      69.150  41.080  42.090  1.00  0.00           H
ATOM   3047  CG  PHE A 845      70.470  39.640  41.090  1.00  0.00           C
ATOM   3048  CD1 PHE A 845      70.400  38.490  40.270  1.00  0.00           C
ATOM   3049  HD1 PHE A 845      69.560  38.120  39.710  1.00  0.00           H
ATOM   3050  CE1 PHE A 845      71.620  37.780  40.150  1.00  0.00           C
ATOM   3051  HE1 PHE A 845      71.500  36.900  39.520  1.00  0.00           H
ATOM   3052  CZ  PHE A 845      72.780  38.100  40.860  1.00  0.00           C
ATOM   3053  HZ  PHE A 845      73.620  37.430  40.800  1.00  0.00           H
ATOM   3054  CD2 PHE A 845      71.600  40.050  41.780  1.00  0.00           C
ATOM   3055  HD2 PHE A 845      71.550  40.930  42.410  1.00  0.00           H
ATOM   3056  CE2 PHE A 845      72.770  39.250  41.640  1.00  0.00           C
ATOM   3057  HE2 PHE A 845      73.730  39.450  42.110  1.00  0.00           H
ATOM   3058  C   PHE A 845      68.640  41.230  38.680  1.00  0.00           C
ATOM   3059  O   PHE A 845      69.320  40.410  38.020  1.00  0.00           O
ATOM   3060  N   LYS A 846      67.350  41.630  38.330  1.00  0.00           N
ATOM   3061  HN  LYS A 846      66.720  42.070  38.960  1.00  0.00           H
ATOM   3062  CA  LYS A 846      66.730  41.110  37.110  1.00  0.00           C
ATOM   3063  HA  LYS A 846      66.590  40.060  37.350  1.00  0.00           H
ATOM   3064  CB  LYS A 846      65.290  41.680  36.890  1.00  0.00           C
ATOM   3065  HB1 LYS A 846      64.610  41.260  37.660  1.00  0.00           H
ATOM   3066  HB2 LYS A 846      64.830  41.270  35.980  1.00  0.00           H
ATOM   3067  CG  LYS A 846      65.230  43.180  36.800  1.00  0.00           C
ATOM   3068  HG1 LYS A 846      65.890  43.600  36.030  1.00  0.00           H
ATOM   3069  HG2 LYS A 846      65.510  43.570  37.800  1.00  0.00           H
ATOM   3070  CD  LYS A 846      63.770  43.700  36.560  1.00  0.00           C
ATOM   3071  HD1 LYS A 846      63.700  44.740  36.970  1.00  0.00           H
ATOM   3072  HD2 LYS A 846      63.060  43.270  37.310  1.00  0.00           H
ATOM   3073  CE  LYS A 846      63.220  43.420  35.180  1.00  0.00           C
ATOM   3074  HE1 LYS A 846      63.080  42.380  34.820  1.00  0.00           H
ATOM   3075  HE2 LYS A 846      63.980  43.790  34.460  1.00  0.00           H
ATOM   3076  NZ  LYS A 846      61.990  44.170  34.920  1.00  0.00           N
ATOM   3077  HZ1 LYS A 846      61.940  44.280  33.900  1.00  0.00           H
ATOM   3078  HZ2 LYS A 846      62.090  45.100  35.380  1.00  0.00           H
ATOM   3079  HZ3 LYS A 846      61.120  43.730  35.260  1.00  0.00           H
ATOM   3080  C   LYS A 846      67.450  41.390  35.800  1.00  0.00           C
ATOM   3081  O   LYS A 846      67.600  40.660  34.830  1.00  0.00           O
ATOM   3082  N   THR A 847      68.160  42.610  35.760  1.00  0.00           N
ATOM   3083  HN  THR A 847      68.290  43.190  36.570  1.00  0.00           H
ATOM   3084  CA  THR A 847      68.820  43.080  34.580  1.00  0.00           C
ATOM   3085  HA  THR A 847      68.450  42.500  33.740  1.00  0.00           H
ATOM   3086  CB  THR A 847      68.620  44.620  34.370  1.00  0.00           C
ATOM   3087  HB  THR A 847      69.440  45.070  33.780  1.00  0.00           H
ATOM   3088  OG1 THR A 847      68.500  45.380  35.580  1.00  0.00           O
ATOM   3089  HG1 THR A 847      68.160  46.240  35.320  1.00  0.00           H
ATOM   3090  CG2 THR A 847      67.270  44.850  33.600  1.00  0.00           C
ATOM   3091 HG21 THR A 847      67.120  44.150  32.760  1.00  0.00           H
ATOM   3092 HG22 THR A 847      67.200  45.780  33.010  1.00  0.00           H
ATOM   3093 HG23 THR A 847      66.300  44.840  34.160  1.00  0.00           H
ATOM   3094  C   THR A 847      70.290  42.680  34.490  1.00  0.00           C
ATOM   3095  O   THR A 847      71.030  43.070  33.670  1.00  0.00           O
ATOM   3096  N   LYS A 848      70.710  41.870  35.460  1.00  0.00           N
ATOM   3097  HN  LYS A 848      70.110  41.550  36.180  1.00  0.00           H
ATOM   3098  CA  LYS A 848      72.130  41.550  35.510  1.00  0.00           C
ATOM   3099  HA  LYS A 848      72.730  42.420  35.270  1.00  0.00           H
ATOM   3100  CB  LYS A 848      72.390  41.220  36.980  1.00  0.00           C
ATOM   3101  HB1 LYS A 848      73.440  40.870  37.110  1.00  0.00           H
ATOM   3102  HB2 LYS A 848      71.820  40.330  37.330  1.00  0.00           H
ATOM   3103  CG  LYS A 848      72.120  42.390  37.950  1.00  0.00           C
ATOM   3104  HG1 LYS A 848      72.490  41.950  38.900  1.00  0.00           H
ATOM   3105  HG2 LYS A 848      71.050  42.710  37.980  1.00  0.00           H
ATOM   3106  CD  LYS A 848      73.090  43.630  37.730  1.00  0.00           C
ATOM   3107  HD1 LYS A 848      72.760  44.030  36.740  1.00  0.00           H
ATOM   3108  HD2 LYS A 848      74.120  43.210  37.580  1.00  0.00           H
ATOM   3109  CE  LYS A 848      73.140  44.680  38.820  1.00  0.00           C
ATOM   3110  HE1 LYS A 848      73.890  45.470  38.630  1.00  0.00           H
ATOM   3111  HE2 LYS A 848      73.370  44.220  39.810  1.00  0.00           H
ATOM   3112  NZ  LYS A 848      71.840  45.310  38.940  1.00  0.00           N
ATOM   3113  HZ1 LYS A 848      71.040  44.640  38.930  1.00  0.00           H
ATOM   3114  HZ2 LYS A 848      71.700  45.930  38.120  1.00  0.00           H
ATOM   3115  HZ3 LYS A 848      71.800  45.860  39.820  1.00  0.00           H
ATOM   3116  C   LYS A 848      72.540  40.420  34.620  1.00  0.00           C
ATOM   3117  O   LYS A 848      71.700  39.760  33.960  1.00  0.00           O
ATOM   3118  N   ARG A 849      73.890  40.180  34.430  1.00  0.00           N
ATOM   3119  HN  ARG A 849      74.570  40.740  34.900  1.00  0.00           H
ATOM   3120  CA  ARG A 849      74.380  39.070  33.630  1.00  0.00           C
ATOM   3121  HA  ARG A 849      73.760  38.700  32.830  1.00  0.00           H
ATOM   3122  CB  ARG A 849      75.590  39.540  32.850  1.00  0.00           C
ATOM   3123  HB1 ARG A 849      75.780  38.780  32.060  1.00  0.00           H
ATOM   3124  HB2 ARG A 849      76.460  39.620  33.520  1.00  0.00           H
ATOM   3125  CG  ARG A 849      75.520  40.940  32.170  1.00  0.00           C
ATOM   3126  HG1 ARG A 849      76.440  41.180  31.590  1.00  0.00           H
ATOM   3127  HG2 ARG A 849      75.360  41.730  32.930  1.00  0.00           H
ATOM   3128  CD  ARG A 849      74.230  41.060  31.220  1.00  0.00           C
ATOM   3129  HD1 ARG A 849      73.330  41.110  31.870  1.00  0.00           H
ATOM   3130  HD2 ARG A 849      74.100  40.260  30.460  1.00  0.00           H
ATOM   3131  NE  ARG A 849      74.380  42.340  30.400  1.00  0.00           N
ATOM   3132  HE  ARG A 849      75.260  42.820  30.410  1.00  0.00           H
ATOM   3133  CZ  ARG A 849      73.620  42.740  29.380  1.00  0.00           C
ATOM   3134  NH1 ARG A 849      73.870  43.740  28.550  1.00  0.00           N
ATOM   3135 HH11 ARG A 849      74.730  44.230  28.600  1.00  0.00           H
ATOM   3136 HH12 ARG A 849      73.110  44.100  28.010  1.00  0.00           H
ATOM   3137  NH2 ARG A 849      72.570  42.000  29.120  1.00  0.00           N
ATOM   3138 HH21 ARG A 849      72.160  41.440  29.850  1.00  0.00           H
ATOM   3139 HH22 ARG A 849      71.860  42.410  28.540  1.00  0.00           H
ATOM   3140  C   ARG A 849      74.710  37.860  34.490  1.00  0.00           C
ATOM   3141  O   ARG A 849      75.260  36.770  34.120  1.00  0.00           O
ATOM   3142  N   TYR A 850      74.470  37.980  35.760  1.00  0.00           N
ATOM   3143  HN  TYR A 850      74.220  38.900  36.060  1.00  0.00           H
ATOM   3144  CA  TYR A 850      74.730  36.970  36.810  1.00  0.00           C
ATOM   3145  HA  TYR A 850      75.650  36.450  36.580  1.00  0.00           H
ATOM   3146  CB  TYR A 850      75.040  37.690  38.210  1.00  0.00           C
ATOM   3147  HB1 TYR A 850      75.270  37.020  39.060  1.00  0.00           H
ATOM   3148  HB2 TYR A 850      74.110  38.240  38.510  1.00  0.00           H
ATOM   3149  CG  TYR A 850      76.120  38.710  38.120  1.00  0.00           C
ATOM   3150  CD1 TYR A 850      77.270  38.500  37.310  1.00  0.00           C
ATOM   3151  HD1 TYR A 850      77.390  37.590  36.750  1.00  0.00           H
ATOM   3152  CE1 TYR A 850      78.280  39.490  37.250  1.00  0.00           C
ATOM   3153  HE1 TYR A 850      79.050  39.310  36.530  1.00  0.00           H
ATOM   3154  CZ  TYR A 850      78.070  40.720  37.890  1.00  0.00           C
ATOM   3155  OH  TYR A 850      78.930  41.780  37.550  1.00  0.00           O
ATOM   3156  HH  TYR A 850      78.420  42.590  37.630  1.00  0.00           H
ATOM   3157  CD2 TYR A 850      76.030  39.890  38.870  1.00  0.00           C
ATOM   3158  HD2 TYR A 850      75.120  40.120  39.410  1.00  0.00           H
ATOM   3159  CE2 TYR A 850      76.900  40.920  38.600  1.00  0.00           C
ATOM   3160  HE2 TYR A 850      76.900  41.840  39.160  1.00  0.00           H
ATOM   3161  C   TYR A 850      73.710  35.890  36.930  1.00  0.00           C
ATOM   3162  O   TYR A 850      72.430  36.110  36.750  1.00  0.00           O
ATOM   3163  N   PHE A 851      74.100  34.650  37.230  1.00  0.00           N
ATOM   3164  HN  PHE A 851      75.080  34.500  37.340  1.00  0.00           H
ATOM   3165  CA  PHE A 851      73.260  33.470  37.430  1.00  0.00           C
ATOM   3166  HA  PHE A 851      73.990  32.690  37.570  1.00  0.00           H
ATOM   3167  CB  PHE A 851      72.460  33.490  38.760  1.00  0.00           C
ATOM   3168  HB1 PHE A 851      72.010  32.480  38.850  1.00  0.00           H
ATOM   3169  HB2 PHE A 851      71.690  34.280  38.670  1.00  0.00           H
ATOM   3170  CG  PHE A 851      73.190  33.660  40.060  1.00  0.00           C
ATOM   3171  CD1 PHE A 851      74.570  33.540  40.260  1.00  0.00           C
ATOM   3172  HD1 PHE A 851      75.260  33.160  39.530  1.00  0.00           H
ATOM   3173  CE1 PHE A 851      75.150  33.910  41.490  1.00  0.00           C
ATOM   3174  HE1 PHE A 851      76.150  33.610  41.740  1.00  0.00           H
ATOM   3175  CZ  PHE A 851      74.370  34.550  42.470  1.00  0.00           C
ATOM   3176  HZ  PHE A 851      74.930  34.720  43.380  1.00  0.00           H
ATOM   3177  CD2 PHE A 851      72.420  34.160  41.190  1.00  0.00           C
ATOM   3178  HD2 PHE A 851      71.350  34.030  41.140  1.00  0.00           H
ATOM   3179  CE2 PHE A 851      73.000  34.640  42.340  1.00  0.00           C
ATOM   3180  HE2 PHE A 851      72.450  35.170  43.100  1.00  0.00           H
ATOM   3181  C   PHE A 851      72.480  32.850  36.230  1.00  0.00           C
ATOM   3182  O   PHE A 851      72.300  33.570  35.240  1.00  0.00           O
ATOM   3183  N   PRO A 852      72.080  31.560  36.210  1.00  0.00           N
ATOM   3184  CD  PRO A 852      72.490  30.410  37.020  1.00  0.00           C
ATOM   3185  HD1 PRO A 852      72.180  30.620  38.070  1.00  0.00           H
ATOM   3186  HD2 PRO A 852      73.600  30.370  37.010  1.00  0.00           H
ATOM   3187  CA  PRO A 852      71.080  31.240  35.220  1.00  0.00           C
ATOM   3188  HA  PRO A 852      71.570  31.310  34.270  1.00  0.00           H
ATOM   3189  CB  PRO A 852      70.720  29.780  35.540  1.00  0.00           C
ATOM   3190  HB1 PRO A 852      70.600  29.130  34.660  1.00  0.00           H
ATOM   3191  HB2 PRO A 852      69.780  29.710  36.130  1.00  0.00           H
ATOM   3192  CG  PRO A 852      71.870  29.260  36.400  1.00  0.00           C
ATOM   3193  HG1 PRO A 852      71.680  28.520  37.200  1.00  0.00           H
ATOM   3194  HG2 PRO A 852      72.650  28.740  35.810  1.00  0.00           H
ATOM   3195  C   PRO A 852      69.780  32.020  35.120  1.00  0.00           C
ATOM   3196  O   PRO A 852      69.370  32.690  36.060  1.00  0.00           O
ATOM   3197  N   THR A 853      69.150  31.950  33.930  1.00  0.00           N
ATOM   3198  HN  THR A 853      69.410  31.320  33.210  1.00  0.00           H
ATOM   3199  CA  THR A 853      68.040  32.880  33.630  1.00  0.00           C
ATOM   3200  HA  THR A 853      68.300  33.880  33.990  1.00  0.00           H
ATOM   3201  CB  THR A 853      67.660  32.930  32.180  1.00  0.00           C
ATOM   3202  HB  THR A 853      66.600  33.200  31.960  1.00  0.00           H
ATOM   3203  OG1 THR A 853      67.920  31.710  31.480  1.00  0.00           O
ATOM   3204  HG1 THR A 853      67.740  31.800  30.540  1.00  0.00           H
ATOM   3205  CG2 THR A 853      68.500  33.920  31.440  1.00  0.00           C
ATOM   3206 HG21 THR A 853      68.590  34.870  32.030  1.00  0.00           H
ATOM   3207 HG22 THR A 853      67.900  34.260  30.560  1.00  0.00           H
ATOM   3208 HG23 THR A 853      69.520  33.590  31.120  1.00  0.00           H
ATOM   3209  C   THR A 853      66.800  32.720  34.500  1.00  0.00           C
ATOM   3210  O   THR A 853      66.210  33.750  34.930  1.00  0.00           O
ATOM   3211  N   LYS A 854      66.340  31.460  34.810  1.00  0.00           N
ATOM   3212  HN  LYS A 854      66.660  30.640  34.360  1.00  0.00           H
ATOM   3213  CA  LYS A 854      65.220  31.180  35.730  1.00  0.00           C
ATOM   3214  HA  LYS A 854      64.350  31.760  35.480  1.00  0.00           H
ATOM   3215  CB  LYS A 854      64.890  29.690  35.530  1.00  0.00           C
ATOM   3216  HB1 LYS A 854      63.930  29.610  36.080  1.00  0.00           H
ATOM   3217  HB2 LYS A 854      65.710  28.980  35.800  1.00  0.00           H
ATOM   3218  CG  LYS A 854      64.580  29.230  34.080  1.00  0.00           C
ATOM   3219  HG1 LYS A 854      64.190  28.200  34.020  1.00  0.00           H
ATOM   3220  HG2 LYS A 854      65.480  29.150  33.420  1.00  0.00           H
ATOM   3221  CD  LYS A 854      63.560  30.090  33.310  1.00  0.00           C
ATOM   3222  HD1 LYS A 854      63.900  31.160  33.290  1.00  0.00           H
ATOM   3223  HD2 LYS A 854      62.630  29.960  33.900  1.00  0.00           H
ATOM   3224  CE  LYS A 854      63.360  29.590  31.880  1.00  0.00           C
ATOM   3225  HE1 LYS A 854      63.300  28.480  31.940  1.00  0.00           H
ATOM   3226  HE2 LYS A 854      64.180  29.860  31.180  1.00  0.00           H
ATOM   3227  NZ  LYS A 854      62.160  30.190  31.330  1.00  0.00           N
ATOM   3228  HZ1 LYS A 854      62.070  29.910  30.330  1.00  0.00           H
ATOM   3229  HZ2 LYS A 854      62.260  31.210  31.500  1.00  0.00           H
ATOM   3230  HZ3 LYS A 854      61.280  29.950  31.830  1.00  0.00           H
ATOM   3231  C   LYS A 854      65.550  31.570  37.150  1.00  0.00           C
ATOM   3232  O   LYS A 854      64.710  32.180  37.810  1.00  0.00           O
ATOM   3233  N   VAL A 855      66.780  31.300  37.570  1.00  0.00           N
ATOM   3234  HN  VAL A 855      67.370  30.810  36.920  1.00  0.00           H
ATOM   3235  CA  VAL A 855      67.370  31.590  38.870  1.00  0.00           C
ATOM   3236  HA  VAL A 855      66.720  31.190  39.640  1.00  0.00           H
ATOM   3237  CB  VAL A 855      68.740  30.920  38.980  1.00  0.00           C
ATOM   3238  HB  VAL A 855      69.400  31.340  38.190  1.00  0.00           H
ATOM   3239  CG1 VAL A 855      69.350  31.320  40.370  1.00  0.00           C
ATOM   3240 HG11 VAL A 855      68.650  31.220  41.220  1.00  0.00           H
ATOM   3241 HG12 VAL A 855      69.850  32.300  40.260  1.00  0.00           H
ATOM   3242 HG13 VAL A 855      70.090  30.500  40.500  1.00  0.00           H
ATOM   3243  CG2 VAL A 855      68.540  29.390  38.820  1.00  0.00           C
ATOM   3244 HG21 VAL A 855      68.130  29.010  37.860  1.00  0.00           H
ATOM   3245 HG22 VAL A 855      67.960  28.910  39.630  1.00  0.00           H
ATOM   3246 HG23 VAL A 855      69.520  28.860  38.870  1.00  0.00           H
ATOM   3247  C   VAL A 855      67.420  33.070  39.060  1.00  0.00           C
ATOM   3248  O   VAL A 855      66.990  33.520  40.110  1.00  0.00           O
ATOM   3249  N   ARG A 856      67.890  33.800  38.050  1.00  0.00           N
ATOM   3250  HN  ARG A 856      68.230  33.310  37.250  1.00  0.00           H
ATOM   3251  CA  ARG A 856      67.930  35.240  37.910  1.00  0.00           C
ATOM   3252  HA  ARG A 856      68.520  35.540  38.770  1.00  0.00           H
ATOM   3253  CB  ARG A 856      68.610  35.610  36.640  1.00  0.00           C
ATOM   3254  HB1 ARG A 856      68.130  35.170  35.740  1.00  0.00           H
ATOM   3255  HB2 ARG A 856      69.610  35.110  36.710  1.00  0.00           H
ATOM   3256  CG  ARG A 856      68.780  37.110  36.470  1.00  0.00           C
ATOM   3257  HG1 ARG A 856      69.400  37.500  37.310  1.00  0.00           H
ATOM   3258  HG2 ARG A 856      67.810  37.650  36.460  1.00  0.00           H
ATOM   3259  CD  ARG A 856      69.400  37.630  35.150  1.00  0.00           C
ATOM   3260  HD1 ARG A 856      69.890  38.620  35.220  1.00  0.00           H
ATOM   3261  HD2 ARG A 856      68.560  37.640  34.400  1.00  0.00           H
ATOM   3262  NE  ARG A 856      70.460  36.660  34.820  1.00  0.00           N
ATOM   3263  HE  ARG A 856      70.960  36.230  35.570  1.00  0.00           H
ATOM   3264  CZ  ARG A 856      71.160  36.560  33.750  1.00  0.00           C
ATOM   3265  NH1 ARG A 856      71.040  37.330  32.640  1.00  0.00           N
ATOM   3266 HH11 ARG A 856      70.500  38.170  32.730  1.00  0.00           H
ATOM   3267 HH12 ARG A 856      71.210  36.900  31.750  1.00  0.00           H
ATOM   3268  NH2 ARG A 856      71.930  35.580  33.430  1.00  0.00           N
ATOM   3269 HH21 ARG A 856      72.400  35.550  32.550  1.00  0.00           H
ATOM   3270 HH22 ARG A 856      72.000  34.780  34.030  1.00  0.00           H
ATOM   3271  C   ARG A 856      66.530  35.860  37.940  1.00  0.00           C
ATOM   3272  O   ARG A 856      66.310  36.760  38.730  1.00  0.00           O
ATOM   3273  N   SER A 857      65.570  35.270  37.230  1.00  0.00           N
ATOM   3274  HN  SER A 857      65.890  34.670  36.500  1.00  0.00           H
ATOM   3275  CA  SER A 857      64.120  35.660  37.300  1.00  0.00           C
ATOM   3276  HA  SER A 857      64.040  36.720  37.160  1.00  0.00           H
ATOM   3277  CB  SER A 857      63.270  34.870  36.270  1.00  0.00           C
ATOM   3278  HB1 SER A 857      62.180  35.050  36.280  1.00  0.00           H
ATOM   3279  HB2 SER A 857      63.180  33.780  36.470  1.00  0.00           H
ATOM   3280  OG  SER A 857      63.760  35.140  34.940  1.00  0.00           O
ATOM   3281  HG1 SER A 857      64.610  34.680  34.920  1.00  0.00           H
ATOM   3282  C   SER A 857      63.520  35.530  38.650  1.00  0.00           C
ATOM   3283  O   SER A 857      62.860  36.390  39.200  1.00  0.00           O
ATOM   3284  N   THR A 858      63.750  34.430  39.410  1.00  0.00           N
ATOM   3285  HN  THR A 858      64.260  33.690  38.980  1.00  0.00           H
ATOM   3286  CA  THR A 858      63.210  34.200  40.750  1.00  0.00           C
ATOM   3287  HA  THR A 858      62.140  34.140  40.660  1.00  0.00           H
ATOM   3288  CB  THR A 858      63.580  32.810  41.160  1.00  0.00           C
ATOM   3289  HB  THR A 858      64.670  32.660  41.070  1.00  0.00           H
ATOM   3290  OG1 THR A 858      63.000  31.810  40.290  1.00  0.00           O
ATOM   3291  HG1 THR A 858      63.460  32.040  39.470  1.00  0.00           H
ATOM   3292  CG2 THR A 858      63.060  32.440  42.570  1.00  0.00           C
ATOM   3293 HG21 THR A 858      63.550  33.030  43.370  1.00  0.00           H
ATOM   3294 HG22 THR A 858      63.290  31.390  42.830  1.00  0.00           H
ATOM   3295 HG23 THR A 858      61.950  32.580  42.580  1.00  0.00           H
ATOM   3296  C   THR A 858      63.730  35.100  41.760  1.00  0.00           C
ATOM   3297  O   THR A 858      62.970  35.760  42.530  1.00  0.00           O
ATOM   3298  N   ILE A 859      65.010  35.310  41.810  1.00  0.00           N
ATOM   3299  HN  ILE A 859      65.510  34.930  41.020  1.00  0.00           H
ATOM   3300  CA  ILE A 859      65.630  36.230  42.700  1.00  0.00           C
ATOM   3301  HA  ILE A 859      65.390  36.050  43.740  1.00  0.00           H
ATOM   3302  CB  ILE A 859      67.200  36.170  42.510  1.00  0.00           C
ATOM   3303  HB  ILE A 859      67.390  36.010  41.420  1.00  0.00           H
ATOM   3304  CG2 ILE A 859      67.870  37.520  42.870  1.00  0.00           C
ATOM   3305 HG21 ILE A 859      67.620  37.750  43.920  1.00  0.00           H
ATOM   3306 HG22 ILE A 859      67.550  38.340  42.170  1.00  0.00           H
ATOM   3307 HG23 ILE A 859      68.970  37.400  42.910  1.00  0.00           H
ATOM   3308  CG1 ILE A 859      67.750  35.100  43.470  1.00  0.00           C
ATOM   3309 HG11 ILE A 859      67.040  34.260  43.310  1.00  0.00           H
ATOM   3310 HG12 ILE A 859      67.770  35.350  44.550  1.00  0.00           H
ATOM   3311  CD  ILE A 859      69.140  34.580  43.140  1.00  0.00           C
ATOM   3312  HD1 ILE A 859      69.900  35.320  43.490  1.00  0.00           H
ATOM   3313  HD2 ILE A 859      69.300  34.460  42.040  1.00  0.00           H
ATOM   3314  HD3 ILE A 859      69.320  33.650  43.700  1.00  0.00           H
ATOM   3315  C   ILE A 859      65.050  37.630  42.580  1.00  0.00           C
ATOM   3316  O   ILE A 859      64.750  38.290  43.560  1.00  0.00           O
ATOM   3317  N   SER A 860      64.740  38.160  41.430  1.00  0.00           N
ATOM   3318  HN  SER A 860      64.970  37.650  40.610  1.00  0.00           H
ATOM   3319  CA  SER A 860      64.130  39.430  41.340  1.00  0.00           C
ATOM   3320  HA  SER A 860      64.770  40.060  41.960  1.00  0.00           H
ATOM   3321  CB  SER A 860      64.050  40.140  39.930  1.00  0.00           C
ATOM   3322  HB1 SER A 860      63.520  39.530  39.170  1.00  0.00           H
ATOM   3323  HB2 SER A 860      65.080  40.430  39.660  1.00  0.00           H
ATOM   3324  OG  SER A 860      63.520  41.470  40.010  1.00  0.00           O
ATOM   3325  HG1 SER A 860      64.210  42.120  40.010  1.00  0.00           H
ATOM   3326  C   SER A 860      62.690  39.520  42.020  1.00  0.00           C
ATOM   3327  O   SER A 860      62.340  40.550  42.550  1.00  0.00           O
ATOM   3328  N   ASP A 861      61.940  38.430  42.110  1.00  0.00           N
ATOM   3329  HN  ASP A 861      62.270  37.580  41.710  1.00  0.00           H
ATOM   3330  CA  ASP A 861      60.590  38.510  42.660  1.00  0.00           C
ATOM   3331  HA  ASP A 861      60.150  39.470  42.810  1.00  0.00           H
ATOM   3332  CB  ASP A 861      59.720  37.540  41.690  1.00  0.00           C
ATOM   3333  HB1 ASP A 861      58.810  37.090  42.160  1.00  0.00           H
ATOM   3334  HB2 ASP A 861      60.410  36.750  41.330  1.00  0.00           H
ATOM   3335  CG  ASP A 861      59.190  38.340  40.460  1.00  0.00           C
ATOM   3336  OD1 ASP A 861      59.290  39.630  40.520  1.00  0.00           O
ATOM   3337  OD2 ASP A 861      58.660  37.800  39.500  1.00  0.00           O
ATOM   3338  C   ASP A 861      60.450  37.980  44.070  1.00  0.00           C
ATOM   3339  O   ASP A 861      59.530  38.210  44.880  1.00  0.00           O
ATOM   3340  N   PHE A 862      61.500  37.240  44.530  1.00  0.00           N
ATOM   3341  HN  PHE A 862      62.200  36.960  43.880  1.00  0.00           H
ATOM   3342  CA  PHE A 862      61.700  36.740  45.860  1.00  0.00           C
ATOM   3343  HA  PHE A 862      60.740  36.750  46.350  1.00  0.00           H
ATOM   3344  CB  PHE A 862      62.410  35.360  45.810  1.00  0.00           C
ATOM   3345  HB1 PHE A 862      62.890  35.010  46.750  1.00  0.00           H
ATOM   3346  HB2 PHE A 862      63.100  35.330  44.940  1.00  0.00           H
ATOM   3347  CG  PHE A 862      61.460  34.200  45.580  1.00  0.00           C
ATOM   3348  CD1 PHE A 862      61.950  32.930  46.020  1.00  0.00           C
ATOM   3349  HD1 PHE A 862      62.960  32.790  46.390  1.00  0.00           H
ATOM   3350  CE1 PHE A 862      61.030  31.890  45.930  1.00  0.00           C
ATOM   3351  HE1 PHE A 862      61.370  30.900  46.190  1.00  0.00           H
ATOM   3352  CZ  PHE A 862      59.700  32.020  45.510  1.00  0.00           C
ATOM   3353  HZ  PHE A 862      59.140  31.110  45.290  1.00  0.00           H
ATOM   3354  CD2 PHE A 862      60.130  34.400  45.110  1.00  0.00           C
ATOM   3355  HD2 PHE A 862      59.730  35.370  44.870  1.00  0.00           H
ATOM   3356  CE2 PHE A 862      59.240  33.270  44.970  1.00  0.00           C
ATOM   3357  HE2 PHE A 862      58.210  33.400  44.680  1.00  0.00           H
ATOM   3358  C   PHE A 862      62.510  37.750  46.720  1.00  0.00           C
ATOM   3359  O   PHE A 862      62.690  37.570  47.930  1.00  0.00           O
ATOM   3360  N   ALA A 863      62.910  38.910  46.120  1.00  0.00           N
ATOM   3361  HN  ALA A 863      62.810  38.880  45.130  1.00  0.00           H
ATOM   3362  CA  ALA A 863      63.600  39.980  46.700  1.00  0.00           C
ATOM   3363  HA  ALA A 863      64.650  39.790  46.590  1.00  0.00           H
ATOM   3364  CB  ALA A 863      63.480  41.260  45.870  1.00  0.00           C
ATOM   3365  HB1 ALA A 863      63.990  40.980  44.920  1.00  0.00           H
ATOM   3366  HB2 ALA A 863      63.810  42.190  46.400  1.00  0.00           H
ATOM   3367  HB3 ALA A 863      62.450  41.410  45.510  1.00  0.00           H
ATOM   3368  C   ALA A 863      63.370  40.210  48.240  1.00  0.00           C
ATOM   3369  O   ALA A 863      64.360  40.220  48.970  1.00  0.00           O
ATOM   3370  N   VAL A 864      62.160  40.530  48.690  1.00  0.00           N
ATOM   3371  HN  VAL A 864      61.390  40.590  48.050  1.00  0.00           H
ATOM   3372  CA  VAL A 864      61.870  40.880  50.100  1.00  0.00           C
ATOM   3373  HA  VAL A 864      62.600  41.570  50.490  1.00  0.00           H
ATOM   3374  CB  VAL A 864      60.460  41.380  50.240  1.00  0.00           C
ATOM   3375  HB  VAL A 864      59.630  40.760  49.840  1.00  0.00           H
ATOM   3376  CG1 VAL A 864      60.200  41.660  51.820  1.00  0.00           C
ATOM   3377 HG11 VAL A 864      60.150  40.760  52.460  1.00  0.00           H
ATOM   3378 HG12 VAL A 864      59.250  42.260  51.860  1.00  0.00           H
ATOM   3379 HG13 VAL A 864      61.030  42.300  52.180  1.00  0.00           H
ATOM   3380  CG2 VAL A 864      60.310  42.590  49.450  1.00  0.00           C
ATOM   3381 HG21 VAL A 864      61.180  43.280  49.590  1.00  0.00           H
ATOM   3382 HG22 VAL A 864      59.480  43.240  49.790  1.00  0.00           H
ATOM   3383 HG23 VAL A 864      60.210  42.430  48.360  1.00  0.00           H
ATOM   3384  C   VAL A 864      61.940  39.650  50.900  1.00  0.00           C
ATOM   3385  O   VAL A 864      62.480  39.640  52.010  1.00  0.00           O
ATOM   3386  N   PHE A 865      61.430  38.530  50.460  1.00  0.00           N
ATOM   3387  HN  PHE A 865      61.110  38.480  49.520  1.00  0.00           H
ATOM   3388  CA  PHE A 865      61.510  37.280  51.170  1.00  0.00           C
ATOM   3389  HA  PHE A 865      61.060  37.470  52.130  1.00  0.00           H
ATOM   3390  CB  PHE A 865      60.650  36.250  50.400  1.00  0.00           C
ATOM   3391  HB1 PHE A 865      61.000  36.270  49.350  1.00  0.00           H
ATOM   3392  HB2 PHE A 865      59.600  36.590  50.310  1.00  0.00           H
ATOM   3393  CG  PHE A 865      60.710  34.780  50.890  1.00  0.00           C
ATOM   3394  CD1 PHE A 865      60.400  34.610  52.210  1.00  0.00           C
ATOM   3395  HD1 PHE A 865      60.080  35.390  52.890  1.00  0.00           H
ATOM   3396  CE1 PHE A 865      60.540  33.350  52.790  1.00  0.00           C
ATOM   3397  HE1 PHE A 865      60.490  33.270  53.870  1.00  0.00           H
ATOM   3398  CZ  PHE A 865      60.840  32.200  52.080  1.00  0.00           C
ATOM   3399  HZ  PHE A 865      61.070  31.250  52.540  1.00  0.00           H
ATOM   3400  CD2 PHE A 865      60.990  33.650  50.060  1.00  0.00           C
ATOM   3401  HD2 PHE A 865      61.230  33.740  49.010  1.00  0.00           H
ATOM   3402  CE2 PHE A 865      61.160  32.420  50.710  1.00  0.00           C
ATOM   3403  HE2 PHE A 865      61.440  31.600  50.060  1.00  0.00           H
ATOM   3404  C   PHE A 865      62.850  36.750  51.490  1.00  0.00           C
ATOM   3405  O   PHE A 865      63.100  36.290  52.610  1.00  0.00           O
ATOM   3406  N   LEU A 866      63.830  36.880  50.550  1.00  0.00           N
ATOM   3407  HN  LEU A 866      63.600  37.120  49.600  1.00  0.00           H
ATOM   3408  CA  LEU A 866      65.260  36.560  50.680  1.00  0.00           C
ATOM   3409  HA  LEU A 866      65.340  35.540  51.000  1.00  0.00           H
ATOM   3410  CB  LEU A 866      66.040  36.750  49.260  1.00  0.00           C
ATOM   3411  HB1 LEU A 866      67.140  36.760  49.360  1.00  0.00           H
ATOM   3412  HB2 LEU A 866      65.700  37.680  48.760  1.00  0.00           H
ATOM   3413  CG  LEU A 866      65.610  35.640  48.260  1.00  0.00           C
ATOM   3414  HG  LEU A 866      64.500  35.590  48.210  1.00  0.00           H
ATOM   3415  CD1 LEU A 866      65.940  36.120  46.800  1.00  0.00           C
ATOM   3416 HD11 LEU A 866      65.670  37.190  46.700  1.00  0.00           H
ATOM   3417 HD12 LEU A 866      65.290  35.530  46.120  1.00  0.00           H
ATOM   3418 HD13 LEU A 866      67.000  35.940  46.540  1.00  0.00           H
ATOM   3419  CD2 LEU A 866      66.290  34.300  48.540  1.00  0.00           C
ATOM   3420 HD21 LEU A 866      65.760  33.470  48.010  1.00  0.00           H
ATOM   3421 HD22 LEU A 866      66.300  34.120  49.640  1.00  0.00           H
ATOM   3422 HD23 LEU A 866      67.310  34.440  48.150  1.00  0.00           H
ATOM   3423  C   LEU A 866      65.960  37.420  51.690  1.00  0.00           C
ATOM   3424  O   LEU A 866      66.730  36.960  52.560  1.00  0.00           O
ATOM   3425  N   THR A 867      65.550  38.710  51.730  1.00  0.00           N
ATOM   3426  HN  THR A 867      64.900  38.940  51.000  1.00  0.00           H
ATOM   3427  CA  THR A 867      66.010  39.700  52.670  1.00  0.00           C
ATOM   3428  HA  THR A 867      67.060  39.500  52.580  1.00  0.00           H
ATOM   3429  CB  THR A 867      65.670  41.110  52.300  1.00  0.00           C
ATOM   3430  HB  THR A 867      64.560  41.150  52.210  1.00  0.00           H
ATOM   3431  OG1 THR A 867      66.150  41.470  51.000  1.00  0.00           O
ATOM   3432  HG1 THR A 867      65.640  40.890  50.430  1.00  0.00           H
ATOM   3433  CG2 THR A 867      66.050  42.090  53.370  1.00  0.00           C
ATOM   3434 HG21 THR A 867      67.010  41.960  53.920  1.00  0.00           H
ATOM   3435 HG22 THR A 867      65.220  42.090  54.110  1.00  0.00           H
ATOM   3436 HG23 THR A 867      66.130  43.110  52.940  1.00  0.00           H
ATOM   3437  C   THR A 867      65.580  39.330  54.000  1.00  0.00           C
ATOM   3438  O   THR A 867      66.410  39.250  54.850  1.00  0.00           O
ATOM   3439  N   ILE A 868      64.320  38.960  54.320  1.00  0.00           N
ATOM   3440  HN  ILE A 868      63.630  38.970  53.610  1.00  0.00           H
ATOM   3441  CA  ILE A 868      63.830  38.460  55.620  1.00  0.00           C
ATOM   3442  HA  ILE A 868      64.010  39.190  56.380  1.00  0.00           H
ATOM   3443  CB  ILE A 868      62.280  38.240  55.610  1.00  0.00           C
ATOM   3444  HB  ILE A 868      62.080  37.380  54.930  1.00  0.00           H
ATOM   3445  CG2 ILE A 868      62.060  38.090  57.150  1.00  0.00           C
ATOM   3446 HG21 ILE A 868      62.210  37.010  57.380  1.00  0.00           H
ATOM   3447 HG22 ILE A 868      61.010  38.240  57.490  1.00  0.00           H
ATOM   3448 HG23 ILE A 868      62.680  38.670  57.850  1.00  0.00           H
ATOM   3449  CG1 ILE A 868      61.540  39.520  55.010  1.00  0.00           C
ATOM   3450 HG11 ILE A 868      61.370  39.290  53.930  1.00  0.00           H
ATOM   3451 HG12 ILE A 868      62.190  40.430  55.110  1.00  0.00           H
ATOM   3452  CD  ILE A 868      60.210  39.820  55.700  1.00  0.00           C
ATOM   3453  HD1 ILE A 868      60.180  40.160  56.760  1.00  0.00           H
ATOM   3454  HD2 ILE A 868      59.610  38.890  55.750  1.00  0.00           H
ATOM   3455  HD3 ILE A 868      59.580  40.540  55.140  1.00  0.00           H
ATOM   3456  C   ILE A 868      64.600  37.120  55.940  1.00  0.00           C
ATOM   3457  O   ILE A 868      64.990  37.020  57.080  1.00  0.00           O
ATOM   3458  N   VAL A 869      64.780  36.170  55.040  1.00  0.00           N
ATOM   3459  HN  VAL A 869      64.380  36.210  54.130  1.00  0.00           H
ATOM   3460  CA  VAL A 869      65.420  34.900  55.320  1.00  0.00           C
ATOM   3461  HA  VAL A 869      64.920  34.580  56.220  1.00  0.00           H
ATOM   3462  CB  VAL A 869      65.170  33.900  54.150  1.00  0.00           C
ATOM   3463  HB  VAL A 869      65.060  34.430  53.180  1.00  0.00           H
ATOM   3464  CG1 VAL A 869      66.160  32.790  54.160  1.00  0.00           C
ATOM   3465 HG11 VAL A 869      66.460  32.580  55.220  1.00  0.00           H
ATOM   3466 HG12 VAL A 869      67.120  33.120  53.690  1.00  0.00           H
ATOM   3467 HG13 VAL A 869      65.790  31.910  53.620  1.00  0.00           H
ATOM   3468  CG2 VAL A 869      63.710  33.300  54.370  1.00  0.00           C
ATOM   3469 HG21 VAL A 869      63.620  32.570  53.540  1.00  0.00           H
ATOM   3470 HG22 VAL A 869      62.930  34.080  54.220  1.00  0.00           H
ATOM   3471 HG23 VAL A 869      63.620  32.870  55.390  1.00  0.00           H
ATOM   3472  C   VAL A 869      66.920  35.110  55.730  1.00  0.00           C
ATOM   3473  O   VAL A 869      67.420  34.480  56.710  1.00  0.00           O
ATOM   3474  N   ILE A 870      67.600  36.100  55.080  1.00  0.00           N
ATOM   3475  HN  ILE A 870      67.190  36.530  54.280  1.00  0.00           H
ATOM   3476  CA  ILE A 870      68.900  36.590  55.590  1.00  0.00           C
ATOM   3477  HA  ILE A 870      69.580  35.750  55.690  1.00  0.00           H
ATOM   3478  CB  ILE A 870      69.550  37.410  54.520  1.00  0.00           C
ATOM   3479  HB  ILE A 870      68.740  37.830  53.880  1.00  0.00           H
ATOM   3480  CG2 ILE A 870      70.480  38.580  55.060  1.00  0.00           C
ATOM   3481 HG21 ILE A 870      70.790  39.130  54.150  1.00  0.00           H
ATOM   3482 HG22 ILE A 870      71.350  38.040  55.500  1.00  0.00           H
ATOM   3483 HG23 ILE A 870      69.870  39.310  55.640  1.00  0.00           H
ATOM   3484  CG1 ILE A 870      70.350  36.470  53.470  1.00  0.00           C
ATOM   3485 HG11 ILE A 870      69.530  35.830  53.060  1.00  0.00           H
ATOM   3486 HG12 ILE A 870      71.080  35.730  53.890  1.00  0.00           H
ATOM   3487  CD  ILE A 870      70.830  37.320  52.260  1.00  0.00           C
ATOM   3488  HD1 ILE A 870      69.980  37.850  51.780  1.00  0.00           H
ATOM   3489  HD2 ILE A 870      71.400  36.730  51.510  1.00  0.00           H
ATOM   3490  HD3 ILE A 870      71.590  38.050  52.610  1.00  0.00           H
ATOM   3491  C   ILE A 870      68.770  37.250  57.030  1.00  0.00           C
ATOM   3492  O   ILE A 870      69.660  37.030  57.850  1.00  0.00           O
ATOM   3493  N   MET A 871      67.730  38.060  57.210  1.00  0.00           N
ATOM   3494  HN  MET A 871      67.050  38.110  56.480  1.00  0.00           H
ATOM   3495  CA  MET A 871      67.590  38.810  58.470  1.00  0.00           C
ATOM   3496  HA  MET A 871      68.590  39.210  58.640  1.00  0.00           H
ATOM   3497  CB  MET A 871      66.620  40.040  58.470  1.00  0.00           C
ATOM   3498  HB1 MET A 871      66.540  40.360  59.540  1.00  0.00           H
ATOM   3499  HB2 MET A 871      65.610  39.650  58.180  1.00  0.00           H
ATOM   3500  CG  MET A 871      67.130  41.160  57.600  1.00  0.00           C
ATOM   3501  HG1 MET A 871      66.290  41.880  57.500  1.00  0.00           H
ATOM   3502  HG2 MET A 871      67.330  40.830  56.550  1.00  0.00           H
ATOM   3503  SD  MET A 871      68.620  42.000  58.120  1.00  0.00           S
ATOM   3504  CE  MET A 871      69.050  43.330  56.970  1.00  0.00           C
ATOM   3505  HE1 MET A 871      68.300  44.110  56.780  1.00  0.00           H
ATOM   3506  HE2 MET A 871      69.120  42.800  56.000  1.00  0.00           H
ATOM   3507  HE3 MET A 871      70.030  43.770  57.240  1.00  0.00           H
ATOM   3508  C   MET A 871      67.360  37.990  59.700  1.00  0.00           C
ATOM   3509  O   MET A 871      67.960  38.300  60.740  1.00  0.00           O
ATOM   3510  N   VAL A 872      66.590  36.910  59.600  1.00  0.00           N
ATOM   3511  HN  VAL A 872      66.090  36.630  58.770  1.00  0.00           H
ATOM   3512  CA  VAL A 872      66.440  35.970  60.630  1.00  0.00           C
ATOM   3513  HA  VAL A 872      66.160  36.480  61.540  1.00  0.00           H
ATOM   3514  CB  VAL A 872      65.210  35.030  60.400  1.00  0.00           C
ATOM   3515  HB  VAL A 872      65.350  34.170  61.100  1.00  0.00           H
ATOM   3516  CG1 VAL A 872      63.890  35.870  60.520  1.00  0.00           C
ATOM   3517 HG11 VAL A 872      63.780  36.280  61.550  1.00  0.00           H
ATOM   3518 HG12 VAL A 872      63.060  35.220  60.180  1.00  0.00           H
ATOM   3519 HG13 VAL A 872      63.930  36.870  60.000  1.00  0.00           H
ATOM   3520  CG2 VAL A 872      65.230  34.380  59.070  1.00  0.00           C
ATOM   3521 HG21 VAL A 872      66.130  33.730  58.990  1.00  0.00           H
ATOM   3522 HG22 VAL A 872      65.330  35.080  58.210  1.00  0.00           H
ATOM   3523 HG23 VAL A 872      64.280  33.850  58.840  1.00  0.00           H
ATOM   3524  C   VAL A 872      67.690  35.090  60.940  1.00  0.00           C
ATOM   3525  O   VAL A 872      68.000  34.920  62.130  1.00  0.00           O
ATOM   3526  N   THR A 873      68.580  34.730  59.990  1.00  0.00           N
ATOM   3527  HN  THR A 873      68.370  34.850  59.020  1.00  0.00           H
ATOM   3528  CA  THR A 873      69.880  34.140  60.210  1.00  0.00           C
ATOM   3529  HA  THR A 873      69.750  33.420  60.990  1.00  0.00           H
ATOM   3530  CB  THR A 873      70.420  33.630  58.840  1.00  0.00           C
ATOM   3531  HB  THR A 873      70.780  34.490  58.240  1.00  0.00           H
ATOM   3532  OG1 THR A 873      69.440  32.990  58.040  1.00  0.00           O
ATOM   3533  HG1 THR A 873      68.890  33.630  57.580  1.00  0.00           H
ATOM   3534  CG2 THR A 873      71.450  32.510  59.050  1.00  0.00           C
ATOM   3535 HG21 THR A 873      72.370  32.800  59.610  1.00  0.00           H
ATOM   3536 HG22 THR A 873      71.750  32.070  58.070  1.00  0.00           H
ATOM   3537 HG23 THR A 873      70.960  31.650  59.560  1.00  0.00           H
ATOM   3538  C   THR A 873      70.920  35.140  60.790  1.00  0.00           C
ATOM   3539  O   THR A 873      71.650  34.770  61.740  1.00  0.00           O
ATOM   3540  N   ILE A 874      70.890  36.410  60.360  1.00  0.00           N
ATOM   3541  HN  ILE A 874      70.270  36.600  59.600  1.00  0.00           H
ATOM   3542  CA  ILE A 874      71.700  37.460  61.060  1.00  0.00           C
ATOM   3543  HA  ILE A 874      72.690  37.050  60.970  1.00  0.00           H
ATOM   3544  CB  ILE A 874      71.580  38.760  60.130  1.00  0.00           C
ATOM   3545  HB  ILE A 874      70.510  38.680  59.860  1.00  0.00           H
ATOM   3546  CG2 ILE A 874      71.830  40.090  60.900  1.00  0.00           C
ATOM   3547 HG21 ILE A 874      72.900  39.990  61.210  1.00  0.00           H
ATOM   3548 HG22 ILE A 874      71.180  40.190  61.790  1.00  0.00           H
ATOM   3549 HG23 ILE A 874      71.570  40.920  60.210  1.00  0.00           H
ATOM   3550  CG1 ILE A 874      72.350  38.690  58.740  1.00  0.00           C
ATOM   3551 HG11 ILE A 874      71.970  39.580  58.180  1.00  0.00           H
ATOM   3552 HG12 ILE A 874      72.040  37.810  58.130  1.00  0.00           H
ATOM   3553  CD  ILE A 874      73.900  38.770  58.840  1.00  0.00           C
ATOM   3554  HD1 ILE A 874      74.280  37.880  59.380  1.00  0.00           H
ATOM   3555  HD2 ILE A 874      74.200  39.720  59.340  1.00  0.00           H
ATOM   3556  HD3 ILE A 874      74.280  38.860  57.790  1.00  0.00           H
ATOM   3557  C   ILE A 874      71.380  37.740  62.520  1.00  0.00           C
ATOM   3558  O   ILE A 874      72.260  37.900  63.390  1.00  0.00           O
ATOM   3559  N   ASP A 875      70.070  37.840  62.780  1.00  0.00           N
ATOM   3560  HN  ASP A 875      69.440  37.830  62.020  1.00  0.00           H
ATOM   3561  CA  ASP A 875      69.680  38.110  64.090  1.00  0.00           C
ATOM   3562  HA  ASP A 875      70.140  39.040  64.400  1.00  0.00           H
ATOM   3563  CB  ASP A 875      68.180  38.410  64.140  1.00  0.00           C
ATOM   3564  HB1 ASP A 875      67.520  37.530  63.950  1.00  0.00           H
ATOM   3565  HB2 ASP A 875      67.930  39.070  63.280  1.00  0.00           H
ATOM   3566  CG  ASP A 875      67.720  39.030  65.420  1.00  0.00           C
ATOM   3567  OD1 ASP A 875      68.320  40.020  65.930  1.00  0.00           O
ATOM   3568  OD2 ASP A 875      66.760  38.420  65.990  1.00  0.00           O
ATOM   3569  C   ASP A 875      69.990  37.030  65.060  1.00  0.00           C
ATOM   3570  O   ASP A 875      70.140  37.310  66.230  1.00  0.00           O
ATOM   3571  N   TYR A 876      69.950  35.730  64.600  1.00  0.00           N
ATOM   3572  HN  TYR A 876      69.490  35.620  63.730  1.00  0.00           H
ATOM   3573  CA  TYR A 876      70.260  34.530  65.370  1.00  0.00           C
ATOM   3574  HA  TYR A 876      69.630  34.600  66.250  1.00  0.00           H
ATOM   3575  CB  TYR A 876      69.770  33.260  64.690  1.00  0.00           C
ATOM   3576  HB1 TYR A 876      70.230  33.030  63.690  1.00  0.00           H
ATOM   3577  HB2 TYR A 876      68.700  33.470  64.450  1.00  0.00           H
ATOM   3578  CG  TYR A 876      69.780  31.970  65.460  1.00  0.00           C
ATOM   3579  CD1 TYR A 876      70.950  31.210  65.660  1.00  0.00           C
ATOM   3580  HD1 TYR A 876      71.840  31.540  65.160  1.00  0.00           H
ATOM   3581  CE1 TYR A 876      70.840  30.000  66.370  1.00  0.00           C
ATOM   3582  HE1 TYR A 876      71.740  29.390  66.490  1.00  0.00           H
ATOM   3583  CZ  TYR A 876      69.690  29.590  66.990  1.00  0.00           C
ATOM   3584  OH  TYR A 876      69.730  28.320  67.620  1.00  0.00           O
ATOM   3585  HH  TYR A 876      68.790  28.190  67.760  1.00  0.00           H
ATOM   3586  CD2 TYR A 876      68.600  31.620  66.130  1.00  0.00           C
ATOM   3587  HD2 TYR A 876      67.740  32.270  66.130  1.00  0.00           H
ATOM   3588  CE2 TYR A 876      68.590  30.450  66.980  1.00  0.00           C
ATOM   3589  HE2 TYR A 876      67.670  30.240  67.500  1.00  0.00           H
ATOM   3590  C   TYR A 876      71.740  34.490  65.830  1.00  0.00           C
ATOM   3591  O   TYR A 876      72.040  34.280  66.970  1.00  0.00           O
ATOM   3592  N   LEU A 877      72.690  34.840  64.930  1.00  0.00           N
ATOM   3593  HN  LEU A 877      72.420  35.140  64.010  1.00  0.00           H
ATOM   3594  CA  LEU A 877      74.140  34.540  65.100  1.00  0.00           C
ATOM   3595  HA  LEU A 877      74.170  33.750  65.830  1.00  0.00           H
ATOM   3596  CB  LEU A 877      74.670  33.980  63.710  1.00  0.00           C
ATOM   3597  HB1 LEU A 877      75.710  33.700  64.020  1.00  0.00           H
ATOM   3598  HB2 LEU A 877      74.800  34.750  62.920  1.00  0.00           H
ATOM   3599  CG  LEU A 877      74.080  32.650  63.230  1.00  0.00           C
ATOM   3600  HG  LEU A 877      72.980  32.720  63.390  1.00  0.00           H
ATOM   3601  CD1 LEU A 877      74.390  32.240  61.800  1.00  0.00           C
ATOM   3602 HD11 LEU A 877      74.180  31.150  61.720  1.00  0.00           H
ATOM   3603 HD12 LEU A 877      75.470  32.340  61.560  1.00  0.00           H
ATOM   3604 HD13 LEU A 877      73.840  32.760  60.990  1.00  0.00           H
ATOM   3605  CD2 LEU A 877      74.570  31.510  64.100  1.00  0.00           C
ATOM   3606 HD21 LEU A 877      74.070  30.610  63.680  1.00  0.00           H
ATOM   3607 HD22 LEU A 877      74.370  31.630  65.180  1.00  0.00           H
ATOM   3608 HD23 LEU A 877      75.660  31.430  63.920  1.00  0.00           H
ATOM   3609  C   LEU A 877      74.940  35.790  65.490  1.00  0.00           C
ATOM   3610  O   LEU A 877      75.960  35.740  66.250  1.00  0.00           O
ATOM   3611  N   VAL A 878      74.550  36.980  65.000  1.00  0.00           N
ATOM   3612  HN  VAL A 878      73.750  36.960  64.400  1.00  0.00           H
ATOM   3613  CA  VAL A 878      75.130  38.340  65.320  1.00  0.00           C
ATOM   3614  HA  VAL A 878      76.120  38.330  65.740  1.00  0.00           H
ATOM   3615  CB  VAL A 878      75.140  39.240  64.090  1.00  0.00           C
ATOM   3616  HB  VAL A 878      74.170  39.440  63.600  1.00  0.00           H
ATOM   3617  CG1 VAL A 878      75.690  40.640  64.330  1.00  0.00           C
ATOM   3618 HG11 VAL A 878      76.650  40.580  64.880  1.00  0.00           H
ATOM   3619 HG12 VAL A 878      74.880  41.200  64.850  1.00  0.00           H
ATOM   3620 HG13 VAL A 878      75.920  41.060  63.330  1.00  0.00           H
ATOM   3621  CG2 VAL A 878      75.950  38.560  62.950  1.00  0.00           C
ATOM   3622 HG21 VAL A 878      76.930  38.280  63.390  1.00  0.00           H
ATOM   3623 HG22 VAL A 878      76.080  39.260  62.100  1.00  0.00           H
ATOM   3624 HG23 VAL A 878      75.330  37.710  62.590  1.00  0.00           H
ATOM   3625  C   VAL A 878      74.260  39.040  66.390  1.00  0.00           C
ATOM   3626  O   VAL A 878      74.770  39.510  67.410  1.00  0.00           O
ATOM   3627  N   GLY A 879      72.930  39.140  66.070  1.00  0.00           N
ATOM   3628  HN  GLY A 879      72.600  38.770  65.210  1.00  0.00           H
ATOM   3629  CA  GLY A 879      71.990  39.840  66.960  1.00  0.00           C
ATOM   3630  HA1 GLY A 879      72.220  39.680  68.010  1.00  0.00           H
ATOM   3631  HA2 GLY A 879      71.000  39.520  66.670  1.00  0.00           H
ATOM   3632  C   GLY A 879      72.010  41.340  66.750  1.00  0.00           C
ATOM   3633  O   GLY A 879      73.000  42.040  66.590  1.00  0.00           O
ATOM   3634  N   VAL A 880      70.800  41.920  66.770  1.00  0.00           N
ATOM   3635  HN  VAL A 880      70.040  41.280  66.850  1.00  0.00           H
ATOM   3636  CA  VAL A 880      70.600  43.370  66.500  1.00  0.00           C
ATOM   3637  HA  VAL A 880      71.520  43.940  66.490  1.00  0.00           H
ATOM   3638  CB  VAL A 880      70.100  43.640  65.060  1.00  0.00           C
ATOM   3639  HB  VAL A 880      69.120  43.150  64.850  1.00  0.00           H
ATOM   3640  CG1 VAL A 880      69.960  45.180  64.850  1.00  0.00           C
ATOM   3641 HG11 VAL A 880      69.030  45.620  65.270  1.00  0.00           H
ATOM   3642 HG12 VAL A 880      70.000  45.400  63.770  1.00  0.00           H
ATOM   3643 HG13 VAL A 880      70.850  45.660  65.330  1.00  0.00           H
ATOM   3644  CG2 VAL A 880      71.140  43.050  64.040  1.00  0.00           C
ATOM   3645 HG21 VAL A 880      72.180  43.410  64.190  1.00  0.00           H
ATOM   3646 HG22 VAL A 880      70.890  43.520  63.060  1.00  0.00           H
ATOM   3647 HG23 VAL A 880      71.090  41.940  63.980  1.00  0.00           H
ATOM   3648  C   VAL A 880      69.670  43.940  67.610  1.00  0.00           C
ATOM   3649  O   VAL A 880      68.580  43.410  67.810  1.00  0.00           O
ATOM   3650  N   PRO A 881      69.950  45.080  68.220  1.00  0.00           N
ATOM   3651  CD  PRO A 881      71.250  45.630  68.480  1.00  0.00           C
ATOM   3652  HD1 PRO A 881      71.430  46.130  67.510  1.00  0.00           H
ATOM   3653  HD2 PRO A 881      71.930  44.810  68.790  1.00  0.00           H
ATOM   3654  CA  PRO A 881      68.970  45.870  68.920  1.00  0.00           C
ATOM   3655  HA  PRO A 881      68.600  45.340  69.800  1.00  0.00           H
ATOM   3656  CB  PRO A 881      69.700  47.150  69.450  1.00  0.00           C
ATOM   3657  HB1 PRO A 881      69.330  47.590  70.400  1.00  0.00           H
ATOM   3658  HB2 PRO A 881      69.650  47.930  68.650  1.00  0.00           H
ATOM   3659  CG  PRO A 881      71.130  46.650  69.610  1.00  0.00           C
ATOM   3660  HG1 PRO A 881      71.890  47.470  69.520  1.00  0.00           H
ATOM   3661  HG2 PRO A 881      71.330  46.260  70.630  1.00  0.00           H
ATOM   3662  C   PRO A 881      67.800  46.280  68.140  1.00  0.00           C
ATOM   3663  O   PRO A 881      68.010  47.010  67.110  1.00  0.00           O
ATOM   3664  N   SER A 882      66.630  45.890  68.520  1.00  0.00           N
ATOM   3665  HN  SER A 882      66.490  45.300  69.300  1.00  0.00           H
ATOM   3666  CA  SER A 882      65.470  46.050  67.570  1.00  0.00           C
ATOM   3667  HA  SER A 882      65.340  47.110  67.410  1.00  0.00           H
ATOM   3668  CB  SER A 882      65.660  45.270  66.260  1.00  0.00           C
ATOM   3669  HB1 SER A 882      64.660  45.160  65.800  1.00  0.00           H
ATOM   3670  HB2 SER A 882      66.220  44.340  66.490  1.00  0.00           H
ATOM   3671  OG  SER A 882      66.360  46.060  65.300  1.00  0.00           O
ATOM   3672  HG1 SER A 882      67.060  46.530  65.750  1.00  0.00           H
ATOM   3673  C   SER A 882      64.250  45.550  68.280  1.00  0.00           C
ATOM   3674  O   SER A 882      64.260  44.350  68.540  1.00  0.00           O
ATOM   3675  N   PRO A 883      63.230  46.280  68.640  1.00  0.00           N
ATOM   3676  CD  PRO A 883      63.240  47.730  68.950  1.00  0.00           C
ATOM   3677  HD1 PRO A 883      63.680  48.370  68.160  1.00  0.00           H
ATOM   3678  HD2 PRO A 883      63.810  47.870  69.890  1.00  0.00           H
ATOM   3679  CA  PRO A 883      61.930  45.680  68.680  1.00  0.00           C
ATOM   3680  HA  PRO A 883      61.860  45.240  69.660  1.00  0.00           H
ATOM   3681  CB  PRO A 883      60.960  46.870  68.610  1.00  0.00           C
ATOM   3682  HB1 PRO A 883      60.100  46.860  69.310  1.00  0.00           H
ATOM   3683  HB2 PRO A 883      60.540  47.160  67.620  1.00  0.00           H
ATOM   3684  CG  PRO A 883      61.750  48.020  69.220  1.00  0.00           C
ATOM   3685  HG1 PRO A 883      61.400  49.000  68.830  1.00  0.00           H
ATOM   3686  HG2 PRO A 883      61.630  48.010  70.320  1.00  0.00           H
ATOM   3687  C   PRO A 883      61.460  44.600  67.720  1.00  0.00           C
ATOM   3688  O   PRO A 883      61.510  44.710  66.470  1.00  0.00           O
ATOM   3689  N   LYS A 884      60.890  43.490  68.260  1.00  0.00           N
ATOM   3690  HN  LYS A 884      60.820  43.420  69.260  1.00  0.00           H
ATOM   3691  CA  LYS A 884      60.230  42.430  67.540  1.00  0.00           C
ATOM   3692  HA  LYS A 884      60.620  42.510  66.540  1.00  0.00           H
ATOM   3693  CB  LYS A 884      60.450  41.020  68.170  1.00  0.00           C
ATOM   3694  HB1 LYS A 884      60.070  40.280  67.440  1.00  0.00           H
ATOM   3695  HB2 LYS A 884      59.860  40.830  69.090  1.00  0.00           H
ATOM   3696  CG  LYS A 884      61.900  40.540  68.380  1.00  0.00           C
ATOM   3697  HG1 LYS A 884      61.790  39.500  68.770  1.00  0.00           H
ATOM   3698  HG2 LYS A 884      62.490  41.100  69.130  1.00  0.00           H
ATOM   3699  CD  LYS A 884      62.660  40.460  67.030  1.00  0.00           C
ATOM   3700  HD1 LYS A 884      62.940  41.490  66.710  1.00  0.00           H
ATOM   3701  HD2 LYS A 884      62.110  39.940  66.210  1.00  0.00           H
ATOM   3702  CE  LYS A 884      64.030  39.780  67.110  1.00  0.00           C
ATOM   3703  HE1 LYS A 884      64.360  39.970  68.160  1.00  0.00           H
ATOM   3704  HE2 LYS A 884      64.750  40.310  66.430  1.00  0.00           H
ATOM   3705  NZ  LYS A 884      64.110  38.320  66.920  1.00  0.00           N
ATOM   3706  HZ1 LYS A 884      63.500  37.970  66.150  1.00  0.00           H
ATOM   3707  HZ2 LYS A 884      63.840  37.990  67.870  1.00  0.00           H
ATOM   3708  HZ3 LYS A 884      65.110  38.100  66.740  1.00  0.00           H
ATOM   3709  C   LYS A 884      58.680  42.730  67.580  1.00  0.00           C
ATOM   3710  O   LYS A 884      58.090  43.360  68.480  1.00  0.00           O
ATOM   3711  N   LEU A 885      57.960  42.180  66.590  1.00  0.00           N
ATOM   3712  HN  LEU A 885      58.400  41.620  65.900  1.00  0.00           H
ATOM   3713  CA  LEU A 885      56.490  42.120  66.670  1.00  0.00           C
ATOM   3714  HA  LEU A 885      56.100  43.120  66.840  1.00  0.00           H
ATOM   3715  CB  LEU A 885      55.950  41.460  65.300  1.00  0.00           C
ATOM   3716  HB1 LEU A 885      56.280  40.410  65.200  1.00  0.00           H
ATOM   3717  HB2 LEU A 885      56.390  41.940  64.400  1.00  0.00           H
ATOM   3718  CG  LEU A 885      54.500  41.490  64.970  1.00  0.00           C
ATOM   3719  HG  LEU A 885      53.980  40.870  65.730  1.00  0.00           H
ATOM   3720  CD1 LEU A 885      53.870  42.900  64.870  1.00  0.00           C
ATOM   3721 HD11 LEU A 885      54.260  43.650  65.600  1.00  0.00           H
ATOM   3722 HD12 LEU A 885      52.790  42.840  65.050  1.00  0.00           H
ATOM   3723 HD13 LEU A 885      54.130  43.340  63.880  1.00  0.00           H
ATOM   3724  CD2 LEU A 885      54.190  40.620  63.670  1.00  0.00           C
ATOM   3725 HD21 LEU A 885      54.810  39.710  63.570  1.00  0.00           H
ATOM   3726 HD22 LEU A 885      54.520  41.130  62.750  1.00  0.00           H
ATOM   3727 HD23 LEU A 885      53.120  40.380  63.500  1.00  0.00           H
ATOM   3728  C   LEU A 885      55.900  41.360  67.890  1.00  0.00           C
ATOM   3729  O   LEU A 885      56.360  40.250  68.190  1.00  0.00           O
ATOM   3730  N   HSD A 886      54.820  41.840  68.510  1.00  0.00           N
ATOM   3731  HN  HSD A 886      54.300  42.590  68.070  1.00  0.00           H
ATOM   3732  CA  HSD A 886      54.280  41.280  69.730  1.00  0.00           C
ATOM   3733  HA  HSD A 886      54.800  40.340  69.890  1.00  0.00           H
ATOM   3734  CB  HSD A 886      54.600  42.200  70.940  1.00  0.00           C
ATOM   3735  HB1 HSD A 886      54.270  43.250  70.800  1.00  0.00           H
ATOM   3736  HB2 HSD A 886      55.700  42.190  71.110  1.00  0.00           H
ATOM   3737  ND1 HSD A 886      53.960  40.540  72.690  1.00  0.00           N
ATOM   3738  HD1 HSD A 886      54.570  39.860  72.290  1.00  0.00           H
ATOM   3739  CG  HSD A 886      53.860  41.840  72.240  1.00  0.00           C
ATOM   3740  CE1 HSD A 886      53.110  40.410  73.670  1.00  0.00           C
ATOM   3741  HE1 HSD A 886      53.050  39.520  74.300  1.00  0.00           H
ATOM   3742  NE2 HSD A 886      52.450  41.540  73.930  1.00  0.00           N
ATOM   3743  CD2 HSD A 886      52.940  42.430  73.010  1.00  0.00           C
ATOM   3744  HD2 HSD A 886      52.490  43.380  72.750  1.00  0.00           H
ATOM   3745  C   HSD A 886      52.780  40.910  69.520  1.00  0.00           C
ATOM   3746  O   HSD A 886      51.960  41.670  69.050  1.00  0.00           O
ATOM   3747  N   VAL A 887      52.420  39.630  69.810  1.00  0.00           N
ATOM   3748  HN  VAL A 887      53.040  39.020  70.280  1.00  0.00           H
ATOM   3749  CA  VAL A 887      51.170  39.050  69.380  1.00  0.00           C
ATOM   3750  HA  VAL A 887      50.620  39.860  68.930  1.00  0.00           H
ATOM   3751  CB  VAL A 887      51.220  38.030  68.190  1.00  0.00           C
ATOM   3752  HB  VAL A 887      50.170  37.750  67.970  1.00  0.00           H
ATOM   3753  CG1 VAL A 887      51.960  38.630  66.960  1.00  0.00           C
ATOM   3754 HG11 VAL A 887      51.540  39.640  66.810  1.00  0.00           H
ATOM   3755 HG12 VAL A 887      52.040  38.070  66.000  1.00  0.00           H
ATOM   3756 HG13 VAL A 887      53.020  38.860  67.200  1.00  0.00           H
ATOM   3757  CG2 VAL A 887      51.990  36.730  68.670  1.00  0.00           C
ATOM   3758 HG21 VAL A 887      51.340  36.060  69.280  1.00  0.00           H
ATOM   3759 HG22 VAL A 887      52.900  37.030  69.240  1.00  0.00           H
ATOM   3760 HG23 VAL A 887      52.380  36.040  67.900  1.00  0.00           H
ATOM   3761  C   VAL A 887      50.360  38.490  70.500  1.00  0.00           C
ATOM   3762  O   VAL A 887      50.970  37.880  71.420  1.00  0.00           O
ATOM   3763  N   PRO A 888      49.050  38.560  70.550  1.00  0.00           N
ATOM   3764  CD  PRO A 888      48.250  39.210  69.510  1.00  0.00           C
ATOM   3765  HD1 PRO A 888      48.670  39.390  68.500  1.00  0.00           H
ATOM   3766  HD2 PRO A 888      47.830  40.150  69.920  1.00  0.00           H
ATOM   3767  CA  PRO A 888      48.280  37.560  71.300  1.00  0.00           C
ATOM   3768  HA  PRO A 888      48.440  37.740  72.350  1.00  0.00           H
ATOM   3769  CB  PRO A 888      46.850  37.850  70.760  1.00  0.00           C
ATOM   3770  HB1 PRO A 888      46.440  38.620  71.430  1.00  0.00           H
ATOM   3771  HB2 PRO A 888      46.160  36.980  70.770  1.00  0.00           H
ATOM   3772  CG  PRO A 888      47.070  38.310  69.280  1.00  0.00           C
ATOM   3773  HG1 PRO A 888      47.300  37.410  68.660  1.00  0.00           H
ATOM   3774  HG2 PRO A 888      46.260  38.920  68.830  1.00  0.00           H
ATOM   3775  C   PRO A 888      48.540  36.100  71.000  1.00  0.00           C
ATOM   3776  O   PRO A 888      48.720  35.720  69.840  1.00  0.00           O
ATOM   3777  N   GLU A 889      48.710  35.250  72.000  1.00  0.00           N
ATOM   3778  HN  GLU A 889      48.640  35.580  72.940  1.00  0.00           H
ATOM   3779  CA  GLU A 889      49.030  33.850  71.820  1.00  0.00           C
ATOM   3780  HA  GLU A 889      49.350  33.670  70.800  1.00  0.00           H
ATOM   3781  CB  GLU A 889      50.290  33.410  72.730  1.00  0.00           C
ATOM   3782  HB1 GLU A 889      50.370  32.310  72.870  1.00  0.00           H
ATOM   3783  HB2 GLU A 889      50.170  33.890  73.720  1.00  0.00           H
ATOM   3784  CG  GLU A 889      51.620  33.850  71.950  1.00  0.00           C
ATOM   3785  HG1 GLU A 889      51.710  34.950  71.880  1.00  0.00           H
ATOM   3786  HG2 GLU A 889      51.870  33.400  70.960  1.00  0.00           H
ATOM   3787  CD  GLU A 889      52.870  33.520  72.800  1.00  0.00           C
ATOM   3788  OE1 GLU A 889      53.310  32.360  72.950  1.00  0.00           O
ATOM   3789  OE2 GLU A 889      53.340  34.550  73.380  1.00  0.00           O
ATOM   3790  C   GLU A 889      47.850  32.970  72.110  1.00  0.00           C
ATOM   3791  O   GLU A 889      46.890  33.330  72.790  1.00  0.00           O
ATOM   3792  N   LYS A 890      47.830  31.760  71.560  1.00  0.00           N
ATOM   3793  HN  LYS A 890      48.460  31.550  70.800  1.00  0.00           H
ATOM   3794  CA  LYS A 890      46.860  30.690  71.830  1.00  0.00           C
ATOM   3795  HA  LYS A 890      47.240  29.760  71.430  1.00  0.00           H
ATOM   3796  CB  LYS A 890      46.660  30.290  73.330  1.00  0.00           C
ATOM   3797  HB1 LYS A 890      46.350  29.230  73.440  1.00  0.00           H
ATOM   3798  HB2 LYS A 890      45.950  31.000  73.790  1.00  0.00           H
ATOM   3799  CG  LYS A 890      47.940  30.240  74.190  1.00  0.00           C
ATOM   3800  HG1 LYS A 890      47.630  29.840  75.170  1.00  0.00           H
ATOM   3801  HG2 LYS A 890      48.290  31.290  74.370  1.00  0.00           H
ATOM   3802  CD  LYS A 890      49.070  29.420  73.520  1.00  0.00           C
ATOM   3803  HD1 LYS A 890      49.450  30.000  72.640  1.00  0.00           H
ATOM   3804  HD2 LYS A 890      48.800  28.390  73.230  1.00  0.00           H
ATOM   3805  CE  LYS A 890      50.320  29.260  74.470  1.00  0.00           C
ATOM   3806  HE1 LYS A 890      50.740  30.270  74.640  1.00  0.00           H
ATOM   3807  HE2 LYS A 890      51.150  28.640  74.040  1.00  0.00           H
ATOM   3808  NZ  LYS A 890      49.930  28.640  75.740  1.00  0.00           N
ATOM   3809  HZ1 LYS A 890      49.500  29.330  76.380  1.00  0.00           H
ATOM   3810  HZ2 LYS A 890      50.690  28.160  76.240  1.00  0.00           H
ATOM   3811  HZ3 LYS A 890      49.240  27.880  75.540  1.00  0.00           H
ATOM   3812  C   LYS A 890      45.480  30.880  71.220  1.00  0.00           C
ATOM   3813  O   LYS A 890      44.470  30.440  71.720  1.00  0.00           O
ATOM   3814  N   PHE A 891      45.450  31.320  69.920  1.00  0.00           N
ATOM   3815  HN  PHE A 891      46.280  31.490  69.400  1.00  0.00           H
ATOM   3816  CA  PHE A 891      44.220  31.430  69.160  1.00  0.00           C
ATOM   3817  HA  PHE A 891      44.490  32.090  68.360  1.00  0.00           H
ATOM   3818  CB  PHE A 891      43.780  30.100  68.490  1.00  0.00           C
ATOM   3819  HB1 PHE A 891      43.550  29.320  69.260  1.00  0.00           H
ATOM   3820  HB2 PHE A 891      44.640  29.740  67.890  1.00  0.00           H
ATOM   3821  CG  PHE A 891      42.630  30.200  67.570  1.00  0.00           C
ATOM   3822  CD1 PHE A 891      41.350  29.590  67.790  1.00  0.00           C
ATOM   3823  HD1 PHE A 891      41.220  29.060  68.720  1.00  0.00           H
ATOM   3824  CE1 PHE A 891      40.320  29.780  66.840  1.00  0.00           C
ATOM   3825  HE1 PHE A 891      39.330  29.390  66.960  1.00  0.00           H
ATOM   3826  CZ  PHE A 891      40.640  30.490  65.640  1.00  0.00           C
ATOM   3827  HZ  PHE A 891      39.960  30.370  64.810  1.00  0.00           H
ATOM   3828  CD2 PHE A 891      42.920  30.860  66.330  1.00  0.00           C
ATOM   3829  HD2 PHE A 891      43.850  31.380  66.150  1.00  0.00           H
ATOM   3830  CE2 PHE A 891      41.900  31.030  65.370  1.00  0.00           C
ATOM   3831  HE2 PHE A 891      42.140  31.630  64.510  1.00  0.00           H
ATOM   3832  C   PHE A 891      43.140  32.360  69.720  1.00  0.00           C
ATOM   3833  O   PHE A 891      42.070  31.930  70.190  1.00  0.00           O
ATOM   3834  N   GLU A 892      43.340  33.690  69.620  1.00  0.00           N
ATOM   3835  HN  GLU A 892      44.160  34.110  69.260  1.00  0.00           H
ATOM   3836  CA  GLU A 892      42.420  34.670  70.140  1.00  0.00           C
ATOM   3837  HA  GLU A 892      41.440  34.290  69.960  1.00  0.00           H
ATOM   3838  CB  GLU A 892      42.440  34.770  71.710  1.00  0.00           C
ATOM   3839  HB1 GLU A 892      42.350  33.740  72.130  1.00  0.00           H
ATOM   3840  HB2 GLU A 892      41.520  35.250  72.100  1.00  0.00           H
ATOM   3841  CG  GLU A 892      43.720  35.480  72.150  1.00  0.00           C
ATOM   3842  HG1 GLU A 892      43.630  36.550  71.890  1.00  0.00           H
ATOM   3843  HG2 GLU A 892      44.570  35.090  71.540  1.00  0.00           H
ATOM   3844  CD  GLU A 892      43.810  35.350  73.650  1.00  0.00           C
ATOM   3845  OE1 GLU A 892      44.130  36.430  74.270  1.00  0.00           O
ATOM   3846  OE2 GLU A 892      43.570  34.300  74.300  1.00  0.00           O
ATOM   3847  C   GLU A 892      42.660  36.010  69.360  1.00  0.00           C
ATOM   3848  O   GLU A 892      43.750  36.330  68.940  1.00  0.00           O
ATOM   3849  N   PRO A 893      41.630  36.890  69.100  1.00  0.00           N
ATOM   3850  CD  PRO A 893      40.280  36.690  69.590  1.00  0.00           C
ATOM   3851  HD1 PRO A 893      40.260  36.310  70.640  1.00  0.00           H
ATOM   3852  HD2 PRO A 893      39.690  36.010  68.940  1.00  0.00           H
ATOM   3853  CA  PRO A 893      41.900  38.270  68.700  1.00  0.00           C
ATOM   3854  HA  PRO A 893      42.370  38.220  67.730  1.00  0.00           H
ATOM   3855  CB  PRO A 893      40.520  38.870  68.470  1.00  0.00           C
ATOM   3856  HB1 PRO A 893      40.100  38.720  67.450  1.00  0.00           H
ATOM   3857  HB2 PRO A 893      40.530  39.950  68.710  1.00  0.00           H
ATOM   3858  CG  PRO A 893      39.590  38.100  69.440  1.00  0.00           C
ATOM   3859  HG1 PRO A 893      39.560  38.680  70.390  1.00  0.00           H
ATOM   3860  HG2 PRO A 893      38.580  38.100  68.980  1.00  0.00           H
ATOM   3861  C   PRO A 893      42.750  39.050  69.700  1.00  0.00           C
ATOM   3862  O   PRO A 893      42.680  38.680  70.890  1.00  0.00           O
ATOM   3863  N   THR A 894      43.330  40.150  69.270  1.00  0.00           N
ATOM   3864  HN  THR A 894      43.230  40.320  68.290  1.00  0.00           H
ATOM   3865  CA  THR A 894      44.200  41.050  70.050  1.00  0.00           C
ATOM   3866  HA  THR A 894      44.970  40.480  70.550  1.00  0.00           H
ATOM   3867  CB  THR A 894      44.830  42.130  69.110  1.00  0.00           C
ATOM   3868  HB  THR A 894      44.080  42.870  68.760  1.00  0.00           H
ATOM   3869  OG1 THR A 894      45.470  41.440  68.050  1.00  0.00           O
ATOM   3870  HG1 THR A 894      44.840  41.280  67.330  1.00  0.00           H
ATOM   3871  CG2 THR A 894      45.970  42.780  69.910  1.00  0.00           C
ATOM   3872 HG21 THR A 894      46.650  41.940  70.160  1.00  0.00           H
ATOM   3873 HG22 THR A 894      45.670  43.280  70.860  1.00  0.00           H
ATOM   3874 HG23 THR A 894      46.500  43.580  69.350  1.00  0.00           H
ATOM   3875  C   THR A 894      43.470  41.780  71.180  1.00  0.00           C
ATOM   3876  O   THR A 894      43.990  41.970  72.300  1.00  0.00           O
ATOM   3877  N   HSD A 895      42.220  42.120  70.900  1.00  0.00           N
ATOM   3878  HN  HSD A 895      41.850  41.880  70.020  1.00  0.00           H
ATOM   3879  CA  HSD A 895      41.270  42.850  71.760  1.00  0.00           C
ATOM   3880  HA  HSD A 895      41.870  43.630  72.200  1.00  0.00           H
ATOM   3881  CB  HSD A 895      40.150  43.550  70.970  1.00  0.00           C
ATOM   3882  HB1 HSD A 895      39.470  42.870  70.400  1.00  0.00           H
ATOM   3883  HB2 HSD A 895      40.640  44.300  70.310  1.00  0.00           H
ATOM   3884  ND1 HSD A 895      39.570  45.450  72.510  1.00  0.00           N
ATOM   3885  HD1 HSD A 895      40.420  45.950  72.400  1.00  0.00           H
ATOM   3886  CG  HSD A 895      39.270  44.260  71.900  1.00  0.00           C
ATOM   3887  CE1 HSD A 895      38.460  45.870  73.100  1.00  0.00           C
ATOM   3888  HE1 HSD A 895      38.520  46.680  73.840  1.00  0.00           H
ATOM   3889  NE2 HSD A 895      37.450  45.080  72.910  1.00  0.00           N
ATOM   3890  CD2 HSD A 895      37.980  44.020  72.180  1.00  0.00           C
ATOM   3891  HD2 HSD A 895      37.370  43.180  71.870  1.00  0.00           H
ATOM   3892  C   HSD A 895      40.750  41.890  72.850  1.00  0.00           C
ATOM   3893  O   HSD A 895      40.140  40.890  72.560  1.00  0.00           O
ATOM   3894  N   PRO A 896      41.020  42.120  74.140  1.00  0.00           N
ATOM   3895  CD  PRO A 896      41.680  43.270  74.650  1.00  0.00           C
ATOM   3896  HD1 PRO A 896      41.460  44.270  74.230  1.00  0.00           H
ATOM   3897  HD2 PRO A 896      42.770  43.130  74.500  1.00  0.00           H
ATOM   3898  CA  PRO A 896      40.710  41.170  75.210  1.00  0.00           C
ATOM   3899  HA  PRO A 896      41.070  40.220  74.850  1.00  0.00           H
ATOM   3900  CB  PRO A 896      41.450  41.820  76.460  1.00  0.00           C
ATOM   3901  HB1 PRO A 896      42.410  41.270  76.580  1.00  0.00           H
ATOM   3902  HB2 PRO A 896      40.860  41.530  77.360  1.00  0.00           H
ATOM   3903  CG  PRO A 896      41.470  43.230  76.150  1.00  0.00           C
ATOM   3904  HG1 PRO A 896      40.470  43.640  76.360  1.00  0.00           H
ATOM   3905  HG2 PRO A 896      42.320  43.790  76.630  1.00  0.00           H
ATOM   3906  C   PRO A 896      39.220  41.030  75.530  1.00  0.00           C
ATOM   3907  O   PRO A 896      38.870  40.060  76.220  1.00  0.00           O
ATOM   3908  N   GLU A 897      38.310  42.040  75.180  1.00  0.00           N
ATOM   3909  HN  GLU A 897      38.480  42.890  74.700  1.00  0.00           H
ATOM   3910  CA  GLU A 897      36.950  41.970  75.820  1.00  0.00           C
ATOM   3911  HA  GLU A 897      37.070  42.020  76.900  1.00  0.00           H
ATOM   3912  CB  GLU A 897      36.160  43.320  75.730  1.00  0.00           C
ATOM   3913  HB1 GLU A 897      35.220  43.390  76.330  1.00  0.00           H
ATOM   3914  HB2 GLU A 897      36.040  43.520  74.640  1.00  0.00           H
ATOM   3915  CG  GLU A 897      37.100  44.530  76.320  1.00  0.00           C
ATOM   3916  HG1 GLU A 897      36.620  45.490  76.050  1.00  0.00           H
ATOM   3917  HG2 GLU A 897      38.120  44.600  75.880  1.00  0.00           H
ATOM   3918  CD  GLU A 897      37.370  44.550  77.820  1.00  0.00           C
ATOM   3919  OE1 GLU A 897      37.160  45.650  78.380  1.00  0.00           O
ATOM   3920  OE2 GLU A 897      37.920  43.620  78.450  1.00  0.00           O
ATOM   3921  C   GLU A 897      36.030  40.770  75.610  1.00  0.00           C
ATOM   3922  O   GLU A 897      35.150  40.520  76.440  1.00  0.00           O
ATOM   3923  N   ARG A 898      36.240  40.160  74.390  1.00  0.00           N
ATOM   3924  HN  ARG A 898      37.050  40.360  73.840  1.00  0.00           H
ATOM   3925  CA  ARG A 898      35.410  39.220  73.680  1.00  0.00           C
ATOM   3926  HA  ARG A 898      34.980  38.570  74.430  1.00  0.00           H
ATOM   3927  CB  ARG A 898      34.160  39.880  73.030  1.00  0.00           C
ATOM   3928  HB1 ARG A 898      33.440  40.100  73.850  1.00  0.00           H
ATOM   3929  HB2 ARG A 898      33.600  39.200  72.360  1.00  0.00           H
ATOM   3930  CG  ARG A 898      34.430  41.170  72.160  1.00  0.00           C
ATOM   3931  HG1 ARG A 898      35.290  41.720  72.590  1.00  0.00           H
ATOM   3932  HG2 ARG A 898      33.560  41.850  72.210  1.00  0.00           H
ATOM   3933  CD  ARG A 898      34.820  40.810  70.740  1.00  0.00           C
ATOM   3934  HD1 ARG A 898      34.020  40.300  70.160  1.00  0.00           H
ATOM   3935  HD2 ARG A 898      35.590  40.020  70.780  1.00  0.00           H
ATOM   3936  NE  ARG A 898      35.280  42.030  70.060  1.00  0.00           N
ATOM   3937  HE  ARG A 898      34.980  42.940  70.330  1.00  0.00           H
ATOM   3938  CZ  ARG A 898      36.010  41.970  69.000  1.00  0.00           C
ATOM   3939  NH1 ARG A 898      36.720  40.950  68.650  1.00  0.00           N
ATOM   3940 HH11 ARG A 898      37.350  41.010  67.870  1.00  0.00           H
ATOM   3941 HH12 ARG A 898      36.460  40.050  69.000  1.00  0.00           H
ATOM   3942  NH2 ARG A 898      36.190  43.090  68.430  1.00  0.00           N
ATOM   3943 HH21 ARG A 898      36.880  43.140  67.690  1.00  0.00           H
ATOM   3944 HH22 ARG A 898      35.720  43.860  68.880  1.00  0.00           H
ATOM   3945  C   ARG A 898      36.320  38.450  72.780  1.00  0.00           C
ATOM   3946  O   ARG A 898      37.400  39.000  72.460  1.00  0.00           O
ATOM   3947  N   GLY A 899      35.960  37.250  72.300  1.00  0.00           N
ATOM   3948  HN  GLY A 899      35.170  36.800  72.720  1.00  0.00           H
ATOM   3949  CA  GLY A 899      36.650  36.340  71.380  1.00  0.00           C
ATOM   3950  HA1 GLY A 899      36.430  35.310  71.580  1.00  0.00           H
ATOM   3951  HA2 GLY A 899      37.680  36.600  71.590  1.00  0.00           H
ATOM   3952  C   GLY A 899      36.450  36.740  69.880  1.00  0.00           C
ATOM   3953  O   GLY A 899      36.220  37.920  69.580  1.00  0.00           O
ATOM   3954  N   TRP A 900      36.480  35.750  68.990  1.00  0.00           N
ATOM   3955  HN  TRP A 900      36.820  34.850  69.260  1.00  0.00           H
ATOM   3956  CA  TRP A 900      36.390  35.900  67.490  1.00  0.00           C
ATOM   3957  HA  TRP A 900      37.150  36.580  67.130  1.00  0.00           H
ATOM   3958  CB  TRP A 900      36.790  34.530  66.760  1.00  0.00           C
ATOM   3959  HB1 TRP A 900      36.580  34.580  65.680  1.00  0.00           H
ATOM   3960  HB2 TRP A 900      36.200  33.710  67.220  1.00  0.00           H
ATOM   3961  CG  TRP A 900      38.280  34.250  66.900  1.00  0.00           C
ATOM   3962  CD1 TRP A 900      38.900  33.230  67.580  1.00  0.00           C
ATOM   3963  HD1 TRP A 900      38.420  32.520  68.240  1.00  0.00           H
ATOM   3964  NE1 TRP A 900      40.260  33.330  67.340  1.00  0.00           N
ATOM   3965  HE1 TRP A 900      40.810  32.520  67.380  1.00  0.00           H
ATOM   3966  CE2 TRP A 900      40.540  34.490  66.620  1.00  0.00           C
ATOM   3967  CD2 TRP A 900      39.300  35.050  66.280  1.00  0.00           C
ATOM   3968  CE3 TRP A 900      39.320  36.230  65.530  1.00  0.00           C
ATOM   3969  HE3 TRP A 900      38.440  36.820  65.350  1.00  0.00           H
ATOM   3970  CZ3 TRP A 900      40.550  36.830  65.180  1.00  0.00           C
ATOM   3971  HZ3 TRP A 900      40.620  37.820  64.720  1.00  0.00           H
ATOM   3972  CZ2 TRP A 900      41.700  34.970  66.180  1.00  0.00           C
ATOM   3973  HZ2 TRP A 900      42.670  34.530  66.240  1.00  0.00           H
ATOM   3974  CH2 TRP A 900      41.740  36.110  65.420  1.00  0.00           C
ATOM   3975  HH2 TRP A 900      42.720  36.470  65.160  1.00  0.00           H
ATOM   3976  C   TRP A 900      35.080  36.490  66.980  1.00  0.00           C
ATOM   3977  O   TRP A 900      35.170  37.240  66.040  1.00  0.00           O
ATOM   3978  N   ILE A 901      33.910  36.260  67.550  1.00  0.00           N
ATOM   3979  HN  ILE A 901      33.820  35.530  68.220  1.00  0.00           H
ATOM   3980  CA  ILE A 901      32.670  36.870  67.050  1.00  0.00           C
ATOM   3981  HA  ILE A 901      32.900  37.170  66.030  1.00  0.00           H
ATOM   3982  CB  ILE A 901      31.450  35.930  67.040  1.00  0.00           C
ATOM   3983  HB  ILE A 901      30.980  35.890  68.050  1.00  0.00           H
ATOM   3984  CG2 ILE A 901      30.330  36.580  66.160  1.00  0.00           C
ATOM   3985 HG21 ILE A 901      30.070  37.570  66.570  1.00  0.00           H
ATOM   3986 HG22 ILE A 901      29.420  35.970  66.000  1.00  0.00           H
ATOM   3987 HG23 ILE A 901      30.790  36.710  65.150  1.00  0.00           H
ATOM   3988  CG1 ILE A 901      31.890  34.520  66.670  1.00  0.00           C
ATOM   3989 HG11 ILE A 901      32.110  34.030  67.640  1.00  0.00           H
ATOM   3990 HG12 ILE A 901      32.830  34.370  66.090  1.00  0.00           H
ATOM   3991  CD  ILE A 901      30.750  33.690  66.040  1.00  0.00           C
ATOM   3992  HD1 ILE A 901      29.880  33.660  66.730  1.00  0.00           H
ATOM   3993  HD2 ILE A 901      30.900  32.600  65.950  1.00  0.00           H
ATOM   3994  HD3 ILE A 901      30.340  34.100  65.090  1.00  0.00           H
ATOM   3995  C   ILE A 901      32.390  38.060  67.890  1.00  0.00           C
ATOM   3996  O   ILE A 901      32.590  38.060  69.090  1.00  0.00           O
ATOM   3997  N   ILE A 902      31.900  39.090  67.260  1.00  0.00           N
ATOM   3998  HN  ILE A 902      31.660  39.090  66.290  1.00  0.00           H
ATOM   3999  CA  ILE A 902      31.470  40.300  67.900  1.00  0.00           C
ATOM   4000  HA  ILE A 902      31.440  40.250  68.980  1.00  0.00           H
ATOM   4001  CB  ILE A 902      32.280  41.460  67.460  1.00  0.00           C
ATOM   4002  HB  ILE A 902      33.260  41.270  67.950  1.00  0.00           H
ATOM   4003  CG2 ILE A 902      32.440  41.530  65.920  1.00  0.00           C
ATOM   4004 HG21 ILE A 902      32.850  40.570  65.520  1.00  0.00           H
ATOM   4005 HG22 ILE A 902      33.070  42.420  65.700  1.00  0.00           H
ATOM   4006 HG23 ILE A 902      31.530  41.740  65.320  1.00  0.00           H
ATOM   4007  CG1 ILE A 902      31.760  42.830  68.020  1.00  0.00           C
ATOM   4008 HG11 ILE A 902      31.610  42.660  69.100  1.00  0.00           H
ATOM   4009 HG12 ILE A 902      30.740  43.020  67.620  1.00  0.00           H
ATOM   4010  CD  ILE A 902      32.690  44.030  67.760  1.00  0.00           C
ATOM   4011  HD1 ILE A 902      32.250  44.880  68.320  1.00  0.00           H
ATOM   4012  HD2 ILE A 902      32.990  44.270  66.710  1.00  0.00           H
ATOM   4013  HD3 ILE A 902      33.720  43.920  68.190  1.00  0.00           H
ATOM   4014  C   ILE A 902      30.040  40.480  67.470  1.00  0.00           C
ATOM   4015  O   ILE A 902      29.690  40.060  66.370  1.00  0.00           O
ATOM   4016  N   SER A 903      29.120  40.810  68.410  1.00  0.00           N
ATOM   4017  HN  SER A 903      29.490  40.990  69.320  1.00  0.00           H
ATOM   4018  CA  SER A 903      27.620  40.790  68.280  1.00  0.00           C
ATOM   4019  HA  SER A 903      27.350  39.890  67.750  1.00  0.00           H
ATOM   4020  CB  SER A 903      26.890  40.810  69.700  1.00  0.00           C
ATOM   4021  HB1 SER A 903      27.090  41.720  70.300  1.00  0.00           H
ATOM   4022  HB2 SER A 903      27.330  39.970  70.280  1.00  0.00           H
ATOM   4023  OG  SER A 903      25.500  40.530  69.600  1.00  0.00           O
ATOM   4024  HG1 SER A 903      25.280  39.620  69.750  1.00  0.00           H
ATOM   4025  C   SER A 903      27.200  42.010  67.390  1.00  0.00           C
ATOM   4026  O   SER A 903      27.580  43.100  67.760  1.00  0.00           O
ATOM   4027  N   PRO A 904      26.520  41.900  66.240  1.00  0.00           N
ATOM   4028  CD  PRO A 904      26.440  40.650  65.490  1.00  0.00           C
ATOM   4029  HD1 PRO A 904      25.680  40.000  66.000  1.00  0.00           H
ATOM   4030  HD2 PRO A 904      27.410  40.130  65.540  1.00  0.00           H
ATOM   4031  CA  PRO A 904      25.790  42.970  65.660  1.00  0.00           C
ATOM   4032  HA  PRO A 904      26.480  43.650  65.170  1.00  0.00           H
ATOM   4033  CB  PRO A 904      25.020  42.330  64.490  1.00  0.00           C
ATOM   4034  HB1 PRO A 904      24.850  43.080  63.690  1.00  0.00           H
ATOM   4035  HB2 PRO A 904      24.050  41.870  64.800  1.00  0.00           H
ATOM   4036  CG  PRO A 904      25.840  41.050  64.100  1.00  0.00           C
ATOM   4037  HG1 PRO A 904      25.200  40.250  63.680  1.00  0.00           H
ATOM   4038  HG2 PRO A 904      26.660  41.300  63.380  1.00  0.00           H
ATOM   4039  C   PRO A 904      24.960  43.880  66.560  1.00  0.00           C
ATOM   4040  O   PRO A 904      24.270  43.420  67.460  1.00  0.00           O
ATOM   4041  N   LEU A 905      25.130  45.210  66.340  1.00  0.00           N
ATOM   4042  HN  LEU A 905      25.710  45.530  65.590  1.00  0.00           H
ATOM   4043  CA  LEU A 905      24.370  46.250  66.990  1.00  0.00           C
ATOM   4044  HA  LEU A 905      24.480  47.130  66.370  1.00  0.00           H
ATOM   4045  CB  LEU A 905      22.870  46.040  67.180  1.00  0.00           C
ATOM   4046  HB1 LEU A 905      22.510  47.000  67.600  1.00  0.00           H
ATOM   4047  HB2 LEU A 905      22.700  45.220  67.920  1.00  0.00           H
ATOM   4048  CG  LEU A 905      22.040  45.750  65.910  1.00  0.00           C
ATOM   4049  HG  LEU A 905      22.480  44.860  65.440  1.00  0.00           H
ATOM   4050  CD1 LEU A 905      20.620  45.410  66.160  1.00  0.00           C
ATOM   4051 HD11 LEU A 905      20.100  46.340  66.470  1.00  0.00           H
ATOM   4052 HD12 LEU A 905      20.520  44.810  67.080  1.00  0.00           H
ATOM   4053 HD13 LEU A 905      20.130  44.930  65.290  1.00  0.00           H
ATOM   4054  CD2 LEU A 905      22.050  46.870  64.930  1.00  0.00           C
ATOM   4055 HD21 LEU A 905      21.420  47.690  65.330  1.00  0.00           H
ATOM   4056 HD22 LEU A 905      21.470  46.660  64.020  1.00  0.00           H
ATOM   4057 HD23 LEU A 905      23.040  47.360  64.770  1.00  0.00           H
ATOM   4058  C   LEU A 905      25.080  46.620  68.310  1.00  0.00           C
ATOM   4059  O   LEU A 905      25.160  47.800  68.700  1.00  0.00           O
ATOM   4060  N   GLY A 906      25.730  45.650  69.060  1.00  0.00           N
ATOM   4061  HN  GLY A 906      25.560  44.710  68.790  1.00  0.00           H
ATOM   4062  CA  GLY A 906      26.380  45.710  70.320  1.00  0.00           C
ATOM   4063  HA1 GLY A 906      27.320  46.250  70.270  1.00  0.00           H
ATOM   4064  HA2 GLY A 906      26.470  44.750  70.790  1.00  0.00           H
ATOM   4065  C   GLY A 906      25.520  46.480  71.250  1.00  0.00           C
ATOM   4066  O   GLY A 906      24.310  46.320  71.270  1.00  0.00           O
ATOM   4067  N   ASP A 907      26.110  47.220  72.150  1.00  0.00           N
ATOM   4068  HN  ASP A 907      27.100  47.240  72.150  1.00  0.00           H
ATOM   4069  CA  ASP A 907      25.410  48.140  73.080  1.00  0.00           C
ATOM   4070  HA  ASP A 907      24.480  47.740  73.460  1.00  0.00           H
ATOM   4071  CB  ASP A 907      26.240  48.370  74.410  1.00  0.00           C
ATOM   4072  HB1 ASP A 907      25.630  49.040  75.070  1.00  0.00           H
ATOM   4073  HB2 ASP A 907      27.210  48.860  74.160  1.00  0.00           H
ATOM   4074  CG  ASP A 907      26.590  47.160  75.240  1.00  0.00           C
ATOM   4075  OD1 ASP A 907      26.970  47.420  76.420  1.00  0.00           O
ATOM   4076  OD2 ASP A 907      26.520  45.950  74.850  1.00  0.00           O
ATOM   4077  C   ASP A 907      25.210  49.500  72.490  1.00  0.00           C
ATOM   4078  O   ASP A 907      24.760  50.480  73.220  1.00  0.00           O
ATOM   4079  N   ASN A 908      25.450  49.760  71.160  1.00  0.00           N
ATOM   4080  HN  ASN A 908      25.750  49.040  70.530  1.00  0.00           H
ATOM   4081  CA  ASN A 908      25.460  51.110  70.630  1.00  0.00           C
ATOM   4082  HA  ASN A 908      26.180  51.620  71.260  1.00  0.00           H
ATOM   4083  CB  ASN A 908      25.970  51.210  69.140  1.00  0.00           C
ATOM   4084  HB1 ASN A 908      26.050  52.250  68.760  1.00  0.00           H
ATOM   4085  HB2 ASN A 908      25.240  50.630  68.550  1.00  0.00           H
ATOM   4086  CG  ASN A 908      27.370  50.700  69.080  1.00  0.00           C
ATOM   4087  OD1 ASN A 908      28.390  51.400  69.310  1.00  0.00           O
ATOM   4088  ND2 ASN A 908      27.550  49.440  68.770  1.00  0.00           N
ATOM   4089 HD21 ASN A 908      28.490  49.110  68.870  1.00  0.00           H
ATOM   4090 HD22 ASN A 908      26.740  49.000  68.380  1.00  0.00           H
ATOM   4091  C   ASN A 908      24.050  51.800  70.620  1.00  0.00           C
ATOM   4092  O   ASN A 908      23.060  51.100  70.430  1.00  0.00           O
ATOM   4093  N   PRO A 909      23.920  53.100  70.780  1.00  0.00           N
ATOM   4094  CD  PRO A 909      24.870  54.010  71.460  1.00  0.00           C
ATOM   4095  HD1 PRO A 909      25.570  54.310  70.650  1.00  0.00           H
ATOM   4096  HD2 PRO A 909      25.510  53.460  72.190  1.00  0.00           H
ATOM   4097  CA  PRO A 909      22.590  53.770  70.610  1.00  0.00           C
ATOM   4098  HA  PRO A 909      21.920  53.300  71.320  1.00  0.00           H
ATOM   4099  CB  PRO A 909      22.890  55.210  71.120  1.00  0.00           C
ATOM   4100  HB1 PRO A 909      22.010  55.670  71.620  1.00  0.00           H
ATOM   4101  HB2 PRO A 909      23.190  55.870  70.270  1.00  0.00           H
ATOM   4102  CG  PRO A 909      24.050  55.090  72.120  1.00  0.00           C
ATOM   4103  HG1 PRO A 909      24.640  56.020  72.260  1.00  0.00           H
ATOM   4104  HG2 PRO A 909      23.650  54.680  73.070  1.00  0.00           H
ATOM   4105  C   PRO A 909      21.970  53.670  69.230  1.00  0.00           C
ATOM   4106  O   PRO A 909      22.730  53.440  68.300  1.00  0.00           O
ATOM   4107  N   TRP A 910      20.630  53.680  69.020  1.00  0.00           N
ATOM   4108  HN  TRP A 910      19.990  53.670  69.780  1.00  0.00           H
ATOM   4109  CA  TRP A 910      19.800  53.760  67.830  1.00  0.00           C
ATOM   4110  HA  TRP A 910      19.820  52.790  67.340  1.00  0.00           H
ATOM   4111  CB  TRP A 910      18.320  54.060  68.210  1.00  0.00           C
ATOM   4112  HB1 TRP A 910      18.220  55.080  68.630  1.00  0.00           H
ATOM   4113  HB2 TRP A 910      18.020  53.320  68.970  1.00  0.00           H
ATOM   4114  CG  TRP A 910      17.380  53.930  67.070  1.00  0.00           C
ATOM   4115  CD1 TRP A 910      16.540  52.930  66.690  1.00  0.00           C
ATOM   4116  HD1 TRP A 910      16.330  51.990  67.170  1.00  0.00           H
ATOM   4117  NE1 TRP A 910      15.840  53.300  65.510  1.00  0.00           N
ATOM   4118  HE1 TRP A 910      15.060  52.850  65.130  1.00  0.00           H
ATOM   4119  CE2 TRP A 910      16.130  54.600  65.160  1.00  0.00           C
ATOM   4120  CD2 TRP A 910      17.060  55.030  66.140  1.00  0.00           C
ATOM   4121  CE3 TRP A 910      17.440  56.390  66.110  1.00  0.00           C
ATOM   4122  HE3 TRP A 910      18.080  56.790  66.890  1.00  0.00           H
ATOM   4123  CZ3 TRP A 910      16.890  57.210  65.160  1.00  0.00           C
ATOM   4124  HZ3 TRP A 910      17.070  58.270  65.230  1.00  0.00           H
ATOM   4125  CZ2 TRP A 910      15.550  55.450  64.260  1.00  0.00           C
ATOM   4126  HZ2 TRP A 910      14.790  55.080  63.580  1.00  0.00           H
ATOM   4127  CH2 TRP A 910      15.980  56.780  64.260  1.00  0.00           C
ATOM   4128  HH2 TRP A 910      15.520  57.510  63.620  1.00  0.00           H
ATOM   4129  C   TRP A 910      20.320  54.740  66.770  1.00  0.00           C
ATOM   4130  O   TRP A 910      20.470  54.440  65.600  1.00  0.00           O
ATOM   4131  N   TRP A 911      20.510  55.980  67.210  1.00  0.00           N
ATOM   4132  HN  TRP A 911      20.270  56.200  68.150  1.00  0.00           H
ATOM   4133  CA  TRP A 911      21.060  56.970  66.470  1.00  0.00           C
ATOM   4134  HA  TRP A 911      20.570  57.230  65.540  1.00  0.00           H
ATOM   4135  CB  TRP A 911      21.120  58.260  67.330  1.00  0.00           C
ATOM   4136  HB1 TRP A 911      21.330  58.010  68.380  1.00  0.00           H
ATOM   4137  HB2 TRP A 911      20.110  58.690  67.220  1.00  0.00           H
ATOM   4138  CG  TRP A 911      21.960  59.430  66.930  1.00  0.00           C
ATOM   4139  CD1 TRP A 911      22.850  60.090  67.760  1.00  0.00           C
ATOM   4140  HD1 TRP A 911      23.110  59.730  68.740  1.00  0.00           H
ATOM   4141  NE1 TRP A 911      23.440  61.090  67.060  1.00  0.00           N
ATOM   4142  HE1 TRP A 911      24.000  61.780  67.440  1.00  0.00           H
ATOM   4143  CE2 TRP A 911      22.920  61.140  65.740  1.00  0.00           C
ATOM   4144  CD2 TRP A 911      21.990  60.030  65.660  1.00  0.00           C
ATOM   4145  CE3 TRP A 911      21.360  59.810  64.440  1.00  0.00           C
ATOM   4146  HE3 TRP A 911      20.730  58.930  64.370  1.00  0.00           H
ATOM   4147  CZ3 TRP A 911      21.600  60.600  63.380  1.00  0.00           C
ATOM   4148  HZ3 TRP A 911      21.190  60.470  62.380  1.00  0.00           H
ATOM   4149  CZ2 TRP A 911      23.190  61.960  64.680  1.00  0.00           C
ATOM   4150  HZ2 TRP A 911      23.970  62.700  64.680  1.00  0.00           H
ATOM   4151  CH2 TRP A 911      22.530  61.680  63.540  1.00  0.00           C
ATOM   4152  HH2 TRP A 911      22.920  62.240  62.700  1.00  0.00           H
ATOM   4153  C   TRP A 911      22.440  56.620  65.910  1.00  0.00           C
ATOM   4154  O   TRP A 911      22.660  56.710  64.740  1.00  0.00           O
ATOM   4155  N   THR A 912      23.290  56.020  66.780  1.00  0.00           N
ATOM   4156  HN  THR A 912      23.050  55.990  67.750  1.00  0.00           H
ATOM   4157  CA  THR A 912      24.740  55.650  66.500  1.00  0.00           C
ATOM   4158  HA  THR A 912      25.250  56.500  66.060  1.00  0.00           H
ATOM   4159  CB  THR A 912      25.500  55.230  67.730  1.00  0.00           C
ATOM   4160  HB  THR A 912      25.020  54.320  68.130  1.00  0.00           H
ATOM   4161  OG1 THR A 912      25.430  56.220  68.690  1.00  0.00           O
ATOM   4162  HG1 THR A 912      25.220  57.030  68.220  1.00  0.00           H
ATOM   4163  CG2 THR A 912      26.980  54.980  67.270  1.00  0.00           C
ATOM   4164 HG21 THR A 912      27.070  54.070  66.640  1.00  0.00           H
ATOM   4165 HG22 THR A 912      27.540  54.750  68.220  1.00  0.00           H
ATOM   4166 HG23 THR A 912      27.500  55.830  66.770  1.00  0.00           H
ATOM   4167  C   THR A 912      24.700  54.640  65.390  1.00  0.00           C
ATOM   4168  O   THR A 912      25.470  54.720  64.440  1.00  0.00           O
ATOM   4169  N   LEU A 913      23.820  53.670  65.510  1.00  0.00           N
ATOM   4170  HN  LEU A 913      23.350  53.640  66.390  1.00  0.00           H
ATOM   4171  CA  LEU A 913      23.500  52.600  64.560  1.00  0.00           C
ATOM   4172  HA  LEU A 913      24.370  51.970  64.380  1.00  0.00           H
ATOM   4173  CB  LEU A 913      22.490  51.620  65.320  1.00  0.00           C
ATOM   4174  HB1 LEU A 913      22.000  50.970  64.560  1.00  0.00           H
ATOM   4175  HB2 LEU A 913      21.750  52.240  65.870  1.00  0.00           H
ATOM   4176  CG  LEU A 913      23.150  50.760  66.340  1.00  0.00           C
ATOM   4177  HG  LEU A 913      23.720  51.320  67.110  1.00  0.00           H
ATOM   4178  CD1 LEU A 913      22.160  49.980  67.240  1.00  0.00           C
ATOM   4179 HD11 LEU A 913      21.640  49.170  66.690  1.00  0.00           H
ATOM   4180 HD12 LEU A 913      21.370  50.560  67.750  1.00  0.00           H
ATOM   4181 HD13 LEU A 913      22.820  49.490  67.990  1.00  0.00           H
ATOM   4182  CD2 LEU A 913      24.200  49.770  65.780  1.00  0.00           C
ATOM   4183 HD21 LEU A 913      23.770  49.260  64.890  1.00  0.00           H
ATOM   4184 HD22 LEU A 913      24.610  49.100  66.550  1.00  0.00           H
ATOM   4185 HD23 LEU A 913      25.030  50.380  65.370  1.00  0.00           H
ATOM   4186  C   LEU A 913      23.050  53.030  63.170  1.00  0.00           C
ATOM   4187  O   LEU A 913      23.580  52.630  62.170  1.00  0.00           O
ATOM   4188  N   LEU A 914      22.150  54.030  63.190  1.00  0.00           N
ATOM   4189  HN  LEU A 914      21.710  54.240  64.070  1.00  0.00           H
ATOM   4190  CA  LEU A 914      21.590  54.580  62.030  1.00  0.00           C
ATOM   4191  HA  LEU A 914      21.460  53.750  61.370  1.00  0.00           H
ATOM   4192  CB  LEU A 914      20.210  55.310  62.350  1.00  0.00           C
ATOM   4193  HB1 LEU A 914      20.260  55.970  63.240  1.00  0.00           H
ATOM   4194  HB2 LEU A 914      19.370  54.580  62.440  1.00  0.00           H
ATOM   4195  CG  LEU A 914      19.700  56.290  61.250  1.00  0.00           C
ATOM   4196  HG  LEU A 914      20.450  57.090  61.010  1.00  0.00           H
ATOM   4197  CD1 LEU A 914      19.340  55.470  60.000  1.00  0.00           C
ATOM   4198 HD11 LEU A 914      19.110  56.190  59.190  1.00  0.00           H
ATOM   4199 HD12 LEU A 914      18.420  54.930  60.290  1.00  0.00           H
ATOM   4200 HD13 LEU A 914      20.090  54.710  59.700  1.00  0.00           H
ATOM   4201  CD2 LEU A 914      18.490  57.010  61.750  1.00  0.00           C
ATOM   4202 HD21 LEU A 914      17.690  56.310  62.080  1.00  0.00           H
ATOM   4203 HD22 LEU A 914      18.040  57.560  60.890  1.00  0.00           H
ATOM   4204 HD23 LEU A 914      18.720  57.770  62.520  1.00  0.00           H
ATOM   4205  C   LEU A 914      22.550  55.400  61.210  1.00  0.00           C
ATOM   4206  O   LEU A 914      22.770  55.110  60.040  1.00  0.00           O
ATOM   4207  N   ILE A 915      23.240  56.350  61.870  1.00  0.00           N
ATOM   4208  HN  ILE A 915      23.120  56.440  62.850  1.00  0.00           H
ATOM   4209  CA  ILE A 915      24.190  57.150  61.150  1.00  0.00           C
ATOM   4210  HA  ILE A 915      23.730  57.510  60.250  1.00  0.00           H
ATOM   4211  CB  ILE A 915      24.410  58.500  61.810  1.00  0.00           C
ATOM   4212  HB  ILE A 915      23.410  58.810  62.160  1.00  0.00           H
ATOM   4213  CG2 ILE A 915      25.240  58.370  63.060  1.00  0.00           C
ATOM   4214 HG21 ILE A 915      26.320  58.280  62.880  1.00  0.00           H
ATOM   4215 HG22 ILE A 915      24.940  57.540  63.740  1.00  0.00           H
ATOM   4216 HG23 ILE A 915      25.110  59.310  63.630  1.00  0.00           H
ATOM   4217  CG1 ILE A 915      25.040  59.570  60.860  1.00  0.00           C
ATOM   4218 HG11 ILE A 915      25.890  59.110  60.310  1.00  0.00           H
ATOM   4219 HG12 ILE A 915      25.560  60.320  61.500  1.00  0.00           H
ATOM   4220  CD  ILE A 915      24.080  60.150  59.810  1.00  0.00           C
ATOM   4221  HD1 ILE A 915      23.260  60.740  60.280  1.00  0.00           H
ATOM   4222  HD2 ILE A 915      23.670  59.310  59.210  1.00  0.00           H
ATOM   4223  HD3 ILE A 915      24.680  60.890  59.230  1.00  0.00           H
ATOM   4224  C   ILE A 915      25.520  56.400  60.820  1.00  0.00           C
ATOM   4225  O   ILE A 915      26.370  56.890  60.070  1.00  0.00           O
ATOM   4226  N   ALA A 916      25.870  55.180  61.360  1.00  0.00           N
ATOM   4227  HN  ALA A 916      25.290  54.770  62.060  1.00  0.00           H
ATOM   4228  CA  ALA A 916      26.930  54.360  60.850  1.00  0.00           C
ATOM   4229  HA  ALA A 916      27.840  54.950  60.960  1.00  0.00           H
ATOM   4230  CB  ALA A 916      26.970  53.020  61.580  1.00  0.00           C
ATOM   4231  HB1 ALA A 916      27.080  53.100  62.680  1.00  0.00           H
ATOM   4232  HB2 ALA A 916      27.900  52.510  61.240  1.00  0.00           H
ATOM   4233  HB3 ALA A 916      26.060  52.430  61.320  1.00  0.00           H
ATOM   4234  C   ALA A 916      26.810  53.970  59.370  1.00  0.00           C
ATOM   4235  O   ALA A 916      27.780  53.600  58.750  1.00  0.00           O
ATOM   4236  N   ALA A 917      25.630  54.090  58.740  1.00  0.00           N
ATOM   4237  HN  ALA A 917      24.740  54.290  59.140  1.00  0.00           H
ATOM   4238  CA  ALA A 917      25.480  53.990  57.270  1.00  0.00           C
ATOM   4239  HA  ALA A 917      25.870  53.040  56.930  1.00  0.00           H
ATOM   4240  CB  ALA A 917      23.890  54.000  57.100  1.00  0.00           C
ATOM   4241  HB1 ALA A 917      23.320  54.810  57.590  1.00  0.00           H
ATOM   4242  HB2 ALA A 917      23.410  53.100  57.560  1.00  0.00           H
ATOM   4243  HB3 ALA A 917      23.650  53.900  56.020  1.00  0.00           H
ATOM   4244  C   ALA A 917      26.270  55.090  56.460  1.00  0.00           C
ATOM   4245  O   ALA A 917      26.900  54.860  55.430  1.00  0.00           O
ATOM   4246  N   ILE A 918      26.370  56.340  56.910  1.00  0.00           N
ATOM   4247  HN  ILE A 918      26.030  56.510  57.830  1.00  0.00           H
ATOM   4248  CA  ILE A 918      27.170  57.410  56.240  1.00  0.00           C
ATOM   4249  HA  ILE A 918      26.760  57.520  55.240  1.00  0.00           H
ATOM   4250  CB  ILE A 918      26.920  58.820  56.790  1.00  0.00           C
ATOM   4251  HB  ILE A 918      27.160  58.850  57.880  1.00  0.00           H
ATOM   4252  CG2 ILE A 918      27.820  59.870  56.070  1.00  0.00           C
ATOM   4253 HG21 ILE A 918      27.680  60.870  56.540  1.00  0.00           H
ATOM   4254 HG22 ILE A 918      27.460  60.130  55.050  1.00  0.00           H
ATOM   4255 HG23 ILE A 918      28.910  59.720  56.200  1.00  0.00           H
ATOM   4256  CG1 ILE A 918      25.330  59.170  56.850  1.00  0.00           C
ATOM   4257 HG11 ILE A 918      25.250  59.930  57.640  1.00  0.00           H
ATOM   4258 HG12 ILE A 918      24.770  58.280  57.180  1.00  0.00           H
ATOM   4259  CD  ILE A 918      24.740  59.730  55.540  1.00  0.00           C
ATOM   4260  HD1 ILE A 918      23.640  59.650  55.710  1.00  0.00           H
ATOM   4261  HD2 ILE A 918      24.830  59.160  54.600  1.00  0.00           H
ATOM   4262  HD3 ILE A 918      25.040  60.790  55.380  1.00  0.00           H
ATOM   4263  C   ILE A 918      28.650  57.190  56.100  1.00  0.00           C
ATOM   4264  O   ILE A 918      29.160  57.430  54.960  1.00  0.00           O
ATOM   4265  N   PRO A 919      29.410  56.720  57.090  1.00  0.00           N
ATOM   4266  CD  PRO A 919      29.190  56.930  58.510  1.00  0.00           C
ATOM   4267  HD1 PRO A 919      28.500  56.190  58.970  1.00  0.00           H
ATOM   4268  HD2 PRO A 919      28.650  57.890  58.640  1.00  0.00           H
ATOM   4269  CA  PRO A 919      30.760  56.230  56.880  1.00  0.00           C
ATOM   4270  HA  PRO A 919      31.330  56.920  56.280  1.00  0.00           H
ATOM   4271  CB  PRO A 919      31.370  56.040  58.310  1.00  0.00           C
ATOM   4272  HB1 PRO A 919      32.450  56.270  58.380  1.00  0.00           H
ATOM   4273  HB2 PRO A 919      31.120  54.990  58.550  1.00  0.00           H
ATOM   4274  CG  PRO A 919      30.520  56.950  59.210  1.00  0.00           C
ATOM   4275  HG1 PRO A 919      30.440  56.630  60.270  1.00  0.00           H
ATOM   4276  HG2 PRO A 919      31.030  57.940  59.270  1.00  0.00           H
ATOM   4277  C   PRO A 919      30.960  54.960  56.090  1.00  0.00           C
ATOM   4278  O   PRO A 919      32.020  54.680  55.550  1.00  0.00           O
ATOM   4279  N   ALA A 920      29.820  54.190  56.030  1.00  0.00           N
ATOM   4280  HN  ALA A 920      28.960  54.400  56.470  1.00  0.00           H
ATOM   4281  CA  ALA A 920      29.680  53.020  55.180  1.00  0.00           C
ATOM   4282  HA  ALA A 920      30.620  52.480  55.220  1.00  0.00           H
ATOM   4283  CB  ALA A 920      28.510  52.140  55.760  1.00  0.00           C
ATOM   4284  HB1 ALA A 920      28.410  51.200  55.170  1.00  0.00           H
ATOM   4285  HB2 ALA A 920      27.570  52.690  55.550  1.00  0.00           H
ATOM   4286  HB3 ALA A 920      28.680  51.890  56.830  1.00  0.00           H
ATOM   4287  C   ALA A 920      29.550  53.320  53.680  1.00  0.00           C
ATOM   4288  O   ALA A 920      30.080  52.600  52.820  1.00  0.00           O
ATOM   4289  N   LEU A 921      28.950  54.470  53.240  1.00  0.00           N
ATOM   4290  HN  LEU A 921      28.450  55.070  53.860  1.00  0.00           H
ATOM   4291  CA  LEU A 921      29.050  54.930  51.880  1.00  0.00           C
ATOM   4292  HA  LEU A 921      28.690  54.120  51.260  1.00  0.00           H
ATOM   4293  CB  LEU A 921      28.060  56.090  51.660  1.00  0.00           C
ATOM   4294  HB1 LEU A 921      28.000  56.440  50.610  1.00  0.00           H
ATOM   4295  HB2 LEU A 921      28.410  56.960  52.260  1.00  0.00           H
ATOM   4296  CG  LEU A 921      26.640  55.790  51.870  1.00  0.00           C
ATOM   4297  HG  LEU A 921      26.520  55.320  52.860  1.00  0.00           H
ATOM   4298  CD1 LEU A 921      25.820  57.140  51.830  1.00  0.00           C
ATOM   4299 HD11 LEU A 921      25.560  57.420  50.790  1.00  0.00           H
ATOM   4300 HD12 LEU A 921      26.160  58.020  52.400  1.00  0.00           H
ATOM   4301 HD13 LEU A 921      24.800  57.040  52.280  1.00  0.00           H
ATOM   4302  CD2 LEU A 921      25.900  54.840  50.800  1.00  0.00           C
ATOM   4303 HD21 LEU A 921      24.860  54.590  51.100  1.00  0.00           H
ATOM   4304 HD22 LEU A 921      26.510  53.940  50.550  1.00  0.00           H
ATOM   4305 HD23 LEU A 921      25.790  55.470  49.890  1.00  0.00           H
ATOM   4306  C   LEU A 921      30.490  55.310  51.480  1.00  0.00           C
ATOM   4307  O   LEU A 921      31.010  54.910  50.430  1.00  0.00           O
ATOM   4308  N   LEU A 922      31.190  56.030  52.410  1.00  0.00           N
ATOM   4309  HN  LEU A 922      30.680  56.380  53.190  1.00  0.00           H
ATOM   4310  CA  LEU A 922      32.510  56.630  52.250  1.00  0.00           C
ATOM   4311  HA  LEU A 922      32.550  57.230  51.360  1.00  0.00           H
ATOM   4312  CB  LEU A 922      32.890  57.460  53.480  1.00  0.00           C
ATOM   4313  HB1 LEU A 922      33.900  57.910  53.300  1.00  0.00           H
ATOM   4314  HB2 LEU A 922      33.030  56.820  54.370  1.00  0.00           H
ATOM   4315  CG  LEU A 922      32.030  58.720  53.790  1.00  0.00           C
ATOM   4316  HG  LEU A 922      31.000  58.360  54.020  1.00  0.00           H
ATOM   4317  CD1 LEU A 922      32.550  59.440  55.020  1.00  0.00           C
ATOM   4318 HD11 LEU A 922      31.980  60.380  55.130  1.00  0.00           H
ATOM   4319 HD12 LEU A 922      33.640  59.690  55.010  1.00  0.00           H
ATOM   4320 HD13 LEU A 922      32.410  58.950  56.000  1.00  0.00           H
ATOM   4321  CD2 LEU A 922      31.880  59.710  52.550  1.00  0.00           C
ATOM   4322 HD21 LEU A 922      31.240  60.580  52.850  1.00  0.00           H
ATOM   4323 HD22 LEU A 922      31.310  59.200  51.750  1.00  0.00           H
ATOM   4324 HD23 LEU A 922      32.910  60.000  52.220  1.00  0.00           H
ATOM   4325  C   LEU A 922      33.530  55.430  52.000  1.00  0.00           C
ATOM   4326  O   LEU A 922      34.380  55.380  51.100  1.00  0.00           O
ATOM   4327  N   CYS A 923      33.380  54.390  52.840  1.00  0.00           N
ATOM   4328  HN  CYS A 923      32.770  54.450  53.620  1.00  0.00           H
ATOM   4329  CA  CYS A 923      34.010  53.110  52.690  1.00  0.00           C
ATOM   4330  HA  CYS A 923      35.050  53.380  52.750  1.00  0.00           H
ATOM   4331  CB  CYS A 923      33.630  52.190  53.890  1.00  0.00           C
ATOM   4332  HB1 CYS A 923      32.560  51.920  53.920  1.00  0.00           H
ATOM   4333  HB2 CYS A 923      33.780  52.730  54.860  1.00  0.00           H
ATOM   4334  SG  CYS A 923      34.480  50.600  54.050  1.00  0.00           S
ATOM   4335  HG1 CYS A 923      33.390  50.090  54.620  1.00  0.00           H
ATOM   4336  C   CYS A 923      33.780  52.260  51.430  1.00  0.00           C
ATOM   4337  O   CYS A 923      34.720  51.800  50.750  1.00  0.00           O
ATOM   4338  N   THR A 924      32.540  52.160  50.980  1.00  0.00           N
ATOM   4339  HN  THR A 924      31.890  52.660  51.550  1.00  0.00           H
ATOM   4340  CA  THR A 924      32.070  51.350  49.830  1.00  0.00           C
ATOM   4341  HA  THR A 924      32.460  50.380  50.120  1.00  0.00           H
ATOM   4342  CB  THR A 924      30.510  51.360  49.660  1.00  0.00           C
ATOM   4343  HB  THR A 924      30.130  52.410  49.540  1.00  0.00           H
ATOM   4344  OG1 THR A 924      29.870  50.730  50.790  1.00  0.00           O
ATOM   4345  HG1 THR A 924      29.960  51.380  51.490  1.00  0.00           H
ATOM   4346  CG2 THR A 924      30.080  50.590  48.490  1.00  0.00           C
ATOM   4347 HG21 THR A 924      30.380  51.100  47.540  1.00  0.00           H
ATOM   4348 HG22 THR A 924      28.990  50.390  48.420  1.00  0.00           H
ATOM   4349 HG23 THR A 924      30.490  49.560  48.530  1.00  0.00           H
ATOM   4350  C   THR A 924      32.780  51.800  48.520  1.00  0.00           C
ATOM   4351  O   THR A 924      33.200  51.010  47.680  1.00  0.00           O
ATOM   4352  N   ILE A 925      33.040  53.100  48.410  1.00  0.00           N
ATOM   4353  HN  ILE A 925      32.750  53.760  49.080  1.00  0.00           H
ATOM   4354  CA  ILE A 925      33.860  53.610  47.300  1.00  0.00           C
ATOM   4355  HA  ILE A 925      33.370  53.230  46.410  1.00  0.00           H
ATOM   4356  CB  ILE A 925      33.880  55.140  47.400  1.00  0.00           C
ATOM   4357  HB  ILE A 925      34.060  55.430  48.460  1.00  0.00           H
ATOM   4358  CG2 ILE A 925      35.120  55.760  46.710  1.00  0.00           C
ATOM   4359 HG21 ILE A 925      34.990  56.850  46.840  1.00  0.00           H
ATOM   4360 HG22 ILE A 925      35.140  55.580  45.610  1.00  0.00           H
ATOM   4361 HG23 ILE A 925      36.030  55.400  47.230  1.00  0.00           H
ATOM   4362  CG1 ILE A 925      32.450  55.800  47.040  1.00  0.00           C
ATOM   4363 HG11 ILE A 925      31.670  55.280  47.650  1.00  0.00           H
ATOM   4364 HG12 ILE A 925      32.160  55.630  45.980  1.00  0.00           H
ATOM   4365  CD  ILE A 925      32.410  57.280  47.400  1.00  0.00           C
ATOM   4366  HD1 ILE A 925      31.360  57.610  47.270  1.00  0.00           H
ATOM   4367  HD2 ILE A 925      32.970  57.940  46.710  1.00  0.00           H
ATOM   4368  HD3 ILE A 925      32.560  57.400  48.490  1.00  0.00           H
ATOM   4369  C   ILE A 925      35.290  53.020  47.180  1.00  0.00           C
ATOM   4370  O   ILE A 925      35.710  52.760  46.050  1.00  0.00           O
ATOM   4371  N   LEU A 926      36.020  53.020  48.320  1.00  0.00           N
ATOM   4372  HN  LEU A 926      35.550  53.280  49.170  1.00  0.00           H
ATOM   4373  CA  LEU A 926      37.370  52.460  48.390  1.00  0.00           C
ATOM   4374  HA  LEU A 926      38.060  53.000  47.740  1.00  0.00           H
ATOM   4375  CB  LEU A 926      38.040  52.810  49.740  1.00  0.00           C
ATOM   4376  HB1 LEU A 926      39.110  52.540  49.740  1.00  0.00           H
ATOM   4377  HB2 LEU A 926      37.480  52.210  50.490  1.00  0.00           H
ATOM   4378  CG  LEU A 926      38.030  54.370  49.960  1.00  0.00           C
ATOM   4379  HG  LEU A 926      36.950  54.610  50.040  1.00  0.00           H
ATOM   4380  CD1 LEU A 926      38.730  54.630  51.330  1.00  0.00           C
ATOM   4381 HD11 LEU A 926      39.700  54.110  51.450  1.00  0.00           H
ATOM   4382 HD12 LEU A 926      38.020  54.270  52.120  1.00  0.00           H
ATOM   4383 HD13 LEU A 926      39.050  55.690  51.470  1.00  0.00           H
ATOM   4384  CD2 LEU A 926      38.630  55.190  48.840  1.00  0.00           C
ATOM   4385 HD21 LEU A 926      38.550  56.240  49.190  1.00  0.00           H
ATOM   4386 HD22 LEU A 926      38.090  55.120  47.870  1.00  0.00           H
ATOM   4387 HD23 LEU A 926      39.690  54.850  48.820  1.00  0.00           H
ATOM   4388  C   LEU A 926      37.440  50.940  48.040  1.00  0.00           C
ATOM   4389  O   LEU A 926      38.390  50.410  47.400  1.00  0.00           O
ATOM   4390  N   ILE A 927      36.410  50.170  48.560  1.00  0.00           N
ATOM   4391  HN  ILE A 927      35.750  50.570  49.180  1.00  0.00           H
ATOM   4392  CA  ILE A 927      36.240  48.700  48.190  1.00  0.00           C
ATOM   4393  HA  ILE A 927      37.130  48.230  48.580  1.00  0.00           H
ATOM   4394  CB  ILE A 927      35.070  48.030  48.950  1.00  0.00           C
ATOM   4395  HB  ILE A 927      34.200  48.600  48.560  1.00  0.00           H
ATOM   4396  CG2 ILE A 927      34.800  46.550  48.630  1.00  0.00           C
ATOM   4397 HG21 ILE A 927      33.930  46.220  49.240  1.00  0.00           H
ATOM   4398 HG22 ILE A 927      35.620  45.890  48.970  1.00  0.00           H
ATOM   4399 HG23 ILE A 927      34.510  46.390  47.570  1.00  0.00           H
ATOM   4400  CG1 ILE A 927      35.090  48.120  50.540  1.00  0.00           C
ATOM   4401 HG11 ILE A 927      34.130  47.620  50.810  1.00  0.00           H
ATOM   4402 HG12 ILE A 927      34.880  49.160  50.850  1.00  0.00           H
ATOM   4403  CD  ILE A 927      36.320  47.590  51.270  1.00  0.00           C
ATOM   4404  HD1 ILE A 927      37.250  48.010  50.800  1.00  0.00           H
ATOM   4405  HD2 ILE A 927      36.310  46.490  51.150  1.00  0.00           H
ATOM   4406  HD3 ILE A 927      36.200  47.670  52.370  1.00  0.00           H
ATOM   4407  C   ILE A 927      36.170  48.460  46.720  1.00  0.00           C
ATOM   4408  O   ILE A 927      36.750  47.580  46.100  1.00  0.00           O
ATOM   4409  N   PHE A 928      35.490  49.420  46.080  1.00  0.00           N
ATOM   4410  HN  PHE A 928      34.990  50.050  46.680  1.00  0.00           H
ATOM   4411  CA  PHE A 928      35.200  49.500  44.610  1.00  0.00           C
ATOM   4412  HA  PHE A 928      34.940  48.480  44.350  1.00  0.00           H
ATOM   4413  CB  PHE A 928      34.060  50.530  44.320  1.00  0.00           C
ATOM   4414  HB1 PHE A 928      34.060  51.370  45.040  1.00  0.00           H
ATOM   4415  HB2 PHE A 928      33.080  49.980  44.390  1.00  0.00           H
ATOM   4416  CG  PHE A 928      34.060  51.200  42.950  1.00  0.00           C
ATOM   4417  CD1 PHE A 928      33.270  50.670  41.830  1.00  0.00           C
ATOM   4418  HD1 PHE A 928      32.590  49.850  41.960  1.00  0.00           H
ATOM   4419  CE1 PHE A 928      33.390  51.180  40.540  1.00  0.00           C
ATOM   4420  HE1 PHE A 928      32.850  50.730  39.710  1.00  0.00           H
ATOM   4421  CZ  PHE A 928      34.320  52.290  40.280  1.00  0.00           C
ATOM   4422  HZ  PHE A 928      34.420  52.620  39.260  1.00  0.00           H
ATOM   4423  CD2 PHE A 928      34.980  52.240  42.610  1.00  0.00           C
ATOM   4424  HD2 PHE A 928      35.550  52.650  43.430  1.00  0.00           H
ATOM   4425  CE2 PHE A 928      35.050  52.810  41.340  1.00  0.00           C
ATOM   4426  HE2 PHE A 928      35.850  53.510  41.160  1.00  0.00           H
ATOM   4427  C   PHE A 928      36.420  49.690  43.720  1.00  0.00           C
ATOM   4428  O   PHE A 928      36.600  49.080  42.650  1.00  0.00           O
ATOM   4429  N   MET A 929      37.320  50.590  44.010  1.00  0.00           N
ATOM   4430  HN  MET A 929      37.050  51.370  44.570  1.00  0.00           H
ATOM   4431  CA  MET A 929      38.530  50.880  43.240  1.00  0.00           C
ATOM   4432  HA  MET A 929      38.230  51.340  42.320  1.00  0.00           H
ATOM   4433  CB  MET A 929      39.250  51.860  44.190  1.00  0.00           C
ATOM   4434  HB1 MET A 929      40.310  51.990  43.860  1.00  0.00           H
ATOM   4435  HB2 MET A 929      39.310  51.640  45.270  1.00  0.00           H
ATOM   4436  CG  MET A 929      38.640  53.270  44.220  1.00  0.00           C
ATOM   4437  HG1 MET A 929      39.180  53.800  45.050  1.00  0.00           H
ATOM   4438  HG2 MET A 929      37.570  53.230  44.500  1.00  0.00           H
ATOM   4439  SD  MET A 929      38.960  54.250  42.700  1.00  0.00           S
ATOM   4440  CE  MET A 929      38.470  55.850  43.170  1.00  0.00           C
ATOM   4441  HE1 MET A 929      39.210  56.120  43.950  1.00  0.00           H
ATOM   4442  HE2 MET A 929      37.440  55.950  43.550  1.00  0.00           H
ATOM   4443  HE3 MET A 929      38.520  56.590  42.350  1.00  0.00           H
ATOM   4444  C   MET A 929      39.480  49.670  43.010  1.00  0.00           C
ATOM   4445  O   MET A 929      39.670  49.140  41.850  1.00  0.00           O
ATOM   4446  N   ASP A 930      39.980  49.000  44.090  1.00  0.00           N
ATOM   4447  HN  ASP A 930      39.810  49.420  44.980  1.00  0.00           H
ATOM   4448  CA  ASP A 930      40.740  47.700  44.080  1.00  0.00           C
ATOM   4449  HA  ASP A 930      41.530  47.800  43.350  1.00  0.00           H
ATOM   4450  CB  ASP A 930      41.400  47.440  45.410  1.00  0.00           C
ATOM   4451  HB1 ASP A 930      42.020  46.510  45.320  1.00  0.00           H
ATOM   4452  HB2 ASP A 930      40.680  47.400  46.260  1.00  0.00           H
ATOM   4453  CG  ASP A 930      42.370  48.510  45.790  1.00  0.00           C
ATOM   4454  OD1 ASP A 930      42.530  48.900  46.980  1.00  0.00           O
ATOM   4455  OD2 ASP A 930      43.070  48.900  44.800  1.00  0.00           O
ATOM   4456  C   ASP A 930      40.050  46.500  43.390  1.00  0.00           C
ATOM   4457  O   ASP A 930      40.620  45.830  42.490  1.00  0.00           O
ATOM   4458  N   GLN A 931      38.780  46.240  43.710  1.00  0.00           N
ATOM   4459  HN  GLN A 931      38.390  46.840  44.410  1.00  0.00           H
ATOM   4460  CA  GLN A 931      37.890  45.320  43.150  1.00  0.00           C
ATOM   4461  HA  GLN A 931      38.530  44.450  43.130  1.00  0.00           H
ATOM   4462  CB  GLN A 931      36.590  45.040  43.950  1.00  0.00           C
ATOM   4463  HB1 GLN A 931      36.020  44.390  43.250  1.00  0.00           H
ATOM   4464  HB2 GLN A 931      35.980  45.960  44.050  1.00  0.00           H
ATOM   4465  CG  GLN A 931      36.670  44.100  45.220  1.00  0.00           C
ATOM   4466  HG1 GLN A 931      35.680  43.660  45.480  1.00  0.00           H
ATOM   4467  HG2 GLN A 931      37.050  44.650  46.090  1.00  0.00           H
ATOM   4468  CD  GLN A 931      37.660  42.980  44.980  1.00  0.00           C
ATOM   4469  OE1 GLN A 931      38.670  42.960  45.630  1.00  0.00           O
ATOM   4470  NE2 GLN A 931      37.390  42.040  44.080  1.00  0.00           N
ATOM   4471 HE21 GLN A 931      37.920  41.210  43.890  1.00  0.00           H
ATOM   4472 HE22 GLN A 931      36.480  42.130  43.680  1.00  0.00           H
ATOM   4473  C   GLN A 931      37.650  45.490  41.650  1.00  0.00           C
ATOM   4474  O   GLN A 931      37.900  44.510  40.900  1.00  0.00           O
ATOM   4475  N   GLN A 932      37.280  46.700  41.220  1.00  0.00           N
ATOM   4476  HN  GLN A 932      36.880  47.470  41.710  1.00  0.00           H
ATOM   4477  CA  GLN A 932      36.990  46.840  39.850  1.00  0.00           C
ATOM   4478  HA  GLN A 932      36.790  45.840  39.490  1.00  0.00           H
ATOM   4479  CB  GLN A 932      35.650  47.640  39.600  1.00  0.00           C
ATOM   4480  HB1 GLN A 932      35.510  47.780  38.510  1.00  0.00           H
ATOM   4481  HB2 GLN A 932      35.830  48.590  40.160  1.00  0.00           H
ATOM   4482  CG  GLN A 932      34.470  46.730  40.160  1.00  0.00           C
ATOM   4483  HG1 GLN A 932      33.530  47.310  40.080  1.00  0.00           H
ATOM   4484  HG2 GLN A 932      34.580  46.570  41.250  1.00  0.00           H
ATOM   4485  CD  GLN A 932      34.330  45.390  39.440  1.00  0.00           C
ATOM   4486  OE1 GLN A 932      34.760  44.390  39.960  1.00  0.00           O
ATOM   4487  NE2 GLN A 932      33.720  45.360  38.180  1.00  0.00           N
ATOM   4488 HE21 GLN A 932      33.570  46.200  37.660  1.00  0.00           H
ATOM   4489 HE22 GLN A 932      33.590  44.440  37.800  1.00  0.00           H
ATOM   4490  C   GLN A 932      38.000  47.320  38.890  1.00  0.00           C
ATOM   4491  O   GLN A 932      37.980  46.940  37.720  1.00  0.00           O
ATOM   4492  N   ILE A 933      39.060  47.920  39.450  1.00  0.00           N
ATOM   4493  HN  ILE A 933      39.140  48.290  40.360  1.00  0.00           H
ATOM   4494  CA  ILE A 933      40.190  48.150  38.510  1.00  0.00           C
ATOM   4495  HA  ILE A 933      39.860  48.410  37.520  1.00  0.00           H
ATOM   4496  CB  ILE A 933      40.940  49.480  38.970  1.00  0.00           C
ATOM   4497  HB  ILE A 933      41.320  49.280  40.000  1.00  0.00           H
ATOM   4498  CG2 ILE A 933      42.160  49.740  38.060  1.00  0.00           C
ATOM   4499 HG21 ILE A 933      41.810  49.710  37.010  1.00  0.00           H
ATOM   4500 HG22 ILE A 933      42.960  48.990  38.250  1.00  0.00           H
ATOM   4501 HG23 ILE A 933      42.590  50.740  38.260  1.00  0.00           H
ATOM   4502  CG1 ILE A 933      39.870  50.580  38.920  1.00  0.00           C
ATOM   4503 HG11 ILE A 933      40.500  51.450  39.210  1.00  0.00           H
ATOM   4504 HG12 ILE A 933      39.130  50.400  39.720  1.00  0.00           H
ATOM   4505  CD  ILE A 933      39.150  50.900  37.630  1.00  0.00           C
ATOM   4506  HD1 ILE A 933      38.330  51.630  37.800  1.00  0.00           H
ATOM   4507  HD2 ILE A 933      38.700  49.990  37.190  1.00  0.00           H
ATOM   4508  HD3 ILE A 933      39.860  51.340  36.900  1.00  0.00           H
ATOM   4509  C   ILE A 933      41.000  46.890  38.220  1.00  0.00           C
ATOM   4510  O   ILE A 933      41.390  46.640  37.120  1.00  0.00           O
ATOM   4511  N   THR A 934      41.080  45.940  39.210  1.00  0.00           N
ATOM   4512  HN  THR A 934      40.730  46.210  40.090  1.00  0.00           H
ATOM   4513  CA  THR A 934      41.500  44.550  38.970  1.00  0.00           C
ATOM   4514  HA  THR A 934      42.390  44.670  38.360  1.00  0.00           H
ATOM   4515  CB  THR A 934      41.750  43.560  40.130  1.00  0.00           C
ATOM   4516  HB  THR A 934      42.030  42.540  39.810  1.00  0.00           H
ATOM   4517  OG1 THR A 934      40.630  43.460  41.030  1.00  0.00           O
ATOM   4518  HG1 THR A 934      40.570  44.290  41.520  1.00  0.00           H
ATOM   4519  CG2 THR A 934      42.940  44.060  40.980  1.00  0.00           C
ATOM   4520 HG21 THR A 934      43.610  44.540  40.230  1.00  0.00           H
ATOM   4521 HG22 THR A 934      43.530  43.240  41.420  1.00  0.00           H
ATOM   4522 HG23 THR A 934      42.750  44.840  41.740  1.00  0.00           H
ATOM   4523  C   THR A 934      40.630  43.790  37.970  1.00  0.00           C
ATOM   4524  O   THR A 934      41.210  43.110  37.220  1.00  0.00           O
ATOM   4525  N   ALA A 935      39.320  43.870  37.990  1.00  0.00           N
ATOM   4526  HN  ALA A 935      38.850  44.180  38.820  1.00  0.00           H
ATOM   4527  CA  ALA A 935      38.390  43.180  37.130  1.00  0.00           C
ATOM   4528  HA  ALA A 935      38.680  42.150  37.100  1.00  0.00           H
ATOM   4529  CB  ALA A 935      36.910  43.350  37.630  1.00  0.00           C
ATOM   4530  HB1 ALA A 935      36.250  42.850  36.890  1.00  0.00           H
ATOM   4531  HB2 ALA A 935      36.510  44.370  37.530  1.00  0.00           H
ATOM   4532  HB3 ALA A 935      36.700  42.940  38.630  1.00  0.00           H
ATOM   4533  C   ALA A 935      38.540  43.680  35.670  1.00  0.00           C
ATOM   4534  O   ALA A 935      38.520  42.900  34.740  1.00  0.00           O
ATOM   4535  N   VAL A 936      38.790  44.980  35.520  1.00  0.00           N
ATOM   4536  HN  VAL A 936      38.830  45.550  36.340  1.00  0.00           H
ATOM   4537  CA  VAL A 936      39.220  45.620  34.260  1.00  0.00           C
ATOM   4538  HA  VAL A 936      38.480  45.290  33.530  1.00  0.00           H
ATOM   4539  CB  VAL A 936      39.250  47.180  34.360  1.00  0.00           C
ATOM   4540  HB  VAL A 936      39.940  47.480  35.190  1.00  0.00           H
ATOM   4541  CG1 VAL A 936      39.660  47.810  33.020  1.00  0.00           C
ATOM   4542 HG11 VAL A 936      38.980  47.410  32.240  1.00  0.00           H
ATOM   4543 HG12 VAL A 936      40.750  47.960  32.800  1.00  0.00           H
ATOM   4544 HG13 VAL A 936      39.340  48.860  33.160  1.00  0.00           H
ATOM   4545  CG2 VAL A 936      37.810  47.620  34.730  1.00  0.00           C
ATOM   4546 HG21 VAL A 936      37.640  48.680  35.030  1.00  0.00           H
ATOM   4547 HG22 VAL A 936      37.350  46.870  35.400  1.00  0.00           H
ATOM   4548 HG23 VAL A 936      37.210  47.540  33.810  1.00  0.00           H
ATOM   4549  C   VAL A 936      40.510  45.060  33.820  1.00  0.00           C
ATOM   4550  O   VAL A 936      40.660  44.760  32.670  1.00  0.00           O
ATOM   4551  N   ILE A 937      41.490  44.860  34.660  1.00  0.00           N
ATOM   4552  HN  ILE A 937      41.450  45.220  35.590  1.00  0.00           H
ATOM   4553  CA  ILE A 937      42.710  44.190  34.360  1.00  0.00           C
ATOM   4554  HA  ILE A 937      43.110  44.620  33.450  1.00  0.00           H
ATOM   4555  CB  ILE A 937      43.840  44.570  35.330  1.00  0.00           C
ATOM   4556  HB  ILE A 937      43.490  44.250  36.340  1.00  0.00           H
ATOM   4557  CG2 ILE A 937      45.150  43.820  35.220  1.00  0.00           C
ATOM   4558 HG21 ILE A 937      45.790  44.150  34.380  1.00  0.00           H
ATOM   4559 HG22 ILE A 937      45.080  42.710  35.120  1.00  0.00           H
ATOM   4560 HG23 ILE A 937      45.690  44.020  36.170  1.00  0.00           H
ATOM   4561  CG1 ILE A 937      44.220  46.060  35.400  1.00  0.00           C
ATOM   4562 HG11 ILE A 937      45.090  46.200  36.050  1.00  0.00           H
ATOM   4563 HG12 ILE A 937      43.340  46.600  35.810  1.00  0.00           H
ATOM   4564  CD  ILE A 937      44.450  46.660  33.960  1.00  0.00           C
ATOM   4565  HD1 ILE A 937      45.110  45.970  33.390  1.00  0.00           H
ATOM   4566  HD2 ILE A 937      45.070  47.580  33.970  1.00  0.00           H
ATOM   4567  HD3 ILE A 937      43.510  46.880  33.410  1.00  0.00           H
ATOM   4568  C   ILE A 937      42.650  42.720  34.070  1.00  0.00           C
ATOM   4569  O   ILE A 937      43.460  42.300  33.200  1.00  0.00           O
ATOM   4570  N   ILE A 938      41.740  41.920  34.590  1.00  0.00           N
ATOM   4571  HN  ILE A 938      41.020  42.240  35.200  1.00  0.00           H
ATOM   4572  CA  ILE A 938      41.610  40.530  34.170  1.00  0.00           C
ATOM   4573  HA  ILE A 938      42.600  40.120  34.050  1.00  0.00           H
ATOM   4574  CB  ILE A 938      40.810  39.680  35.140  1.00  0.00           C
ATOM   4575  HB  ILE A 938      39.750  39.990  35.200  1.00  0.00           H
ATOM   4576  CG2 ILE A 938      40.850  38.150  34.790  1.00  0.00           C
ATOM   4577 HG21 ILE A 938      40.070  37.850  34.050  1.00  0.00           H
ATOM   4578 HG22 ILE A 938      40.680  37.540  35.690  1.00  0.00           H
ATOM   4579 HG23 ILE A 938      41.870  37.930  34.390  1.00  0.00           H
ATOM   4580  CG1 ILE A 938      41.330  39.860  36.550  1.00  0.00           C
ATOM   4581 HG11 ILE A 938      40.870  38.990  37.060  1.00  0.00           H
ATOM   4582 HG12 ILE A 938      40.800  40.750  36.960  1.00  0.00           H
ATOM   4583  CD  ILE A 938      42.800  39.810  36.770  1.00  0.00           C
ATOM   4584  HD1 ILE A 938      43.240  39.740  37.790  1.00  0.00           H
ATOM   4585  HD2 ILE A 938      43.240  40.790  36.470  1.00  0.00           H
ATOM   4586  HD3 ILE A 938      43.310  39.040  36.170  1.00  0.00           H
ATOM   4587  C   ILE A 938      40.970  40.410  32.760  1.00  0.00           C
ATOM   4588  O   ILE A 938      41.140  39.370  32.120  1.00  0.00           O
ATOM   4589  N   ASN A 939      40.310  41.480  32.200  1.00  0.00           N
ATOM   4590  HN  ASN A 939      40.190  42.270  32.790  1.00  0.00           H
ATOM   4591  CA  ASN A 939      39.740  41.520  30.850  1.00  0.00           C
ATOM   4592  HA  ASN A 939      39.800  40.510  30.480  1.00  0.00           H
ATOM   4593  CB  ASN A 939      38.280  42.010  30.710  1.00  0.00           C
ATOM   4594  HB1 ASN A 939      38.010  41.820  29.650  1.00  0.00           H
ATOM   4595  HB2 ASN A 939      38.080  43.040  31.070  1.00  0.00           H
ATOM   4596  CG  ASN A 939      37.570  41.020  31.550  1.00  0.00           C
ATOM   4597  OD1 ASN A 939      37.290  39.890  31.020  1.00  0.00           O
ATOM   4598  ND2 ASN A 939      37.070  41.350  32.760  1.00  0.00           N
ATOM   4599 HD21 ASN A 939      37.540  41.920  33.450  1.00  0.00           H
ATOM   4600 HD22 ASN A 939      36.350  40.770  33.140  1.00  0.00           H
ATOM   4601  C   ASN A 939      40.670  42.420  30.120  1.00  0.00           C
ATOM   4602  O   ASN A 939      40.680  43.600  30.360  1.00  0.00           O
ATOM   4603  N   ARG A 940      41.410  41.810  29.160  1.00  0.00           N
ATOM   4604  HN  ARG A 940      41.350  40.840  28.900  1.00  0.00           H
ATOM   4605  CA  ARG A 940      42.160  42.540  28.240  1.00  0.00           C
ATOM   4606  HA  ARG A 940      42.140  43.630  28.300  1.00  0.00           H
ATOM   4607  CB  ARG A 940      43.570  42.000  28.330  1.00  0.00           C
ATOM   4608  HB1 ARG A 940      44.200  42.670  27.710  1.00  0.00           H
ATOM   4609  HB2 ARG A 940      43.640  40.960  27.940  1.00  0.00           H
ATOM   4610  CG  ARG A 940      44.260  41.850  29.680  1.00  0.00           C
ATOM   4611  HG1 ARG A 940      45.180  41.310  29.350  1.00  0.00           H
ATOM   4612  HG2 ARG A 940      43.690  41.160  30.340  1.00  0.00           H
ATOM   4613  CD  ARG A 940      44.830  43.140  30.240  1.00  0.00           C
ATOM   4614  HD1 ARG A 940      45.230  43.650  29.340  1.00  0.00           H
ATOM   4615  HD2 ARG A 940      45.580  43.040  31.050  1.00  0.00           H
ATOM   4616  NE  ARG A 940      43.720  44.010  30.760  1.00  0.00           N
ATOM   4617  HE  ARG A 940      42.810  43.620  30.940  1.00  0.00           H
ATOM   4618  CZ  ARG A 940      43.750  45.310  30.720  1.00  0.00           C
ATOM   4619  NH1 ARG A 940      42.540  45.910  30.950  1.00  0.00           N
ATOM   4620 HH11 ARG A 940      41.750  45.310  31.050  1.00  0.00           H
ATOM   4621 HH12 ARG A 940      42.460  46.890  31.090  1.00  0.00           H
ATOM   4622  NH2 ARG A 940      44.770  46.100  30.480  1.00  0.00           N
ATOM   4623 HH21 ARG A 940      45.620  45.660  30.760  1.00  0.00           H
ATOM   4624 HH22 ARG A 940      44.770  47.100  30.590  1.00  0.00           H
ATOM   4625  C   ARG A 940      41.660  42.230  26.830  1.00  0.00           C
ATOM   4626  O   ARG A 940      40.900  41.330  26.510  1.00  0.00           O
ATOM   4627  N   LYS A 941      42.020  43.160  25.830  1.00  0.00           N
ATOM   4628  HN  LYS A 941      42.620  43.940  25.990  1.00  0.00           H
ATOM   4629  CA  LYS A 941      41.570  43.050  24.460  1.00  0.00           C
ATOM   4630  HA  LYS A 941      40.500  42.910  24.580  1.00  0.00           H
ATOM   4631  CB  LYS A 941      41.820  44.300  23.590  1.00  0.00           C
ATOM   4632  HB1 LYS A 941      41.800  44.020  22.520  1.00  0.00           H
ATOM   4633  HB2 LYS A 941      42.860  44.590  23.840  1.00  0.00           H
ATOM   4634  CG  LYS A 941      40.900  45.490  24.010  1.00  0.00           C
ATOM   4635  HG1 LYS A 941      40.780  45.440  25.110  1.00  0.00           H
ATOM   4636  HG2 LYS A 941      39.880  45.390  23.590  1.00  0.00           H
ATOM   4637  CD  LYS A 941      41.480  46.900  23.570  1.00  0.00           C
ATOM   4638  HD1 LYS A 941      42.520  47.210  23.820  1.00  0.00           H
ATOM   4639  HD2 LYS A 941      40.840  47.530  24.220  1.00  0.00           H
ATOM   4640  CE  LYS A 941      41.410  47.040  22.010  1.00  0.00           C
ATOM   4641  HE1 LYS A 941      42.060  46.260  21.560  1.00  0.00           H
ATOM   4642  HE2 LYS A 941      41.730  48.060  21.730  1.00  0.00           H
ATOM   4643  NZ  LYS A 941      40.070  46.790  21.440  1.00  0.00           N
ATOM   4644  HZ1 LYS A 941      39.540  45.930  21.670  1.00  0.00           H
ATOM   4645  HZ2 LYS A 941      40.140  46.720  20.410  1.00  0.00           H
ATOM   4646  HZ3 LYS A 941      39.500  47.640  21.660  1.00  0.00           H
ATOM   4647  C   LYS A 941      41.970  41.770  23.600  1.00  0.00           C
ATOM   4648  O   LYS A 941      41.180  41.270  22.840  1.00  0.00           O
ATOM   4649  N   GLU A 942      43.270  41.390  23.760  1.00  0.00           N
ATOM   4650  HN  GLU A 942      43.730  41.820  24.530  1.00  0.00           H
ATOM   4651  CA  GLU A 942      43.990  40.460  22.930  1.00  0.00           C
ATOM   4652  HA  GLU A 942      43.620  40.600  21.930  1.00  0.00           H
ATOM   4653  CB  GLU A 942      45.490  40.860  22.840  1.00  0.00           C
ATOM   4654  HB1 GLU A 942      46.150  40.020  22.560  1.00  0.00           H
ATOM   4655  HB2 GLU A 942      45.930  41.160  23.810  1.00  0.00           H
ATOM   4656  CG  GLU A 942      45.660  42.000  21.800  1.00  0.00           C
ATOM   4657  HG1 GLU A 942      44.730  42.600  21.680  1.00  0.00           H
ATOM   4658  HG2 GLU A 942      45.850  41.590  20.790  1.00  0.00           H
ATOM   4659  CD  GLU A 942      46.840  42.970  22.050  1.00  0.00           C
ATOM   4660  OE1 GLU A 942      47.640  43.280  21.060  1.00  0.00           O
ATOM   4661  OE2 GLU A 942      46.990  43.500  23.100  1.00  0.00           O
ATOM   4662  C   GLU A 942      43.770  39.040  23.140  1.00  0.00           C
ATOM   4663  O   GLU A 942      43.750  38.230  22.210  1.00  0.00           O
ATOM   4664  N   HSD A 943      43.470  38.530  24.380  1.00  0.00           N
ATOM   4665  HN  HSD A 943      43.500  39.240  25.090  1.00  0.00           H
ATOM   4666  CA  HSD A 943      43.400  37.090  24.710  1.00  0.00           C
ATOM   4667  HA  HSD A 943      43.450  36.600  23.730  1.00  0.00           H
ATOM   4668  CB  HSD A 943      44.690  36.660  25.580  1.00  0.00           C
ATOM   4669  HB1 HSD A 943      45.530  37.180  25.050  1.00  0.00           H
ATOM   4670  HB2 HSD A 943      44.690  35.570  25.400  1.00  0.00           H
ATOM   4671  ND1 HSD A 943      45.200  38.130  27.540  1.00  0.00           N
ATOM   4672  HD1 HSD A 943      45.490  38.930  27.020  1.00  0.00           H
ATOM   4673  CG  HSD A 943      44.580  36.990  27.020  1.00  0.00           C
ATOM   4674  CE1 HSD A 943      44.940  38.120  28.850  1.00  0.00           C
ATOM   4675  HE1 HSD A 943      45.060  38.970  29.510  1.00  0.00           H
ATOM   4676  NE2 HSD A 943      44.230  37.020  29.210  1.00  0.00           N
ATOM   4677  CD2 HSD A 943      44.000  36.320  28.070  1.00  0.00           C
ATOM   4678  HD2 HSD A 943      43.240  35.550  28.100  1.00  0.00           H
ATOM   4679  C   HSD A 943      42.090  36.800  25.410  1.00  0.00           C
ATOM   4680  O   HSD A 943      41.520  37.660  26.010  1.00  0.00           O
ATOM   4681  N   LYS A 944      41.590  35.630  25.200  1.00  0.00           N
ATOM   4682  HN  LYS A 944      42.050  34.990  24.590  1.00  0.00           H
ATOM   4683  CA  LYS A 944      40.320  35.100  25.750  1.00  0.00           C
ATOM   4684  HA  LYS A 944      39.620  35.880  26.030  1.00  0.00           H
ATOM   4685  CB  LYS A 944      39.600  34.270  24.700  1.00  0.00           C
ATOM   4686  HB1 LYS A 944      38.980  33.470  25.150  1.00  0.00           H
ATOM   4687  HB2 LYS A 944      40.350  33.750  24.050  1.00  0.00           H
ATOM   4688  CG  LYS A 944      38.770  35.170  23.680  1.00  0.00           C
ATOM   4689  HG1 LYS A 944      39.410  35.770  23.000  1.00  0.00           H
ATOM   4690  HG2 LYS A 944      38.220  35.840  24.390  1.00  0.00           H
ATOM   4691  CD  LYS A 944      37.710  34.310  22.890  1.00  0.00           C
ATOM   4692  HD1 LYS A 944      37.000  35.060  22.470  1.00  0.00           H
ATOM   4693  HD2 LYS A 944      37.130  33.620  23.540  1.00  0.00           H
ATOM   4694  CE  LYS A 944      38.430  33.350  21.970  1.00  0.00           C
ATOM   4695  HE1 LYS A 944      38.790  32.530  22.620  1.00  0.00           H
ATOM   4696  HE2 LYS A 944      39.240  33.780  21.350  1.00  0.00           H
ATOM   4697  NZ  LYS A 944      37.510  32.690  21.040  1.00  0.00           N
ATOM   4698  HZ1 LYS A 944      37.810  31.870  20.470  1.00  0.00           H
ATOM   4699  HZ2 LYS A 944      37.250  33.380  20.300  1.00  0.00           H
ATOM   4700  HZ3 LYS A 944      36.580  32.370  21.360  1.00  0.00           H
ATOM   4701  C   LYS A 944      40.460  34.330  27.020  1.00  0.00           C
ATOM   4702  O   LYS A 944      41.430  33.640  27.190  1.00  0.00           O
ATOM   4703  N   LEU A 945      39.470  34.460  27.930  1.00  0.00           N
ATOM   4704  HN  LEU A 945      38.670  34.990  27.650  1.00  0.00           H
ATOM   4705  CA  LEU A 945      39.340  33.600  29.100  1.00  0.00           C
ATOM   4706  HA  LEU A 945      40.280  33.160  29.400  1.00  0.00           H
ATOM   4707  CB  LEU A 945      38.830  34.400  30.290  1.00  0.00           C
ATOM   4708  HB1 LEU A 945      38.380  33.720  31.050  1.00  0.00           H
ATOM   4709  HB2 LEU A 945      37.990  35.000  29.880  1.00  0.00           H
ATOM   4710  CG  LEU A 945      39.900  35.380  30.770  1.00  0.00           C
ATOM   4711  HG  LEU A 945      40.320  35.950  29.920  1.00  0.00           H
ATOM   4712  CD1 LEU A 945      39.340  36.380  31.780  1.00  0.00           C
ATOM   4713 HD11 LEU A 945      38.940  35.680  32.540  1.00  0.00           H
ATOM   4714 HD12 LEU A 945      38.490  36.990  31.400  1.00  0.00           H
ATOM   4715 HD13 LEU A 945      40.210  36.950  32.160  1.00  0.00           H
ATOM   4716  CD2 LEU A 945      40.990  34.570  31.590  1.00  0.00           C
ATOM   4717 HD21 LEU A 945      41.690  35.380  31.900  1.00  0.00           H
ATOM   4718 HD22 LEU A 945      41.600  33.970  30.880  1.00  0.00           H
ATOM   4719 HD23 LEU A 945      40.610  33.920  32.410  1.00  0.00           H
ATOM   4720  C   LEU A 945      38.270  32.500  28.800  1.00  0.00           C
ATOM   4721  O   LEU A 945      37.100  32.840  28.560  1.00  0.00           O
ATOM   4722  N   LYS A 946      38.720  31.240  28.690  1.00  0.00           N
ATOM   4723  HN  LYS A 946      39.660  31.090  28.950  1.00  0.00           H
ATOM   4724  CA  LYS A 946      37.930  30.080  28.450  1.00  0.00           C
ATOM   4725  HA  LYS A 946      37.230  30.230  27.630  1.00  0.00           H
ATOM   4726  CB  LYS A 946      38.800  28.860  28.190  1.00  0.00           C
ATOM   4727  HB1 LYS A 946      38.160  28.040  27.790  1.00  0.00           H
ATOM   4728  HB2 LYS A 946      39.260  28.490  29.130  1.00  0.00           H
ATOM   4729  CG  LYS A 946      39.780  29.020  26.930  1.00  0.00           C
ATOM   4730  HG1 LYS A 946      40.740  29.440  27.300  1.00  0.00           H
ATOM   4731  HG2 LYS A 946      39.330  29.780  26.250  1.00  0.00           H
ATOM   4732  CD  LYS A 946      39.900  27.750  26.130  1.00  0.00           C
ATOM   4733  HD1 LYS A 946      40.560  28.130  25.330  1.00  0.00           H
ATOM   4734  HD2 LYS A 946      38.910  27.380  25.780  1.00  0.00           H
ATOM   4735  CE  LYS A 946      40.450  26.480  26.900  1.00  0.00           C
ATOM   4736  HE1 LYS A 946      40.360  25.630  26.180  1.00  0.00           H
ATOM   4737  HE2 LYS A 946      39.810  26.290  27.780  1.00  0.00           H
ATOM   4738  NZ  LYS A 946      41.760  26.830  27.380  1.00  0.00           N
ATOM   4739  HZ1 LYS A 946      42.290  25.980  27.630  1.00  0.00           H
ATOM   4740  HZ2 LYS A 946      41.620  27.470  28.190  1.00  0.00           H
ATOM   4741  HZ3 LYS A 946      42.370  27.310  26.690  1.00  0.00           H
ATOM   4742  C   LYS A 946      37.040  29.700  29.620  1.00  0.00           C
ATOM   4743  O   LYS A 946      36.010  29.060  29.480  1.00  0.00           O
ATOM   4744  N   LYS A 947      37.590  30.070  30.830  1.00  0.00           N
ATOM   4745  HN  LYS A 947      38.510  30.450  30.950  1.00  0.00           H
ATOM   4746  CA  LYS A 947      36.860  29.820  32.040  1.00  0.00           C
ATOM   4747  HA  LYS A 947      35.990  29.210  31.910  1.00  0.00           H
ATOM   4748  CB  LYS A 947      37.720  29.100  33.090  1.00  0.00           C
ATOM   4749  HB1 LYS A 947      37.350  29.200  34.130  1.00  0.00           H
ATOM   4750  HB2 LYS A 947      38.710  29.590  33.250  1.00  0.00           H
ATOM   4751  CG  LYS A 947      38.030  27.660  32.690  1.00  0.00           C
ATOM   4752  HG1 LYS A 947      38.840  27.680  31.920  1.00  0.00           H
ATOM   4753  HG2 LYS A 947      37.070  27.210  32.350  1.00  0.00           H
ATOM   4754  CD  LYS A 947      38.700  26.960  33.910  1.00  0.00           C
ATOM   4755  HD1 LYS A 947      37.900  26.920  34.690  1.00  0.00           H
ATOM   4756  HD2 LYS A 947      39.520  27.590  34.300  1.00  0.00           H
ATOM   4757  CE  LYS A 947      39.140  25.530  33.620  1.00  0.00           C
ATOM   4758  HE1 LYS A 947      39.610  25.400  32.620  1.00  0.00           H
ATOM   4759  HE2 LYS A 947      38.270  24.850  33.710  1.00  0.00           H
ATOM   4760  NZ  LYS A 947      40.150  25.130  34.640  1.00  0.00           N
ATOM   4761  HZ1 LYS A 947      41.030  25.660  34.560  1.00  0.00           H
ATOM   4762  HZ2 LYS A 947      40.460  24.150  34.440  1.00  0.00           H
ATOM   4763  HZ3 LYS A 947      39.740  25.190  35.600  1.00  0.00           H
ATOM   4764  C   LYS A 947      36.280  31.080  32.640  1.00  0.00           C
ATOM   4765  O   LYS A 947      35.020  31.260  32.660  1.00  0.00           O
ATOM   4766  N   GLY A 948      37.140  31.970  33.190  1.00  0.00           N
ATOM   4767  HN  GLY A 948      38.120  31.940  33.020  1.00  0.00           H
ATOM   4768  CA  GLY A 948      36.800  33.280  33.810  1.00  0.00           C
ATOM   4769  HA1 GLY A 948      36.450  33.910  32.990  1.00  0.00           H
ATOM   4770  HA2 GLY A 948      37.700  33.540  34.360  1.00  0.00           H
ATOM   4771  C   GLY A 948      35.700  33.390  34.870  1.00  0.00           C
ATOM   4772  O   GLY A 948      35.250  32.410  35.500  1.00  0.00           O
ATOM   4773  N   ALA A 949      35.200  34.630  35.110  1.00  0.00           N
ATOM   4774  HN  ALA A 949      35.590  35.440  34.670  1.00  0.00           H
ATOM   4775  CA  ALA A 949      34.150  34.900  36.060  1.00  0.00           C
ATOM   4776  HA  ALA A 949      33.430  34.100  36.000  1.00  0.00           H
ATOM   4777  CB  ALA A 949      34.800  34.960  37.450  1.00  0.00           C
ATOM   4778  HB1 ALA A 949      35.020  33.900  37.710  1.00  0.00           H
ATOM   4779  HB2 ALA A 949      34.060  35.210  38.250  1.00  0.00           H
ATOM   4780  HB3 ALA A 949      35.720  35.560  37.600  1.00  0.00           H
ATOM   4781  C   ALA A 949      33.430  36.160  35.650  1.00  0.00           C
ATOM   4782  O   ALA A 949      33.840  36.860  34.700  1.00  0.00           O
ATOM   4783  N   GLY A 950      32.250  36.400  36.200  1.00  0.00           N
ATOM   4784  HN  GLY A 950      31.850  35.730  36.810  1.00  0.00           H
ATOM   4785  CA  GLY A 950      31.510  37.580  35.870  1.00  0.00           C
ATOM   4786  HA1 GLY A 950      30.650  37.530  36.530  1.00  0.00           H
ATOM   4787  HA2 GLY A 950      31.310  37.650  34.810  1.00  0.00           H
ATOM   4788  C   GLY A 950      32.120  38.910  36.260  1.00  0.00           C
ATOM   4789  O   GLY A 950      32.970  38.970  37.160  1.00  0.00           O
ATOM   4790  N   TYR A 951      31.780  39.930  35.480  1.00  0.00           N
ATOM   4791  HN  TYR A 951      31.080  39.770  34.790  1.00  0.00           H
ATOM   4792  CA  TYR A 951      32.360  41.340  35.560  1.00  0.00           C
ATOM   4793  HA  TYR A 951      33.420  41.280  35.760  1.00  0.00           H
ATOM   4794  CB  TYR A 951      32.220  42.200  34.250  1.00  0.00           C
ATOM   4795  HB1 TYR A 951      31.130  42.410  34.200  1.00  0.00           H
ATOM   4796  HB2 TYR A 951      32.580  41.580  33.390  1.00  0.00           H
ATOM   4797  CG  TYR A 951      32.930  43.500  34.280  1.00  0.00           C
ATOM   4798  CD1 TYR A 951      32.150  44.660  33.980  1.00  0.00           C
ATOM   4799  HD1 TYR A 951      31.080  44.590  33.820  1.00  0.00           H
ATOM   4800  CE1 TYR A 951      32.790  45.890  33.910  1.00  0.00           C
ATOM   4801  HE1 TYR A 951      32.190  46.740  33.640  1.00  0.00           H
ATOM   4802  CZ  TYR A 951      34.140  46.000  34.120  1.00  0.00           C
ATOM   4803  OH  TYR A 951      34.670  47.260  33.940  1.00  0.00           O
ATOM   4804  HH  TYR A 951      34.070  47.690  33.340  1.00  0.00           H
ATOM   4805  CD2 TYR A 951      34.310  43.620  34.560  1.00  0.00           C
ATOM   4806  HD2 TYR A 951      34.920  42.800  34.880  1.00  0.00           H
ATOM   4807  CE2 TYR A 951      34.910  44.840  34.370  1.00  0.00           C
ATOM   4808  HE2 TYR A 951      35.980  44.930  34.430  1.00  0.00           H
ATOM   4809  C   TYR A 951      31.930  41.980  36.910  1.00  0.00           C
ATOM   4810  O   TYR A 951      32.700  42.630  37.620  1.00  0.00           O
ATOM   4811  N   HSD A 952      30.770  41.580  37.370  1.00  0.00           N
ATOM   4812  HN  HSD A 952      30.150  41.140  36.730  1.00  0.00           H
ATOM   4813  CA  HSD A 952      30.270  42.040  38.680  1.00  0.00           C
ATOM   4814  HA  HSD A 952      30.860  42.870  39.020  1.00  0.00           H
ATOM   4815  CB  HSD A 952      28.800  42.470  38.690  1.00  0.00           C
ATOM   4816  HB1 HSD A 952      28.690  43.230  37.900  1.00  0.00           H
ATOM   4817  HB2 HSD A 952      28.700  42.960  39.680  1.00  0.00           H
ATOM   4818  ND1 HSD A 952      26.800  41.420  37.520  1.00  0.00           N
ATOM   4819  HD1 HSD A 952      26.830  41.960  36.680  1.00  0.00           H
ATOM   4820  CG  HSD A 952      27.780  41.370  38.490  1.00  0.00           C
ATOM   4821  CE1 HSD A 952      25.860  40.540  37.860  1.00  0.00           C
ATOM   4822  HE1 HSD A 952      25.070  40.220  37.180  1.00  0.00           H
ATOM   4823  NE2 HSD A 952      26.170  39.930  38.990  1.00  0.00           N
ATOM   4824  CD2 HSD A 952      27.320  40.500  39.450  1.00  0.00           C
ATOM   4825  HD2 HSD A 952      27.890  40.150  40.290  1.00  0.00           H
ATOM   4826  C   HSD A 952      30.510  41.000  39.780  1.00  0.00           C
ATOM   4827  O   HSD A 952      30.180  41.250  40.950  1.00  0.00           O
ATOM   4828  N   LEU A 953      31.040  39.850  39.460  1.00  0.00           N
ATOM   4829  HN  LEU A 953      31.320  39.630  38.520  1.00  0.00           H
ATOM   4830  CA  LEU A 953      31.160  38.790  40.420  1.00  0.00           C
ATOM   4831  HA  LEU A 953      30.220  38.910  40.930  1.00  0.00           H
ATOM   4832  CB  LEU A 953      31.460  37.370  39.700  1.00  0.00           C
ATOM   4833  HB1 LEU A 953      32.530  37.090  39.770  1.00  0.00           H
ATOM   4834  HB2 LEU A 953      31.230  37.610  38.640  1.00  0.00           H
ATOM   4835  CG  LEU A 953      30.500  36.260  40.110  1.00  0.00           C
ATOM   4836  HG  LEU A 953      30.750  36.050  41.170  1.00  0.00           H
ATOM   4837  CD1 LEU A 953      29.010  36.490  39.830  1.00  0.00           C
ATOM   4838 HD11 LEU A 953      28.840  37.030  38.870  1.00  0.00           H
ATOM   4839 HD12 LEU A 953      28.590  37.150  40.610  1.00  0.00           H
ATOM   4840 HD13 LEU A 953      28.440  35.540  39.770  1.00  0.00           H
ATOM   4841  CD2 LEU A 953      30.810  34.890  39.500  1.00  0.00           C
ATOM   4842 HD21 LEU A 953      30.120  34.090  39.860  1.00  0.00           H
ATOM   4843 HD22 LEU A 953      31.740  34.500  39.980  1.00  0.00           H
ATOM   4844 HD23 LEU A 953      30.920  34.880  38.390  1.00  0.00           H
ATOM   4845  C   LEU A 953      32.150  38.960  41.560  1.00  0.00           C
ATOM   4846  O   LEU A 953      31.890  38.640  42.700  1.00  0.00           O
ATOM   4847  N   ASP A 954      33.290  39.530  41.370  1.00  0.00           N
ATOM   4848  HN  ASP A 954      33.560  39.840  40.460  1.00  0.00           H
ATOM   4849  CA  ASP A 954      34.220  39.750  42.430  1.00  0.00           C
ATOM   4850  HA  ASP A 954      34.210  38.830  43.000  1.00  0.00           H
ATOM   4851  CB  ASP A 954      35.640  40.010  41.860  1.00  0.00           C
ATOM   4852  HB1 ASP A 954      35.960  39.070  41.360  1.00  0.00           H
ATOM   4853  HB2 ASP A 954      36.410  40.180  42.640  1.00  0.00           H
ATOM   4854  CG  ASP A 954      35.560  41.110  40.890  1.00  0.00           C
ATOM   4855  OD1 ASP A 954      35.300  41.080  39.710  1.00  0.00           O
ATOM   4856  OD2 ASP A 954      35.830  42.330  41.500  1.00  0.00           O
ATOM   4857  HD2 ASP A 954      35.680  43.050  40.900  1.00  0.00           H
ATOM   4858  C   ASP A 954      33.790  40.710  43.470  1.00  0.00           C
ATOM   4859  O   ASP A 954      33.980  40.400  44.650  1.00  0.00           O
ATOM   4860  N   LEU A 955      33.180  41.840  43.060  1.00  0.00           N
ATOM   4861  HN  LEU A 955      33.070  42.010  42.080  1.00  0.00           H
ATOM   4862  CA  LEU A 955      32.550  42.860  44.020  1.00  0.00           C
ATOM   4863  HA  LEU A 955      33.380  42.900  44.710  1.00  0.00           H
ATOM   4864  CB  LEU A 955      32.350  44.330  43.420  1.00  0.00           C
ATOM   4865  HB1 LEU A 955      31.740  44.190  42.500  1.00  0.00           H
ATOM   4866  HB2 LEU A 955      33.330  44.660  42.990  1.00  0.00           H
ATOM   4867  CG  LEU A 955      31.760  45.400  44.310  1.00  0.00           C
ATOM   4868  HG  LEU A 955      30.730  45.160  44.650  1.00  0.00           H
ATOM   4869  CD1 LEU A 955      32.680  45.440  45.530  1.00  0.00           C
ATOM   4870 HD11 LEU A 955      32.040  45.860  46.320  1.00  0.00           H
ATOM   4871 HD12 LEU A 955      33.630  46.020  45.440  1.00  0.00           H
ATOM   4872 HD13 LEU A 955      32.970  44.450  45.950  1.00  0.00           H
ATOM   4873  CD2 LEU A 955      31.780  46.810  43.620  1.00  0.00           C
ATOM   4874 HD21 LEU A 955      31.470  47.690  44.210  1.00  0.00           H
ATOM   4875 HD22 LEU A 955      31.170  46.700  42.690  1.00  0.00           H
ATOM   4876 HD23 LEU A 955      32.830  46.970  43.310  1.00  0.00           H
ATOM   4877  C   LEU A 955      31.370  42.320  44.850  1.00  0.00           C
ATOM   4878  O   LEU A 955      31.210  42.640  46.040  1.00  0.00           O
ATOM   4879  N   LEU A 956      30.600  41.460  44.140  1.00  0.00           N
ATOM   4880  HN  LEU A 956      30.690  41.600  43.160  1.00  0.00           H
ATOM   4881  CA  LEU A 956      29.670  40.480  44.790  1.00  0.00           C
ATOM   4882  HA  LEU A 956      28.990  41.100  45.350  1.00  0.00           H
ATOM   4883  CB  LEU A 956      28.850  39.610  43.760  1.00  0.00           C
ATOM   4884  HB1 LEU A 956      29.650  39.120  43.150  1.00  0.00           H
ATOM   4885  HB2 LEU A 956      28.240  40.220  43.050  1.00  0.00           H
ATOM   4886  CG  LEU A 956      27.960  38.490  44.320  1.00  0.00           C
ATOM   4887  HG  LEU A 956      28.600  37.730  44.810  1.00  0.00           H
ATOM   4888  CD1 LEU A 956      27.050  39.180  45.380  1.00  0.00           C
ATOM   4889 HD11 LEU A 956      26.520  38.440  46.020  1.00  0.00           H
ATOM   4890 HD12 LEU A 956      26.260  39.850  44.980  1.00  0.00           H
ATOM   4891 HD13 LEU A 956      27.610  39.800  46.110  1.00  0.00           H
ATOM   4892  CD2 LEU A 956      27.200  37.820  43.180  1.00  0.00           C
ATOM   4893 HD21 LEU A 956      27.870  37.360  42.430  1.00  0.00           H
ATOM   4894 HD22 LEU A 956      26.600  38.560  42.610  1.00  0.00           H
ATOM   4895 HD23 LEU A 956      26.550  36.980  43.530  1.00  0.00           H
ATOM   4896  C   LEU A 956      30.340  39.680  45.890  1.00  0.00           C
ATOM   4897  O   LEU A 956      29.970  39.840  47.050  1.00  0.00           O
ATOM   4898  N   MET A 957      31.290  38.810  45.460  1.00  0.00           N
ATOM   4899  HN  MET A 957      31.560  38.770  44.510  1.00  0.00           H
ATOM   4900  CA  MET A 957      31.860  37.800  46.290  1.00  0.00           C
ATOM   4901  HA  MET A 957      30.980  37.430  46.770  1.00  0.00           H
ATOM   4902  CB  MET A 957      32.500  36.750  45.400  1.00  0.00           C
ATOM   4903  HB1 MET A 957      33.070  35.960  45.930  1.00  0.00           H
ATOM   4904  HB2 MET A 957      33.140  37.240  44.640  1.00  0.00           H
ATOM   4905  CG  MET A 957      31.490  35.880  44.610  1.00  0.00           C
ATOM   4906  HG1 MET A 957      32.080  35.130  44.040  1.00  0.00           H
ATOM   4907  HG2 MET A 957      30.860  36.410  43.860  1.00  0.00           H
ATOM   4908  SD  MET A 957      30.370  34.900  45.560  1.00  0.00           S
ATOM   4909  CE  MET A 957      31.500  34.250  46.870  1.00  0.00           C
ATOM   4910  HE1 MET A 957      31.090  33.480  47.540  1.00  0.00           H
ATOM   4911  HE2 MET A 957      31.750  35.040  47.630  1.00  0.00           H
ATOM   4912  HE3 MET A 957      32.450  33.840  46.450  1.00  0.00           H
ATOM   4913  C   MET A 957      32.670  38.310  47.460  1.00  0.00           C
ATOM   4914  O   MET A 957      32.430  37.920  48.630  1.00  0.00           O
ATOM   4915  N   VAL A 958      33.490  39.340  47.220  1.00  0.00           N
ATOM   4916  HN  VAL A 958      33.500  39.810  46.340  1.00  0.00           H
ATOM   4917  CA  VAL A 958      34.060  40.170  48.340  1.00  0.00           C
ATOM   4918  HA  VAL A 958      34.550  39.570  49.080  1.00  0.00           H
ATOM   4919  CB  VAL A 958      35.110  41.220  47.800  1.00  0.00           C
ATOM   4920  HB  VAL A 958      35.060  41.380  46.700  1.00  0.00           H
ATOM   4921  CG1 VAL A 958      35.060  42.660  48.390  1.00  0.00           C
ATOM   4922 HG11 VAL A 958      35.910  43.350  48.200  1.00  0.00           H
ATOM   4923 HG12 VAL A 958      35.030  42.540  49.490  1.00  0.00           H
ATOM   4924 HG13 VAL A 958      34.240  43.270  47.950  1.00  0.00           H
ATOM   4925  CG2 VAL A 958      36.480  40.580  48.190  1.00  0.00           C
ATOM   4926 HG21 VAL A 958      36.650  39.590  47.710  1.00  0.00           H
ATOM   4927 HG22 VAL A 958      36.600  40.320  49.270  1.00  0.00           H
ATOM   4928 HG23 VAL A 958      37.370  41.140  47.870  1.00  0.00           H
ATOM   4929  C   VAL A 958      33.000  40.940  49.150  1.00  0.00           C
ATOM   4930  O   VAL A 958      33.090  40.950  50.370  1.00  0.00           O
ATOM   4931  N   GLY A 959      31.900  41.510  48.580  1.00  0.00           N
ATOM   4932  HN  GLY A 959      31.720  41.480  47.600  1.00  0.00           H
ATOM   4933  CA  GLY A 959      30.840  42.130  49.390  1.00  0.00           C
ATOM   4934  HA1 GLY A 959      30.020  42.410  48.740  1.00  0.00           H
ATOM   4935  HA2 GLY A 959      31.160  43.060  49.860  1.00  0.00           H
ATOM   4936  C   GLY A 959      30.260  41.230  50.470  1.00  0.00           C
ATOM   4937  O   GLY A 959      30.070  41.590  51.620  1.00  0.00           O
ATOM   4938  N   VAL A 960      29.860  40.020  50.010  1.00  0.00           N
ATOM   4939  HN  VAL A 960      29.940  39.930  49.020  1.00  0.00           H
ATOM   4940  CA  VAL A 960      29.280  38.940  50.780  1.00  0.00           C
ATOM   4941  HA  VAL A 960      28.360  39.350  51.170  1.00  0.00           H
ATOM   4942  CB  VAL A 960      28.910  37.760  49.800  1.00  0.00           C
ATOM   4943  HB  VAL A 960      29.600  37.650  48.930  1.00  0.00           H
ATOM   4944  CG1 VAL A 960      28.840  36.350  50.490  1.00  0.00           C
ATOM   4945 HG11 VAL A 960      29.820  35.900  50.750  1.00  0.00           H
ATOM   4946 HG12 VAL A 960      28.300  35.610  49.880  1.00  0.00           H
ATOM   4947 HG13 VAL A 960      28.230  36.440  51.420  1.00  0.00           H
ATOM   4948  CG2 VAL A 960      27.610  38.080  49.050  1.00  0.00           C
ATOM   4949 HG21 VAL A 960      27.670  39.160  48.780  1.00  0.00           H
ATOM   4950 HG22 VAL A 960      26.690  37.880  49.650  1.00  0.00           H
ATOM   4951 HG23 VAL A 960      27.590  37.510  48.100  1.00  0.00           H
ATOM   4952  C   VAL A 960      30.170  38.430  51.930  1.00  0.00           C
ATOM   4953  O   VAL A 960      29.770  38.320  53.100  1.00  0.00           O
ATOM   4954  N   MET A 961      31.490  38.160  51.640  1.00  0.00           N
ATOM   4955  HN  MET A 961      31.770  38.150  50.670  1.00  0.00           H
ATOM   4956  CA  MET A 961      32.620  37.980  52.550  1.00  0.00           C
ATOM   4957  HA  MET A 961      32.520  37.140  53.210  1.00  0.00           H
ATOM   4958  CB  MET A 961      33.880  37.610  51.710  1.00  0.00           C
ATOM   4959  HB1 MET A 961      34.750  37.720  52.380  1.00  0.00           H
ATOM   4960  HB2 MET A 961      34.060  38.470  51.020  1.00  0.00           H
ATOM   4961  CG  MET A 961      33.910  36.260  50.900  1.00  0.00           C
ATOM   4962  HG1 MET A 961      34.880  36.350  50.360  1.00  0.00           H
ATOM   4963  HG2 MET A 961      33.090  36.200  50.160  1.00  0.00           H
ATOM   4964  SD  MET A 961      33.910  34.760  51.950  1.00  0.00           S
ATOM   4965  CE  MET A 961      32.180  34.410  52.080  1.00  0.00           C
ATOM   4966  HE1 MET A 961      31.680  33.940  51.200  1.00  0.00           H
ATOM   4967  HE2 MET A 961      31.600  35.320  52.370  1.00  0.00           H
ATOM   4968  HE3 MET A 961      31.940  33.790  52.970  1.00  0.00           H
ATOM   4969  C   MET A 961      32.880  39.180  53.460  1.00  0.00           C
ATOM   4970  O   MET A 961      33.280  38.900  54.580  1.00  0.00           O
ATOM   4971  N   LEU A 962      32.750  40.470  53.080  1.00  0.00           N
ATOM   4972  HN  LEU A 962      32.560  40.670  52.130  1.00  0.00           H
ATOM   4973  CA  LEU A 962      32.900  41.640  53.870  1.00  0.00           C
ATOM   4974  HA  LEU A 962      33.870  41.610  54.350  1.00  0.00           H
ATOM   4975  CB  LEU A 962      32.660  42.900  53.020  1.00  0.00           C
ATOM   4976  HB1 LEU A 962      31.610  43.020  52.690  1.00  0.00           H
ATOM   4977  HB2 LEU A 962      33.360  42.780  52.170  1.00  0.00           H
ATOM   4978  CG  LEU A 962      33.130  44.150  53.710  1.00  0.00           C
ATOM   4979  HG  LEU A 962      34.000  43.870  54.340  1.00  0.00           H
ATOM   4980  CD1 LEU A 962      33.710  45.170  52.680  1.00  0.00           C
ATOM   4981 HD11 LEU A 962      34.290  45.990  53.180  1.00  0.00           H
ATOM   4982 HD12 LEU A 962      33.010  45.720  52.040  1.00  0.00           H
ATOM   4983 HD13 LEU A 962      34.340  44.580  51.980  1.00  0.00           H
ATOM   4984  CD2 LEU A 962      32.160  44.770  54.680  1.00  0.00           C
ATOM   4985 HD21 LEU A 962      32.670  45.650  55.120  1.00  0.00           H
ATOM   4986 HD22 LEU A 962      31.980  44.080  55.530  1.00  0.00           H
ATOM   4987 HD23 LEU A 962      31.220  45.050  54.140  1.00  0.00           H
ATOM   4988  C   LEU A 962      31.830  41.500  55.040  1.00  0.00           C
ATOM   4989  O   LEU A 962      32.210  41.730  56.190  1.00  0.00           O
ATOM   4990  N   GLY A 963      30.550  41.060  54.750  1.00  0.00           N
ATOM   4991  HN  GLY A 963      30.220  40.880  53.820  1.00  0.00           H
ATOM   4992  CA  GLY A 963      29.520  40.880  55.750  1.00  0.00           C
ATOM   4993  HA1 GLY A 963      28.590  40.630  55.260  1.00  0.00           H
ATOM   4994  HA2 GLY A 963      29.550  41.770  56.360  1.00  0.00           H
ATOM   4995  C   GLY A 963      29.810  39.780  56.690  1.00  0.00           C
ATOM   4996  O   GLY A 963      29.690  39.970  57.870  1.00  0.00           O
ATOM   4997  N   VAL A 964      30.260  38.650  56.070  1.00  0.00           N
ATOM   4998  HN  VAL A 964      30.400  38.680  55.090  1.00  0.00           H
ATOM   4999  CA  VAL A 964      30.790  37.580  56.870  1.00  0.00           C
ATOM   5000  HA  VAL A 964      30.060  37.220  57.580  1.00  0.00           H
ATOM   5001  CB  VAL A 964      31.080  36.340  55.990  1.00  0.00           C
ATOM   5002  HB  VAL A 964      31.740  36.700  55.170  1.00  0.00           H
ATOM   5003  CG1 VAL A 964      31.770  35.260  56.770  1.00  0.00           C
ATOM   5004 HG11 VAL A 964      32.760  35.660  57.070  1.00  0.00           H
ATOM   5005 HG12 VAL A 964      31.910  34.370  56.120  1.00  0.00           H
ATOM   5006 HG13 VAL A 964      31.070  35.080  57.620  1.00  0.00           H
ATOM   5007  CG2 VAL A 964      29.880  35.800  55.240  1.00  0.00           C
ATOM   5008 HG21 VAL A 964      30.150  35.180  54.350  1.00  0.00           H
ATOM   5009 HG22 VAL A 964      29.340  36.650  54.780  1.00  0.00           H
ATOM   5010 HG23 VAL A 964      29.270  35.350  56.060  1.00  0.00           H
ATOM   5011  C   VAL A 964      31.970  37.990  57.770  1.00  0.00           C
ATOM   5012  O   VAL A 964      31.980  37.570  58.950  1.00  0.00           O
ATOM   5013  N   CYS A 965      33.020  38.710  57.330  1.00  0.00           N
ATOM   5014  HN  CYS A 965      33.090  39.000  56.380  1.00  0.00           H
ATOM   5015  CA  CYS A 965      34.170  39.140  58.100  1.00  0.00           C
ATOM   5016  HA  CYS A 965      34.510  38.270  58.650  1.00  0.00           H
ATOM   5017  CB  CYS A 965      35.360  39.540  57.200  1.00  0.00           C
ATOM   5018  HB1 CYS A 965      36.060  40.200  57.770  1.00  0.00           H
ATOM   5019  HB2 CYS A 965      35.010  40.190  56.370  1.00  0.00           H
ATOM   5020  SG  CYS A 965      36.270  38.090  56.470  1.00  0.00           S
ATOM   5021  HG1 CYS A 965      35.170  37.650  55.880  1.00  0.00           H
ATOM   5022  C   CYS A 965      33.950  40.230  59.170  1.00  0.00           C
ATOM   5023  O   CYS A 965      34.650  40.380  60.130  1.00  0.00           O
ATOM   5024  N   SER A 966      32.960  41.120  58.850  1.00  0.00           N
ATOM   5025  HN  SER A 966      32.300  41.010  58.110  1.00  0.00           H
ATOM   5026  CA  SER A 966      32.600  42.190  59.740  1.00  0.00           C
ATOM   5027  HA  SER A 966      33.460  42.740  60.120  1.00  0.00           H
ATOM   5028  CB  SER A 966      31.560  43.240  59.230  1.00  0.00           C
ATOM   5029  HB1 SER A 966      31.460  44.110  59.910  1.00  0.00           H
ATOM   5030  HB2 SER A 966      30.540  42.820  59.090  1.00  0.00           H
ATOM   5031  OG  SER A 966      31.980  43.770  58.030  1.00  0.00           O
ATOM   5032  HG1 SER A 966      31.740  43.120  57.370  1.00  0.00           H
ATOM   5033  C   SER A 966      32.080  41.610  61.030  1.00  0.00           C
ATOM   5034  O   SER A 966      32.330  42.200  62.120  1.00  0.00           O
ATOM   5035  N   VAL A 967      31.350  40.450  60.960  1.00  0.00           N
ATOM   5036  HN  VAL A 967      31.130  39.960  60.120  1.00  0.00           H
ATOM   5037  CA  VAL A 967      30.820  39.880  62.200  1.00  0.00           C
ATOM   5038  HA  VAL A 967      30.550  40.700  62.860  1.00  0.00           H
ATOM   5039  CB  VAL A 967      29.510  39.090  61.990  1.00  0.00           C
ATOM   5040  HB  VAL A 967      28.760  39.720  61.460  1.00  0.00           H
ATOM   5041  CG1 VAL A 967      29.660  37.930  61.020  1.00  0.00           C
ATOM   5042 HG11 VAL A 967      30.440  37.180  61.250  1.00  0.00           H
ATOM   5043 HG12 VAL A 967      29.870  38.380  60.020  1.00  0.00           H
ATOM   5044 HG13 VAL A 967      28.740  37.340  60.860  1.00  0.00           H
ATOM   5045  CG2 VAL A 967      28.790  38.670  63.250  1.00  0.00           C
ATOM   5046 HG21 VAL A 967      29.440  38.140  64.000  1.00  0.00           H
ATOM   5047 HG22 VAL A 967      28.030  37.890  63.010  1.00  0.00           H
ATOM   5048 HG23 VAL A 967      28.320  39.570  63.700  1.00  0.00           H
ATOM   5049  C   VAL A 967      31.810  39.100  63.000  1.00  0.00           C
ATOM   5050  O   VAL A 967      31.610  38.790  64.090  1.00  0.00           O
ATOM   5051  N   MET A 968      32.970  38.760  62.390  1.00  0.00           N
ATOM   5052  HN  MET A 968      33.030  39.070  61.440  1.00  0.00           H
ATOM   5053  CA  MET A 968      34.100  38.090  62.900  1.00  0.00           C
ATOM   5054  HA  MET A 968      33.840  37.390  63.690  1.00  0.00           H
ATOM   5055  CB  MET A 968      34.780  37.150  61.760  1.00  0.00           C
ATOM   5056  HB1 MET A 968      35.830  36.810  61.910  1.00  0.00           H
ATOM   5057  HB2 MET A 968      34.680  37.750  60.830  1.00  0.00           H
ATOM   5058  CG  MET A 968      34.000  35.800  61.590  1.00  0.00           C
ATOM   5059  HG1 MET A 968      34.230  35.350  60.610  1.00  0.00           H
ATOM   5060  HG2 MET A 968      32.910  35.960  61.480  1.00  0.00           H
[truncated: 6,873,249 more chars]
