# Supplementary material for: CryoEM and computational modeling structural insights into the pH regulator NBCn1
Source: Nat Commun. 2025 Nov 11;16:9932. doi: 10.1038/s41467-025-64868-z (PMC12606367; doi:10.1038/s41467-025-64868-z)
Supplement: Supplementary file 7 — Supplementary Data 5 [file 41467_2025_64868_MOESM7_ESM.zip › 100ns_z_restr_MD_NBCn1_2NaCO3/hNBCn1_IF/z-restr_hNBCn1_IF_2NaCO3_first_step_61.pdb]

REMARK    GENERATED BY TRJCONV
TITLE     Title t= 4100.00000 step= 2050000
REMARK    THIS IS A SIMULATION BOX
CRYST1   93.645   93.645  101.734  90.00  90.00  90.00 P 1           1
MODEL        1
ATOM      1  N   LEU A 585      22.080  38.510  37.780  1.00  0.00           N
ATOM      2  HT1 LEU A 585      22.410  39.470  37.590  1.00  0.00           H
ATOM      3  HT2 LEU A 585      21.130  38.550  38.210  1.00  0.00           H
ATOM      4  HT3 LEU A 585      22.040  37.960  36.900  1.00  0.00           H
ATOM      5  CA  LEU A 585      23.060  37.860  38.700  1.00  0.00           C
ATOM      6  HA  LEU A 585      23.940  38.430  38.450  1.00  0.00           H
ATOM      7  CB  LEU A 585      22.750  38.160  40.250  1.00  0.00           C
ATOM      8  HB1 LEU A 585      21.680  37.910  40.340  1.00  0.00           H
ATOM      9  HB2 LEU A 585      22.830  39.270  40.300  1.00  0.00           H
ATOM     10  CG  LEU A 585      23.730  37.610  41.220  1.00  0.00           C
ATOM     11  HG  LEU A 585      23.880  36.530  41.030  1.00  0.00           H
ATOM     12  CD1 LEU A 585      25.050  38.330  41.090  1.00  0.00           C
ATOM     13 HD11 LEU A 585      25.470  38.350  40.060  1.00  0.00           H
ATOM     14 HD12 LEU A 585      25.900  38.000  41.720  1.00  0.00           H
ATOM     15 HD13 LEU A 585      24.980  39.410  41.400  1.00  0.00           H
ATOM     16  CD2 LEU A 585      23.180  37.740  42.660  1.00  0.00           C
ATOM     17 HD21 LEU A 585      23.500  36.820  43.210  1.00  0.00           H
ATOM     18 HD22 LEU A 585      22.060  37.780  42.630  1.00  0.00           H
ATOM     19 HD23 LEU A 585      23.540  38.670  43.140  1.00  0.00           H
ATOM     20  C   LEU A 585      23.350  36.380  38.550  1.00  0.00           C
ATOM     21  O   LEU A 585      24.470  35.920  38.440  1.00  0.00           O
ATOM     22  N   ILE A 586      22.220  35.610  38.700  1.00  0.00           N
ATOM     23  HN  ILE A 586      21.360  36.050  38.470  1.00  0.00           H
ATOM     24  CA  ILE A 586      22.190  34.190  38.950  1.00  0.00           C
ATOM     25  HA  ILE A 586      22.730  34.090  39.870  1.00  0.00           H
ATOM     26  CB  ILE A 586      20.820  33.610  39.120  1.00  0.00           C
ATOM     27  HB  ILE A 586      20.340  33.840  38.150  1.00  0.00           H
ATOM     28  CG2 ILE A 586      20.730  32.150  39.490  1.00  0.00           C
ATOM     29 HG21 ILE A 586      21.070  32.080  40.540  1.00  0.00           H
ATOM     30 HG22 ILE A 586      21.320  31.500  38.800  1.00  0.00           H
ATOM     31 HG23 ILE A 586      19.660  31.890  39.340  1.00  0.00           H
ATOM     32  CG1 ILE A 586      20.020  34.470  40.230  1.00  0.00           C
ATOM     33 HG11 ILE A 586      19.110  33.900  40.510  1.00  0.00           H
ATOM     34 HG12 ILE A 586      19.550  35.370  39.760  1.00  0.00           H
ATOM     35  CD  ILE A 586      20.680  34.640  41.600  1.00  0.00           C
ATOM     36  HD1 ILE A 586      21.250  33.730  41.850  1.00  0.00           H
ATOM     37  HD2 ILE A 586      19.920  34.840  42.390  1.00  0.00           H
ATOM     38  HD3 ILE A 586      21.360  35.510  41.530  1.00  0.00           H
ATOM     39  C   ILE A 586      22.980  33.430  37.900  1.00  0.00           C
ATOM     40  O   ILE A 586      23.840  32.590  38.300  1.00  0.00           O
ATOM     41  N   LEU A 587      22.750  33.680  36.570  1.00  0.00           N
ATOM     42  HN  LEU A 587      22.110  34.440  36.380  1.00  0.00           H
ATOM     43  CA  LEU A 587      23.400  32.840  35.580  1.00  0.00           C
ATOM     44  HA  LEU A 587      23.170  31.840  35.910  1.00  0.00           H
ATOM     45  CB  LEU A 587      22.900  33.070  34.160  1.00  0.00           C
ATOM     46  HB1 LEU A 587      23.610  32.720  33.390  1.00  0.00           H
ATOM     47  HB2 LEU A 587      22.890  34.190  34.110  1.00  0.00           H
ATOM     48  CG  LEU A 587      21.610  32.400  33.890  1.00  0.00           C
ATOM     49  HG  LEU A 587      20.890  32.640  34.710  1.00  0.00           H
ATOM     50  CD1 LEU A 587      21.070  33.040  32.610  1.00  0.00           C
ATOM     51 HD11 LEU A 587      20.870  34.130  32.720  1.00  0.00           H
ATOM     52 HD12 LEU A 587      20.040  32.650  32.420  1.00  0.00           H
ATOM     53 HD13 LEU A 587      21.740  32.940  31.730  1.00  0.00           H
ATOM     54  CD2 LEU A 587      21.850  30.830  33.760  1.00  0.00           C
ATOM     55 HD21 LEU A 587      22.210  30.250  34.650  1.00  0.00           H
ATOM     56 HD22 LEU A 587      22.670  30.760  33.010  1.00  0.00           H
ATOM     57 HD23 LEU A 587      20.870  30.440  33.410  1.00  0.00           H
ATOM     58  C   LEU A 587      24.920  32.880  35.460  1.00  0.00           C
ATOM     59  O   LEU A 587      25.570  31.900  35.270  1.00  0.00           O
ATOM     60  N   ASP A 588      25.570  34.040  35.860  1.00  0.00           N
ATOM     61  HN  ASP A 588      25.060  34.900  35.810  1.00  0.00           H
ATOM     62  CA  ASP A 588      26.960  34.310  36.030  1.00  0.00           C
ATOM     63  HA  ASP A 588      27.500  34.180  35.100  1.00  0.00           H
ATOM     64  CB  ASP A 588      27.400  35.810  36.380  1.00  0.00           C
ATOM     65  HB1 ASP A 588      28.500  35.810  36.570  1.00  0.00           H
ATOM     66  HB2 ASP A 588      26.920  36.070  37.350  1.00  0.00           H
ATOM     67  CG  ASP A 588      26.970  36.760  35.330  1.00  0.00           C
ATOM     68  OD1 ASP A 588      27.640  37.830  35.170  1.00  0.00           O
ATOM     69  OD2 ASP A 588      25.950  36.670  34.640  1.00  0.00           O
ATOM     70  C   ASP A 588      27.580  33.350  37.020  1.00  0.00           C
ATOM     71  O   ASP A 588      28.590  32.720  36.740  1.00  0.00           O
ATOM     72  N   ILE A 589      26.930  33.130  38.190  1.00  0.00           N
ATOM     73  HN  ILE A 589      26.080  33.590  38.430  1.00  0.00           H
ATOM     74  CA  ILE A 589      27.380  32.320  39.230  1.00  0.00           C
ATOM     75  HA  ILE A 589      28.460  32.340  39.330  1.00  0.00           H
ATOM     76  CB  ILE A 589      26.800  32.640  40.690  1.00  0.00           C
ATOM     77  HB  ILE A 589      25.720  32.420  40.780  1.00  0.00           H
ATOM     78  CG2 ILE A 589      27.540  31.760  41.660  1.00  0.00           C
ATOM     79 HG21 ILE A 589      28.630  31.990  41.710  1.00  0.00           H
ATOM     80 HG22 ILE A 589      27.530  30.670  41.470  1.00  0.00           H
ATOM     81 HG23 ILE A 589      27.230  31.960  42.710  1.00  0.00           H
ATOM     82  CG1 ILE A 589      26.990  34.160  41.080  1.00  0.00           C
ATOM     83 HG11 ILE A 589      26.400  34.700  40.310  1.00  0.00           H
ATOM     84 HG12 ILE A 589      28.080  34.390  41.110  1.00  0.00           H
ATOM     85  CD  ILE A 589      26.390  34.450  42.480  1.00  0.00           C
ATOM     86  HD1 ILE A 589      26.430  35.550  42.660  1.00  0.00           H
ATOM     87  HD2 ILE A 589      26.890  33.890  43.290  1.00  0.00           H
ATOM     88  HD3 ILE A 589      25.330  34.120  42.350  1.00  0.00           H
ATOM     89  C   ILE A 589      27.020  30.830  38.910  1.00  0.00           C
ATOM     90  O   ILE A 589      27.830  29.900  38.980  1.00  0.00           O
ATOM     91  N   LYS A 590      25.780  30.540  38.500  1.00  0.00           N
ATOM     92  HN  LYS A 590      25.140  31.280  38.370  1.00  0.00           H
ATOM     93  CA  LYS A 590      25.280  29.280  38.060  1.00  0.00           C
ATOM     94  HA  LYS A 590      25.570  28.640  38.870  1.00  0.00           H
ATOM     95  CB  LYS A 590      23.740  29.280  37.910  1.00  0.00           C
ATOM     96  HB1 LYS A 590      23.560  30.070  37.130  1.00  0.00           H
ATOM     97  HB2 LYS A 590      23.260  29.710  38.820  1.00  0.00           H
ATOM     98  CG  LYS A 590      23.090  28.000  37.340  1.00  0.00           C
ATOM     99  HG1 LYS A 590      23.430  27.090  37.890  1.00  0.00           H
ATOM    100  HG2 LYS A 590      23.470  27.910  36.310  1.00  0.00           H
ATOM    101  CD  LYS A 590      21.600  27.980  37.440  1.00  0.00           C
ATOM    102  HD1 LYS A 590      21.170  28.670  36.680  1.00  0.00           H
ATOM    103  HD2 LYS A 590      21.420  28.320  38.480  1.00  0.00           H
ATOM    104  CE  LYS A 590      21.000  26.620  37.410  1.00  0.00           C
ATOM    105  HE1 LYS A 590      21.440  25.920  38.170  1.00  0.00           H
ATOM    106  HE2 LYS A 590      21.280  26.220  36.400  1.00  0.00           H
ATOM    107  NZ  LYS A 590      19.530  26.600  37.590  1.00  0.00           N
ATOM    108  HZ1 LYS A 590      19.080  27.180  36.870  1.00  0.00           H
ATOM    109  HZ2 LYS A 590      19.160  27.050  38.460  1.00  0.00           H
ATOM    110  HZ3 LYS A 590      19.190  25.620  37.570  1.00  0.00           H
ATOM    111  C   LYS A 590      25.930  28.550  36.810  1.00  0.00           C
ATOM    112  O   LYS A 590      26.120  27.320  36.850  1.00  0.00           O
ATOM    113  N   ARG A 591      26.270  29.240  35.760  1.00  0.00           N
ATOM    114  HN  ARG A 591      26.120  30.220  35.690  1.00  0.00           H
ATOM    115  CA  ARG A 591      27.020  28.730  34.660  1.00  0.00           C
ATOM    116  HA  ARG A 591      26.510  27.820  34.380  1.00  0.00           H
ATOM    117  CB  ARG A 591      27.100  29.730  33.500  1.00  0.00           C
ATOM    118  HB1 ARG A 591      27.830  29.410  32.720  1.00  0.00           H
ATOM    119  HB2 ARG A 591      27.500  30.640  34.010  1.00  0.00           H
ATOM    120  CG  ARG A 591      25.730  29.930  32.790  1.00  0.00           C
ATOM    121  HG1 ARG A 591      25.650  30.890  32.240  1.00  0.00           H
ATOM    122  HG2 ARG A 591      24.950  29.960  33.580  1.00  0.00           H
ATOM    123  CD  ARG A 591      25.390  28.780  31.790  1.00  0.00           C
ATOM    124  HD1 ARG A 591      25.430  27.830  32.370  1.00  0.00           H
ATOM    125  HD2 ARG A 591      26.120  28.910  30.970  1.00  0.00           H
ATOM    126  NE  ARG A 591      24.010  29.070  31.250  1.00  0.00           N
ATOM    127  HE  ARG A 591      23.700  30.020  31.220  1.00  0.00           H
ATOM    128  CZ  ARG A 591      23.240  28.290  30.590  1.00  0.00           C
ATOM    129  NH1 ARG A 591      23.470  27.030  30.340  1.00  0.00           N
ATOM    130 HH11 ARG A 591      24.190  26.500  30.770  1.00  0.00           H
ATOM    131 HH12 ARG A 591      22.840  26.530  29.750  1.00  0.00           H
ATOM    132  NH2 ARG A 591      22.010  28.730  30.270  1.00  0.00           N
ATOM    133 HH21 ARG A 591      21.500  28.150  29.630  1.00  0.00           H
ATOM    134 HH22 ARG A 591      21.740  29.630  30.610  1.00  0.00           H
ATOM    135  C   ARG A 591      28.350  28.280  35.070  1.00  0.00           C
ATOM    136  O   ARG A 591      28.930  27.420  34.430  1.00  0.00           O
ATOM    137  N   LYS A 592      29.010  28.930  36.000  1.00  0.00           N
ATOM    138  HN  LYS A 592      28.630  29.720  36.460  1.00  0.00           H
ATOM    139  CA  LYS A 592      30.410  28.630  36.320  1.00  0.00           C
ATOM    140  HA  LYS A 592      30.940  28.330  35.410  1.00  0.00           H
ATOM    141  CB  LYS A 592      31.040  30.010  36.630  1.00  0.00           C
ATOM    142  HB1 LYS A 592      32.130  29.890  36.770  1.00  0.00           H
ATOM    143  HB2 LYS A 592      30.640  30.490  37.560  1.00  0.00           H
ATOM    144  CG  LYS A 592      30.990  30.910  35.360  1.00  0.00           C
ATOM    145  HG1 LYS A 592      29.950  31.310  35.340  1.00  0.00           H
ATOM    146  HG2 LYS A 592      31.130  30.420  34.380  1.00  0.00           H
ATOM    147  CD  LYS A 592      31.860  32.170  35.520  1.00  0.00           C
ATOM    148  HD1 LYS A 592      32.950  31.970  35.520  1.00  0.00           H
ATOM    149  HD2 LYS A 592      31.690  32.570  36.540  1.00  0.00           H
ATOM    150  CE  LYS A 592      31.540  33.360  34.640  1.00  0.00           C
ATOM    151  HE1 LYS A 592      32.410  34.050  34.710  1.00  0.00           H
ATOM    152  HE2 LYS A 592      30.600  33.820  35.020  1.00  0.00           H
ATOM    153  NZ  LYS A 592      31.460  33.120  33.200  1.00  0.00           N
ATOM    154  HZ1 LYS A 592      30.670  32.540  32.880  1.00  0.00           H
ATOM    155  HZ2 LYS A 592      32.370  32.730  32.890  1.00  0.00           H
ATOM    156  HZ3 LYS A 592      31.300  34.020  32.710  1.00  0.00           H
ATOM    157  C   LYS A 592      30.640  27.680  37.400  1.00  0.00           C
ATOM    158  O   LYS A 592      31.720  27.040  37.540  1.00  0.00           O
ATOM    159  N   ALA A 593      29.550  27.400  38.110  1.00  0.00           N
ATOM    160  HN  ALA A 593      28.750  27.990  38.030  1.00  0.00           H
ATOM    161  CA  ALA A 593      29.430  26.480  39.260  1.00  0.00           C
ATOM    162  HA  ALA A 593      30.050  26.970  40.000  1.00  0.00           H
ATOM    163  CB  ALA A 593      28.140  26.530  40.040  1.00  0.00           C
ATOM    164  HB1 ALA A 593      28.200  25.840  40.920  1.00  0.00           H
ATOM    165  HB2 ALA A 593      27.270  26.280  39.400  1.00  0.00           H
ATOM    166  HB3 ALA A 593      28.010  27.550  40.450  1.00  0.00           H
ATOM    167  C   ALA A 593      29.900  25.010  39.010  1.00  0.00           C
ATOM    168  O   ALA A 593      30.850  24.560  39.650  1.00  0.00           O
ATOM    169  N   PRO A 594      29.390  24.280  37.950  1.00  0.00           N
ATOM    170  CD  PRO A 594      28.260  24.680  37.100  1.00  0.00           C
ATOM    171  HD1 PRO A 594      28.540  25.610  36.560  1.00  0.00           H
ATOM    172  HD2 PRO A 594      27.360  24.760  37.740  1.00  0.00           H
ATOM    173  CA  PRO A 594      29.870  22.920  37.710  1.00  0.00           C
ATOM    174  HA  PRO A 594      29.910  22.300  38.590  1.00  0.00           H
ATOM    175  CB  PRO A 594      28.750  22.330  36.760  1.00  0.00           C
ATOM    176  HB1 PRO A 594      28.040  21.800  37.440  1.00  0.00           H
ATOM    177  HB2 PRO A 594      29.140  21.660  35.970  1.00  0.00           H
ATOM    178  CG  PRO A 594      28.060  23.550  36.140  1.00  0.00           C
ATOM    179  HG1 PRO A 594      28.580  23.810  35.190  1.00  0.00           H
ATOM    180  HG2 PRO A 594      26.990  23.300  35.980  1.00  0.00           H
ATOM    181  C   PRO A 594      31.230  22.850  37.050  1.00  0.00           C
ATOM    182  O   PRO A 594      31.500  21.740  36.470  1.00  0.00           O
ATOM    183  N   PHE A 595      32.120  23.910  37.140  1.00  0.00           N
ATOM    184  HN  PHE A 595      31.920  24.780  37.590  1.00  0.00           H
ATOM    185  CA  PHE A 595      33.420  23.810  36.490  1.00  0.00           C
ATOM    186  HA  PHE A 595      33.500  22.930  35.880  1.00  0.00           H
ATOM    187  CB  PHE A 595      33.590  25.000  35.560  1.00  0.00           C
ATOM    188  HB1 PHE A 595      34.650  25.030  35.200  1.00  0.00           H
ATOM    189  HB2 PHE A 595      33.190  25.920  36.020  1.00  0.00           H
ATOM    190  CG  PHE A 595      32.800  24.700  34.280  1.00  0.00           C
ATOM    191  CD1 PHE A 595      33.400  23.950  33.240  1.00  0.00           C
ATOM    192  HD1 PHE A 595      34.410  23.570  33.350  1.00  0.00           H
ATOM    193  CE1 PHE A 595      32.820  23.700  31.990  1.00  0.00           C
ATOM    194  HE1 PHE A 595      33.320  23.090  31.260  1.00  0.00           H
ATOM    195  CZ  PHE A 595      31.500  24.290  31.840  1.00  0.00           C
ATOM    196  HZ  PHE A 595      30.940  24.160  30.920  1.00  0.00           H
ATOM    197  CD2 PHE A 595      31.560  25.220  34.070  1.00  0.00           C
ATOM    198  HD2 PHE A 595      31.070  25.790  34.860  1.00  0.00           H
ATOM    199  CE2 PHE A 595      30.970  25.100  32.820  1.00  0.00           C
ATOM    200  HE2 PHE A 595      29.980  25.500  32.630  1.00  0.00           H
ATOM    201  C   PHE A 595      34.600  23.740  37.500  1.00  0.00           C
ATOM    202  O   PHE A 595      35.760  23.920  37.140  1.00  0.00           O
ATOM    203  N   PHE A 596      34.300  23.450  38.830  1.00  0.00           N
ATOM    204  HN  PHE A 596      33.330  23.440  39.070  1.00  0.00           H
ATOM    205  CA  PHE A 596      35.350  23.330  39.790  1.00  0.00           C
ATOM    206  HA  PHE A 596      35.950  24.220  39.720  1.00  0.00           H
ATOM    207  CB  PHE A 596      34.680  23.310  41.200  1.00  0.00           C
ATOM    208  HB1 PHE A 596      33.770  22.700  41.040  1.00  0.00           H
ATOM    209  HB2 PHE A 596      34.450  24.300  41.610  1.00  0.00           H
ATOM    210  CG  PHE A 596      35.550  22.570  42.280  1.00  0.00           C
ATOM    211  CD1 PHE A 596      36.270  23.340  43.210  1.00  0.00           C
ATOM    212  HD1 PHE A 596      36.150  24.410  43.260  1.00  0.00           H
ATOM    213  CE1 PHE A 596      37.020  22.730  44.240  1.00  0.00           C
ATOM    214  HE1 PHE A 596      37.640  23.340  44.880  1.00  0.00           H
ATOM    215  CZ  PHE A 596      37.070  21.320  44.240  1.00  0.00           C
ATOM    216  HZ  PHE A 596      37.670  20.780  44.960  1.00  0.00           H
ATOM    217  CD2 PHE A 596      35.560  21.120  42.350  1.00  0.00           C
ATOM    218  HD2 PHE A 596      34.990  20.530  41.650  1.00  0.00           H
ATOM    219  CE2 PHE A 596      36.340  20.570  43.370  1.00  0.00           C
ATOM    220  HE2 PHE A 596      36.220  19.500  43.540  1.00  0.00           H
ATOM    221  C   PHE A 596      36.420  22.260  39.470  1.00  0.00           C
ATOM    222  O   PHE A 596      37.590  22.570  39.320  1.00  0.00           O
ATOM    223  N   LEU A 597      35.960  20.980  39.140  1.00  0.00           N
ATOM    224  HN  LEU A 597      34.980  20.760  39.070  1.00  0.00           H
ATOM    225  CA  LEU A 597      36.840  19.890  38.830  1.00  0.00           C
ATOM    226  HA  LEU A 597      37.510  19.900  39.680  1.00  0.00           H
ATOM    227  CB  LEU A 597      35.920  18.670  38.580  1.00  0.00           C
ATOM    228  HB1 LEU A 597      36.240  17.950  37.790  1.00  0.00           H
ATOM    229  HB2 LEU A 597      34.940  18.940  38.140  1.00  0.00           H
ATOM    230  CG  LEU A 597      35.840  17.780  39.890  1.00  0.00           C
ATOM    231  HG  LEU A 597      35.510  18.350  40.780  1.00  0.00           H
ATOM    232  CD1 LEU A 597      35.130  16.500  39.660  1.00  0.00           C
ATOM    233 HD11 LEU A 597      35.800  15.780  39.130  1.00  0.00           H
ATOM    234 HD12 LEU A 597      34.200  16.510  39.070  1.00  0.00           H
ATOM    235 HD13 LEU A 597      34.810  15.920  40.550  1.00  0.00           H
ATOM    236  CD2 LEU A 597      37.260  17.320  40.400  1.00  0.00           C
ATOM    237 HD21 LEU A 597      37.870  18.110  40.890  1.00  0.00           H
ATOM    238 HD22 LEU A 597      37.850  16.860  39.580  1.00  0.00           H
ATOM    239 HD23 LEU A 597      37.160  16.480  41.120  1.00  0.00           H
ATOM    240  C   LEU A 597      37.670  20.050  37.550  1.00  0.00           C
ATOM    241  O   LEU A 597      38.850  19.730  37.460  1.00  0.00           O
ATOM    242  N   SER A 598      37.030  20.550  36.520  1.00  0.00           N
ATOM    243  HN  SER A 598      36.070  20.780  36.640  1.00  0.00           H
ATOM    244  CA  SER A 598      37.500  20.910  35.160  1.00  0.00           C
ATOM    245  HA  SER A 598      37.880  20.000  34.720  1.00  0.00           H
ATOM    246  CB  SER A 598      36.400  21.400  34.300  1.00  0.00           C
ATOM    247  HB1 SER A 598      35.880  22.280  34.730  1.00  0.00           H
ATOM    248  HB2 SER A 598      35.700  20.580  34.070  1.00  0.00           H
ATOM    249  OG  SER A 598      36.950  21.850  33.090  1.00  0.00           O
ATOM    250  HG1 SER A 598      37.120  21.050  32.590  1.00  0.00           H
ATOM    251  C   SER A 598      38.720  21.900  35.200  1.00  0.00           C
ATOM    252  O   SER A 598      39.760  21.670  34.520  1.00  0.00           O
ATOM    253  N   ASP A 599      38.690  22.960  36.050  1.00  0.00           N
ATOM    254  HN  ASP A 599      37.820  23.050  36.530  1.00  0.00           H
ATOM    255  CA  ASP A 599      39.790  23.860  36.410  1.00  0.00           C
ATOM    256  HA  ASP A 599      40.290  24.210  35.510  1.00  0.00           H
ATOM    257  CB  ASP A 599      39.170  25.040  37.270  1.00  0.00           C
ATOM    258  HB1 ASP A 599      39.960  25.490  37.910  1.00  0.00           H
ATOM    259  HB2 ASP A 599      38.370  24.750  37.980  1.00  0.00           H
ATOM    260  CG  ASP A 599      38.640  26.200  36.520  1.00  0.00           C
ATOM    261  OD1 ASP A 599      38.270  26.100  35.310  1.00  0.00           O
ATOM    262  OD2 ASP A 599      38.420  27.250  37.160  1.00  0.00           O
ATOM    263  C   ASP A 599      40.820  23.170  37.270  1.00  0.00           C
ATOM    264  O   ASP A 599      41.990  23.520  37.030  1.00  0.00           O
ATOM    265  N   PHE A 600      40.340  22.350  38.270  1.00  0.00           N
ATOM    266  HN  PHE A 600      39.370  22.310  38.500  1.00  0.00           H
ATOM    267  CA  PHE A 600      41.210  21.610  39.250  1.00  0.00           C
ATOM    268  HA  PHE A 600      41.790  22.310  39.820  1.00  0.00           H
ATOM    269  CB  PHE A 600      40.340  20.820  40.240  1.00  0.00           C
ATOM    270  HB1 PHE A 600      39.830  19.960  39.760  1.00  0.00           H
ATOM    271  HB2 PHE A 600      39.520  21.540  40.440  1.00  0.00           H
ATOM    272  CG  PHE A 600      40.910  20.230  41.450  1.00  0.00           C
ATOM    273  CD1 PHE A 600      41.670  19.070  41.360  1.00  0.00           C
ATOM    274  HD1 PHE A 600      41.850  18.560  40.430  1.00  0.00           H
ATOM    275  CE1 PHE A 600      42.280  18.550  42.560  1.00  0.00           C
ATOM    276  HE1 PHE A 600      42.930  17.690  42.550  1.00  0.00           H
ATOM    277  CZ  PHE A 600      42.240  19.210  43.740  1.00  0.00           C
ATOM    278  HZ  PHE A 600      42.840  18.910  44.580  1.00  0.00           H
ATOM    279  CD2 PHE A 600      40.740  20.790  42.760  1.00  0.00           C
ATOM    280  HD2 PHE A 600      39.990  21.550  42.800  1.00  0.00           H
ATOM    281  CE2 PHE A 600      41.520  20.350  43.860  1.00  0.00           C
ATOM    282  HE2 PHE A 600      41.430  20.950  44.760  1.00  0.00           H
ATOM    283  C   PHE A 600      42.300  20.800  38.640  1.00  0.00           C
ATOM    284  O   PHE A 600      43.430  20.770  39.120  1.00  0.00           O
ATOM    285  N   LYS A 601      41.890  20.100  37.600  1.00  0.00           N
ATOM    286  HN  LYS A 601      40.910  20.150  37.430  1.00  0.00           H
ATOM    287  CA  LYS A 601      42.760  19.230  36.770  1.00  0.00           C
ATOM    288  HA  LYS A 601      43.360  18.580  37.400  1.00  0.00           H
ATOM    289  CB  LYS A 601      41.890  18.250  36.100  1.00  0.00           C
ATOM    290  HB1 LYS A 601      41.130  17.790  36.760  1.00  0.00           H
ATOM    291  HB2 LYS A 601      42.510  17.360  35.880  1.00  0.00           H
ATOM    292  CG  LYS A 601      41.070  18.680  34.890  1.00  0.00           C
ATOM    293  HG1 LYS A 601      41.720  19.200  34.170  1.00  0.00           H
ATOM    294  HG2 LYS A 601      40.390  19.510  35.200  1.00  0.00           H
ATOM    295  CD  LYS A 601      40.260  17.620  34.070  1.00  0.00           C
ATOM    296  HD1 LYS A 601      39.590  18.110  33.330  1.00  0.00           H
ATOM    297  HD2 LYS A 601      39.630  17.070  34.800  1.00  0.00           H
ATOM    298  CE  LYS A 601      41.080  16.570  33.280  1.00  0.00           C
ATOM    299  HE1 LYS A 601      40.270  15.920  32.900  1.00  0.00           H
ATOM    300  HE2 LYS A 601      41.880  16.110  33.900  1.00  0.00           H
ATOM    301  NZ  LYS A 601      41.810  17.020  32.060  1.00  0.00           N
ATOM    302  HZ1 LYS A 601      42.680  16.490  31.890  1.00  0.00           H
ATOM    303  HZ2 LYS A 601      42.190  17.980  31.980  1.00  0.00           H
ATOM    304  HZ3 LYS A 601      41.280  16.810  31.190  1.00  0.00           H
ATOM    305  C   LYS A 601      43.760  19.940  35.870  1.00  0.00           C
ATOM    306  O   LYS A 601      44.780  19.340  35.530  1.00  0.00           O
ATOM    307  N   ASP A 602      43.590  21.250  35.520  1.00  0.00           N
ATOM    308  HN  ASP A 602      42.830  21.790  35.870  1.00  0.00           H
ATOM    309  CA  ASP A 602      44.570  22.100  34.790  1.00  0.00           C
ATOM    310  HA  ASP A 602      45.160  21.500  34.120  1.00  0.00           H
ATOM    311  CB  ASP A 602      43.780  23.170  34.020  1.00  0.00           C
ATOM    312  HB1 ASP A 602      44.400  24.080  33.930  1.00  0.00           H
ATOM    313  HB2 ASP A 602      42.780  23.360  34.480  1.00  0.00           H
ATOM    314  CG  ASP A 602      43.370  22.640  32.670  1.00  0.00           C
ATOM    315  OD1 ASP A 602      44.300  22.030  32.010  1.00  0.00           O
ATOM    316  OD2 ASP A 602      42.260  22.990  32.170  1.00  0.00           O
ATOM    317  C   ASP A 602      45.520  22.720  35.800  1.00  0.00           C
ATOM    318  O   ASP A 602      46.690  23.110  35.450  1.00  0.00           O
ATOM    319  N   ALA A 603      45.100  22.770  37.110  1.00  0.00           N
ATOM    320  HN  ALA A 603      44.190  22.420  37.300  1.00  0.00           H
ATOM    321  CA  ALA A 603      45.910  23.280  38.200  1.00  0.00           C
ATOM    322  HA  ALA A 603      46.380  24.180  37.830  1.00  0.00           H
ATOM    323  CB  ALA A 603      44.860  23.670  39.290  1.00  0.00           C
ATOM    324  HB1 ALA A 603      45.430  24.150  40.110  1.00  0.00           H
ATOM    325  HB2 ALA A 603      44.370  22.800  39.750  1.00  0.00           H
ATOM    326  HB3 ALA A 603      44.020  24.320  38.980  1.00  0.00           H
ATOM    327  C   ALA A 603      46.900  22.230  38.630  1.00  0.00           C
ATOM    328  O   ALA A 603      47.920  22.510  39.260  1.00  0.00           O
ATOM    329  N   LEU A 604      46.720  20.940  38.180  1.00  0.00           N
ATOM    330  HN  LEU A 604      45.850  20.730  37.740  1.00  0.00           H
ATOM    331  CA  LEU A 604      47.620  19.790  38.430  1.00  0.00           C
ATOM    332  HA  LEU A 604      48.240  19.900  39.320  1.00  0.00           H
ATOM    333  CB  LEU A 604      46.930  18.430  38.590  1.00  0.00           C
ATOM    334  HB1 LEU A 604      47.680  17.630  38.750  1.00  0.00           H
ATOM    335  HB2 LEU A 604      46.390  18.360  37.610  1.00  0.00           H
ATOM    336  CG  LEU A 604      45.890  18.280  39.750  1.00  0.00           C
ATOM    337  HG  LEU A 604      45.150  19.080  39.560  1.00  0.00           H
ATOM    338  CD1 LEU A 604      45.170  16.980  39.610  1.00  0.00           C
ATOM    339 HD11 LEU A 604      44.210  16.980  40.190  1.00  0.00           H
ATOM    340 HD12 LEU A 604      45.720  16.080  39.940  1.00  0.00           H
ATOM    341 HD13 LEU A 604      44.980  16.720  38.550  1.00  0.00           H
ATOM    342  CD2 LEU A 604      46.440  18.670  41.170  1.00  0.00           C
ATOM    343 HD21 LEU A 604      46.920  17.790  41.620  1.00  0.00           H
ATOM    344 HD22 LEU A 604      45.550  19.020  41.730  1.00  0.00           H
ATOM    345 HD23 LEU A 604      47.180  19.500  41.100  1.00  0.00           H
ATOM    346  C   LEU A 604      48.570  19.800  37.310  1.00  0.00           C
ATOM    347  O   LEU A 604      48.490  19.010  36.370  1.00  0.00           O
ATOM    348  N   SER A 605      49.580  20.750  37.350  1.00  0.00           N
ATOM    349  HN  SER A 605      49.570  21.430  38.070  1.00  0.00           H
ATOM    350  CA  SER A 605      50.590  20.930  36.270  1.00  0.00           C
ATOM    351  HA  SER A 605      50.860  19.950  35.910  1.00  0.00           H
ATOM    352  CB  SER A 605      50.140  21.840  35.190  1.00  0.00           C
ATOM    353  HB1 SER A 605      49.400  21.310  34.550  1.00  0.00           H
ATOM    354  HB2 SER A 605      50.940  22.010  34.440  1.00  0.00           H
ATOM    355  OG  SER A 605      49.560  23.030  35.700  1.00  0.00           O
ATOM    356  HG1 SER A 605      48.620  22.840  35.660  1.00  0.00           H
ATOM    357  C   SER A 605      51.800  21.530  36.880  1.00  0.00           C
ATOM    358  O   SER A 605      51.640  22.280  37.840  1.00  0.00           O
ATOM    359  N   LEU A 606      53.020  21.340  36.440  1.00  0.00           N
ATOM    360  HN  LEU A 606      53.260  20.670  35.750  1.00  0.00           H
ATOM    361  CA  LEU A 606      54.170  21.940  36.960  1.00  0.00           C
ATOM    362  HA  LEU A 606      54.180  21.680  38.010  1.00  0.00           H
ATOM    363  CB  LEU A 606      55.420  21.500  36.170  1.00  0.00           C
ATOM    364  HB1 LEU A 606      55.320  21.840  35.110  1.00  0.00           H
ATOM    365  HB2 LEU A 606      55.420  20.390  36.200  1.00  0.00           H
ATOM    366  CG  LEU A 606      56.780  21.930  36.660  1.00  0.00           C
ATOM    367  HG  LEU A 606      56.860  23.040  36.780  1.00  0.00           H
ATOM    368  CD1 LEU A 606      56.990  21.240  38.090  1.00  0.00           C
ATOM    369 HD11 LEU A 606      56.160  21.410  38.810  1.00  0.00           H
ATOM    370 HD12 LEU A 606      57.950  21.550  38.550  1.00  0.00           H
ATOM    371 HD13 LEU A 606      56.940  20.140  37.950  1.00  0.00           H
ATOM    372  CD2 LEU A 606      57.930  21.530  35.680  1.00  0.00           C
ATOM    373 HD21 LEU A 606      57.740  20.510  35.290  1.00  0.00           H
ATOM    374 HD22 LEU A 606      58.920  21.380  36.170  1.00  0.00           H
ATOM    375 HD23 LEU A 606      57.890  22.300  34.870  1.00  0.00           H
ATOM    376  C   LEU A 606      54.160  23.420  36.970  1.00  0.00           C
ATOM    377  O   LEU A 606      54.540  23.980  38.050  1.00  0.00           O
ATOM    378  N   GLN A 607      53.680  24.040  35.950  1.00  0.00           N
ATOM    379  HN  GLN A 607      53.370  23.600  35.100  1.00  0.00           H
ATOM    380  CA  GLN A 607      53.500  25.470  36.000  1.00  0.00           C
ATOM    381  HA  GLN A 607      54.460  25.900  36.250  1.00  0.00           H
ATOM    382  CB  GLN A 607      52.980  26.010  34.610  1.00  0.00           C
ATOM    383  HB1 GLN A 607      52.210  25.320  34.220  1.00  0.00           H
ATOM    384  HB2 GLN A 607      53.870  25.860  33.960  1.00  0.00           H
ATOM    385  CG  GLN A 607      52.470  27.460  34.610  1.00  0.00           C
ATOM    386  HG1 GLN A 607      53.180  28.000  35.280  1.00  0.00           H
ATOM    387  HG2 GLN A 607      51.500  27.380  35.120  1.00  0.00           H
ATOM    388  CD  GLN A 607      52.330  27.970  33.170  1.00  0.00           C
ATOM    389  OE1 GLN A 607      51.700  27.350  32.330  1.00  0.00           O
ATOM    390  NE2 GLN A 607      53.030  29.110  32.890  1.00  0.00           N
ATOM    391 HE21 GLN A 607      53.090  29.530  31.980  1.00  0.00           H
ATOM    392 HE22 GLN A 607      53.460  29.560  33.680  1.00  0.00           H
ATOM    393  C   GLN A 607      52.640  26.020  37.130  1.00  0.00           C
ATOM    394  O   GLN A 607      53.070  26.970  37.880  1.00  0.00           O
ATOM    395  N   CYS A 608      51.420  25.460  37.330  1.00  0.00           N
ATOM    396  HN  CYS A 608      51.160  24.700  36.750  1.00  0.00           H
ATOM    397  CA  CYS A 608      50.440  25.950  38.340  1.00  0.00           C
ATOM    398  HA  CYS A 608      50.350  27.020  38.280  1.00  0.00           H
ATOM    399  CB  CYS A 608      49.040  25.340  38.000  1.00  0.00           C
ATOM    400  HB1 CYS A 608      48.260  25.460  38.790  1.00  0.00           H
ATOM    401  HB2 CYS A 608      49.320  24.260  37.980  1.00  0.00           H
ATOM    402  SG  CYS A 608      48.320  25.800  36.360  1.00  0.00           S
ATOM    403  HG1 CYS A 608      48.930  24.820  35.700  1.00  0.00           H
ATOM    404  C   CYS A 608      50.830  25.480  39.690  1.00  0.00           C
ATOM    405  O   CYS A 608      50.840  26.200  40.650  1.00  0.00           O
ATOM    406  N   LEU A 609      51.380  24.240  39.900  1.00  0.00           N
ATOM    407  HN  LEU A 609      51.450  23.650  39.100  1.00  0.00           H
ATOM    408  CA  LEU A 609      51.880  23.770  41.210  1.00  0.00           C
ATOM    409  HA  LEU A 609      51.190  23.880  42.030  1.00  0.00           H
ATOM    410  CB  LEU A 609      52.270  22.270  41.210  1.00  0.00           C
ATOM    411  HB1 LEU A 609      52.570  21.750  42.150  1.00  0.00           H
ATOM    412  HB2 LEU A 609      53.040  22.020  40.450  1.00  0.00           H
ATOM    413  CG  LEU A 609      51.070  21.380  40.820  1.00  0.00           C
ATOM    414  HG  LEU A 609      50.610  21.900  39.960  1.00  0.00           H
ATOM    415  CD1 LEU A 609      51.670  20.030  40.370  1.00  0.00           C
ATOM    416 HD11 LEU A 609      50.920  19.290  40.010  1.00  0.00           H
ATOM    417 HD12 LEU A 609      52.260  19.570  41.210  1.00  0.00           H
ATOM    418 HD13 LEU A 609      52.320  20.160  39.480  1.00  0.00           H
ATOM    419  CD2 LEU A 609      50.090  21.180  42.000  1.00  0.00           C
ATOM    420 HD21 LEU A 609      50.540  20.790  42.930  1.00  0.00           H
ATOM    421 HD22 LEU A 609      49.370  20.390  41.720  1.00  0.00           H
ATOM    422 HD23 LEU A 609      49.630  22.150  42.300  1.00  0.00           H
ATOM    423  C   LEU A 609      53.150  24.540  41.700  1.00  0.00           C
ATOM    424  O   LEU A 609      53.200  24.950  42.810  1.00  0.00           O
ATOM    425  N   ALA A 610      54.100  24.860  40.780  1.00  0.00           N
ATOM    426  HN  ALA A 610      54.030  24.480  39.860  1.00  0.00           H
ATOM    427  CA  ALA A 610      55.170  25.810  40.980  1.00  0.00           C
ATOM    428  HA  ALA A 610      55.800  25.490  41.810  1.00  0.00           H
ATOM    429  CB  ALA A 610      56.030  25.880  39.710  1.00  0.00           C
ATOM    430  HB1 ALA A 610      56.420  24.860  39.540  1.00  0.00           H
ATOM    431  HB2 ALA A 610      56.940  26.510  39.820  1.00  0.00           H
ATOM    432  HB3 ALA A 610      55.400  26.170  38.840  1.00  0.00           H
ATOM    433  C   ALA A 610      54.690  27.240  41.340  1.00  0.00           C
ATOM    434  O   ALA A 610      55.190  27.850  42.330  1.00  0.00           O
ATOM    435  N   SER A 611      53.670  27.760  40.570  1.00  0.00           N
ATOM    436  HN  SER A 611      53.420  27.300  39.720  1.00  0.00           H
ATOM    437  CA  SER A 611      53.110  29.020  40.820  1.00  0.00           C
ATOM    438  HA  SER A 611      53.940  29.720  40.760  1.00  0.00           H
ATOM    439  CB  SER A 611      52.080  29.470  39.750  1.00  0.00           C
ATOM    440  HB1 SER A 611      51.680  30.490  39.940  1.00  0.00           H
ATOM    441  HB2 SER A 611      51.210  28.780  39.770  1.00  0.00           H
ATOM    442  OG  SER A 611      52.640  29.640  38.430  1.00  0.00           O
ATOM    443  HG1 SER A 611      53.030  28.800  38.150  1.00  0.00           H
ATOM    444  C   SER A 611      52.450  29.210  42.170  1.00  0.00           C
ATOM    445  O   SER A 611      52.680  30.110  42.890  1.00  0.00           O
ATOM    446  N   ILE A 612      51.800  28.120  42.640  1.00  0.00           N
ATOM    447  HN  ILE A 612      51.530  27.340  42.080  1.00  0.00           H
ATOM    448  CA  ILE A 612      51.220  28.070  43.960  1.00  0.00           C
ATOM    449  HA  ILE A 612      50.470  28.840  43.980  1.00  0.00           H
ATOM    450  CB  ILE A 612      50.420  26.790  44.090  1.00  0.00           C
ATOM    451  HB  ILE A 612      51.160  26.050  43.710  1.00  0.00           H
ATOM    452  CG2 ILE A 612      50.040  26.430  45.600  1.00  0.00           C
ATOM    453 HG21 ILE A 612      49.410  27.190  46.100  1.00  0.00           H
ATOM    454 HG22 ILE A 612      50.950  26.220  46.200  1.00  0.00           H
ATOM    455 HG23 ILE A 612      49.440  25.490  45.600  1.00  0.00           H
ATOM    456  CG1 ILE A 612      49.120  26.800  43.310  1.00  0.00           C
ATOM    457 HG11 ILE A 612      49.200  27.480  42.420  1.00  0.00           H
ATOM    458 HG12 ILE A 612      48.390  27.280  43.980  1.00  0.00           H
ATOM    459  CD  ILE A 612      48.510  25.460  42.880  1.00  0.00           C
ATOM    460  HD1 ILE A 612      47.540  25.630  42.350  1.00  0.00           H
ATOM    461  HD2 ILE A 612      48.210  24.810  43.730  1.00  0.00           H
ATOM    462  HD3 ILE A 612      49.120  24.790  42.220  1.00  0.00           H
ATOM    463  C   ILE A 612      52.170  28.300  45.110  1.00  0.00           C
ATOM    464  O   ILE A 612      51.880  29.190  45.910  1.00  0.00           O
ATOM    465  N   LEU A 613      53.290  27.610  45.110  1.00  0.00           N
ATOM    466  HN  LEU A 613      53.390  26.860  44.470  1.00  0.00           H
ATOM    467  CA  LEU A 613      54.210  27.750  46.250  1.00  0.00           C
ATOM    468  HA  LEU A 613      53.650  27.750  47.170  1.00  0.00           H
ATOM    469  CB  LEU A 613      55.330  26.560  46.350  1.00  0.00           C
ATOM    470  HB1 LEU A 613      55.940  26.860  47.220  1.00  0.00           H
ATOM    471  HB2 LEU A 613      55.900  26.660  45.400  1.00  0.00           H
ATOM    472  CG  LEU A 613      54.940  25.160  46.480  1.00  0.00           C
ATOM    473  HG  LEU A 613      54.400  24.670  45.640  1.00  0.00           H
ATOM    474  CD1 LEU A 613      56.200  24.290  46.600  1.00  0.00           C
ATOM    475 HD11 LEU A 613      56.800  24.520  45.690  1.00  0.00           H
ATOM    476 HD12 LEU A 613      55.890  23.240  46.760  1.00  0.00           H
ATOM    477 HD13 LEU A 613      56.810  24.630  47.480  1.00  0.00           H
ATOM    478  CD2 LEU A 613      54.000  24.930  47.800  1.00  0.00           C
ATOM    479 HD21 LEU A 613      53.030  25.450  47.670  1.00  0.00           H
ATOM    480 HD22 LEU A 613      54.560  25.220  48.710  1.00  0.00           H
ATOM    481 HD23 LEU A 613      53.830  23.840  47.870  1.00  0.00           H
ATOM    482  C   LEU A 613      54.810  29.100  46.290  1.00  0.00           C
ATOM    483  O   LEU A 613      54.920  29.770  47.290  1.00  0.00           O
ATOM    484  N   PHE A 614      55.220  29.550  45.140  1.00  0.00           N
ATOM    485  HN  PHE A 614      55.180  28.980  44.320  1.00  0.00           H
ATOM    486  CA  PHE A 614      55.990  30.700  44.810  1.00  0.00           C
ATOM    487  HA  PHE A 614      56.860  30.760  45.470  1.00  0.00           H
ATOM    488  CB  PHE A 614      56.630  30.480  43.420  1.00  0.00           C
ATOM    489  HB1 PHE A 614      55.800  30.210  42.740  1.00  0.00           H
ATOM    490  HB2 PHE A 614      57.360  29.650  43.410  1.00  0.00           H
ATOM    491  CG  PHE A 614      57.320  31.710  42.840  1.00  0.00           C
ATOM    492  CD1 PHE A 614      58.490  32.240  43.430  1.00  0.00           C
ATOM    493  HD1 PHE A 614      58.840  31.750  44.320  1.00  0.00           H
ATOM    494  CE1 PHE A 614      59.140  33.350  42.880  1.00  0.00           C
ATOM    495  HE1 PHE A 614      60.050  33.720  43.310  1.00  0.00           H
ATOM    496  CZ  PHE A 614      58.510  34.090  41.880  1.00  0.00           C
ATOM    497  HZ  PHE A 614      59.070  34.950  41.570  1.00  0.00           H
ATOM    498  CD2 PHE A 614      56.820  32.300  41.620  1.00  0.00           C
ATOM    499  HD2 PHE A 614      56.080  31.710  41.110  1.00  0.00           H
ATOM    500  CE2 PHE A 614      57.390  33.460  41.210  1.00  0.00           C
ATOM    501  HE2 PHE A 614      56.920  33.860  40.320  1.00  0.00           H
ATOM    502  C   PHE A 614      55.230  31.960  45.080  1.00  0.00           C
ATOM    503  O   PHE A 614      55.650  32.890  45.830  1.00  0.00           O
ATOM    504  N   LEU A 615      53.940  31.950  44.620  1.00  0.00           N
ATOM    505  HN  LEU A 615      53.810  31.200  43.980  1.00  0.00           H
ATOM    506  CA  LEU A 615      53.060  33.130  44.830  1.00  0.00           C
ATOM    507  HA  LEU A 615      53.650  34.010  44.690  1.00  0.00           H
ATOM    508  CB  LEU A 615      51.970  33.190  43.770  1.00  0.00           C
ATOM    509  HB1 LEU A 615      51.250  34.010  43.890  1.00  0.00           H
ATOM    510  HB2 LEU A 615      51.330  32.290  43.790  1.00  0.00           H
ATOM    511  CG  LEU A 615      52.450  33.300  42.310  1.00  0.00           C
ATOM    512  HG  LEU A 615      53.330  32.620  42.260  1.00  0.00           H
ATOM    513  CD1 LEU A 615      51.400  32.860  41.320  1.00  0.00           C
ATOM    514 HD11 LEU A 615      51.730  32.990  40.270  1.00  0.00           H
ATOM    515 HD12 LEU A 615      50.450  33.420  41.450  1.00  0.00           H
ATOM    516 HD13 LEU A 615      51.160  31.780  41.410  1.00  0.00           H
ATOM    517  CD2 LEU A 615      52.940  34.640  41.930  1.00  0.00           C
ATOM    518 HD21 LEU A 615      53.550  34.660  41.010  1.00  0.00           H
ATOM    519 HD22 LEU A 615      53.610  35.100  42.680  1.00  0.00           H
ATOM    520 HD23 LEU A 615      52.090  35.320  41.720  1.00  0.00           H
ATOM    521  C   LEU A 615      52.580  33.180  46.270  1.00  0.00           C
ATOM    522  O   LEU A 615      52.410  34.200  46.890  1.00  0.00           O
ATOM    523  N   TYR A 616      52.390  32.010  46.910  1.00  0.00           N
ATOM    524  HN  TYR A 616      52.520  31.140  46.430  1.00  0.00           H
ATOM    525  CA  TYR A 616      52.240  31.930  48.340  1.00  0.00           C
ATOM    526  HA  TYR A 616      51.330  32.450  48.540  1.00  0.00           H
ATOM    527  CB  TYR A 616      52.050  30.390  48.750  1.00  0.00           C
ATOM    528  HB1 TYR A 616      52.820  29.870  48.140  1.00  0.00           H
ATOM    529  HB2 TYR A 616      51.080  29.970  48.440  1.00  0.00           H
ATOM    530  CG  TYR A 616      52.460  30.070  50.210  1.00  0.00           C
ATOM    531  CD1 TYR A 616      53.580  29.310  50.580  1.00  0.00           C
ATOM    532  HD1 TYR A 616      54.140  28.800  49.800  1.00  0.00           H
ATOM    533  CE1 TYR A 616      53.910  29.130  51.920  1.00  0.00           C
ATOM    534  HE1 TYR A 616      54.680  28.430  52.220  1.00  0.00           H
ATOM    535  CZ  TYR A 616      53.160  29.740  52.880  1.00  0.00           C
ATOM    536  OH  TYR A 616      53.360  29.510  54.220  1.00  0.00           O
ATOM    537  HH  TYR A 616      52.590  29.820  54.710  1.00  0.00           H
ATOM    538  CD2 TYR A 616      51.650  30.660  51.210  1.00  0.00           C
ATOM    539  HD2 TYR A 616      50.850  31.330  50.940  1.00  0.00           H
ATOM    540  CE2 TYR A 616      51.990  30.430  52.580  1.00  0.00           C
ATOM    541  HE2 TYR A 616      51.410  30.900  53.360  1.00  0.00           H
ATOM    542  C   TYR A 616      53.240  32.750  49.180  1.00  0.00           C
ATOM    543  O   TYR A 616      52.920  33.700  49.940  1.00  0.00           O
ATOM    544  N   CYS A 617      54.570  32.490  48.980  1.00  0.00           N
ATOM    545  HN  CYS A 617      54.850  31.750  48.360  1.00  0.00           H
ATOM    546  CA  CYS A 617      55.630  33.200  49.590  1.00  0.00           C
ATOM    547  HA  CYS A 617      55.450  33.210  50.650  1.00  0.00           H
ATOM    548  CB  CYS A 617      57.030  32.660  49.150  1.00  0.00           C
ATOM    549  HB1 CYS A 617      57.850  33.280  49.560  1.00  0.00           H
ATOM    550  HB2 CYS A 617      57.070  32.630  48.030  1.00  0.00           H
ATOM    551  SG  CYS A 617      57.140  31.030  49.920  1.00  0.00           S
ATOM    552  HG1 CYS A 617      56.080  30.460  49.350  1.00  0.00           H
ATOM    553  C   CYS A 617      55.690  34.720  49.240  1.00  0.00           C
ATOM    554  O   CYS A 617      55.880  35.620  50.090  1.00  0.00           O
ATOM    555  N   ALA A 618      55.490  35.050  47.980  1.00  0.00           N
ATOM    556  HN  ALA A 618      55.420  34.300  47.320  1.00  0.00           H
ATOM    557  CA  ALA A 618      55.320  36.420  47.480  1.00  0.00           C
ATOM    558  HA  ALA A 618      56.130  37.030  47.880  1.00  0.00           H
ATOM    559  CB  ALA A 618      55.260  36.500  45.940  1.00  0.00           C
ATOM    560  HB1 ALA A 618      56.250  36.160  45.550  1.00  0.00           H
ATOM    561  HB2 ALA A 618      54.910  37.530  45.720  1.00  0.00           H
ATOM    562  HB3 ALA A 618      54.600  35.730  45.490  1.00  0.00           H
ATOM    563  C   ALA A 618      54.120  37.160  48.160  1.00  0.00           C
ATOM    564  O   ALA A 618      54.220  38.340  48.320  1.00  0.00           O
ATOM    565  N   CYS A 619      53.030  36.460  48.550  1.00  0.00           N
ATOM    566  HN  CYS A 619      53.080  35.480  48.380  1.00  0.00           H
ATOM    567  CA  CYS A 619      51.800  37.040  49.020  1.00  0.00           C
ATOM    568  HA  CYS A 619      51.810  38.070  48.690  1.00  0.00           H
ATOM    569  CB  CYS A 619      50.450  36.400  48.520  1.00  0.00           C
ATOM    570  HB1 CYS A 619      49.710  36.930  49.170  1.00  0.00           H
ATOM    571  HB2 CYS A 619      50.340  35.310  48.720  1.00  0.00           H
ATOM    572  SG  CYS A 619      50.240  36.800  46.750  1.00  0.00           S
ATOM    573  HG1 CYS A 619      50.930  35.720  46.400  1.00  0.00           H
ATOM    574  C   CYS A 619      51.760  37.040  50.530  1.00  0.00           C
ATOM    575  O   CYS A 619      51.060  37.880  51.030  1.00  0.00           O
ATOM    576  N   MET A 620      52.510  36.160  51.210  1.00  0.00           N
ATOM    577  HN  MET A 620      53.020  35.420  50.780  1.00  0.00           H
ATOM    578  CA  MET A 620      52.760  36.340  52.640  1.00  0.00           C
ATOM    579  HA  MET A 620      51.790  36.200  53.100  1.00  0.00           H
ATOM    580  CB  MET A 620      53.570  35.100  53.160  1.00  0.00           C
ATOM    581  HB1 MET A 620      54.060  35.280  54.140  1.00  0.00           H
ATOM    582  HB2 MET A 620      54.350  34.860  52.410  1.00  0.00           H
ATOM    583  CG  MET A 620      52.640  33.860  53.250  1.00  0.00           C
ATOM    584  HG1 MET A 620      53.280  32.980  53.470  1.00  0.00           H
ATOM    585  HG2 MET A 620      52.300  33.590  52.220  1.00  0.00           H
ATOM    586  SD  MET A 620      51.270  33.820  54.490  1.00  0.00           S
ATOM    587  CE  MET A 620      52.160  33.660  56.030  1.00  0.00           C
ATOM    588  HE1 MET A 620      51.410  33.560  56.850  1.00  0.00           H
ATOM    589  HE2 MET A 620      52.680  34.620  56.180  1.00  0.00           H
ATOM    590  HE3 MET A 620      52.860  32.800  56.100  1.00  0.00           H
ATOM    591  C   MET A 620      53.450  37.570  53.090  1.00  0.00           C
ATOM    592  O   MET A 620      53.070  38.230  54.070  1.00  0.00           O
ATOM    593  N   SER A 621      54.480  38.020  52.340  1.00  0.00           N
ATOM    594  HN  SER A 621      54.690  37.670  51.420  1.00  0.00           H
ATOM    595  CA  SER A 621      55.300  39.100  52.830  1.00  0.00           C
ATOM    596  HA  SER A 621      55.570  39.020  53.870  1.00  0.00           H
ATOM    597  CB  SER A 621      56.710  39.080  52.170  1.00  0.00           C
ATOM    598  HB1 SER A 621      57.280  38.180  52.480  1.00  0.00           H
ATOM    599  HB2 SER A 621      57.270  39.930  52.610  1.00  0.00           H
ATOM    600  OG  SER A 621      56.680  39.030  50.750  1.00  0.00           O
ATOM    601  HG1 SER A 621      56.890  38.170  50.350  1.00  0.00           H
ATOM    602  C   SER A 621      54.640  40.450  52.850  1.00  0.00           C
ATOM    603  O   SER A 621      54.900  41.200  53.800  1.00  0.00           O
ATOM    604  N   PRO A 622      53.760  40.950  51.930  1.00  0.00           N
ATOM    605  CD  PRO A 622      53.770  40.610  50.500  1.00  0.00           C
ATOM    606  HD1 PRO A 622      53.230  39.650  50.420  1.00  0.00           H
ATOM    607  HD2 PRO A 622      54.780  40.400  50.060  1.00  0.00           H
ATOM    608  CA  PRO A 622      52.860  42.100  52.180  1.00  0.00           C
ATOM    609  HA  PRO A 622      53.500  42.910  52.520  1.00  0.00           H
ATOM    610  CB  PRO A 622      52.170  42.470  50.820  1.00  0.00           C
ATOM    611  HB1 PRO A 622      51.940  43.550  50.650  1.00  0.00           H
ATOM    612  HB2 PRO A 622      51.200  41.950  50.640  1.00  0.00           H
ATOM    613  CG  PRO A 622      53.100  41.790  49.780  1.00  0.00           C
ATOM    614  HG1 PRO A 622      52.570  41.460  48.860  1.00  0.00           H
ATOM    615  HG2 PRO A 622      53.830  42.540  49.400  1.00  0.00           H
ATOM    616  C   PRO A 622      51.800  41.920  53.230  1.00  0.00           C
ATOM    617  O   PRO A 622      51.590  42.830  53.960  1.00  0.00           O
ATOM    618  N   VAL A 623      51.130  40.740  53.410  1.00  0.00           N
ATOM    619  HN  VAL A 623      51.260  40.020  52.740  1.00  0.00           H
ATOM    620  CA  VAL A 623      50.270  40.510  54.550  1.00  0.00           C
ATOM    621  HA  VAL A 623      49.500  41.260  54.490  1.00  0.00           H
ATOM    622  CB  VAL A 623      49.560  39.100  54.640  1.00  0.00           C
ATOM    623  HB  VAL A 623      50.330  38.310  54.520  1.00  0.00           H
ATOM    624  CG1 VAL A 623      48.720  38.800  55.970  1.00  0.00           C
ATOM    625 HG11 VAL A 623      49.460  38.650  56.790  1.00  0.00           H
ATOM    626 HG12 VAL A 623      47.910  38.070  55.820  1.00  0.00           H
ATOM    627 HG13 VAL A 623      48.250  39.760  56.270  1.00  0.00           H
ATOM    628  CG2 VAL A 623      48.580  39.220  53.420  1.00  0.00           C
ATOM    629 HG21 VAL A 623      49.160  39.200  52.470  1.00  0.00           H
ATOM    630 HG22 VAL A 623      47.970  40.130  53.550  1.00  0.00           H
ATOM    631 HG23 VAL A 623      47.780  38.450  53.510  1.00  0.00           H
ATOM    632  C   VAL A 623      50.900  40.680  55.930  1.00  0.00           C
ATOM    633  O   VAL A 623      50.310  41.350  56.760  1.00  0.00           O
ATOM    634  N   ILE A 624      52.110  40.130  56.110  1.00  0.00           N
ATOM    635  HN  ILE A 624      52.380  39.470  55.410  1.00  0.00           H
ATOM    636  CA  ILE A 624      52.870  40.320  57.360  1.00  0.00           C
ATOM    637  HA  ILE A 624      52.120  40.060  58.100  1.00  0.00           H
ATOM    638  CB  ILE A 624      54.130  39.420  57.390  1.00  0.00           C
ATOM    639  HB  ILE A 624      54.810  39.620  56.550  1.00  0.00           H
ATOM    640  CG2 ILE A 624      55.000  39.610  58.660  1.00  0.00           C
ATOM    641 HG21 ILE A 624      55.420  40.630  58.800  1.00  0.00           H
ATOM    642 HG22 ILE A 624      55.880  38.960  58.490  1.00  0.00           H
ATOM    643 HG23 ILE A 624      54.560  39.180  59.590  1.00  0.00           H
ATOM    644  CG1 ILE A 624      53.810  37.870  57.230  1.00  0.00           C
ATOM    645 HG11 ILE A 624      53.060  37.650  56.450  1.00  0.00           H
ATOM    646 HG12 ILE A 624      53.450  37.570  58.240  1.00  0.00           H
ATOM    647  CD  ILE A 624      54.970  37.020  56.900  1.00  0.00           C
ATOM    648  HD1 ILE A 624      54.710  35.950  56.810  1.00  0.00           H
ATOM    649  HD2 ILE A 624      55.800  37.110  57.630  1.00  0.00           H
ATOM    650  HD3 ILE A 624      55.440  37.270  55.920  1.00  0.00           H
ATOM    651  C   ILE A 624      53.230  41.730  57.500  1.00  0.00           C
ATOM    652  O   ILE A 624      53.050  42.330  58.570  1.00  0.00           O
ATOM    653  N   THR A 625      53.640  42.380  56.440  1.00  0.00           N
ATOM    654  HN  THR A 625      53.720  41.880  55.580  1.00  0.00           H
ATOM    655  CA  THR A 625      53.930  43.900  56.490  1.00  0.00           C
ATOM    656  HA  THR A 625      54.640  44.090  57.290  1.00  0.00           H
ATOM    657  CB  THR A 625      54.490  44.400  55.250  1.00  0.00           C
ATOM    658  HB  THR A 625      53.790  44.490  54.400  1.00  0.00           H
ATOM    659  OG1 THR A 625      55.610  43.670  54.760  1.00  0.00           O
ATOM    660  HG1 THR A 625      55.300  42.800  54.480  1.00  0.00           H
ATOM    661  CG2 THR A 625      55.050  45.790  55.460  1.00  0.00           C
ATOM    662 HG21 THR A 625      55.860  45.900  56.210  1.00  0.00           H
ATOM    663 HG22 THR A 625      54.280  46.520  55.810  1.00  0.00           H
ATOM    664 HG23 THR A 625      55.290  46.340  54.510  1.00  0.00           H
ATOM    665  C   THR A 625      52.680  44.770  56.920  1.00  0.00           C
ATOM    666  O   THR A 625      52.670  45.620  57.780  1.00  0.00           O
ATOM    667  N   PHE A 626      51.510  44.390  56.260  1.00  0.00           N
ATOM    668  HN  PHE A 626      51.530  43.650  55.580  1.00  0.00           H
ATOM    669  CA  PHE A 626      50.250  45.040  56.610  1.00  0.00           C
ATOM    670  HA  PHE A 626      50.390  46.120  56.540  1.00  0.00           H
ATOM    671  CB  PHE A 626      49.120  44.650  55.580  1.00  0.00           C
ATOM    672  HB1 PHE A 626      49.170  43.560  55.350  1.00  0.00           H
ATOM    673  HB2 PHE A 626      49.350  45.160  54.630  1.00  0.00           H
ATOM    674  CG  PHE A 626      47.750  45.040  56.000  1.00  0.00           C
ATOM    675  CD1 PHE A 626      46.640  44.360  55.500  1.00  0.00           C
ATOM    676  HD1 PHE A 626      46.860  43.560  54.820  1.00  0.00           H
ATOM    677  CE1 PHE A 626      45.320  44.620  55.820  1.00  0.00           C
ATOM    678  HE1 PHE A 626      44.500  44.050  55.400  1.00  0.00           H
ATOM    679  CZ  PHE A 626      45.090  45.750  56.600  1.00  0.00           C
ATOM    680  HZ  PHE A 626      44.090  45.950  56.970  1.00  0.00           H
ATOM    681  CD2 PHE A 626      47.520  46.220  56.660  1.00  0.00           C
ATOM    682  HD2 PHE A 626      48.290  46.900  56.980  1.00  0.00           H
ATOM    683  CE2 PHE A 626      46.190  46.570  56.940  1.00  0.00           C
ATOM    684  HE2 PHE A 626      46.050  47.450  57.570  1.00  0.00           H
ATOM    685  C   PHE A 626      49.840  44.830  58.040  1.00  0.00           C
ATOM    686  O   PHE A 626      49.580  45.710  58.800  1.00  0.00           O
ATOM    687  N   GLY A 627      50.000  43.600  58.510  1.00  0.00           N
ATOM    688  HN  GLY A 627      50.130  42.870  57.830  1.00  0.00           H
ATOM    689  CA  GLY A 627      49.680  43.170  59.900  1.00  0.00           C
ATOM    690  HA1 GLY A 627      49.750  42.090  59.990  1.00  0.00           H
ATOM    691  HA2 GLY A 627      48.640  43.400  60.090  1.00  0.00           H
ATOM    692  C   GLY A 627      50.530  43.790  60.960  1.00  0.00           C
ATOM    693  O   GLY A 627      50.160  44.120  62.080  1.00  0.00           O
ATOM    694  N   GLY A 628      51.800  44.090  60.550  1.00  0.00           N
ATOM    695  HN  GLY A 628      52.130  43.850  59.640  1.00  0.00           H
ATOM    696  CA  GLY A 628      52.730  44.780  61.460  1.00  0.00           C
ATOM    697  HA1 GLY A 628      53.680  44.680  60.970  1.00  0.00           H
ATOM    698  HA2 GLY A 628      52.570  44.360  62.430  1.00  0.00           H
ATOM    699  C   GLY A 628      52.520  46.220  61.540  1.00  0.00           C
ATOM    700  O   GLY A 628      52.510  46.830  62.600  1.00  0.00           O
ATOM    701  N   LEU A 629      52.270  46.830  60.370  1.00  0.00           N
ATOM    702  HN  LEU A 629      52.390  46.330  59.510  1.00  0.00           H
ATOM    703  CA  LEU A 629      52.100  48.310  60.340  1.00  0.00           C
ATOM    704  HA  LEU A 629      52.830  48.820  60.960  1.00  0.00           H
ATOM    705  CB  LEU A 629      52.490  48.910  59.020  1.00  0.00           C
ATOM    706  HB1 LEU A 629      51.880  49.830  58.870  1.00  0.00           H
ATOM    707  HB2 LEU A 629      52.140  48.200  58.240  1.00  0.00           H
ATOM    708  CG  LEU A 629      53.980  49.290  58.800  1.00  0.00           C
ATOM    709  HG  LEU A 629      54.050  49.600  57.740  1.00  0.00           H
ATOM    710  CD1 LEU A 629      54.260  50.520  59.670  1.00  0.00           C
ATOM    711 HD11 LEU A 629      55.200  51.070  59.460  1.00  0.00           H
ATOM    712 HD12 LEU A 629      54.210  50.340  60.770  1.00  0.00           H
ATOM    713 HD13 LEU A 629      53.430  51.230  59.510  1.00  0.00           H
ATOM    714  CD2 LEU A 629      55.010  48.150  59.080  1.00  0.00           C
ATOM    715 HD21 LEU A 629      54.970  47.400  58.260  1.00  0.00           H
ATOM    716 HD22 LEU A 629      54.770  47.630  60.030  1.00  0.00           H
ATOM    717 HD23 LEU A 629      56.010  48.620  59.190  1.00  0.00           H
ATOM    718  C   LEU A 629      50.730  48.740  60.710  1.00  0.00           C
ATOM    719  O   LEU A 629      50.550  49.860  61.270  1.00  0.00           O
ATOM    720  N   LEU A 630      49.730  47.880  60.560  1.00  0.00           N
ATOM    721  HN  LEU A 630      49.810  46.960  60.190  1.00  0.00           H
ATOM    722  CA  LEU A 630      48.440  47.970  61.120  1.00  0.00           C
ATOM    723  HA  LEU A 630      47.900  48.870  60.850  1.00  0.00           H
ATOM    724  CB  LEU A 630      47.550  46.800  60.600  1.00  0.00           C
ATOM    725  HB1 LEU A 630      48.070  45.930  61.040  1.00  0.00           H
ATOM    726  HB2 LEU A 630      47.400  46.680  59.500  1.00  0.00           H
ATOM    727  CG  LEU A 630      46.160  46.660  61.200  1.00  0.00           C
ATOM    728  HG  LEU A 630      46.140  46.860  62.300  1.00  0.00           H
ATOM    729  CD1 LEU A 630      45.360  47.820  60.610  1.00  0.00           C
ATOM    730 HD11 LEU A 630      45.140  47.760  59.520  1.00  0.00           H
ATOM    731 HD12 LEU A 630      45.970  48.720  60.820  1.00  0.00           H
ATOM    732 HD13 LEU A 630      44.350  48.000  61.020  1.00  0.00           H
ATOM    733  CD2 LEU A 630      45.530  45.310  61.000  1.00  0.00           C
ATOM    734 HD21 LEU A 630      46.210  44.520  61.380  1.00  0.00           H
ATOM    735 HD22 LEU A 630      45.290  45.240  59.920  1.00  0.00           H
ATOM    736 HD23 LEU A 630      44.560  45.250  61.550  1.00  0.00           H
ATOM    737  C   LEU A 630      48.490  47.820  62.670  1.00  0.00           C
ATOM    738  O   LEU A 630      47.730  48.510  63.370  1.00  0.00           O
ATOM    739  N   GLY A 631      49.410  46.960  63.190  1.00  0.00           N
ATOM    740  HN  GLY A 631      49.940  46.350  62.610  1.00  0.00           H
ATOM    741  CA  GLY A 631      49.570  46.890  64.670  1.00  0.00           C
ATOM    742  HA1 GLY A 631      50.280  46.090  64.870  1.00  0.00           H
ATOM    743  HA2 GLY A 631      48.590  46.730  65.070  1.00  0.00           H
ATOM    744  C   GLY A 631      50.070  48.130  65.210  1.00  0.00           C
ATOM    745  O   GLY A 631      49.570  48.680  66.200  1.00  0.00           O
ATOM    746  N   GLU A 632      51.120  48.730  64.560  1.00  0.00           N
ATOM    747  HN  GLU A 632      51.680  48.290  63.860  1.00  0.00           H
ATOM    748  CA  GLU A 632      51.670  50.010  64.940  1.00  0.00           C
ATOM    749  HA  GLU A 632      52.070  50.020  65.940  1.00  0.00           H
ATOM    750  CB  GLU A 632      52.880  50.410  64.030  1.00  0.00           C
ATOM    751  HB1 GLU A 632      53.110  51.460  64.270  1.00  0.00           H
ATOM    752  HB2 GLU A 632      52.480  50.340  62.990  1.00  0.00           H
ATOM    753  CG  GLU A 632      54.170  49.580  64.170  1.00  0.00           C
ATOM    754  HG1 GLU A 632      54.880  49.840  63.350  1.00  0.00           H
ATOM    755  HG2 GLU A 632      54.020  48.480  64.130  1.00  0.00           H
ATOM    756  CD  GLU A 632      55.040  49.870  65.380  1.00  0.00           C
ATOM    757  OE1 GLU A 632      56.130  49.300  65.520  1.00  0.00           O
ATOM    758  OE2 GLU A 632      54.640  50.810  66.140  1.00  0.00           O
ATOM    759  C   GLU A 632      50.670  51.080  64.920  1.00  0.00           C
ATOM    760  O   GLU A 632      50.510  51.870  65.910  1.00  0.00           O
ATOM    761  N   ALA A 633      49.860  51.130  63.840  1.00  0.00           N
ATOM    762  HN  ALA A 633      50.000  50.560  63.040  1.00  0.00           H
ATOM    763  CA  ALA A 633      48.720  52.070  63.610  1.00  0.00           C
ATOM    764  HA  ALA A 633      49.150  53.050  63.750  1.00  0.00           H
ATOM    765  CB  ALA A 633      48.240  51.850  62.240  1.00  0.00           C
ATOM    766  HB1 ALA A 633      47.560  52.660  61.870  1.00  0.00           H
ATOM    767  HB2 ALA A 633      47.550  51.000  62.120  1.00  0.00           H
ATOM    768  HB3 ALA A 633      49.060  51.770  61.500  1.00  0.00           H
ATOM    769  C   ALA A 633      47.650  51.960  64.600  1.00  0.00           C
ATOM    770  O   ALA A 633      47.180  52.960  65.230  1.00  0.00           O
ATOM    771  N   THR A 634      47.280  50.710  64.980  1.00  0.00           N
ATOM    772  HN  THR A 634      47.740  49.890  64.630  1.00  0.00           H
ATOM    773  CA  THR A 634      46.090  50.500  65.880  1.00  0.00           C
ATOM    774  HA  THR A 634      45.390  51.300  65.690  1.00  0.00           H
ATOM    775  CB  THR A 634      45.120  49.240  65.600  1.00  0.00           C
ATOM    776  HB  THR A 634      44.260  49.320  66.290  1.00  0.00           H
ATOM    777  OG1 THR A 634      45.960  48.070  65.580  1.00  0.00           O
ATOM    778  HG1 THR A 634      46.430  48.160  64.750  1.00  0.00           H
ATOM    779  CG2 THR A 634      44.550  49.420  64.220  1.00  0.00           C
ATOM    780 HG21 THR A 634      43.950  50.350  64.210  1.00  0.00           H
ATOM    781 HG22 THR A 634      43.980  48.510  63.940  1.00  0.00           H
ATOM    782 HG23 THR A 634      45.380  49.450  63.480  1.00  0.00           H
ATOM    783  C   THR A 634      46.360  50.510  67.390  1.00  0.00           C
ATOM    784  O   THR A 634      45.400  50.320  68.120  1.00  0.00           O
ATOM    785  N   GLU A 635      47.590  50.770  67.850  1.00  0.00           N
ATOM    786  HN  GLU A 635      48.340  50.920  67.220  1.00  0.00           H
ATOM    787  CA  GLU A 635      47.920  50.530  69.240  1.00  0.00           C
ATOM    788  HA  GLU A 635      48.980  50.580  69.320  1.00  0.00           H
ATOM    789  CB  GLU A 635      47.350  51.610  70.120  1.00  0.00           C
ATOM    790  HB1 GLU A 635      47.550  51.370  71.180  1.00  0.00           H
ATOM    791  HB2 GLU A 635      46.240  51.630  70.010  1.00  0.00           H
ATOM    792  CG  GLU A 635      47.920  53.010  69.820  1.00  0.00           C
ATOM    793  HG1 GLU A 635      47.600  53.280  68.780  1.00  0.00           H
ATOM    794  HG2 GLU A 635      49.020  52.970  69.930  1.00  0.00           H
ATOM    795  CD  GLU A 635      47.280  54.030  70.790  1.00  0.00           C
ATOM    796  OE1 GLU A 635      46.130  54.350  70.590  1.00  0.00           O
ATOM    797  OE2 GLU A 635      47.990  54.550  71.670  1.00  0.00           O
ATOM    798  C   GLU A 635      47.610  49.060  69.710  1.00  0.00           C
ATOM    799  O   GLU A 635      46.970  48.840  70.740  1.00  0.00           O
ATOM    800  N   GLY A 636      47.920  48.040  68.930  1.00  0.00           N
ATOM    801  HN  GLY A 636      48.270  48.100  68.000  1.00  0.00           H
ATOM    802  CA  GLY A 636      47.670  46.640  69.360  1.00  0.00           C
ATOM    803  HA1 GLY A 636      48.000  46.570  70.380  1.00  0.00           H
ATOM    804  HA2 GLY A 636      48.160  46.050  68.600  1.00  0.00           H
ATOM    805  C   GLY A 636      46.270  46.220  69.470  1.00  0.00           C
ATOM    806  O   GLY A 636      46.020  45.260  70.160  1.00  0.00           O
ATOM    807  N   ARG A 637      45.290  46.910  68.780  1.00  0.00           N
ATOM    808  HN  ARG A 637      45.610  47.680  68.250  1.00  0.00           H
ATOM    809  CA  ARG A 637      43.890  46.450  68.630  1.00  0.00           C
ATOM    810  HA  ARG A 637      43.680  45.920  69.550  1.00  0.00           H
ATOM    811  CB  ARG A 637      42.890  47.650  68.570  1.00  0.00           C
ATOM    812  HB1 ARG A 637      41.900  47.210  68.300  1.00  0.00           H
ATOM    813  HB2 ARG A 637      43.250  48.380  67.820  1.00  0.00           H
ATOM    814  CG  ARG A 637      42.710  48.250  69.930  1.00  0.00           C
ATOM    815  HG1 ARG A 637      43.440  47.670  70.540  1.00  0.00           H
ATOM    816  HG2 ARG A 637      41.660  48.110  70.260  1.00  0.00           H
ATOM    817  CD  ARG A 637      43.140  49.770  70.100  1.00  0.00           C
ATOM    818  HD1 ARG A 637      42.600  50.500  69.450  1.00  0.00           H
ATOM    819  HD2 ARG A 637      44.240  49.740  69.930  1.00  0.00           H
ATOM    820  NE  ARG A 637      42.870  50.060  71.590  1.00  0.00           N
ATOM    821  HE  ARG A 637      41.920  50.140  71.900  1.00  0.00           H
ATOM    822  CZ  ARG A 637      43.750  50.470  72.520  1.00  0.00           C
ATOM    823  NH1 ARG A 637      43.240  50.870  73.640  1.00  0.00           N
ATOM    824 HH11 ARG A 637      42.280  51.170  73.610  1.00  0.00           H
ATOM    825 HH12 ARG A 637      43.820  51.200  74.380  1.00  0.00           H
ATOM    826  NH2 ARG A 637      45.050  50.400  72.460  1.00  0.00           N
ATOM    827 HH21 ARG A 637      45.500  49.830  71.780  1.00  0.00           H
ATOM    828 HH22 ARG A 637      45.460  50.550  73.350  1.00  0.00           H
ATOM    829  C   ARG A 637      43.690  45.400  67.500  1.00  0.00           C
ATOM    830  O   ARG A 637      42.880  44.530  67.680  1.00  0.00           O
ATOM    831  N   ILE A 638      44.410  45.450  66.350  1.00  0.00           N
ATOM    832  HN  ILE A 638      45.140  46.120  66.250  1.00  0.00           H
ATOM    833  CA  ILE A 638      44.300  44.450  65.210  1.00  0.00           C
ATOM    834  HA  ILE A 638      44.030  43.480  65.590  1.00  0.00           H
ATOM    835  CB  ILE A 638      43.350  44.890  64.120  1.00  0.00           C
ATOM    836  HB  ILE A 638      43.820  45.630  63.420  1.00  0.00           H
ATOM    837  CG2 ILE A 638      42.960  43.680  63.280  1.00  0.00           C
ATOM    838 HG21 ILE A 638      42.380  43.960  62.380  1.00  0.00           H
ATOM    839 HG22 ILE A 638      42.380  42.940  63.870  1.00  0.00           H
ATOM    840 HG23 ILE A 638      43.830  43.070  62.940  1.00  0.00           H
ATOM    841  CG1 ILE A 638      42.080  45.600  64.710  1.00  0.00           C
ATOM    842 HG11 ILE A 638      42.170  46.500  65.370  1.00  0.00           H
ATOM    843 HG12 ILE A 638      41.740  44.750  65.330  1.00  0.00           H
ATOM    844  CD  ILE A 638      40.990  45.880  63.630  1.00  0.00           C
ATOM    845  HD1 ILE A 638      40.190  46.350  64.250  1.00  0.00           H
ATOM    846  HD2 ILE A 638      40.480  45.000  63.200  1.00  0.00           H
ATOM    847  HD3 ILE A 638      41.530  46.510  62.890  1.00  0.00           H
ATOM    848  C   ILE A 638      45.720  44.410  64.610  1.00  0.00           C
ATOM    849  O   ILE A 638      46.400  45.330  64.340  1.00  0.00           O
ATOM    850  N   SER A 639      46.130  43.170  64.210  1.00  0.00           N
ATOM    851  HN  SER A 639      45.580  42.340  64.320  1.00  0.00           H
ATOM    852  CA  SER A 639      47.480  43.020  63.710  1.00  0.00           C
ATOM    853  HA  SER A 639      47.640  43.840  63.020  1.00  0.00           H
ATOM    854  CB  SER A 639      48.530  42.930  64.890  1.00  0.00           C
ATOM    855  HB1 SER A 639      48.260  42.080  65.540  1.00  0.00           H
ATOM    856  HB2 SER A 639      48.330  43.870  65.440  1.00  0.00           H
ATOM    857  OG  SER A 639      49.890  42.880  64.470  1.00  0.00           O
ATOM    858  HG1 SER A 639      49.970  43.570  63.810  1.00  0.00           H
ATOM    859  C   SER A 639      47.570  41.760  62.770  1.00  0.00           C
ATOM    860  O   SER A 639      46.670  41.430  62.050  1.00  0.00           O
ATOM    861  N   ALA A 640      48.710  41.040  62.850  1.00  0.00           N
ATOM    862  HN  ALA A 640      49.440  41.420  63.420  1.00  0.00           H
ATOM    863  CA  ALA A 640      49.150  39.840  62.040  1.00  0.00           C
ATOM    864  HA  ALA A 640      49.490  40.270  61.120  1.00  0.00           H
ATOM    865  CB  ALA A 640      50.320  39.180  62.780  1.00  0.00           C
ATOM    866  HB1 ALA A 640      50.720  38.340  62.160  1.00  0.00           H
ATOM    867  HB2 ALA A 640      49.970  38.730  63.720  1.00  0.00           H
ATOM    868  HB3 ALA A 640      51.110  39.920  63.070  1.00  0.00           H
ATOM    869  C   ALA A 640      48.030  38.770  61.860  1.00  0.00           C
ATOM    870  O   ALA A 640      47.800  38.450  60.750  1.00  0.00           O
ATOM    871  N   ILE A 641      47.560  38.110  62.940  1.00  0.00           N
ATOM    872  HN  ILE A 641      47.620  38.450  63.870  1.00  0.00           H
ATOM    873  CA  ILE A 641      46.690  36.910  62.950  1.00  0.00           C
ATOM    874  HA  ILE A 641      47.110  36.110  62.360  1.00  0.00           H
ATOM    875  CB  ILE A 641      46.540  36.330  64.330  1.00  0.00           C
ATOM    876  HB  ILE A 641      45.990  37.090  64.920  1.00  0.00           H
ATOM    877  CG2 ILE A 641      45.710  35.040  64.400  1.00  0.00           C
ATOM    878 HG21 ILE A 641      46.150  34.060  64.100  1.00  0.00           H
ATOM    879 HG22 ILE A 641      44.780  35.130  63.800  1.00  0.00           H
ATOM    880 HG23 ILE A 641      45.580  34.850  65.490  1.00  0.00           H
ATOM    881  CG1 ILE A 641      47.900  36.030  64.900  1.00  0.00           C
ATOM    882 HG11 ILE A 641      47.810  35.680  65.960  1.00  0.00           H
ATOM    883 HG12 ILE A 641      48.420  37.000  65.050  1.00  0.00           H
ATOM    884  CD  ILE A 641      48.730  35.190  63.950  1.00  0.00           C
ATOM    885  HD1 ILE A 641      48.300  34.210  63.670  1.00  0.00           H
ATOM    886  HD2 ILE A 641      49.690  35.030  64.480  1.00  0.00           H
ATOM    887  HD3 ILE A 641      49.020  35.750  63.040  1.00  0.00           H
ATOM    888  C   ILE A 641      45.300  37.180  62.340  1.00  0.00           C
ATOM    889  O   ILE A 641      44.900  36.410  61.460  1.00  0.00           O
ATOM    890  N   GLU A 642      44.660  38.300  62.750  1.00  0.00           N
ATOM    891  HN  GLU A 642      45.090  38.810  63.490  1.00  0.00           H
ATOM    892  CA  GLU A 642      43.450  38.840  62.020  1.00  0.00           C
ATOM    893  HA  GLU A 642      42.640  38.110  62.030  1.00  0.00           H
ATOM    894  CB  GLU A 642      43.090  40.240  62.600  1.00  0.00           C
ATOM    895  HB1 GLU A 642      42.160  40.760  62.290  1.00  0.00           H
ATOM    896  HB2 GLU A 642      43.850  41.050  62.480  1.00  0.00           H
ATOM    897  CG  GLU A 642      42.870  40.080  64.170  1.00  0.00           C
ATOM    898  HG1 GLU A 642      42.620  39.030  64.450  1.00  0.00           H
ATOM    899  HG2 GLU A 642      41.930  40.570  64.480  1.00  0.00           H
ATOM    900  CD  GLU A 642      43.960  40.600  65.000  1.00  0.00           C
ATOM    901  OE1 GLU A 642      43.720  41.200  66.080  1.00  0.00           O
ATOM    902  OE2 GLU A 642      45.130  40.230  64.620  1.00  0.00           O
ATOM    903  C   GLU A 642      43.740  39.090  60.600  1.00  0.00           C
ATOM    904  O   GLU A 642      42.890  38.680  59.790  1.00  0.00           O
ATOM    905  N   SER A 643      44.860  39.720  60.200  1.00  0.00           N
ATOM    906  HN  SER A 643      45.560  39.960  60.870  1.00  0.00           H
ATOM    907  CA  SER A 643      45.210  39.930  58.820  1.00  0.00           C
ATOM    908  HA  SER A 643      44.380  40.490  58.400  1.00  0.00           H
ATOM    909  CB  SER A 643      46.530  40.660  58.580  1.00  0.00           C
ATOM    910  HB1 SER A 643      46.630  40.830  57.480  1.00  0.00           H
ATOM    911  HB2 SER A 643      47.410  40.050  58.890  1.00  0.00           H
ATOM    912  OG  SER A 643      46.580  41.970  59.140  1.00  0.00           O
ATOM    913  HG1 SER A 643      46.670  41.800  60.080  1.00  0.00           H
ATOM    914  C   SER A 643      45.310  38.550  58.010  1.00  0.00           C
ATOM    915  O   SER A 643      44.860  38.420  56.870  1.00  0.00           O
ATOM    916  N   LEU A 644      45.990  37.570  58.600  1.00  0.00           N
ATOM    917  HN  LEU A 644      46.320  37.710  59.520  1.00  0.00           H
ATOM    918  CA  LEU A 644      46.100  36.260  57.990  1.00  0.00           C
ATOM    919  HA  LEU A 644      46.430  36.400  56.970  1.00  0.00           H
ATOM    920  CB  LEU A 644      47.050  35.370  58.730  1.00  0.00           C
ATOM    921  HB1 LEU A 644      46.900  34.310  58.410  1.00  0.00           H
ATOM    922  HB2 LEU A 644      46.890  35.490  59.820  1.00  0.00           H
ATOM    923  CG  LEU A 644      48.460  35.650  58.480  1.00  0.00           C
ATOM    924  HG  LEU A 644      48.620  36.760  58.550  1.00  0.00           H
ATOM    925  CD1 LEU A 644      49.300  34.940  59.530  1.00  0.00           C
ATOM    926 HD11 LEU A 644      50.390  35.160  59.480  1.00  0.00           H
ATOM    927 HD12 LEU A 644      49.220  33.850  59.350  1.00  0.00           H
ATOM    928 HD13 LEU A 644      48.990  35.120  60.590  1.00  0.00           H
ATOM    929  CD2 LEU A 644      48.920  35.150  57.110  1.00  0.00           C
ATOM    930 HD21 LEU A 644      48.560  34.100  57.020  1.00  0.00           H
ATOM    931 HD22 LEU A 644      50.010  35.260  56.930  1.00  0.00           H
ATOM    932 HD23 LEU A 644      48.510  35.800  56.320  1.00  0.00           H
ATOM    933  C   LEU A 644      44.730  35.560  57.850  1.00  0.00           C
ATOM    934  O   LEU A 644      44.440  35.070  56.790  1.00  0.00           O
ATOM    935  N   PHE A 645      43.840  35.560  58.950  1.00  0.00           N
ATOM    936  HN  PHE A 645      44.080  36.080  59.760  1.00  0.00           H
ATOM    937  CA  PHE A 645      42.510  35.100  58.780  1.00  0.00           C
ATOM    938  HA  PHE A 645      42.700  34.080  58.500  1.00  0.00           H
ATOM    939  CB  PHE A 645      41.860  35.250  60.180  1.00  0.00           C
ATOM    940  HB1 PHE A 645      41.750  36.340  60.370  1.00  0.00           H
ATOM    941  HB2 PHE A 645      42.570  34.740  60.880  1.00  0.00           H
ATOM    942  CG  PHE A 645      40.580  34.520  60.370  1.00  0.00           C
ATOM    943  CD1 PHE A 645      39.820  34.900  61.470  1.00  0.00           C
ATOM    944  HD1 PHE A 645      40.170  35.550  62.260  1.00  0.00           H
ATOM    945  CE1 PHE A 645      38.540  34.410  61.620  1.00  0.00           C
ATOM    946  HE1 PHE A 645      37.980  34.740  62.470  1.00  0.00           H
ATOM    947  CZ  PHE A 645      38.030  33.410  60.720  1.00  0.00           C
ATOM    948  HZ  PHE A 645      37.010  33.040  60.820  1.00  0.00           H
ATOM    949  CD2 PHE A 645      40.140  33.480  59.480  1.00  0.00           C
ATOM    950  HD2 PHE A 645      40.760  33.090  58.700  1.00  0.00           H
ATOM    951  CE2 PHE A 645      38.850  33.000  59.710  1.00  0.00           C
ATOM    952  HE2 PHE A 645      38.480  32.170  59.110  1.00  0.00           H
ATOM    953  C   PHE A 645      41.660  35.850  57.740  1.00  0.00           C
ATOM    954  O   PHE A 645      41.010  35.160  56.920  1.00  0.00           O
ATOM    955  N   GLY A 646      41.730  37.200  57.720  1.00  0.00           N
ATOM    956  HN  GLY A 646      42.190  37.730  58.430  1.00  0.00           H
ATOM    957  CA  GLY A 646      41.000  38.110  56.760  1.00  0.00           C
ATOM    958  HA1 GLY A 646      41.330  39.140  56.830  1.00  0.00           H
ATOM    959  HA2 GLY A 646      39.950  37.940  56.910  1.00  0.00           H
ATOM    960  C   GLY A 646      41.260  37.800  55.340  1.00  0.00           C
ATOM    961  O   GLY A 646      40.360  37.450  54.570  1.00  0.00           O
ATOM    962  N   ALA A 647      42.590  37.790  54.970  1.00  0.00           N
ATOM    963  HN  ALA A 647      43.190  38.190  55.650  1.00  0.00           H
ATOM    964  CA  ALA A 647      43.040  37.470  53.620  1.00  0.00           C
ATOM    965  HA  ALA A 647      42.430  38.130  53.020  1.00  0.00           H
ATOM    966  CB  ALA A 647      44.500  37.970  53.390  1.00  0.00           C
ATOM    967  HB1 ALA A 647      45.000  37.840  54.370  1.00  0.00           H
ATOM    968  HB2 ALA A 647      44.460  39.050  53.100  1.00  0.00           H
ATOM    969  HB3 ALA A 647      45.060  37.420  52.610  1.00  0.00           H
ATOM    970  C   ALA A 647      42.730  36.050  53.190  1.00  0.00           C
ATOM    971  O   ALA A 647      42.230  35.740  52.080  1.00  0.00           O
ATOM    972  N   SER A 648      43.000  35.020  54.030  1.00  0.00           N
ATOM    973  HN  SER A 648      43.290  35.180  54.970  1.00  0.00           H
ATOM    974  CA  SER A 648      42.650  33.640  53.590  1.00  0.00           C
ATOM    975  HA  SER A 648      43.020  33.490  52.580  1.00  0.00           H
ATOM    976  CB  SER A 648      43.220  32.580  54.430  1.00  0.00           C
ATOM    977  HB1 SER A 648      44.340  32.640  54.380  1.00  0.00           H
ATOM    978  HB2 SER A 648      42.980  31.550  54.120  1.00  0.00           H
ATOM    979  OG  SER A 648      42.910  32.720  55.810  1.00  0.00           O
ATOM    980  HG1 SER A 648      43.220  33.590  56.100  1.00  0.00           H
ATOM    981  C   SER A 648      41.120  33.400  53.450  1.00  0.00           C
ATOM    982  O   SER A 648      40.710  32.770  52.470  1.00  0.00           O
ATOM    983  N   LEU A 649      40.200  33.830  54.290  1.00  0.00           N
ATOM    984  HN  LEU A 649      40.520  34.300  55.110  1.00  0.00           H
ATOM    985  CA  LEU A 649      38.790  33.600  54.310  1.00  0.00           C
ATOM    986  HA  LEU A 649      38.590  32.530  54.360  1.00  0.00           H
ATOM    987  CB  LEU A 649      38.280  34.260  55.600  1.00  0.00           C
ATOM    988  HB1 LEU A 649      38.630  35.300  55.750  1.00  0.00           H
ATOM    989  HB2 LEU A 649      38.690  33.670  56.460  1.00  0.00           H
ATOM    990  CG  LEU A 649      36.780  34.300  55.880  1.00  0.00           C
ATOM    991  HG  LEU A 649      36.280  34.810  55.030  1.00  0.00           H
ATOM    992  CD1 LEU A 649      36.210  32.880  55.910  1.00  0.00           C
ATOM    993 HD11 LEU A 649      36.520  32.420  54.950  1.00  0.00           H
ATOM    994 HD12 LEU A 649      35.110  32.940  56.000  1.00  0.00           H
ATOM    995 HD13 LEU A 649      36.660  32.300  56.740  1.00  0.00           H
ATOM    996  CD2 LEU A 649      36.450  35.130  57.130  1.00  0.00           C
ATOM    997 HD21 LEU A 649      36.980  34.750  58.020  1.00  0.00           H
ATOM    998 HD22 LEU A 649      35.350  35.030  57.270  1.00  0.00           H
ATOM    999 HD23 LEU A 649      36.610  36.230  56.980  1.00  0.00           H
ATOM   1000  C   LEU A 649      37.990  34.190  53.180  1.00  0.00           C
ATOM   1001  O   LEU A 649      37.220  33.540  52.430  1.00  0.00           O
ATOM   1002  N   THR A 650      38.270  35.490  53.010  1.00  0.00           N
ATOM   1003  HN  THR A 650      38.710  36.070  53.700  1.00  0.00           H
ATOM   1004  CA  THR A 650      37.880  36.210  51.790  1.00  0.00           C
ATOM   1005  HA  THR A 650      36.800  36.230  51.840  1.00  0.00           H
ATOM   1006  CB  THR A 650      38.410  37.650  51.750  1.00  0.00           C
ATOM   1007  HB  THR A 650      39.460  37.830  51.470  1.00  0.00           H
ATOM   1008  OG1 THR A 650      38.270  38.170  53.030  1.00  0.00           O
ATOM   1009  HG1 THR A 650      39.010  37.980  53.610  1.00  0.00           H
ATOM   1010  CG2 THR A 650      37.540  38.600  50.890  1.00  0.00           C
ATOM   1011 HG21 THR A 650      36.470  38.540  51.160  1.00  0.00           H
ATOM   1012 HG22 THR A 650      37.570  38.270  49.830  1.00  0.00           H
ATOM   1013 HG23 THR A 650      37.970  39.620  51.040  1.00  0.00           H
ATOM   1014  C   THR A 650      38.410  35.600  50.510  1.00  0.00           C
ATOM   1015  O   THR A 650      37.730  35.450  49.490  1.00  0.00           O
ATOM   1016  N   GLY A 651      39.670  35.150  50.550  1.00  0.00           N
ATOM   1017  HN  GLY A 651      40.250  35.230  51.360  1.00  0.00           H
ATOM   1018  CA  GLY A 651      40.440  34.460  49.450  1.00  0.00           C
ATOM   1019  HA1 GLY A 651      41.400  34.270  49.920  1.00  0.00           H
ATOM   1020  HA2 GLY A 651      40.410  35.040  48.520  1.00  0.00           H
ATOM   1021  C   GLY A 651      39.840  33.170  48.880  1.00  0.00           C
ATOM   1022  O   GLY A 651      39.600  32.940  47.690  1.00  0.00           O
ATOM   1023  N   ILE A 652      39.530  32.300  49.840  1.00  0.00           N
ATOM   1024  HN  ILE A 652      39.700  32.610  50.780  1.00  0.00           H
ATOM   1025  CA  ILE A 652      38.880  31.040  49.690  1.00  0.00           C
ATOM   1026  HA  ILE A 652      39.460  30.480  48.980  1.00  0.00           H
ATOM   1027  CB  ILE A 652      38.850  30.360  51.080  1.00  0.00           C
ATOM   1028  HB  ILE A 652      38.570  31.060  51.900  1.00  0.00           H
ATOM   1029  CG2 ILE A 652      37.860  29.100  51.170  1.00  0.00           C
ATOM   1030 HG21 ILE A 652      37.870  28.460  52.070  1.00  0.00           H
ATOM   1031 HG22 ILE A 652      38.050  28.420  50.310  1.00  0.00           H
ATOM   1032 HG23 ILE A 652      36.800  29.380  51.000  1.00  0.00           H
ATOM   1033  CG1 ILE A 652      40.210  29.800  51.490  1.00  0.00           C
ATOM   1034 HG11 ILE A 652      41.040  30.440  51.140  1.00  0.00           H
ATOM   1035 HG12 ILE A 652      40.400  28.860  50.920  1.00  0.00           H
ATOM   1036  CD  ILE A 652      40.390  29.600  52.990  1.00  0.00           C
ATOM   1037  HD1 ILE A 652      40.290  30.540  53.580  1.00  0.00           H
ATOM   1038  HD2 ILE A 652      41.420  29.190  53.140  1.00  0.00           H
ATOM   1039  HD3 ILE A 652      39.660  28.900  53.420  1.00  0.00           H
ATOM   1040  C   ILE A 652      37.440  31.150  49.180  1.00  0.00           C
ATOM   1041  O   ILE A 652      37.080  30.530  48.180  1.00  0.00           O
ATOM   1042  N   ALA A 653      36.570  32.030  49.740  1.00  0.00           N
ATOM   1043  HN  ALA A 653      36.760  32.610  50.520  1.00  0.00           H
ATOM   1044  CA  ALA A 653      35.220  32.270  49.120  1.00  0.00           C
ATOM   1045  HA  ALA A 653      34.710  31.310  49.090  1.00  0.00           H
ATOM   1046  CB  ALA A 653      34.380  33.200  49.980  1.00  0.00           C
ATOM   1047  HB1 ALA A 653      34.070  32.660  50.900  1.00  0.00           H
ATOM   1048  HB2 ALA A 653      33.460  33.630  49.510  1.00  0.00           H
ATOM   1049  HB3 ALA A 653      34.910  34.090  50.370  1.00  0.00           H
ATOM   1050  C   ALA A 653      35.250  32.830  47.720  1.00  0.00           C
ATOM   1051  O   ALA A 653      34.590  32.430  46.780  1.00  0.00           O
ATOM   1052  N   TYR A 654      36.100  33.850  47.510  1.00  0.00           N
ATOM   1053  HN  TYR A 654      36.620  34.190  48.290  1.00  0.00           H
ATOM   1054  CA  TYR A 654      36.260  34.650  46.300  1.00  0.00           C
ATOM   1055  HA  TYR A 654      35.290  35.080  46.060  1.00  0.00           H
ATOM   1056  CB  TYR A 654      37.260  35.850  46.610  1.00  0.00           C
ATOM   1057  HB1 TYR A 654      38.170  35.360  46.970  1.00  0.00           H
ATOM   1058  HB2 TYR A 654      36.700  36.380  47.420  1.00  0.00           H
ATOM   1059  CG  TYR A 654      37.560  36.790  45.500  1.00  0.00           C
ATOM   1060  CD1 TYR A 654      38.520  36.410  44.550  1.00  0.00           C
ATOM   1061  HD1 TYR A 654      38.990  35.440  44.650  1.00  0.00           H
ATOM   1062  CE1 TYR A 654      38.860  37.300  43.550  1.00  0.00           C
ATOM   1063  HE1 TYR A 654      39.640  37.010  42.870  1.00  0.00           H
ATOM   1064  CZ  TYR A 654      38.220  38.540  43.420  1.00  0.00           C
ATOM   1065  OH  TYR A 654      38.530  39.560  42.480  1.00  0.00           O
ATOM   1066  HH  TYR A 654      39.180  39.180  41.870  1.00  0.00           H
ATOM   1067  CD2 TYR A 654      36.970  38.040  45.480  1.00  0.00           C
ATOM   1068  HD2 TYR A 654      36.360  38.430  46.280  1.00  0.00           H
ATOM   1069  CE2 TYR A 654      37.240  38.860  44.390  1.00  0.00           C
ATOM   1070  HE2 TYR A 654      36.920  39.890  44.330  1.00  0.00           H
ATOM   1071  C   TYR A 654      36.830  33.900  45.080  1.00  0.00           C
ATOM   1072  O   TYR A 654      36.320  34.120  43.960  1.00  0.00           O
ATOM   1073  N   SER A 655      37.690  32.930  45.270  1.00  0.00           N
ATOM   1074  HN  SER A 655      38.120  32.740  46.150  1.00  0.00           H
ATOM   1075  CA  SER A 655      38.030  32.010  44.200  1.00  0.00           C
ATOM   1076  HA  SER A 655      37.800  32.420  43.220  1.00  0.00           H
ATOM   1077  CB  SER A 655      39.580  31.640  44.290  1.00  0.00           C
ATOM   1078  HB1 SER A 655      40.190  32.550  44.140  1.00  0.00           H
ATOM   1079  HB2 SER A 655      39.710  30.810  43.570  1.00  0.00           H
ATOM   1080  OG  SER A 655      39.890  31.130  45.570  1.00  0.00           O
ATOM   1081  HG1 SER A 655      40.020  31.860  46.190  1.00  0.00           H
ATOM   1082  C   SER A 655      37.260  30.720  44.090  1.00  0.00           C
ATOM   1083  O   SER A 655      37.040  30.180  43.010  1.00  0.00           O
ATOM   1084  N   LEU A 656      36.730  30.180  45.240  1.00  0.00           N
ATOM   1085  HN  LEU A 656      36.990  30.530  46.140  1.00  0.00           H
ATOM   1086  CA  LEU A 656      35.800  29.060  45.240  1.00  0.00           C
ATOM   1087  HA  LEU A 656      36.290  28.280  44.670  1.00  0.00           H
ATOM   1088  CB  LEU A 656      35.610  28.500  46.640  1.00  0.00           C
ATOM   1089  HB1 LEU A 656      35.070  29.250  47.260  1.00  0.00           H
ATOM   1090  HB2 LEU A 656      36.650  28.420  47.020  1.00  0.00           H
ATOM   1091  CG  LEU A 656      34.790  27.160  46.730  1.00  0.00           C
ATOM   1092  HG  LEU A 656      33.740  27.460  46.550  1.00  0.00           H
ATOM   1093  CD1 LEU A 656      35.120  26.100  45.700  1.00  0.00           C
ATOM   1094 HD11 LEU A 656      34.960  26.470  44.660  1.00  0.00           H
ATOM   1095 HD12 LEU A 656      34.340  25.320  45.780  1.00  0.00           H
ATOM   1096 HD13 LEU A 656      36.130  25.660  45.820  1.00  0.00           H
ATOM   1097  CD2 LEU A 656      34.750  26.540  48.130  1.00  0.00           C
ATOM   1098 HD21 LEU A 656      34.110  25.650  48.290  1.00  0.00           H
ATOM   1099 HD22 LEU A 656      34.330  27.290  48.830  1.00  0.00           H
ATOM   1100 HD23 LEU A 656      35.750  26.190  48.480  1.00  0.00           H
ATOM   1101  C   LEU A 656      34.480  29.360  44.560  1.00  0.00           C
ATOM   1102  O   LEU A 656      33.920  28.510  43.880  1.00  0.00           O
ATOM   1103  N   PHE A 657      33.990  30.600  44.690  1.00  0.00           N
ATOM   1104  HN  PHE A 657      34.510  31.150  45.330  1.00  0.00           H
ATOM   1105  CA  PHE A 657      32.730  31.120  44.110  1.00  0.00           C
ATOM   1106  HA  PHE A 657      32.100  30.340  43.700  1.00  0.00           H
ATOM   1107  CB  PHE A 657      31.800  31.920  45.030  1.00  0.00           C
ATOM   1108  HB1 PHE A 657      30.800  32.010  44.550  1.00  0.00           H
ATOM   1109  HB2 PHE A 657      32.290  32.900  45.190  1.00  0.00           H
ATOM   1110  CG  PHE A 657      31.420  31.290  46.410  1.00  0.00           C
ATOM   1111  CD1 PHE A 657      31.230  29.910  46.500  1.00  0.00           C
ATOM   1112  HD1 PHE A 657      31.330  29.340  45.590  1.00  0.00           H
ATOM   1113  CE1 PHE A 657      30.980  29.280  47.710  1.00  0.00           C
ATOM   1114  HE1 PHE A 657      30.880  28.210  47.830  1.00  0.00           H
ATOM   1115  CZ  PHE A 657      30.910  30.010  48.910  1.00  0.00           C
ATOM   1116  HZ  PHE A 657      30.800  29.570  49.880  1.00  0.00           H
ATOM   1117  CD2 PHE A 657      31.420  32.000  47.610  1.00  0.00           C
ATOM   1118  HD2 PHE A 657      31.700  33.050  47.600  1.00  0.00           H
ATOM   1119  CE2 PHE A 657      31.130  31.370  48.900  1.00  0.00           C
ATOM   1120  HE2 PHE A 657      31.230  31.990  49.790  1.00  0.00           H
ATOM   1121  C   PHE A 657      33.000  32.080  42.890  1.00  0.00           C
ATOM   1122  O   PHE A 657      32.200  32.820  42.340  1.00  0.00           O
ATOM   1123  N   ALA A 658      34.200  31.950  42.390  1.00  0.00           N
ATOM   1124  HN  ALA A 658      34.810  31.330  42.900  1.00  0.00           H
ATOM   1125  CA  ALA A 658      34.770  32.520  41.190  1.00  0.00           C
ATOM   1126  HA  ALA A 658      35.840  32.600  41.330  1.00  0.00           H
ATOM   1127  CB  ALA A 658      34.650  31.550  40.050  1.00  0.00           C
ATOM   1128  HB1 ALA A 658      33.680  31.600  39.530  1.00  0.00           H
ATOM   1129  HB2 ALA A 658      34.710  30.530  40.490  1.00  0.00           H
ATOM   1130  HB3 ALA A 658      35.370  31.760  39.230  1.00  0.00           H
ATOM   1131  C   ALA A 658      34.340  33.980  40.750  1.00  0.00           C
ATOM   1132  O   ALA A 658      33.790  34.170  39.710  1.00  0.00           O
ATOM   1133  N   GLY A 659      34.790  34.990  41.610  1.00  0.00           N
ATOM   1134  HN  GLY A 659      34.960  34.690  42.540  1.00  0.00           H
ATOM   1135  CA  GLY A 659      34.750  36.450  41.430  1.00  0.00           C
ATOM   1136  HA1 GLY A 659      35.350  36.800  42.260  1.00  0.00           H
ATOM   1137  HA2 GLY A 659      33.710  36.750  41.520  1.00  0.00           H
ATOM   1138  C   GLY A 659      35.430  36.910  40.200  1.00  0.00           C
ATOM   1139  O   GLY A 659      34.940  37.640  39.380  1.00  0.00           O
ATOM   1140  N   GLN A 660      36.670  36.350  40.070  1.00  0.00           N
ATOM   1141  HN  GLN A 660      37.020  35.780  40.810  1.00  0.00           H
ATOM   1142  CA  GLN A 660      37.580  36.680  39.000  1.00  0.00           C
ATOM   1143  HA  GLN A 660      37.110  36.320  38.100  1.00  0.00           H
ATOM   1144  CB  GLN A 660      37.940  38.170  38.710  1.00  0.00           C
ATOM   1145  HB1 GLN A 660      38.160  38.550  39.730  1.00  0.00           H
ATOM   1146  HB2 GLN A 660      37.080  38.720  38.260  1.00  0.00           H
ATOM   1147  CG  GLN A 660      39.240  38.410  37.900  1.00  0.00           C
ATOM   1148  HG1 GLN A 660      40.120  37.960  38.410  1.00  0.00           H
ATOM   1149  HG2 GLN A 660      39.400  39.510  37.800  1.00  0.00           H
ATOM   1150  CD  GLN A 660      39.110  37.790  36.590  1.00  0.00           C
ATOM   1151  OE1 GLN A 660      39.250  36.580  36.520  1.00  0.00           O
ATOM   1152  NE2 GLN A 660      38.900  38.540  35.520  1.00  0.00           N
ATOM   1153 HE21 GLN A 660      38.910  38.130  34.600  1.00  0.00           H
ATOM   1154 HE22 GLN A 660      38.980  39.540  35.550  1.00  0.00           H
ATOM   1155  C   GLN A 660      38.750  35.750  39.280  1.00  0.00           C
ATOM   1156  O   GLN A 660      39.640  36.170  40.040  1.00  0.00           O
ATOM   1157  N   PRO A 661      38.750  34.480  38.880  1.00  0.00           N
ATOM   1158  CD  PRO A 661      37.690  33.920  38.120  1.00  0.00           C
ATOM   1159  HD1 PRO A 661      37.490  34.510  37.190  1.00  0.00           H
ATOM   1160  HD2 PRO A 661      36.810  33.710  38.750  1.00  0.00           H
ATOM   1161  CA  PRO A 661      39.940  33.650  38.850  1.00  0.00           C
ATOM   1162  HA  PRO A 661      40.000  33.070  39.760  1.00  0.00           H
ATOM   1163  CB  PRO A 661      39.700  32.700  37.660  1.00  0.00           C
ATOM   1164  HB1 PRO A 661      40.250  31.740  37.710  1.00  0.00           H
ATOM   1165  HB2 PRO A 661      40.030  33.160  36.700  1.00  0.00           H
ATOM   1166  CG  PRO A 661      38.230  32.560  37.690  1.00  0.00           C
ATOM   1167  HG1 PRO A 661      37.870  32.140  36.730  1.00  0.00           H
ATOM   1168  HG2 PRO A 661      37.850  31.790  38.400  1.00  0.00           H
ATOM   1169  C   PRO A 661      41.360  34.300  38.710  1.00  0.00           C
ATOM   1170  O   PRO A 661      42.290  34.000  39.420  1.00  0.00           O
ATOM   1171  N   LEU A 662      41.520  35.250  37.770  1.00  0.00           N
ATOM   1172  HN  LEU A 662      40.760  35.570  37.230  1.00  0.00           H
ATOM   1173  CA  LEU A 662      42.810  35.800  37.460  1.00  0.00           C
ATOM   1174  HA  LEU A 662      43.550  35.010  37.540  1.00  0.00           H
ATOM   1175  CB  LEU A 662      42.880  36.040  35.960  1.00  0.00           C
ATOM   1176  HB1 LEU A 662      43.870  36.470  35.710  1.00  0.00           H
ATOM   1177  HB2 LEU A 662      42.120  36.760  35.600  1.00  0.00           H
ATOM   1178  CG  LEU A 662      42.710  34.750  35.110  1.00  0.00           C
ATOM   1179  HG  LEU A 662      41.750  34.220  35.200  1.00  0.00           H
ATOM   1180  CD1 LEU A 662      42.690  35.070  33.660  1.00  0.00           C
ATOM   1181 HD11 LEU A 662      41.700  35.490  33.350  1.00  0.00           H
ATOM   1182 HD12 LEU A 662      42.650  34.150  33.060  1.00  0.00           H
ATOM   1183 HD13 LEU A 662      43.390  35.830  33.280  1.00  0.00           H
ATOM   1184  CD2 LEU A 662      43.800  33.700  35.430  1.00  0.00           C
ATOM   1185 HD21 LEU A 662      43.750  33.440  36.510  1.00  0.00           H
ATOM   1186 HD22 LEU A 662      44.820  34.120  35.280  1.00  0.00           H
ATOM   1187 HD23 LEU A 662      43.680  32.770  34.830  1.00  0.00           H
ATOM   1188  C   LEU A 662      43.130  36.970  38.360  1.00  0.00           C
ATOM   1189  O   LEU A 662      43.920  37.850  37.990  1.00  0.00           O
ATOM   1190  N   THR A 663      42.720  36.920  39.630  1.00  0.00           N
ATOM   1191  HN  THR A 663      42.240  36.080  39.850  1.00  0.00           H
ATOM   1192  CA  THR A 663      43.060  37.990  40.580  1.00  0.00           C
ATOM   1193  HA  THR A 663      43.940  38.550  40.290  1.00  0.00           H
ATOM   1194  CB  THR A 663      41.970  39.060  40.920  1.00  0.00           C
ATOM   1195  HB  THR A 663      42.280  39.550  41.860  1.00  0.00           H
ATOM   1196  OG1 THR A 663      40.740  38.450  41.070  1.00  0.00           O
ATOM   1197  HG1 THR A 663      40.750  37.710  40.470  1.00  0.00           H
ATOM   1198  CG2 THR A 663      41.840  40.080  39.730  1.00  0.00           C
ATOM   1199 HG21 THR A 663      41.820  39.520  38.770  1.00  0.00           H
ATOM   1200 HG22 THR A 663      42.780  40.680  39.740  1.00  0.00           H
ATOM   1201 HG23 THR A 663      41.010  40.810  39.730  1.00  0.00           H
ATOM   1202  C   THR A 663      43.410  37.310  41.990  1.00  0.00           C
ATOM   1203  O   THR A 663      42.900  36.260  42.370  1.00  0.00           O
ATOM   1204  N   ILE A 664      44.230  38.020  42.710  1.00  0.00           N
ATOM   1205  HN  ILE A 664      44.450  38.960  42.510  1.00  0.00           H
ATOM   1206  CA  ILE A 664      44.610  37.590  44.020  1.00  0.00           C
ATOM   1207  HA  ILE A 664      44.020  36.750  44.340  1.00  0.00           H
ATOM   1208  CB  ILE A 664      46.070  37.170  44.060  1.00  0.00           C
ATOM   1209  HB  ILE A 664      46.740  38.000  43.740  1.00  0.00           H
ATOM   1210  CG2 ILE A 664      46.510  36.810  45.500  1.00  0.00           C
ATOM   1211 HG21 ILE A 664      46.540  37.730  46.140  1.00  0.00           H
ATOM   1212 HG22 ILE A 664      47.520  36.340  45.520  1.00  0.00           H
ATOM   1213 HG23 ILE A 664      45.800  36.080  45.950  1.00  0.00           H
ATOM   1214  CG1 ILE A 664      46.400  35.970  43.090  1.00  0.00           C
ATOM   1215 HG11 ILE A 664      47.500  35.800  43.100  1.00  0.00           H
ATOM   1216 HG12 ILE A 664      46.150  36.330  42.070  1.00  0.00           H
ATOM   1217  CD  ILE A 664      45.670  34.680  43.450  1.00  0.00           C
ATOM   1218  HD1 ILE A 664      45.990  34.160  44.390  1.00  0.00           H
ATOM   1219  HD2 ILE A 664      45.720  33.910  42.660  1.00  0.00           H
ATOM   1220  HD3 ILE A 664      44.600  34.860  43.650  1.00  0.00           H
ATOM   1221  C   ILE A 664      44.200  38.730  44.880  1.00  0.00           C
ATOM   1222  O   ILE A 664      44.520  39.860  44.510  1.00  0.00           O
ATOM   1223  N   LEU A 665      43.550  38.630  46.080  1.00  0.00           N
ATOM   1224  HN  LEU A 665      43.170  37.760  46.380  1.00  0.00           H
ATOM   1225  CA  LEU A 665      43.200  39.720  46.940  1.00  0.00           C
ATOM   1226  HA  LEU A 665      43.000  40.490  46.210  1.00  0.00           H
ATOM   1227  CB  LEU A 665      41.850  39.690  47.600  1.00  0.00           C
ATOM   1228  HB1 LEU A 665      41.140  39.940  46.790  1.00  0.00           H
ATOM   1229  HB2 LEU A 665      41.640  40.480  48.360  1.00  0.00           H
ATOM   1230  CG  LEU A 665      41.390  38.390  48.140  1.00  0.00           C
ATOM   1231  HG  LEU A 665      41.540  37.560  47.440  1.00  0.00           H
ATOM   1232  CD1 LEU A 665      42.110  38.090  49.440  1.00  0.00           C
ATOM   1233 HD11 LEU A 665      42.020  38.900  50.180  1.00  0.00           H
ATOM   1234 HD12 LEU A 665      43.180  37.920  49.170  1.00  0.00           H
ATOM   1235 HD13 LEU A 665      41.820  37.130  49.930  1.00  0.00           H
ATOM   1236  CD2 LEU A 665      39.900  38.500  48.450  1.00  0.00           C
ATOM   1237 HD21 LEU A 665      39.560  37.540  48.890  1.00  0.00           H
ATOM   1238 HD22 LEU A 665      39.360  38.750  47.520  1.00  0.00           H
ATOM   1239 HD23 LEU A 665      39.870  39.370  49.140  1.00  0.00           H
ATOM   1240  C   LEU A 665      44.380  40.190  47.810  1.00  0.00           C
ATOM   1241  O   LEU A 665      45.170  39.340  48.270  1.00  0.00           O
ATOM   1242  N   GLY A 666      44.500  41.470  48.010  1.00  0.00           N
ATOM   1243  HN  GLY A 666      43.810  42.150  47.810  1.00  0.00           H
ATOM   1244  CA  GLY A 666      45.550  42.000  48.890  1.00  0.00           C
ATOM   1245  HA1 GLY A 666      46.260  42.350  48.160  1.00  0.00           H
ATOM   1246  HA2 GLY A 666      45.960  41.190  49.490  1.00  0.00           H
ATOM   1247  C   GLY A 666      45.050  43.020  49.780  1.00  0.00           C
ATOM   1248  O   GLY A 666      43.830  43.230  49.870  1.00  0.00           O
ATOM   1249  N   SER A 667      45.990  43.790  50.440  1.00  0.00           N
ATOM   1250  HN  SER A 667      46.910  43.650  50.070  1.00  0.00           H
ATOM   1251  CA  SER A 667      45.730  44.870  51.400  1.00  0.00           C
ATOM   1252  HA  SER A 667      44.810  44.670  51.960  1.00  0.00           H
ATOM   1253  CB  SER A 667      46.820  44.960  52.440  1.00  0.00           C
ATOM   1254  HB1 SER A 667      46.690  43.980  52.970  1.00  0.00           H
ATOM   1255  HB2 SER A 667      46.590  45.820  53.100  1.00  0.00           H
ATOM   1256  OG  SER A 667      48.080  45.200  51.860  1.00  0.00           O
ATOM   1257  HG1 SER A 667      48.370  44.320  51.640  1.00  0.00           H
ATOM   1258  C   SER A 667      45.540  46.150  50.730  1.00  0.00           C
ATOM   1259  O   SER A 667      46.260  46.420  49.760  1.00  0.00           O
ATOM   1260  N   THR A 668      44.590  46.980  51.230  1.00  0.00           N
ATOM   1261  HN  THR A 668      44.030  46.610  51.970  1.00  0.00           H
ATOM   1262  CA  THR A 668      44.240  48.260  50.760  1.00  0.00           C
ATOM   1263  HA  THR A 668      44.780  48.310  49.840  1.00  0.00           H
ATOM   1264  CB  THR A 668      42.750  48.560  50.450  1.00  0.00           C
ATOM   1265  HB  THR A 668      42.580  48.170  49.430  1.00  0.00           H
ATOM   1266  OG1 THR A 668      42.430  49.950  50.320  1.00  0.00           O
ATOM   1267  HG1 THR A 668      42.110  49.960  49.410  1.00  0.00           H
ATOM   1268  CG2 THR A 668      41.870  47.890  51.460  1.00  0.00           C
ATOM   1269 HG21 THR A 668      42.290  48.230  52.420  1.00  0.00           H
ATOM   1270 HG22 THR A 668      41.980  46.790  51.450  1.00  0.00           H
ATOM   1271 HG23 THR A 668      40.800  48.190  51.370  1.00  0.00           H
ATOM   1272  C   THR A 668      44.830  49.350  51.620  1.00  0.00           C
ATOM   1273  O   THR A 668      44.420  49.700  52.750  1.00  0.00           O
ATOM   1274  N   GLY A 669      45.890  50.020  50.990  1.00  0.00           N
ATOM   1275  HN  GLY A 669      46.250  49.720  50.110  1.00  0.00           H
ATOM   1276  CA  GLY A 669      46.350  51.230  51.510  1.00  0.00           C
ATOM   1277  HA1 GLY A 669      47.030  51.600  50.780  1.00  0.00           H
ATOM   1278  HA2 GLY A 669      46.950  51.030  52.380  1.00  0.00           H
ATOM   1279  C   GLY A 669      45.360  52.330  51.850  1.00  0.00           C
ATOM   1280  O   GLY A 669      45.430  52.690  53.000  1.00  0.00           O
ATOM   1281  N   PRO A 670      44.580  52.870  50.920  1.00  0.00           N
ATOM   1282  CD  PRO A 670      44.750  52.910  49.480  1.00  0.00           C
ATOM   1283  HD1 PRO A 670      44.570  51.880  49.060  1.00  0.00           H
ATOM   1284  HD2 PRO A 670      45.750  53.280  49.190  1.00  0.00           H
ATOM   1285  CA  PRO A 670      43.570  53.830  51.340  1.00  0.00           C
ATOM   1286  HA  PRO A 670      44.110  54.750  51.510  1.00  0.00           H
ATOM   1287  CB  PRO A 670      42.670  53.980  50.160  1.00  0.00           C
ATOM   1288  HB1 PRO A 670      42.170  54.960  50.310  1.00  0.00           H
ATOM   1289  HB2 PRO A 670      41.990  53.100  50.050  1.00  0.00           H
ATOM   1290  CG  PRO A 670      43.650  53.870  48.980  1.00  0.00           C
ATOM   1291  HG1 PRO A 670      43.280  53.470  48.030  1.00  0.00           H
ATOM   1292  HG2 PRO A 670      44.150  54.850  48.850  1.00  0.00           H
ATOM   1293  C   PRO A 670      42.710  53.540  52.480  1.00  0.00           C
ATOM   1294  O   PRO A 670      42.390  54.390  53.330  1.00  0.00           O
ATOM   1295  N   VAL A 671      42.200  52.390  52.580  1.00  0.00           N
ATOM   1296  HN  VAL A 671      42.330  51.710  51.860  1.00  0.00           H
ATOM   1297  CA  VAL A 671      41.290  52.040  53.690  1.00  0.00           C
ATOM   1298  HA  VAL A 671      40.610  52.870  53.880  1.00  0.00           H
ATOM   1299  CB  VAL A 671      40.470  50.740  53.430  1.00  0.00           C
ATOM   1300  HB  VAL A 671      41.220  49.960  53.200  1.00  0.00           H
ATOM   1301  CG1 VAL A 671      39.650  50.330  54.670  1.00  0.00           C
ATOM   1302 HG11 VAL A 671      40.250  50.060  55.560  1.00  0.00           H
ATOM   1303 HG12 VAL A 671      39.040  49.450  54.360  1.00  0.00           H
ATOM   1304 HG13 VAL A 671      38.940  51.130  54.960  1.00  0.00           H
ATOM   1305  CG2 VAL A 671      39.660  51.010  52.220  1.00  0.00           C
ATOM   1306 HG21 VAL A 671      40.240  51.340  51.330  1.00  0.00           H
ATOM   1307 HG22 VAL A 671      38.880  51.760  52.470  1.00  0.00           H
ATOM   1308 HG23 VAL A 671      39.160  50.080  51.870  1.00  0.00           H
ATOM   1309  C   VAL A 671      42.080  52.000  55.000  1.00  0.00           C
ATOM   1310  O   VAL A 671      41.590  52.400  56.050  1.00  0.00           O
ATOM   1311  N   LEU A 672      43.320  51.490  54.960  1.00  0.00           N
ATOM   1312  HN  LEU A 672      43.860  51.130  54.200  1.00  0.00           H
ATOM   1313  CA  LEU A 672      44.170  51.670  56.130  1.00  0.00           C
ATOM   1314  HA  LEU A 672      43.790  51.110  56.970  1.00  0.00           H
ATOM   1315  CB  LEU A 672      45.510  50.930  55.750  1.00  0.00           C
ATOM   1316  HB1 LEU A 672      45.940  51.220  54.770  1.00  0.00           H
ATOM   1317  HB2 LEU A 672      45.290  49.850  55.680  1.00  0.00           H
ATOM   1318  CG  LEU A 672      46.650  51.140  56.730  1.00  0.00           C
ATOM   1319  HG  LEU A 672      46.810  52.230  56.870  1.00  0.00           H
ATOM   1320  CD1 LEU A 672      46.390  50.520  58.110  1.00  0.00           C
ATOM   1321 HD11 LEU A 672      47.340  50.490  58.690  1.00  0.00           H
ATOM   1322 HD12 LEU A 672      45.960  49.510  57.960  1.00  0.00           H
ATOM   1323 HD13 LEU A 672      45.620  50.910  58.800  1.00  0.00           H
ATOM   1324  CD2 LEU A 672      47.890  50.510  56.140  1.00  0.00           C
ATOM   1325 HD21 LEU A 672      48.320  51.150  55.330  1.00  0.00           H
ATOM   1326 HD22 LEU A 672      47.620  49.530  55.710  1.00  0.00           H
ATOM   1327 HD23 LEU A 672      48.600  50.260  56.960  1.00  0.00           H
ATOM   1328  C   LEU A 672      44.370  53.080  56.700  1.00  0.00           C
ATOM   1329  O   LEU A 672      44.450  53.340  57.910  1.00  0.00           O
ATOM   1330  N   VAL A 673      44.630  54.010  55.750  1.00  0.00           N
ATOM   1331  HN  VAL A 673      44.720  53.600  54.840  1.00  0.00           H
ATOM   1332  CA  VAL A 673      44.750  55.490  55.920  1.00  0.00           C
ATOM   1333  HA  VAL A 673      45.550  55.720  56.600  1.00  0.00           H
ATOM   1334  CB  VAL A 673      45.210  56.150  54.620  1.00  0.00           C
ATOM   1335  HB  VAL A 673      44.460  55.800  53.880  1.00  0.00           H
ATOM   1336  CG1 VAL A 673      45.170  57.740  54.500  1.00  0.00           C
ATOM   1337 HG11 VAL A 673      44.270  58.110  55.050  1.00  0.00           H
ATOM   1338 HG12 VAL A 673      45.170  58.060  53.440  1.00  0.00           H
ATOM   1339 HG13 VAL A 673      46.100  58.150  54.940  1.00  0.00           H
ATOM   1340  CG2 VAL A 673      46.670  55.660  54.380  1.00  0.00           C
ATOM   1341 HG21 VAL A 673      47.400  56.250  54.990  1.00  0.00           H
ATOM   1342 HG22 VAL A 673      47.030  55.690  53.340  1.00  0.00           H
ATOM   1343 HG23 VAL A 673      46.800  54.600  54.700  1.00  0.00           H
ATOM   1344  C   VAL A 673      43.500  56.080  56.530  1.00  0.00           C
ATOM   1345  O   VAL A 673      43.450  56.800  57.530  1.00  0.00           O
ATOM   1346  N   PHE A 674      42.360  55.670  55.870  1.00  0.00           N
ATOM   1347  HN  PHE A 674      42.330  55.220  54.980  1.00  0.00           H
ATOM   1348  CA  PHE A 674      41.000  55.950  56.330  1.00  0.00           C
ATOM   1349  HA  PHE A 674      40.840  57.020  56.350  1.00  0.00           H
ATOM   1350  CB  PHE A 674      39.920  55.440  55.330  1.00  0.00           C
ATOM   1351  HB1 PHE A 674      39.990  54.350  55.090  1.00  0.00           H
ATOM   1352  HB2 PHE A 674      40.020  56.070  54.420  1.00  0.00           H
ATOM   1353  CG  PHE A 674      38.530  55.700  55.840  1.00  0.00           C
ATOM   1354  CD1 PHE A 674      37.920  56.970  55.790  1.00  0.00           C
ATOM   1355  HD1 PHE A 674      38.530  57.850  55.650  1.00  0.00           H
ATOM   1356  CE1 PHE A 674      36.560  57.090  56.060  1.00  0.00           C
ATOM   1357  HE1 PHE A 674      36.170  58.100  56.090  1.00  0.00           H
ATOM   1358  CZ  PHE A 674      35.800  55.940  56.360  1.00  0.00           C
ATOM   1359  HZ  PHE A 674      34.730  55.980  56.500  1.00  0.00           H
ATOM   1360  CD2 PHE A 674      37.760  54.590  56.110  1.00  0.00           C
ATOM   1361  HD2 PHE A 674      38.050  53.550  56.010  1.00  0.00           H
ATOM   1362  CE2 PHE A 674      36.420  54.700  56.450  1.00  0.00           C
ATOM   1363  HE2 PHE A 674      35.850  53.800  56.630  1.00  0.00           H
ATOM   1364  C   PHE A 674      40.750  55.410  57.730  1.00  0.00           C
ATOM   1365  O   PHE A 674      40.370  56.160  58.640  1.00  0.00           O
ATOM   1366  N   GLU A 675      41.110  54.200  58.080  1.00  0.00           N
ATOM   1367  HN  GLU A 675      41.590  53.670  57.380  1.00  0.00           H
ATOM   1368  CA  GLU A 675      41.070  53.670  59.400  1.00  0.00           C
ATOM   1369  HA  GLU A 675      40.080  53.880  59.790  1.00  0.00           H
ATOM   1370  CB  GLU A 675      41.210  52.060  59.380  1.00  0.00           C
ATOM   1371  HB1 GLU A 675      41.320  51.850  60.460  1.00  0.00           H
ATOM   1372  HB2 GLU A 675      42.140  51.780  58.850  1.00  0.00           H
ATOM   1373  CG  GLU A 675      39.970  51.280  58.810  1.00  0.00           C
ATOM   1374  HG1 GLU A 675      39.800  51.410  57.730  1.00  0.00           H
ATOM   1375  HG2 GLU A 675      39.160  51.670  59.440  1.00  0.00           H
ATOM   1376  CD  GLU A 675      39.950  49.860  59.280  1.00  0.00           C
ATOM   1377  OE1 GLU A 675      39.980  48.880  58.460  1.00  0.00           O
ATOM   1378  OE2 GLU A 675      39.880  49.620  60.490  1.00  0.00           O
ATOM   1379  C   GLU A 675      41.910  54.330  60.420  1.00  0.00           C
ATOM   1380  O   GLU A 675      41.460  54.410  61.560  1.00  0.00           O
ATOM   1381  N   LYS A 676      43.130  54.850  60.160  1.00  0.00           N
ATOM   1382  HN  LYS A 676      43.590  54.800  59.290  1.00  0.00           H
ATOM   1383  CA  LYS A 676      43.820  55.570  61.120  1.00  0.00           C
ATOM   1384  HA  LYS A 676      43.580  55.130  62.080  1.00  0.00           H
ATOM   1385  CB  LYS A 676      45.360  55.720  60.880  1.00  0.00           C
ATOM   1386  HB1 LYS A 676      45.510  56.240  59.910  1.00  0.00           H
ATOM   1387  HB2 LYS A 676      45.750  54.680  60.780  1.00  0.00           H
ATOM   1388  CG  LYS A 676      46.060  56.390  62.070  1.00  0.00           C
ATOM   1389  HG1 LYS A 676      45.560  55.990  62.980  1.00  0.00           H
ATOM   1390  HG2 LYS A 676      45.840  57.480  62.110  1.00  0.00           H
ATOM   1391  CD  LYS A 676      47.580  56.130  62.150  1.00  0.00           C
ATOM   1392  HD1 LYS A 676      47.770  55.040  62.050  1.00  0.00           H
ATOM   1393  HD2 LYS A 676      47.980  56.520  63.110  1.00  0.00           H
ATOM   1394  CE  LYS A 676      48.360  56.670  60.990  1.00  0.00           C
ATOM   1395  HE1 LYS A 676      48.280  57.780  61.010  1.00  0.00           H
ATOM   1396  HE2 LYS A 676      48.110  56.230  59.990  1.00  0.00           H
ATOM   1397  NZ  LYS A 676      49.810  56.420  61.240  1.00  0.00           N
ATOM   1398  HZ1 LYS A 676      49.920  55.390  61.330  1.00  0.00           H
ATOM   1399  HZ2 LYS A 676      50.100  56.950  62.080  1.00  0.00           H
ATOM   1400  HZ3 LYS A 676      50.470  56.720  60.500  1.00  0.00           H
ATOM   1401  C   LYS A 676      43.110  56.960  61.410  1.00  0.00           C
ATOM   1402  O   LYS A 676      43.010  57.440  62.530  1.00  0.00           O
ATOM   1403  N   ILE A 677      42.520  57.600  60.330  1.00  0.00           N
ATOM   1404  HN  ILE A 677      42.520  57.330  59.370  1.00  0.00           H
ATOM   1405  CA  ILE A 677      41.600  58.760  60.570  1.00  0.00           C
ATOM   1406  HA  ILE A 677      42.220  59.500  61.050  1.00  0.00           H
ATOM   1407  CB  ILE A 677      41.140  59.400  59.200  1.00  0.00           C
ATOM   1408  HB  ILE A 677      40.760  58.600  58.540  1.00  0.00           H
ATOM   1409  CG2 ILE A 677      40.040  60.430  59.420  1.00  0.00           C
ATOM   1410 HG21 ILE A 677      40.420  61.240  60.080  1.00  0.00           H
ATOM   1411 HG22 ILE A 677      39.030  60.080  59.700  1.00  0.00           H
ATOM   1412 HG23 ILE A 677      39.960  61.080  58.530  1.00  0.00           H
ATOM   1413  CG1 ILE A 677      42.370  60.040  58.480  1.00  0.00           C
ATOM   1414 HG11 ILE A 677      43.310  59.460  58.600  1.00  0.00           H
ATOM   1415 HG12 ILE A 677      42.600  61.080  58.830  1.00  0.00           H
ATOM   1416  CD  ILE A 677      42.170  59.990  57.000  1.00  0.00           C
ATOM   1417  HD1 ILE A 677      41.710  59.030  56.670  1.00  0.00           H
ATOM   1418  HD2 ILE A 677      43.170  60.160  56.550  1.00  0.00           H
ATOM   1419  HD3 ILE A 677      41.520  60.830  56.670  1.00  0.00           H
ATOM   1420  C   ILE A 677      40.410  58.460  61.490  1.00  0.00           C
ATOM   1421  O   ILE A 677      40.000  59.120  62.470  1.00  0.00           O
ATOM   1422  N   LEU A 678      39.810  57.310  61.180  1.00  0.00           N
ATOM   1423  HN  LEU A 678      40.100  56.870  60.320  1.00  0.00           H
ATOM   1424  CA  LEU A 678      38.680  56.770  61.880  1.00  0.00           C
ATOM   1425  HA  LEU A 678      37.970  57.590  61.930  1.00  0.00           H
ATOM   1426  CB  LEU A 678      38.090  55.570  61.210  1.00  0.00           C
ATOM   1427  HB1 LEU A 678      38.830  54.760  61.360  1.00  0.00           H
ATOM   1428  HB2 LEU A 678      38.010  55.720  60.120  1.00  0.00           H
ATOM   1429  CG  LEU A 678      36.720  55.050  61.760  1.00  0.00           C
ATOM   1430  HG  LEU A 678      36.810  54.980  62.860  1.00  0.00           H
ATOM   1431  CD1 LEU A 678      35.560  56.090  61.540  1.00  0.00           C
ATOM   1432 HD11 LEU A 678      34.710  55.760  62.170  1.00  0.00           H
ATOM   1433 HD12 LEU A 678      35.240  55.970  60.480  1.00  0.00           H
ATOM   1434 HD13 LEU A 678      35.870  57.150  61.650  1.00  0.00           H
ATOM   1435  CD2 LEU A 678      36.490  53.640  61.260  1.00  0.00           C
ATOM   1436 HD21 LEU A 678      37.350  53.030  61.590  1.00  0.00           H
ATOM   1437 HD22 LEU A 678      36.470  53.640  60.140  1.00  0.00           H
ATOM   1438 HD23 LEU A 678      35.560  53.200  61.690  1.00  0.00           H
ATOM   1439  C   LEU A 678      39.010  56.480  63.350  1.00  0.00           C
ATOM   1440  O   LEU A 678      38.310  56.930  64.230  1.00  0.00           O
ATOM   1441  N   TYR A 679      40.120  55.770  63.700  1.00  0.00           N
ATOM   1442  HN  TYR A 679      40.620  55.350  62.950  1.00  0.00           H
ATOM   1443  CA  TYR A 679      40.650  55.570  64.990  1.00  0.00           C
ATOM   1444  HA  TYR A 679      39.970  55.030  65.620  1.00  0.00           H
ATOM   1445  CB  TYR A 679      41.970  54.710  64.910  1.00  0.00           C
ATOM   1446  HB1 TYR A 679      42.730  55.280  64.330  1.00  0.00           H
ATOM   1447  HB2 TYR A 679      41.750  53.740  64.400  1.00  0.00           H
ATOM   1448  CG  TYR A 679      42.510  54.230  66.200  1.00  0.00           C
ATOM   1449  CD1 TYR A 679      41.620  53.840  67.200  1.00  0.00           C
ATOM   1450  HD1 TYR A 679      40.570  53.750  66.980  1.00  0.00           H
ATOM   1451  CE1 TYR A 679      42.140  53.510  68.420  1.00  0.00           C
ATOM   1452  HE1 TYR A 679      41.390  53.390  69.190  1.00  0.00           H
ATOM   1453  CZ  TYR A 679      43.500  53.290  68.610  1.00  0.00           C
ATOM   1454  OH  TYR A 679      43.930  52.860  69.870  1.00  0.00           O
ATOM   1455  HH  TYR A 679      44.750  53.350  69.970  1.00  0.00           H
ATOM   1456  CD2 TYR A 679      43.880  54.110  66.370  1.00  0.00           C
ATOM   1457  HD2 TYR A 679      44.500  54.450  65.560  1.00  0.00           H
ATOM   1458  CE2 TYR A 679      44.440  53.590  67.560  1.00  0.00           C
ATOM   1459  HE2 TYR A 679      45.460  53.230  67.670  1.00  0.00           H
ATOM   1460  C   TYR A 679      40.900  56.850  65.710  1.00  0.00           C
ATOM   1461  O   TYR A 679      40.650  56.970  66.890  1.00  0.00           O
ATOM   1462  N   LYS A 680      41.410  57.930  65.050  1.00  0.00           N
ATOM   1463  HN  LYS A 680      41.600  57.790  64.080  1.00  0.00           H
ATOM   1464  CA  LYS A 680      41.700  59.200  65.660  1.00  0.00           C
ATOM   1465  HA  LYS A 680      42.190  59.070  66.600  1.00  0.00           H
ATOM   1466  CB  LYS A 680      42.470  60.150  64.820  1.00  0.00           C
ATOM   1467  HB1 LYS A 680      42.410  61.160  65.270  1.00  0.00           H
ATOM   1468  HB2 LYS A 680      42.080  60.210  63.780  1.00  0.00           H
ATOM   1469  CG  LYS A 680      43.960  59.810  64.680  1.00  0.00           C
ATOM   1470  HG1 LYS A 680      44.030  58.880  64.080  1.00  0.00           H
ATOM   1471  HG2 LYS A 680      44.330  59.680  65.720  1.00  0.00           H
ATOM   1472  CD  LYS A 680      44.630  61.010  63.910  1.00  0.00           C
ATOM   1473  HD1 LYS A 680      44.540  61.940  64.510  1.00  0.00           H
ATOM   1474  HD2 LYS A 680      44.060  61.220  62.980  1.00  0.00           H
ATOM   1475  CE  LYS A 680      46.110  60.770  63.600  1.00  0.00           C
ATOM   1476  HE1 LYS A 680      46.640  61.370  62.820  1.00  0.00           H
ATOM   1477  HE2 LYS A 680      46.110  59.730  63.200  1.00  0.00           H
ATOM   1478  NZ  LYS A 680      46.860  60.850  64.920  1.00  0.00           N
ATOM   1479  HZ1 LYS A 680      47.110  61.850  65.090  1.00  0.00           H
ATOM   1480  HZ2 LYS A 680      47.780  60.390  64.790  1.00  0.00           H
ATOM   1481  HZ3 LYS A 680      46.420  60.470  65.780  1.00  0.00           H
ATOM   1482  C   LYS A 680      40.380  59.900  66.020  1.00  0.00           C
ATOM   1483  O   LYS A 680      40.290  60.520  67.070  1.00  0.00           O
ATOM   1484  N   PHE A 681      39.340  59.850  65.160  1.00  0.00           N
ATOM   1485  HN  PHE A 681      39.430  59.470  64.230  1.00  0.00           H
ATOM   1486  CA  PHE A 681      38.020  60.300  65.590  1.00  0.00           C
ATOM   1487  HA  PHE A 681      38.050  61.330  65.910  1.00  0.00           H
ATOM   1488  CB  PHE A 681      37.160  60.230  64.320  1.00  0.00           C
ATOM   1489  HB1 PHE A 681      37.310  59.290  63.760  1.00  0.00           H
ATOM   1490  HB2 PHE A 681      37.390  61.090  63.650  1.00  0.00           H
ATOM   1491  CG  PHE A 681      35.670  60.230  64.620  1.00  0.00           C
ATOM   1492  CD1 PHE A 681      35.000  61.460  64.810  1.00  0.00           C
ATOM   1493  HD1 PHE A 681      35.470  62.390  64.540  1.00  0.00           H
ATOM   1494  CE1 PHE A 681      33.650  61.490  65.190  1.00  0.00           C
ATOM   1495  HE1 PHE A 681      33.170  62.410  65.460  1.00  0.00           H
ATOM   1496  CZ  PHE A 681      32.990  60.320  65.190  1.00  0.00           C
ATOM   1497  HZ  PHE A 681      31.940  60.390  65.440  1.00  0.00           H
ATOM   1498  CD2 PHE A 681      35.060  59.020  64.900  1.00  0.00           C
ATOM   1499  HD2 PHE A 681      35.400  58.010  64.810  1.00  0.00           H
ATOM   1500  CE2 PHE A 681      33.680  59.080  65.250  1.00  0.00           C
ATOM   1501  HE2 PHE A 681      33.090  58.220  65.490  1.00  0.00           H
ATOM   1502  C   PHE A 681      37.470  59.470  66.830  1.00  0.00           C
ATOM   1503  O   PHE A 681      36.960  60.000  67.830  1.00  0.00           O
ATOM   1504  N   CYS A 682      37.610  58.130  66.860  1.00  0.00           N
ATOM   1505  HN  CYS A 682      37.930  57.660  66.040  1.00  0.00           H
ATOM   1506  CA  CYS A 682      37.250  57.340  68.050  1.00  0.00           C
ATOM   1507  HA  CYS A 682      36.210  57.540  68.260  1.00  0.00           H
ATOM   1508  CB  CYS A 682      37.450  55.890  67.740  1.00  0.00           C
ATOM   1509  HB1 CYS A 682      37.540  55.360  68.700  1.00  0.00           H
ATOM   1510  HB2 CYS A 682      38.390  55.720  67.160  1.00  0.00           H
ATOM   1511  SG  CYS A 682      36.020  55.310  66.780  1.00  0.00           S
ATOM   1512  HG1 CYS A 682      35.240  54.960  67.790  1.00  0.00           H
ATOM   1513  C   CYS A 682      38.000  57.700  69.290  1.00  0.00           C
ATOM   1514  O   CYS A 682      37.470  57.740  70.370  1.00  0.00           O
ATOM   1515  N   ARG A 683      39.310  57.920  69.170  1.00  0.00           N
ATOM   1516  HN  ARG A 683      39.710  57.830  68.270  1.00  0.00           H
ATOM   1517  CA  ARG A 683      40.020  58.430  70.320  1.00  0.00           C
ATOM   1518  HA  ARG A 683      39.850  57.770  71.150  1.00  0.00           H
ATOM   1519  CB  ARG A 683      41.570  58.580  70.000  1.00  0.00           C
ATOM   1520  HB1 ARG A 683      42.100  59.310  70.650  1.00  0.00           H
ATOM   1521  HB2 ARG A 683      41.770  58.860  68.950  1.00  0.00           H
ATOM   1522  CG  ARG A 683      42.290  57.300  70.270  1.00  0.00           C
ATOM   1523  HG1 ARG A 683      43.290  57.390  69.810  1.00  0.00           H
ATOM   1524  HG2 ARG A 683      41.910  56.400  69.740  1.00  0.00           H
ATOM   1525  CD  ARG A 683      42.470  56.890  71.690  1.00  0.00           C
ATOM   1526  HD1 ARG A 683      41.440  56.730  72.060  1.00  0.00           H
ATOM   1527  HD2 ARG A 683      43.010  57.640  72.320  1.00  0.00           H
ATOM   1528  NE  ARG A 683      43.260  55.610  71.750  1.00  0.00           N
ATOM   1529  HE  ARG A 683      43.640  55.140  70.950  1.00  0.00           H
ATOM   1530  CZ  ARG A 683      43.560  55.010  72.910  1.00  0.00           C
ATOM   1531  NH1 ARG A 683      44.630  54.240  73.000  1.00  0.00           N
ATOM   1532 HH11 ARG A 683      44.900  53.720  73.820  1.00  0.00           H
ATOM   1533 HH12 ARG A 683      45.140  54.160  72.140  1.00  0.00           H
ATOM   1534  NH2 ARG A 683      42.810  55.110  73.920  1.00  0.00           N
ATOM   1535 HH21 ARG A 683      41.920  55.500  73.670  1.00  0.00           H
ATOM   1536 HH22 ARG A 683      42.740  54.360  74.570  1.00  0.00           H
ATOM   1537  C   ARG A 683      39.460  59.740  70.920  1.00  0.00           C
ATOM   1538  O   ARG A 683      39.030  59.770  72.080  1.00  0.00           O
ATOM   1539  N   ASP A 684      39.340  60.740  70.070  1.00  0.00           N
ATOM   1540  HN  ASP A 684      39.770  60.660  69.180  1.00  0.00           H
ATOM   1541  CA  ASP A 684      38.930  62.070  70.420  1.00  0.00           C
ATOM   1542  HA  ASP A 684      39.550  62.430  71.230  1.00  0.00           H
ATOM   1543  CB  ASP A 684      39.200  62.970  69.210  1.00  0.00           C
ATOM   1544  HB1 ASP A 684      38.360  62.940  68.490  1.00  0.00           H
ATOM   1545  HB2 ASP A 684      40.190  62.630  68.830  1.00  0.00           H
ATOM   1546  CG  ASP A 684      39.530  64.400  69.540  1.00  0.00           C
ATOM   1547  OD1 ASP A 684      39.150  65.260  68.710  1.00  0.00           O
ATOM   1548  OD2 ASP A 684      40.200  64.710  70.540  1.00  0.00           O
ATOM   1549  C   ASP A 684      37.580  62.160  70.950  1.00  0.00           C
ATOM   1550  O   ASP A 684      37.440  62.850  71.930  1.00  0.00           O
ATOM   1551  N   TYR A 685      36.630  61.400  70.420  1.00  0.00           N
ATOM   1552  HN  TYR A 685      36.870  60.800  69.650  1.00  0.00           H
ATOM   1553  CA  TYR A 685      35.250  61.620  70.860  1.00  0.00           C
ATOM   1554  HA  TYR A 685      35.070  62.570  71.340  1.00  0.00           H
ATOM   1555  CB  TYR A 685      34.190  61.480  69.680  1.00  0.00           C
ATOM   1556  HB1 TYR A 685      33.180  61.140  69.970  1.00  0.00           H
ATOM   1557  HB2 TYR A 685      34.630  60.740  68.980  1.00  0.00           H
ATOM   1558  CG  TYR A 685      34.050  62.850  68.950  1.00  0.00           C
ATOM   1559  CD1 TYR A 685      35.040  63.280  68.060  1.00  0.00           C
ATOM   1560  HD1 TYR A 685      35.950  62.730  67.940  1.00  0.00           H
ATOM   1561  CE1 TYR A 685      34.900  64.420  67.270  1.00  0.00           C
ATOM   1562  HE1 TYR A 685      35.650  64.700  66.560  1.00  0.00           H
ATOM   1563  CZ  TYR A 685      33.700  65.110  67.380  1.00  0.00           C
ATOM   1564  OH  TYR A 685      33.690  66.290  66.590  1.00  0.00           O
ATOM   1565  HH  TYR A 685      32.880  66.770  66.760  1.00  0.00           H
ATOM   1566  CD2 TYR A 685      32.910  63.630  69.090  1.00  0.00           C
ATOM   1567  HD2 TYR A 685      32.110  63.310  69.740  1.00  0.00           H
ATOM   1568  CE2 TYR A 685      32.700  64.730  68.290  1.00  0.00           C
ATOM   1569  HE2 TYR A 685      31.840  65.380  68.300  1.00  0.00           H
ATOM   1570  C   TYR A 685      34.910  60.560  71.890  1.00  0.00           C
ATOM   1571  O   TYR A 685      33.740  60.540  72.340  1.00  0.00           O
ATOM   1572  N   GLN A 686      35.870  59.730  72.390  1.00  0.00           N
ATOM   1573  HN  GLN A 686      36.730  59.630  71.900  1.00  0.00           H
ATOM   1574  CA  GLN A 686      35.660  58.720  73.430  1.00  0.00           C
ATOM   1575  HA  GLN A 686      36.640  58.360  73.680  1.00  0.00           H
ATOM   1576  CB  GLN A 686      34.990  59.310  74.750  1.00  0.00           C
ATOM   1577  HB1 GLN A 686      34.990  58.570  75.590  1.00  0.00           H
ATOM   1578  HB2 GLN A 686      33.950  59.580  74.450  1.00  0.00           H
ATOM   1579  CG  GLN A 686      35.690  60.620  75.370  1.00  0.00           C
ATOM   1580  HG1 GLN A 686      35.460  60.810  76.440  1.00  0.00           H
ATOM   1581  HG2 GLN A 686      35.280  61.390  74.680  1.00  0.00           H
ATOM   1582  CD  GLN A 686      37.210  60.520  75.300  1.00  0.00           C
ATOM   1583  OE1 GLN A 686      37.680  59.570  75.960  1.00  0.00           O
ATOM   1584  NE2 GLN A 686      37.900  61.580  74.790  1.00  0.00           N
ATOM   1585 HE21 GLN A 686      38.800  61.790  75.170  1.00  0.00           H
ATOM   1586 HE22 GLN A 686      37.360  62.200  74.220  1.00  0.00           H
ATOM   1587  C   GLN A 686      34.930  57.460  73.050  1.00  0.00           C
ATOM   1588  O   GLN A 686      34.330  56.790  73.880  1.00  0.00           O
ATOM   1589  N   LEU A 687      35.000  57.090  71.760  1.00  0.00           N
ATOM   1590  HN  LEU A 687      35.650  57.460  71.120  1.00  0.00           H
ATOM   1591  CA  LEU A 687      34.120  56.060  71.180  1.00  0.00           C
ATOM   1592  HA  LEU A 687      33.240  55.850  71.780  1.00  0.00           H
ATOM   1593  CB  LEU A 687      33.560  56.550  69.830  1.00  0.00           C
ATOM   1594  HB1 LEU A 687      33.040  55.720  69.320  1.00  0.00           H
ATOM   1595  HB2 LEU A 687      34.470  56.980  69.340  1.00  0.00           H
ATOM   1596  CG  LEU A 687      32.480  57.730  69.830  1.00  0.00           C
ATOM   1597  HG  LEU A 687      32.990  58.620  70.260  1.00  0.00           H
ATOM   1598  CD1 LEU A 687      32.040  57.920  68.400  1.00  0.00           C
ATOM   1599 HD11 LEU A 687      31.750  56.930  68.000  1.00  0.00           H
ATOM   1600 HD12 LEU A 687      32.970  58.170  67.850  1.00  0.00           H
ATOM   1601 HD13 LEU A 687      31.180  58.620  68.270  1.00  0.00           H
ATOM   1602  CD2 LEU A 687      31.230  57.450  70.700  1.00  0.00           C
ATOM   1603 HD21 LEU A 687      30.490  58.280  70.610  1.00  0.00           H
ATOM   1604 HD22 LEU A 687      31.660  57.510  71.730  1.00  0.00           H
ATOM   1605 HD23 LEU A 687      30.930  56.430  70.390  1.00  0.00           H
ATOM   1606  C   LEU A 687      34.820  54.730  70.980  1.00  0.00           C
ATOM   1607  O   LEU A 687      36.040  54.650  70.920  1.00  0.00           O
ATOM   1608  N   SER A 688      34.080  53.650  70.780  1.00  0.00           N
ATOM   1609  HN  SER A 688      33.090  53.690  70.880  1.00  0.00           H
ATOM   1610  CA  SER A 688      34.680  52.320  70.560  1.00  0.00           C
ATOM   1611  HA  SER A 688      35.630  52.260  71.040  1.00  0.00           H
ATOM   1612  CB  SER A 688      33.900  51.010  70.980  1.00  0.00           C
ATOM   1613  HB1 SER A 688      32.940  51.060  70.410  1.00  0.00           H
ATOM   1614  HB2 SER A 688      33.630  51.080  72.060  1.00  0.00           H
ATOM   1615  OG  SER A 688      34.580  49.760  70.800  1.00  0.00           O
ATOM   1616  HG1 SER A 688      35.160  49.510  71.530  1.00  0.00           H
ATOM   1617  C   SER A 688      35.010  52.240  69.150  1.00  0.00           C
ATOM   1618  O   SER A 688      34.140  52.510  68.290  1.00  0.00           O
ATOM   1619  N   TYR A 689      36.250  51.980  68.800  1.00  0.00           N
ATOM   1620  HN  TYR A 689      36.900  52.060  69.540  1.00  0.00           H
ATOM   1621  CA  TYR A 689      36.740  51.710  67.480  1.00  0.00           C
ATOM   1622  HA  TYR A 689      36.440  52.490  66.780  1.00  0.00           H
ATOM   1623  CB  TYR A 689      38.320  51.760  67.400  1.00  0.00           C
ATOM   1624  HB1 TYR A 689      38.610  51.240  68.340  1.00  0.00           H
ATOM   1625  HB2 TYR A 689      38.610  52.830  67.370  1.00  0.00           H
ATOM   1626  CG  TYR A 689      38.960  51.120  66.210  1.00  0.00           C
ATOM   1627  CD1 TYR A 689      39.890  50.090  66.320  1.00  0.00           C
ATOM   1628  HD1 TYR A 689      40.200  49.770  67.310  1.00  0.00           H
ATOM   1629  CE1 TYR A 689      40.610  49.490  65.230  1.00  0.00           C
ATOM   1630  HE1 TYR A 689      41.180  48.610  65.470  1.00  0.00           H
ATOM   1631  CZ  TYR A 689      40.270  49.890  63.950  1.00  0.00           C
ATOM   1632  OH  TYR A 689      41.020  49.340  62.860  1.00  0.00           O
ATOM   1633  HH  TYR A 689      40.500  49.550  62.090  1.00  0.00           H
ATOM   1634  CD2 TYR A 689      38.680  51.550  64.900  1.00  0.00           C
ATOM   1635  HD2 TYR A 689      37.980  52.350  64.760  1.00  0.00           H
ATOM   1636  CE2 TYR A 689      39.260  50.840  63.760  1.00  0.00           C
ATOM   1637  HE2 TYR A 689      39.140  51.370  62.820  1.00  0.00           H
ATOM   1638  C   TYR A 689      36.150  50.460  66.900  1.00  0.00           C
ATOM   1639  O   TYR A 689      35.670  50.450  65.760  1.00  0.00           O
ATOM   1640  N   LEU A 690      36.390  49.370  67.650  1.00  0.00           N
ATOM   1641  HN  LEU A 690      36.780  49.430  68.560  1.00  0.00           H
ATOM   1642  CA  LEU A 690      36.040  48.050  67.110  1.00  0.00           C
ATOM   1643  HA  LEU A 690      36.530  47.960  66.160  1.00  0.00           H
ATOM   1644  CB  LEU A 690      36.510  46.820  68.050  1.00  0.00           C
ATOM   1645  HB1 LEU A 690      36.260  45.870  67.510  1.00  0.00           H
ATOM   1646  HB2 LEU A 690      36.040  46.960  69.040  1.00  0.00           H
ATOM   1647  CG  LEU A 690      38.040  46.840  68.220  1.00  0.00           C
ATOM   1648  HG  LEU A 690      38.340  47.850  68.590  1.00  0.00           H
ATOM   1649  CD1 LEU A 690      38.410  45.850  69.320  1.00  0.00           C
ATOM   1650 HD11 LEU A 690      38.050  46.270  70.280  1.00  0.00           H
ATOM   1651 HD12 LEU A 690      39.500  45.720  69.440  1.00  0.00           H
ATOM   1652 HD13 LEU A 690      38.040  44.820  69.090  1.00  0.00           H
ATOM   1653  CD2 LEU A 690      38.830  46.460  67.000  1.00  0.00           C
ATOM   1654 HD21 LEU A 690      39.820  46.920  67.240  1.00  0.00           H
ATOM   1655 HD22 LEU A 690      38.310  46.980  66.180  1.00  0.00           H
ATOM   1656 HD23 LEU A 690      39.010  45.380  66.840  1.00  0.00           H
ATOM   1657  C   LEU A 690      34.520  47.990  66.830  1.00  0.00           C
ATOM   1658  O   LEU A 690      34.130  47.660  65.710  1.00  0.00           O
ATOM   1659  N   SER A 691      33.640  48.460  67.790  1.00  0.00           N
ATOM   1660  HN  SER A 691      34.090  48.910  68.560  1.00  0.00           H
ATOM   1661  CA  SER A 691      32.220  48.470  67.540  1.00  0.00           C
ATOM   1662  HA  SER A 691      31.860  47.500  67.210  1.00  0.00           H
ATOM   1663  CB  SER A 691      31.390  48.740  68.770  1.00  0.00           C
ATOM   1664  HB1 SER A 691      30.330  48.900  68.500  1.00  0.00           H
ATOM   1665  HB2 SER A 691      31.800  49.670  69.230  1.00  0.00           H
ATOM   1666  OG  SER A 691      31.570  47.670  69.670  1.00  0.00           O
ATOM   1667  HG1 SER A 691      30.760  47.690  70.180  1.00  0.00           H
ATOM   1668  C   SER A 691      31.900  49.560  66.370  1.00  0.00           C
ATOM   1669  O   SER A 691      31.190  49.310  65.400  1.00  0.00           O
ATOM   1670  N   LEU A 692      32.440  50.780  66.340  1.00  0.00           N
ATOM   1671  HN  LEU A 692      33.020  51.170  67.060  1.00  0.00           H
ATOM   1672  CA  LEU A 692      32.150  51.740  65.220  1.00  0.00           C
ATOM   1673  HA  LEU A 692      31.080  51.900  65.210  1.00  0.00           H
ATOM   1674  CB  LEU A 692      32.750  53.140  65.500  1.00  0.00           C
ATOM   1675  HB1 LEU A 692      33.830  52.980  65.670  1.00  0.00           H
ATOM   1676  HB2 LEU A 692      32.310  53.510  66.460  1.00  0.00           H
ATOM   1677  CG  LEU A 692      32.450  54.290  64.410  1.00  0.00           C
ATOM   1678  HG  LEU A 692      33.100  54.050  63.540  1.00  0.00           H
ATOM   1679  CD1 LEU A 692      30.930  54.330  64.130  1.00  0.00           C
ATOM   1680 HD11 LEU A 692      30.550  55.240  63.610  1.00  0.00           H
ATOM   1681 HD12 LEU A 692      30.370  54.370  65.090  1.00  0.00           H
ATOM   1682 HD13 LEU A 692      30.600  53.470  63.510  1.00  0.00           H
ATOM   1683  CD2 LEU A 692      33.140  55.630  64.820  1.00  0.00           C
ATOM   1684 HD21 LEU A 692      34.200  55.480  64.550  1.00  0.00           H
ATOM   1685 HD22 LEU A 692      32.930  55.940  65.870  1.00  0.00           H
ATOM   1686 HD23 LEU A 692      32.660  56.390  64.160  1.00  0.00           H
ATOM   1687  C   LEU A 692      32.610  51.230  63.790  1.00  0.00           C
ATOM   1688  O   LEU A 692      31.930  51.220  62.790  1.00  0.00           O
ATOM   1689  N   ARG A 693      33.790  50.610  63.760  1.00  0.00           N
ATOM   1690  HN  ARG A 693      34.290  50.440  64.610  1.00  0.00           H
ATOM   1691  CA  ARG A 693      34.070  49.840  62.590  1.00  0.00           C
ATOM   1692  HA  ARG A 693      34.240  50.490  61.740  1.00  0.00           H
ATOM   1693  CB  ARG A 693      35.450  49.220  62.820  1.00  0.00           C
ATOM   1694  HB1 ARG A 693      35.340  48.550  63.710  1.00  0.00           H
ATOM   1695  HB2 ARG A 693      36.240  49.990  62.960  1.00  0.00           H
ATOM   1696  CG  ARG A 693      36.120  48.430  61.650  1.00  0.00           C
ATOM   1697  HG1 ARG A 693      36.220  49.240  60.880  1.00  0.00           H
ATOM   1698  HG2 ARG A 693      35.520  47.610  61.200  1.00  0.00           H
ATOM   1699  CD  ARG A 693      37.430  47.780  62.080  1.00  0.00           C
ATOM   1700  HD1 ARG A 693      37.210  46.860  62.660  1.00  0.00           H
ATOM   1701  HD2 ARG A 693      37.950  48.390  62.850  1.00  0.00           H
ATOM   1702  NE  ARG A 693      38.280  47.460  60.940  1.00  0.00           N
ATOM   1703  HE  ARG A 693      38.780  48.210  60.530  1.00  0.00           H
ATOM   1704  CZ  ARG A 693      38.020  46.460  60.130  1.00  0.00           C
ATOM   1705  NH1 ARG A 693      37.300  45.430  60.360  1.00  0.00           N
ATOM   1706 HH11 ARG A 693      36.620  45.440  61.090  1.00  0.00           H
ATOM   1707 HH12 ARG A 693      37.300  44.590  59.790  1.00  0.00           H
ATOM   1708  NH2 ARG A 693      38.450  46.550  58.890  1.00  0.00           N
ATOM   1709 HH21 ARG A 693      38.920  47.410  58.650  1.00  0.00           H
ATOM   1710 HH22 ARG A 693      37.900  46.040  58.230  1.00  0.00           H
ATOM   1711  C   ARG A 693      33.210  48.750  62.180  1.00  0.00           C
ATOM   1712  O   ARG A 693      33.030  48.540  61.000  1.00  0.00           O
ATOM   1713  N   THR A 694      32.650  48.030  63.210  1.00  0.00           N
ATOM   1714  HN  THR A 694      32.950  48.290  64.130  1.00  0.00           H
ATOM   1715  CA  THR A 694      31.730  46.970  62.870  1.00  0.00           C
ATOM   1716  HA  THR A 694      32.220  46.320  62.150  1.00  0.00           H
ATOM   1717  CB  THR A 694      31.490  46.130  64.090  1.00  0.00           C
ATOM   1718  HB  THR A 694      30.870  46.650  64.850  1.00  0.00           H
ATOM   1719  OG1 THR A 694      32.690  45.710  64.740  1.00  0.00           O
ATOM   1720  HG1 THR A 694      33.100  46.510  65.090  1.00  0.00           H
ATOM   1721  CG2 THR A 694      30.700  44.810  63.740  1.00  0.00           C
ATOM   1722 HG21 THR A 694      29.770  44.960  63.130  1.00  0.00           H
ATOM   1723 HG22 THR A 694      30.360  44.450  64.740  1.00  0.00           H
ATOM   1724 HG23 THR A 694      31.290  44.040  63.220  1.00  0.00           H
ATOM   1725  C   THR A 694      30.410  47.450  62.330  1.00  0.00           C
ATOM   1726  O   THR A 694      29.860  46.870  61.440  1.00  0.00           O
ATOM   1727  N   SER A 695      29.840  48.610  62.770  1.00  0.00           N
ATOM   1728  HN  SER A 695      30.240  49.050  63.570  1.00  0.00           H
ATOM   1729  CA  SER A 695      28.760  49.340  62.160  1.00  0.00           C
ATOM   1730  HA  SER A 695      27.950  48.630  62.080  1.00  0.00           H
ATOM   1731  CB  SER A 695      28.390  50.590  63.010  1.00  0.00           C
ATOM   1732  HB1 SER A 695      27.730  51.300  62.450  1.00  0.00           H
ATOM   1733  HB2 SER A 695      29.310  51.150  63.280  1.00  0.00           H
ATOM   1734  OG  SER A 695      27.720  50.260  64.220  1.00  0.00           O
ATOM   1735  HG1 SER A 695      27.900  50.940  64.880  1.00  0.00           H
ATOM   1736  C   SER A 695      29.050  49.780  60.750  1.00  0.00           C
ATOM   1737  O   SER A 695      28.280  49.530  59.770  1.00  0.00           O
ATOM   1738  N   ILE A 696      30.240  50.440  60.530  1.00  0.00           N
ATOM   1739  HN  ILE A 696      30.970  50.430  61.220  1.00  0.00           H
ATOM   1740  CA  ILE A 696      30.660  50.850  59.210  1.00  0.00           C
ATOM   1741  HA  ILE A 696      29.930  51.540  58.830  1.00  0.00           H
ATOM   1742  CB  ILE A 696      31.920  51.600  59.370  1.00  0.00           C
ATOM   1743  HB  ILE A 696      32.450  51.130  60.220  1.00  0.00           H
ATOM   1744  CG2 ILE A 696      32.890  51.640  58.160  1.00  0.00           C
ATOM   1745 HG21 ILE A 696      33.760  52.280  58.400  1.00  0.00           H
ATOM   1746 HG22 ILE A 696      32.400  51.900  57.210  1.00  0.00           H
ATOM   1747 HG23 ILE A 696      33.390  50.650  58.030  1.00  0.00           H
ATOM   1748  CG1 ILE A 696      31.610  53.010  59.810  1.00  0.00           C
ATOM   1749 HG11 ILE A 696      30.750  53.050  60.510  1.00  0.00           H
ATOM   1750 HG12 ILE A 696      31.370  53.620  58.900  1.00  0.00           H
ATOM   1751  CD  ILE A 696      32.750  53.810  60.460  1.00  0.00           C
ATOM   1752  HD1 ILE A 696      33.550  54.070  59.740  1.00  0.00           H
ATOM   1753  HD2 ILE A 696      33.220  53.220  61.270  1.00  0.00           H
ATOM   1754  HD3 ILE A 696      32.430  54.750  60.970  1.00  0.00           H
ATOM   1755  C   ILE A 696      30.750  49.700  58.260  1.00  0.00           C
ATOM   1756  O   ILE A 696      30.250  49.680  57.100  1.00  0.00           O
ATOM   1757  N   GLY A 697      31.350  48.560  58.730  1.00  0.00           N
ATOM   1758  HN  GLY A 697      31.680  48.510  59.670  1.00  0.00           H
ATOM   1759  CA  GLY A 697      31.560  47.430  57.800  1.00  0.00           C
ATOM   1760  HA1 GLY A 697      32.170  46.700  58.320  1.00  0.00           H
ATOM   1761  HA2 GLY A 697      32.120  47.710  56.920  1.00  0.00           H
ATOM   1762  C   GLY A 697      30.240  46.770  57.370  1.00  0.00           C
ATOM   1763  O   GLY A 697      30.090  46.300  56.250  1.00  0.00           O
ATOM   1764  N   LEU A 698      29.360  46.600  58.310  1.00  0.00           N
ATOM   1765  HN  LEU A 698      29.480  46.960  59.230  1.00  0.00           H
ATOM   1766  CA  LEU A 698      27.950  45.970  58.120  1.00  0.00           C
ATOM   1767  HA  LEU A 698      28.170  45.020  57.640  1.00  0.00           H
ATOM   1768  CB  LEU A 698      27.130  45.810  59.380  1.00  0.00           C
ATOM   1769  HB1 LEU A 698      26.830  46.820  59.720  1.00  0.00           H
ATOM   1770  HB2 LEU A 698      27.780  45.440  60.190  1.00  0.00           H
ATOM   1771  CG  LEU A 698      26.000  44.690  59.260  1.00  0.00           C
ATOM   1772  HG  LEU A 698      25.260  45.010  58.500  1.00  0.00           H
ATOM   1773  CD1 LEU A 698      26.470  43.380  58.660  1.00  0.00           C
ATOM   1774 HD11 LEU A 698      25.850  42.490  58.940  1.00  0.00           H
ATOM   1775 HD12 LEU A 698      27.440  42.980  59.040  1.00  0.00           H
ATOM   1776 HD13 LEU A 698      26.590  43.270  57.550  1.00  0.00           H
ATOM   1777  CD2 LEU A 698      25.260  44.450  60.590  1.00  0.00           C
ATOM   1778 HD21 LEU A 698      25.970  43.990  61.310  1.00  0.00           H
ATOM   1779 HD22 LEU A 698      24.310  43.900  60.540  1.00  0.00           H
ATOM   1780 HD23 LEU A 698      25.010  45.480  60.930  1.00  0.00           H
ATOM   1781  C   LEU A 698      27.140  46.780  57.160  1.00  0.00           C
ATOM   1782  O   LEU A 698      26.470  46.240  56.270  1.00  0.00           O
ATOM   1783  N   TRP A 699      27.080  48.130  57.290  1.00  0.00           N
ATOM   1784  HN  TRP A 699      27.520  48.540  58.080  1.00  0.00           H
ATOM   1785  CA  TRP A 699      26.630  49.050  56.310  1.00  0.00           C
ATOM   1786  HA  TRP A 699      25.600  48.800  56.080  1.00  0.00           H
ATOM   1787  CB  TRP A 699      26.740  50.500  56.810  1.00  0.00           C
ATOM   1788  HB1 TRP A 699      26.710  51.180  55.930  1.00  0.00           H
ATOM   1789  HB2 TRP A 699      27.740  50.670  57.280  1.00  0.00           H
ATOM   1790  CG  TRP A 699      25.690  50.970  57.700  1.00  0.00           C
ATOM   1791  CD1 TRP A 699      25.810  51.420  58.970  1.00  0.00           C
ATOM   1792  HD1 TRP A 699      26.780  51.440  59.450  1.00  0.00           H
ATOM   1793  NE1 TRP A 699      24.670  52.080  59.370  1.00  0.00           N
ATOM   1794  HE1 TRP A 699      24.810  52.920  59.840  1.00  0.00           H
ATOM   1795  CE2 TRP A 699      23.810  51.990  58.380  1.00  0.00           C
ATOM   1796  CD2 TRP A 699      24.390  51.490  57.250  1.00  0.00           C
ATOM   1797  CE3 TRP A 699      23.720  51.630  55.970  1.00  0.00           C
ATOM   1798  HE3 TRP A 699      24.270  51.190  55.170  1.00  0.00           H
ATOM   1799  CZ3 TRP A 699      22.460  52.090  55.900  1.00  0.00           C
ATOM   1800  HZ3 TRP A 699      21.950  52.120  54.950  1.00  0.00           H
ATOM   1801  CZ2 TRP A 699      22.590  52.640  58.230  1.00  0.00           C
ATOM   1802  HZ2 TRP A 699      22.230  53.150  59.110  1.00  0.00           H
ATOM   1803  CH2 TRP A 699      21.940  52.750  56.980  1.00  0.00           C
ATOM   1804  HH2 TRP A 699      20.950  53.170  56.870  1.00  0.00           H
ATOM   1805  C   TRP A 699      27.280  49.060  54.990  1.00  0.00           C
ATOM   1806  O   TRP A 699      26.670  49.050  53.900  1.00  0.00           O
ATOM   1807  N   THR A 700      28.640  49.000  54.940  1.00  0.00           N
ATOM   1808  HN  THR A 700      29.110  49.050  55.810  1.00  0.00           H
ATOM   1809  CA  THR A 700      29.530  48.990  53.750  1.00  0.00           C
ATOM   1810  HA  THR A 700      29.280  49.810  53.090  1.00  0.00           H
ATOM   1811  CB  THR A 700      30.960  49.050  53.960  1.00  0.00           C
ATOM   1812  HB  THR A 700      31.310  48.100  54.410  1.00  0.00           H
ATOM   1813  OG1 THR A 700      31.280  50.160  54.800  1.00  0.00           O
ATOM   1814  HG1 THR A 700      31.040  49.970  55.720  1.00  0.00           H
ATOM   1815  CG2 THR A 700      31.750  49.250  52.680  1.00  0.00           C
ATOM   1816 HG21 THR A 700      31.640  50.290  52.290  1.00  0.00           H
ATOM   1817 HG22 THR A 700      31.490  48.590  51.820  1.00  0.00           H
ATOM   1818 HG23 THR A 700      32.800  48.960  52.890  1.00  0.00           H
ATOM   1819  C   THR A 700      29.210  47.700  52.960  1.00  0.00           C
ATOM   1820  O   THR A 700      29.030  47.700  51.760  1.00  0.00           O
ATOM   1821  N   SER A 701      29.010  46.550  53.630  1.00  0.00           N
ATOM   1822  HN  SER A 701      29.210  46.400  54.600  1.00  0.00           H
ATOM   1823  CA  SER A 701      28.660  45.260  53.000  1.00  0.00           C
ATOM   1824  HA  SER A 701      29.330  44.910  52.230  1.00  0.00           H
ATOM   1825  CB  SER A 701      28.530  44.190  54.070  1.00  0.00           C
ATOM   1826  HB1 SER A 701      27.910  44.640  54.860  1.00  0.00           H
ATOM   1827  HB2 SER A 701      29.530  44.000  54.530  1.00  0.00           H
ATOM   1828  OG  SER A 701      28.040  42.930  53.440  1.00  0.00           O
ATOM   1829  HG1 SER A 701      28.690  42.720  52.770  1.00  0.00           H
ATOM   1830  C   SER A 701      27.330  45.390  52.310  1.00  0.00           C
ATOM   1831  O   SER A 701      27.140  45.020  51.170  1.00  0.00           O
ATOM   1832  N   PHE A 702      26.300  45.910  53.010  1.00  0.00           N
ATOM   1833  HN  PHE A 702      26.510  46.150  53.960  1.00  0.00           H
ATOM   1834  CA  PHE A 702      24.960  46.150  52.560  1.00  0.00           C
ATOM   1835  HA  PHE A 702      24.530  45.220  52.200  1.00  0.00           H
ATOM   1836  CB  PHE A 702      24.180  46.710  53.750  1.00  0.00           C
ATOM   1837  HB1 PHE A 702      24.760  47.530  54.240  1.00  0.00           H
ATOM   1838  HB2 PHE A 702      24.210  45.910  54.510  1.00  0.00           H
ATOM   1839  CG  PHE A 702      22.790  47.170  53.480  1.00  0.00           C
ATOM   1840  CD1 PHE A 702      21.950  46.540  52.550  1.00  0.00           C
ATOM   1841  HD1 PHE A 702      22.290  45.740  51.910  1.00  0.00           H
ATOM   1842  CE1 PHE A 702      20.610  46.960  52.370  1.00  0.00           C
ATOM   1843  HE1 PHE A 702      19.920  46.480  51.690  1.00  0.00           H
ATOM   1844  CZ  PHE A 702      20.120  48.050  53.170  1.00  0.00           C
ATOM   1845  HZ  PHE A 702      19.110  48.380  52.990  1.00  0.00           H
ATOM   1846  CD2 PHE A 702      22.330  48.260  54.200  1.00  0.00           C
ATOM   1847  HD2 PHE A 702      22.950  48.770  54.910  1.00  0.00           H
ATOM   1848  CE2 PHE A 702      21.010  48.710  54.040  1.00  0.00           C
ATOM   1849  HE2 PHE A 702      20.710  49.600  54.560  1.00  0.00           H
ATOM   1850  C   PHE A 702      24.910  47.100  51.350  1.00  0.00           C
ATOM   1851  O   PHE A 702      24.280  46.810  50.330  1.00  0.00           O
ATOM   1852  N   LEU A 703      25.610  48.260  51.470  1.00  0.00           N
ATOM   1853  HN  LEU A 703      26.150  48.380  52.290  1.00  0.00           H
ATOM   1854  CA  LEU A 703      25.780  49.270  50.430  1.00  0.00           C
ATOM   1855  HA  LEU A 703      24.790  49.540  50.070  1.00  0.00           H
ATOM   1856  CB  LEU A 703      26.470  50.500  51.030  1.00  0.00           C
ATOM   1857  HB1 LEU A 703      27.040  51.070  50.270  1.00  0.00           H
ATOM   1858  HB2 LEU A 703      27.230  50.100  51.730  1.00  0.00           H
ATOM   1859  CG  LEU A 703      25.560  51.570  51.750  1.00  0.00           C
ATOM   1860  HG  LEU A 703      24.980  50.960  52.470  1.00  0.00           H
ATOM   1861  CD1 LEU A 703      26.440  52.510  52.600  1.00  0.00           C
ATOM   1862 HD11 LEU A 703      27.080  51.920  53.280  1.00  0.00           H
ATOM   1863 HD12 LEU A 703      25.820  53.320  53.060  1.00  0.00           H
ATOM   1864 HD13 LEU A 703      27.090  53.080  51.910  1.00  0.00           H
ATOM   1865  CD2 LEU A 703      24.760  52.490  50.770  1.00  0.00           C
ATOM   1866 HD21 LEU A 703      25.480  53.170  50.270  1.00  0.00           H
ATOM   1867 HD22 LEU A 703      23.970  53.090  51.290  1.00  0.00           H
ATOM   1868 HD23 LEU A 703      24.250  51.790  50.080  1.00  0.00           H
ATOM   1869  C   LEU A 703      26.520  48.760  49.230  1.00  0.00           C
ATOM   1870  O   LEU A 703      26.220  49.060  48.120  1.00  0.00           O
ATOM   1871  N   CYS A 704      27.470  47.770  49.330  1.00  0.00           N
ATOM   1872  HN  CYS A 704      27.750  47.380  50.210  1.00  0.00           H
ATOM   1873  CA  CYS A 704      28.110  47.060  48.200  1.00  0.00           C
ATOM   1874  HA  CYS A 704      28.450  47.770  47.470  1.00  0.00           H
ATOM   1875  CB  CYS A 704      29.400  46.310  48.630  1.00  0.00           C
ATOM   1876  HB1 CYS A 704      29.750  45.580  47.860  1.00  0.00           H
ATOM   1877  HB2 CYS A 704      29.240  45.680  49.520  1.00  0.00           H
ATOM   1878  SG  CYS A 704      30.820  47.420  48.790  1.00  0.00           S
ATOM   1879  HG1 CYS A 704      30.620  48.040  49.940  1.00  0.00           H
ATOM   1880  C   CYS A 704      27.090  46.230  47.460  1.00  0.00           C
ATOM   1881  O   CYS A 704      27.140  46.160  46.210  1.00  0.00           O
ATOM   1882  N   ILE A 705      26.200  45.510  48.120  1.00  0.00           N
ATOM   1883  HN  ILE A 705      26.350  45.460  49.110  1.00  0.00           H
ATOM   1884  CA  ILE A 705      25.080  44.790  47.510  1.00  0.00           C
ATOM   1885  HA  ILE A 705      25.470  44.110  46.770  1.00  0.00           H
ATOM   1886  CB  ILE A 705      24.290  43.910  48.470  1.00  0.00           C
ATOM   1887  HB  ILE A 705      23.970  44.610  49.270  1.00  0.00           H
ATOM   1888  CG2 ILE A 705      22.960  43.540  47.820  1.00  0.00           C
ATOM   1889 HG21 ILE A 705      23.130  43.010  46.860  1.00  0.00           H
ATOM   1890 HG22 ILE A 705      22.300  44.390  47.590  1.00  0.00           H
ATOM   1891 HG23 ILE A 705      22.300  42.950  48.500  1.00  0.00           H
ATOM   1892  CG1 ILE A 705      25.260  42.830  49.020  1.00  0.00           C
ATOM   1893 HG11 ILE A 705      26.210  43.260  49.410  1.00  0.00           H
ATOM   1894 HG12 ILE A 705      25.590  42.200  48.180  1.00  0.00           H
ATOM   1895  CD  ILE A 705      24.620  41.980  50.090  1.00  0.00           C
ATOM   1896  HD1 ILE A 705      24.360  42.540  51.020  1.00  0.00           H
ATOM   1897  HD2 ILE A 705      25.290  41.130  50.320  1.00  0.00           H
ATOM   1898  HD3 ILE A 705      23.710  41.440  49.770  1.00  0.00           H
ATOM   1899  C   ILE A 705      24.140  45.690  46.780  1.00  0.00           C
ATOM   1900  O   ILE A 705      23.670  45.400  45.690  1.00  0.00           O
ATOM   1901  N   VAL A 706      23.770  46.810  47.450  1.00  0.00           N
ATOM   1902  HN  VAL A 706      24.090  47.060  48.360  1.00  0.00           H
ATOM   1903  CA  VAL A 706      22.700  47.730  46.980  1.00  0.00           C
ATOM   1904  HA  VAL A 706      21.860  47.210  46.540  1.00  0.00           H
ATOM   1905  CB  VAL A 706      22.150  48.580  48.070  1.00  0.00           C
ATOM   1906  HB  VAL A 706      22.920  48.900  48.810  1.00  0.00           H
ATOM   1907  CG1 VAL A 706      21.410  49.760  47.580  1.00  0.00           C
ATOM   1908 HG11 VAL A 706      22.060  50.620  47.270  1.00  0.00           H
ATOM   1909 HG12 VAL A 706      20.820  50.200  48.420  1.00  0.00           H
ATOM   1910 HG13 VAL A 706      20.710  49.530  46.760  1.00  0.00           H
ATOM   1911  CG2 VAL A 706      21.200  47.640  48.850  1.00  0.00           C
ATOM   1912 HG21 VAL A 706      20.160  47.500  48.450  1.00  0.00           H
ATOM   1913 HG22 VAL A 706      21.060  47.970  49.910  1.00  0.00           H
ATOM   1914 HG23 VAL A 706      21.580  46.610  48.900  1.00  0.00           H
ATOM   1915  C   VAL A 706      23.280  48.530  45.790  1.00  0.00           C
ATOM   1916  O   VAL A 706      22.530  48.820  44.900  1.00  0.00           O
ATOM   1917  N   LEU A 707      24.590  48.790  45.780  1.00  0.00           N
ATOM   1918  HN  LEU A 707      25.110  48.590  46.600  1.00  0.00           H
ATOM   1919  CA  LEU A 707      25.310  49.180  44.600  1.00  0.00           C
ATOM   1920  HA  LEU A 707      24.880  50.100  44.240  1.00  0.00           H
ATOM   1921  CB  LEU A 707      26.770  49.490  45.090  1.00  0.00           C
ATOM   1922  HB1 LEU A 707      27.300  48.560  45.380  1.00  0.00           H
ATOM   1923  HB2 LEU A 707      26.690  50.210  45.950  1.00  0.00           H
ATOM   1924  CG  LEU A 707      27.740  50.040  44.090  1.00  0.00           C
ATOM   1925  HG  LEU A 707      27.940  49.130  43.480  1.00  0.00           H
ATOM   1926  CD1 LEU A 707      27.180  51.210  43.280  1.00  0.00           C
ATOM   1927 HD11 LEU A 707      27.120  52.090  43.940  1.00  0.00           H
ATOM   1928 HD12 LEU A 707      26.250  51.070  42.680  1.00  0.00           H
ATOM   1929 HD13 LEU A 707      27.930  51.420  42.480  1.00  0.00           H
ATOM   1930  CD2 LEU A 707      29.020  50.420  44.850  1.00  0.00           C
ATOM   1931 HD21 LEU A 707      28.840  51.380  45.360  1.00  0.00           H
ATOM   1932 HD22 LEU A 707      29.800  50.450  44.070  1.00  0.00           H
ATOM   1933 HD23 LEU A 707      29.270  49.640  45.600  1.00  0.00           H
ATOM   1934  C   LEU A 707      25.340  48.180  43.390  1.00  0.00           C
ATOM   1935  O   LEU A 707      24.940  48.570  42.320  1.00  0.00           O
ATOM   1936  N   VAL A 708      25.640  46.890  43.700  1.00  0.00           N
ATOM   1937  HN  VAL A 708      25.990  46.680  44.610  1.00  0.00           H
ATOM   1938  CA  VAL A 708      25.500  45.830  42.740  1.00  0.00           C
ATOM   1939  HA  VAL A 708      26.120  46.010  41.870  1.00  0.00           H
ATOM   1940  CB  VAL A 708      26.020  44.540  43.350  1.00  0.00           C
ATOM   1941  HB  VAL A 708      25.750  44.520  44.420  1.00  0.00           H
ATOM   1942  CG1 VAL A 708      25.620  43.280  42.530  1.00  0.00           C
ATOM   1943 HG11 VAL A 708      24.580  43.000  42.780  1.00  0.00           H
ATOM   1944 HG12 VAL A 708      26.220  42.350  42.710  1.00  0.00           H
ATOM   1945 HG13 VAL A 708      25.750  43.560  41.460  1.00  0.00           H
ATOM   1946  CG2 VAL A 708      27.560  44.780  43.380  1.00  0.00           C
ATOM   1947 HG21 VAL A 708      28.150  44.640  42.440  1.00  0.00           H
ATOM   1948 HG22 VAL A 708      27.920  43.920  43.980  1.00  0.00           H
ATOM   1949 HG23 VAL A 708      27.830  45.720  43.880  1.00  0.00           H
ATOM   1950  C   VAL A 708      24.050  45.560  42.200  1.00  0.00           C
ATOM   1951  O   VAL A 708      23.830  45.410  41.050  1.00  0.00           O
ATOM   1952  N   ALA A 709      23.030  45.520  43.100  1.00  0.00           N
ATOM   1953  HN  ALA A 709      23.310  45.440  44.040  1.00  0.00           H
ATOM   1954  CA  ALA A 709      21.580  45.500  42.780  1.00  0.00           C
ATOM   1955  HA  ALA A 709      21.310  44.640  42.180  1.00  0.00           H
ATOM   1956  CB  ALA A 709      20.810  45.540  44.110  1.00  0.00           C
ATOM   1957  HB1 ALA A 709      19.730  45.660  43.880  1.00  0.00           H
ATOM   1958  HB2 ALA A 709      21.090  46.430  44.720  1.00  0.00           H
ATOM   1959  HB3 ALA A 709      20.960  44.600  44.700  1.00  0.00           H
ATOM   1960  C   ALA A 709      21.180  46.630  41.900  1.00  0.00           C
ATOM   1961  O   ALA A 709      20.430  46.450  40.920  1.00  0.00           O
ATOM   1962  N   THR A 710      21.520  47.850  42.200  1.00  0.00           N
ATOM   1963  HN  THR A 710      22.000  48.010  43.060  1.00  0.00           H
ATOM   1964  CA  THR A 710      21.310  49.060  41.340  1.00  0.00           C
ATOM   1965  HA  THR A 710      20.250  49.230  41.190  1.00  0.00           H
ATOM   1966  CB  THR A 710      21.870  50.350  42.090  1.00  0.00           C
ATOM   1967  HB  THR A 710      22.950  50.290  42.330  1.00  0.00           H
ATOM   1968  OG1 THR A 710      21.140  50.540  43.300  1.00  0.00           O
ATOM   1969  HG1 THR A 710      21.380  49.850  43.930  1.00  0.00           H
ATOM   1970  CG2 THR A 710      21.540  51.580  41.250  1.00  0.00           C
ATOM   1971 HG21 THR A 710      22.160  51.610  40.320  1.00  0.00           H
ATOM   1972 HG22 THR A 710      21.730  52.440  41.910  1.00  0.00           H
ATOM   1973 HG23 THR A 710      20.480  51.630  40.930  1.00  0.00           H
ATOM   1974  C   THR A 710      21.930  49.010  39.920  1.00  0.00           C
ATOM   1975  O   THR A 710      21.390  49.660  38.960  1.00  0.00           O
ATOM   1976  N   ASP A 711      23.160  48.430  39.830  1.00  0.00           N
ATOM   1977  HN  ASP A 711      23.420  47.950  40.670  1.00  0.00           H
ATOM   1978  CA  ASP A 711      24.190  48.360  38.680  1.00  0.00           C
ATOM   1979  HA  ASP A 711      24.920  47.630  38.990  1.00  0.00           H
ATOM   1980  CB  ASP A 711      23.580  47.810  37.350  1.00  0.00           C
ATOM   1981  HB1 ASP A 711      22.630  48.350  37.160  1.00  0.00           H
ATOM   1982  HB2 ASP A 711      23.360  46.730  37.490  1.00  0.00           H
ATOM   1983  CG  ASP A 711      24.510  47.940  36.160  1.00  0.00           C
ATOM   1984  OD1 ASP A 711      23.970  47.730  35.010  1.00  0.00           O
ATOM   1985  OD2 ASP A 711      25.740  48.110  36.240  1.00  0.00           O
ATOM   1986  C   ASP A 711      24.990  49.680  38.650  1.00  0.00           C
ATOM   1987  O   ASP A 711      24.560  50.800  38.620  1.00  0.00           O
ATOM   1988  N   ALA A 712      26.310  49.600  38.690  1.00  0.00           N
ATOM   1989  HN  ALA A 712      26.750  48.710  38.550  1.00  0.00           H
ATOM   1990  CA  ALA A 712      27.270  50.690  38.800  1.00  0.00           C
ATOM   1991  HA  ALA A 712      26.900  51.700  38.910  1.00  0.00           H
ATOM   1992  CB  ALA A 712      28.170  50.270  39.990  1.00  0.00           C
ATOM   1993  HB1 ALA A 712      27.480  50.390  40.850  1.00  0.00           H
ATOM   1994  HB2 ALA A 712      28.980  51.020  40.020  1.00  0.00           H
ATOM   1995  HB3 ALA A 712      28.550  49.240  39.830  1.00  0.00           H
ATOM   1996  C   ALA A 712      28.130  50.840  37.600  1.00  0.00           C
ATOM   1997  O   ALA A 712      29.110  51.600  37.600  1.00  0.00           O
ATOM   1998  N   SER A 713      27.820  50.040  36.460  1.00  0.00           N
ATOM   1999  HN  SER A 713      27.050  49.390  36.520  1.00  0.00           H
ATOM   2000  CA  SER A 713      28.610  49.860  35.310  1.00  0.00           C
ATOM   2001  HA  SER A 713      29.470  49.270  35.600  1.00  0.00           H
ATOM   2002  CB  SER A 713      27.930  49.140  34.120  1.00  0.00           C
ATOM   2003  HB1 SER A 713      28.600  49.170  33.250  1.00  0.00           H
ATOM   2004  HB2 SER A 713      26.970  49.620  33.830  1.00  0.00           H
ATOM   2005  OG  SER A 713      27.650  47.750  34.410  1.00  0.00           O
ATOM   2006  HG1 SER A 713      27.000  47.760  35.110  1.00  0.00           H
ATOM   2007  C   SER A 713      29.120  51.270  34.840  1.00  0.00           C
ATOM   2008  O   SER A 713      30.300  51.490  34.570  1.00  0.00           O
ATOM   2009  N   SER A 714      28.360  52.340  34.810  1.00  0.00           N
ATOM   2010  HN  SER A 714      27.370  52.240  34.870  1.00  0.00           H
ATOM   2011  CA  SER A 714      28.800  53.640  34.320  1.00  0.00           C
ATOM   2012  HA  SER A 714      29.440  53.450  33.470  1.00  0.00           H
ATOM   2013  CB  SER A 714      27.610  54.460  33.750  1.00  0.00           C
ATOM   2014  HB1 SER A 714      27.220  53.920  32.860  1.00  0.00           H
ATOM   2015  HB2 SER A 714      28.000  55.470  33.490  1.00  0.00           H
ATOM   2016  OG  SER A 714      26.540  54.640  34.750  1.00  0.00           O
ATOM   2017  HG1 SER A 714      26.090  53.880  35.130  1.00  0.00           H
ATOM   2018  C   SER A 714      29.560  54.520  35.290  1.00  0.00           C
ATOM   2019  O   SER A 714      30.250  55.440  34.870  1.00  0.00           O
ATOM   2020  N   LEU A 715      29.560  54.150  36.600  1.00  0.00           N
ATOM   2021  HN  LEU A 715      29.080  53.340  36.940  1.00  0.00           H
ATOM   2022  CA  LEU A 715      30.440  54.720  37.550  1.00  0.00           C
ATOM   2023  HA  LEU A 715      30.460  55.800  37.500  1.00  0.00           H
ATOM   2024  CB  LEU A 715      30.120  54.320  39.050  1.00  0.00           C
ATOM   2025  HB1 LEU A 715      30.850  54.570  39.840  1.00  0.00           H
ATOM   2026  HB2 LEU A 715      30.080  53.220  39.130  1.00  0.00           H
ATOM   2027  CG  LEU A 715      28.680  54.800  39.440  1.00  0.00           C
ATOM   2028  HG  LEU A 715      27.900  54.270  38.850  1.00  0.00           H
ATOM   2029  CD1 LEU A 715      28.570  54.540  40.970  1.00  0.00           C
ATOM   2030 HD11 LEU A 715      28.860  53.510  41.270  1.00  0.00           H
ATOM   2031 HD12 LEU A 715      27.550  54.870  41.260  1.00  0.00           H
ATOM   2032 HD13 LEU A 715      29.270  55.230  41.500  1.00  0.00           H
ATOM   2033  CD2 LEU A 715      28.460  56.300  39.240  1.00  0.00           C
ATOM   2034 HD21 LEU A 715      27.440  56.500  39.600  1.00  0.00           H
ATOM   2035 HD22 LEU A 715      28.520  56.540  38.160  1.00  0.00           H
ATOM   2036 HD23 LEU A 715      29.120  56.950  39.850  1.00  0.00           H
ATOM   2037  C   LEU A 715      31.990  54.380  37.120  1.00  0.00           C
ATOM   2038  O   LEU A 715      32.920  55.110  37.380  1.00  0.00           O
ATOM   2039  N   VAL A 716      32.210  53.290  36.390  1.00  0.00           N
ATOM   2040  HN  VAL A 716      31.420  52.710  36.210  1.00  0.00           H
ATOM   2041  CA  VAL A 716      33.490  52.970  35.750  1.00  0.00           C
ATOM   2042  HA  VAL A 716      34.250  53.180  36.490  1.00  0.00           H
ATOM   2043  CB  VAL A 716      33.600  51.530  35.360  1.00  0.00           C
ATOM   2044  HB  VAL A 716      33.070  51.310  34.410  1.00  0.00           H
ATOM   2045  CG1 VAL A 716      35.080  51.130  35.070  1.00  0.00           C
ATOM   2046 HG11 VAL A 716      35.770  51.300  35.930  1.00  0.00           H
ATOM   2047 HG12 VAL A 716      35.400  51.660  34.140  1.00  0.00           H
ATOM   2048 HG13 VAL A 716      35.040  50.040  34.940  1.00  0.00           H
ATOM   2049  CG2 VAL A 716      32.890  50.650  36.400  1.00  0.00           C
ATOM   2050 HG21 VAL A 716      31.810  50.840  36.530  1.00  0.00           H
ATOM   2051 HG22 VAL A 716      33.290  50.900  37.410  1.00  0.00           H
ATOM   2052 HG23 VAL A 716      33.070  49.570  36.210  1.00  0.00           H
ATOM   2053  C   VAL A 716      33.770  53.970  34.600  1.00  0.00           C
ATOM   2054  O   VAL A 716      34.940  54.260  34.390  1.00  0.00           O
ATOM   2055  N   CYS A 717      32.810  54.530  33.860  1.00  0.00           N
ATOM   2056  HN  CYS A 717      31.880  54.270  34.130  1.00  0.00           H
ATOM   2057  CA  CYS A 717      33.260  55.340  32.790  1.00  0.00           C
ATOM   2058  HA  CYS A 717      34.190  54.920  32.460  1.00  0.00           H
ATOM   2059  CB  CYS A 717      32.200  55.310  31.630  1.00  0.00           C
ATOM   2060  HB1 CYS A 717      31.930  54.300  31.280  1.00  0.00           H
ATOM   2061  HB2 CYS A 717      32.640  55.910  30.810  1.00  0.00           H
ATOM   2062  SG  CYS A 717      30.550  56.270  32.040  1.00  0.00           S
ATOM   2063  HG1 CYS A 717      30.720  56.270  33.350  1.00  0.00           H
ATOM   2064  C   CYS A 717      33.520  56.790  33.230  1.00  0.00           C
ATOM   2065  O   CYS A 717      33.930  57.580  32.430  1.00  0.00           O
ATOM   2066  N   TYR A 718      33.170  57.180  34.460  1.00  0.00           N
ATOM   2067  HN  TYR A 718      32.730  56.500  35.030  1.00  0.00           H
ATOM   2068  CA  TYR A 718      33.370  58.530  34.960  1.00  0.00           C
ATOM   2069  HA  TYR A 718      33.530  59.170  34.110  1.00  0.00           H
ATOM   2070  CB  TYR A 718      32.160  58.940  35.830  1.00  0.00           C
ATOM   2071  HB1 TYR A 718      32.270  60.010  36.150  1.00  0.00           H
ATOM   2072  HB2 TYR A 718      32.020  58.180  36.620  1.00  0.00           H
ATOM   2073  CG  TYR A 718      30.860  58.940  35.070  1.00  0.00           C
ATOM   2074  CD1 TYR A 718      30.790  59.760  33.970  1.00  0.00           C
ATOM   2075  HD1 TYR A 718      31.680  60.280  33.660  1.00  0.00           H
ATOM   2076  CE1 TYR A 718      29.600  59.800  33.160  1.00  0.00           C
ATOM   2077  HE1 TYR A 718      29.580  60.480  32.340  1.00  0.00           H
ATOM   2078  CZ  TYR A 718      28.420  59.160  33.630  1.00  0.00           C
ATOM   2079  OH  TYR A 718      27.030  59.380  33.040  1.00  0.00           O
ATOM   2080  HH  TYR A 718      26.440  58.860  33.600  1.00  0.00           H
ATOM   2081  CD2 TYR A 718      29.710  58.210  35.440  1.00  0.00           C
ATOM   2082  HD2 TYR A 718      29.620  57.560  36.300  1.00  0.00           H
ATOM   2083  CE2 TYR A 718      28.500  58.370  34.780  1.00  0.00           C
ATOM   2084  HE2 TYR A 718      27.560  58.020  35.190  1.00  0.00           H
ATOM   2085  C   TYR A 718      34.670  58.630  35.710  1.00  0.00           C
ATOM   2086  O   TYR A 718      35.130  59.750  36.040  1.00  0.00           O
ATOM   2087  N   ILE A 719      35.360  57.500  35.950  1.00  0.00           N
ATOM   2088  HN  ILE A 719      35.100  56.590  35.620  1.00  0.00           H
ATOM   2089  CA  ILE A 719      36.750  57.550  36.510  1.00  0.00           C
ATOM   2090  HA  ILE A 719      36.910  58.500  36.980  1.00  0.00           H
ATOM   2091  CB  ILE A 719      36.920  56.500  37.590  1.00  0.00           C
ATOM   2092  HB  ILE A 719      36.550  55.520  37.200  1.00  0.00           H
ATOM   2093  CG2 ILE A 719      38.380  56.260  37.840  1.00  0.00           C
ATOM   2094 HG21 ILE A 719      38.890  55.780  36.980  1.00  0.00           H
ATOM   2095 HG22 ILE A 719      38.500  55.490  38.640  1.00  0.00           H
ATOM   2096 HG23 ILE A 719      38.970  57.170  38.080  1.00  0.00           H
ATOM   2097  CG1 ILE A 719      36.080  56.790  38.850  1.00  0.00           C
ATOM   2098 HG11 ILE A 719      36.220  55.940  39.560  1.00  0.00           H
ATOM   2099 HG12 ILE A 719      35.000  56.870  38.670  1.00  0.00           H
ATOM   2100  CD  ILE A 719      36.410  58.130  39.490  1.00  0.00           C
ATOM   2101  HD1 ILE A 719      37.510  58.250  39.630  1.00  0.00           H
ATOM   2102  HD2 ILE A 719      35.960  58.150  40.510  1.00  0.00           H
ATOM   2103  HD3 ILE A 719      35.890  58.910  38.900  1.00  0.00           H
ATOM   2104  C   ILE A 719      37.820  57.560  35.390  1.00  0.00           C
ATOM   2105  O   ILE A 719      37.760  56.790  34.430  1.00  0.00           O
ATOM   2106  N   THR A 720      38.870  58.330  35.570  1.00  0.00           N
ATOM   2107  HN  THR A 720      38.860  58.980  36.320  1.00  0.00           H
ATOM   2108  CA  THR A 720      39.950  58.450  34.530  1.00  0.00           C
ATOM   2109  HA  THR A 720      39.940  57.540  33.960  1.00  0.00           H
ATOM   2110  CB  THR A 720      39.790  59.610  33.420  1.00  0.00           C
ATOM   2111  HB  THR A 720      40.390  59.260  32.550  1.00  0.00           H
ATOM   2112  OG1 THR A 720      40.320  60.880  33.800  1.00  0.00           O
ATOM   2113  HG1 THR A 720      40.580  61.260  32.950  1.00  0.00           H
ATOM   2114  CG2 THR A 720      38.330  59.830  32.860  1.00  0.00           C
ATOM   2115 HG21 THR A 720      37.980  58.900  32.370  1.00  0.00           H
ATOM   2116 HG22 THR A 720      38.240  60.640  32.100  1.00  0.00           H
ATOM   2117 HG23 THR A 720      37.690  60.120  33.720  1.00  0.00           H
ATOM   2118  C   THR A 720      41.250  58.600  35.190  1.00  0.00           C
ATOM   2119  O   THR A 720      41.320  58.700  36.430  1.00  0.00           O
ATOM   2120  N   ARG A 721      42.380  58.540  34.510  1.00  0.00           N
ATOM   2121  HN  ARG A 721      42.320  58.540  33.520  1.00  0.00           H
ATOM   2122  CA  ARG A 721      43.710  58.540  35.170  1.00  0.00           C
ATOM   2123  HA  ARG A 721      43.620  57.790  35.950  1.00  0.00           H
ATOM   2124  CB  ARG A 721      44.690  58.230  33.960  1.00  0.00           C
ATOM   2125  HB1 ARG A 721      45.730  58.240  34.350  1.00  0.00           H
ATOM   2126  HB2 ARG A 721      44.550  59.010  33.170  1.00  0.00           H
ATOM   2127  CG  ARG A 721      44.500  56.830  33.300  1.00  0.00           C
ATOM   2128  HG1 ARG A 721      45.290  56.680  32.520  1.00  0.00           H
ATOM   2129  HG2 ARG A 721      43.500  56.820  32.830  1.00  0.00           H
ATOM   2130  CD  ARG A 721      44.670  55.610  34.180  1.00  0.00           C
ATOM   2131  HD1 ARG A 721      44.500  54.710  33.550  1.00  0.00           H
ATOM   2132  HD2 ARG A 721      43.960  55.690  35.030  1.00  0.00           H
ATOM   2133  NE  ARG A 721      46.050  55.670  34.720  1.00  0.00           N
ATOM   2134  HE  ARG A 721      46.700  56.280  34.250  1.00  0.00           H
ATOM   2135  CZ  ARG A 721      46.400  54.950  35.760  1.00  0.00           C
ATOM   2136  NH1 ARG A 721      45.750  54.130  36.460  1.00  0.00           N
ATOM   2137 HH11 ARG A 721      44.760  54.140  36.310  1.00  0.00           H
ATOM   2138 HH12 ARG A 721      46.060  53.890  37.380  1.00  0.00           H
ATOM   2139  NH2 ARG A 721      47.730  55.000  36.090  1.00  0.00           N
ATOM   2140 HH21 ARG A 721      48.240  55.310  35.280  1.00  0.00           H
ATOM   2141 HH22 ARG A 721      48.150  54.280  36.640  1.00  0.00           H
ATOM   2142  C   ARG A 721      44.200  59.750  35.970  1.00  0.00           C
ATOM   2143  O   ARG A 721      45.030  59.610  36.790  1.00  0.00           O
ATOM   2144  N   PHE A 722      43.540  60.940  35.700  1.00  0.00           N
ATOM   2145  HN  PHE A 722      43.050  61.040  34.840  1.00  0.00           H
ATOM   2146  CA  PHE A 722      43.690  62.090  36.570  1.00  0.00           C
ATOM   2147  HA  PHE A 722      44.760  62.280  36.610  1.00  0.00           H
ATOM   2148  CB  PHE A 722      43.050  63.400  35.890  1.00  0.00           C
ATOM   2149  HB1 PHE A 722      41.950  63.360  35.720  1.00  0.00           H
ATOM   2150  HB2 PHE A 722      43.610  63.670  34.960  1.00  0.00           H
ATOM   2151  CG  PHE A 722      43.040  64.610  36.820  1.00  0.00           C
ATOM   2152  CD1 PHE A 722      44.020  65.500  36.770  1.00  0.00           C
ATOM   2153  HD1 PHE A 722      44.920  65.380  36.190  1.00  0.00           H
ATOM   2154  CE1 PHE A 722      43.970  66.720  37.500  1.00  0.00           C
ATOM   2155  HE1 PHE A 722      44.870  67.320  37.540  1.00  0.00           H
ATOM   2156  CZ  PHE A 722      42.930  66.970  38.370  1.00  0.00           C
ATOM   2157  HZ  PHE A 722      42.890  67.970  38.770  1.00  0.00           H
ATOM   2158  CD2 PHE A 722      41.940  64.900  37.690  1.00  0.00           C
ATOM   2159  HD2 PHE A 722      41.100  64.250  37.550  1.00  0.00           H
ATOM   2160  CE2 PHE A 722      41.830  66.090  38.450  1.00  0.00           C
ATOM   2161  HE2 PHE A 722      40.980  66.380  39.060  1.00  0.00           H
ATOM   2162  C   PHE A 722      43.200  61.760  37.900  1.00  0.00           C
ATOM   2163  O   PHE A 722      43.940  62.030  38.850  1.00  0.00           O
ATOM   2164  N   THR A 723      41.980  61.120  38.020  1.00  0.00           N
ATOM   2165  HN  THR A 723      41.430  60.900  37.210  1.00  0.00           H
ATOM   2166  CA  THR A 723      41.490  60.650  39.270  1.00  0.00           C
ATOM   2167  HA  THR A 723      41.570  61.520  39.890  1.00  0.00           H
ATOM   2168  CB  THR A 723      40.010  60.310  39.500  1.00  0.00           C
ATOM   2169  HB  THR A 723      39.750  59.500  38.790  1.00  0.00           H
ATOM   2170  OG1 THR A 723      39.270  61.460  39.180  1.00  0.00           O
ATOM   2171  HG1 THR A 723      39.500  61.600  38.260  1.00  0.00           H
ATOM   2172  CG2 THR A 723      39.740  59.880  40.910  1.00  0.00           C
ATOM   2173 HG21 THR A 723      40.150  60.680  41.560  1.00  0.00           H
ATOM   2174 HG22 THR A 723      40.330  58.970  41.170  1.00  0.00           H
ATOM   2175 HG23 THR A 723      38.670  59.690  41.150  1.00  0.00           H
ATOM   2176  C   THR A 723      42.290  59.510  39.870  1.00  0.00           C
ATOM   2177  O   THR A 723      42.730  59.590  41.060  1.00  0.00           O
ATOM   2178  N   GLU A 724      42.580  58.490  39.060  1.00  0.00           N
ATOM   2179  HN  GLU A 724      42.160  58.590  38.150  1.00  0.00           H
ATOM   2180  CA  GLU A 724      43.330  57.310  39.460  1.00  0.00           C
ATOM   2181  HA  GLU A 724      42.850  56.940  40.360  1.00  0.00           H
ATOM   2182  CB  GLU A 724      43.340  56.160  38.470  1.00  0.00           C
ATOM   2183  HB1 GLU A 724      44.010  55.340  38.780  1.00  0.00           H
ATOM   2184  HB2 GLU A 724      43.810  56.530  37.530  1.00  0.00           H
ATOM   2185  CG  GLU A 724      41.920  55.620  38.230  1.00  0.00           C
ATOM   2186  HG1 GLU A 724      41.190  56.440  38.040  1.00  0.00           H
ATOM   2187  HG2 GLU A 724      41.570  55.100  39.150  1.00  0.00           H
ATOM   2188  CD  GLU A 724      41.870  54.600  37.070  1.00  0.00           C
ATOM   2189  OE1 GLU A 724      42.940  54.190  36.530  1.00  0.00           O
ATOM   2190  OE2 GLU A 724      40.730  54.190  36.640  1.00  0.00           O
ATOM   2191  C   GLU A 724      44.720  57.620  39.990  1.00  0.00           C
ATOM   2192  O   GLU A 724      45.200  57.020  41.000  1.00  0.00           O
ATOM   2193  N   GLU A 725      45.530  58.460  39.310  1.00  0.00           N
ATOM   2194  HN  GLU A 725      45.200  58.960  38.500  1.00  0.00           H
ATOM   2195  CA  GLU A 725      46.940  58.830  39.800  1.00  0.00           C
ATOM   2196  HA  GLU A 725      47.460  57.970  40.190  1.00  0.00           H
ATOM   2197  CB  GLU A 725      47.800  59.280  38.540  1.00  0.00           C
ATOM   2198  HB1 GLU A 725      48.800  59.590  38.930  1.00  0.00           H
ATOM   2199  HB2 GLU A 725      47.340  60.200  38.110  1.00  0.00           H
ATOM   2200  CG  GLU A 725      48.040  58.180  37.560  1.00  0.00           C
ATOM   2201  HG1 GLU A 725      47.160  57.910  36.940  1.00  0.00           H
ATOM   2202  HG2 GLU A 725      48.430  57.240  38.030  1.00  0.00           H
ATOM   2203  CD  GLU A 725      49.050  58.710  36.520  1.00  0.00           C
ATOM   2204  OE1 GLU A 725      48.680  58.990  35.320  1.00  0.00           O
ATOM   2205  OE2 GLU A 725      50.190  59.030  36.920  1.00  0.00           O
ATOM   2206  C   GLU A 725      46.990  59.890  40.910  1.00  0.00           C
ATOM   2207  O   GLU A 725      47.910  59.780  41.770  1.00  0.00           O
ATOM   2208  N   ALA A 726      46.000  60.810  40.970  1.00  0.00           N
ATOM   2209  HN  ALA A 726      45.220  60.880  40.360  1.00  0.00           H
ATOM   2210  CA  ALA A 726      45.960  61.650  42.140  1.00  0.00           C
ATOM   2211  HA  ALA A 726      46.970  61.980  42.290  1.00  0.00           H
ATOM   2212  CB  ALA A 726      45.050  62.810  41.880  1.00  0.00           C
ATOM   2213  HB1 ALA A 726      44.030  62.400  41.720  1.00  0.00           H
ATOM   2214  HB2 ALA A 726      45.150  63.340  40.910  1.00  0.00           H
ATOM   2215  HB3 ALA A 726      45.000  63.580  42.680  1.00  0.00           H
ATOM   2216  C   ALA A 726      45.560  61.040  43.510  1.00  0.00           C
ATOM   2217  O   ALA A 726      46.180  61.240  44.550  1.00  0.00           O
ATOM   2218  N   PHE A 727      44.570  60.150  43.360  1.00  0.00           N
ATOM   2219  HN  PHE A 727      44.380  59.900  42.420  1.00  0.00           H
ATOM   2220  CA  PHE A 727      44.160  59.360  44.520  1.00  0.00           C
ATOM   2221  HA  PHE A 727      43.880  60.030  45.320  1.00  0.00           H
ATOM   2222  CB  PHE A 727      42.960  58.500  44.100  1.00  0.00           C
ATOM   2223  HB1 PHE A 727      43.280  57.910  43.220  1.00  0.00           H
ATOM   2224  HB2 PHE A 727      42.140  59.130  43.680  1.00  0.00           H
ATOM   2225  CG  PHE A 727      42.440  57.550  45.180  1.00  0.00           C
ATOM   2226  CD1 PHE A 727      41.940  56.260  44.790  1.00  0.00           C
ATOM   2227  HD1 PHE A 727      41.810  56.030  43.740  1.00  0.00           H
ATOM   2228  CE1 PHE A 727      41.370  55.470  45.750  1.00  0.00           C
ATOM   2229  HE1 PHE A 727      40.930  54.520  45.480  1.00  0.00           H
ATOM   2230  CZ  PHE A 727      41.440  55.800  47.110  1.00  0.00           C
ATOM   2231  HZ  PHE A 727      41.000  55.090  47.790  1.00  0.00           H
ATOM   2232  CD2 PHE A 727      42.420  57.870  46.550  1.00  0.00           C
ATOM   2233  HD2 PHE A 727      42.740  58.870  46.820  1.00  0.00           H
ATOM   2234  CE2 PHE A 727      41.980  56.960  47.510  1.00  0.00           C
ATOM   2235  HE2 PHE A 727      42.010  57.240  48.550  1.00  0.00           H
ATOM   2236  C   PHE A 727      45.270  58.470  45.110  1.00  0.00           C
ATOM   2237  O   PHE A 727      45.450  58.410  46.290  1.00  0.00           O
ATOM   2238  N   ALA A 728      45.940  57.750  44.220  1.00  0.00           N
ATOM   2239  HN  ALA A 728      45.730  57.800  43.240  1.00  0.00           H
ATOM   2240  CA  ALA A 728      47.090  56.940  44.370  1.00  0.00           C
ATOM   2241  HA  ALA A 728      46.820  56.270  45.160  1.00  0.00           H
ATOM   2242  CB  ALA A 728      47.440  56.200  43.020  1.00  0.00           C
ATOM   2243  HB1 ALA A 728      47.400  56.910  42.170  1.00  0.00           H
ATOM   2244  HB2 ALA A 728      46.570  55.500  42.950  1.00  0.00           H
ATOM   2245  HB3 ALA A 728      48.430  55.720  43.120  1.00  0.00           H
ATOM   2246  C   ALA A 728      48.310  57.670  44.840  1.00  0.00           C
ATOM   2247  O   ALA A 728      48.990  57.210  45.740  1.00  0.00           O
ATOM   2248  N   ALA A 729      48.570  58.870  44.360  1.00  0.00           N
ATOM   2249  HN  ALA A 729      48.010  59.310  43.650  1.00  0.00           H
ATOM   2250  CA  ALA A 729      49.800  59.570  44.770  1.00  0.00           C
ATOM   2251  HA  ALA A 729      50.610  58.850  44.760  1.00  0.00           H
ATOM   2252  CB  ALA A 729      50.150  60.700  43.790  1.00  0.00           C
ATOM   2253  HB1 ALA A 729      49.380  61.500  43.860  1.00  0.00           H
ATOM   2254  HB2 ALA A 729      50.340  60.380  42.750  1.00  0.00           H
ATOM   2255  HB3 ALA A 729      51.030  61.280  44.140  1.00  0.00           H
ATOM   2256  C   ALA A 729      49.740  60.110  46.190  1.00  0.00           C
ATOM   2257  O   ALA A 729      50.700  60.520  46.890  1.00  0.00           O
ATOM   2258  N   LEU A 730      48.530  60.280  46.770  1.00  0.00           N
ATOM   2259  HN  LEU A 730      47.700  60.290  46.200  1.00  0.00           H
ATOM   2260  CA  LEU A 730      48.370  60.640  48.150  1.00  0.00           C
ATOM   2261  HA  LEU A 730      48.960  61.480  48.500  1.00  0.00           H
ATOM   2262  CB  LEU A 730      46.910  60.970  48.480  1.00  0.00           C
ATOM   2263  HB1 LEU A 730      46.240  60.130  48.170  1.00  0.00           H
ATOM   2264  HB2 LEU A 730      46.600  61.820  47.830  1.00  0.00           H
ATOM   2265  CG  LEU A 730      46.660  61.150  49.920  1.00  0.00           C
ATOM   2266  HG  LEU A 730      46.840  60.240  50.540  1.00  0.00           H
ATOM   2267  CD1 LEU A 730      47.440  62.310  50.640  1.00  0.00           C
ATOM   2268 HD11 LEU A 730      48.520  62.050  50.590  1.00  0.00           H
ATOM   2269 HD12 LEU A 730      47.150  62.280  51.700  1.00  0.00           H
ATOM   2270 HD13 LEU A 730      47.230  63.270  50.120  1.00  0.00           H
ATOM   2271  CD2 LEU A 730      45.140  61.220  50.120  1.00  0.00           C
ATOM   2272 HD21 LEU A 730      44.600  61.930  49.450  1.00  0.00           H
ATOM   2273 HD22 LEU A 730      44.770  61.470  51.140  1.00  0.00           H
ATOM   2274 HD23 LEU A 730      44.740  60.240  49.800  1.00  0.00           H
ATOM   2275  C   LEU A 730      48.930  59.540  49.100  1.00  0.00           C
ATOM   2276  O   LEU A 730      49.810  59.710  49.980  1.00  0.00           O
ATOM   2277  N   ILE A 731      48.550  58.260  48.780  1.00  0.00           N
ATOM   2278  HN  ILE A 731      48.010  58.120  47.970  1.00  0.00           H
ATOM   2279  CA  ILE A 731      49.030  57.040  49.400  1.00  0.00           C
ATOM   2280  HA  ILE A 731      48.810  57.100  50.450  1.00  0.00           H
ATOM   2281  CB  ILE A 731      48.270  55.810  49.020  1.00  0.00           C
ATOM   2282  HB  ILE A 731      48.570  55.420  48.020  1.00  0.00           H
ATOM   2283  CG2 ILE A 731      48.400  54.690  49.940  1.00  0.00           C
ATOM   2284 HG21 ILE A 731      47.570  53.960  49.990  1.00  0.00           H
ATOM   2285 HG22 ILE A 731      48.410  55.000  51.000  1.00  0.00           H
ATOM   2286 HG23 ILE A 731      49.340  54.110  49.830  1.00  0.00           H
ATOM   2287  CG1 ILE A 731      46.750  56.270  48.830  1.00  0.00           C
ATOM   2288 HG11 ILE A 731      46.270  55.330  48.490  1.00  0.00           H
ATOM   2289 HG12 ILE A 731      46.790  56.980  47.980  1.00  0.00           H
ATOM   2290  CD  ILE A 731      46.000  57.030  49.970  1.00  0.00           C
ATOM   2291  HD1 ILE A 731      44.900  56.920  50.010  1.00  0.00           H
ATOM   2292  HD2 ILE A 731      46.410  58.050  49.910  1.00  0.00           H
ATOM   2293  HD3 ILE A 731      46.460  56.510  50.850  1.00  0.00           H
ATOM   2294  C   ILE A 731      50.590  56.800  49.380  1.00  0.00           C
ATOM   2295  O   ILE A 731      51.130  56.370  50.430  1.00  0.00           O
ATOM   2296  N   CYS A 732      51.170  57.070  48.210  1.00  0.00           N
ATOM   2297  HN  CYS A 732      50.640  57.360  47.420  1.00  0.00           H
ATOM   2298  CA  CYS A 732      52.540  56.750  48.020  1.00  0.00           C
ATOM   2299  HA  CYS A 732      52.720  55.740  48.360  1.00  0.00           H
ATOM   2300  CB  CYS A 732      52.970  56.920  46.530  1.00  0.00           C
ATOM   2301  HB1 CYS A 732      54.000  56.490  46.450  1.00  0.00           H
ATOM   2302  HB2 CYS A 732      53.050  58.010  46.340  1.00  0.00           H
ATOM   2303  SG  CYS A 732      51.890  56.080  45.270  1.00  0.00           S
ATOM   2304  HG1 CYS A 732      52.190  54.840  45.650  1.00  0.00           H
ATOM   2305  C   CYS A 732      53.490  57.650  48.910  1.00  0.00           C
ATOM   2306  O   CYS A 732      54.260  57.090  49.650  1.00  0.00           O
ATOM   2307  N   ILE A 733      53.190  58.980  48.930  1.00  0.00           N
ATOM   2308  HN  ILE A 733      52.420  59.330  48.420  1.00  0.00           H
ATOM   2309  CA  ILE A 733      53.800  59.920  49.890  1.00  0.00           C
ATOM   2310  HA  ILE A 733      54.820  59.840  49.590  1.00  0.00           H
ATOM   2311  CB  ILE A 733      53.510  61.380  49.610  1.00  0.00           C
ATOM   2312  HB  ILE A 733      52.450  61.640  49.830  1.00  0.00           H
ATOM   2313  CG2 ILE A 733      54.300  62.350  50.500  1.00  0.00           C
ATOM   2314 HG21 ILE A 733      53.930  62.070  51.510  1.00  0.00           H
ATOM   2315 HG22 ILE A 733      53.920  63.360  50.220  1.00  0.00           H
ATOM   2316 HG23 ILE A 733      55.380  62.220  50.320  1.00  0.00           H
ATOM   2317  CG1 ILE A 733      53.690  61.800  48.090  1.00  0.00           C
ATOM   2318 HG11 ILE A 733      53.620  62.900  47.970  1.00  0.00           H
ATOM   2319 HG12 ILE A 733      52.770  61.350  47.640  1.00  0.00           H
ATOM   2320  CD  ILE A 733      54.850  61.250  47.270  1.00  0.00           C
ATOM   2321  HD1 ILE A 733      55.870  61.440  47.680  1.00  0.00           H
ATOM   2322  HD2 ILE A 733      54.850  61.600  46.220  1.00  0.00           H
ATOM   2323  HD3 ILE A 733      54.780  60.140  47.390  1.00  0.00           H
ATOM   2324  C   ILE A 733      53.560  59.500  51.330  1.00  0.00           C
ATOM   2325  O   ILE A 733      54.510  59.460  52.130  1.00  0.00           O
ATOM   2326  N   ILE A 734      52.330  59.140  51.730  1.00  0.00           N
ATOM   2327  HN  ILE A 734      51.530  59.410  51.210  1.00  0.00           H
ATOM   2328  CA  ILE A 734      51.900  58.650  53.070  1.00  0.00           C
ATOM   2329  HA  ILE A 734      52.210  59.350  53.840  1.00  0.00           H
ATOM   2330  CB  ILE A 734      50.420  58.370  53.200  1.00  0.00           C
ATOM   2331  HB  ILE A 734      50.060  57.630  52.470  1.00  0.00           H
ATOM   2332  CG2 ILE A 734      50.210  57.630  54.560  1.00  0.00           C
ATOM   2333 HG21 ILE A 734      50.410  56.560  54.400  1.00  0.00           H
ATOM   2334 HG22 ILE A 734      49.150  57.540  54.870  1.00  0.00           H
ATOM   2335 HG23 ILE A 734      50.860  58.150  55.290  1.00  0.00           H
ATOM   2336  CG1 ILE A 734      49.490  59.670  53.090  1.00  0.00           C
ATOM   2337 HG11 ILE A 734      49.960  60.380  52.370  1.00  0.00           H
ATOM   2338 HG12 ILE A 734      49.590  60.200  54.060  1.00  0.00           H
ATOM   2339  CD  ILE A 734      47.980  59.370  52.810  1.00  0.00           C
ATOM   2340  HD1 ILE A 734      47.500  58.690  53.550  1.00  0.00           H
ATOM   2341  HD2 ILE A 734      47.960  58.830  51.830  1.00  0.00           H
ATOM   2342  HD3 ILE A 734      47.380  60.300  52.650  1.00  0.00           H
ATOM   2343  C   ILE A 734      52.720  57.380  53.490  1.00  0.00           C
ATOM   2344  O   ILE A 734      53.330  57.390  54.520  1.00  0.00           O
ATOM   2345  N   PHE A 735      52.890  56.370  52.630  1.00  0.00           N
ATOM   2346  HN  PHE A 735      52.470  56.310  51.730  1.00  0.00           H
ATOM   2347  CA  PHE A 735      53.660  55.170  52.940  1.00  0.00           C
ATOM   2348  HA  PHE A 735      53.350  54.740  53.880  1.00  0.00           H
ATOM   2349  CB  PHE A 735      53.550  54.120  51.840  1.00  0.00           C
ATOM   2350  HB1 PHE A 735      54.420  53.440  51.920  1.00  0.00           H
ATOM   2351  HB2 PHE A 735      53.580  54.610  50.840  1.00  0.00           H
ATOM   2352  CG  PHE A 735      52.340  53.210  51.830  1.00  0.00           C
ATOM   2353  CD1 PHE A 735      51.050  53.590  52.300  1.00  0.00           C
ATOM   2354  HD1 PHE A 735      51.000  54.510  52.870  1.00  0.00           H
ATOM   2355  CE1 PHE A 735      49.960  52.700  52.250  1.00  0.00           C
ATOM   2356  HE1 PHE A 735      49.050  53.000  52.740  1.00  0.00           H
ATOM   2357  CZ  PHE A 735      50.130  51.440  51.620  1.00  0.00           C
ATOM   2358  HZ  PHE A 735      49.350  50.700  51.750  1.00  0.00           H
ATOM   2359  CD2 PHE A 735      52.430  52.030  51.030  1.00  0.00           C
ATOM   2360  HD2 PHE A 735      53.370  51.930  50.500  1.00  0.00           H
ATOM   2361  CE2 PHE A 735      51.360  51.170  50.890  1.00  0.00           C
ATOM   2362  HE2 PHE A 735      51.440  50.220  50.370  1.00  0.00           H
ATOM   2363  C   PHE A 735      55.180  55.440  53.230  1.00  0.00           C
ATOM   2364  O   PHE A 735      55.680  54.800  54.170  1.00  0.00           O
ATOM   2365  N   ILE A 736      55.850  56.280  52.470  1.00  0.00           N
ATOM   2366  HN  ILE A 736      55.260  56.660  51.770  1.00  0.00           H
ATOM   2367  CA  ILE A 736      57.150  56.900  52.690  1.00  0.00           C
ATOM   2368  HA  ILE A 736      57.830  56.060  52.630  1.00  0.00           H
ATOM   2369  CB  ILE A 736      57.600  57.820  51.540  1.00  0.00           C
ATOM   2370  HB  ILE A 736      56.740  58.480  51.330  1.00  0.00           H
ATOM   2371  CG2 ILE A 736      58.890  58.650  51.840  1.00  0.00           C
ATOM   2372 HG21 ILE A 736      59.210  59.020  50.840  1.00  0.00           H
ATOM   2373 HG22 ILE A 736      59.690  58.060  52.340  1.00  0.00           H
ATOM   2374 HG23 ILE A 736      58.560  59.500  52.480  1.00  0.00           H
ATOM   2375  CG1 ILE A 736      57.770  57.010  50.260  1.00  0.00           C
ATOM   2376 HG11 ILE A 736      56.950  56.280  50.130  1.00  0.00           H
ATOM   2377 HG12 ILE A 736      58.750  56.490  50.280  1.00  0.00           H
ATOM   2378  CD  ILE A 736      57.540  57.880  49.020  1.00  0.00           C
ATOM   2379  HD1 ILE A 736      57.280  57.310  48.100  1.00  0.00           H
ATOM   2380  HD2 ILE A 736      58.370  58.580  48.800  1.00  0.00           H
ATOM   2381  HD3 ILE A 736      56.720  58.590  49.280  1.00  0.00           H
ATOM   2382  C   ILE A 736      57.200  57.550  54.030  1.00  0.00           C
ATOM   2383  O   ILE A 736      58.080  57.290  54.860  1.00  0.00           O
ATOM   2384  N   TYR A 737      56.210  58.410  54.270  1.00  0.00           N
ATOM   2385  HN  TYR A 737      55.470  58.530  53.610  1.00  0.00           H
ATOM   2386  CA  TYR A 737      56.040  59.150  55.500  1.00  0.00           C
ATOM   2387  HA  TYR A 737      56.930  59.720  55.700  1.00  0.00           H
ATOM   2388  CB  TYR A 737      54.820  60.200  55.450  1.00  0.00           C
ATOM   2389  HB1 TYR A 737      53.910  59.590  55.270  1.00  0.00           H
ATOM   2390  HB2 TYR A 737      54.960  60.770  54.510  1.00  0.00           H
ATOM   2391  CG  TYR A 737      54.700  61.000  56.720  1.00  0.00           C
ATOM   2392  CD1 TYR A 737      53.930  60.550  57.790  1.00  0.00           C
ATOM   2393  HD1 TYR A 737      53.220  59.750  57.620  1.00  0.00           H
ATOM   2394  CE1 TYR A 737      54.030  61.260  58.980  1.00  0.00           C
ATOM   2395  HE1 TYR A 737      53.360  60.980  59.780  1.00  0.00           H
ATOM   2396  CZ  TYR A 737      54.810  62.390  59.160  1.00  0.00           C
ATOM   2397  OH  TYR A 737      54.860  63.070  60.360  1.00  0.00           O
ATOM   2398  HH  TYR A 737      54.700  62.450  61.090  1.00  0.00           H
ATOM   2399  CD2 TYR A 737      55.510  62.130  56.750  1.00  0.00           C
ATOM   2400  HD2 TYR A 737      56.010  62.450  55.840  1.00  0.00           H
ATOM   2401  CE2 TYR A 737      55.480  62.850  57.990  1.00  0.00           C
ATOM   2402  HE2 TYR A 737      56.080  63.730  58.110  1.00  0.00           H
ATOM   2403  C   TYR A 737      55.890  58.280  56.760  1.00  0.00           C
ATOM   2404  O   TYR A 737      56.670  58.440  57.720  1.00  0.00           O
ATOM   2405  N   GLU A 738      54.950  57.290  56.790  1.00  0.00           N
ATOM   2406  HN  GLU A 738      54.400  57.250  55.950  1.00  0.00           H
ATOM   2407  CA  GLU A 738      54.650  56.350  57.870  1.00  0.00           C
ATOM   2408  HA  GLU A 738      54.440  56.830  58.810  1.00  0.00           H
ATOM   2409  CB  GLU A 738      53.440  55.430  57.560  1.00  0.00           C
ATOM   2410  HB1 GLU A 738      53.290  54.710  58.390  1.00  0.00           H
ATOM   2411  HB2 GLU A 738      53.670  54.880  56.610  1.00  0.00           H
ATOM   2412  CG  GLU A 738      52.210  56.290  57.250  1.00  0.00           C
ATOM   2413  HG1 GLU A 738      51.600  55.990  56.380  1.00  0.00           H
ATOM   2414  HG2 GLU A 738      52.500  57.360  57.220  1.00  0.00           H
ATOM   2415  CD  GLU A 738      51.350  56.250  58.490  1.00  0.00           C
ATOM   2416  OE1 GLU A 738      50.670  55.190  58.670  1.00  0.00           O
ATOM   2417  OE2 GLU A 738      51.350  57.250  59.300  1.00  0.00           O
ATOM   2418  C   GLU A 738      55.860  55.490  58.160  1.00  0.00           C
ATOM   2419  O   GLU A 738      56.300  55.350  59.290  1.00  0.00           O
ATOM   2420  N   ALA A 739      56.530  55.020  57.130  1.00  0.00           N
ATOM   2421  HN  ALA A 739      56.220  55.070  56.190  1.00  0.00           H
ATOM   2422  CA  ALA A 739      57.870  54.360  57.360  1.00  0.00           C
ATOM   2423  HA  ALA A 739      57.650  53.460  57.900  1.00  0.00           H
ATOM   2424  CB  ALA A 739      58.510  54.030  55.990  1.00  0.00           C
ATOM   2425  HB1 ALA A 739      57.930  53.250  55.460  1.00  0.00           H
ATOM   2426  HB2 ALA A 739      59.590  53.810  56.020  1.00  0.00           H
ATOM   2427  HB3 ALA A 739      58.460  54.910  55.300  1.00  0.00           H
ATOM   2428  C   ALA A 739      58.890  55.190  58.180  1.00  0.00           C
ATOM   2429  O   ALA A 739      59.380  54.810  59.210  1.00  0.00           O
ATOM   2430  N   LEU A 740      59.150  56.440  57.770  1.00  0.00           N
ATOM   2431  HN  LEU A 740      58.770  56.780  56.910  1.00  0.00           H
ATOM   2432  CA  LEU A 740      60.120  57.350  58.260  1.00  0.00           C
ATOM   2433  HA  LEU A 740      61.060  56.830  58.370  1.00  0.00           H
ATOM   2434  CB  LEU A 740      60.190  58.560  57.230  1.00  0.00           C
ATOM   2435  HB1 LEU A 740      60.890  59.280  57.700  1.00  0.00           H
ATOM   2436  HB2 LEU A 740      59.220  59.090  57.190  1.00  0.00           H
ATOM   2437  CG  LEU A 740      60.860  58.200  55.850  1.00  0.00           C
ATOM   2438  HG  LEU A 740      60.190  57.470  55.350  1.00  0.00           H
ATOM   2439  CD1 LEU A 740      61.010  59.320  54.820  1.00  0.00           C
ATOM   2440 HD11 LEU A 740      59.980  59.700  54.660  1.00  0.00           H
ATOM   2441 HD12 LEU A 740      61.440  58.880  53.880  1.00  0.00           H
ATOM   2442 HD13 LEU A 740      61.630  60.150  55.190  1.00  0.00           H
ATOM   2443  CD2 LEU A 740      62.260  57.500  56.060  1.00  0.00           C
ATOM   2444 HD21 LEU A 740      62.830  57.490  55.110  1.00  0.00           H
ATOM   2445 HD22 LEU A 740      62.240  56.440  56.400  1.00  0.00           H
ATOM   2446 HD23 LEU A 740      62.830  58.020  56.870  1.00  0.00           H
ATOM   2447  C   LEU A 740      59.890  57.950  59.660  1.00  0.00           C
ATOM   2448  O   LEU A 740      60.820  58.050  60.470  1.00  0.00           O
ATOM   2449  N   GLU A 741      58.630  58.340  59.960  1.00  0.00           N
ATOM   2450  HN  GLU A 741      57.900  58.400  59.290  1.00  0.00           H
ATOM   2451  CA  GLU A 741      58.230  58.800  61.250  1.00  0.00           C
ATOM   2452  HA  GLU A 741      58.780  59.690  61.550  1.00  0.00           H
ATOM   2453  CB  GLU A 741      56.780  59.280  61.070  1.00  0.00           C
ATOM   2454  HB1 GLU A 741      56.190  58.380  60.800  1.00  0.00           H
ATOM   2455  HB2 GLU A 741      56.690  60.010  60.240  1.00  0.00           H
ATOM   2456  CG  GLU A 741      56.210  59.760  62.430  1.00  0.00           C
ATOM   2457  HG1 GLU A 741      56.880  60.550  62.840  1.00  0.00           H
ATOM   2458  HG2 GLU A 741      56.340  59.000  63.240  1.00  0.00           H
ATOM   2459  CD  GLU A 741      54.730  60.150  62.370  1.00  0.00           C
ATOM   2460  OE1 GLU A 741      53.840  59.250  62.390  1.00  0.00           O
ATOM   2461  OE2 GLU A 741      54.420  61.390  62.290  1.00  0.00           O
ATOM   2462  C   GLU A 741      58.240  57.700  62.230  1.00  0.00           C
ATOM   2463  O   GLU A 741      58.540  57.880  63.360  1.00  0.00           O
ATOM   2464  N   LYS A 742      57.930  56.440  61.800  1.00  0.00           N
ATOM   2465  HN  LYS A 742      57.450  56.250  60.950  1.00  0.00           H
ATOM   2466  CA  LYS A 742      58.080  55.280  62.670  1.00  0.00           C
ATOM   2467  HA  LYS A 742      57.540  55.510  63.570  1.00  0.00           H
ATOM   2468  CB  LYS A 742      57.390  54.040  62.110  1.00  0.00           C
ATOM   2469  HB1 LYS A 742      57.900  53.790  61.150  1.00  0.00           H
ATOM   2470  HB2 LYS A 742      56.370  54.310  61.750  1.00  0.00           H
ATOM   2471  CG  LYS A 742      57.350  52.830  63.070  1.00  0.00           C
ATOM   2472  HG1 LYS A 742      58.420  52.570  63.260  1.00  0.00           H
ATOM   2473  HG2 LYS A 742      56.980  51.970  62.470  1.00  0.00           H
ATOM   2474  CD  LYS A 742      56.770  53.130  64.440  1.00  0.00           C
ATOM   2475  HD1 LYS A 742      57.460  53.800  64.990  1.00  0.00           H
ATOM   2476  HD2 LYS A 742      56.940  52.130  64.890  1.00  0.00           H
ATOM   2477  CE  LYS A 742      55.320  53.570  64.420  1.00  0.00           C
ATOM   2478  HE1 LYS A 742      54.780  52.890  63.750  1.00  0.00           H
ATOM   2479  HE2 LYS A 742      55.170  54.590  64.010  1.00  0.00           H
ATOM   2480  NZ  LYS A 742      54.850  53.550  65.780  1.00  0.00           N
ATOM   2481  HZ1 LYS A 742      53.880  53.920  65.850  1.00  0.00           H
ATOM   2482  HZ2 LYS A 742      55.360  54.110  66.500  1.00  0.00           H
ATOM   2483  HZ3 LYS A 742      54.950  52.570  66.130  1.00  0.00           H
ATOM   2484  C   LYS A 742      59.510  54.900  63.120  1.00  0.00           C
ATOM   2485  O   LYS A 742      59.760  54.510  64.250  1.00  0.00           O
ATOM   2486  N   LEU A 743      60.620  55.110  62.300  1.00  0.00           N
ATOM   2487  HN  LEU A 743      60.430  55.410  61.360  1.00  0.00           H
ATOM   2488  CA  LEU A 743      61.980  55.000  62.740  1.00  0.00           C
ATOM   2489  HA  LEU A 743      62.080  54.020  63.180  1.00  0.00           H
ATOM   2490  CB  LEU A 743      62.850  55.250  61.440  1.00  0.00           C
ATOM   2491  HB1 LEU A 743      62.590  56.270  61.110  1.00  0.00           H
ATOM   2492  HB2 LEU A 743      62.520  54.430  60.770  1.00  0.00           H
ATOM   2493  CG  LEU A 743      64.370  55.180  61.750  1.00  0.00           C
ATOM   2494  HG  LEU A 743      64.610  55.820  62.620  1.00  0.00           H
ATOM   2495  CD1 LEU A 743      64.790  53.730  62.070  1.00  0.00           C
ATOM   2496 HD11 LEU A 743      64.210  53.390  62.950  1.00  0.00           H
ATOM   2497 HD12 LEU A 743      65.880  53.520  62.190  1.00  0.00           H
ATOM   2498 HD13 LEU A 743      64.440  52.990  61.320  1.00  0.00           H
ATOM   2499  CD2 LEU A 743      65.200  55.700  60.550  1.00  0.00           C
ATOM   2500 HD21 LEU A 743      66.290  55.800  60.760  1.00  0.00           H
ATOM   2501 HD22 LEU A 743      64.920  56.690  60.110  1.00  0.00           H
ATOM   2502 HD23 LEU A 743      65.140  54.860  59.830  1.00  0.00           H
ATOM   2503  C   LEU A 743      62.340  56.100  63.760  1.00  0.00           C
ATOM   2504  O   LEU A 743      63.120  55.870  64.660  1.00  0.00           O
ATOM   2505  N   PHE A 744      61.800  57.340  63.520  1.00  0.00           N
ATOM   2506  HN  PHE A 744      61.390  57.420  62.620  1.00  0.00           H
ATOM   2507  CA  PHE A 744      61.690  58.430  64.510  1.00  0.00           C
ATOM   2508  HA  PHE A 744      62.730  58.450  64.810  1.00  0.00           H
ATOM   2509  CB  PHE A 744      61.320  59.760  63.710  1.00  0.00           C
ATOM   2510  HB1 PHE A 744      60.570  59.520  62.930  1.00  0.00           H
ATOM   2511  HB2 PHE A 744      62.220  60.070  63.140  1.00  0.00           H
ATOM   2512  CG  PHE A 744      60.920  60.900  64.600  1.00  0.00           C
ATOM   2513  CD1 PHE A 744      61.750  61.900  65.030  1.00  0.00           C
ATOM   2514  HD1 PHE A 744      62.730  62.000  64.600  1.00  0.00           H
ATOM   2515  CE1 PHE A 744      61.360  62.730  66.080  1.00  0.00           C
ATOM   2516  HE1 PHE A 744      62.140  63.400  66.390  1.00  0.00           H
ATOM   2517  CZ  PHE A 744      60.030  62.760  66.520  1.00  0.00           C
ATOM   2518  HZ  PHE A 744      59.760  63.450  67.290  1.00  0.00           H
ATOM   2519  CD2 PHE A 744      59.610  60.890  65.020  1.00  0.00           C
ATOM   2520  HD2 PHE A 744      58.910  60.170  64.620  1.00  0.00           H
ATOM   2521  CE2 PHE A 744      59.140  61.880  65.950  1.00  0.00           C
ATOM   2522  HE2 PHE A 744      58.080  61.880  66.200  1.00  0.00           H
ATOM   2523  C   PHE A 744      61.040  58.100  65.820  1.00  0.00           C
ATOM   2524  O   PHE A 744      61.700  58.110  66.820  1.00  0.00           O
ATOM   2525  N   ASP A 745      59.780  57.500  65.870  1.00  0.00           N
ATOM   2526  HN  ASP A 745      59.240  57.530  65.030  1.00  0.00           H
ATOM   2527  CA  ASP A 745      59.070  57.030  67.060  1.00  0.00           C
ATOM   2528  HA  ASP A 745      58.890  57.860  67.730  1.00  0.00           H
ATOM   2529  CB  ASP A 745      57.690  56.390  66.610  1.00  0.00           C
ATOM   2530  HB1 ASP A 745      57.920  55.570  65.910  1.00  0.00           H
ATOM   2531  HB2 ASP A 745      57.010  57.050  66.030  1.00  0.00           H
ATOM   2532  CG  ASP A 745      56.830  55.890  67.720  1.00  0.00           C
ATOM   2533  OD1 ASP A 745      56.120  54.870  67.570  1.00  0.00           O
ATOM   2534  OD2 ASP A 745      56.640  56.680  68.700  1.00  0.00           O
ATOM   2535  C   ASP A 745      59.870  56.010  67.900  1.00  0.00           C
ATOM   2536  O   ASP A 745      59.980  56.110  69.160  1.00  0.00           O
ATOM   2537  N   LEU A 746      60.600  55.070  67.320  1.00  0.00           N
ATOM   2538  HN  LEU A 746      60.490  54.930  66.340  1.00  0.00           H
ATOM   2539  CA  LEU A 746      61.520  54.120  67.960  1.00  0.00           C
ATOM   2540  HA  LEU A 746      60.980  53.590  68.740  1.00  0.00           H
ATOM   2541  CB  LEU A 746      61.990  53.190  66.810  1.00  0.00           C
ATOM   2542  HB1 LEU A 746      62.730  53.740  66.200  1.00  0.00           H
ATOM   2543  HB2 LEU A 746      61.140  53.030  66.110  1.00  0.00           H
ATOM   2544  CG  LEU A 746      62.580  51.890  67.220  1.00  0.00           C
ATOM   2545  HG  LEU A 746      63.210  52.130  68.110  1.00  0.00           H
ATOM   2546  CD1 LEU A 746      61.600  50.900  67.760  1.00  0.00           C
ATOM   2547 HD11 LEU A 746      60.580  50.950  67.320  1.00  0.00           H
ATOM   2548 HD12 LEU A 746      61.540  50.990  68.860  1.00  0.00           H
ATOM   2549 HD13 LEU A 746      61.920  49.860  67.560  1.00  0.00           H
ATOM   2550  CD2 LEU A 746      63.500  51.240  66.220  1.00  0.00           C
ATOM   2551 HD21 LEU A 746      64.440  51.830  66.110  1.00  0.00           H
ATOM   2552 HD22 LEU A 746      62.990  51.010  65.260  1.00  0.00           H
ATOM   2553 HD23 LEU A 746      63.860  50.240  66.540  1.00  0.00           H
ATOM   2554  C   LEU A 746      62.680  54.890  68.720  1.00  0.00           C
ATOM   2555  O   LEU A 746      63.160  54.360  69.750  1.00  0.00           O
ATOM   2556  N   GLY A 747      63.070  55.980  68.140  1.00  0.00           N
ATOM   2557  HN  GLY A 747      62.500  56.240  67.380  1.00  0.00           H
ATOM   2558  CA  GLY A 747      64.060  56.990  68.690  1.00  0.00           C
ATOM   2559  HA1 GLY A 747      64.120  57.840  68.040  1.00  0.00           H
ATOM   2560  HA2 GLY A 747      65.000  56.490  68.830  1.00  0.00           H
ATOM   2561  C   GLY A 747      63.670  57.520  70.020  1.00  0.00           C
ATOM   2562  O   GLY A 747      64.510  57.860  70.860  1.00  0.00           O
ATOM   2563  N   GLU A 748      62.340  57.640  70.340  1.00  0.00           N
ATOM   2564  HN  GLU A 748      61.660  57.470  69.640  1.00  0.00           H
ATOM   2565  CA  GLU A 748      61.850  58.150  71.600  1.00  0.00           C
ATOM   2566  HA  GLU A 748      62.470  58.880  72.100  1.00  0.00           H
ATOM   2567  CB  GLU A 748      60.470  58.810  71.270  1.00  0.00           C
ATOM   2568  HB1 GLU A 748      60.010  59.110  72.240  1.00  0.00           H
ATOM   2569  HB2 GLU A 748      59.880  57.970  70.840  1.00  0.00           H
ATOM   2570  CG  GLU A 748      60.600  60.060  70.330  1.00  0.00           C
ATOM   2571  HG1 GLU A 748      60.850  59.790  69.280  1.00  0.00           H
ATOM   2572  HG2 GLU A 748      61.400  60.740  70.670  1.00  0.00           H
ATOM   2573  CD  GLU A 748      59.280  60.800  70.480  1.00  0.00           C
ATOM   2574  OE1 GLU A 748      59.420  61.920  71.030  1.00  0.00           O
ATOM   2575  OE2 GLU A 748      58.200  60.380  70.020  1.00  0.00           O
ATOM   2576  C   GLU A 748      61.670  57.070  72.590  1.00  0.00           C
ATOM   2577  O   GLU A 748      61.480  57.320  73.770  1.00  0.00           O
ATOM   2578  N   THR A 749      61.770  55.740  72.210  1.00  0.00           N
ATOM   2579  HN  THR A 749      61.910  55.550  71.240  1.00  0.00           H
ATOM   2580  CA  THR A 749      61.590  54.540  73.110  1.00  0.00           C
ATOM   2581  HA  THR A 749      60.950  54.760  73.960  1.00  0.00           H
ATOM   2582  CB  THR A 749      60.900  53.290  72.460  1.00  0.00           C
ATOM   2583  HB  THR A 749      61.560  52.720  71.770  1.00  0.00           H
ATOM   2584  OG1 THR A 749      59.810  53.870  71.790  1.00  0.00           O
ATOM   2585  HG1 THR A 749      59.280  54.420  72.380  1.00  0.00           H
ATOM   2586  CG2 THR A 749      60.280  52.390  73.510  1.00  0.00           C
ATOM   2587 HG21 THR A 749      59.580  52.920  74.190  1.00  0.00           H
ATOM   2588 HG22 THR A 749      61.110  52.060  74.170  1.00  0.00           H
ATOM   2589 HG23 THR A 749      59.710  51.510  73.150  1.00  0.00           H
ATOM   2590  C   THR A 749      62.980  54.060  73.540  1.00  0.00           C
ATOM   2591  O   THR A 749      63.090  53.520  74.660  1.00  0.00           O
ATOM   2592  N   TYR A 750      64.040  54.230  72.710  1.00  0.00           N
ATOM   2593  HN  TYR A 750      63.890  54.640  71.810  1.00  0.00           H
ATOM   2594  CA  TYR A 750      65.380  53.630  72.850  1.00  0.00           C
ATOM   2595  HA  TYR A 750      65.450  53.290  73.870  1.00  0.00           H
ATOM   2596  CB  TYR A 750      65.600  52.590  71.780  1.00  0.00           C
ATOM   2597  HB1 TYR A 750      66.620  52.150  71.700  1.00  0.00           H
ATOM   2598  HB2 TYR A 750      65.430  53.040  70.770  1.00  0.00           H
ATOM   2599  CG  TYR A 750      64.670  51.430  71.940  1.00  0.00           C
ATOM   2600  CD1 TYR A 750      64.890  50.550  73.070  1.00  0.00           C
ATOM   2601  HD1 TYR A 750      65.760  50.700  73.680  1.00  0.00           H
ATOM   2602  CE1 TYR A 750      64.010  49.570  73.370  1.00  0.00           C
ATOM   2603  HE1 TYR A 750      64.130  49.000  74.280  1.00  0.00           H
ATOM   2604  CZ  TYR A 750      62.880  49.320  72.570  1.00  0.00           C
ATOM   2605  OH  TYR A 750      61.900  48.510  73.020  1.00  0.00           O
ATOM   2606  HH  TYR A 750      61.160  48.530  72.410  1.00  0.00           H
ATOM   2607  CD2 TYR A 750      63.680  51.070  71.050  1.00  0.00           C
ATOM   2608  HD2 TYR A 750      63.470  51.730  70.230  1.00  0.00           H
ATOM   2609  CE2 TYR A 750      62.770  50.030  71.330  1.00  0.00           C
ATOM   2610  HE2 TYR A 750      61.900  49.960  70.700  1.00  0.00           H
ATOM   2611  C   TYR A 750      66.420  54.780  72.850  1.00  0.00           C
ATOM   2612  O   TYR A 750      66.240  55.800  72.240  1.00  0.00           O
ATOM   2613  N   ALA A 751      67.620  54.560  73.440  1.00  0.00           N
ATOM   2614  HN  ALA A 751      67.700  53.840  74.120  1.00  0.00           H
ATOM   2615  CA  ALA A 751      68.670  55.490  73.470  1.00  0.00           C
ATOM   2616  HA  ALA A 751      68.280  56.490  73.300  1.00  0.00           H
ATOM   2617  CB  ALA A 751      69.160  55.480  74.960  1.00  0.00           C
ATOM   2618  HB1 ALA A 751      68.290  55.460  75.650  1.00  0.00           H
ATOM   2619  HB2 ALA A 751      69.930  56.250  75.190  1.00  0.00           H
ATOM   2620  HB3 ALA A 751      69.640  54.480  75.100  1.00  0.00           H
ATOM   2621  C   ALA A 751      69.900  55.120  72.580  1.00  0.00           C
ATOM   2622  O   ALA A 751      70.210  53.950  72.490  1.00  0.00           O
ATOM   2623  N   PHE A 752      70.590  56.050  71.940  1.00  0.00           N
ATOM   2624  HN  PHE A 752      70.410  57.020  72.120  1.00  0.00           H
ATOM   2625  CA  PHE A 752      71.820  55.750  71.230  1.00  0.00           C
ATOM   2626  HA  PHE A 752      71.630  54.950  70.520  1.00  0.00           H
ATOM   2627  CB  PHE A 752      72.240  56.910  70.320  1.00  0.00           C
ATOM   2628  HB1 PHE A 752      73.320  56.870  70.080  1.00  0.00           H
ATOM   2629  HB2 PHE A 752      72.010  57.870  70.840  1.00  0.00           H
ATOM   2630  CG  PHE A 752      71.510  56.910  68.970  1.00  0.00           C
ATOM   2631  CD1 PHE A 752      71.850  55.910  68.000  1.00  0.00           C
ATOM   2632  HD1 PHE A 752      72.570  55.150  68.260  1.00  0.00           H
ATOM   2633  CE1 PHE A 752      71.160  55.960  66.780  1.00  0.00           C
ATOM   2634  HE1 PHE A 752      71.210  55.090  66.150  1.00  0.00           H
ATOM   2635  CZ  PHE A 752      70.290  56.980  66.390  1.00  0.00           C
ATOM   2636  HZ  PHE A 752      69.770  56.980  65.440  1.00  0.00           H
ATOM   2637  CD2 PHE A 752      70.680  57.990  68.530  1.00  0.00           C
ATOM   2638  HD2 PHE A 752      70.440  58.780  69.220  1.00  0.00           H
ATOM   2639  CE2 PHE A 752      70.030  57.980  67.340  1.00  0.00           C
ATOM   2640  HE2 PHE A 752      69.290  58.740  67.130  1.00  0.00           H
ATOM   2641  C   PHE A 752      73.030  55.330  72.160  1.00  0.00           C
ATOM   2642  O   PHE A 752      73.040  55.710  73.400  1.00  0.00           O
ATOM   2643  N   PRO A 822      73.980  54.540  71.760  1.00  0.00           N
ATOM   2644  CD  PRO A 822      75.170  54.460  72.690  1.00  0.00           C
ATOM   2645  HD1 PRO A 822      74.770  53.790  73.490  1.00  0.00           H
ATOM   2646  HD2 PRO A 822      75.400  55.380  73.280  1.00  0.00           H
ATOM   2647  CA  PRO A 822      74.110  53.780  70.510  1.00  0.00           C
ATOM   2648  HA  PRO A 822      73.810  54.450  69.710  1.00  0.00           H
ATOM   2649  CB  PRO A 822      75.590  53.550  70.400  1.00  0.00           C
ATOM   2650  HB1 PRO A 822      76.030  54.310  69.710  1.00  0.00           H
ATOM   2651  HB2 PRO A 822      75.820  52.520  70.050  1.00  0.00           H
ATOM   2652  CG  PRO A 822      76.210  53.810  71.770  1.00  0.00           C
ATOM   2653  HG1 PRO A 822      76.840  53.050  72.280  1.00  0.00           H
ATOM   2654  HG2 PRO A 822      76.990  54.570  71.510  1.00  0.00           H
ATOM   2655  C   PRO A 822      73.190  52.510  70.520  1.00  0.00           C
ATOM   2656  O   PRO A 822      72.310  52.470  69.660  1.00  0.00           O
ATOM   2657  N   ASP A 823      73.530  51.530  71.380  1.00  0.00           N
ATOM   2658  HN  ASP A 823      74.320  51.640  71.990  1.00  0.00           H
ATOM   2659  CA  ASP A 823      72.810  50.340  71.660  1.00  0.00           C
ATOM   2660  HA  ASP A 823      73.560  49.560  71.740  1.00  0.00           H
ATOM   2661  CB  ASP A 823      72.330  50.560  73.080  1.00  0.00           C
ATOM   2662  HB1 ASP A 823      71.650  49.780  73.490  1.00  0.00           H
ATOM   2663  HB2 ASP A 823      71.620  51.420  73.200  1.00  0.00           H
ATOM   2664  CG  ASP A 823      73.430  50.800  74.050  1.00  0.00           C
ATOM   2665  OD1 ASP A 823      73.320  51.650  74.940  1.00  0.00           O
ATOM   2666  OD2 ASP A 823      74.500  50.130  73.930  1.00  0.00           O
ATOM   2667  C   ASP A 823      71.900  49.750  70.640  1.00  0.00           C
ATOM   2668  O   ASP A 823      72.240  49.530  69.500  1.00  0.00           O
ATOM   2669  N   VAL A 824      70.670  49.440  71.090  1.00  0.00           N
ATOM   2670  HN  VAL A 824      70.310  49.680  71.980  1.00  0.00           H
ATOM   2671  CA  VAL A 824      69.710  48.820  70.250  1.00  0.00           C
ATOM   2672  HA  VAL A 824      69.970  47.810  69.980  1.00  0.00           H
ATOM   2673  CB  VAL A 824      68.360  48.620  70.910  1.00  0.00           C
ATOM   2674  HB  VAL A 824      67.800  49.560  71.110  1.00  0.00           H
ATOM   2675  CG1 VAL A 824      67.380  47.670  70.170  1.00  0.00           C
ATOM   2676 HG11 VAL A 824      67.390  47.820  69.070  1.00  0.00           H
ATOM   2677 HG12 VAL A 824      66.330  47.780  70.490  1.00  0.00           H
ATOM   2678 HG13 VAL A 824      67.730  46.630  70.370  1.00  0.00           H
ATOM   2679  CG2 VAL A 824      68.700  47.890  72.160  1.00  0.00           C
ATOM   2680 HG21 VAL A 824      69.360  47.000  72.070  1.00  0.00           H
ATOM   2681 HG22 VAL A 824      67.780  47.390  72.550  1.00  0.00           H
ATOM   2682 HG23 VAL A 824      69.130  48.560  72.930  1.00  0.00           H
ATOM   2683  C   VAL A 824      69.380  49.660  69.020  1.00  0.00           C
ATOM   2684  O   VAL A 824      69.240  49.230  67.880  1.00  0.00           O
ATOM   2685  N   LEU A 825      69.220  50.950  69.310  1.00  0.00           N
ATOM   2686  HN  LEU A 825      69.310  51.270  70.240  1.00  0.00           H
ATOM   2687  CA  LEU A 825      68.620  51.880  68.440  1.00  0.00           C
ATOM   2688  HA  LEU A 825      67.750  51.360  68.050  1.00  0.00           H
ATOM   2689  CB  LEU A 825      68.380  53.220  69.170  1.00  0.00           C
ATOM   2690  HB1 LEU A 825      69.380  53.590  69.510  1.00  0.00           H
ATOM   2691  HB2 LEU A 825      67.750  52.980  70.040  1.00  0.00           H
ATOM   2692  CG  LEU A 825      67.700  54.310  68.330  1.00  0.00           C
ATOM   2693  HG  LEU A 825      68.250  54.570  67.390  1.00  0.00           H
ATOM   2694  CD1 LEU A 825      66.320  53.800  67.890  1.00  0.00           C
ATOM   2695 HD11 LEU A 825      65.850  54.480  67.150  1.00  0.00           H
ATOM   2696 HD12 LEU A 825      65.620  53.660  68.730  1.00  0.00           H
ATOM   2697 HD13 LEU A 825      66.240  52.800  67.410  1.00  0.00           H
ATOM   2698  CD2 LEU A 825      67.530  55.700  69.050  1.00  0.00           C
ATOM   2699 HD21 LEU A 825      68.460  56.060  69.550  1.00  0.00           H
ATOM   2700 HD22 LEU A 825      66.680  55.720  69.750  1.00  0.00           H
ATOM   2701 HD23 LEU A 825      67.280  56.460  68.270  1.00  0.00           H
ATOM   2702  C   LEU A 825      69.450  52.060  67.160  1.00  0.00           C
ATOM   2703  O   LEU A 825      68.980  52.150  66.020  1.00  0.00           O
ATOM   2704  N   PHE A 826      70.810  51.980  67.240  1.00  0.00           N
ATOM   2705  HN  PHE A 826      71.190  51.810  68.150  1.00  0.00           H
ATOM   2706  CA  PHE A 826      71.700  52.090  66.170  1.00  0.00           C
ATOM   2707  HA  PHE A 826      71.430  52.970  65.600  1.00  0.00           H
ATOM   2708  CB  PHE A 826      73.100  52.250  66.820  1.00  0.00           C
ATOM   2709  HB1 PHE A 826      73.370  51.390  67.480  1.00  0.00           H
ATOM   2710  HB2 PHE A 826      73.060  53.160  67.450  1.00  0.00           H
ATOM   2711  CG  PHE A 826      74.300  52.380  65.890  1.00  0.00           C
ATOM   2712  CD1 PHE A 826      75.000  51.210  65.520  1.00  0.00           C
ATOM   2713  HD1 PHE A 826      74.760  50.210  65.850  1.00  0.00           H
ATOM   2714  CE1 PHE A 826      76.250  51.380  64.930  1.00  0.00           C
ATOM   2715  HE1 PHE A 826      76.860  50.550  64.630  1.00  0.00           H
ATOM   2716  CZ  PHE A 826      76.670  52.620  64.580  1.00  0.00           C
ATOM   2717  HZ  PHE A 826      77.620  52.740  64.070  1.00  0.00           H
ATOM   2718  CD2 PHE A 826      74.680  53.580  65.370  1.00  0.00           C
ATOM   2719  HD2 PHE A 826      74.080  54.440  65.660  1.00  0.00           H
ATOM   2720  CE2 PHE A 826      75.920  53.750  64.810  1.00  0.00           C
ATOM   2721  HE2 PHE A 826      76.130  54.700  64.350  1.00  0.00           H
ATOM   2722  C   PHE A 826      71.610  50.910  65.120  1.00  0.00           C
ATOM   2723  O   PHE A 826      71.750  51.060  63.910  1.00  0.00           O
ATOM   2724  N   TRP A 827      71.450  49.620  65.600  1.00  0.00           N
ATOM   2725  HN  TRP A 827      71.580  49.370  66.550  1.00  0.00           H
ATOM   2726  CA  TRP A 827      71.300  48.520  64.770  1.00  0.00           C
ATOM   2727  HA  TRP A 827      72.050  48.630  64.010  1.00  0.00           H
ATOM   2728  CB  TRP A 827      71.530  47.200  65.620  1.00  0.00           C
ATOM   2729  HB1 TRP A 827      71.080  46.320  65.130  1.00  0.00           H
ATOM   2730  HB2 TRP A 827      70.980  47.410  66.570  1.00  0.00           H
ATOM   2731  CG  TRP A 827      72.940  46.860  65.790  1.00  0.00           C
ATOM   2732  CD1 TRP A 827      73.640  47.400  66.800  1.00  0.00           C
ATOM   2733  HD1 TRP A 827      73.090  47.640  67.690  1.00  0.00           H
ATOM   2734  NE1 TRP A 827      74.970  47.490  66.520  1.00  0.00           N
ATOM   2735  HE1 TRP A 827      75.650  47.960  67.070  1.00  0.00           H
ATOM   2736  CE2 TRP A 827      75.070  47.000  65.230  1.00  0.00           C
ATOM   2737  CD2 TRP A 827      73.800  46.520  64.770  1.00  0.00           C
ATOM   2738  CE3 TRP A 827      73.650  46.070  63.430  1.00  0.00           C
ATOM   2739  HE3 TRP A 827      72.710  45.880  62.940  1.00  0.00           H
ATOM   2740  CZ3 TRP A 827      74.830  45.870  62.710  1.00  0.00           C
ATOM   2741  HZ3 TRP A 827      74.840  45.650  61.660  1.00  0.00           H
ATOM   2742  CZ2 TRP A 827      76.230  46.860  64.460  1.00  0.00           C
ATOM   2743  HZ2 TRP A 827      77.180  46.740  64.940  1.00  0.00           H
ATOM   2744  CH2 TRP A 827      76.060  46.290  63.220  1.00  0.00           C
ATOM   2745  HH2 TRP A 827      76.890  46.230  62.540  1.00  0.00           H
ATOM   2746  C   TRP A 827      69.950  48.540  64.040  1.00  0.00           C
ATOM   2747  O   TRP A 827      69.850  48.070  62.900  1.00  0.00           O
ATOM   2748  N   CYS A 828      68.890  48.980  64.680  1.00  0.00           N
ATOM   2749  HN  CYS A 828      68.950  49.100  65.670  1.00  0.00           H
ATOM   2750  CA  CYS A 828      67.620  49.240  64.060  1.00  0.00           C
ATOM   2751  HA  CYS A 828      67.290  48.310  63.640  1.00  0.00           H
ATOM   2752  CB  CYS A 828      66.600  49.730  65.000  1.00  0.00           C
ATOM   2753  HB1 CYS A 828      65.610  49.770  64.490  1.00  0.00           H
ATOM   2754  HB2 CYS A 828      66.800  50.740  65.420  1.00  0.00           H
ATOM   2755  SG  CYS A 828      66.410  48.700  66.400  1.00  0.00           S
ATOM   2756  HG1 CYS A 828      67.670  48.690  66.790  1.00  0.00           H
ATOM   2757  C   CYS A 828      67.720  50.250  62.890  1.00  0.00           C
ATOM   2758  O   CYS A 828      67.100  50.080  61.840  1.00  0.00           O
ATOM   2759  N   VAL A 829      68.520  51.290  63.080  1.00  0.00           N
ATOM   2760  HN  VAL A 829      68.880  51.470  63.990  1.00  0.00           H
ATOM   2761  CA  VAL A 829      68.850  52.240  62.050  1.00  0.00           C
ATOM   2762  HA  VAL A 829      67.920  52.570  61.610  1.00  0.00           H
ATOM   2763  CB  VAL A 829      69.700  53.400  62.510  1.00  0.00           C
ATOM   2764  HB  VAL A 829      70.610  53.070  63.040  1.00  0.00           H
ATOM   2765  CG1 VAL A 829      70.130  54.350  61.330  1.00  0.00           C
ATOM   2766 HG11 VAL A 829      70.790  53.900  60.540  1.00  0.00           H
ATOM   2767 HG12 VAL A 829      70.550  55.310  61.720  1.00  0.00           H
ATOM   2768 HG13 VAL A 829      69.160  54.680  60.900  1.00  0.00           H
ATOM   2769  CG2 VAL A 829      68.820  54.290  63.470  1.00  0.00           C
ATOM   2770 HG21 VAL A 829      69.300  55.200  63.880  1.00  0.00           H
ATOM   2771 HG22 VAL A 829      68.460  53.750  64.370  1.00  0.00           H
ATOM   2772 HG23 VAL A 829      67.910  54.560  62.880  1.00  0.00           H
ATOM   2773  C   VAL A 829      69.480  51.500  60.820  1.00  0.00           C
ATOM   2774  O   VAL A 829      69.060  51.540  59.680  1.00  0.00           O
ATOM   2775  N   ILE A 830      70.540  50.630  61.080  1.00  0.00           N
ATOM   2776  HN  ILE A 830      70.860  50.450  62.010  1.00  0.00           H
ATOM   2777  CA  ILE A 830      71.290  49.840  60.080  1.00  0.00           C
ATOM   2778  HA  ILE A 830      71.600  50.560  59.340  1.00  0.00           H
ATOM   2779  CB  ILE A 830      72.540  49.140  60.690  1.00  0.00           C
ATOM   2780  HB  ILE A 830      72.270  48.580  61.610  1.00  0.00           H
ATOM   2781  CG2 ILE A 830      73.150  48.250  59.600  1.00  0.00           C
ATOM   2782 HG21 ILE A 830      72.400  47.490  59.310  1.00  0.00           H
ATOM   2783 HG22 ILE A 830      74.010  47.650  59.980  1.00  0.00           H
ATOM   2784 HG23 ILE A 830      73.460  48.740  58.660  1.00  0.00           H
ATOM   2785  CG1 ILE A 830      73.560  50.190  61.170  1.00  0.00           C
ATOM   2786 HG11 ILE A 830      72.930  50.900  61.760  1.00  0.00           H
ATOM   2787 HG12 ILE A 830      74.020  50.700  60.300  1.00  0.00           H
ATOM   2788  CD  ILE A 830      74.600  49.630  62.100  1.00  0.00           C
ATOM   2789  HD1 ILE A 830      75.230  50.470  62.460  1.00  0.00           H
ATOM   2790  HD2 ILE A 830      75.330  48.840  61.840  1.00  0.00           H
ATOM   2791  HD3 ILE A 830      74.000  49.360  62.990  1.00  0.00           H
ATOM   2792  C   ILE A 830      70.370  48.920  59.280  1.00  0.00           C
ATOM   2793  O   ILE A 830      70.400  48.800  58.050  1.00  0.00           O
ATOM   2794  N   LEU A 831      69.630  48.130  60.010  1.00  0.00           N
ATOM   2795  HN  LEU A 831      69.690  48.170  61.000  1.00  0.00           H
ATOM   2796  CA  LEU A 831      68.700  47.170  59.610  1.00  0.00           C
ATOM   2797  HA  LEU A 831      69.170  46.340  59.080  1.00  0.00           H
ATOM   2798  CB  LEU A 831      68.200  46.500  60.910  1.00  0.00           C
ATOM   2799  HB1 LEU A 831      67.870  47.220  61.680  1.00  0.00           H
ATOM   2800  HB2 LEU A 831      69.100  45.960  61.280  1.00  0.00           H
ATOM   2801  CG  LEU A 831      67.120  45.400  60.680  1.00  0.00           C
ATOM   2802  HG  LEU A 831      66.250  45.840  60.160  1.00  0.00           H
ATOM   2803  CD1 LEU A 831      67.710  44.280  59.760  1.00  0.00           C
ATOM   2804 HD11 LEU A 831      67.870  44.630  58.730  1.00  0.00           H
ATOM   2805 HD12 LEU A 831      66.940  43.480  59.690  1.00  0.00           H
ATOM   2806 HD13 LEU A 831      68.610  43.880  60.280  1.00  0.00           H
ATOM   2807  CD2 LEU A 831      66.660  44.770  62.040  1.00  0.00           C
ATOM   2808 HD21 LEU A 831      65.930  43.990  61.740  1.00  0.00           H
ATOM   2809 HD22 LEU A 831      66.110  45.440  62.720  1.00  0.00           H
ATOM   2810 HD23 LEU A 831      67.560  44.360  62.540  1.00  0.00           H
ATOM   2811  C   LEU A 831      67.560  47.640  58.700  1.00  0.00           C
ATOM   2812  O   LEU A 831      67.030  46.980  57.820  1.00  0.00           O
ATOM   2813  N   PHE A 832      67.040  48.850  58.940  1.00  0.00           N
ATOM   2814  HN  PHE A 832      67.200  49.290  59.820  1.00  0.00           H
ATOM   2815  CA  PHE A 832      66.020  49.600  58.160  1.00  0.00           C
ATOM   2816  HA  PHE A 832      65.200  48.920  57.960  1.00  0.00           H
ATOM   2817  CB  PHE A 832      65.540  50.820  58.940  1.00  0.00           C
ATOM   2818  HB1 PHE A 832      66.510  51.320  59.150  1.00  0.00           H
ATOM   2819  HB2 PHE A 832      65.020  50.650  59.910  1.00  0.00           H
ATOM   2820  CG  PHE A 832      64.620  51.780  58.200  1.00  0.00           C
ATOM   2821  CD1 PHE A 832      65.030  53.090  57.770  1.00  0.00           C
ATOM   2822  HD1 PHE A 832      66.000  53.390  58.130  1.00  0.00           H
ATOM   2823  CE1 PHE A 832      64.150  53.970  57.080  1.00  0.00           C
ATOM   2824  HE1 PHE A 832      64.410  55.010  56.980  1.00  0.00           H
ATOM   2825  CZ  PHE A 832      62.810  53.500  56.830  1.00  0.00           C
ATOM   2826  HZ  PHE A 832      62.140  54.120  56.260  1.00  0.00           H
ATOM   2827  CD2 PHE A 832      63.380  51.320  57.790  1.00  0.00           C
ATOM   2828  HD2 PHE A 832      63.030  50.390  58.230  1.00  0.00           H
ATOM   2829  CE2 PHE A 832      62.470  52.220  57.210  1.00  0.00           C
ATOM   2830  HE2 PHE A 832      61.510  51.750  57.140  1.00  0.00           H
ATOM   2831  C   PHE A 832      66.580  49.910  56.770  1.00  0.00           C
ATOM   2832  O   PHE A 832      66.090  49.440  55.710  1.00  0.00           O
ATOM   2833  N   PHE A 833      67.670  50.690  56.690  1.00  0.00           N
ATOM   2834  HN  PHE A 833      68.070  51.020  57.550  1.00  0.00           H
ATOM   2835  CA  PHE A 833      68.390  51.090  55.480  1.00  0.00           C
ATOM   2836  HA  PHE A 833      67.750  51.500  54.720  1.00  0.00           H
ATOM   2837  CB  PHE A 833      69.320  52.230  55.830  1.00  0.00           C
ATOM   2838  HB1 PHE A 833      70.040  52.420  55.000  1.00  0.00           H
ATOM   2839  HB2 PHE A 833      69.930  51.920  56.700  1.00  0.00           H
ATOM   2840  CG  PHE A 833      68.580  53.510  56.100  1.00  0.00           C
ATOM   2841  CD1 PHE A 833      68.870  54.230  57.270  1.00  0.00           C
ATOM   2842  HD1 PHE A 833      69.520  53.820  58.030  1.00  0.00           H
ATOM   2843  CE1 PHE A 833      68.270  55.500  57.520  1.00  0.00           C
ATOM   2844  HE1 PHE A 833      68.420  55.990  58.480  1.00  0.00           H
ATOM   2845  CZ  PHE A 833      67.450  56.040  56.510  1.00  0.00           C
ATOM   2846  HZ  PHE A 833      66.990  57.000  56.670  1.00  0.00           H
ATOM   2847  CD2 PHE A 833      67.660  54.050  55.180  1.00  0.00           C
ATOM   2848  HD2 PHE A 833      67.500  53.600  54.210  1.00  0.00           H
ATOM   2849  CE2 PHE A 833      67.080  55.280  55.400  1.00  0.00           C
ATOM   2850  HE2 PHE A 833      66.450  55.710  54.630  1.00  0.00           H
ATOM   2851  C   PHE A 833      68.960  49.910  54.680  1.00  0.00           C
ATOM   2852  O   PHE A 833      68.800  49.760  53.460  1.00  0.00           O
ATOM   2853  N   THR A 834      69.590  48.960  55.490  1.00  0.00           N
ATOM   2854  HN  THR A 834      69.650  49.020  56.480  1.00  0.00           H
ATOM   2855  CA  THR A 834      70.110  47.760  54.850  1.00  0.00           C
ATOM   2856  HA  THR A 834      70.750  47.940  54.010  1.00  0.00           H
ATOM   2857  CB  THR A 834      70.930  46.680  55.570  1.00  0.00           C
ATOM   2858  HB  THR A 834      71.200  45.790  54.950  1.00  0.00           H
ATOM   2859  OG1 THR A 834      70.360  46.320  56.810  1.00  0.00           O
ATOM   2860  HG1 THR A 834      70.390  47.180  57.230  1.00  0.00           H
ATOM   2861  CG2 THR A 834      72.250  47.300  55.950  1.00  0.00           C
ATOM   2862 HG21 THR A 834      72.850  47.350  55.020  1.00  0.00           H
ATOM   2863 HG22 THR A 834      72.870  46.640  56.590  1.00  0.00           H
ATOM   2864 HG23 THR A 834      72.150  48.350  56.330  1.00  0.00           H
ATOM   2865  C   THR A 834      69.070  46.930  54.130  1.00  0.00           C
ATOM   2866  O   THR A 834      69.230  46.450  53.020  1.00  0.00           O
ATOM   2867  N   THR A 835      67.950  46.750  54.780  1.00  0.00           N
ATOM   2868  HN  THR A 835      67.810  46.840  55.760  1.00  0.00           H
ATOM   2869  CA  THR A 835      66.860  45.990  54.210  1.00  0.00           C
ATOM   2870  HA  THR A 835      67.020  44.930  54.060  1.00  0.00           H
ATOM   2871  CB  THR A 835      65.740  45.870  55.190  1.00  0.00           C
ATOM   2872  HB  THR A 835      65.580  46.920  55.520  1.00  0.00           H
ATOM   2873  OG1 THR A 835      65.990  45.000  56.250  1.00  0.00           O
ATOM   2874  HG1 THR A 835      66.360  45.500  56.980  1.00  0.00           H
ATOM   2875  CG2 THR A 835      64.450  45.390  54.510  1.00  0.00           C
ATOM   2876 HG21 THR A 835      64.650  44.450  53.950  1.00  0.00           H
ATOM   2877 HG22 THR A 835      64.080  46.070  53.730  1.00  0.00           H
ATOM   2878 HG23 THR A 835      63.660  45.240  55.280  1.00  0.00           H
ATOM   2879  C   THR A 835      66.340  46.580  52.990  1.00  0.00           C
ATOM   2880  O   THR A 835      66.200  45.890  52.010  1.00  0.00           O
ATOM   2881  N   PHE A 836      66.070  47.950  52.950  1.00  0.00           N
ATOM   2882  HN  PHE A 836      66.360  48.520  53.710  1.00  0.00           H
ATOM   2883  CA  PHE A 836      65.610  48.660  51.770  1.00  0.00           C
ATOM   2884  HA  PHE A 836      64.700  48.210  51.380  1.00  0.00           H
ATOM   2885  CB  PHE A 836      65.280  50.080  52.290  1.00  0.00           C
ATOM   2886  HB1 PHE A 836      66.080  50.490  52.940  1.00  0.00           H
ATOM   2887  HB2 PHE A 836      64.310  50.130  52.830  1.00  0.00           H
ATOM   2888  CG  PHE A 836      65.100  51.080  51.090  1.00  0.00           C
ATOM   2889  CD1 PHE A 836      65.990  52.070  50.810  1.00  0.00           C
ATOM   2890  HD1 PHE A 836      66.760  52.200  51.560  1.00  0.00           H
ATOM   2891  CE1 PHE A 836      65.760  52.940  49.750  1.00  0.00           C
ATOM   2892  HE1 PHE A 836      66.460  53.750  49.650  1.00  0.00           H
ATOM   2893  CZ  PHE A 836      64.610  52.830  48.920  1.00  0.00           C
ATOM   2894  HZ  PHE A 836      64.290  53.520  48.160  1.00  0.00           H
ATOM   2895  CD2 PHE A 836      63.970  50.950  50.300  1.00  0.00           C
ATOM   2896  HD2 PHE A 836      63.240  50.200  50.470  1.00  0.00           H
ATOM   2897  CE2 PHE A 836      63.760  51.740  49.250  1.00  0.00           C
ATOM   2898  HE2 PHE A 836      62.920  51.470  48.630  1.00  0.00           H
ATOM   2899  C   PHE A 836      66.530  48.620  50.660  1.00  0.00           C
ATOM   2900  O   PHE A 836      66.300  48.240  49.510  1.00  0.00           O
ATOM   2901  N   PHE A 837      67.820  48.950  51.000  1.00  0.00           N
ATOM   2902  HN  PHE A 837      68.090  49.140  51.950  1.00  0.00           H
ATOM   2903  CA  PHE A 837      68.900  48.880  50.080  1.00  0.00           C
ATOM   2904  HA  PHE A 837      68.610  49.440  49.200  1.00  0.00           H
ATOM   2905  CB  PHE A 837      70.290  49.390  50.630  1.00  0.00           C
ATOM   2906  HB1 PHE A 837      71.070  49.290  49.850  1.00  0.00           H
ATOM   2907  HB2 PHE A 837      70.650  48.810  51.510  1.00  0.00           H
ATOM   2908  CG  PHE A 837      70.360  50.820  51.090  1.00  0.00           C
ATOM   2909  CD1 PHE A 837      71.280  51.240  52.090  1.00  0.00           C
ATOM   2910  HD1 PHE A 837      72.030  50.550  52.460  1.00  0.00           H
ATOM   2911  CE1 PHE A 837      71.370  52.610  52.470  1.00  0.00           C
ATOM   2912  HE1 PHE A 837      72.190  52.920  53.110  1.00  0.00           H
ATOM   2913  CZ  PHE A 837      70.520  53.510  51.830  1.00  0.00           C
ATOM   2914  HZ  PHE A 837      70.590  54.550  52.130  1.00  0.00           H
ATOM   2915  CD2 PHE A 837      69.420  51.770  50.670  1.00  0.00           C
ATOM   2916  HD2 PHE A 837      68.690  51.480  49.930  1.00  0.00           H
ATOM   2917  CE2 PHE A 837      69.470  53.120  51.010  1.00  0.00           C
ATOM   2918  HE2 PHE A 837      68.820  53.860  50.580  1.00  0.00           H
ATOM   2919  C   PHE A 837      69.090  47.500  49.410  1.00  0.00           C
ATOM   2920  O   PHE A 837      69.370  47.370  48.220  1.00  0.00           O
ATOM   2921  N   LEU A 838      69.050  46.510  50.300  1.00  0.00           N
ATOM   2922  HN  LEU A 838      68.880  46.770  51.250  1.00  0.00           H
ATOM   2923  CA  LEU A 838      69.140  45.130  49.910  1.00  0.00           C
ATOM   2924  HA  LEU A 838      69.910  44.980  49.170  1.00  0.00           H
ATOM   2925  CB  LEU A 838      69.590  44.220  51.040  1.00  0.00           C
ATOM   2926  HB1 LEU A 838      68.680  44.200  51.690  1.00  0.00           H
ATOM   2927  HB2 LEU A 838      70.450  44.600  51.620  1.00  0.00           H
ATOM   2928  CG  LEU A 838      69.880  42.780  50.520  1.00  0.00           C
ATOM   2929  HG  LEU A 838      68.960  42.370  50.050  1.00  0.00           H
ATOM   2930  CD1 LEU A 838      70.990  42.680  49.510  1.00  0.00           C
ATOM   2931 HD11 LEU A 838      71.370  41.660  49.270  1.00  0.00           H
ATOM   2932 HD12 LEU A 838      71.840  43.340  49.770  1.00  0.00           H
ATOM   2933 HD13 LEU A 838      70.750  43.010  48.480  1.00  0.00           H
ATOM   2934  CD2 LEU A 838      70.270  41.800  51.680  1.00  0.00           C
ATOM   2935 HD21 LEU A 838      69.510  41.930  52.480  1.00  0.00           H
ATOM   2936 HD22 LEU A 838      71.260  42.060  52.110  1.00  0.00           H
ATOM   2937 HD23 LEU A 838      70.200  40.730  51.420  1.00  0.00           H
ATOM   2938  C   LEU A 838      67.980  44.650  49.080  1.00  0.00           C
ATOM   2939  O   LEU A 838      68.300  43.890  48.110  1.00  0.00           O
ATOM   2940  N   SER A 839      66.690  44.970  49.400  1.00  0.00           N
ATOM   2941  HN  SER A 839      66.540  45.470  50.250  1.00  0.00           H
ATOM   2942  CA  SER A 839      65.510  44.650  48.650  1.00  0.00           C
ATOM   2943  HA  SER A 839      65.520  43.580  48.570  1.00  0.00           H
ATOM   2944  CB  SER A 839      64.150  44.910  49.470  1.00  0.00           C
ATOM   2945  HB1 SER A 839      64.050  44.170  50.290  1.00  0.00           H
ATOM   2946  HB2 SER A 839      63.280  44.810  48.780  1.00  0.00           H
ATOM   2947  OG  SER A 839      64.180  46.220  50.050  1.00  0.00           O
ATOM   2948  HG1 SER A 839      64.900  46.210  50.700  1.00  0.00           H
ATOM   2949  C   SER A 839      65.550  45.260  47.270  1.00  0.00           C
ATOM   2950  O   SER A 839      65.400  44.650  46.250  1.00  0.00           O
ATOM   2951  N   SER A 840      65.890  46.540  47.250  1.00  0.00           N
ATOM   2952  HN  SER A 840      66.050  47.020  48.110  1.00  0.00           H
ATOM   2953  CA  SER A 840      65.930  47.340  46.050  1.00  0.00           C
ATOM   2954  HA  SER A 840      65.070  46.960  45.500  1.00  0.00           H
ATOM   2955  CB  SER A 840      65.930  48.860  46.260  1.00  0.00           C
ATOM   2956  HB1 SER A 840      64.970  49.140  46.720  1.00  0.00           H
ATOM   2957  HB2 SER A 840      66.030  49.280  45.240  1.00  0.00           H
ATOM   2958  OG  SER A 840      67.000  49.240  47.100  1.00  0.00           O
ATOM   2959  HG1 SER A 840      66.740  49.090  48.000  1.00  0.00           H
ATOM   2960  C   SER A 840      67.140  46.930  45.230  1.00  0.00           C
ATOM   2961  O   SER A 840      67.050  46.850  44.040  1.00  0.00           O
ATOM   2962  N   PHE A 841      68.230  46.490  45.820  1.00  0.00           N
ATOM   2963  HN  PHE A 841      68.330  46.610  46.810  1.00  0.00           H
ATOM   2964  CA  PHE A 841      69.270  45.930  44.980  1.00  0.00           C
ATOM   2965  HA  PHE A 841      69.390  46.550  44.100  1.00  0.00           H
ATOM   2966  CB  PHE A 841      70.640  45.950  45.760  1.00  0.00           C
ATOM   2967  HB1 PHE A 841      70.390  45.700  46.830  1.00  0.00           H
ATOM   2968  HB2 PHE A 841      70.980  47.000  45.840  1.00  0.00           H
ATOM   2969  CG  PHE A 841      71.730  45.140  45.340  1.00  0.00           C
ATOM   2970  CD1 PHE A 841      71.780  43.830  45.790  1.00  0.00           C
ATOM   2971  HD1 PHE A 841      71.130  43.360  46.520  1.00  0.00           H
ATOM   2972  CE1 PHE A 841      72.900  43.000  45.270  1.00  0.00           C
ATOM   2973  HE1 PHE A 841      73.070  41.970  45.560  1.00  0.00           H
ATOM   2974  CZ  PHE A 841      73.740  43.540  44.290  1.00  0.00           C
ATOM   2975  HZ  PHE A 841      74.490  42.890  43.860  1.00  0.00           H
ATOM   2976  CD2 PHE A 841      72.620  45.640  44.350  1.00  0.00           C
ATOM   2977  HD2 PHE A 841      72.470  46.640  43.990  1.00  0.00           H
ATOM   2978  CE2 PHE A 841      73.640  44.800  43.830  1.00  0.00           C
ATOM   2979  HE2 PHE A 841      74.280  45.250  43.090  1.00  0.00           H
ATOM   2980  C   PHE A 841      68.950  44.480  44.340  1.00  0.00           C
ATOM   2981  O   PHE A 841      69.290  44.230  43.170  1.00  0.00           O
ATOM   2982  N   LEU A 842      68.260  43.690  45.150  1.00  0.00           N
ATOM   2983  HN  LEU A 842      68.020  44.050  46.050  1.00  0.00           H
ATOM   2984  CA  LEU A 842      67.640  42.450  44.600  1.00  0.00           C
ATOM   2985  HA  LEU A 842      68.400  41.900  44.060  1.00  0.00           H
ATOM   2986  CB  LEU A 842      67.240  41.470  45.720  1.00  0.00           C
ATOM   2987  HB1 LEU A 842      66.560  40.710  45.280  1.00  0.00           H
ATOM   2988  HB2 LEU A 842      66.620  42.080  46.410  1.00  0.00           H
ATOM   2989  CG  LEU A 842      68.410  40.750  46.450  1.00  0.00           C
ATOM   2990  HG  LEU A 842      69.130  41.490  46.850  1.00  0.00           H
ATOM   2991  CD1 LEU A 842      67.930  40.070  47.750  1.00  0.00           C
ATOM   2992 HD11 LEU A 842      67.470  40.730  48.500  1.00  0.00           H
ATOM   2993 HD12 LEU A 842      68.900  39.710  48.180  1.00  0.00           H
ATOM   2994 HD13 LEU A 842      67.220  39.250  47.500  1.00  0.00           H
ATOM   2995  CD2 LEU A 842      69.320  39.810  45.630  1.00  0.00           C
ATOM   2996 HD21 LEU A 842      70.020  39.330  46.350  1.00  0.00           H
ATOM   2997 HD22 LEU A 842      69.840  40.430  44.860  1.00  0.00           H
ATOM   2998 HD23 LEU A 842      68.700  38.990  45.210  1.00  0.00           H
ATOM   2999  C   LEU A 842      66.580  42.730  43.540  1.00  0.00           C
ATOM   3000  O   LEU A 842      66.580  41.980  42.580  1.00  0.00           O
ATOM   3001  N   LYS A 843      65.750  43.820  43.590  1.00  0.00           N
ATOM   3002  HN  LYS A 843      65.690  44.280  44.470  1.00  0.00           H
ATOM   3003  CA  LYS A 843      64.820  44.200  42.530  1.00  0.00           C
ATOM   3004  HA  LYS A 843      64.180  43.330  42.400  1.00  0.00           H
ATOM   3005  CB  LYS A 843      63.940  45.410  42.950  1.00  0.00           C
ATOM   3006  HB1 LYS A 843      64.610  46.240  43.280  1.00  0.00           H
ATOM   3007  HB2 LYS A 843      63.410  45.030  43.840  1.00  0.00           H
ATOM   3008  CG  LYS A 843      62.920  45.880  41.910  1.00  0.00           C
ATOM   3009  HG1 LYS A 843      63.630  46.070  41.070  1.00  0.00           H
ATOM   3010  HG2 LYS A 843      62.430  46.840  42.140  1.00  0.00           H
ATOM   3011  CD  LYS A 843      61.750  44.860  41.640  1.00  0.00           C
ATOM   3012  HD1 LYS A 843      61.220  44.720  42.600  1.00  0.00           H
ATOM   3013  HD2 LYS A 843      62.220  43.920  41.270  1.00  0.00           H
ATOM   3014  CE  LYS A 843      60.700  45.450  40.660  1.00  0.00           C
ATOM   3015  HE1 LYS A 843      61.030  45.300  39.620  1.00  0.00           H
ATOM   3016  HE2 LYS A 843      60.810  46.540  40.850  1.00  0.00           H
ATOM   3017  NZ  LYS A 843      59.270  45.020  40.820  1.00  0.00           N
ATOM   3018  HZ1 LYS A 843      58.840  45.430  41.680  1.00  0.00           H
ATOM   3019  HZ2 LYS A 843      59.150  44.000  40.940  1.00  0.00           H
ATOM   3020  HZ3 LYS A 843      58.680  45.370  40.040  1.00  0.00           H
ATOM   3021  C   LYS A 843      65.540  44.590  41.280  1.00  0.00           C
ATOM   3022  O   LYS A 843      65.180  44.160  40.170  1.00  0.00           O
ATOM   3023  N   GLN A 844      66.720  45.290  41.340  1.00  0.00           N
ATOM   3024  HN  GLN A 844      67.170  45.690  42.140  1.00  0.00           H
ATOM   3025  CA  GLN A 844      67.320  45.750  40.110  1.00  0.00           C
ATOM   3026  HA  GLN A 844      66.570  45.930  39.360  1.00  0.00           H
ATOM   3027  CB  GLN A 844      68.060  47.100  40.330  1.00  0.00           C
ATOM   3028  HB1 GLN A 844      68.440  47.370  39.320  1.00  0.00           H
ATOM   3029  HB2 GLN A 844      68.920  46.990  41.030  1.00  0.00           H
ATOM   3030  CG  GLN A 844      67.270  48.390  40.750  1.00  0.00           C
ATOM   3031  HG1 GLN A 844      67.940  49.250  40.480  1.00  0.00           H
ATOM   3032  HG2 GLN A 844      67.200  48.360  41.860  1.00  0.00           H
ATOM   3033  CD  GLN A 844      65.880  48.440  40.210  1.00  0.00           C
ATOM   3034  OE1 GLN A 844      64.920  48.500  40.970  1.00  0.00           O
ATOM   3035  NE2 GLN A 844      65.740  48.450  38.850  1.00  0.00           N
ATOM   3036 HE21 GLN A 844      64.890  48.200  38.380  1.00  0.00           H
ATOM   3037 HE22 GLN A 844      66.530  48.810  38.340  1.00  0.00           H
ATOM   3038  C   GLN A 844      68.390  44.720  39.580  1.00  0.00           C
ATOM   3039  O   GLN A 844      69.230  45.000  38.750  1.00  0.00           O
ATOM   3040  N   PHE A 845      68.230  43.480  40.040  1.00  0.00           N
ATOM   3041  HN  PHE A 845      67.660  43.340  40.860  1.00  0.00           H
ATOM   3042  CA  PHE A 845      69.030  42.290  39.770  1.00  0.00           C
ATOM   3043  HA  PHE A 845      70.080  42.480  39.930  1.00  0.00           H
ATOM   3044  CB  PHE A 845      68.620  41.180  40.720  1.00  0.00           C
ATOM   3045  HB1 PHE A 845      67.610  40.800  40.430  1.00  0.00           H
ATOM   3046  HB2 PHE A 845      68.650  41.540  41.760  1.00  0.00           H
ATOM   3047  CG  PHE A 845      69.560  40.100  40.670  1.00  0.00           C
ATOM   3048  CD1 PHE A 845      70.590  40.110  41.640  1.00  0.00           C
ATOM   3049  HD1 PHE A 845      70.790  41.060  42.110  1.00  0.00           H
ATOM   3050  CE1 PHE A 845      71.390  38.920  41.870  1.00  0.00           C
ATOM   3051  HE1 PHE A 845      72.200  38.880  42.590  1.00  0.00           H
ATOM   3052  CZ  PHE A 845      71.010  37.750  41.240  1.00  0.00           C
ATOM   3053  HZ  PHE A 845      71.400  36.770  41.510  1.00  0.00           H
ATOM   3054  CD2 PHE A 845      69.280  38.890  39.980  1.00  0.00           C
ATOM   3055  HD2 PHE A 845      68.380  38.820  39.380  1.00  0.00           H
ATOM   3056  CE2 PHE A 845      69.980  37.720  40.270  1.00  0.00           C
ATOM   3057  HE2 PHE A 845      69.670  36.810  39.750  1.00  0.00           H
ATOM   3058  C   PHE A 845      68.910  41.980  38.290  1.00  0.00           C
ATOM   3059  O   PHE A 845      69.810  41.540  37.620  1.00  0.00           O
ATOM   3060  N   LYS A 846      67.650  42.240  37.770  1.00  0.00           N
ATOM   3061  HN  LYS A 846      66.900  42.650  38.280  1.00  0.00           H
ATOM   3062  CA  LYS A 846      67.360  41.910  36.380  1.00  0.00           C
ATOM   3063  HA  LYS A 846      67.610  40.890  36.150  1.00  0.00           H
ATOM   3064  CB  LYS A 846      65.910  42.000  36.120  1.00  0.00           C
ATOM   3065  HB1 LYS A 846      65.270  41.260  36.650  1.00  0.00           H
ATOM   3066  HB2 LYS A 846      65.600  41.970  35.060  1.00  0.00           H
ATOM   3067  CG  LYS A 846      65.330  43.370  36.640  1.00  0.00           C
ATOM   3068  HG1 LYS A 846      65.890  44.280  36.350  1.00  0.00           H
ATOM   3069  HG2 LYS A 846      65.370  43.300  37.750  1.00  0.00           H
ATOM   3070  CD  LYS A 846      63.860  43.670  36.310  1.00  0.00           C
ATOM   3071  HD1 LYS A 846      63.240  42.760  36.480  1.00  0.00           H
ATOM   3072  HD2 LYS A 846      63.880  43.780  35.210  1.00  0.00           H
ATOM   3073  CE  LYS A 846      63.190  44.900  36.900  1.00  0.00           C
ATOM   3074  HE1 LYS A 846      63.850  45.800  36.930  1.00  0.00           H
ATOM   3075  HE2 LYS A 846      62.780  44.700  37.910  1.00  0.00           H
ATOM   3076  NZ  LYS A 846      61.970  45.230  36.050  1.00  0.00           N
ATOM   3077  HZ1 LYS A 846      61.480  44.330  35.860  1.00  0.00           H
ATOM   3078  HZ2 LYS A 846      62.180  45.700  35.140  1.00  0.00           H
ATOM   3079  HZ3 LYS A 846      61.310  45.820  36.580  1.00  0.00           H
ATOM   3080  C   LYS A 846      68.110  42.600  35.270  1.00  0.00           C
ATOM   3081  O   LYS A 846      68.280  41.980  34.210  1.00  0.00           O
ATOM   3082  N   THR A 847      68.620  43.780  35.550  1.00  0.00           N
ATOM   3083  HN  THR A 847      68.430  44.210  36.430  1.00  0.00           H
ATOM   3084  CA  THR A 847      69.470  44.390  34.530  1.00  0.00           C
ATOM   3085  HA  THR A 847      69.150  44.150  33.540  1.00  0.00           H
ATOM   3086  CB  THR A 847      69.520  45.960  34.590  1.00  0.00           C
ATOM   3087  HB  THR A 847      70.490  46.340  34.200  1.00  0.00           H
ATOM   3088  OG1 THR A 847      69.190  46.450  35.900  1.00  0.00           O
ATOM   3089  HG1 THR A 847      70.030  46.390  36.360  1.00  0.00           H
ATOM   3090  CG2 THR A 847      68.350  46.410  33.630  1.00  0.00           C
ATOM   3091 HG21 THR A 847      67.410  46.220  34.180  1.00  0.00           H
ATOM   3092 HG22 THR A 847      68.350  45.950  32.620  1.00  0.00           H
ATOM   3093 HG23 THR A 847      68.420  47.510  33.510  1.00  0.00           H
ATOM   3094  C   THR A 847      70.920  43.940  34.630  1.00  0.00           C
ATOM   3095  O   THR A 847      71.770  44.400  33.850  1.00  0.00           O
ATOM   3096  N   LYS A 848      71.250  42.940  35.510  1.00  0.00           N
ATOM   3097  HN  LYS A 848      70.510  42.500  36.020  1.00  0.00           H
ATOM   3098  CA  LYS A 848      72.570  42.380  35.470  1.00  0.00           C
ATOM   3099  HA  LYS A 848      73.300  43.050  35.030  1.00  0.00           H
ATOM   3100  CB  LYS A 848      72.830  41.950  36.910  1.00  0.00           C
ATOM   3101  HB1 LYS A 848      73.850  41.520  36.990  1.00  0.00           H
ATOM   3102  HB2 LYS A 848      72.240  41.060  37.250  1.00  0.00           H
ATOM   3103  CG  LYS A 848      72.750  43.090  37.910  1.00  0.00           C
ATOM   3104  HG1 LYS A 848      72.850  42.640  38.930  1.00  0.00           H
ATOM   3105  HG2 LYS A 848      71.800  43.680  37.920  1.00  0.00           H
ATOM   3106  CD  LYS A 848      73.920  44.010  37.730  1.00  0.00           C
ATOM   3107  HD1 LYS A 848      73.780  44.500  36.740  1.00  0.00           H
ATOM   3108  HD2 LYS A 848      74.850  43.410  37.630  1.00  0.00           H
ATOM   3109  CE  LYS A 848      74.170  45.120  38.740  1.00  0.00           C
ATOM   3110  HE1 LYS A 848      74.890  45.840  38.280  1.00  0.00           H
ATOM   3111  HE2 LYS A 848      74.540  44.580  39.640  1.00  0.00           H
ATOM   3112  NZ  LYS A 848      72.940  45.910  38.950  1.00  0.00           N
ATOM   3113  HZ1 LYS A 848      73.080  46.780  39.500  1.00  0.00           H
ATOM   3114  HZ2 LYS A 848      72.280  45.260  39.430  1.00  0.00           H
ATOM   3115  HZ3 LYS A 848      72.560  46.120  38.000  1.00  0.00           H
ATOM   3116  C   LYS A 848      72.540  41.190  34.500  1.00  0.00           C
ATOM   3117  O   LYS A 848      71.490  40.630  34.110  1.00  0.00           O
ATOM   3118  N   ARG A 849      73.720  40.680  34.170  1.00  0.00           N
ATOM   3119  HN  ARG A 849      74.570  41.170  34.350  1.00  0.00           H
ATOM   3120  CA  ARG A 849      73.930  39.390  33.530  1.00  0.00           C
ATOM   3121  HA  ARG A 849      73.200  39.250  32.750  1.00  0.00           H
ATOM   3122  CB  ARG A 849      75.370  39.290  32.920  1.00  0.00           C
ATOM   3123  HB1 ARG A 849      75.400  38.340  32.350  1.00  0.00           H
ATOM   3124  HB2 ARG A 849      76.210  39.240  33.650  1.00  0.00           H
ATOM   3125  CG  ARG A 849      75.610  40.420  31.940  1.00  0.00           C
ATOM   3126  HG1 ARG A 849      76.650  40.450  31.550  1.00  0.00           H
ATOM   3127  HG2 ARG A 849      75.380  41.410  32.370  1.00  0.00           H
ATOM   3128  CD  ARG A 849      74.660  40.260  30.720  1.00  0.00           C
ATOM   3129  HD1 ARG A 849      73.590  40.510  30.850  1.00  0.00           H
ATOM   3130  HD2 ARG A 849      74.790  39.270  30.220  1.00  0.00           H
ATOM   3131  NE  ARG A 849      75.240  41.150  29.710  1.00  0.00           N
ATOM   3132  HE  ARG A 849      75.940  41.810  29.980  1.00  0.00           H
ATOM   3133  CZ  ARG A 849      74.980  41.160  28.380  1.00  0.00           C
ATOM   3134  NH1 ARG A 849      75.810  41.720  27.540  1.00  0.00           N
ATOM   3135 HH11 ARG A 849      76.590  42.300  27.780  1.00  0.00           H
ATOM   3136 HH12 ARG A 849      75.730  41.600  26.550  1.00  0.00           H
ATOM   3137  NH2 ARG A 849      73.970  40.500  27.860  1.00  0.00           N
ATOM   3138 HH21 ARG A 849      73.310  40.010  28.430  1.00  0.00           H
ATOM   3139 HH22 ARG A 849      73.540  40.790  27.010  1.00  0.00           H
ATOM   3140  C   ARG A 849      73.750  38.140  34.370  1.00  0.00           C
ATOM   3141  O   ARG A 849      73.490  37.070  33.890  1.00  0.00           O
ATOM   3142  N   TYR A 850      74.040  38.280  35.720  1.00  0.00           N
ATOM   3143  HN  TYR A 850      74.210  39.160  36.160  1.00  0.00           H
ATOM   3144  CA  TYR A 850      73.850  37.230  36.750  1.00  0.00           C
ATOM   3145  HA  TYR A 850      74.770  36.670  36.780  1.00  0.00           H
ATOM   3146  CB  TYR A 850      73.610  37.940  38.120  1.00  0.00           C
ATOM   3147  HB1 TYR A 850      73.760  37.180  38.920  1.00  0.00           H
ATOM   3148  HB2 TYR A 850      72.570  38.260  38.310  1.00  0.00           H
ATOM   3149  CG  TYR A 850      74.570  39.090  38.540  1.00  0.00           C
ATOM   3150  CD1 TYR A 850      75.960  39.110  38.170  1.00  0.00           C
ATOM   3151  HD1 TYR A 850      76.340  38.340  37.520  1.00  0.00           H
ATOM   3152  CE1 TYR A 850      76.780  39.980  38.780  1.00  0.00           C
ATOM   3153  HE1 TYR A 850      77.840  39.870  38.600  1.00  0.00           H
ATOM   3154  CZ  TYR A 850      76.390  40.890  39.720  1.00  0.00           C
ATOM   3155  OH  TYR A 850      77.270  41.880  40.260  1.00  0.00           O
ATOM   3156  HH  TYR A 850      78.160  41.640  40.010  1.00  0.00           H
ATOM   3157  CD2 TYR A 850      74.080  40.010  39.420  1.00  0.00           C
ATOM   3158  HD2 TYR A 850      73.070  39.840  39.780  1.00  0.00           H
ATOM   3159  CE2 TYR A 850      74.970  40.850  40.070  1.00  0.00           C
ATOM   3160  HE2 TYR A 850      74.620  41.720  40.600  1.00  0.00           H
ATOM   3161  C   TYR A 850      72.760  36.150  36.610  1.00  0.00           C
ATOM   3162  O   TYR A 850      71.580  36.500  36.480  1.00  0.00           O
ATOM   3163  N   PHE A 851      73.140  34.880  36.540  1.00  0.00           N
ATOM   3164  HN  PHE A 851      74.080  34.670  36.790  1.00  0.00           H
ATOM   3165  CA  PHE A 851      72.190  33.780  36.330  1.00  0.00           C
ATOM   3166  HA  PHE A 851      72.850  32.920  36.300  1.00  0.00           H
ATOM   3167  CB  PHE A 851      71.100  33.580  37.360  1.00  0.00           C
ATOM   3168  HB1 PHE A 851      70.410  32.780  37.020  1.00  0.00           H
ATOM   3169  HB2 PHE A 851      70.450  34.470  37.430  1.00  0.00           H
ATOM   3170  CG  PHE A 851      71.690  33.300  38.680  1.00  0.00           C
ATOM   3171  CD1 PHE A 851      72.420  32.110  38.930  1.00  0.00           C
ATOM   3172  HD1 PHE A 851      72.720  31.440  38.130  1.00  0.00           H
ATOM   3173  CE1 PHE A 851      72.850  31.840  40.260  1.00  0.00           C
ATOM   3174  HE1 PHE A 851      73.440  30.940  40.370  1.00  0.00           H
ATOM   3175  CZ  PHE A 851      72.440  32.630  41.320  1.00  0.00           C
ATOM   3176  HZ  PHE A 851      72.740  32.240  42.270  1.00  0.00           H
ATOM   3177  CD2 PHE A 851      71.360  34.150  39.740  1.00  0.00           C
ATOM   3178  HD2 PHE A 851      70.920  35.080  39.430  1.00  0.00           H
ATOM   3179  CE2 PHE A 851      71.760  33.850  41.080  1.00  0.00           C
ATOM   3180  HE2 PHE A 851      71.510  34.560  41.860  1.00  0.00           H
ATOM   3181  C   PHE A 851      71.640  33.680  34.870  1.00  0.00           C
ATOM   3182  O   PHE A 851      71.520  34.680  34.170  1.00  0.00           O
ATOM   3183  N   PRO A 852      71.260  32.460  34.340  1.00  0.00           N
ATOM   3184  CD  PRO A 852      71.540  31.160  34.960  1.00  0.00           C
ATOM   3185  HD1 PRO A 852      71.090  31.080  35.970  1.00  0.00           H
ATOM   3186  HD2 PRO A 852      72.630  30.960  35.030  1.00  0.00           H
ATOM   3187  CA  PRO A 852      70.210  32.360  33.310  1.00  0.00           C
ATOM   3188  HA  PRO A 852      70.660  32.560  32.340  1.00  0.00           H
ATOM   3189  CB  PRO A 852      69.690  30.930  33.370  1.00  0.00           C
ATOM   3190  HB1 PRO A 852      69.470  30.580  32.340  1.00  0.00           H
ATOM   3191  HB2 PRO A 852      68.770  30.950  34.000  1.00  0.00           H
ATOM   3192  CG  PRO A 852      70.810  30.140  34.000  1.00  0.00           C
ATOM   3193  HG1 PRO A 852      70.470  29.300  34.650  1.00  0.00           H
ATOM   3194  HG2 PRO A 852      71.480  29.700  33.240  1.00  0.00           H
ATOM   3195  C   PRO A 852      69.020  33.420  33.410  1.00  0.00           C
ATOM   3196  O   PRO A 852      68.600  33.760  34.510  1.00  0.00           O
ATOM   3197  N   THR A 853      68.480  33.880  32.290  1.00  0.00           N
ATOM   3198  HN  THR A 853      68.810  33.560  31.410  1.00  0.00           H
ATOM   3199  CA  THR A 853      67.390  34.900  32.240  1.00  0.00           C
ATOM   3200  HA  THR A 853      67.750  35.800  32.700  1.00  0.00           H
ATOM   3201  CB  THR A 853      66.990  35.250  30.790  1.00  0.00           C
ATOM   3202  HB  THR A 853      66.800  34.340  30.180  1.00  0.00           H
ATOM   3203  OG1 THR A 853      68.070  36.010  30.280  1.00  0.00           O
ATOM   3204  HG1 THR A 853      68.220  35.600  29.420  1.00  0.00           H
ATOM   3205  CG2 THR A 853      65.790  36.210  30.750  1.00  0.00           C
ATOM   3206 HG21 THR A 853      64.870  35.580  30.770  1.00  0.00           H
ATOM   3207 HG22 THR A 853      65.750  36.690  29.750  1.00  0.00           H
ATOM   3208 HG23 THR A 853      65.780  36.890  31.630  1.00  0.00           H
ATOM   3209  C   THR A 853      66.150  34.610  33.110  1.00  0.00           C
ATOM   3210  O   THR A 853      65.690  35.550  33.690  1.00  0.00           O
ATOM   3211  N   LYS A 854      65.640  33.350  33.160  1.00  0.00           N
ATOM   3212  HN  LYS A 854      66.010  32.640  32.570  1.00  0.00           H
ATOM   3213  CA  LYS A 854      64.460  33.080  33.940  1.00  0.00           C
ATOM   3214  HA  LYS A 854      63.750  33.860  33.720  1.00  0.00           H
ATOM   3215  CB  LYS A 854      63.760  31.740  33.470  1.00  0.00           C
ATOM   3216  HB1 LYS A 854      63.060  31.430  34.270  1.00  0.00           H
ATOM   3217  HB2 LYS A 854      64.520  30.950  33.280  1.00  0.00           H
ATOM   3218  CG  LYS A 854      62.800  31.730  32.280  1.00  0.00           C
ATOM   3219  HG1 LYS A 854      63.370  32.200  31.440  1.00  0.00           H
ATOM   3220  HG2 LYS A 854      62.070  32.540  32.490  1.00  0.00           H
ATOM   3221  CD  LYS A 854      62.080  30.450  31.830  1.00  0.00           C
ATOM   3222  HD1 LYS A 854      61.480  30.020  32.660  1.00  0.00           H
ATOM   3223  HD2 LYS A 854      62.800  29.660  31.560  1.00  0.00           H
ATOM   3224  CE  LYS A 854      61.100  30.650  30.700  1.00  0.00           C
ATOM   3225  HE1 LYS A 854      61.600  31.330  29.980  1.00  0.00           H
ATOM   3226  HE2 LYS A 854      60.200  31.090  31.160  1.00  0.00           H
ATOM   3227  NZ  LYS A 854      60.850  29.360  30.050  1.00  0.00           N
ATOM   3228  HZ1 LYS A 854      61.560  29.220  29.310  1.00  0.00           H
ATOM   3229  HZ2 LYS A 854      59.880  29.470  29.680  1.00  0.00           H
ATOM   3230  HZ3 LYS A 854      60.920  28.710  30.860  1.00  0.00           H
ATOM   3231  C   LYS A 854      64.750  33.110  35.460  1.00  0.00           C
ATOM   3232  O   LYS A 854      64.060  33.690  36.260  1.00  0.00           O
ATOM   3233  N   VAL A 855      65.840  32.580  35.920  1.00  0.00           N
ATOM   3234  HN  VAL A 855      66.550  32.230  35.320  1.00  0.00           H
ATOM   3235  CA  VAL A 855      66.280  32.640  37.310  1.00  0.00           C
ATOM   3236  HA  VAL A 855      65.610  32.260  38.060  1.00  0.00           H
ATOM   3237  CB  VAL A 855      67.640  31.900  37.400  1.00  0.00           C
ATOM   3238  HB  VAL A 855      68.370  32.400  36.740  1.00  0.00           H
ATOM   3239  CG1 VAL A 855      68.210  31.890  38.810  1.00  0.00           C
ATOM   3240 HG11 VAL A 855      68.560  32.940  38.920  1.00  0.00           H
ATOM   3241 HG12 VAL A 855      69.120  31.300  39.030  1.00  0.00           H
ATOM   3242 HG13 VAL A 855      67.470  31.600  39.590  1.00  0.00           H
ATOM   3243  CG2 VAL A 855      67.440  30.470  36.950  1.00  0.00           C
ATOM   3244 HG21 VAL A 855      68.370  29.940  37.270  1.00  0.00           H
ATOM   3245 HG22 VAL A 855      67.230  30.350  35.870  1.00  0.00           H
ATOM   3246 HG23 VAL A 855      66.530  30.140  37.500  1.00  0.00           H
ATOM   3247  C   VAL A 855      66.570  34.120  37.890  1.00  0.00           C
ATOM   3248  O   VAL A 855      66.110  34.570  39.010  1.00  0.00           O
ATOM   3249  N   ARG A 856      67.260  34.930  37.020  1.00  0.00           N
ATOM   3250  HN  ARG A 856      67.650  34.510  36.210  1.00  0.00           H
ATOM   3251  CA  ARG A 856      67.500  36.370  37.230  1.00  0.00           C
ATOM   3252  HA  ARG A 856      68.080  36.520  38.130  1.00  0.00           H
ATOM   3253  CB  ARG A 856      68.480  36.790  36.070  1.00  0.00           C
ATOM   3254  HB1 ARG A 856      67.870  36.520  35.190  1.00  0.00           H
ATOM   3255  HB2 ARG A 856      69.260  36.000  36.100  1.00  0.00           H
ATOM   3256  CG  ARG A 856      68.990  38.270  35.960  1.00  0.00           C
ATOM   3257  HG1 ARG A 856      69.960  38.360  36.490  1.00  0.00           H
ATOM   3258  HG2 ARG A 856      68.290  39.000  36.430  1.00  0.00           H
ATOM   3259  CD  ARG A 856      69.170  38.710  34.520  1.00  0.00           C
ATOM   3260  HD1 ARG A 856      69.450  39.780  34.390  1.00  0.00           H
ATOM   3261  HD2 ARG A 856      68.200  38.520  34.010  1.00  0.00           H
ATOM   3262  NE  ARG A 856      70.250  37.830  33.930  1.00  0.00           N
ATOM   3263  HE  ARG A 856      70.770  37.240  34.550  1.00  0.00           H
ATOM   3264  CZ  ARG A 856      70.210  37.440  32.690  1.00  0.00           C
ATOM   3265  NH1 ARG A 856      69.310  37.910  31.830  1.00  0.00           N
ATOM   3266 HH11 ARG A 856      68.730  38.700  32.040  1.00  0.00           H
ATOM   3267 HH12 ARG A 856      69.150  37.350  31.020  1.00  0.00           H
ATOM   3268  NH2 ARG A 856      71.060  36.630  32.230  1.00  0.00           N
ATOM   3269 HH21 ARG A 856      70.870  36.370  31.290  1.00  0.00           H
ATOM   3270 HH22 ARG A 856      71.710  36.150  32.830  1.00  0.00           H
ATOM   3271  C   ARG A 856      66.220  37.250  37.270  1.00  0.00           C
ATOM   3272  O   ARG A 856      66.070  38.080  38.180  1.00  0.00           O
ATOM   3273  N   SER A 857      65.250  36.970  36.370  1.00  0.00           N
ATOM   3274  HN  SER A 857      65.390  36.310  35.640  1.00  0.00           H
ATOM   3275  CA  SER A 857      63.970  37.660  36.300  1.00  0.00           C
ATOM   3276  HA  SER A 857      64.170  38.730  36.320  1.00  0.00           H
ATOM   3277  CB  SER A 857      63.260  37.330  34.980  1.00  0.00           C
ATOM   3278  HB1 SER A 857      63.010  36.260  35.150  1.00  0.00           H
ATOM   3279  HB2 SER A 857      63.960  37.270  34.120  1.00  0.00           H
ATOM   3280  OG  SER A 857      62.050  38.030  34.620  1.00  0.00           O
ATOM   3281  HG1 SER A 857      62.230  38.890  34.220  1.00  0.00           H
ATOM   3282  C   SER A 857      63.120  37.200  37.540  1.00  0.00           C
ATOM   3283  O   SER A 857      62.490  38.050  38.230  1.00  0.00           O
ATOM   3284  N   THR A 858      63.150  35.860  37.890  1.00  0.00           N
ATOM   3285  HN  THR A 858      63.700  35.250  37.340  1.00  0.00           H
ATOM   3286  CA  THR A 858      62.490  35.350  39.080  1.00  0.00           C
ATOM   3287  HA  THR A 858      61.460  35.660  38.940  1.00  0.00           H
ATOM   3288  CB  THR A 858      62.440  33.820  39.200  1.00  0.00           C
ATOM   3289  HB  THR A 858      63.370  33.440  39.670  1.00  0.00           H
ATOM   3290  OG1 THR A 858      62.100  33.250  37.970  1.00  0.00           O
ATOM   3291  HG1 THR A 858      62.840  33.230  37.360  1.00  0.00           H
ATOM   3292  CG2 THR A 858      61.270  33.470  40.120  1.00  0.00           C
ATOM   3293 HG21 THR A 858      60.350  34.000  39.820  1.00  0.00           H
ATOM   3294 HG22 THR A 858      61.450  33.820  41.160  1.00  0.00           H
ATOM   3295 HG23 THR A 858      61.060  32.380  40.060  1.00  0.00           H
ATOM   3296  C   THR A 858      62.980  35.990  40.410  1.00  0.00           C
ATOM   3297  O   THR A 858      62.280  36.380  41.320  1.00  0.00           O
ATOM   3298  N   ILE A 859      64.300  36.100  40.560  1.00  0.00           N
ATOM   3299  HN  ILE A 859      64.920  35.800  39.840  1.00  0.00           H
ATOM   3300  CA  ILE A 859      64.860  36.600  41.790  1.00  0.00           C
ATOM   3301  HA  ILE A 859      64.360  35.990  42.510  1.00  0.00           H
ATOM   3302  CB  ILE A 859      66.400  36.430  41.920  1.00  0.00           C
ATOM   3303  HB  ILE A 859      66.720  36.760  40.900  1.00  0.00           H
ATOM   3304  CG2 ILE A 859      67.100  37.270  43.000  1.00  0.00           C
ATOM   3305 HG21 ILE A 859      66.760  36.810  43.960  1.00  0.00           H
ATOM   3306 HG22 ILE A 859      66.980  38.380  43.010  1.00  0.00           H
ATOM   3307 HG23 ILE A 859      68.180  37.090  42.860  1.00  0.00           H
ATOM   3308  CG1 ILE A 859      66.690  34.870  42.110  1.00  0.00           C
ATOM   3309 HG11 ILE A 859      65.830  34.310  41.690  1.00  0.00           H
ATOM   3310 HG12 ILE A 859      66.620  34.840  43.220  1.00  0.00           H
ATOM   3311  CD  ILE A 859      68.010  34.330  41.570  1.00  0.00           C
ATOM   3312  HD1 ILE A 859      67.850  33.240  41.660  1.00  0.00           H
ATOM   3313  HD2 ILE A 859      68.930  34.520  42.170  1.00  0.00           H
ATOM   3314  HD3 ILE A 859      68.160  34.620  40.500  1.00  0.00           H
ATOM   3315  C   ILE A 859      64.540  38.010  42.130  1.00  0.00           C
ATOM   3316  O   ILE A 859      64.300  38.280  43.300  1.00  0.00           O
ATOM   3317  N   SER A 860      64.430  38.760  41.040  1.00  0.00           N
ATOM   3318  HN  SER A 860      64.610  38.350  40.150  1.00  0.00           H
ATOM   3319  CA  SER A 860      64.040  40.140  40.990  1.00  0.00           C
ATOM   3320  HA  SER A 860      64.720  40.780  41.530  1.00  0.00           H
ATOM   3321  CB  SER A 860      64.140  40.750  39.590  1.00  0.00           C
ATOM   3322  HB1 SER A 860      63.540  40.090  38.930  1.00  0.00           H
ATOM   3323  HB2 SER A 860      65.210  40.700  39.290  1.00  0.00           H
ATOM   3324  OG  SER A 860      63.650  42.030  39.480  1.00  0.00           O
ATOM   3325  HG1 SER A 860      64.250  42.690  39.840  1.00  0.00           H
ATOM   3326  C   SER A 860      62.600  40.340  41.550  1.00  0.00           C
ATOM   3327  O   SER A 860      62.350  41.330  42.280  1.00  0.00           O
ATOM   3328  N   ASP A 861      61.680  39.430  41.200  1.00  0.00           N
ATOM   3329  HN  ASP A 861      61.980  38.800  40.490  1.00  0.00           H
ATOM   3330  CA  ASP A 861      60.250  39.360  41.650  1.00  0.00           C
ATOM   3331  HA  ASP A 861      59.800  40.330  41.590  1.00  0.00           H
ATOM   3332  CB  ASP A 861      59.510  38.400  40.740  1.00  0.00           C
ATOM   3333  HB1 ASP A 861      58.520  38.310  41.220  1.00  0.00           H
ATOM   3334  HB2 ASP A 861      59.920  37.370  40.590  1.00  0.00           H
ATOM   3335  CG  ASP A 861      59.280  39.030  39.390  1.00  0.00           C
ATOM   3336  OD1 ASP A 861      59.370  40.290  39.210  1.00  0.00           O
ATOM   3337  OD2 ASP A 861      58.930  38.320  38.420  1.00  0.00           O
ATOM   3338  C   ASP A 861      60.090  38.820  43.120  1.00  0.00           C
ATOM   3339  O   ASP A 861      59.140  39.160  43.850  1.00  0.00           O
ATOM   3340  N   PHE A 862      61.070  38.020  43.510  1.00  0.00           N
ATOM   3341  HN  PHE A 862      61.800  37.740  42.900  1.00  0.00           H
ATOM   3342  CA  PHE A 862      61.080  37.300  44.760  1.00  0.00           C
ATOM   3343  HA  PHE A 862      60.130  37.210  45.240  1.00  0.00           H
ATOM   3344  CB  PHE A 862      61.760  35.880  44.560  1.00  0.00           C
ATOM   3345  HB1 PHE A 862      62.850  35.900  44.780  1.00  0.00           H
ATOM   3346  HB2 PHE A 862      61.550  35.470  43.540  1.00  0.00           H
ATOM   3347  CG  PHE A 862      61.080  34.860  45.530  1.00  0.00           C
ATOM   3348  CD1 PHE A 862      61.860  33.870  46.160  1.00  0.00           C
ATOM   3349  HD1 PHE A 862      62.930  33.890  45.950  1.00  0.00           H
ATOM   3350  CE1 PHE A 862      61.220  32.860  46.870  1.00  0.00           C
ATOM   3351  HE1 PHE A 862      61.800  32.040  47.260  1.00  0.00           H
ATOM   3352  CZ  PHE A 862      59.810  32.830  46.900  1.00  0.00           C
ATOM   3353  HZ  PHE A 862      59.260  32.020  47.370  1.00  0.00           H
ATOM   3354  CD2 PHE A 862      59.700  34.860  45.610  1.00  0.00           C
ATOM   3355  HD2 PHE A 862      59.070  35.450  44.960  1.00  0.00           H
ATOM   3356  CE2 PHE A 862      59.070  33.890  46.400  1.00  0.00           C
ATOM   3357  HE2 PHE A 862      57.980  33.850  46.400  1.00  0.00           H
ATOM   3358  C   PHE A 862      61.990  38.130  45.720  1.00  0.00           C
ATOM   3359  O   PHE A 862      62.290  37.630  46.790  1.00  0.00           O
ATOM   3360  N   ALA A 863      62.340  39.430  45.400  1.00  0.00           N
ATOM   3361  HN  ALA A 863      61.760  39.890  44.720  1.00  0.00           H
ATOM   3362  CA  ALA A 863      63.400  40.150  46.000  1.00  0.00           C
ATOM   3363  HA  ALA A 863      64.230  39.480  46.120  1.00  0.00           H
ATOM   3364  CB  ALA A 863      63.720  41.440  45.150  1.00  0.00           C
ATOM   3365  HB1 ALA A 863      62.920  42.200  45.290  1.00  0.00           H
ATOM   3366  HB2 ALA A 863      63.920  41.150  44.100  1.00  0.00           H
ATOM   3367  HB3 ALA A 863      64.610  41.990  45.520  1.00  0.00           H
ATOM   3368  C   ALA A 863      63.120  40.490  47.420  1.00  0.00           C
ATOM   3369  O   ALA A 863      63.910  40.250  48.300  1.00  0.00           O
ATOM   3370  N   VAL A 864      61.880  41.010  47.700  1.00  0.00           N
ATOM   3371  HN  VAL A 864      61.260  41.080  46.910  1.00  0.00           H
ATOM   3372  CA  VAL A 864      61.490  41.430  49.020  1.00  0.00           C
ATOM   3373  HA  VAL A 864      62.250  42.060  49.450  1.00  0.00           H
ATOM   3374  CB  VAL A 864      60.140  42.140  48.960  1.00  0.00           C
ATOM   3375  HB  VAL A 864      59.460  41.560  48.300  1.00  0.00           H
ATOM   3376  CG1 VAL A 864      59.520  42.200  50.370  1.00  0.00           C
ATOM   3377 HG11 VAL A 864      58.900  43.110  50.510  1.00  0.00           H
ATOM   3378 HG12 VAL A 864      60.280  42.440  51.140  1.00  0.00           H
ATOM   3379 HG13 VAL A 864      59.020  41.220  50.560  1.00  0.00           H
ATOM   3380  CG2 VAL A 864      60.310  43.420  48.310  1.00  0.00           C
ATOM   3381 HG21 VAL A 864      59.450  44.070  48.540  1.00  0.00           H
ATOM   3382 HG22 VAL A 864      60.370  43.300  47.210  1.00  0.00           H
ATOM   3383 HG23 VAL A 864      61.260  43.920  48.600  1.00  0.00           H
ATOM   3384  C   VAL A 864      61.500  40.210  49.880  1.00  0.00           C
ATOM   3385  O   VAL A 864      62.140  40.270  50.930  1.00  0.00           O
ATOM   3386  N   PHE A 865      60.910  39.070  49.530  1.00  0.00           N
ATOM   3387  HN  PHE A 865      60.290  38.960  48.760  1.00  0.00           H
ATOM   3388  CA  PHE A 865      60.970  37.830  50.290  1.00  0.00           C
ATOM   3389  HA  PHE A 865      60.610  38.080  51.290  1.00  0.00           H
ATOM   3390  CB  PHE A 865      60.030  36.730  49.670  1.00  0.00           C
ATOM   3391  HB1 PHE A 865      60.250  36.680  48.580  1.00  0.00           H
ATOM   3392  HB2 PHE A 865      58.960  36.970  49.820  1.00  0.00           H
ATOM   3393  CG  PHE A 865      60.230  35.340  50.300  1.00  0.00           C
ATOM   3394  CD1 PHE A 865      61.090  34.440  49.720  1.00  0.00           C
ATOM   3395  HD1 PHE A 865      61.650  34.620  48.810  1.00  0.00           H
ATOM   3396  CE1 PHE A 865      61.420  33.250  50.380  1.00  0.00           C
ATOM   3397  HE1 PHE A 865      62.120  32.580  49.900  1.00  0.00           H
ATOM   3398  CZ  PHE A 865      60.840  32.900  51.530  1.00  0.00           C
ATOM   3399  HZ  PHE A 865      61.180  32.020  52.050  1.00  0.00           H
ATOM   3400  CD2 PHE A 865      59.540  34.960  51.490  1.00  0.00           C
ATOM   3401  HD2 PHE A 865      58.820  35.650  51.890  1.00  0.00           H
ATOM   3402  CE2 PHE A 865      59.850  33.680  52.140  1.00  0.00           C
ATOM   3403  HE2 PHE A 865      59.360  33.350  53.030  1.00  0.00           H
ATOM   3404  C   PHE A 865      62.380  37.350  50.650  1.00  0.00           C
ATOM   3405  O   PHE A 865      62.710  37.150  51.860  1.00  0.00           O
ATOM   3406  N   LEU A 866      63.280  37.090  49.660  1.00  0.00           N
ATOM   3407  HN  LEU A 866      63.070  37.350  48.720  1.00  0.00           H
ATOM   3408  CA  LEU A 866      64.660  36.700  49.930  1.00  0.00           C
ATOM   3409  HA  LEU A 866      64.700  35.760  50.450  1.00  0.00           H
ATOM   3410  CB  LEU A 866      65.450  36.480  48.600  1.00  0.00           C
ATOM   3411  HB1 LEU A 866      66.510  36.250  48.830  1.00  0.00           H
ATOM   3412  HB2 LEU A 866      65.370  37.390  47.970  1.00  0.00           H
ATOM   3413  CG  LEU A 866      64.850  35.370  47.850  1.00  0.00           C
ATOM   3414  HG  LEU A 866      63.810  35.660  47.540  1.00  0.00           H
ATOM   3415  CD1 LEU A 866      65.590  35.180  46.580  1.00  0.00           C
ATOM   3416 HD11 LEU A 866      65.710  36.040  45.900  1.00  0.00           H
ATOM   3417 HD12 LEU A 866      65.010  34.430  45.990  1.00  0.00           H
ATOM   3418 HD13 LEU A 866      66.620  34.810  46.750  1.00  0.00           H
ATOM   3419  CD2 LEU A 866      64.760  34.060  48.690  1.00  0.00           C
ATOM   3420 HD21 LEU A 866      63.990  34.050  49.490  1.00  0.00           H
ATOM   3421 HD22 LEU A 866      65.780  33.810  49.070  1.00  0.00           H
ATOM   3422 HD23 LEU A 866      64.350  33.200  48.130  1.00  0.00           H
ATOM   3423  C   LEU A 866      65.410  37.600  50.790  1.00  0.00           C
ATOM   3424  O   LEU A 866      66.280  37.200  51.630  1.00  0.00           O
ATOM   3425  N   THR A 867      65.200  38.930  50.640  1.00  0.00           N
ATOM   3426  HN  THR A 867      64.620  39.310  49.930  1.00  0.00           H
ATOM   3427  CA  THR A 867      65.710  39.900  51.660  1.00  0.00           C
ATOM   3428  HA  THR A 867      66.780  39.780  51.570  1.00  0.00           H
ATOM   3429  CB  THR A 867      65.360  41.310  51.300  1.00  0.00           C
ATOM   3430  HB  THR A 867      64.410  41.740  51.670  1.00  0.00           H
ATOM   3431  OG1 THR A 867      65.550  41.580  49.910  1.00  0.00           O
ATOM   3432  HG1 THR A 867      64.890  41.260  49.290  1.00  0.00           H
ATOM   3433  CG2 THR A 867      66.300  42.370  52.030  1.00  0.00           C
ATOM   3434 HG21 THR A 867      66.190  42.440  53.130  1.00  0.00           H
ATOM   3435 HG22 THR A 867      66.120  43.360  51.560  1.00  0.00           H
ATOM   3436 HG23 THR A 867      67.380  42.110  51.880  1.00  0.00           H
ATOM   3437  C   THR A 867      65.320  39.690  53.110  1.00  0.00           C
ATOM   3438  O   THR A 867      66.150  39.700  54.000  1.00  0.00           O
ATOM   3439  N   ILE A 868      64.060  39.350  53.330  1.00  0.00           N
ATOM   3440  HN  ILE A 868      63.310  39.330  52.670  1.00  0.00           H
ATOM   3441  CA  ILE A 868      63.540  38.990  54.640  1.00  0.00           C
ATOM   3442  HA  ILE A 868      63.690  39.840  55.290  1.00  0.00           H
ATOM   3443  CB  ILE A 868      62.050  38.820  54.630  1.00  0.00           C
ATOM   3444  HB  ILE A 868      61.700  38.140  53.820  1.00  0.00           H
ATOM   3445  CG2 ILE A 868      61.610  38.300  55.960  1.00  0.00           C
ATOM   3446 HG21 ILE A 868      61.820  38.990  56.800  1.00  0.00           H
ATOM   3447 HG22 ILE A 868      62.090  37.340  56.240  1.00  0.00           H
ATOM   3448 HG23 ILE A 868      60.550  38.050  55.790  1.00  0.00           H
ATOM   3449  CG1 ILE A 868      61.370  40.180  54.320  1.00  0.00           C
ATOM   3450 HG11 ILE A 868      61.920  40.720  53.520  1.00  0.00           H
ATOM   3451 HG12 ILE A 868      61.380  40.770  55.270  1.00  0.00           H
ATOM   3452  CD  ILE A 868      59.810  40.190  54.090  1.00  0.00           C
ATOM   3453  HD1 ILE A 868      59.760  39.510  53.200  1.00  0.00           H
ATOM   3454  HD2 ILE A 868      59.400  41.160  53.740  1.00  0.00           H
ATOM   3455  HD3 ILE A 868      59.300  39.780  54.990  1.00  0.00           H
ATOM   3456  C   ILE A 868      64.260  37.760  55.200  1.00  0.00           C
ATOM   3457  O   ILE A 868      64.710  37.870  56.300  1.00  0.00           O
ATOM   3458  N   VAL A 869      64.420  36.680  54.390  1.00  0.00           N
ATOM   3459  HN  VAL A 869      64.010  36.670  53.480  1.00  0.00           H
ATOM   3460  CA  VAL A 869      65.240  35.430  54.720  1.00  0.00           C
ATOM   3461  HA  VAL A 869      64.740  34.950  55.540  1.00  0.00           H
ATOM   3462  CB  VAL A 869      65.180  34.500  53.530  1.00  0.00           C
ATOM   3463  HB  VAL A 869      65.750  34.940  52.690  1.00  0.00           H
ATOM   3464  CG1 VAL A 869      65.780  33.200  54.100  1.00  0.00           C
ATOM   3465 HG11 VAL A 869      65.270  32.880  55.030  1.00  0.00           H
ATOM   3466 HG12 VAL A 869      66.850  33.330  54.380  1.00  0.00           H
ATOM   3467 HG13 VAL A 869      65.880  32.460  53.280  1.00  0.00           H
ATOM   3468  CG2 VAL A 869      63.650  34.200  53.170  1.00  0.00           C
ATOM   3469 HG21 VAL A 869      63.030  35.060  52.850  1.00  0.00           H
ATOM   3470 HG22 VAL A 869      63.180  33.790  54.090  1.00  0.00           H
ATOM   3471 HG23 VAL A 869      63.530  33.450  52.360  1.00  0.00           H
ATOM   3472  C   VAL A 869      66.680  35.740  55.090  1.00  0.00           C
ATOM   3473  O   VAL A 869      67.240  35.300  56.090  1.00  0.00           O
ATOM   3474  N   ILE A 870      67.380  36.580  54.290  1.00  0.00           N
ATOM   3475  HN  ILE A 870      67.090  36.950  53.410  1.00  0.00           H
ATOM   3476  CA  ILE A 870      68.690  37.060  54.730  1.00  0.00           C
ATOM   3477  HA  ILE A 870      69.320  36.190  54.860  1.00  0.00           H
ATOM   3478  CB  ILE A 870      69.220  37.860  53.590  1.00  0.00           C
ATOM   3479  HB  ILE A 870      68.490  38.630  53.270  1.00  0.00           H
ATOM   3480  CG2 ILE A 870      70.480  38.680  53.960  1.00  0.00           C
ATOM   3481 HG21 ILE A 870      70.990  38.910  53.010  1.00  0.00           H
ATOM   3482 HG22 ILE A 870      71.130  38.010  54.580  1.00  0.00           H
ATOM   3483 HG23 ILE A 870      70.410  39.650  54.490  1.00  0.00           H
ATOM   3484  CG1 ILE A 870      69.520  37.010  52.300  1.00  0.00           C
ATOM   3485 HG11 ILE A 870      69.770  37.720  51.480  1.00  0.00           H
ATOM   3486 HG12 ILE A 870      68.640  36.390  52.060  1.00  0.00           H
ATOM   3487  CD  ILE A 870      70.690  35.980  52.580  1.00  0.00           C
ATOM   3488  HD1 ILE A 870      71.620  36.520  52.870  1.00  0.00           H
ATOM   3489  HD2 ILE A 870      70.810  35.300  51.710  1.00  0.00           H
ATOM   3490  HD3 ILE A 870      70.470  35.280  53.410  1.00  0.00           H
ATOM   3491  C   ILE A 870      68.720  37.760  56.070  1.00  0.00           C
ATOM   3492  O   ILE A 870      69.590  37.490  56.890  1.00  0.00           O
ATOM   3493  N   MET A 871      67.820  38.670  56.290  1.00  0.00           N
ATOM   3494  HN  MET A 871      67.240  39.010  55.560  1.00  0.00           H
ATOM   3495  CA  MET A 871      67.660  39.480  57.500  1.00  0.00           C
ATOM   3496  HA  MET A 871      68.670  39.850  57.650  1.00  0.00           H
ATOM   3497  CB  MET A 871      66.700  40.700  57.130  1.00  0.00           C
ATOM   3498  HB1 MET A 871      66.520  41.130  58.140  1.00  0.00           H
ATOM   3499  HB2 MET A 871      65.820  40.200  56.670  1.00  0.00           H
ATOM   3500  CG  MET A 871      67.370  41.670  56.160  1.00  0.00           C
ATOM   3501  HG1 MET A 871      66.560  42.380  55.870  1.00  0.00           H
ATOM   3502  HG2 MET A 871      67.750  41.180  55.240  1.00  0.00           H
ATOM   3503  SD  MET A 871      68.770  42.660  56.770  1.00  0.00           S
ATOM   3504  CE  MET A 871      69.360  43.090  55.170  1.00  0.00           C
ATOM   3505  HE1 MET A 871      69.970  42.260  54.770  1.00  0.00           H
ATOM   3506  HE2 MET A 871      70.110  43.900  55.320  1.00  0.00           H
ATOM   3507  HE3 MET A 871      68.670  43.420  54.360  1.00  0.00           H
ATOM   3508  C   MET A 871      67.310  38.630  58.770  1.00  0.00           C
ATOM   3509  O   MET A 871      67.910  38.820  59.830  1.00  0.00           O
ATOM   3510  N   VAL A 872      66.380  37.680  58.670  1.00  0.00           N
ATOM   3511  HN  VAL A 872      66.020  37.610  57.750  1.00  0.00           H
ATOM   3512  CA  VAL A 872      66.220  36.620  59.660  1.00  0.00           C
ATOM   3513  HA  VAL A 872      66.290  37.160  60.590  1.00  0.00           H
ATOM   3514  CB  VAL A 872      64.930  35.930  59.650  1.00  0.00           C
ATOM   3515  HB  VAL A 872      64.930  35.340  60.600  1.00  0.00           H
ATOM   3516  CG1 VAL A 872      63.730  36.940  59.720  1.00  0.00           C
ATOM   3517 HG11 VAL A 872      63.840  37.520  60.660  1.00  0.00           H
ATOM   3518 HG12 VAL A 872      62.800  36.340  59.780  1.00  0.00           H
ATOM   3519 HG13 VAL A 872      63.690  37.650  58.870  1.00  0.00           H
ATOM   3520  CG2 VAL A 872      64.760  34.950  58.420  1.00  0.00           C
ATOM   3521 HG21 VAL A 872      63.910  34.250  58.600  1.00  0.00           H
ATOM   3522 HG22 VAL A 872      65.710  34.370  58.330  1.00  0.00           H
ATOM   3523 HG23 VAL A 872      64.590  35.570  57.520  1.00  0.00           H
ATOM   3524  C   VAL A 872      67.410  35.660  59.820  1.00  0.00           C
ATOM   3525  O   VAL A 872      67.650  35.210  60.920  1.00  0.00           O
ATOM   3526  N   THR A 873      68.120  35.260  58.730  1.00  0.00           N
ATOM   3527  HN  THR A 873      67.850  35.470  57.790  1.00  0.00           H
ATOM   3528  CA  THR A 873      69.300  34.420  58.770  1.00  0.00           C
ATOM   3529  HA  THR A 873      69.120  33.560  59.400  1.00  0.00           H
ATOM   3530  CB  THR A 873      69.980  34.040  57.390  1.00  0.00           C
ATOM   3531  HB  THR A 873      70.430  34.930  56.900  1.00  0.00           H
ATOM   3532  OG1 THR A 873      69.050  33.460  56.490  1.00  0.00           O
ATOM   3533  HG1 THR A 873      68.320  34.060  56.340  1.00  0.00           H
ATOM   3534  CG2 THR A 873      71.000  32.950  57.530  1.00  0.00           C
ATOM   3535 HG21 THR A 873      70.510  32.130  58.110  1.00  0.00           H
ATOM   3536 HG22 THR A 873      71.770  33.390  58.190  1.00  0.00           H
ATOM   3537 HG23 THR A 873      71.390  32.540  56.570  1.00  0.00           H
ATOM   3538  C   THR A 873      70.350  35.080  59.530  1.00  0.00           C
ATOM   3539  O   THR A 873      70.870  34.490  60.470  1.00  0.00           O
ATOM   3540  N   ILE A 874      70.670  36.410  59.250  1.00  0.00           N
ATOM   3541  HN  ILE A 874      70.310  36.860  58.440  1.00  0.00           H
ATOM   3542  CA  ILE A 874      71.530  37.250  60.100  1.00  0.00           C
ATOM   3543  HA  ILE A 874      72.480  36.720  60.130  1.00  0.00           H
ATOM   3544  CB  ILE A 874      72.060  38.510  59.380  1.00  0.00           C
ATOM   3545  HB  ILE A 874      71.250  39.210  59.090  1.00  0.00           H
ATOM   3546  CG2 ILE A 874      73.010  39.250  60.410  1.00  0.00           C
ATOM   3547 HG21 ILE A 874      73.660  40.040  59.980  1.00  0.00           H
ATOM   3548 HG22 ILE A 874      73.760  38.540  60.840  1.00  0.00           H
ATOM   3549 HG23 ILE A 874      72.400  39.610  61.260  1.00  0.00           H
ATOM   3550  CG1 ILE A 874      72.860  38.160  58.080  1.00  0.00           C
ATOM   3551 HG11 ILE A 874      73.190  39.070  57.530  1.00  0.00           H
ATOM   3552 HG12 ILE A 874      72.140  37.650  57.420  1.00  0.00           H
ATOM   3553  CD  ILE A 874      74.100  37.220  58.320  1.00  0.00           C
ATOM   3554  HD1 ILE A 874      74.530  36.850  57.360  1.00  0.00           H
ATOM   3555  HD2 ILE A 874      73.830  36.320  58.900  1.00  0.00           H
ATOM   3556  HD3 ILE A 874      74.860  37.750  58.930  1.00  0.00           H
ATOM   3557  C   ILE A 874      71.050  37.350  61.590  1.00  0.00           C
ATOM   3558  O   ILE A 874      71.820  37.070  62.520  1.00  0.00           O
ATOM   3559  N   ASP A 875      69.740  37.680  61.770  1.00  0.00           N
ATOM   3560  HN  ASP A 875      69.070  37.970  61.090  1.00  0.00           H
ATOM   3561  CA  ASP A 875      69.310  37.690  63.120  1.00  0.00           C
ATOM   3562  HA  ASP A 875      69.840  38.420  63.720  1.00  0.00           H
ATOM   3563  CB  ASP A 875      67.870  38.310  63.110  1.00  0.00           C
ATOM   3564  HB1 ASP A 875      67.140  37.660  62.600  1.00  0.00           H
ATOM   3565  HB2 ASP A 875      67.810  39.230  62.500  1.00  0.00           H
ATOM   3566  CG  ASP A 875      67.420  38.620  64.560  1.00  0.00           C
ATOM   3567  OD1 ASP A 875      68.050  39.450  65.170  1.00  0.00           O
ATOM   3568  OD2 ASP A 875      66.620  37.790  65.080  1.00  0.00           O
ATOM   3569  C   ASP A 875      69.300  36.360  63.930  1.00  0.00           C
ATOM   3570  O   ASP A 875      69.700  36.340  65.120  1.00  0.00           O
ATOM   3571  N   TYR A 876      68.970  35.170  63.330  1.00  0.00           N
ATOM   3572  HN  TYR A 876      68.540  35.060  62.430  1.00  0.00           H
ATOM   3573  CA  TYR A 876      69.090  33.900  64.010  1.00  0.00           C
ATOM   3574  HA  TYR A 876      68.600  34.130  64.950  1.00  0.00           H
ATOM   3575  CB  TYR A 876      68.260  32.830  63.220  1.00  0.00           C
ATOM   3576  HB1 TYR A 876      68.600  32.690  62.170  1.00  0.00           H
ATOM   3577  HB2 TYR A 876      67.200  33.160  63.110  1.00  0.00           H
ATOM   3578  CG  TYR A 876      68.280  31.450  63.760  1.00  0.00           C
ATOM   3579  CD1 TYR A 876      69.030  30.480  63.200  1.00  0.00           C
ATOM   3580  HD1 TYR A 876      69.700  30.770  62.410  1.00  0.00           H
ATOM   3581  CE1 TYR A 876      68.980  29.180  63.660  1.00  0.00           C
ATOM   3582  HE1 TYR A 876      69.680  28.430  63.310  1.00  0.00           H
ATOM   3583  CZ  TYR A 876      68.110  28.860  64.710  1.00  0.00           C
ATOM   3584  OH  TYR A 876      68.240  27.600  65.370  1.00  0.00           O
ATOM   3585  HH  TYR A 876      67.690  27.610  66.160  1.00  0.00           H
ATOM   3586  CD2 TYR A 876      67.290  31.060  64.720  1.00  0.00           C
ATOM   3587  HD2 TYR A 876      66.710  31.860  65.120  1.00  0.00           H
ATOM   3588  CE2 TYR A 876      67.260  29.780  65.190  1.00  0.00           C
ATOM   3589  HE2 TYR A 876      66.630  29.600  66.060  1.00  0.00           H
ATOM   3590  C   TYR A 876      70.480  33.530  64.390  1.00  0.00           C
ATOM   3591  O   TYR A 876      70.710  33.180  65.530  1.00  0.00           O
ATOM   3592  N   LEU A 877      71.410  33.620  63.460  1.00  0.00           N
ATOM   3593  HN  LEU A 877      71.170  34.050  62.600  1.00  0.00           H
ATOM   3594  CA  LEU A 877      72.770  33.190  63.590  1.00  0.00           C
ATOM   3595  HA  LEU A 877      72.810  32.300  64.190  1.00  0.00           H
ATOM   3596  CB  LEU A 877      73.340  32.900  62.190  1.00  0.00           C
ATOM   3597  HB1 LEU A 877      74.440  32.870  62.130  1.00  0.00           H
ATOM   3598  HB2 LEU A 877      72.990  33.810  61.640  1.00  0.00           H
ATOM   3599  CG  LEU A 877      72.870  31.500  61.660  1.00  0.00           C
ATOM   3600  HG  LEU A 877      71.760  31.360  61.650  1.00  0.00           H
ATOM   3601  CD1 LEU A 877      73.240  31.510  60.200  1.00  0.00           C
ATOM   3602 HD11 LEU A 877      74.330  31.290  60.080  1.00  0.00           H
ATOM   3603 HD12 LEU A 877      72.880  32.430  59.700  1.00  0.00           H
ATOM   3604 HD13 LEU A 877      72.610  30.720  59.740  1.00  0.00           H
ATOM   3605  CD2 LEU A 877      73.560  30.350  62.380  1.00  0.00           C
ATOM   3606 HD21 LEU A 877      73.160  30.380  63.410  1.00  0.00           H
ATOM   3607 HD22 LEU A 877      74.670  30.290  62.460  1.00  0.00           H
ATOM   3608 HD23 LEU A 877      73.170  29.380  61.980  1.00  0.00           H
ATOM   3609  C   LEU A 877      73.740  34.080  64.290  1.00  0.00           C
ATOM   3610  O   LEU A 877      74.660  33.660  64.920  1.00  0.00           O
ATOM   3611  N   VAL A 878      73.570  35.420  64.130  1.00  0.00           N
ATOM   3612  HN  VAL A 878      72.780  35.720  63.590  1.00  0.00           H
ATOM   3613  CA  VAL A 878      74.420  36.440  64.650  1.00  0.00           C
ATOM   3614  HA  VAL A 878      75.240  35.880  65.100  1.00  0.00           H
ATOM   3615  CB  VAL A 878      74.970  37.420  63.530  1.00  0.00           C
ATOM   3616  HB  VAL A 878      74.060  37.980  63.230  1.00  0.00           H
ATOM   3617  CG1 VAL A 878      75.910  38.480  64.170  1.00  0.00           C
ATOM   3618 HG11 VAL A 878      76.070  39.300  63.430  1.00  0.00           H
ATOM   3619 HG12 VAL A 878      76.870  38.050  64.510  1.00  0.00           H
ATOM   3620 HG13 VAL A 878      75.470  39.010  65.040  1.00  0.00           H
ATOM   3621  CG2 VAL A 878      75.620  36.660  62.380  1.00  0.00           C
ATOM   3622 HG21 VAL A 878      74.860  36.100  61.790  1.00  0.00           H
ATOM   3623 HG22 VAL A 878      76.390  36.010  62.840  1.00  0.00           H
ATOM   3624 HG23 VAL A 878      76.110  37.390  61.720  1.00  0.00           H
ATOM   3625  C   VAL A 878      73.760  37.260  65.730  1.00  0.00           C
ATOM   3626  O   VAL A 878      74.300  37.350  66.860  1.00  0.00           O
ATOM   3627  N   GLY A 879      72.550  37.680  65.490  1.00  0.00           N
ATOM   3628  HN  GLY A 879      72.090  37.460  64.640  1.00  0.00           H
ATOM   3629  CA  GLY A 879      71.780  38.520  66.350  1.00  0.00           C
ATOM   3630  HA1 GLY A 879      72.130  38.340  67.360  1.00  0.00           H
ATOM   3631  HA2 GLY A 879      70.730  38.290  66.240  1.00  0.00           H
ATOM   3632  C   GLY A 879      71.980  39.990  66.150  1.00  0.00           C
ATOM   3633  O   GLY A 879      73.050  40.450  66.520  1.00  0.00           O
ATOM   3634  N   VAL A 880      70.980  40.660  65.660  1.00  0.00           N
ATOM   3635  HN  VAL A 880      70.180  40.150  65.370  1.00  0.00           H
ATOM   3636  CA  VAL A 880      70.920  42.100  65.380  1.00  0.00           C
ATOM   3637  HA  VAL A 880      71.930  42.480  65.410  1.00  0.00           H
ATOM   3638  CB  VAL A 880      70.390  42.380  64.020  1.00  0.00           C
ATOM   3639  HB  VAL A 880      69.320  42.110  63.910  1.00  0.00           H
ATOM   3640  CG1 VAL A 880      70.360  43.860  63.670  1.00  0.00           C
ATOM   3641 HG11 VAL A 880      69.930  43.940  62.650  1.00  0.00           H
ATOM   3642 HG12 VAL A 880      71.340  44.350  63.870  1.00  0.00           H
ATOM   3643 HG13 VAL A 880      69.700  44.390  64.380  1.00  0.00           H
ATOM   3644  CG2 VAL A 880      71.320  41.610  63.000  1.00  0.00           C
ATOM   3645 HG21 VAL A 880      72.300  42.110  62.990  1.00  0.00           H
ATOM   3646 HG22 VAL A 880      70.920  41.830  61.980  1.00  0.00           H
ATOM   3647 HG23 VAL A 880      71.360  40.510  63.170  1.00  0.00           H
ATOM   3648  C   VAL A 880      70.010  42.790  66.390  1.00  0.00           C
ATOM   3649  O   VAL A 880      68.760  42.630  66.250  1.00  0.00           O
ATOM   3650  N   PRO A 881      70.490  43.620  67.330  1.00  0.00           N
ATOM   3651  CD  PRO A 881      71.910  43.890  67.510  1.00  0.00           C
ATOM   3652  HD1 PRO A 881      72.230  44.650  66.750  1.00  0.00           H
ATOM   3653  HD2 PRO A 881      72.610  43.050  67.420  1.00  0.00           H
ATOM   3654  CA  PRO A 881      69.660  44.400  68.300  1.00  0.00           C
ATOM   3655  HA  PRO A 881      69.200  43.690  68.960  1.00  0.00           H
ATOM   3656  CB  PRO A 881      70.660  45.360  69.060  1.00  0.00           C
ATOM   3657  HB1 PRO A 881      70.530  45.430  70.160  1.00  0.00           H
ATOM   3658  HB2 PRO A 881      70.830  46.340  68.570  1.00  0.00           H
ATOM   3659  CG  PRO A 881      72.010  44.650  68.860  1.00  0.00           C
ATOM   3660  HG1 PRO A 881      72.890  45.320  68.810  1.00  0.00           H
ATOM   3661  HG2 PRO A 881      72.210  43.850  69.620  1.00  0.00           H
ATOM   3662  C   PRO A 881      68.540  45.160  67.760  1.00  0.00           C
ATOM   3663  O   PRO A 881      68.670  46.140  67.010  1.00  0.00           O
ATOM   3664  N   SER A 882      67.320  44.690  68.090  1.00  0.00           N
ATOM   3665  HN  SER A 882      67.160  43.980  68.780  1.00  0.00           H
ATOM   3666  CA  SER A 882      66.230  45.200  67.300  1.00  0.00           C
ATOM   3667  HA  SER A 882      66.210  46.280  67.430  1.00  0.00           H
ATOM   3668  CB  SER A 882      66.260  44.960  65.730  1.00  0.00           C
ATOM   3669  HB1 SER A 882      67.220  45.370  65.350  1.00  0.00           H
ATOM   3670  HB2 SER A 882      65.470  45.520  65.190  1.00  0.00           H
ATOM   3671  OG  SER A 882      66.340  43.580  65.340  1.00  0.00           O
ATOM   3672  HG1 SER A 882      67.230  43.250  65.530  1.00  0.00           H
ATOM   3673  C   SER A 882      64.880  44.550  67.820  1.00  0.00           C
ATOM   3674  O   SER A 882      64.710  43.290  67.760  1.00  0.00           O
ATOM   3675  N   PRO A 883      63.830  45.320  68.160  1.00  0.00           N
ATOM   3676  CD  PRO A 883      64.000  46.700  68.550  1.00  0.00           C
ATOM   3677  HD1 PRO A 883      64.060  47.390  67.680  1.00  0.00           H
ATOM   3678  HD2 PRO A 883      64.810  46.800  69.310  1.00  0.00           H
ATOM   3679  CA  PRO A 883      62.480  44.790  68.350  1.00  0.00           C
ATOM   3680  HA  PRO A 883      62.550  44.110  69.190  1.00  0.00           H
ATOM   3681  CB  PRO A 883      61.670  46.050  68.580  1.00  0.00           C
ATOM   3682  HB1 PRO A 883      60.820  45.990  69.290  1.00  0.00           H
ATOM   3683  HB2 PRO A 883      61.230  46.440  67.630  1.00  0.00           H
ATOM   3684  CG  PRO A 883      62.650  47.040  69.130  1.00  0.00           C
ATOM   3685  HG1 PRO A 883      62.510  48.120  68.950  1.00  0.00           H
ATOM   3686  HG2 PRO A 883      62.680  46.910  70.230  1.00  0.00           H
ATOM   3687  C   PRO A 883      61.890  43.980  67.180  1.00  0.00           C
ATOM   3688  O   PRO A 883      62.110  44.290  65.990  1.00  0.00           O
ATOM   3689  N   LYS A 884      61.080  42.970  67.620  1.00  0.00           N
ATOM   3690  HN  LYS A 884      60.870  42.850  68.590  1.00  0.00           H
ATOM   3691  CA  LYS A 884      60.320  42.070  66.820  1.00  0.00           C
ATOM   3692  HA  LYS A 884      60.580  42.240  65.790  1.00  0.00           H
ATOM   3693  CB  LYS A 884      60.610  40.640  67.370  1.00  0.00           C
ATOM   3694  HB1 LYS A 884      60.070  39.830  66.840  1.00  0.00           H
ATOM   3695  HB2 LYS A 884      60.440  40.560  68.470  1.00  0.00           H
ATOM   3696  CG  LYS A 884      62.100  40.220  67.230  1.00  0.00           C
ATOM   3697  HG1 LYS A 884      62.820  40.970  67.610  1.00  0.00           H
ATOM   3698  HG2 LYS A 884      62.350  40.080  66.160  1.00  0.00           H
ATOM   3699  CD  LYS A 884      62.420  38.870  67.970  1.00  0.00           C
ATOM   3700  HD1 LYS A 884      61.850  38.050  67.490  1.00  0.00           H
ATOM   3701  HD2 LYS A 884      62.210  38.970  69.050  1.00  0.00           H
ATOM   3702  CE  LYS A 884      63.960  38.470  67.770  1.00  0.00           C
ATOM   3703  HE1 LYS A 884      64.170  37.440  68.130  1.00  0.00           H
ATOM   3704  HE2 LYS A 884      64.600  39.170  68.360  1.00  0.00           H
ATOM   3705  NZ  LYS A 884      64.330  38.460  66.310  1.00  0.00           N
ATOM   3706  HZ1 LYS A 884      64.550  39.450  66.110  1.00  0.00           H
ATOM   3707  HZ2 LYS A 884      63.520  38.160  65.740  1.00  0.00           H
ATOM   3708  HZ3 LYS A 884      65.210  38.010  65.980  1.00  0.00           H
ATOM   3709  C   LYS A 884      58.870  42.270  66.940  1.00  0.00           C
ATOM   3710  O   LYS A 884      58.350  42.900  67.880  1.00  0.00           O
ATOM   3711  N   LEU A 885      58.100  41.730  65.990  1.00  0.00           N
ATOM   3712  HN  LEU A 885      58.580  41.460  65.160  1.00  0.00           H
ATOM   3713  CA  LEU A 885      56.610  41.610  66.000  1.00  0.00           C
ATOM   3714  HA  LEU A 885      56.240  42.630  65.960  1.00  0.00           H
ATOM   3715  CB  LEU A 885      56.260  41.000  64.660  1.00  0.00           C
ATOM   3716  HB1 LEU A 885      56.780  40.010  64.620  1.00  0.00           H
ATOM   3717  HB2 LEU A 885      56.660  41.630  63.840  1.00  0.00           H
ATOM   3718  CG  LEU A 885      54.730  40.870  64.320  1.00  0.00           C
ATOM   3719  HG  LEU A 885      54.180  40.270  65.080  1.00  0.00           H
ATOM   3720  CD1 LEU A 885      54.110  42.280  64.300  1.00  0.00           C
ATOM   3721 HD11 LEU A 885      54.370  42.880  65.200  1.00  0.00           H
ATOM   3722 HD12 LEU A 885      53.000  42.190  64.340  1.00  0.00           H
ATOM   3723 HD13 LEU A 885      54.340  42.930  63.420  1.00  0.00           H
ATOM   3724  CD2 LEU A 885      54.530  40.110  63.010  1.00  0.00           C
ATOM   3725 HD21 LEU A 885      53.490  39.750  62.960  1.00  0.00           H
ATOM   3726 HD22 LEU A 885      55.260  39.270  62.970  1.00  0.00           H
ATOM   3727 HD23 LEU A 885      54.830  40.750  62.150  1.00  0.00           H
ATOM   3728  C   LEU A 885      56.070  40.820  67.140  1.00  0.00           C
ATOM   3729  O   LEU A 885      56.660  39.870  67.620  1.00  0.00           O
ATOM   3730  N   HSD A 886      54.880  41.160  67.710  1.00  0.00           N
ATOM   3731  HN  HSD A 886      54.350  41.840  67.210  1.00  0.00           H
ATOM   3732  CA  HSD A 886      54.260  40.450  68.850  1.00  0.00           C
ATOM   3733  HA  HSD A 886      54.880  39.660  69.220  1.00  0.00           H
ATOM   3734  CB  HSD A 886      53.980  41.420  69.980  1.00  0.00           C
ATOM   3735  HB1 HSD A 886      53.240  40.990  70.690  1.00  0.00           H
ATOM   3736  HB2 HSD A 886      53.480  42.320  69.570  1.00  0.00           H
ATOM   3737  ND1 HSD A 886      56.310  42.360  70.250  1.00  0.00           N
ATOM   3738  HD1 HSD A 886      56.520  42.590  69.300  1.00  0.00           H
ATOM   3739  CG  HSD A 886      55.180  41.840  70.810  1.00  0.00           C
ATOM   3740  CE1 HSD A 886      57.220  42.470  71.250  1.00  0.00           C
ATOM   3741  HE1 HSD A 886      58.220  42.860  71.050  1.00  0.00           H
ATOM   3742  NE2 HSD A 886      56.730  42.150  72.420  1.00  0.00           N
ATOM   3743  CD2 HSD A 886      55.450  41.680  72.120  1.00  0.00           C
ATOM   3744  HD2 HSD A 886      54.800  41.200  72.830  1.00  0.00           H
ATOM   3745  C   HSD A 886      52.920  39.900  68.340  1.00  0.00           C
ATOM   3746  O   HSD A 886      52.050  40.580  67.860  1.00  0.00           O
ATOM   3747  N   VAL A 887      52.810  38.520  68.510  1.00  0.00           N
ATOM   3748  HN  VAL A 887      53.550  38.000  68.950  1.00  0.00           H
ATOM   3749  CA  VAL A 887      51.640  37.860  68.120  1.00  0.00           C
ATOM   3750  HA  VAL A 887      50.940  38.620  67.810  1.00  0.00           H
ATOM   3751  CB  VAL A 887      51.870  36.950  66.950  1.00  0.00           C
ATOM   3752  HB  VAL A 887      50.890  36.520  66.690  1.00  0.00           H
ATOM   3753  CG1 VAL A 887      52.440  37.790  65.830  1.00  0.00           C
ATOM   3754 HG11 VAL A 887      52.440  37.200  64.890  1.00  0.00           H
ATOM   3755 HG12 VAL A 887      53.430  38.230  66.050  1.00  0.00           H
ATOM   3756 HG13 VAL A 887      51.800  38.700  65.740  1.00  0.00           H
ATOM   3757  CG2 VAL A 887      52.890  35.860  67.220  1.00  0.00           C
ATOM   3758 HG21 VAL A 887      53.710  36.200  67.890  1.00  0.00           H
ATOM   3759 HG22 VAL A 887      53.460  35.600  66.300  1.00  0.00           H
ATOM   3760 HG23 VAL A 887      52.370  35.010  67.730  1.00  0.00           H
ATOM   3761  C   VAL A 887      50.860  37.120  69.200  1.00  0.00           C
ATOM   3762  O   VAL A 887      51.520  36.500  70.010  1.00  0.00           O
ATOM   3763  N   PRO A 888      49.510  37.160  69.330  1.00  0.00           N
ATOM   3764  CD  PRO A 888      48.650  37.870  68.370  1.00  0.00           C
ATOM   3765  HD1 PRO A 888      49.080  37.860  67.350  1.00  0.00           H
ATOM   3766  HD2 PRO A 888      48.540  38.890  68.800  1.00  0.00           H
ATOM   3767  CA  PRO A 888      48.760  36.190  70.140  1.00  0.00           C
ATOM   3768  HA  PRO A 888      49.030  36.300  71.170  1.00  0.00           H
ATOM   3769  CB  PRO A 888      47.290  36.640  69.940  1.00  0.00           C
ATOM   3770  HB1 PRO A 888      46.990  37.430  70.660  1.00  0.00           H
ATOM   3771  HB2 PRO A 888      46.570  35.810  70.100  1.00  0.00           H
ATOM   3772  CG  PRO A 888      47.230  37.160  68.460  1.00  0.00           C
ATOM   3773  HG1 PRO A 888      47.230  36.250  67.830  1.00  0.00           H
ATOM   3774  HG2 PRO A 888      46.370  37.810  68.220  1.00  0.00           H
ATOM   3775  C   PRO A 888      49.150  34.810  69.780  1.00  0.00           C
ATOM   3776  O   PRO A 888      49.680  34.510  68.730  1.00  0.00           O
ATOM   3777  N   GLU A 889      48.760  33.820  70.640  1.00  0.00           N
ATOM   3778  HN  GLU A 889      48.160  33.950  71.430  1.00  0.00           H
ATOM   3779  CA  GLU A 889      48.910  32.350  70.460  1.00  0.00           C
ATOM   3780  HA  GLU A 889      49.190  32.170  69.430  1.00  0.00           H
ATOM   3781  CB  GLU A 889      50.000  31.790  71.430  1.00  0.00           C
ATOM   3782  HB1 GLU A 889      50.170  30.690  71.400  1.00  0.00           H
ATOM   3783  HB2 GLU A 889      49.660  32.080  72.450  1.00  0.00           H
ATOM   3784  CG  GLU A 889      51.320  32.440  71.050  1.00  0.00           C
ATOM   3785  HG1 GLU A 889      51.560  33.270  71.730  1.00  0.00           H
ATOM   3786  HG2 GLU A 889      51.280  32.880  70.020  1.00  0.00           H
ATOM   3787  CD  GLU A 889      52.400  31.440  71.230  1.00  0.00           C
ATOM   3788  OE1 GLU A 889      52.860  31.300  72.410  1.00  0.00           O
ATOM   3789  OE2 GLU A 889      52.910  30.890  70.220  1.00  0.00           O
ATOM   3790  C   GLU A 889      47.610  31.720  70.700  1.00  0.00           C
ATOM   3791  O   GLU A 889      46.680  32.300  71.300  1.00  0.00           O
ATOM   3792  N   LYS A 890      47.440  30.550  70.030  1.00  0.00           N
ATOM   3793  HN  LYS A 890      48.230  30.170  69.560  1.00  0.00           H
ATOM   3794  CA  LYS A 890      46.170  29.790  70.030  1.00  0.00           C
ATOM   3795  HA  LYS A 890      46.320  28.790  69.670  1.00  0.00           H
ATOM   3796  CB  LYS A 890      45.790  29.320  71.460  1.00  0.00           C
ATOM   3797  HB1 LYS A 890      44.910  28.660  71.340  1.00  0.00           H
ATOM   3798  HB2 LYS A 890      45.380  30.120  72.110  1.00  0.00           H
ATOM   3799  CG  LYS A 890      46.740  28.400  72.180  1.00  0.00           C
ATOM   3800  HG1 LYS A 890      47.710  28.940  72.180  1.00  0.00           H
ATOM   3801  HG2 LYS A 890      46.860  27.460  71.600  1.00  0.00           H
ATOM   3802  CD  LYS A 890      46.350  27.950  73.630  1.00  0.00           C
ATOM   3803  HD1 LYS A 890      45.400  27.390  73.540  1.00  0.00           H
ATOM   3804  HD2 LYS A 890      46.080  28.890  74.150  1.00  0.00           H
ATOM   3805  CE  LYS A 890      47.430  27.190  74.450  1.00  0.00           C
ATOM   3806  HE1 LYS A 890      47.240  27.250  75.540  1.00  0.00           H
ATOM   3807  HE2 LYS A 890      48.440  27.570  74.210  1.00  0.00           H
ATOM   3808  NZ  LYS A 890      47.460  25.780  74.080  1.00  0.00           N
ATOM   3809  HZ1 LYS A 890      48.200  25.310  74.650  1.00  0.00           H
ATOM   3810  HZ2 LYS A 890      47.720  25.570  73.090  1.00  0.00           H
ATOM   3811  HZ3 LYS A 890      46.530  25.400  74.310  1.00  0.00           H
ATOM   3812  C   LYS A 890      45.000  30.260  69.220  1.00  0.00           C
ATOM   3813  O   LYS A 890      43.850  29.830  69.390  1.00  0.00           O
ATOM   3814  N   PHE A 891      45.320  31.140  68.220  1.00  0.00           N
ATOM   3815  HN  PHE A 891      46.280  31.360  68.110  1.00  0.00           H
ATOM   3816  CA  PHE A 891      44.340  31.530  67.260  1.00  0.00           C
ATOM   3817  HA  PHE A 891      44.910  32.130  66.560  1.00  0.00           H
ATOM   3818  CB  PHE A 891      43.830  30.390  66.330  1.00  0.00           C
ATOM   3819  HB1 PHE A 891      43.190  29.650  66.860  1.00  0.00           H
ATOM   3820  HB2 PHE A 891      44.730  29.890  65.910  1.00  0.00           H
ATOM   3821  CG  PHE A 891      42.940  30.890  65.200  1.00  0.00           C
ATOM   3822  CD1 PHE A 891      41.580  30.550  65.090  1.00  0.00           C
ATOM   3823  HD1 PHE A 891      41.090  29.920  65.820  1.00  0.00           H
ATOM   3824  CE1 PHE A 891      40.890  30.940  63.940  1.00  0.00           C
ATOM   3825  HE1 PHE A 891      39.870  30.610  63.780  1.00  0.00           H
ATOM   3826  CZ  PHE A 891      41.440  31.750  62.950  1.00  0.00           C
ATOM   3827  HZ  PHE A 891      40.890  31.970  62.040  1.00  0.00           H
ATOM   3828  CD2 PHE A 891      43.560  31.700  64.180  1.00  0.00           C
ATOM   3829  HD2 PHE A 891      44.600  31.980  64.320  1.00  0.00           H
ATOM   3830  CE2 PHE A 891      42.760  32.160  63.150  1.00  0.00           C
ATOM   3831  HE2 PHE A 891      43.260  32.660  62.330  1.00  0.00           H
ATOM   3832  C   PHE A 891      43.340  32.540  67.830  1.00  0.00           C
ATOM   3833  O   PHE A 891      42.160  32.440  67.640  1.00  0.00           O
ATOM   3834  N   GLU A 892      43.850  33.440  68.630  1.00  0.00           N
ATOM   3835  HN  GLU A 892      44.840  33.490  68.510  1.00  0.00           H
ATOM   3836  CA  GLU A 892      43.110  34.410  69.280  1.00  0.00           C
ATOM   3837  HA  GLU A 892      42.110  34.110  69.040  1.00  0.00           H
ATOM   3838  CB  GLU A 892      43.360  34.410  70.760  1.00  0.00           C
ATOM   3839  HB1 GLU A 892      42.750  35.160  71.320  1.00  0.00           H
ATOM   3840  HB2 GLU A 892      44.400  34.680  71.040  1.00  0.00           H
ATOM   3841  CG  GLU A 892      42.970  33.120  71.570  1.00  0.00           C
ATOM   3842  HG1 GLU A 892      43.590  32.270  71.220  1.00  0.00           H
ATOM   3843  HG2 GLU A 892      41.930  32.780  71.340  1.00  0.00           H
ATOM   3844  CD  GLU A 892      42.990  33.230  73.120  1.00  0.00           C
ATOM   3845  OE1 GLU A 892      42.200  32.520  73.740  1.00  0.00           O
ATOM   3846  OE2 GLU A 892      43.780  34.040  73.660  1.00  0.00           O
ATOM   3847  C   GLU A 892      43.420  35.670  68.550  1.00  0.00           C
ATOM   3848  O   GLU A 892      44.530  35.740  68.010  1.00  0.00           O
ATOM   3849  N   PRO A 893      42.480  36.600  68.430  1.00  0.00           N
ATOM   3850  CD  PRO A 893      41.090  36.530  68.840  1.00  0.00           C
ATOM   3851  HD1 PRO A 893      41.030  36.060  69.850  1.00  0.00           H
ATOM   3852  HD2 PRO A 893      40.460  36.020  68.090  1.00  0.00           H
ATOM   3853  CA  PRO A 893      42.810  38.000  68.010  1.00  0.00           C
ATOM   3854  HA  PRO A 893      43.240  38.010  67.020  1.00  0.00           H
ATOM   3855  CB  PRO A 893      41.380  38.670  68.010  1.00  0.00           C
ATOM   3856  HB1 PRO A 893      40.910  38.400  67.040  1.00  0.00           H
ATOM   3857  HB2 PRO A 893      41.460  39.780  68.000  1.00  0.00           H
ATOM   3858  CG  PRO A 893      40.570  37.960  69.100  1.00  0.00           C
ATOM   3859  HG1 PRO A 893      40.830  38.230  70.150  1.00  0.00           H
ATOM   3860  HG2 PRO A 893      39.490  37.830  68.890  1.00  0.00           H
ATOM   3861  C   PRO A 893      43.810  38.780  68.910  1.00  0.00           C
ATOM   3862  O   PRO A 893      43.960  38.380  70.110  1.00  0.00           O
ATOM   3863  N   THR A 894      44.430  39.900  68.440  1.00  0.00           N
ATOM   3864  HN  THR A 894      44.170  40.150  67.510  1.00  0.00           H
ATOM   3865  CA  THR A 894      45.280  40.770  69.250  1.00  0.00           C
ATOM   3866  HA  THR A 894      46.020  40.110  69.670  1.00  0.00           H
ATOM   3867  CB  THR A 894      45.870  41.900  68.380  1.00  0.00           C
ATOM   3868  HB  THR A 894      45.090  42.640  68.110  1.00  0.00           H
ATOM   3869  OG1 THR A 894      46.370  41.340  67.150  1.00  0.00           O
ATOM   3870  HG1 THR A 894      45.610  41.290  66.590  1.00  0.00           H
ATOM   3871  CG2 THR A 894      47.080  42.380  69.200  1.00  0.00           C
ATOM   3872 HG21 THR A 894      46.850  42.680  70.230  1.00  0.00           H
ATOM   3873 HG22 THR A 894      47.510  43.270  68.680  1.00  0.00           H
ATOM   3874 HG23 THR A 894      47.850  41.590  69.160  1.00  0.00           H
ATOM   3875  C   THR A 894      44.510  41.470  70.400  1.00  0.00           C
ATOM   3876  O   THR A 894      45.070  41.630  71.470  1.00  0.00           O
ATOM   3877  N   HSD A 895      43.230  41.770  70.190  1.00  0.00           N
ATOM   3878  HN  HSD A 895      42.870  41.530  69.280  1.00  0.00           H
ATOM   3879  CA  HSD A 895      42.340  42.250  71.260  1.00  0.00           C
ATOM   3880  HA  HSD A 895      42.610  43.180  71.740  1.00  0.00           H
ATOM   3881  CB  HSD A 895      40.970  42.500  70.540  1.00  0.00           C
ATOM   3882  HB1 HSD A 895      40.710  41.800  69.710  1.00  0.00           H
ATOM   3883  HB2 HSD A 895      41.080  43.440  69.960  1.00  0.00           H
ATOM   3884  ND1 HSD A 895      39.650  43.730  72.300  1.00  0.00           N
ATOM   3885  HD1 HSD A 895      40.380  44.410  72.320  1.00  0.00           H
ATOM   3886  CG  HSD A 895      39.810  42.560  71.550  1.00  0.00           C
ATOM   3887  CE1 HSD A 895      38.580  43.530  73.040  1.00  0.00           C
ATOM   3888  HE1 HSD A 895      38.020  44.180  73.720  1.00  0.00           H
ATOM   3889  NE2 HSD A 895      38.070  42.310  72.900  1.00  0.00           N
ATOM   3890  CD2 HSD A 895      38.800  41.720  71.930  1.00  0.00           C
ATOM   3891  HD2 HSD A 895      38.680  40.710  71.560  1.00  0.00           H
ATOM   3892  C   HSD A 895      42.250  41.170  72.380  1.00  0.00           C
ATOM   3893  O   HSD A 895      42.330  40.010  71.950  1.00  0.00           O
ATOM   3894  N   PRO A 896      42.260  41.370  73.720  1.00  0.00           N
ATOM   3895  CD  PRO A 896      42.570  42.640  74.320  1.00  0.00           C
ATOM   3896  HD1 PRO A 896      41.730  43.340  74.110  1.00  0.00           H
ATOM   3897  HD2 PRO A 896      43.510  43.010  73.850  1.00  0.00           H
ATOM   3898  CA  PRO A 896      42.640  40.290  74.630  1.00  0.00           C
ATOM   3899  HA  PRO A 896      43.080  39.470  74.090  1.00  0.00           H
ATOM   3900  CB  PRO A 896      43.630  41.030  75.600  1.00  0.00           C
ATOM   3901  HB1 PRO A 896      44.600  40.960  75.050  1.00  0.00           H
ATOM   3902  HB2 PRO A 896      43.750  40.600  76.600  1.00  0.00           H
ATOM   3903  CG  PRO A 896      42.970  42.400  75.750  1.00  0.00           C
ATOM   3904  HG1 PRO A 896      42.040  42.350  76.340  1.00  0.00           H
ATOM   3905  HG2 PRO A 896      43.730  43.170  76.080  1.00  0.00           H
ATOM   3906  C   PRO A 896      41.450  39.810  75.380  1.00  0.00           C
ATOM   3907  O   PRO A 896      41.590  38.880  76.130  1.00  0.00           O
ATOM   3908  N   GLU A 897      40.320  40.520  75.370  1.00  0.00           N
ATOM   3909  HN  GLU A 897      40.320  41.380  74.850  1.00  0.00           H
ATOM   3910  CA  GLU A 897      39.180  40.300  76.280  1.00  0.00           C
ATOM   3911  HA  GLU A 897      39.620  39.970  77.210  1.00  0.00           H
ATOM   3912  CB  GLU A 897      38.380  41.620  76.560  1.00  0.00           C
ATOM   3913  HB1 GLU A 897      37.620  41.430  77.350  1.00  0.00           H
ATOM   3914  HB2 GLU A 897      37.970  41.960  75.590  1.00  0.00           H
ATOM   3915  CG  GLU A 897      39.280  42.860  77.090  1.00  0.00           C
ATOM   3916  HG1 GLU A 897      39.780  43.370  76.250  1.00  0.00           H
ATOM   3917  HG2 GLU A 897      40.060  42.470  77.760  1.00  0.00           H
ATOM   3918  CD  GLU A 897      38.470  43.970  77.760  1.00  0.00           C
ATOM   3919  OE1 GLU A 897      38.570  44.100  79.010  1.00  0.00           O
ATOM   3920  OE2 GLU A 897      37.780  44.810  77.030  1.00  0.00           O
ATOM   3921  C   GLU A 897      38.240  39.200  76.000  1.00  0.00           C
ATOM   3922  O   GLU A 897      37.660  38.570  76.930  1.00  0.00           O
ATOM   3923  N   ARG A 898      37.990  38.900  74.670  1.00  0.00           N
ATOM   3924  HN  ARG A 898      38.460  39.480  74.000  1.00  0.00           H
ATOM   3925  CA  ARG A 898      37.120  37.800  74.270  1.00  0.00           C
ATOM   3926  HA  ARG A 898      37.330  36.920  74.860  1.00  0.00           H
ATOM   3927  CB  ARG A 898      35.610  38.300  74.310  1.00  0.00           C
ATOM   3928  HB1 ARG A 898      35.360  38.280  75.400  1.00  0.00           H
ATOM   3929  HB2 ARG A 898      35.020  37.560  73.750  1.00  0.00           H
ATOM   3930  CG  ARG A 898      35.290  39.700  73.600  1.00  0.00           C
ATOM   3931  HG1 ARG A 898      36.080  40.400  73.930  1.00  0.00           H
ATOM   3932  HG2 ARG A 898      34.280  39.950  73.980  1.00  0.00           H
ATOM   3933  CD  ARG A 898      35.270  39.600  72.010  1.00  0.00           C
ATOM   3934  HD1 ARG A 898      34.240  39.270  71.740  1.00  0.00           H
ATOM   3935  HD2 ARG A 898      36.050  38.930  71.590  1.00  0.00           H
ATOM   3936  NE  ARG A 898      35.440  40.980  71.460  1.00  0.00           N
ATOM   3937  HE  ARG A 898      35.140  41.780  71.990  1.00  0.00           H
ATOM   3938  CZ  ARG A 898      35.980  41.220  70.260  1.00  0.00           C
ATOM   3939  NH1 ARG A 898      36.160  40.270  69.370  1.00  0.00           N
ATOM   3940 HH11 ARG A 898      36.450  40.460  68.430  1.00  0.00           H
ATOM   3941 HH12 ARG A 898      35.990  39.300  69.540  1.00  0.00           H
ATOM   3942  NH2 ARG A 898      36.180  42.440  69.900  1.00  0.00           N
ATOM   3943 HH21 ARG A 898      36.320  42.660  68.940  1.00  0.00           H
ATOM   3944 HH22 ARG A 898      35.960  43.250  70.440  1.00  0.00           H
ATOM   3945  C   ARG A 898      37.580  37.420  72.860  1.00  0.00           C
ATOM   3946  O   ARG A 898      38.440  38.050  72.310  1.00  0.00           O
ATOM   3947  N   GLY A 899      37.010  36.330  72.360  1.00  0.00           N
ATOM   3948  HN  GLY A 899      36.180  35.980  72.790  1.00  0.00           H
ATOM   3949  CA  GLY A 899      37.340  35.730  71.030  1.00  0.00           C
ATOM   3950  HA1 GLY A 899      36.970  34.710  71.060  1.00  0.00           H
ATOM   3951  HA2 GLY A 899      38.410  35.700  70.960  1.00  0.00           H
ATOM   3952  C   GLY A 899      36.820  36.420  69.760  1.00  0.00           C
ATOM   3953  O   GLY A 899      36.570  37.610  69.780  1.00  0.00           O
ATOM   3954  N   TRP A 900      36.820  35.730  68.630  1.00  0.00           N
ATOM   3955  HN  TRP A 900      36.920  34.740  68.670  1.00  0.00           H
ATOM   3956  CA  TRP A 900      36.660  36.290  67.310  1.00  0.00           C
ATOM   3957  HA  TRP A 900      37.470  36.970  67.080  1.00  0.00           H
ATOM   3958  CB  TRP A 900      36.680  35.330  66.150  1.00  0.00           C
ATOM   3959  HB1 TRP A 900      36.180  35.670  65.220  1.00  0.00           H
ATOM   3960  HB2 TRP A 900      36.010  34.480  66.430  1.00  0.00           H
ATOM   3961  CG  TRP A 900      38.020  34.740  65.930  1.00  0.00           C
ATOM   3962  CD1 TRP A 900      38.400  33.450  66.160  1.00  0.00           C
ATOM   3963  HD1 TRP A 900      37.790  32.610  66.480  1.00  0.00           H
ATOM   3964  NE1 TRP A 900      39.780  33.320  65.870  1.00  0.00           N
ATOM   3965  HE1 TRP A 900      40.360  32.730  66.380  1.00  0.00           H
ATOM   3966  CE2 TRP A 900      40.280  34.480  65.440  1.00  0.00           C
ATOM   3967  CD2 TRP A 900      39.220  35.450  65.460  1.00  0.00           C
ATOM   3968  CE3 TRP A 900      39.360  36.750  64.870  1.00  0.00           C
ATOM   3969  HE3 TRP A 900      38.480  37.360  64.790  1.00  0.00           H
ATOM   3970  CZ3 TRP A 900      40.640  37.070  64.400  1.00  0.00           C
ATOM   3971  HZ3 TRP A 900      40.860  38.090  64.120  1.00  0.00           H
ATOM   3972  CZ2 TRP A 900      41.540  34.840  64.970  1.00  0.00           C
ATOM   3973  HZ2 TRP A 900      42.320  34.110  65.090  1.00  0.00           H
ATOM   3974  CH2 TRP A 900      41.730  36.190  64.470  1.00  0.00           C
ATOM   3975  HH2 TRP A 900      42.710  36.530  64.190  1.00  0.00           H
ATOM   3976  C   TRP A 900      35.360  37.150  67.110  1.00  0.00           C
ATOM   3977  O   TRP A 900      35.380  38.300  66.670  1.00  0.00           O
ATOM   3978  N   ILE A 901      34.180  36.630  67.390  1.00  0.00           N
ATOM   3979  HN  ILE A 901      34.200  35.770  67.910  1.00  0.00           H
ATOM   3980  CA  ILE A 901      32.830  37.110  67.040  1.00  0.00           C
ATOM   3981  HA  ILE A 901      32.810  37.440  66.010  1.00  0.00           H
ATOM   3982  CB  ILE A 901      31.890  35.950  67.150  1.00  0.00           C
ATOM   3983  HB  ILE A 901      31.970  35.530  68.170  1.00  0.00           H
ATOM   3984  CG2 ILE A 901      30.500  36.600  66.850  1.00  0.00           C
ATOM   3985 HG21 ILE A 901      29.670  35.860  66.860  1.00  0.00           H
ATOM   3986 HG22 ILE A 901      30.570  37.010  65.820  1.00  0.00           H
ATOM   3987 HG23 ILE A 901      30.310  37.480  67.500  1.00  0.00           H
ATOM   3988  CG1 ILE A 901      32.230  34.960  66.030  1.00  0.00           C
ATOM   3989 HG11 ILE A 901      33.340  34.860  66.020  1.00  0.00           H
ATOM   3990 HG12 ILE A 901      31.890  35.480  65.100  1.00  0.00           H
ATOM   3991  CD  ILE A 901      31.550  33.630  66.250  1.00  0.00           C
ATOM   3992  HD1 ILE A 901      30.440  33.750  66.210  1.00  0.00           H
ATOM   3993  HD2 ILE A 901      31.780  33.250  67.280  1.00  0.00           H
ATOM   3994  HD3 ILE A 901      31.790  32.880  65.480  1.00  0.00           H
ATOM   3995  C   ILE A 901      32.500  38.370  67.870  1.00  0.00           C
ATOM   3996  O   ILE A 901      32.160  38.370  69.020  1.00  0.00           O
ATOM   3997  N   ILE A 902      32.610  39.510  67.100  1.00  0.00           N
ATOM   3998  HN  ILE A 902      32.850  39.520  66.130  1.00  0.00           H
ATOM   3999  CA  ILE A 902      32.130  40.800  67.640  1.00  0.00           C
ATOM   4000  HA  ILE A 902      32.090  40.810  68.720  1.00  0.00           H
ATOM   4001  CB  ILE A 902      33.070  41.920  67.160  1.00  0.00           C
ATOM   4002  HB  ILE A 902      34.060  41.850  67.660  1.00  0.00           H
ATOM   4003  CG2 ILE A 902      33.290  41.680  65.610  1.00  0.00           C
ATOM   4004 HG21 ILE A 902      33.890  40.780  65.440  1.00  0.00           H
ATOM   4005 HG22 ILE A 902      33.930  42.480  65.190  1.00  0.00           H
ATOM   4006 HG23 ILE A 902      32.290  41.580  65.130  1.00  0.00           H
ATOM   4007  CG1 ILE A 902      32.550  43.420  67.380  1.00  0.00           C
ATOM   4008 HG11 ILE A 902      31.520  43.550  66.950  1.00  0.00           H
ATOM   4009 HG12 ILE A 902      33.290  43.940  66.750  1.00  0.00           H
ATOM   4010  CD  ILE A 902      32.670  44.120  68.770  1.00  0.00           C
ATOM   4011  HD1 ILE A 902      32.290  45.160  68.640  1.00  0.00           H
ATOM   4012  HD2 ILE A 902      33.730  44.110  69.070  1.00  0.00           H
ATOM   4013  HD3 ILE A 902      32.150  43.440  69.490  1.00  0.00           H
ATOM   4014  C   ILE A 902      30.710  41.060  67.110  1.00  0.00           C
ATOM   4015  O   ILE A 902      30.230  40.550  66.110  1.00  0.00           O
ATOM   4016  N   SER A 903      29.900  41.800  67.940  1.00  0.00           N
ATOM   4017  HN  SER A 903      30.350  42.180  68.740  1.00  0.00           H
ATOM   4018  CA  SER A 903      28.470  41.890  67.760  1.00  0.00           C
ATOM   4019  HA  SER A 903      28.160  40.990  67.250  1.00  0.00           H
ATOM   4020  CB  SER A 903      27.660  41.870  69.060  1.00  0.00           C
ATOM   4021  HB1 SER A 903      26.640  42.270  68.950  1.00  0.00           H
ATOM   4022  HB2 SER A 903      28.110  42.520  69.850  1.00  0.00           H
ATOM   4023  OG  SER A 903      27.530  40.520  69.480  1.00  0.00           O
ATOM   4024  HG1 SER A 903      28.450  40.330  69.670  1.00  0.00           H
ATOM   4025  C   SER A 903      28.010  43.190  67.050  1.00  0.00           C
ATOM   4026  O   SER A 903      28.300  44.350  67.500  1.00  0.00           O
ATOM   4027  N   PRO A 904      27.320  43.120  65.870  1.00  0.00           N
ATOM   4028  CD  PRO A 904      27.240  41.820  65.170  1.00  0.00           C
ATOM   4029  HD1 PRO A 904      26.930  41.000  65.850  1.00  0.00           H
ATOM   4030  HD2 PRO A 904      28.190  41.660  64.640  1.00  0.00           H
ATOM   4031  CA  PRO A 904      26.570  44.160  65.270  1.00  0.00           C
ATOM   4032  HA  PRO A 904      27.170  45.040  65.130  1.00  0.00           H
ATOM   4033  CB  PRO A 904      26.170  43.510  63.890  1.00  0.00           C
ATOM   4034  HB1 PRO A 904      26.890  43.790  63.100  1.00  0.00           H
ATOM   4035  HB2 PRO A 904      25.190  43.830  63.470  1.00  0.00           H
ATOM   4036  CG  PRO A 904      26.060  41.980  64.220  1.00  0.00           C
ATOM   4037  HG1 PRO A 904      25.070  41.720  64.680  1.00  0.00           H
ATOM   4038  HG2 PRO A 904      26.170  41.260  63.380  1.00  0.00           H
ATOM   4039  C   PRO A 904      25.360  44.670  66.010  1.00  0.00           C
ATOM   4040  O   PRO A 904      24.890  43.960  66.940  1.00  0.00           O
ATOM   4041  N   LEU A 905      24.790  45.780  65.530  1.00  0.00           N
ATOM   4042  HN  LEU A 905      25.220  46.250  64.760  1.00  0.00           H
ATOM   4043  CA  LEU A 905      23.590  46.490  66.020  1.00  0.00           C
ATOM   4044  HA  LEU A 905      23.730  47.480  65.620  1.00  0.00           H
ATOM   4045  CB  LEU A 905      22.240  45.890  65.490  1.00  0.00           C
ATOM   4046  HB1 LEU A 905      21.310  46.400  65.790  1.00  0.00           H
ATOM   4047  HB2 LEU A 905      22.250  44.890  65.970  1.00  0.00           H
ATOM   4048  CG  LEU A 905      22.170  45.600  64.010  1.00  0.00           C
ATOM   4049  HG  LEU A 905      23.170  45.900  63.630  1.00  0.00           H
ATOM   4050  CD1 LEU A 905      21.910  44.190  63.570  1.00  0.00           C
ATOM   4051 HD11 LEU A 905      20.900  43.800  63.830  1.00  0.00           H
ATOM   4052 HD12 LEU A 905      22.670  43.600  64.120  1.00  0.00           H
ATOM   4053 HD13 LEU A 905      22.150  43.990  62.510  1.00  0.00           H
ATOM   4054  CD2 LEU A 905      21.150  46.540  63.460  1.00  0.00           C
ATOM   4055 HD21 LEU A 905      21.380  47.620  63.590  1.00  0.00           H
ATOM   4056 HD22 LEU A 905      20.190  46.280  63.950  1.00  0.00           H
ATOM   4057 HD23 LEU A 905      20.940  46.440  62.370  1.00  0.00           H
ATOM   4058  C   LEU A 905      23.510  46.700  67.500  1.00  0.00           C
ATOM   4059  O   LEU A 905      22.880  45.900  68.260  1.00  0.00           O
ATOM   4060  N   GLY A 906      24.150  47.760  67.970  1.00  0.00           N
ATOM   4061  HN  GLY A 906      24.520  48.400  67.300  1.00  0.00           H
ATOM   4062  CA  GLY A 906      24.100  48.300  69.300  1.00  0.00           C
ATOM   4063  HA1 GLY A 906      24.810  49.100  69.150  1.00  0.00           H
ATOM   4064  HA2 GLY A 906      24.390  47.540  70.010  1.00  0.00           H
ATOM   4065  C   GLY A 906      22.890  48.980  69.760  1.00  0.00           C
ATOM   4066  O   GLY A 906      21.800  48.690  69.280  1.00  0.00           O
ATOM   4067  N   ASP A 907      23.110  49.870  70.760  1.00  0.00           N
ATOM   4068  HN  ASP A 907      23.990  49.970  71.210  1.00  0.00           H
ATOM   4069  CA  ASP A 907      22.000  50.490  71.380  1.00  0.00           C
ATOM   4070  HA  ASP A 907      21.160  49.800  71.380  1.00  0.00           H
ATOM   4071  CB  ASP A 907      22.330  50.950  72.780  1.00  0.00           C
ATOM   4072  HB1 ASP A 907      21.450  51.450  73.240  1.00  0.00           H
ATOM   4073  HB2 ASP A 907      23.110  51.740  72.660  1.00  0.00           H
ATOM   4074  CG  ASP A 907      22.760  49.850  73.600  1.00  0.00           C
ATOM   4075  OD1 ASP A 907      22.180  48.720  73.540  1.00  0.00           O
ATOM   4076  OD2 ASP A 907      23.540  50.160  74.460  1.00  0.00           O
ATOM   4077  C   ASP A 907      21.700  51.790  70.580  1.00  0.00           C
ATOM   4078  O   ASP A 907      20.740  52.480  71.010  1.00  0.00           O
ATOM   4079  N   ASN A 908      22.500  52.140  69.600  1.00  0.00           N
ATOM   4080  HN  ASN A 908      23.380  51.670  69.490  1.00  0.00           H
ATOM   4081  CA  ASN A 908      22.380  53.410  68.880  1.00  0.00           C
ATOM   4082  HA  ASN A 908      22.710  54.250  69.470  1.00  0.00           H
ATOM   4083  CB  ASN A 908      23.310  53.390  67.570  1.00  0.00           C
ATOM   4084  HB1 ASN A 908      23.290  54.380  67.070  1.00  0.00           H
ATOM   4085  HB2 ASN A 908      22.900  52.610  66.890  1.00  0.00           H
ATOM   4086  CG  ASN A 908      24.760  53.020  67.900  1.00  0.00           C
ATOM   4087  OD1 ASN A 908      25.170  51.870  68.080  1.00  0.00           O
ATOM   4088  ND2 ASN A 908      25.620  54.010  67.950  1.00  0.00           N
ATOM   4089 HD21 ASN A 908      26.600  53.840  67.990  1.00  0.00           H
ATOM   4090 HD22 ASN A 908      25.260  54.910  68.210  1.00  0.00           H
ATOM   4091  C   ASN A 908      20.960  53.620  68.380  1.00  0.00           C
ATOM   4092  O   ASN A 908      20.480  52.650  67.720  1.00  0.00           O
ATOM   4093  N   PRO A 909      20.200  54.720  68.670  1.00  0.00           N
ATOM   4094  CD  PRO A 909      20.580  55.740  69.640  1.00  0.00           C
ATOM   4095  HD1 PRO A 909      21.390  56.360  69.180  1.00  0.00           H
ATOM   4096  HD2 PRO A 909      20.900  55.450  70.660  1.00  0.00           H
ATOM   4097  CA  PRO A 909      19.040  55.060  67.920  1.00  0.00           C
ATOM   4098  HA  PRO A 909      18.270  54.340  68.160  1.00  0.00           H
ATOM   4099  CB  PRO A 909      18.880  56.550  68.300  1.00  0.00           C
ATOM   4100  HB1 PRO A 909      17.820  56.880  68.200  1.00  0.00           H
ATOM   4101  HB2 PRO A 909      19.440  57.200  67.600  1.00  0.00           H
ATOM   4102  CG  PRO A 909      19.360  56.620  69.700  1.00  0.00           C
ATOM   4103  HG1 PRO A 909      19.570  57.690  69.910  1.00  0.00           H
ATOM   4104  HG2 PRO A 909      18.530  56.330  70.390  1.00  0.00           H
ATOM   4105  C   PRO A 909      19.100  54.920  66.410  1.00  0.00           C
ATOM   4106  O   PRO A 909      20.120  55.180  65.800  1.00  0.00           O
ATOM   4107  N   TRP A 910      17.960  54.540  65.690  1.00  0.00           N
ATOM   4108  HN  TRP A 910      17.070  54.710  66.120  1.00  0.00           H
ATOM   4109  CA  TRP A 910      17.990  54.400  64.210  1.00  0.00           C
ATOM   4110  HA  TRP A 910      18.840  53.770  64.040  1.00  0.00           H
ATOM   4111  CB  TRP A 910      16.660  53.750  63.710  1.00  0.00           C
ATOM   4112  HB1 TRP A 910      15.770  53.940  64.330  1.00  0.00           H
ATOM   4113  HB2 TRP A 910      16.770  52.640  63.830  1.00  0.00           H
ATOM   4114  CG  TRP A 910      16.360  54.080  62.220  1.00  0.00           C
ATOM   4115  CD1 TRP A 910      16.920  53.320  61.170  1.00  0.00           C
ATOM   4116  HD1 TRP A 910      17.520  52.420  61.260  1.00  0.00           H
ATOM   4117  NE1 TRP A 910      16.360  53.790  60.000  1.00  0.00           N
ATOM   4118  HE1 TRP A 910      15.780  53.270  59.420  1.00  0.00           H
ATOM   4119  CE2 TRP A 910      15.630  54.910  60.260  1.00  0.00           C
ATOM   4120  CD2 TRP A 910      15.630  55.100  61.690  1.00  0.00           C
ATOM   4121  CE3 TRP A 910      14.920  56.170  62.220  1.00  0.00           C
ATOM   4122  HE3 TRP A 910      15.030  56.350  63.280  1.00  0.00           H
ATOM   4123  CZ3 TRP A 910      14.250  57.040  61.360  1.00  0.00           C
ATOM   4124  HZ3 TRP A 910      13.620  57.830  61.720  1.00  0.00           H
ATOM   4125  CZ2 TRP A 910      14.900  55.710  59.410  1.00  0.00           C
ATOM   4126  HZ2 TRP A 910      14.730  55.490  58.360  1.00  0.00           H
ATOM   4127  CH2 TRP A 910      14.180  56.730  59.960  1.00  0.00           C
ATOM   4128  HH2 TRP A 910      13.470  57.410  59.530  1.00  0.00           H
ATOM   4129  C   TRP A 910      18.470  55.660  63.480  1.00  0.00           C
ATOM   4130  O   TRP A 910      19.430  55.620  62.630  1.00  0.00           O
ATOM   4131  N   TRP A 911      18.020  56.860  63.940  1.00  0.00           N
ATOM   4132  HN  TRP A 911      17.370  56.780  64.700  1.00  0.00           H
ATOM   4133  CA  TRP A 911      18.480  58.170  63.390  1.00  0.00           C
ATOM   4134  HA  TRP A 911      18.180  58.130  62.360  1.00  0.00           H
ATOM   4135  CB  TRP A 911      17.730  59.480  64.030  1.00  0.00           C
ATOM   4136  HB1 TRP A 911      16.620  59.320  64.070  1.00  0.00           H
ATOM   4137  HB2 TRP A 911      17.800  60.390  63.390  1.00  0.00           H
ATOM   4138  CG  TRP A 911      18.120  59.830  65.450  1.00  0.00           C
ATOM   4139  CD1 TRP A 911      17.500  59.420  66.570  1.00  0.00           C
ATOM   4140  HD1 TRP A 911      16.650  58.750  66.590  1.00  0.00           H
ATOM   4141  NE1 TRP A 911      17.940  60.180  67.640  1.00  0.00           N
ATOM   4142  HE1 TRP A 911      17.530  60.170  68.530  1.00  0.00           H
ATOM   4143  CE2 TRP A 911      18.970  61.020  67.210  1.00  0.00           C
ATOM   4144  CD2 TRP A 911      19.140  60.750  65.840  1.00  0.00           C
ATOM   4145  CE3 TRP A 911      20.130  61.490  65.130  1.00  0.00           C
ATOM   4146  HE3 TRP A 911      20.220  61.230  64.070  1.00  0.00           H
ATOM   4147  CZ3 TRP A 911      20.870  62.520  65.760  1.00  0.00           C
ATOM   4148  HZ3 TRP A 911      21.520  63.190  65.230  1.00  0.00           H
ATOM   4149  CZ2 TRP A 911      19.800  61.890  67.870  1.00  0.00           C
ATOM   4150  HZ2 TRP A 911      19.740  62.090  68.920  1.00  0.00           H
ATOM   4151  CH2 TRP A 911      20.630  62.700  67.130  1.00  0.00           C
ATOM   4152  HH2 TRP A 911      21.130  63.510  67.620  1.00  0.00           H
ATOM   4153  C   TRP A 911      19.900  58.380  63.380  1.00  0.00           C
ATOM   4154  O   TRP A 911      20.450  59.160  62.570  1.00  0.00           O
ATOM   4155  N   THR A 912      20.640  57.740  64.360  1.00  0.00           N
ATOM   4156  HN  THR A 912      20.150  57.160  65.010  1.00  0.00           H
ATOM   4157  CA  THR A 912      22.120  57.940  64.550  1.00  0.00           C
ATOM   4158  HA  THR A 912      22.310  58.890  64.060  1.00  0.00           H
ATOM   4159  CB  THR A 912      22.570  57.950  66.010  1.00  0.00           C
ATOM   4160  HB  THR A 912      23.670  58.040  65.980  1.00  0.00           H
ATOM   4161  OG1 THR A 912      22.370  56.670  66.650  1.00  0.00           O
ATOM   4162  HG1 THR A 912      21.510  56.250  66.510  1.00  0.00           H
ATOM   4163  CG2 THR A 912      22.040  59.090  66.820  1.00  0.00           C
ATOM   4164 HG21 THR A 912      22.570  59.290  67.790  1.00  0.00           H
ATOM   4165 HG22 THR A 912      21.040  58.820  67.210  1.00  0.00           H
ATOM   4166 HG23 THR A 912      21.990  60.060  66.290  1.00  0.00           H
ATOM   4167  C   THR A 912      22.810  56.850  63.710  1.00  0.00           C
ATOM   4168  O   THR A 912      23.970  57.020  63.280  1.00  0.00           O
ATOM   4169  N   LEU A 913      22.220  55.690  63.370  1.00  0.00           N
ATOM   4170  HN  LEU A 913      21.350  55.410  63.790  1.00  0.00           H
ATOM   4171  CA  LEU A 913      22.870  54.750  62.470  1.00  0.00           C
ATOM   4172  HA  LEU A 913      23.870  54.630  62.840  1.00  0.00           H
ATOM   4173  CB  LEU A 913      22.180  53.400  62.460  1.00  0.00           C
ATOM   4174  HB1 LEU A 913      22.580  52.750  61.650  1.00  0.00           H
ATOM   4175  HB2 LEU A 913      21.110  53.520  62.180  1.00  0.00           H
ATOM   4176  CG  LEU A 913      22.250  52.600  63.750  1.00  0.00           C
ATOM   4177  HG  LEU A 913      21.900  53.290  64.550  1.00  0.00           H
ATOM   4178  CD1 LEU A 913      21.370  51.380  63.690  1.00  0.00           C
ATOM   4179 HD11 LEU A 913      21.340  50.900  64.700  1.00  0.00           H
ATOM   4180 HD12 LEU A 913      21.650  50.730  62.840  1.00  0.00           H
ATOM   4181 HD13 LEU A 913      20.370  51.800  63.440  1.00  0.00           H
ATOM   4182  CD2 LEU A 913      23.650  52.310  64.190  1.00  0.00           C
ATOM   4183 HD21 LEU A 913      24.230  51.620  63.530  1.00  0.00           H
ATOM   4184 HD22 LEU A 913      23.670  51.890  65.220  1.00  0.00           H
ATOM   4185 HD23 LEU A 913      24.250  53.240  64.270  1.00  0.00           H
ATOM   4186  C   LEU A 913      22.810  55.240  61.030  1.00  0.00           C
ATOM   4187  O   LEU A 913      23.770  54.890  60.330  1.00  0.00           O
ATOM   4188  N   LEU A 914      21.870  56.160  60.660  1.00  0.00           N
ATOM   4189  HN  LEU A 914      21.050  56.360  61.200  1.00  0.00           H
ATOM   4190  CA  LEU A 914      21.880  56.980  59.490  1.00  0.00           C
ATOM   4191  HA  LEU A 914      21.900  56.190  58.770  1.00  0.00           H
ATOM   4192  CB  LEU A 914      20.640  57.980  59.480  1.00  0.00           C
ATOM   4193  HB1 LEU A 914      20.610  58.530  58.520  1.00  0.00           H
ATOM   4194  HB2 LEU A 914      20.780  58.720  60.310  1.00  0.00           H
ATOM   4195  CG  LEU A 914      19.250  57.260  59.590  1.00  0.00           C
ATOM   4196  HG  LEU A 914      19.290  56.590  60.470  1.00  0.00           H
ATOM   4197  CD1 LEU A 914      18.160  58.300  59.690  1.00  0.00           C
ATOM   4198 HD11 LEU A 914      18.110  58.920  58.770  1.00  0.00           H
ATOM   4199 HD12 LEU A 914      18.350  58.960  60.560  1.00  0.00           H
ATOM   4200 HD13 LEU A 914      17.240  57.690  59.880  1.00  0.00           H
ATOM   4201  CD2 LEU A 914      18.850  56.390  58.380  1.00  0.00           C
ATOM   4202 HD21 LEU A 914      18.710  56.940  57.420  1.00  0.00           H
ATOM   4203 HD22 LEU A 914      17.920  55.850  58.620  1.00  0.00           H
ATOM   4204 HD23 LEU A 914      19.640  55.620  58.320  1.00  0.00           H
ATOM   4205  C   LEU A 914      23.200  57.800  59.470  1.00  0.00           C
ATOM   4206  O   LEU A 914      23.880  57.880  58.470  1.00  0.00           O
ATOM   4207  N   ILE A 915      23.640  58.410  60.530  1.00  0.00           N
ATOM   4208  HN  ILE A 915      23.010  58.550  61.300  1.00  0.00           H
ATOM   4209  CA  ILE A 915      24.840  59.170  60.740  1.00  0.00           C
ATOM   4210  HA  ILE A 915      24.930  59.860  59.910  1.00  0.00           H
ATOM   4211  CB  ILE A 915      24.730  59.970  61.940  1.00  0.00           C
ATOM   4212  HB  ILE A 915      24.550  59.270  62.790  1.00  0.00           H
ATOM   4213  CG2 ILE A 915      26.040  60.650  62.360  1.00  0.00           C
ATOM   4214 HG21 ILE A 915      26.270  61.630  61.870  1.00  0.00           H
ATOM   4215 HG22 ILE A 915      26.960  60.030  62.250  1.00  0.00           H
ATOM   4216 HG23 ILE A 915      26.100  60.820  63.450  1.00  0.00           H
ATOM   4217  CG1 ILE A 915      23.570  60.970  61.840  1.00  0.00           C
ATOM   4218 HG11 ILE A 915      22.590  60.540  61.550  1.00  0.00           H
ATOM   4219 HG12 ILE A 915      23.950  61.710  61.080  1.00  0.00           H
ATOM   4220  CD  ILE A 915      23.230  61.860  63.030  1.00  0.00           C
ATOM   4221  HD1 ILE A 915      24.000  62.660  63.140  1.00  0.00           H
ATOM   4222  HD2 ILE A 915      23.210  61.160  63.900  1.00  0.00           H
ATOM   4223  HD3 ILE A 915      22.240  62.360  63.090  1.00  0.00           H
ATOM   4224  C   ILE A 915      26.120  58.230  60.700  1.00  0.00           C
ATOM   4225  O   ILE A 915      27.130  58.480  60.090  1.00  0.00           O
ATOM   4226  N   ALA A 916      26.040  56.990  61.170  1.00  0.00           N
ATOM   4227  HN  ALA A 916      25.230  56.840  61.740  1.00  0.00           H
ATOM   4228  CA  ALA A 916      26.990  55.960  60.900  1.00  0.00           C
ATOM   4229  HA  ALA A 916      28.000  56.350  61.010  1.00  0.00           H
ATOM   4230  CB  ALA A 916      26.860  54.940  62.080  1.00  0.00           C
ATOM   4231  HB1 ALA A 916      27.780  54.320  62.220  1.00  0.00           H
ATOM   4232  HB2 ALA A 916      25.970  54.310  61.850  1.00  0.00           H
ATOM   4233  HB3 ALA A 916      26.690  55.530  63.000  1.00  0.00           H
ATOM   4234  C   ALA A 916      26.870  55.260  59.440  1.00  0.00           C
ATOM   4235  O   ALA A 916      27.640  54.370  59.110  1.00  0.00           O
ATOM   4236  N   ALA A 917      25.870  55.710  58.640  1.00  0.00           N
ATOM   4237  HN  ALA A 917      25.140  56.310  58.980  1.00  0.00           H
ATOM   4238  CA  ALA A 917      25.700  55.340  57.200  1.00  0.00           C
ATOM   4239  HA  ALA A 917      25.970  54.310  57.080  1.00  0.00           H
ATOM   4240  CB  ALA A 917      24.260  55.450  56.740  1.00  0.00           C
ATOM   4241  HB1 ALA A 917      24.050  54.910  55.790  1.00  0.00           H
ATOM   4242  HB2 ALA A 917      24.010  56.540  56.660  1.00  0.00           H
ATOM   4243  HB3 ALA A 917      23.640  55.160  57.620  1.00  0.00           H
ATOM   4244  C   ALA A 917      26.750  56.080  56.330  1.00  0.00           C
ATOM   4245  O   ALA A 917      27.270  55.480  55.420  1.00  0.00           O
ATOM   4246  N   ILE A 918      26.960  57.350  56.620  1.00  0.00           N
ATOM   4247  HN  ILE A 918      26.390  57.830  57.290  1.00  0.00           H
ATOM   4248  CA  ILE A 918      27.790  58.230  55.970  1.00  0.00           C
ATOM   4249  HA  ILE A 918      27.410  58.250  54.950  1.00  0.00           H
ATOM   4250  CB  ILE A 918      27.650  59.670  56.560  1.00  0.00           C
ATOM   4251  HB  ILE A 918      27.730  59.510  57.660  1.00  0.00           H
ATOM   4252  CG2 ILE A 918      28.740  60.820  56.160  1.00  0.00           C
ATOM   4253 HG21 ILE A 918      29.760  60.480  56.460  1.00  0.00           H
ATOM   4254 HG22 ILE A 918      28.540  61.840  56.550  1.00  0.00           H
ATOM   4255 HG23 ILE A 918      28.710  60.890  55.050  1.00  0.00           H
ATOM   4256  CG1 ILE A 918      26.290  60.270  56.350  1.00  0.00           C
ATOM   4257 HG11 ILE A 918      26.090  61.230  56.880  1.00  0.00           H
ATOM   4258 HG12 ILE A 918      25.500  59.610  56.770  1.00  0.00           H
ATOM   4259  CD  ILE A 918      25.820  60.460  54.970  1.00  0.00           C
ATOM   4260  HD1 ILE A 918      25.010  61.220  54.910  1.00  0.00           H
ATOM   4261  HD2 ILE A 918      25.590  59.590  54.330  1.00  0.00           H
ATOM   4262  HD3 ILE A 918      26.640  61.020  54.450  1.00  0.00           H
ATOM   4263  C   ILE A 918      29.320  57.830  55.860  1.00  0.00           C
ATOM   4264  O   ILE A 918      29.830  57.820  54.750  1.00  0.00           O
ATOM   4265  N   PRO A 919      30.080  57.430  56.900  1.00  0.00           N
ATOM   4266  CD  PRO A 919      29.620  57.460  58.270  1.00  0.00           C
ATOM   4267  HD1 PRO A 919      28.750  56.810  58.420  1.00  0.00           H
ATOM   4268  HD2 PRO A 919      29.440  58.520  58.550  1.00  0.00           H
ATOM   4269  CA  PRO A 919      31.480  56.990  56.820  1.00  0.00           C
ATOM   4270  HA  PRO A 919      31.960  57.770  56.230  1.00  0.00           H
ATOM   4271  CB  PRO A 919      32.050  56.980  58.340  1.00  0.00           C
ATOM   4272  HB1 PRO A 919      32.540  57.940  58.590  1.00  0.00           H
ATOM   4273  HB2 PRO A 919      32.780  56.170  58.550  1.00  0.00           H
ATOM   4274  CG  PRO A 919      30.760  56.880  59.140  1.00  0.00           C
ATOM   4275  HG1 PRO A 919      30.600  55.790  59.320  1.00  0.00           H
ATOM   4276  HG2 PRO A 919      30.770  57.380  60.140  1.00  0.00           H
ATOM   4277  C   PRO A 919      31.500  55.660  56.190  1.00  0.00           C
ATOM   4278  O   PRO A 919      32.510  55.240  55.620  1.00  0.00           O
ATOM   4279  N   ALA A 920      30.430  54.860  56.270  1.00  0.00           N
ATOM   4280  HN  ALA A 920      29.670  54.920  56.920  1.00  0.00           H
ATOM   4281  CA  ALA A 920      30.260  53.690  55.480  1.00  0.00           C
ATOM   4282  HA  ALA A 920      31.160  53.110  55.660  1.00  0.00           H
ATOM   4283  CB  ALA A 920      29.250  52.770  56.150  1.00  0.00           C
ATOM   4284  HB1 ALA A 920      29.420  52.570  57.230  1.00  0.00           H
ATOM   4285  HB2 ALA A 920      29.070  51.850  55.560  1.00  0.00           H
ATOM   4286  HB3 ALA A 920      28.250  53.250  56.020  1.00  0.00           H
ATOM   4287  C   ALA A 920      30.040  53.820  53.940  1.00  0.00           C
ATOM   4288  O   ALA A 920      30.510  53.040  53.130  1.00  0.00           O
ATOM   4289  N   LEU A 921      29.390  54.950  53.590  1.00  0.00           N
ATOM   4290  HN  LEU A 921      29.150  55.620  54.280  1.00  0.00           H
ATOM   4291  CA  LEU A 921      29.300  55.410  52.230  1.00  0.00           C
ATOM   4292  HA  LEU A 921      29.010  54.590  51.600  1.00  0.00           H
ATOM   4293  CB  LEU A 921      28.060  56.450  52.050  1.00  0.00           C
ATOM   4294  HB1 LEU A 921      28.160  57.150  52.900  1.00  0.00           H
ATOM   4295  HB2 LEU A 921      27.120  55.850  52.180  1.00  0.00           H
ATOM   4296  CG  LEU A 921      27.930  57.240  50.750  1.00  0.00           C
ATOM   4297  HG  LEU A 921      28.960  57.620  50.610  1.00  0.00           H
ATOM   4298  CD1 LEU A 921      27.620  56.330  49.580  1.00  0.00           C
ATOM   4299 HD11 LEU A 921      27.690  56.920  48.630  1.00  0.00           H
ATOM   4300 HD12 LEU A 921      26.540  56.050  49.570  1.00  0.00           H
ATOM   4301 HD13 LEU A 921      28.270  55.440  49.560  1.00  0.00           H
ATOM   4302  CD2 LEU A 921      27.060  58.520  50.870  1.00  0.00           C
ATOM   4303 HD21 LEU A 921      27.610  59.200  51.560  1.00  0.00           H
ATOM   4304 HD22 LEU A 921      26.020  58.320  51.170  1.00  0.00           H
ATOM   4305 HD23 LEU A 921      27.010  59.070  49.900  1.00  0.00           H
ATOM   4306  C   LEU A 921      30.590  55.980  51.710  1.00  0.00           C
ATOM   4307  O   LEU A 921      30.920  55.800  50.530  1.00  0.00           O
ATOM   4308  N   LEU A 922      31.340  56.640  52.630  1.00  0.00           N
ATOM   4309  HN  LEU A 922      30.930  56.890  53.510  1.00  0.00           H
ATOM   4310  CA  LEU A 922      32.730  56.980  52.410  1.00  0.00           C
ATOM   4311  HA  LEU A 922      32.690  57.510  51.470  1.00  0.00           H
ATOM   4312  CB  LEU A 922      33.170  58.050  53.540  1.00  0.00           C
ATOM   4313  HB1 LEU A 922      34.220  58.280  53.270  1.00  0.00           H
ATOM   4314  HB2 LEU A 922      33.110  57.550  54.530  1.00  0.00           H
ATOM   4315  CG  LEU A 922      32.450  59.500  53.430  1.00  0.00           C
ATOM   4316  HG  LEU A 922      31.460  59.260  52.980  1.00  0.00           H
ATOM   4317  CD1 LEU A 922      32.530  60.230  54.730  1.00  0.00           C
ATOM   4318 HD11 LEU A 922      33.590  60.020  54.990  1.00  0.00           H
ATOM   4319 HD12 LEU A 922      31.830  59.950  55.540  1.00  0.00           H
ATOM   4320 HD13 LEU A 922      32.410  61.330  54.590  1.00  0.00           H
ATOM   4321  CD2 LEU A 922      33.140  60.320  52.300  1.00  0.00           C
ATOM   4322 HD21 LEU A 922      32.660  61.250  51.930  1.00  0.00           H
ATOM   4323 HD22 LEU A 922      33.220  59.680  51.400  1.00  0.00           H
ATOM   4324 HD23 LEU A 922      34.070  60.750  52.730  1.00  0.00           H
ATOM   4325  C   LEU A 922      33.720  55.760  52.140  1.00  0.00           C
ATOM   4326  O   LEU A 922      34.500  55.720  51.210  1.00  0.00           O
ATOM   4327  N   CYS A 923      33.570  54.750  52.910  1.00  0.00           N
ATOM   4328  HN  CYS A 923      33.020  54.860  53.740  1.00  0.00           H
ATOM   4329  CA  CYS A 923      34.320  53.570  52.840  1.00  0.00           C
ATOM   4330  HA  CYS A 923      35.370  53.790  52.830  1.00  0.00           H
ATOM   4331  CB  CYS A 923      34.100  52.860  54.180  1.00  0.00           C
ATOM   4332  HB1 CYS A 923      33.030  52.590  54.340  1.00  0.00           H
ATOM   4333  HB2 CYS A 923      34.430  53.600  54.950  1.00  0.00           H
ATOM   4334  SG  CYS A 923      35.090  51.380  54.510  1.00  0.00           S
ATOM   4335  HG1 CYS A 923      34.050  50.700  54.970  1.00  0.00           H
ATOM   4336  C   CYS A 923      33.980  52.740  51.590  1.00  0.00           C
ATOM   4337  O   CYS A 923      34.880  52.240  50.920  1.00  0.00           O
ATOM   4338  N   THR A 924      32.680  52.710  51.200  1.00  0.00           N
ATOM   4339  HN  THR A 924      32.100  53.150  51.880  1.00  0.00           H
ATOM   4340  CA  THR A 924      32.230  52.220  49.860  1.00  0.00           C
ATOM   4341  HA  THR A 924      32.500  51.170  49.850  1.00  0.00           H
ATOM   4342  CB  THR A 924      30.710  52.200  49.680  1.00  0.00           C
ATOM   4343  HB  THR A 924      30.410  53.270  49.680  1.00  0.00           H
ATOM   4344  OG1 THR A 924      30.100  51.420  50.690  1.00  0.00           O
ATOM   4345  HG1 THR A 924      30.140  51.940  51.500  1.00  0.00           H
ATOM   4346  CG2 THR A 924      30.370  51.500  48.350  1.00  0.00           C
ATOM   4347 HG21 THR A 924      30.850  50.490  48.360  1.00  0.00           H
ATOM   4348 HG22 THR A 924      30.680  52.150  47.510  1.00  0.00           H
ATOM   4349 HG23 THR A 924      29.280  51.330  48.190  1.00  0.00           H
ATOM   4350  C   THR A 924      32.890  52.730  48.660  1.00  0.00           C
ATOM   4351  O   THR A 924      33.240  51.860  47.820  1.00  0.00           O
ATOM   4352  N   ILE A 925      33.220  54.040  48.540  1.00  0.00           N
ATOM   4353  HN  ILE A 925      32.720  54.630  49.180  1.00  0.00           H
ATOM   4354  CA  ILE A 925      33.950  54.720  47.430  1.00  0.00           C
ATOM   4355  HA  ILE A 925      33.340  54.670  46.540  1.00  0.00           H
ATOM   4356  CB  ILE A 925      34.160  56.250  47.710  1.00  0.00           C
ATOM   4357  HB  ILE A 925      34.480  56.410  48.750  1.00  0.00           H
ATOM   4358  CG2 ILE A 925      35.190  56.900  46.760  1.00  0.00           C
ATOM   4359 HG21 ILE A 925      35.040  58.000  46.820  1.00  0.00           H
ATOM   4360 HG22 ILE A 925      34.930  56.590  45.730  1.00  0.00           H
ATOM   4361 HG23 ILE A 925      36.170  56.580  47.150  1.00  0.00           H
ATOM   4362  CG1 ILE A 925      32.780  57.030  47.520  1.00  0.00           C
ATOM   4363 HG11 ILE A 925      32.040  56.300  47.920  1.00  0.00           H
ATOM   4364 HG12 ILE A 925      32.550  57.130  46.430  1.00  0.00           H
ATOM   4365  CD  ILE A 925      32.650  58.410  48.100  1.00  0.00           C
ATOM   4366  HD1 ILE A 925      32.650  58.300  49.210  1.00  0.00           H
ATOM   4367  HD2 ILE A 925      31.700  58.880  47.780  1.00  0.00           H
ATOM   4368  HD3 ILE A 925      33.450  59.120  47.810  1.00  0.00           H
ATOM   4369  C   ILE A 925      35.270  53.980  47.280  1.00  0.00           C
ATOM   4370  O   ILE A 925      35.690  53.500  46.240  1.00  0.00           O
ATOM   4371  N   LEU A 926      35.940  53.770  48.410  1.00  0.00           N
ATOM   4372  HN  LEU A 926      35.470  53.860  49.280  1.00  0.00           H
ATOM   4373  CA  LEU A 926      37.300  53.210  48.460  1.00  0.00           C
ATOM   4374  HA  LEU A 926      37.940  53.770  47.810  1.00  0.00           H
ATOM   4375  CB  LEU A 926      37.940  53.230  49.910  1.00  0.00           C
ATOM   4376  HB1 LEU A 926      38.980  52.850  49.860  1.00  0.00           H
ATOM   4377  HB2 LEU A 926      37.320  52.630  50.620  1.00  0.00           H
ATOM   4378  CG  LEU A 926      38.020  54.490  50.590  1.00  0.00           C
ATOM   4379  HG  LEU A 926      37.020  54.990  50.560  1.00  0.00           H
ATOM   4380  CD1 LEU A 926      38.460  54.500  52.070  1.00  0.00           C
ATOM   4381 HD11 LEU A 926      39.520  54.270  52.280  1.00  0.00           H
ATOM   4382 HD12 LEU A 926      37.930  53.650  52.570  1.00  0.00           H
ATOM   4383 HD13 LEU A 926      38.300  55.410  52.680  1.00  0.00           H
ATOM   4384  CD2 LEU A 926      39.030  55.380  49.880  1.00  0.00           C
ATOM   4385 HD21 LEU A 926      40.080  55.050  50.020  1.00  0.00           H
ATOM   4386 HD22 LEU A 926      38.940  56.420  50.270  1.00  0.00           H
ATOM   4387 HD23 LEU A 926      38.820  55.550  48.800  1.00  0.00           H
ATOM   4388  C   LEU A 926      37.390  51.800  48.010  1.00  0.00           C
ATOM   4389  O   LEU A 926      38.360  51.390  47.290  1.00  0.00           O
ATOM   4390  N   ILE A 927      36.390  50.940  48.310  1.00  0.00           N
ATOM   4391  HN  ILE A 927      35.720  51.330  48.930  1.00  0.00           H
ATOM   4392  CA  ILE A 927      36.310  49.580  47.810  1.00  0.00           C
ATOM   4393  HA  ILE A 927      37.220  49.020  47.980  1.00  0.00           H
ATOM   4394  CB  ILE A 927      35.360  48.680  48.540  1.00  0.00           C
ATOM   4395  HB  ILE A 927      34.330  49.050  48.340  1.00  0.00           H
ATOM   4396  CG2 ILE A 927      35.530  47.210  48.070  1.00  0.00           C
ATOM   4397 HG21 ILE A 927      34.910  46.570  48.730  1.00  0.00           H
ATOM   4398 HG22 ILE A 927      36.560  46.820  48.090  1.00  0.00           H
ATOM   4399 HG23 ILE A 927      35.080  46.970  47.080  1.00  0.00           H
ATOM   4400  CG1 ILE A 927      35.550  48.680  50.100  1.00  0.00           C
ATOM   4401 HG11 ILE A 927      34.970  47.870  50.580  1.00  0.00           H
ATOM   4402 HG12 ILE A 927      35.170  49.680  50.430  1.00  0.00           H
ATOM   4403  CD  ILE A 927      36.980  48.510  50.600  1.00  0.00           C
ATOM   4404  HD1 ILE A 927      37.650  49.220  50.070  1.00  0.00           H
ATOM   4405  HD2 ILE A 927      37.380  47.470  50.510  1.00  0.00           H
ATOM   4406  HD3 ILE A 927      37.050  48.910  51.640  1.00  0.00           H
ATOM   4407  C   ILE A 927      36.120  49.550  46.350  1.00  0.00           C
ATOM   4408  O   ILE A 927      36.750  48.750  45.640  1.00  0.00           O
ATOM   4409  N   PHE A 928      35.250  50.430  45.890  1.00  0.00           N
ATOM   4410  HN  PHE A 928      34.770  51.110  46.450  1.00  0.00           H
ATOM   4411  CA  PHE A 928      34.880  50.470  44.480  1.00  0.00           C
ATOM   4412  HA  PHE A 928      34.760  49.430  44.230  1.00  0.00           H
ATOM   4413  CB  PHE A 928      33.530  51.290  44.290  1.00  0.00           C
ATOM   4414  HB1 PHE A 928      33.810  52.340  44.510  1.00  0.00           H
ATOM   4415  HB2 PHE A 928      32.780  50.960  45.040  1.00  0.00           H
ATOM   4416  CG  PHE A 928      33.090  51.230  42.830  1.00  0.00           C
ATOM   4417  CD1 PHE A 928      32.170  50.320  42.300  1.00  0.00           C
ATOM   4418  HD1 PHE A 928      31.810  49.510  42.920  1.00  0.00           H
ATOM   4419  CE1 PHE A 928      31.760  50.340  40.940  1.00  0.00           C
ATOM   4420  HE1 PHE A 928      31.020  49.680  40.510  1.00  0.00           H
ATOM   4421  CZ  PHE A 928      32.250  51.440  40.160  1.00  0.00           C
ATOM   4422  HZ  PHE A 928      31.900  51.570  39.150  1.00  0.00           H
ATOM   4423  CD2 PHE A 928      33.630  52.230  41.930  1.00  0.00           C
ATOM   4424  HD2 PHE A 928      34.290  53.020  42.290  1.00  0.00           H
ATOM   4425  CE2 PHE A 928      33.120  52.380  40.670  1.00  0.00           C
ATOM   4426  HE2 PHE A 928      33.490  53.140  39.980  1.00  0.00           H
ATOM   4427  C   PHE A 928      36.050  50.840  43.600  1.00  0.00           C
ATOM   4428  O   PHE A 928      36.310  50.340  42.500  1.00  0.00           O
ATOM   4429  N   MET A 929      36.950  51.770  44.130  1.00  0.00           N
ATOM   4430  HN  MET A 929      36.730  52.110  45.050  1.00  0.00           H
ATOM   4431  CA  MET A 929      38.080  52.200  43.390  1.00  0.00           C
ATOM   4432  HA  MET A 929      37.720  52.340  42.380  1.00  0.00           H
ATOM   4433  CB  MET A 929      38.680  53.480  43.950  1.00  0.00           C
ATOM   4434  HB1 MET A 929      39.730  53.710  43.650  1.00  0.00           H
ATOM   4435  HB2 MET A 929      38.610  53.360  45.050  1.00  0.00           H
ATOM   4436  CG  MET A 929      37.810  54.620  43.450  1.00  0.00           C
ATOM   4437  HG1 MET A 929      38.050  55.490  44.100  1.00  0.00           H
ATOM   4438  HG2 MET A 929      36.740  54.390  43.640  1.00  0.00           H
ATOM   4439  SD  MET A 929      37.910  54.860  41.640  1.00  0.00           S
ATOM   4440  CE  MET A 929      39.640  55.560  41.540  1.00  0.00           C
ATOM   4441  HE1 MET A 929      39.810  56.270  42.370  1.00  0.00           H
ATOM   4442  HE2 MET A 929      40.040  55.830  40.540  1.00  0.00           H
ATOM   4443  HE3 MET A 929      40.360  54.740  41.800  1.00  0.00           H
ATOM   4444  C   MET A 929      39.140  51.100  43.180  1.00  0.00           C
ATOM   4445  O   MET A 929      39.690  50.880  42.090  1.00  0.00           O
ATOM   4446  N   ASP A 930      39.440  50.350  44.300  1.00  0.00           N
ATOM   4447  HN  ASP A 930      39.150  50.570  45.230  1.00  0.00           H
ATOM   4448  CA  ASP A 930      40.390  49.250  44.250  1.00  0.00           C
ATOM   4449  HA  ASP A 930      41.290  49.660  43.790  1.00  0.00           H
ATOM   4450  CB  ASP A 930      40.740  48.660  45.610  1.00  0.00           C
ATOM   4451  HB1 ASP A 930      41.400  47.770  45.530  1.00  0.00           H
ATOM   4452  HB2 ASP A 930      39.870  48.380  46.240  1.00  0.00           H
ATOM   4453  CG  ASP A 930      41.640  49.570  46.290  1.00  0.00           C
ATOM   4454  OD1 ASP A 930      42.580  50.050  45.510  1.00  0.00           O
ATOM   4455  OD2 ASP A 930      41.650  49.760  47.530  1.00  0.00           O
ATOM   4456  C   ASP A 930      39.990  47.980  43.370  1.00  0.00           C
ATOM   4457  O   ASP A 930      40.870  47.530  42.570  1.00  0.00           O
ATOM   4458  N   GLN A 931      38.700  47.590  43.330  1.00  0.00           N
ATOM   4459  HN  GLN A 931      38.090  48.060  43.960  1.00  0.00           H
ATOM   4460  CA  GLN A 931      38.170  46.750  42.280  1.00  0.00           C
ATOM   4461  HA  GLN A 931      38.670  45.790  42.330  1.00  0.00           H
ATOM   4462  CB  GLN A 931      36.600  46.420  42.620  1.00  0.00           C
ATOM   4463  HB1 GLN A 931      36.220  45.780  41.790  1.00  0.00           H
ATOM   4464  HB2 GLN A 931      36.050  47.380  42.610  1.00  0.00           H
ATOM   4465  CG  GLN A 931      36.260  45.620  43.930  1.00  0.00           C
ATOM   4466  HG1 GLN A 931      35.190  45.320  43.910  1.00  0.00           H
ATOM   4467  HG2 GLN A 931      36.400  46.340  44.770  1.00  0.00           H
ATOM   4468  CD  GLN A 931      37.170  44.440  44.070  1.00  0.00           C
ATOM   4469  OE1 GLN A 931      38.140  44.400  44.840  1.00  0.00           O
ATOM   4470  NE2 GLN A 931      36.890  43.360  43.290  1.00  0.00           N
ATOM   4471 HE21 GLN A 931      37.550  42.600  43.360  1.00  0.00           H
ATOM   4472 HE22 GLN A 931      36.160  43.320  42.620  1.00  0.00           H
ATOM   4473  C   GLN A 931      38.210  47.250  40.900  1.00  0.00           C
ATOM   4474  O   GLN A 931      38.480  46.500  39.990  1.00  0.00           O
ATOM   4475  N   GLN A 932      37.950  48.500  40.620  1.00  0.00           N
ATOM   4476  HN  GLN A 932      37.670  49.110  41.360  1.00  0.00           H
ATOM   4477  CA  GLN A 932      37.960  48.950  39.260  1.00  0.00           C
ATOM   4478  HA  GLN A 932      37.480  48.200  38.650  1.00  0.00           H
ATOM   4479  CB  GLN A 932      37.450  50.410  39.130  1.00  0.00           C
ATOM   4480  HB1 GLN A 932      37.690  50.750  38.100  1.00  0.00           H
ATOM   4481  HB2 GLN A 932      37.930  51.120  39.830  1.00  0.00           H
ATOM   4482  CG  GLN A 932      35.930  50.710  39.200  1.00  0.00           C
ATOM   4483  HG1 GLN A 932      35.610  51.420  38.420  1.00  0.00           H
ATOM   4484  HG2 GLN A 932      35.610  51.210  40.130  1.00  0.00           H
ATOM   4485  CD  GLN A 932      35.090  49.440  39.160  1.00  0.00           C
ATOM   4486  OE1 GLN A 932      34.860  48.970  38.030  1.00  0.00           O
ATOM   4487  NE2 GLN A 932      34.740  48.850  40.300  1.00  0.00           N
ATOM   4488 HE21 GLN A 932      34.960  49.270  41.170  1.00  0.00           H
ATOM   4489 HE22 GLN A 932      34.050  48.130  40.240  1.00  0.00           H
ATOM   4490  C   GLN A 932      39.320  48.980  38.540  1.00  0.00           C
ATOM   4491  O   GLN A 932      39.520  48.520  37.460  1.00  0.00           O
ATOM   4492  N   ILE A 933      40.280  49.530  39.260  1.00  0.00           N
ATOM   4493  HN  ILE A 933      40.190  49.900  40.190  1.00  0.00           H
ATOM   4494  CA  ILE A 933      41.640  49.720  38.750  1.00  0.00           C
ATOM   4495  HA  ILE A 933      41.570  50.220  37.790  1.00  0.00           H
ATOM   4496  CB  ILE A 933      42.430  50.540  39.850  1.00  0.00           C
ATOM   4497  HB  ILE A 933      42.370  50.030  40.840  1.00  0.00           H
ATOM   4498  CG2 ILE A 933      43.900  50.770  39.520  1.00  0.00           C
ATOM   4499 HG21 ILE A 933      44.560  51.200  40.310  1.00  0.00           H
ATOM   4500 HG22 ILE A 933      43.920  51.400  38.600  1.00  0.00           H
ATOM   4501 HG23 ILE A 933      44.410  49.840  39.180  1.00  0.00           H
ATOM   4502  CG1 ILE A 933      41.850  51.950  39.990  1.00  0.00           C
ATOM   4503 HG11 ILE A 933      40.750  51.850  40.170  1.00  0.00           H
ATOM   4504 HG12 ILE A 933      42.020  52.560  39.080  1.00  0.00           H
ATOM   4505  CD  ILE A 933      42.460  52.790  41.170  1.00  0.00           C
ATOM   4506  HD1 ILE A 933      41.890  53.730  41.250  1.00  0.00           H
ATOM   4507  HD2 ILE A 933      43.560  52.860  41.200  1.00  0.00           H
ATOM   4508  HD3 ILE A 933      42.150  52.200  42.070  1.00  0.00           H
ATOM   4509  C   ILE A 933      42.230  48.370  38.410  1.00  0.00           C
ATOM   4510  O   ILE A 933      42.830  48.210  37.380  1.00  0.00           O
ATOM   4511  N   THR A 934      42.060  47.370  39.260  1.00  0.00           N
ATOM   4512  HN  THR A 934      41.680  47.460  40.180  1.00  0.00           H
ATOM   4513  CA  THR A 934      42.620  45.990  39.050  1.00  0.00           C
ATOM   4514  HA  THR A 934      43.690  46.040  38.910  1.00  0.00           H
ATOM   4515  CB  THR A 934      42.360  45.010  40.230  1.00  0.00           C
ATOM   4516  HB  THR A 934      41.300  44.810  40.450  1.00  0.00           H
ATOM   4517  OG1 THR A 934      42.950  45.670  41.380  1.00  0.00           O
ATOM   4518  HG1 THR A 934      42.270  45.830  42.040  1.00  0.00           H
ATOM   4519  CG2 THR A 934      43.120  43.700  40.000  1.00  0.00           C
ATOM   4520 HG21 THR A 934      44.130  44.030  39.710  1.00  0.00           H
ATOM   4521 HG22 THR A 934      42.560  43.080  39.260  1.00  0.00           H
ATOM   4522 HG23 THR A 934      43.310  43.080  40.900  1.00  0.00           H
ATOM   4523  C   THR A 934      41.950  45.310  37.840  1.00  0.00           C
ATOM   4524  O   THR A 934      42.660  44.760  37.010  1.00  0.00           O
ATOM   4525  N   ALA A 935      40.670  45.470  37.570  1.00  0.00           N
ATOM   4526  HN  ALA A 935      40.200  46.180  38.110  1.00  0.00           H
ATOM   4527  CA  ALA A 935      40.010  44.770  36.560  1.00  0.00           C
ATOM   4528  HA  ALA A 935      40.040  43.700  36.760  1.00  0.00           H
ATOM   4529  CB  ALA A 935      38.540  45.070  36.600  1.00  0.00           C
ATOM   4530  HB1 ALA A 935      37.860  44.590  35.860  1.00  0.00           H
ATOM   4531  HB2 ALA A 935      38.270  46.140  36.520  1.00  0.00           H
ATOM   4532  HB3 ALA A 935      38.110  44.820  37.590  1.00  0.00           H
ATOM   4533  C   ALA A 935      40.470  44.890  35.170  1.00  0.00           C
ATOM   4534  O   ALA A 935      40.620  43.900  34.420  1.00  0.00           O
ATOM   4535  N   VAL A 936      40.740  46.130  34.830  1.00  0.00           N
ATOM   4536  HN  VAL A 936      40.650  46.820  35.540  1.00  0.00           H
ATOM   4537  CA  VAL A 936      41.260  46.470  33.550  1.00  0.00           C
ATOM   4538  HA  VAL A 936      40.600  46.020  32.820  1.00  0.00           H
ATOM   4539  CB  VAL A 936      41.080  47.960  33.220  1.00  0.00           C
ATOM   4540  HB  VAL A 936      40.030  48.330  33.180  1.00  0.00           H
ATOM   4541  CG1 VAL A 936      41.680  48.730  34.380  1.00  0.00           C
ATOM   4542 HG11 VAL A 936      42.790  48.650  34.490  1.00  0.00           H
ATOM   4543 HG12 VAL A 936      41.150  48.510  35.330  1.00  0.00           H
ATOM   4544 HG13 VAL A 936      41.520  49.830  34.300  1.00  0.00           H
ATOM   4545  CG2 VAL A 936      41.810  48.460  31.950  1.00  0.00           C
ATOM   4546 HG21 VAL A 936      41.630  49.550  31.780  1.00  0.00           H
ATOM   4547 HG22 VAL A 936      41.530  47.810  31.100  1.00  0.00           H
ATOM   4548 HG23 VAL A 936      42.920  48.430  32.020  1.00  0.00           H
ATOM   4549  C   VAL A 936      42.700  45.970  33.300  1.00  0.00           C
ATOM   4550  O   VAL A 936      43.060  45.510  32.230  1.00  0.00           O
ATOM   4551  N   ILE A 937      43.560  45.990  34.430  1.00  0.00           N
ATOM   4552  HN  ILE A 937      43.300  46.510  35.240  1.00  0.00           H
ATOM   4553  CA  ILE A 937      44.960  45.490  34.380  1.00  0.00           C
ATOM   4554  HA  ILE A 937      45.450  46.000  33.560  1.00  0.00           H
ATOM   4555  CB  ILE A 937      45.680  45.850  35.640  1.00  0.00           C
ATOM   4556  HB  ILE A 937      45.220  45.500  36.590  1.00  0.00           H
ATOM   4557  CG2 ILE A 937      47.030  45.150  35.650  1.00  0.00           C
ATOM   4558 HG21 ILE A 937      47.610  45.110  34.700  1.00  0.00           H
ATOM   4559 HG22 ILE A 937      46.930  44.100  35.980  1.00  0.00           H
ATOM   4560 HG23 ILE A 937      47.730  45.610  36.380  1.00  0.00           H
ATOM   4561  CG1 ILE A 937      45.860  47.390  35.840  1.00  0.00           C
ATOM   4562 HG11 ILE A 937      46.390  47.650  36.770  1.00  0.00           H
ATOM   4563 HG12 ILE A 937      44.840  47.840  35.820  1.00  0.00           H
ATOM   4564  CD  ILE A 937      46.510  48.000  34.620  1.00  0.00           C
ATOM   4565  HD1 ILE A 937      46.450  49.100  34.760  1.00  0.00           H
ATOM   4566  HD2 ILE A 937      46.000  47.710  33.680  1.00  0.00           H
ATOM   4567  HD3 ILE A 937      47.530  47.590  34.460  1.00  0.00           H
ATOM   4568  C   ILE A 937      45.030  44.020  34.130  1.00  0.00           C
ATOM   4569  O   ILE A 937      45.980  43.570  33.470  1.00  0.00           O
ATOM   4570  N   ILE A 938      44.060  43.240  34.660  1.00  0.00           N
ATOM   4571  HN  ILE A 938      43.390  43.480  35.360  1.00  0.00           H
ATOM   4572  CA  ILE A 938      43.920  41.850  34.290  1.00  0.00           C
ATOM   4573  HA  ILE A 938      44.870  41.340  34.400  1.00  0.00           H
ATOM   4574  CB  ILE A 938      42.900  41.180  35.200  1.00  0.00           C
ATOM   4575  HB  ILE A 938      41.960  41.740  35.010  1.00  0.00           H
ATOM   4576  CG2 ILE A 938      42.620  39.700  34.870  1.00  0.00           C
ATOM   4577 HG21 ILE A 938      43.400  38.980  35.200  1.00  0.00           H
ATOM   4578 HG22 ILE A 938      42.290  39.580  33.810  1.00  0.00           H
ATOM   4579 HG23 ILE A 938      41.780  39.440  35.560  1.00  0.00           H
ATOM   4580  CG1 ILE A 938      43.260  41.450  36.720  1.00  0.00           C
ATOM   4581 HG11 ILE A 938      42.750  40.590  37.180  1.00  0.00           H
ATOM   4582 HG12 ILE A 938      42.750  42.390  36.970  1.00  0.00           H
ATOM   4583  CD  ILE A 938      44.800  41.230  37.070  1.00  0.00           C
ATOM   4584  HD1 ILE A 938      45.380  41.940  36.450  1.00  0.00           H
ATOM   4585  HD2 ILE A 938      45.110  40.180  36.890  1.00  0.00           H
ATOM   4586  HD3 ILE A 938      45.020  41.560  38.100  1.00  0.00           H
ATOM   4587  C   ILE A 938      43.390  41.710  32.840  1.00  0.00           C
ATOM   4588  O   ILE A 938      43.870  40.900  32.030  1.00  0.00           O
ATOM   4589  N   ASN A 939      42.400  42.500  32.390  1.00  0.00           N
ATOM   4590  HN  ASN A 939      42.050  43.230  32.980  1.00  0.00           H
ATOM   4591  CA  ASN A 939      41.610  42.440  31.150  1.00  0.00           C
ATOM   4592  HA  ASN A 939      41.740  41.370  31.040  1.00  0.00           H
ATOM   4593  CB  ASN A 939      40.060  42.640  31.290  1.00  0.00           C
ATOM   4594  HB1 ASN A 939      39.820  43.670  31.640  1.00  0.00           H
ATOM   4595  HB2 ASN A 939      39.820  42.100  32.230  1.00  0.00           H
ATOM   4596  CG  ASN A 939      39.170  42.290  30.100  1.00  0.00           C
ATOM   4597  OD1 ASN A 939      39.520  41.570  29.180  1.00  0.00           O
ATOM   4598  ND2 ASN A 939      37.840  42.610  30.010  1.00  0.00           N
ATOM   4599 HD21 ASN A 939      37.380  43.150  30.720  1.00  0.00           H
ATOM   4600 HD22 ASN A 939      37.360  42.480  29.140  1.00  0.00           H
ATOM   4601  C   ASN A 939      42.250  43.150  29.970  1.00  0.00           C
ATOM   4602  O   ASN A 939      41.680  43.780  29.120  1.00  0.00           O
ATOM   4603  N   ARG A 940      43.600  43.190  30.010  1.00  0.00           N
ATOM   4604  HN  ARG A 940      44.080  42.820  30.800  1.00  0.00           H
ATOM   4605  CA  ARG A 940      44.400  43.770  28.970  1.00  0.00           C
ATOM   4606  HA  ARG A 940      44.070  44.750  28.630  1.00  0.00           H
ATOM   4607  CB  ARG A 940      45.830  43.810  29.320  1.00  0.00           C
ATOM   4608  HB1 ARG A 940      46.540  43.900  28.470  1.00  0.00           H
ATOM   4609  HB2 ARG A 940      46.130  42.830  29.730  1.00  0.00           H
ATOM   4610  CG  ARG A 940      46.240  44.790  30.520  1.00  0.00           C
ATOM   4611  HG1 ARG A 940      47.120  44.370  31.060  1.00  0.00           H
ATOM   4612  HG2 ARG A 940      45.380  44.710  31.220  1.00  0.00           H
ATOM   4613  CD  ARG A 940      46.530  46.220  30.190  1.00  0.00           C
ATOM   4614  HD1 ARG A 940      47.170  46.260  29.280  1.00  0.00           H
ATOM   4615  HD2 ARG A 940      47.060  46.720  31.030  1.00  0.00           H
ATOM   4616  NE  ARG A 940      45.310  46.950  29.850  1.00  0.00           N
ATOM   4617  HE  ARG A 940      44.430  46.510  29.750  1.00  0.00           H
ATOM   4618  CZ  ARG A 940      45.320  48.140  29.290  1.00  0.00           C
ATOM   4619  NH1 ARG A 940      44.230  48.470  28.580  1.00  0.00           N
ATOM   4620 HH11 ARG A 940      43.480  47.810  28.590  1.00  0.00           H
ATOM   4621 HH12 ARG A 940      44.310  49.260  27.990  1.00  0.00           H
ATOM   4622  NH2 ARG A 940      46.240  49.030  29.370  1.00  0.00           N
ATOM   4623 HH21 ARG A 940      47.030  48.930  29.970  1.00  0.00           H
ATOM   4624 HH22 ARG A 940      46.130  49.840  28.800  1.00  0.00           H
ATOM   4625  C   ARG A 940      44.340  42.990  27.650  1.00  0.00           C
ATOM   4626  O   ARG A 940      43.860  41.860  27.580  1.00  0.00           O
ATOM   4627  N   LYS A 941      44.770  43.570  26.600  1.00  0.00           N
ATOM   4628  HN  LYS A 941      45.080  44.510  26.660  1.00  0.00           H
ATOM   4629  CA  LYS A 941      44.740  42.910  25.300  1.00  0.00           C
ATOM   4630  HA  LYS A 941      43.960  42.160  25.250  1.00  0.00           H
ATOM   4631  CB  LYS A 941      44.390  44.010  24.260  1.00  0.00           C
ATOM   4632  HB1 LYS A 941      44.490  43.610  23.230  1.00  0.00           H
ATOM   4633  HB2 LYS A 941      45.110  44.840  24.340  1.00  0.00           H
ATOM   4634  CG  LYS A 941      42.980  44.610  24.400  1.00  0.00           C
ATOM   4635  HG1 LYS A 941      42.710  44.320  25.440  1.00  0.00           H
ATOM   4636  HG2 LYS A 941      42.320  44.130  23.640  1.00  0.00           H
ATOM   4637  CD  LYS A 941      42.910  46.090  24.260  1.00  0.00           C
ATOM   4638  HD1 LYS A 941      43.340  46.530  25.200  1.00  0.00           H
ATOM   4639  HD2 LYS A 941      41.850  46.400  24.380  1.00  0.00           H
ATOM   4640  CE  LYS A 941      43.550  46.610  22.980  1.00  0.00           C
ATOM   4641  HE1 LYS A 941      43.380  45.900  22.150  1.00  0.00           H
ATOM   4642  HE2 LYS A 941      44.620  46.660  23.260  1.00  0.00           H
ATOM   4643  NZ  LYS A 941      43.180  47.980  22.470  1.00  0.00           N
ATOM   4644  HZ1 LYS A 941      42.140  48.030  22.380  1.00  0.00           H
ATOM   4645  HZ2 LYS A 941      43.490  48.210  21.500  1.00  0.00           H
ATOM   4646  HZ3 LYS A 941      43.400  48.710  23.170  1.00  0.00           H
ATOM   4647  C   LYS A 941      46.020  42.190  24.990  1.00  0.00           C
ATOM   4648  O   LYS A 941      46.110  41.360  24.060  1.00  0.00           O
ATOM   4649  N   GLU A 942      47.030  42.430  25.820  1.00  0.00           N
ATOM   4650  HN  GLU A 942      46.870  43.240  26.370  1.00  0.00           H
ATOM   4651  CA  GLU A 942      48.280  41.670  25.880  1.00  0.00           C
ATOM   4652  HA  GLU A 942      48.610  41.610  24.860  1.00  0.00           H
ATOM   4653  CB  GLU A 942      49.270  42.400  26.730  1.00  0.00           C
ATOM   4654  HB1 GLU A 942      50.210  41.800  26.780  1.00  0.00           H
ATOM   4655  HB2 GLU A 942      48.960  42.460  27.780  1.00  0.00           H
ATOM   4656  CG  GLU A 942      49.690  43.740  26.240  1.00  0.00           C
ATOM   4657  HG1 GLU A 942      48.830  44.440  26.330  1.00  0.00           H
ATOM   4658  HG2 GLU A 942      50.050  43.600  25.200  1.00  0.00           H
ATOM   4659  CD  GLU A 942      50.640  44.340  27.310  1.00  0.00           C
ATOM   4660  OE1 GLU A 942      51.870  44.540  27.050  1.00  0.00           O
ATOM   4661  OE2 GLU A 942      50.140  44.430  28.480  1.00  0.00           O
ATOM   4662  C   GLU A 942      48.170  40.290  26.350  1.00  0.00           C
ATOM   4663  O   GLU A 942      48.680  39.420  25.750  1.00  0.00           O
ATOM   4664  N   HSD A 943      47.300  40.080  27.430  1.00  0.00           N
ATOM   4665  HN  HSD A 943      46.950  40.930  27.820  1.00  0.00           H
ATOM   4666  CA  HSD A 943      46.750  38.820  27.870  1.00  0.00           C
ATOM   4667  HA  HSD A 943      47.500  38.040  27.850  1.00  0.00           H
ATOM   4668  CB  HSD A 943      46.100  39.120  29.240  1.00  0.00           C
ATOM   4669  HB1 HSD A 943      45.860  38.130  29.680  1.00  0.00           H
ATOM   4670  HB2 HSD A 943      45.130  39.630  29.090  1.00  0.00           H
ATOM   4671  ND1 HSD A 943      46.420  40.550  31.400  1.00  0.00           N
ATOM   4672  HD1 HSD A 943      45.440  40.550  31.660  1.00  0.00           H
ATOM   4673  CG  HSD A 943      46.930  39.870  30.260  1.00  0.00           C
ATOM   4674  CE1 HSD A 943      47.420  41.260  31.930  1.00  0.00           C
ATOM   4675  HE1 HSD A 943      47.470  41.860  32.840  1.00  0.00           H
ATOM   4676  NE2 HSD A 943      48.550  41.090  31.250  1.00  0.00           N
ATOM   4677  CD2 HSD A 943      48.250  40.260  30.190  1.00  0.00           C
ATOM   4678  HD2 HSD A 943      49.080  39.950  29.570  1.00  0.00           H
ATOM   4679  C   HSD A 943      45.680  38.240  26.970  1.00  0.00           C
ATOM   4680  O   HSD A 943      44.650  38.850  26.670  1.00  0.00           O
ATOM   4681  N   LYS A 944      45.930  37.080  26.330  1.00  0.00           N
ATOM   4682  HN  LYS A 944      46.750  36.510  26.330  1.00  0.00           H
ATOM   4683  CA  LYS A 944      44.940  36.370  25.540  1.00  0.00           C
ATOM   4684  HA  LYS A 944      44.240  37.100  25.150  1.00  0.00           H
ATOM   4685  CB  LYS A 944      45.720  35.560  24.490  1.00  0.00           C
ATOM   4686  HB1 LYS A 944      45.010  35.010  23.830  1.00  0.00           H
ATOM   4687  HB2 LYS A 944      46.350  34.810  25.020  1.00  0.00           H
ATOM   4688  CG  LYS A 944      46.580  36.340  23.440  1.00  0.00           C
ATOM   4689  HG1 LYS A 944      46.990  35.670  22.650  1.00  0.00           H
ATOM   4690  HG2 LYS A 944      47.530  36.760  23.840  1.00  0.00           H
ATOM   4691  CD  LYS A 944      45.780  37.520  22.690  1.00  0.00           C
ATOM   4692  HD1 LYS A 944      45.530  38.180  23.550  1.00  0.00           H
ATOM   4693  HD2 LYS A 944      44.800  37.100  22.380  1.00  0.00           H
ATOM   4694  CE  LYS A 944      46.610  38.200  21.670  1.00  0.00           C
ATOM   4695  HE1 LYS A 944      47.690  38.290  21.880  1.00  0.00           H
ATOM   4696  HE2 LYS A 944      46.240  39.230  21.460  1.00  0.00           H
ATOM   4697  NZ  LYS A 944      46.520  37.440  20.330  1.00  0.00           N
ATOM   4698  HZ1 LYS A 944      46.810  38.010  19.510  1.00  0.00           H
ATOM   4699  HZ2 LYS A 944      45.540  37.160  20.120  1.00  0.00           H
ATOM   4700  HZ3 LYS A 944      47.060  36.550  20.350  1.00  0.00           H
ATOM   4701  C   LYS A 944      43.960  35.520  26.400  1.00  0.00           C
ATOM   4702  O   LYS A 944      44.280  34.470  26.940  1.00  0.00           O
ATOM   4703  N   LEU A 945      42.680  36.010  26.560  1.00  0.00           N
ATOM   4704  HN  LEU A 945      42.400  36.890  26.170  1.00  0.00           H
ATOM   4705  CA  LEU A 945      41.670  35.440  27.440  1.00  0.00           C
ATOM   4706  HA  LEU A 945      42.090  34.560  27.920  1.00  0.00           H
ATOM   4707  CB  LEU A 945      41.220  36.540  28.460  1.00  0.00           C
ATOM   4708  HB1 LEU A 945      40.570  36.000  29.180  1.00  0.00           H
ATOM   4709  HB2 LEU A 945      40.660  37.380  27.980  1.00  0.00           H
ATOM   4710  CG  LEU A 945      42.430  37.160  29.240  1.00  0.00           C
ATOM   4711  HG  LEU A 945      43.310  37.320  28.600  1.00  0.00           H
ATOM   4712  CD1 LEU A 945      41.970  38.510  29.740  1.00  0.00           C
ATOM   4713 HD11 LEU A 945      42.880  39.090  30.030  1.00  0.00           H
ATOM   4714 HD12 LEU A 945      41.400  38.550  30.680  1.00  0.00           H
ATOM   4715 HD13 LEU A 945      41.540  39.110  28.900  1.00  0.00           H
ATOM   4716  CD2 LEU A 945      42.790  36.310  30.450  1.00  0.00           C
ATOM   4717 HD21 LEU A 945      43.060  35.290  30.090  1.00  0.00           H
ATOM   4718 HD22 LEU A 945      41.880  36.140  31.070  1.00  0.00           H
ATOM   4719 HD23 LEU A 945      43.650  36.730  31.010  1.00  0.00           H
ATOM   4720  C   LEU A 945      40.400  34.860  26.700  1.00  0.00           C
ATOM   4721  O   LEU A 945      39.660  35.560  25.960  1.00  0.00           O
ATOM   4722  N   LYS A 946      40.040  33.570  26.790  1.00  0.00           N
ATOM   4723  HN  LYS A 946      40.420  33.010  27.520  1.00  0.00           H
ATOM   4724  CA  LYS A 946      38.870  32.990  26.230  1.00  0.00           C
ATOM   4725  HA  LYS A 946      38.650  33.600  25.360  1.00  0.00           H
ATOM   4726  CB  LYS A 946      39.130  31.510  25.780  1.00  0.00           C
ATOM   4727  HB1 LYS A 946      38.230  31.120  25.270  1.00  0.00           H
ATOM   4728  HB2 LYS A 946      39.380  30.920  26.690  1.00  0.00           H
ATOM   4729  CG  LYS A 946      40.220  31.190  24.770  1.00  0.00           C
ATOM   4730  HG1 LYS A 946      39.920  30.170  24.460  1.00  0.00           H
ATOM   4731  HG2 LYS A 946      41.190  31.110  25.320  1.00  0.00           H
ATOM   4732  CD  LYS A 946      40.400  32.280  23.650  1.00  0.00           C
ATOM   4733  HD1 LYS A 946      40.730  33.130  24.290  1.00  0.00           H
ATOM   4734  HD2 LYS A 946      39.410  32.650  23.310  1.00  0.00           H
ATOM   4735  CE  LYS A 946      41.420  32.050  22.570  1.00  0.00           C
ATOM   4736  HE1 LYS A 946      41.120  31.220  21.900  1.00  0.00           H
ATOM   4737  HE2 LYS A 946      42.390  31.720  23.010  1.00  0.00           H
ATOM   4738  NZ  LYS A 946      41.580  33.260  21.750  1.00  0.00           N
ATOM   4739  HZ1 LYS A 946      40.640  33.520  21.390  1.00  0.00           H
ATOM   4740  HZ2 LYS A 946      42.290  33.380  21.000  1.00  0.00           H
ATOM   4741  HZ3 LYS A 946      41.770  34.080  22.350  1.00  0.00           H
ATOM   4742  C   LYS A 946      37.690  32.880  27.220  1.00  0.00           C
ATOM   4743  O   LYS A 946      36.570  32.850  26.790  1.00  0.00           O
ATOM   4744  N   LYS A 947      37.890  32.950  28.520  1.00  0.00           N
ATOM   4745  HN  LYS A 947      38.820  33.130  28.850  1.00  0.00           H
ATOM   4746  CA  LYS A 947      36.940  32.640  29.560  1.00  0.00           C
ATOM   4747  HA  LYS A 947      36.160  32.030  29.100  1.00  0.00           H
ATOM   4748  CB  LYS A 947      37.510  31.730  30.710  1.00  0.00           C
ATOM   4749  HB1 LYS A 947      36.740  31.290  31.400  1.00  0.00           H
ATOM   4750  HB2 LYS A 947      38.320  32.220  31.300  1.00  0.00           H
ATOM   4751  CG  LYS A 947      38.100  30.370  30.240  1.00  0.00           C
ATOM   4752  HG1 LYS A 947      39.060  30.510  29.690  1.00  0.00           H
ATOM   4753  HG2 LYS A 947      37.380  29.850  29.580  1.00  0.00           H
ATOM   4754  CD  LYS A 947      38.260  29.380  31.450  1.00  0.00           C
ATOM   4755  HD1 LYS A 947      37.200  29.270  31.760  1.00  0.00           H
ATOM   4756  HD2 LYS A 947      38.780  29.840  32.310  1.00  0.00           H
ATOM   4757  CE  LYS A 947      38.680  27.870  31.080  1.00  0.00           C
ATOM   4758  HE1 LYS A 947      38.900  27.320  32.020  1.00  0.00           H
ATOM   4759  HE2 LYS A 947      39.670  27.890  30.580  1.00  0.00           H
ATOM   4760  NZ  LYS A 947      37.820  27.090  30.140  1.00  0.00           N
ATOM   4761  HZ1 LYS A 947      38.350  26.230  29.890  1.00  0.00           H
ATOM   4762  HZ2 LYS A 947      37.670  27.660  29.290  1.00  0.00           H
ATOM   4763  HZ3 LYS A 947      36.900  26.970  30.630  1.00  0.00           H
ATOM   4764  C   LYS A 947      36.370  33.840  30.260  1.00  0.00           C
ATOM   4765  O   LYS A 947      37.100  34.640  30.790  1.00  0.00           O
ATOM   4766  N   GLY A 948      35.030  34.030  30.360  1.00  0.00           N
ATOM   4767  HN  GLY A 948      34.380  33.490  29.840  1.00  0.00           H
ATOM   4768  CA  GLY A 948      34.480  35.230  31.010  1.00  0.00           C
ATOM   4769  HA1 GLY A 948      33.400  35.300  30.920  1.00  0.00           H
ATOM   4770  HA2 GLY A 948      34.980  36.050  30.530  1.00  0.00           H
ATOM   4771  C   GLY A 948      34.660  35.260  32.570  1.00  0.00           C
ATOM   4772  O   GLY A 948      34.420  34.270  33.170  1.00  0.00           O
ATOM   4773  N   ALA A 949      34.790  36.440  33.130  1.00  0.00           N
ATOM   4774  HN  ALA A 949      35.200  37.130  32.530  1.00  0.00           H
ATOM   4775  CA  ALA A 949      34.650  36.650  34.580  1.00  0.00           C
ATOM   4776  HA  ALA A 949      34.740  35.730  35.160  1.00  0.00           H
ATOM   4777  CB  ALA A 949      35.770  37.600  35.090  1.00  0.00           C
ATOM   4778  HB1 ALA A 949      35.680  38.550  34.520  1.00  0.00           H
ATOM   4779  HB2 ALA A 949      36.750  37.120  34.850  1.00  0.00           H
ATOM   4780  HB3 ALA A 949      35.700  37.840  36.180  1.00  0.00           H
ATOM   4781  C   ALA A 949      33.280  37.160  35.010  1.00  0.00           C
ATOM   4782  O   ALA A 949      33.090  37.360  36.220  1.00  0.00           O
ATOM   4783  N   GLY A 950      32.360  37.440  34.060  1.00  0.00           N
ATOM   4784  HN  GLY A 950      32.530  37.230  33.100  1.00  0.00           H
ATOM   4785  CA  GLY A 950      31.060  37.950  34.390  1.00  0.00           C
ATOM   4786  HA1 GLY A 950      30.770  37.480  35.330  1.00  0.00           H
ATOM   4787  HA2 GLY A 950      30.380  37.620  33.620  1.00  0.00           H
ATOM   4788  C   GLY A 950      30.890  39.400  34.720  1.00  0.00           C
ATOM   4789  O   GLY A 950      31.870  40.140  34.860  1.00  0.00           O
ATOM   4790  N   TYR A 951      29.600  39.840  34.820  1.00  0.00           N
ATOM   4791  HN  TYR A 951      28.850  39.180  34.740  1.00  0.00           H
ATOM   4792  CA  TYR A 951      29.220  41.240  34.830  1.00  0.00           C
ATOM   4793  HA  TYR A 951      29.570  41.680  33.910  1.00  0.00           H
ATOM   4794  CB  TYR A 951      27.700  41.300  34.730  1.00  0.00           C
ATOM   4795  HB1 TYR A 951      27.170  40.910  35.630  1.00  0.00           H
ATOM   4796  HB2 TYR A 951      27.460  40.570  33.910  1.00  0.00           H
ATOM   4797  CG  TYR A 951      27.130  42.710  34.350  1.00  0.00           C
ATOM   4798  CD1 TYR A 951      26.490  43.550  35.290  1.00  0.00           C
ATOM   4799  HD1 TYR A 951      26.530  43.310  36.340  1.00  0.00           H
ATOM   4800  CE1 TYR A 951      25.860  44.760  34.930  1.00  0.00           C
ATOM   4801  HE1 TYR A 951      25.330  45.390  35.630  1.00  0.00           H
ATOM   4802  CZ  TYR A 951      25.920  45.160  33.620  1.00  0.00           C
ATOM   4803  OH  TYR A 951      25.110  46.170  33.170  1.00  0.00           O
ATOM   4804  HH  TYR A 951      24.760  46.700  33.890  1.00  0.00           H
ATOM   4805  CD2 TYR A 951      27.180  43.140  33.010  1.00  0.00           C
ATOM   4806  HD2 TYR A 951      27.660  42.480  32.310  1.00  0.00           H
ATOM   4807  CE2 TYR A 951      26.560  44.370  32.640  1.00  0.00           C
ATOM   4808  HE2 TYR A 951      26.550  44.700  31.610  1.00  0.00           H
ATOM   4809  C   TYR A 951      29.710  42.140  36.040  1.00  0.00           C
ATOM   4810  O   TYR A 951      30.200  43.250  35.870  1.00  0.00           O
ATOM   4811  N   HSD A 952      29.590  41.540  37.310  1.00  0.00           N
ATOM   4812  HN  HSD A 952      29.190  40.630  37.410  1.00  0.00           H
ATOM   4813  CA  HSD A 952      30.170  42.250  38.480  1.00  0.00           C
ATOM   4814  HA  HSD A 952      31.210  42.450  38.260  1.00  0.00           H
ATOM   4815  CB  HSD A 952      29.160  43.500  38.840  1.00  0.00           C
ATOM   4816  HB1 HSD A 952      29.190  44.290  38.060  1.00  0.00           H
ATOM   4817  HB2 HSD A 952      29.460  44.090  39.730  1.00  0.00           H
ATOM   4818  ND1 HSD A 952      26.660  43.890  38.890  1.00  0.00           N
ATOM   4819  HD1 HSD A 952      26.720  44.880  38.740  1.00  0.00           H
ATOM   4820  CG  HSD A 952      27.750  43.060  39.070  1.00  0.00           C
ATOM   4821  CE1 HSD A 952      25.510  43.170  38.910  1.00  0.00           C
ATOM   4822  HE1 HSD A 952      24.550  43.660  38.710  1.00  0.00           H
ATOM   4823  NE2 HSD A 952      25.760  41.900  39.260  1.00  0.00           N
ATOM   4824  CD2 HSD A 952      27.150  41.820  39.270  1.00  0.00           C
ATOM   4825  HD2 HSD A 952      27.560  40.910  39.670  1.00  0.00           H
ATOM   4826  C   HSD A 952      30.300  41.370  39.750  1.00  0.00           C
ATOM   4827  O   HSD A 952      30.030  41.770  40.840  1.00  0.00           O
ATOM   4828  N   LEU A 953      30.690  40.060  39.540  1.00  0.00           N
ATOM   4829  HN  LEU A 953      30.820  39.800  38.590  1.00  0.00           H
ATOM   4830  CA  LEU A 953      31.020  39.080  40.590  1.00  0.00           C
ATOM   4831  HA  LEU A 953      30.190  39.110  41.290  1.00  0.00           H
ATOM   4832  CB  LEU A 953      31.100  37.600  40.120  1.00  0.00           C
ATOM   4833  HB1 LEU A 953      31.190  36.890  40.960  1.00  0.00           H
ATOM   4834  HB2 LEU A 953      32.110  37.560  39.660  1.00  0.00           H
ATOM   4835  CG  LEU A 953      29.890  37.010  39.310  1.00  0.00           C
ATOM   4836  HG  LEU A 953      29.720  37.740  38.480  1.00  0.00           H
ATOM   4837  CD1 LEU A 953      30.310  35.590  38.840  1.00  0.00           C
ATOM   4838 HD11 LEU A 953      29.370  35.260  38.330  1.00  0.00           H
ATOM   4839 HD12 LEU A 953      30.380  34.840  39.650  1.00  0.00           H
ATOM   4840 HD13 LEU A 953      31.100  35.650  38.070  1.00  0.00           H
ATOM   4841  CD2 LEU A 953      28.650  37.040  40.190  1.00  0.00           C
ATOM   4842 HD21 LEU A 953      27.810  36.520  39.670  1.00  0.00           H
ATOM   4843 HD22 LEU A 953      28.360  38.090  40.450  1.00  0.00           H
ATOM   4844 HD23 LEU A 953      28.930  36.460  41.090  1.00  0.00           H
ATOM   4845  C   LEU A 953      32.050  39.400  41.640  1.00  0.00           C
ATOM   4846  O   LEU A 953      31.870  39.220  42.820  1.00  0.00           O
ATOM   4847  N   ASP A 954      33.230  39.900  41.140  1.00  0.00           N
ATOM   4848  HN  ASP A 954      33.300  40.150  40.180  1.00  0.00           H
ATOM   4849  CA  ASP A 954      34.330  40.200  42.140  1.00  0.00           C
ATOM   4850  HA  ASP A 954      34.620  39.290  42.650  1.00  0.00           H
ATOM   4851  CB  ASP A 954      35.650  40.690  41.390  1.00  0.00           C
ATOM   4852  HB1 ASP A 954      36.160  39.850  40.860  1.00  0.00           H
ATOM   4853  HB2 ASP A 954      36.350  40.890  42.230  1.00  0.00           H
ATOM   4854  CG  ASP A 954      35.470  41.760  40.330  1.00  0.00           C
ATOM   4855  OD1 ASP A 954      35.360  41.570  39.110  1.00  0.00           O
ATOM   4856  OD2 ASP A 954      35.300  43.010  40.860  1.00  0.00           O
ATOM   4857  HD2 ASP A 954      34.980  43.670  40.240  1.00  0.00           H
ATOM   4858  C   ASP A 954      33.950  41.270  43.190  1.00  0.00           C
ATOM   4859  O   ASP A 954      34.180  41.100  44.400  1.00  0.00           O
ATOM   4860  N   LEU A 955      33.240  42.290  42.740  1.00  0.00           N
ATOM   4861  HN  LEU A 955      33.130  42.510  41.760  1.00  0.00           H
ATOM   4862  CA  LEU A 955      32.750  43.350  43.660  1.00  0.00           C
ATOM   4863  HA  LEU A 955      33.630  43.740  44.150  1.00  0.00           H
ATOM   4864  CB  LEU A 955      32.120  44.470  42.750  1.00  0.00           C
ATOM   4865  HB1 LEU A 955      31.400  43.930  42.110  1.00  0.00           H
ATOM   4866  HB2 LEU A 955      32.840  44.950  42.040  1.00  0.00           H
ATOM   4867  CG  LEU A 955      31.330  45.640  43.380  1.00  0.00           C
ATOM   4868  HG  LEU A 955      30.530  45.210  44.020  1.00  0.00           H
ATOM   4869  CD1 LEU A 955      32.250  46.540  44.310  1.00  0.00           C
ATOM   4870 HD11 LEU A 955      33.200  46.750  43.780  1.00  0.00           H
ATOM   4871 HD12 LEU A 955      32.460  46.100  45.310  1.00  0.00           H
ATOM   4872 HD13 LEU A 955      31.700  47.480  44.560  1.00  0.00           H
ATOM   4873  CD2 LEU A 955      30.660  46.300  42.130  1.00  0.00           C
ATOM   4874 HD21 LEU A 955      29.960  45.640  41.570  1.00  0.00           H
ATOM   4875 HD22 LEU A 955      31.350  46.560  41.300  1.00  0.00           H
ATOM   4876 HD23 LEU A 955      30.120  47.160  42.580  1.00  0.00           H
ATOM   4877  C   LEU A 955      31.770  42.880  44.700  1.00  0.00           C
ATOM   4878  O   LEU A 955      31.710  43.310  45.870  1.00  0.00           O
ATOM   4879  N   LEU A 956      30.860  41.920  44.250  1.00  0.00           N
ATOM   4880  HN  LEU A 956      30.820  41.760  43.260  1.00  0.00           H
ATOM   4881  CA  LEU A 956      29.880  41.380  45.140  1.00  0.00           C
ATOM   4882  HA  LEU A 956      29.450  42.200  45.690  1.00  0.00           H
ATOM   4883  CB  LEU A 956      28.760  40.610  44.380  1.00  0.00           C
ATOM   4884  HB1 LEU A 956      29.170  39.690  43.910  1.00  0.00           H
ATOM   4885  HB2 LEU A 956      28.480  41.320  43.570  1.00  0.00           H
ATOM   4886  CG  LEU A 956      27.510  40.080  45.150  1.00  0.00           C
ATOM   4887  HG  LEU A 956      27.780  39.230  45.800  1.00  0.00           H
ATOM   4888  CD1 LEU A 956      26.870  41.270  45.930  1.00  0.00           C
ATOM   4889 HD11 LEU A 956      27.460  41.450  46.850  1.00  0.00           H
ATOM   4890 HD12 LEU A 956      25.790  41.090  46.160  1.00  0.00           H
ATOM   4891 HD13 LEU A 956      26.930  42.240  45.390  1.00  0.00           H
ATOM   4892  CD2 LEU A 956      26.570  39.500  44.150  1.00  0.00           C
ATOM   4893 HD21 LEU A 956      25.900  38.820  44.740  1.00  0.00           H
ATOM   4894 HD22 LEU A 956      27.070  38.780  43.470  1.00  0.00           H
ATOM   4895 HD23 LEU A 956      25.970  40.310  43.680  1.00  0.00           H
ATOM   4896  C   LEU A 956      30.470  40.520  46.210  1.00  0.00           C
ATOM   4897  O   LEU A 956      30.060  40.600  47.370  1.00  0.00           O
ATOM   4898  N   MET A 957      31.510  39.760  45.850  1.00  0.00           N
ATOM   4899  HN  MET A 957      31.860  39.730  44.920  1.00  0.00           H
ATOM   4900  CA  MET A 957      32.250  38.870  46.770  1.00  0.00           C
ATOM   4901  HA  MET A 957      31.580  38.210  47.280  1.00  0.00           H
ATOM   4902  CB  MET A 957      33.130  37.940  45.900  1.00  0.00           C
ATOM   4903  HB1 MET A 957      33.810  37.290  46.480  1.00  0.00           H
ATOM   4904  HB2 MET A 957      33.740  38.640  45.290  1.00  0.00           H
ATOM   4905  CG  MET A 957      32.320  37.010  45.040  1.00  0.00           C
ATOM   4906  HG1 MET A 957      32.940  36.510  44.270  1.00  0.00           H
ATOM   4907  HG2 MET A 957      31.710  37.490  44.250  1.00  0.00           H
ATOM   4908  SD  MET A 957      31.520  35.650  45.950  1.00  0.00           S
ATOM   4909  CE  MET A 957      30.720  34.950  44.410  1.00  0.00           C
ATOM   4910  HE1 MET A 957      30.070  35.670  43.860  1.00  0.00           H
ATOM   4911  HE2 MET A 957      30.300  33.980  44.730  1.00  0.00           H
ATOM   4912  HE3 MET A 957      31.510  34.740  43.640  1.00  0.00           H
ATOM   4913  C   MET A 957      33.050  39.590  47.790  1.00  0.00           C
ATOM   4914  O   MET A 957      33.080  39.340  48.980  1.00  0.00           O
ATOM   4915  N   VAL A 958      33.740  40.660  47.410  1.00  0.00           N
ATOM   4916  HN  VAL A 958      34.030  40.710  46.470  1.00  0.00           H
ATOM   4917  CA  VAL A 958      34.410  41.540  48.300  1.00  0.00           C
ATOM   4918  HA  VAL A 958      35.030  40.940  48.940  1.00  0.00           H
ATOM   4919  CB  VAL A 958      35.270  42.530  47.520  1.00  0.00           C
ATOM   4920  HB  VAL A 958      34.570  43.060  46.830  1.00  0.00           H
ATOM   4921  CG1 VAL A 958      35.880  43.580  48.440  1.00  0.00           C
ATOM   4922 HG11 VAL A 958      36.590  44.180  47.830  1.00  0.00           H
ATOM   4923 HG12 VAL A 958      36.500  43.150  49.250  1.00  0.00           H
ATOM   4924 HG13 VAL A 958      35.050  44.160  48.900  1.00  0.00           H
ATOM   4925  CG2 VAL A 958      36.500  41.820  46.840  1.00  0.00           C
ATOM   4926 HG21 VAL A 958      37.220  42.500  46.350  1.00  0.00           H
ATOM   4927 HG22 VAL A 958      36.260  41.190  45.960  1.00  0.00           H
ATOM   4928 HG23 VAL A 958      37.030  41.120  47.530  1.00  0.00           H
ATOM   4929  C   VAL A 958      33.570  42.280  49.320  1.00  0.00           C
ATOM   4930  O   VAL A 958      33.970  42.350  50.510  1.00  0.00           O
ATOM   4931  N   GLY A 959      32.430  42.840  48.810  1.00  0.00           N
ATOM   4932  HN  GLY A 959      32.200  42.930  47.840  1.00  0.00           H
ATOM   4933  CA  GLY A 959      31.460  43.370  49.810  1.00  0.00           C
ATOM   4934  HA1 GLY A 959      30.830  43.970  49.170  1.00  0.00           H
ATOM   4935  HA2 GLY A 959      32.040  43.920  50.530  1.00  0.00           H
ATOM   4936  C   GLY A 959      30.630  42.420  50.540  1.00  0.00           C
ATOM   4937  O   GLY A 959      30.340  42.690  51.700  1.00  0.00           O
ATOM   4938  N   VAL A 960      30.160  41.260  50.030  1.00  0.00           N
ATOM   4939  HN  VAL A 960      30.160  41.070  49.050  1.00  0.00           H
ATOM   4940  CA  VAL A 960      29.660  40.260  51.040  1.00  0.00           C
ATOM   4941  HA  VAL A 960      28.850  40.680  51.610  1.00  0.00           H
ATOM   4942  CB  VAL A 960      28.960  38.990  50.440  1.00  0.00           C
ATOM   4943  HB  VAL A 960      29.690  38.530  49.730  1.00  0.00           H
ATOM   4944  CG1 VAL A 960      28.510  37.990  51.570  1.00  0.00           C
ATOM   4945 HG11 VAL A 960      27.730  37.280  51.220  1.00  0.00           H
ATOM   4946 HG12 VAL A 960      28.190  38.540  52.470  1.00  0.00           H
ATOM   4947 HG13 VAL A 960      29.370  37.430  51.970  1.00  0.00           H
ATOM   4948  CG2 VAL A 960      27.780  39.410  49.610  1.00  0.00           C
ATOM   4949 HG21 VAL A 960      27.230  38.530  49.200  1.00  0.00           H
ATOM   4950 HG22 VAL A 960      28.240  39.880  48.710  1.00  0.00           H
ATOM   4951 HG23 VAL A 960      27.110  40.000  50.270  1.00  0.00           H
ATOM   4952  C   VAL A 960      30.630  39.840  52.040  1.00  0.00           C
ATOM   4953  O   VAL A 960      30.380  39.820  53.270  1.00  0.00           O
ATOM   4954  N   MET A 961      31.850  39.510  51.550  1.00  0.00           N
ATOM   4955  HN  MET A 961      32.160  39.640  50.610  1.00  0.00           H
ATOM   4956  CA  MET A 961      32.870  39.000  52.490  1.00  0.00           C
ATOM   4957  HA  MET A 961      32.390  38.300  53.170  1.00  0.00           H
ATOM   4958  CB  MET A 961      33.980  38.140  51.890  1.00  0.00           C
ATOM   4959  HB1 MET A 961      34.760  37.890  52.640  1.00  0.00           H
ATOM   4960  HB2 MET A 961      34.440  38.820  51.140  1.00  0.00           H
ATOM   4961  CG  MET A 961      33.450  36.840  51.210  1.00  0.00           C
ATOM   4962  HG1 MET A 961      34.350  36.400  50.710  1.00  0.00           H
ATOM   4963  HG2 MET A 961      32.730  37.090  50.410  1.00  0.00           H
ATOM   4964  SD  MET A 961      32.620  35.700  52.390  1.00  0.00           S
ATOM   4965  CE  MET A 961      34.120  35.270  53.340  1.00  0.00           C
ATOM   4966  HE1 MET A 961      34.170  34.160  53.420  1.00  0.00           H
ATOM   4967  HE2 MET A 961      34.040  35.580  54.400  1.00  0.00           H
ATOM   4968  HE3 MET A 961      35.120  35.610  52.990  1.00  0.00           H
ATOM   4969  C   MET A 961      33.500  40.030  53.480  1.00  0.00           C
ATOM   4970  O   MET A 961      33.860  39.730  54.580  1.00  0.00           O
ATOM   4971  N   LEU A 962      33.440  41.340  53.150  1.00  0.00           N
ATOM   4972  HN  LEU A 962      33.310  41.520  52.170  1.00  0.00           H
ATOM   4973  CA  LEU A 962      33.780  42.470  54.020  1.00  0.00           C
ATOM   4974  HA  LEU A 962      34.830  42.310  54.200  1.00  0.00           H
ATOM   4975  CB  LEU A 962      33.440  43.770  53.280  1.00  0.00           C
ATOM   4976  HB1 LEU A 962      32.360  43.830  52.980  1.00  0.00           H
ATOM   4977  HB2 LEU A 962      34.060  43.660  52.360  1.00  0.00           H
ATOM   4978  CG  LEU A 962      33.920  45.090  53.970  1.00  0.00           C
ATOM   4979  HG  LEU A 962      34.900  44.870  54.470  1.00  0.00           H
ATOM   4980  CD1 LEU A 962      34.230  46.200  52.910  1.00  0.00           C
ATOM   4981 HD11 LEU A 962      33.260  46.500  52.490  1.00  0.00           H
ATOM   4982 HD12 LEU A 962      35.040  45.830  52.250  1.00  0.00           H
ATOM   4983 HD13 LEU A 962      34.570  47.070  53.510  1.00  0.00           H
ATOM   4984  CD2 LEU A 962      32.960  45.630  54.990  1.00  0.00           C
ATOM   4985 HD21 LEU A 962      32.130  46.160  54.480  1.00  0.00           H
ATOM   4986 HD22 LEU A 962      33.380  46.510  55.510  1.00  0.00           H
ATOM   4987 HD23 LEU A 962      32.590  44.910  55.770  1.00  0.00           H
ATOM   4988  C   LEU A 962      32.880  42.410  55.290  1.00  0.00           C
ATOM   4989  O   LEU A 962      33.240  42.460  56.440  1.00  0.00           O
ATOM   4990  N   GLY A 963      31.580  42.280  55.090  1.00  0.00           N
ATOM   4991  HN  GLY A 963      31.180  42.360  54.190  1.00  0.00           H
ATOM   4992  CA  GLY A 963      30.650  41.990  56.260  1.00  0.00           C
ATOM   4993  HA1 GLY A 963      29.680  41.810  55.820  1.00  0.00           H
ATOM   4994  HA2 GLY A 963      30.730  42.850  56.900  1.00  0.00           H
ATOM   4995  C   GLY A 963      30.790  40.790  57.100  1.00  0.00           C
ATOM   4996  O   GLY A 963      30.860  40.850  58.300  1.00  0.00           O
ATOM   4997  N   VAL A 964      30.950  39.610  56.450  1.00  0.00           N
ATOM   4998  HN  VAL A 964      30.760  39.470  55.480  1.00  0.00           H
ATOM   4999  CA  VAL A 964      31.440  38.370  57.110  1.00  0.00           C
ATOM   5000  HA  VAL A 964      30.680  38.070  57.830  1.00  0.00           H
ATOM   5001  CB  VAL A 964      31.670  37.310  56.010  1.00  0.00           C
ATOM   5002  HB  VAL A 964      32.380  37.640  55.220  1.00  0.00           H
ATOM   5003  CG1 VAL A 964      32.140  36.030  56.690  1.00  0.00           C
ATOM   5004 HG11 VAL A 964      31.320  35.610  57.290  1.00  0.00           H
ATOM   5005 HG12 VAL A 964      33.040  36.100  57.350  1.00  0.00           H
ATOM   5006 HG13 VAL A 964      32.480  35.260  55.950  1.00  0.00           H
ATOM   5007  CG2 VAL A 964      30.290  37.050  55.340  1.00  0.00           C
ATOM   5008 HG21 VAL A 964      29.770  37.930  54.910  1.00  0.00           H
ATOM   5009 HG22 VAL A 964      29.530  36.720  56.080  1.00  0.00           H
ATOM   5010 HG23 VAL A 964      30.370  36.290  54.530  1.00  0.00           H
ATOM   5011  C   VAL A 964      32.700  38.630  57.900  1.00  0.00           C
ATOM   5012  O   VAL A 964      32.780  38.260  59.040  1.00  0.00           O
ATOM   5013  N   CYS A 965      33.740  39.280  57.250  1.00  0.00           N
ATOM   5014  HN  CYS A 965      33.730  39.540  56.280  1.00  0.00           H
ATOM   5015  CA  CYS A 965      35.000  39.520  57.910  1.00  0.00           C
ATOM   5016  HA  CYS A 965      35.360  38.570  58.290  1.00  0.00           H
ATOM   5017  CB  CYS A 965      36.080  40.010  56.850  1.00  0.00           C
ATOM   5018  HB1 CYS A 965      36.820  40.670  57.370  1.00  0.00           H
ATOM   5019  HB2 CYS A 965      35.500  40.700  56.200  1.00  0.00           H
ATOM   5020  SG  CYS A 965      36.900  38.680  55.950  1.00  0.00           S
ATOM   5021  HG1 CYS A 965      37.310  38.140  57.100  1.00  0.00           H
ATOM   5022  C   CYS A 965      34.840  40.510  59.020  1.00  0.00           C
ATOM   5023  O   CYS A 965      35.540  40.500  60.050  1.00  0.00           O
ATOM   5024  N   SER A 966      33.880  41.490  58.880  1.00  0.00           N
ATOM   5025  HN  SER A 966      33.420  41.560  57.990  1.00  0.00           H
ATOM   5026  CA  SER A 966      33.670  42.550  59.900  1.00  0.00           C
ATOM   5027  HA  SER A 966      34.570  43.060  60.180  1.00  0.00           H
ATOM   5028  CB  SER A 966      32.630  43.640  59.530  1.00  0.00           C
ATOM   5029  HB1 SER A 966      32.710  44.350  60.380  1.00  0.00           H
ATOM   5030  HB2 SER A 966      31.610  43.310  59.230  1.00  0.00           H
ATOM   5031  OG  SER A 966      33.100  44.420  58.410  1.00  0.00           O
ATOM   5032  HG1 SER A 966      33.140  43.800  57.670  1.00  0.00           H
ATOM   5033  C   SER A 966      33.260  41.980  61.230  1.00  0.00           C
ATOM   5034  O   SER A 966      33.660  42.450  62.280  1.00  0.00           O
ATOM   5035  N   VAL A 967      32.330  40.990  61.190  1.00  0.00           N
ATOM   5036  HN  VAL A 967      31.870  40.790  60.320  1.00  0.00           H
ATOM   5037  CA  VAL A 967      31.740  40.370  62.330  1.00  0.00           C
ATOM   5038  HA  VAL A 967      31.640  41.120  63.100  1.00  0.00           H
ATOM   5039  CB  VAL A 967      30.210  39.970  62.030  1.00  0.00           C
ATOM   5040  HB  VAL A 967      29.770  39.630  62.990  1.00  0.00           H
ATOM   5041  CG1 VAL A 967      29.430  41.170  61.590  1.00  0.00           C
ATOM   5042 HG11 VAL A 967      28.330  40.990  61.510  1.00  0.00           H
ATOM   5043 HG12 VAL A 967      29.870  41.560  60.640  1.00  0.00           H
ATOM   5044 HG13 VAL A 967      29.640  42.100  62.150  1.00  0.00           H
ATOM   5045  CG2 VAL A 967      30.150  38.890  60.980  1.00  0.00           C
ATOM   5046 HG21 VAL A 967      29.070  38.640  60.840  1.00  0.00           H
ATOM   5047 HG22 VAL A 967      30.630  37.930  61.190  1.00  0.00           H
ATOM   5048 HG23 VAL A 967      30.380  39.330  59.980  1.00  0.00           H
ATOM   5049  C   VAL A 967      32.590  39.270  62.940  1.00  0.00           C
ATOM   5050  O   VAL A 967      32.160  38.560  63.840  1.00  0.00           O
ATOM   5051  N   MET A 968      33.870  39.160  62.530  1.00  0.00           N
ATOM   5052  HN  MET A 968      34.060  39.730  61.740  1.00  0.00           H
ATOM   5053  CA  MET A 968      34.910  38.560  63.240  1.00  0.00           C
ATOM   5054  HA  MET A 968      34.550  38.280  64.220  1.00  0.00           H
ATOM   5055  CB  MET A 968      35.300  37.200  62.530  1.00  0.00           C
ATOM   5056  HB1 MET A 968      36.270  36.860  62.920  1.00  0.00           H
ATOM   5057  HB2 MET A 968      35.530  37.480  61.480  1.00  0.00           H
ATOM   5058  CG  MET A 968      34.280  35.970  62.800  1.00  0.00           C
ATOM   5059  HG1 MET A 968      33.360  36.410  62.390  1.00  0.00           H
ATOM   5060  HG2 MET A 968      34.060  35.920  63.880  1.00  0.00           H
[truncated: 6,873,249 more chars]
