# Supplementary material for: CryoEM and computational modeling structural insights into the pH regulator NBCn1
Source: Nat Commun. 2025 Nov 11;16:9932. doi: 10.1038/s41467-025-64868-z (PMC12606367; doi:10.1038/s41467-025-64868-z)
Supplement: Supplementary file 7 — Supplementary Data 5 [file 41467_2025_64868_MOESM7_ESM.zip › 100ns_z_restr_MD_NBCn1_2NaCO3/hNBCn1_IF/z-restr_hNBCn1_IF_2NaCO3_last_step_43.pdb]

REMARK    GENERATED BY TRJCONV
TITLE     Title t= 101000.00000 step= 50500000
REMARK    THIS IS A SIMULATION BOX
CRYST1   91.616   91.616  106.510  90.00  90.00  90.00 P 1           1
MODEL        1
ATOM      1  N   LEU A 585      25.960  38.670  36.180  1.00  0.00           N
ATOM      2  HT1 LEU A 585      24.940  38.540  36.020  1.00  0.00           H
ATOM      3  HT2 LEU A 585      26.540  38.060  35.580  1.00  0.00           H
ATOM      4  HT3 LEU A 585      26.160  39.610  35.800  1.00  0.00           H
ATOM      5  CA  LEU A 585      26.200  38.470  37.620  1.00  0.00           C
ATOM      6  HA  LEU A 585      27.270  38.550  37.740  1.00  0.00           H
ATOM      7  CB  LEU A 585      25.580  39.640  38.390  1.00  0.00           C
ATOM      8  HB1 LEU A 585      24.490  39.730  38.180  1.00  0.00           H
ATOM      9  HB2 LEU A 585      26.070  40.590  38.090  1.00  0.00           H
ATOM     10  CG  LEU A 585      25.590  39.570  39.940  1.00  0.00           C
ATOM     11  HG  LEU A 585      25.210  38.660  40.440  1.00  0.00           H
ATOM     12  CD1 LEU A 585      27.110  39.530  40.350  1.00  0.00           C
ATOM     13 HD11 LEU A 585      27.630  38.610  40.020  1.00  0.00           H
ATOM     14 HD12 LEU A 585      27.140  39.520  41.470  1.00  0.00           H
ATOM     15 HD13 LEU A 585      27.590  40.510  40.120  1.00  0.00           H
ATOM     16  CD2 LEU A 585      24.840  40.780  40.570  1.00  0.00           C
ATOM     17 HD21 LEU A 585      25.410  41.660  40.180  1.00  0.00           H
ATOM     18 HD22 LEU A 585      24.940  40.560  41.650  1.00  0.00           H
ATOM     19 HD23 LEU A 585      23.810  40.880  40.160  1.00  0.00           H
ATOM     20  C   LEU A 585      25.780  37.060  38.100  1.00  0.00           C
ATOM     21  O   LEU A 585      26.600  36.160  38.260  1.00  0.00           O
ATOM     22  N   ILE A 586      24.470  36.870  38.260  1.00  0.00           N
ATOM     23  HN  ILE A 586      23.770  37.580  38.290  1.00  0.00           H
ATOM     24  CA  ILE A 586      24.020  35.540  38.610  1.00  0.00           C
ATOM     25  HA  ILE A 586      24.630  35.180  39.410  1.00  0.00           H
ATOM     26  CB  ILE A 586      22.520  35.540  39.160  1.00  0.00           C
ATOM     27  HB  ILE A 586      21.940  35.990  38.320  1.00  0.00           H
ATOM     28  CG2 ILE A 586      22.050  34.080  39.430  1.00  0.00           C
ATOM     29 HG21 ILE A 586      21.020  34.180  39.840  1.00  0.00           H
ATOM     30 HG22 ILE A 586      22.700  33.620  40.210  1.00  0.00           H
ATOM     31 HG23 ILE A 586      22.020  33.490  38.490  1.00  0.00           H
ATOM     32  CG1 ILE A 586      22.410  36.580  40.380  1.00  0.00           C
ATOM     33 HG11 ILE A 586      21.350  36.420  40.650  1.00  0.00           H
ATOM     34 HG12 ILE A 586      22.510  37.640  40.030  1.00  0.00           H
ATOM     35  CD  ILE A 586      23.350  36.390  41.610  1.00  0.00           C
ATOM     36  HD1 ILE A 586      23.860  35.400  41.530  1.00  0.00           H
ATOM     37  HD2 ILE A 586      22.780  36.410  42.560  1.00  0.00           H
ATOM     38  HD3 ILE A 586      24.170  37.150  41.620  1.00  0.00           H
ATOM     39  C   ILE A 586      24.240  34.520  37.550  1.00  0.00           C
ATOM     40  O   ILE A 586      24.540  33.350  37.750  1.00  0.00           O
ATOM     41  N   LEU A 587      24.090  35.010  36.260  1.00  0.00           N
ATOM     42  HN  LEU A 587      23.850  35.960  36.120  1.00  0.00           H
ATOM     43  CA  LEU A 587      24.260  34.170  35.060  1.00  0.00           C
ATOM     44  HA  LEU A 587      23.480  33.430  34.910  1.00  0.00           H
ATOM     45  CB  LEU A 587      24.120  35.100  33.760  1.00  0.00           C
ATOM     46  HB1 LEU A 587      24.880  35.910  33.840  1.00  0.00           H
ATOM     47  HB2 LEU A 587      23.110  35.510  34.000  1.00  0.00           H
ATOM     48  CG  LEU A 587      24.180  34.400  32.410  1.00  0.00           C
ATOM     49  HG  LEU A 587      25.200  33.990  32.270  1.00  0.00           H
ATOM     50  CD1 LEU A 587      23.240  33.170  32.290  1.00  0.00           C
ATOM     51 HD11 LEU A 587      23.490  32.570  31.390  1.00  0.00           H
ATOM     52 HD12 LEU A 587      22.220  33.510  32.020  1.00  0.00           H
ATOM     53 HD13 LEU A 587      23.300  32.510  33.180  1.00  0.00           H
ATOM     54  CD2 LEU A 587      23.860  35.430  31.370  1.00  0.00           C
ATOM     55 HD21 LEU A 587      22.880  35.930  31.520  1.00  0.00           H
ATOM     56 HD22 LEU A 587      23.780  34.930  30.380  1.00  0.00           H
ATOM     57 HD23 LEU A 587      24.620  36.230  31.470  1.00  0.00           H
ATOM     58  C   LEU A 587      25.660  33.490  34.980  1.00  0.00           C
ATOM     59  O   LEU A 587      25.810  32.360  34.650  1.00  0.00           O
ATOM     60  N   ASP A 588      26.690  34.290  35.290  1.00  0.00           N
ATOM     61  HN  ASP A 588      26.640  35.280  35.320  1.00  0.00           H
ATOM     62  CA  ASP A 588      28.080  33.880  35.400  1.00  0.00           C
ATOM     63  HA  ASP A 588      28.420  33.500  34.440  1.00  0.00           H
ATOM     64  CB  ASP A 588      28.930  35.070  35.860  1.00  0.00           C
ATOM     65  HB1 ASP A 588      30.010  34.840  35.800  1.00  0.00           H
ATOM     66  HB2 ASP A 588      28.710  35.460  36.880  1.00  0.00           H
ATOM     67  CG  ASP A 588      28.760  36.190  34.910  1.00  0.00           C
ATOM     68  OD1 ASP A 588      29.560  36.310  33.970  1.00  0.00           O
ATOM     69  OD2 ASP A 588      27.730  36.880  35.000  1.00  0.00           O
ATOM     70  C   ASP A 588      28.150  32.660  36.350  1.00  0.00           C
ATOM     71  O   ASP A 588      28.770  31.640  36.050  1.00  0.00           O
ATOM     72  N   ILE A 589      27.550  32.750  37.510  1.00  0.00           N
ATOM     73  HN  ILE A 589      27.070  33.580  37.770  1.00  0.00           H
ATOM     74  CA  ILE A 589      27.490  31.670  38.460  1.00  0.00           C
ATOM     75  HA  ILE A 589      28.480  31.320  38.710  1.00  0.00           H
ATOM     76  CB  ILE A 589      26.900  32.240  39.760  1.00  0.00           C
ATOM     77  HB  ILE A 589      25.900  32.690  39.600  1.00  0.00           H
ATOM     78  CG2 ILE A 589      26.770  31.180  40.840  1.00  0.00           C
ATOM     79 HG21 ILE A 589      26.420  31.570  41.820  1.00  0.00           H
ATOM     80 HG22 ILE A 589      27.660  30.540  41.030  1.00  0.00           H
ATOM     81 HG23 ILE A 589      25.940  30.490  40.540  1.00  0.00           H
ATOM     82  CG1 ILE A 589      27.760  33.410  40.290  1.00  0.00           C
ATOM     83 HG11 ILE A 589      27.690  34.230  39.530  1.00  0.00           H
ATOM     84 HG12 ILE A 589      28.800  33.020  40.290  1.00  0.00           H
ATOM     85  CD  ILE A 589      27.300  33.840  41.630  1.00  0.00           C
ATOM     86  HD1 ILE A 589      26.190  33.930  41.670  1.00  0.00           H
ATOM     87  HD2 ILE A 589      27.790  34.810  41.870  1.00  0.00           H
ATOM     88  HD3 ILE A 589      27.470  33.100  42.440  1.00  0.00           H
ATOM     89  C   ILE A 589      26.870  30.360  38.030  1.00  0.00           C
ATOM     90  O   ILE A 589      27.390  29.290  38.250  1.00  0.00           O
ATOM     91  N   LYS A 590      25.690  30.400  37.410  1.00  0.00           N
ATOM     92  HN  LYS A 590      25.310  31.290  37.200  1.00  0.00           H
ATOM     93  CA  LYS A 590      25.120  29.210  36.890  1.00  0.00           C
ATOM     94  HA  LYS A 590      25.150  28.430  37.640  1.00  0.00           H
ATOM     95  CB  LYS A 590      23.680  29.480  36.450  1.00  0.00           C
ATOM     96  HB1 LYS A 590      23.250  28.530  36.050  1.00  0.00           H
ATOM     97  HB2 LYS A 590      23.750  30.140  35.570  1.00  0.00           H
ATOM     98  CG  LYS A 590      22.770  29.930  37.560  1.00  0.00           C
ATOM     99  HG1 LYS A 590      23.220  30.810  38.070  1.00  0.00           H
ATOM    100  HG2 LYS A 590      22.730  29.080  38.270  1.00  0.00           H
ATOM    101  CD  LYS A 590      21.330  30.260  37.110  1.00  0.00           C
ATOM    102  HD1 LYS A 590      20.720  30.400  38.030  1.00  0.00           H
ATOM    103  HD2 LYS A 590      20.850  29.420  36.560  1.00  0.00           H
ATOM    104  CE  LYS A 590      21.180  31.470  36.150  1.00  0.00           C
ATOM    105  HE1 LYS A 590      21.770  31.150  35.270  1.00  0.00           H
ATOM    106  HE2 LYS A 590      21.570  32.390  36.630  1.00  0.00           H
ATOM    107  NZ  LYS A 590      19.710  31.680  35.810  1.00  0.00           N
ATOM    108  HZ1 LYS A 590      19.150  31.950  36.650  1.00  0.00           H
ATOM    109  HZ2 LYS A 590      19.310  30.740  35.600  1.00  0.00           H
ATOM    110  HZ3 LYS A 590      19.510  32.300  35.010  1.00  0.00           H
ATOM    111  C   LYS A 590      25.900  28.620  35.680  1.00  0.00           C
ATOM    112  O   LYS A 590      26.060  27.440  35.610  1.00  0.00           O
ATOM    113  N   ARG A 591      26.380  29.470  34.770  1.00  0.00           N
ATOM    114  HN  ARG A 591      26.280  30.450  34.900  1.00  0.00           H
ATOM    115  CA  ARG A 591      27.150  29.070  33.610  1.00  0.00           C
ATOM    116  HA  ARG A 591      26.660  28.270  33.110  1.00  0.00           H
ATOM    117  CB  ARG A 591      27.200  30.240  32.550  1.00  0.00           C
ATOM    118  HB1 ARG A 591      27.990  30.010  31.810  1.00  0.00           H
ATOM    119  HB2 ARG A 591      27.370  31.180  33.110  1.00  0.00           H
ATOM    120  CG  ARG A 591      25.920  30.490  31.860  1.00  0.00           C
ATOM    121  HG1 ARG A 591      26.060  31.480  31.410  1.00  0.00           H
ATOM    122  HG2 ARG A 591      25.130  30.560  32.650  1.00  0.00           H
ATOM    123  CD  ARG A 591      25.620  29.400  30.850  1.00  0.00           C
ATOM    124  HD1 ARG A 591      25.570  28.360  31.240  1.00  0.00           H
ATOM    125  HD2 ARG A 591      26.450  29.310  30.130  1.00  0.00           H
ATOM    126  NE  ARG A 591      24.340  29.760  30.170  1.00  0.00           N
ATOM    127  HE  ARG A 591      23.470  29.430  30.560  1.00  0.00           H
ATOM    128  CZ  ARG A 591      24.300  30.290  28.960  1.00  0.00           C
ATOM    129  NH1 ARG A 591      25.330  30.530  28.170  1.00  0.00           N
ATOM    130 HH11 ARG A 591      26.240  30.660  28.550  1.00  0.00           H
ATOM    131 HH12 ARG A 591      25.140  30.990  27.290  1.00  0.00           H
ATOM    132  NH2 ARG A 591      23.140  30.470  28.390  1.00  0.00           N
ATOM    133 HH21 ARG A 591      23.060  30.690  27.420  1.00  0.00           H
ATOM    134 HH22 ARG A 591      22.380  30.140  28.960  1.00  0.00           H
ATOM    135  C   ARG A 591      28.510  28.440  33.830  1.00  0.00           C
ATOM    136  O   ARG A 591      28.900  27.380  33.290  1.00  0.00           O
ATOM    137  N   LYS A 592      29.350  29.080  34.680  1.00  0.00           N
ATOM    138  HN  LYS A 592      29.000  29.890  35.140  1.00  0.00           H
ATOM    139  CA  LYS A 592      30.720  28.740  34.960  1.00  0.00           C
ATOM    140  HA  LYS A 592      31.190  28.340  34.060  1.00  0.00           H
ATOM    141  CB  LYS A 592      31.480  30.050  35.330  1.00  0.00           C
ATOM    142  HB1 LYS A 592      32.400  29.690  35.830  1.00  0.00           H
ATOM    143  HB2 LYS A 592      30.910  30.690  36.030  1.00  0.00           H
ATOM    144  CG  LYS A 592      31.670  30.900  34.110  1.00  0.00           C
ATOM    145  HG1 LYS A 592      32.110  31.850  34.500  1.00  0.00           H
ATOM    146  HG2 LYS A 592      30.690  31.100  33.650  1.00  0.00           H
ATOM    147  CD  LYS A 592      32.590  30.370  32.980  1.00  0.00           C
ATOM    148  HD1 LYS A 592      32.250  29.440  32.480  1.00  0.00           H
ATOM    149  HD2 LYS A 592      33.580  30.110  33.420  1.00  0.00           H
ATOM    150  CE  LYS A 592      33.000  31.400  31.930  1.00  0.00           C
ATOM    151  HE1 LYS A 592      33.700  30.960  31.180  1.00  0.00           H
ATOM    152  HE2 LYS A 592      33.640  32.140  32.460  1.00  0.00           H
ATOM    153  NZ  LYS A 592      31.850  32.020  31.270  1.00  0.00           N
ATOM    154  HZ1 LYS A 592      31.140  31.290  31.050  1.00  0.00           H
ATOM    155  HZ2 LYS A 592      32.150  32.540  30.420  1.00  0.00           H
ATOM    156  HZ3 LYS A 592      31.360  32.660  31.940  1.00  0.00           H
ATOM    157  C   LYS A 592      30.880  27.710  36.050  1.00  0.00           C
ATOM    158  O   LYS A 592      31.980  27.240  36.380  1.00  0.00           O
ATOM    159  N   ALA A 593      29.760  27.190  36.700  1.00  0.00           N
ATOM    160  HN  ALA A 593      28.840  27.540  36.540  1.00  0.00           H
ATOM    161  CA  ALA A 593      29.690  26.190  37.750  1.00  0.00           C
ATOM    162  HA  ALA A 593      30.430  26.370  38.520  1.00  0.00           H
ATOM    163  CB  ALA A 593      28.340  26.260  38.460  1.00  0.00           C
ATOM    164  HB1 ALA A 593      28.410  27.120  39.160  1.00  0.00           H
ATOM    165  HB2 ALA A 593      28.000  25.350  39.010  1.00  0.00           H
ATOM    166  HB3 ALA A 593      27.500  26.380  37.730  1.00  0.00           H
ATOM    167  C   ALA A 593      29.860  24.720  37.370  1.00  0.00           C
ATOM    168  O   ALA A 593      30.380  23.950  38.200  1.00  0.00           O
ATOM    169  N   PRO A 594      29.540  24.130  36.220  1.00  0.00           N
ATOM    170  CD  PRO A 594      28.560  24.580  35.200  1.00  0.00           C
ATOM    171  HD1 PRO A 594      28.820  25.520  34.660  1.00  0.00           H
ATOM    172  HD2 PRO A 594      27.600  24.670  35.750  1.00  0.00           H
ATOM    173  CA  PRO A 594      29.920  22.770  35.970  1.00  0.00           C
ATOM    174  HA  PRO A 594      29.820  22.140  36.840  1.00  0.00           H
ATOM    175  CB  PRO A 594      28.920  22.310  34.940  1.00  0.00           C
ATOM    176  HB1 PRO A 594      28.030  21.920  35.460  1.00  0.00           H
ATOM    177  HB2 PRO A 594      29.350  21.490  34.330  1.00  0.00           H
ATOM    178  CG  PRO A 594      28.460  23.520  34.160  1.00  0.00           C
ATOM    179  HG1 PRO A 594      28.940  23.830  33.200  1.00  0.00           H
ATOM    180  HG2 PRO A 594      27.390  23.460  33.910  1.00  0.00           H
ATOM    181  C   PRO A 594      31.320  22.610  35.620  1.00  0.00           C
ATOM    182  O   PRO A 594      31.730  21.540  35.130  1.00  0.00           O
ATOM    183  N   PHE A 595      32.260  23.540  35.890  1.00  0.00           N
ATOM    184  HN  PHE A 595      32.000  24.410  36.290  1.00  0.00           H
ATOM    185  CA  PHE A 595      33.630  23.410  35.430  1.00  0.00           C
ATOM    186  HA  PHE A 595      33.720  22.590  34.740  1.00  0.00           H
ATOM    187  CB  PHE A 595      34.040  24.740  34.650  1.00  0.00           C
ATOM    188  HB1 PHE A 595      35.040  24.600  34.200  1.00  0.00           H
ATOM    189  HB2 PHE A 595      34.080  25.660  35.270  1.00  0.00           H
ATOM    190  CG  PHE A 595      33.160  24.930  33.410  1.00  0.00           C
ATOM    191  CD1 PHE A 595      32.730  26.230  32.980  1.00  0.00           C
ATOM    192  HD1 PHE A 595      33.200  26.980  33.610  1.00  0.00           H
ATOM    193  CE1 PHE A 595      31.890  26.460  31.950  1.00  0.00           C
ATOM    194  HE1 PHE A 595      31.600  27.430  31.610  1.00  0.00           H
ATOM    195  CZ  PHE A 595      31.380  25.380  31.260  1.00  0.00           C
ATOM    196  HZ  PHE A 595      30.980  25.500  30.270  1.00  0.00           H
ATOM    197  CD2 PHE A 595      32.780  23.900  32.580  1.00  0.00           C
ATOM    198  HD2 PHE A 595      33.130  22.870  32.670  1.00  0.00           H
ATOM    199  CE2 PHE A 595      31.800  24.100  31.580  1.00  0.00           C
ATOM    200  HE2 PHE A 595      31.450  23.290  30.950  1.00  0.00           H
ATOM    201  C   PHE A 595      34.640  23.310  36.620  1.00  0.00           C
ATOM    202  O   PHE A 595      35.850  23.460  36.490  1.00  0.00           O
ATOM    203  N   PHE A 596      34.140  22.980  37.810  1.00  0.00           N
ATOM    204  HN  PHE A 596      33.160  22.810  37.860  1.00  0.00           H
ATOM    205  CA  PHE A 596      34.980  22.940  38.980  1.00  0.00           C
ATOM    206  HA  PHE A 596      35.240  23.960  39.200  1.00  0.00           H
ATOM    207  CB  PHE A 596      34.260  22.450  40.230  1.00  0.00           C
ATOM    208  HB1 PHE A 596      34.970  22.210  41.050  1.00  0.00           H
ATOM    209  HB2 PHE A 596      33.710  21.530  39.950  1.00  0.00           H
ATOM    210  CG  PHE A 596      33.370  23.510  40.800  1.00  0.00           C
ATOM    211  CD1 PHE A 596      33.950  24.620  41.460  1.00  0.00           C
ATOM    212  HD1 PHE A 596      35.010  24.730  41.500  1.00  0.00           H
ATOM    213  CE1 PHE A 596      33.110  25.560  42.030  1.00  0.00           C
ATOM    214  HE1 PHE A 596      33.560  26.390  42.550  1.00  0.00           H
ATOM    215  CZ  PHE A 596      31.750  25.490  41.960  1.00  0.00           C
ATOM    216  HZ  PHE A 596      31.140  26.270  42.400  1.00  0.00           H
ATOM    217  CD2 PHE A 596      31.950  23.420  40.760  1.00  0.00           C
ATOM    218  HD2 PHE A 596      31.490  22.550  40.310  1.00  0.00           H
ATOM    219  CE2 PHE A 596      31.170  24.520  41.200  1.00  0.00           C
ATOM    220  HE2 PHE A 596      30.110  24.410  41.170  1.00  0.00           H
ATOM    221  C   PHE A 596      36.250  22.100  38.940  1.00  0.00           C
ATOM    222  O   PHE A 596      37.350  22.420  39.460  1.00  0.00           O
ATOM    223  N   LEU A 597      36.110  20.840  38.390  1.00  0.00           N
ATOM    224  HN  LEU A 597      35.260  20.490  38.030  1.00  0.00           H
ATOM    225  CA  LEU A 597      37.240  19.860  38.440  1.00  0.00           C
ATOM    226  HA  LEU A 597      37.810  20.140  39.310  1.00  0.00           H
ATOM    227  CB  LEU A 597      36.650  18.410  38.530  1.00  0.00           C
ATOM    228  HB1 LEU A 597      37.550  17.760  38.440  1.00  0.00           H
ATOM    229  HB2 LEU A 597      35.960  18.230  37.680  1.00  0.00           H
ATOM    230  CG  LEU A 597      36.020  17.990  39.820  1.00  0.00           C
ATOM    231  HG  LEU A 597      35.120  18.630  39.930  1.00  0.00           H
ATOM    232  CD1 LEU A 597      35.410  16.570  39.870  1.00  0.00           C
ATOM    233 HD11 LEU A 597      34.720  16.500  39.000  1.00  0.00           H
ATOM    234 HD12 LEU A 597      34.890  16.430  40.850  1.00  0.00           H
ATOM    235 HD13 LEU A 597      36.210  15.810  39.760  1.00  0.00           H
ATOM    236  CD2 LEU A 597      37.080  18.200  41.020  1.00  0.00           C
ATOM    237 HD21 LEU A 597      36.600  17.890  41.970  1.00  0.00           H
ATOM    238 HD22 LEU A 597      37.260  19.300  40.930  1.00  0.00           H
ATOM    239 HD23 LEU A 597      37.990  17.610  40.770  1.00  0.00           H
ATOM    240  C   LEU A 597      38.100  20.000  37.170  1.00  0.00           C
ATOM    241  O   LEU A 597      39.180  19.480  37.090  1.00  0.00           O
ATOM    242  N   SER A 598      37.660  20.800  36.170  1.00  0.00           N
ATOM    243  HN  SER A 598      36.810  21.300  36.300  1.00  0.00           H
ATOM    244  CA  SER A 598      38.410  21.120  34.910  1.00  0.00           C
ATOM    245  HA  SER A 598      38.630  20.190  34.400  1.00  0.00           H
ATOM    246  CB  SER A 598      37.510  22.070  33.960  1.00  0.00           C
ATOM    247  HB1 SER A 598      38.110  22.290  33.040  1.00  0.00           H
ATOM    248  HB2 SER A 598      37.340  22.960  34.580  1.00  0.00           H
ATOM    249  OG  SER A 598      36.280  21.440  33.620  1.00  0.00           O
ATOM    250  HG1 SER A 598      36.470  20.730  33.020  1.00  0.00           H
ATOM    251  C   SER A 598      39.690  21.870  35.160  1.00  0.00           C
ATOM    252  O   SER A 598      40.750  21.600  34.630  1.00  0.00           O
ATOM    253  N   ASP A 599      39.610  22.730  36.250  1.00  0.00           N
ATOM    254  HN  ASP A 599      38.750  22.850  36.740  1.00  0.00           H
ATOM    255  CA  ASP A 599      40.750  23.610  36.780  1.00  0.00           C
ATOM    256  HA  ASP A 599      41.180  24.150  35.930  1.00  0.00           H
ATOM    257  CB  ASP A 599      40.160  24.540  37.890  1.00  0.00           C
ATOM    258  HB1 ASP A 599      41.070  24.890  38.420  1.00  0.00           H
ATOM    259  HB2 ASP A 599      39.550  24.130  38.720  1.00  0.00           H
ATOM    260  CG  ASP A 599      39.560  25.780  37.240  1.00  0.00           C
ATOM    261  OD1 ASP A 599      39.270  25.700  36.010  1.00  0.00           O
ATOM    262  OD2 ASP A 599      39.270  26.760  37.970  1.00  0.00           O
ATOM    263  C   ASP A 599      41.860  22.780  37.330  1.00  0.00           C
ATOM    264  O   ASP A 599      43.010  22.950  37.020  1.00  0.00           O
ATOM    265  N   PHE A 600      41.470  21.780  38.110  1.00  0.00           N
ATOM    266  HN  PHE A 600      40.500  21.820  38.300  1.00  0.00           H
ATOM    267  CA  PHE A 600      42.350  20.800  38.530  1.00  0.00           C
ATOM    268  HA  PHE A 600      43.110  21.330  39.090  1.00  0.00           H
ATOM    269  CB  PHE A 600      41.630  19.870  39.500  1.00  0.00           C
ATOM    270  HB1 PHE A 600      42.220  18.980  39.820  1.00  0.00           H
ATOM    271  HB2 PHE A 600      40.720  19.440  39.030  1.00  0.00           H
ATOM    272  CG  PHE A 600      41.260  20.660  40.770  1.00  0.00           C
ATOM    273  CD1 PHE A 600      40.050  21.390  40.860  1.00  0.00           C
ATOM    274  HD1 PHE A 600      39.300  21.300  40.080  1.00  0.00           H
ATOM    275  CE1 PHE A 600      39.800  22.250  41.980  1.00  0.00           C
ATOM    276  HE1 PHE A 600      38.820  22.690  42.140  1.00  0.00           H
ATOM    277  CZ  PHE A 600      40.820  22.420  42.930  1.00  0.00           C
ATOM    278  HZ  PHE A 600      40.670  23.080  43.770  1.00  0.00           H
ATOM    279  CD2 PHE A 600      42.150  20.740  41.850  1.00  0.00           C
ATOM    280  HD2 PHE A 600      42.970  20.050  41.980  1.00  0.00           H
ATOM    281  CE2 PHE A 600      41.880  21.570  43.000  1.00  0.00           C
ATOM    282  HE2 PHE A 600      42.620  21.610  43.780  1.00  0.00           H
ATOM    283  C   PHE A 600      43.030  20.010  37.400  1.00  0.00           C
ATOM    284  O   PHE A 600      44.210  19.690  37.500  1.00  0.00           O
ATOM    285  N   LYS A 601      42.250  19.680  36.370  1.00  0.00           N
ATOM    286  HN  LYS A 601      41.330  20.020  36.190  1.00  0.00           H
ATOM    287  CA  LYS A 601      42.820  19.070  35.220  1.00  0.00           C
ATOM    288  HA  LYS A 601      43.270  18.140  35.540  1.00  0.00           H
ATOM    289  CB  LYS A 601      41.760  18.580  34.170  1.00  0.00           C
ATOM    290  HB1 LYS A 601      42.350  18.080  33.370  1.00  0.00           H
ATOM    291  HB2 LYS A 601      41.190  19.390  33.670  1.00  0.00           H
ATOM    292  CG  LYS A 601      40.630  17.580  34.700  1.00  0.00           C
ATOM    293  HG1 LYS A 601      39.830  18.120  35.240  1.00  0.00           H
ATOM    294  HG2 LYS A 601      41.100  16.970  35.500  1.00  0.00           H
ATOM    295  CD  LYS A 601      40.040  16.640  33.580  1.00  0.00           C
ATOM    296  HD1 LYS A 601      39.470  15.800  34.020  1.00  0.00           H
ATOM    297  HD2 LYS A 601      40.830  16.240  32.910  1.00  0.00           H
ATOM    298  CE  LYS A 601      39.050  17.350  32.650  1.00  0.00           C
ATOM    299  HE1 LYS A 601      39.610  18.120  32.070  1.00  0.00           H
ATOM    300  HE2 LYS A 601      38.350  17.830  33.370  1.00  0.00           H
ATOM    301  NZ  LYS A 601      38.340  16.450  31.780  1.00  0.00           N
ATOM    302  HZ1 LYS A 601      39.030  16.090  31.090  1.00  0.00           H
ATOM    303  HZ2 LYS A 601      37.500  16.750  31.260  1.00  0.00           H
ATOM    304  HZ3 LYS A 601      37.990  15.600  32.280  1.00  0.00           H
ATOM    305  C   LYS A 601      43.900  19.910  34.470  1.00  0.00           C
ATOM    306  O   LYS A 601      44.870  19.430  34.000  1.00  0.00           O
ATOM    307  N   ASP A 602      43.750  21.290  34.490  1.00  0.00           N
ATOM    308  HN  ASP A 602      43.000  21.630  35.060  1.00  0.00           H
ATOM    309  CA  ASP A 602      44.500  22.330  33.850  1.00  0.00           C
ATOM    310  HA  ASP A 602      44.910  21.870  32.970  1.00  0.00           H
ATOM    311  CB  ASP A 602      43.550  23.510  33.460  1.00  0.00           C
ATOM    312  HB1 ASP A 602      44.160  24.400  33.180  1.00  0.00           H
ATOM    313  HB2 ASP A 602      42.860  23.790  34.290  1.00  0.00           H
ATOM    314  CG  ASP A 602      42.660  23.060  32.300  1.00  0.00           C
ATOM    315  OD1 ASP A 602      43.060  22.190  31.500  1.00  0.00           O
ATOM    316  OD2 ASP A 602      41.570  23.580  32.130  1.00  0.00           O
ATOM    317  C   ASP A 602      45.620  23.000  34.740  1.00  0.00           C
ATOM    318  O   ASP A 602      46.460  23.790  34.250  1.00  0.00           O
ATOM    319  N   ALA A 603      45.710  22.700  36.020  1.00  0.00           N
ATOM    320  HN  ALA A 603      44.940  22.190  36.410  1.00  0.00           H
ATOM    321  CA  ALA A 603      46.710  23.250  36.920  1.00  0.00           C
ATOM    322  HA  ALA A 603      47.040  24.180  36.480  1.00  0.00           H
ATOM    323  CB  ALA A 603      46.080  23.370  38.340  1.00  0.00           C
ATOM    324  HB1 ALA A 603      45.290  24.160  38.270  1.00  0.00           H
ATOM    325  HB2 ALA A 603      46.820  23.650  39.120  1.00  0.00           H
ATOM    326  HB3 ALA A 603      45.620  22.430  38.700  1.00  0.00           H
ATOM    327  C   ALA A 603      47.990  22.400  37.090  1.00  0.00           C
ATOM    328  O   ALA A 603      48.810  22.670  37.920  1.00  0.00           O
ATOM    329  N   LEU A 604      48.060  21.380  36.350  1.00  0.00           N
ATOM    330  HN  LEU A 604      47.290  21.340  35.710  1.00  0.00           H
ATOM    331  CA  LEU A 604      49.060  20.330  36.360  1.00  0.00           C
ATOM    332  HA  LEU A 604      49.390  20.260  37.380  1.00  0.00           H
ATOM    333  CB  LEU A 604      48.480  18.970  35.900  1.00  0.00           C
ATOM    334  HB1 LEU A 604      49.250  18.180  36.060  1.00  0.00           H
ATOM    335  HB2 LEU A 604      48.110  19.120  34.860  1.00  0.00           H
ATOM    336  CG  LEU A 604      47.260  18.370  36.680  1.00  0.00           C
ATOM    337  HG  LEU A 604      46.330  18.950  36.510  1.00  0.00           H
ATOM    338  CD1 LEU A 604      46.900  16.970  36.290  1.00  0.00           C
ATOM    339 HD11 LEU A 604      45.930  16.720  36.770  1.00  0.00           H
ATOM    340 HD12 LEU A 604      47.610  16.210  36.690  1.00  0.00           H
ATOM    341 HD13 LEU A 604      46.790  16.980  35.180  1.00  0.00           H
ATOM    342  CD2 LEU A 604      47.500  18.500  38.250  1.00  0.00           C
ATOM    343 HD21 LEU A 604      47.850  19.530  38.490  1.00  0.00           H
ATOM    344 HD22 LEU A 604      48.180  17.700  38.600  1.00  0.00           H
ATOM    345 HD23 LEU A 604      46.540  18.240  38.740  1.00  0.00           H
ATOM    346  C   LEU A 604      50.200  20.750  35.480  1.00  0.00           C
ATOM    347  O   LEU A 604      50.280  20.370  34.320  1.00  0.00           O
ATOM    348  N   SER A 605      51.090  21.650  35.960  1.00  0.00           N
ATOM    349  HN  SER A 605      51.050  22.000  36.890  1.00  0.00           H
ATOM    350  CA  SER A 605      52.150  22.250  35.170  1.00  0.00           C
ATOM    351  HA  SER A 605      52.480  21.470  34.500  1.00  0.00           H
ATOM    352  CB  SER A 605      51.810  23.530  34.430  1.00  0.00           C
ATOM    353  HB1 SER A 605      51.620  24.360  35.140  1.00  0.00           H
ATOM    354  HB2 SER A 605      50.850  23.350  33.870  1.00  0.00           H
ATOM    355  OG  SER A 605      52.860  23.920  33.520  1.00  0.00           O
ATOM    356  HG1 SER A 605      52.920  23.320  32.780  1.00  0.00           H
ATOM    357  C   SER A 605      53.360  22.670  36.000  1.00  0.00           C
ATOM    358  O   SER A 605      53.190  23.140  37.080  1.00  0.00           O
ATOM    359  N   LEU A 606      54.590  22.650  35.420  1.00  0.00           N
ATOM    360  HN  LEU A 606      54.730  22.190  34.560  1.00  0.00           H
ATOM    361  CA  LEU A 606      55.740  23.110  36.050  1.00  0.00           C
ATOM    362  HA  LEU A 606      55.890  22.550  36.970  1.00  0.00           H
ATOM    363  CB  LEU A 606      56.900  22.970  35.090  1.00  0.00           C
ATOM    364  HB1 LEU A 606      57.850  23.220  35.630  1.00  0.00           H
ATOM    365  HB2 LEU A 606      56.890  23.590  34.170  1.00  0.00           H
ATOM    366  CG  LEU A 606      57.200  21.610  34.500  1.00  0.00           C
ATOM    367  HG  LEU A 606      56.190  21.260  34.190  1.00  0.00           H
ATOM    368  CD1 LEU A 606      58.090  21.670  33.230  1.00  0.00           C
ATOM    369 HD11 LEU A 606      59.130  21.390  33.530  1.00  0.00           H
ATOM    370 HD12 LEU A 606      58.060  22.640  32.680  1.00  0.00           H
ATOM    371 HD13 LEU A 606      57.710  20.850  32.580  1.00  0.00           H
ATOM    372  CD2 LEU A 606      57.790  20.590  35.540  1.00  0.00           C
ATOM    373 HD21 LEU A 606      58.040  19.650  34.990  1.00  0.00           H
ATOM    374 HD22 LEU A 606      57.020  20.370  36.310  1.00  0.00           H
ATOM    375 HD23 LEU A 606      58.660  21.060  36.050  1.00  0.00           H
ATOM    376  C   LEU A 606      55.670  24.640  36.420  1.00  0.00           C
ATOM    377  O   LEU A 606      55.930  25.140  37.500  1.00  0.00           O
ATOM    378  N   GLN A 607      55.190  25.450  35.480  1.00  0.00           N
ATOM    379  HN  GLN A 607      55.030  25.090  34.570  1.00  0.00           H
ATOM    380  CA  GLN A 607      54.820  26.820  35.720  1.00  0.00           C
ATOM    381  HA  GLN A 607      55.730  27.340  35.950  1.00  0.00           H
ATOM    382  CB  GLN A 607      54.420  27.380  34.320  1.00  0.00           C
ATOM    383  HB1 GLN A 607      54.240  28.470  34.360  1.00  0.00           H
ATOM    384  HB2 GLN A 607      53.520  26.790  34.080  1.00  0.00           H
ATOM    385  CG  GLN A 607      55.500  27.240  33.250  1.00  0.00           C
ATOM    386  HG1 GLN A 607      55.650  26.190  32.950  1.00  0.00           H
ATOM    387  HG2 GLN A 607      56.500  27.680  33.450  1.00  0.00           H
ATOM    388  CD  GLN A 607      55.000  27.950  31.950  1.00  0.00           C
ATOM    389  OE1 GLN A 607      55.220  27.350  30.910  1.00  0.00           O
ATOM    390  NE2 GLN A 607      54.440  29.170  31.970  1.00  0.00           N
ATOM    391 HE21 GLN A 607      54.150  29.660  31.140  1.00  0.00           H
ATOM    392 HE22 GLN A 607      54.200  29.550  32.860  1.00  0.00           H
ATOM    393  C   GLN A 607      53.740  27.160  36.710  1.00  0.00           C
ATOM    394  O   GLN A 607      53.800  28.130  37.480  1.00  0.00           O
ATOM    395  N   CYS A 608      52.680  26.340  36.800  1.00  0.00           N
ATOM    396  HN  CYS A 608      52.540  25.560  36.170  1.00  0.00           H
ATOM    397  CA  CYS A 608      51.720  26.420  37.820  1.00  0.00           C
ATOM    398  HA  CYS A 608      51.360  27.430  37.920  1.00  0.00           H
ATOM    399  CB  CYS A 608      50.490  25.480  37.590  1.00  0.00           C
ATOM    400  HB1 CYS A 608      49.830  25.560  38.480  1.00  0.00           H
ATOM    401  HB2 CYS A 608      50.770  24.400  37.620  1.00  0.00           H
ATOM    402  SG  CYS A 608      49.570  25.780  36.050  1.00  0.00           S
ATOM    403  HG1 CYS A 608      49.190  27.010  36.340  1.00  0.00           H
ATOM    404  C   CYS A 608      52.240  26.120  39.130  1.00  0.00           C
ATOM    405  O   CYS A 608      51.950  26.850  40.060  1.00  0.00           O
ATOM    406  N   LEU A 609      53.090  25.110  39.330  1.00  0.00           N
ATOM    407  HN  LEU A 609      53.470  24.540  38.600  1.00  0.00           H
ATOM    408  CA  LEU A 609      53.640  24.820  40.620  1.00  0.00           C
ATOM    409  HA  LEU A 609      52.810  24.990  41.290  1.00  0.00           H
ATOM    410  CB  LEU A 609      54.100  23.330  40.570  1.00  0.00           C
ATOM    411  HB1 LEU A 609      54.790  23.270  39.700  1.00  0.00           H
ATOM    412  HB2 LEU A 609      53.350  22.520  40.460  1.00  0.00           H
ATOM    413  CG  LEU A 609      55.010  22.930  41.810  1.00  0.00           C
ATOM    414  HG  LEU A 609      55.870  23.640  41.900  1.00  0.00           H
ATOM    415  CD1 LEU A 609      54.310  23.030  43.200  1.00  0.00           C
ATOM    416 HD11 LEU A 609      53.340  22.490  43.250  1.00  0.00           H
ATOM    417 HD12 LEU A 609      54.150  24.110  43.400  1.00  0.00           H
ATOM    418 HD13 LEU A 609      55.000  22.680  44.010  1.00  0.00           H
ATOM    419  CD2 LEU A 609      55.540  21.510  41.560  1.00  0.00           C
ATOM    420 HD21 LEU A 609      54.640  20.900  41.790  1.00  0.00           H
ATOM    421 HD22 LEU A 609      56.270  21.300  42.370  1.00  0.00           H
ATOM    422 HD23 LEU A 609      55.990  21.350  40.570  1.00  0.00           H
ATOM    423  C   LEU A 609      54.650  25.890  40.990  1.00  0.00           C
ATOM    424  O   LEU A 609      54.610  26.470  42.150  1.00  0.00           O
ATOM    425  N   ALA A 610      55.460  26.380  40.000  1.00  0.00           N
ATOM    426  HN  ALA A 610      55.470  26.060  39.060  1.00  0.00           H
ATOM    427  CA  ALA A 610      56.290  27.590  40.140  1.00  0.00           C
ATOM    428  HA  ALA A 610      56.980  27.370  40.950  1.00  0.00           H
ATOM    429  CB  ALA A 610      57.160  27.870  38.840  1.00  0.00           C
ATOM    430  HB1 ALA A 610      57.770  28.790  38.910  1.00  0.00           H
ATOM    431  HB2 ALA A 610      56.410  27.910  38.020  1.00  0.00           H
ATOM    432  HB3 ALA A 610      57.910  27.060  38.650  1.00  0.00           H
ATOM    433  C   ALA A 610      55.530  28.860  40.510  1.00  0.00           C
ATOM    434  O   ALA A 610      55.990  29.580  41.400  1.00  0.00           O
ATOM    435  N   SER A 611      54.410  29.110  39.900  1.00  0.00           N
ATOM    436  HN  SER A 611      54.310  28.600  39.060  1.00  0.00           H
ATOM    437  CA  SER A 611      53.470  30.250  40.190  1.00  0.00           C
ATOM    438  HA  SER A 611      54.030  31.170  40.160  1.00  0.00           H
ATOM    439  CB  SER A 611      52.220  30.340  39.260  1.00  0.00           C
ATOM    440  HB1 SER A 611      51.460  31.080  39.590  1.00  0.00           H
ATOM    441  HB2 SER A 611      51.740  29.340  39.250  1.00  0.00           H
ATOM    442  OG  SER A 611      52.560  30.650  37.940  1.00  0.00           O
ATOM    443  HG1 SER A 611      53.050  29.880  37.640  1.00  0.00           H
ATOM    444  C   SER A 611      52.920  30.190  41.610  1.00  0.00           C
ATOM    445  O   SER A 611      53.100  31.160  42.280  1.00  0.00           O
ATOM    446  N   ILE A 612      52.390  29.020  42.140  1.00  0.00           N
ATOM    447  HN  ILE A 612      52.360  28.200  41.570  1.00  0.00           H
ATOM    448  CA  ILE A 612      51.860  29.010  43.530  1.00  0.00           C
ATOM    449  HA  ILE A 612      51.070  29.730  43.590  1.00  0.00           H
ATOM    450  CB  ILE A 612      51.310  27.610  43.890  1.00  0.00           C
ATOM    451  HB  ILE A 612      52.090  26.850  43.700  1.00  0.00           H
ATOM    452  CG2 ILE A 612      50.980  27.640  45.360  1.00  0.00           C
ATOM    453 HG21 ILE A 612      50.310  28.490  45.620  1.00  0.00           H
ATOM    454 HG22 ILE A 612      51.850  27.630  46.050  1.00  0.00           H
ATOM    455 HG23 ILE A 612      50.280  26.780  45.510  1.00  0.00           H
ATOM    456  CG1 ILE A 612      50.040  27.340  43.060  1.00  0.00           C
ATOM    457 HG11 ILE A 612      49.840  28.120  42.290  1.00  0.00           H
ATOM    458 HG12 ILE A 612      49.120  27.520  43.640  1.00  0.00           H
ATOM    459  CD  ILE A 612      49.970  25.920  42.590  1.00  0.00           C
ATOM    460  HD1 ILE A 612      48.880  25.790  42.470  1.00  0.00           H
ATOM    461  HD2 ILE A 612      50.290  25.220  43.380  1.00  0.00           H
ATOM    462  HD3 ILE A 612      50.430  25.800  41.590  1.00  0.00           H
ATOM    463  C   ILE A 612      52.850  29.460  44.620  1.00  0.00           C
ATOM    464  O   ILE A 612      52.490  30.360  45.390  1.00  0.00           O
ATOM    465  N   LEU A 613      54.110  28.950  44.510  1.00  0.00           N
ATOM    466  HN  LEU A 613      54.410  28.360  43.770  1.00  0.00           H
ATOM    467  CA  LEU A 613      55.190  29.200  45.390  1.00  0.00           C
ATOM    468  HA  LEU A 613      54.890  28.940  46.400  1.00  0.00           H
ATOM    469  CB  LEU A 613      56.430  28.260  45.140  1.00  0.00           C
ATOM    470  HB1 LEU A 613      57.200  28.460  45.910  1.00  0.00           H
ATOM    471  HB2 LEU A 613      56.920  28.580  44.190  1.00  0.00           H
ATOM    472  CG  LEU A 613      56.090  26.740  44.960  1.00  0.00           C
ATOM    473  HG  LEU A 613      55.230  26.680  44.250  1.00  0.00           H
ATOM    474  CD1 LEU A 613      57.280  26.030  44.470  1.00  0.00           C
ATOM    475 HD11 LEU A 613      57.600  26.520  43.530  1.00  0.00           H
ATOM    476 HD12 LEU A 613      57.160  24.950  44.250  1.00  0.00           H
ATOM    477 HD13 LEU A 613      58.100  26.110  45.210  1.00  0.00           H
ATOM    478  CD2 LEU A 613      55.650  26.080  46.170  1.00  0.00           C
ATOM    479 HD21 LEU A 613      56.490  25.760  46.820  1.00  0.00           H
ATOM    480 HD22 LEU A 613      55.110  25.140  45.970  1.00  0.00           H
ATOM    481 HD23 LEU A 613      54.970  26.700  46.780  1.00  0.00           H
ATOM    482  C   LEU A 613      55.670  30.680  45.280  1.00  0.00           C
ATOM    483  O   LEU A 613      56.040  31.360  46.260  1.00  0.00           O
ATOM    484  N   PHE A 614      55.840  31.080  43.980  1.00  0.00           N
ATOM    485  HN  PHE A 614      55.790  30.390  43.270  1.00  0.00           H
ATOM    486  CA  PHE A 614      56.160  32.420  43.630  1.00  0.00           C
ATOM    487  HA  PHE A 614      57.020  32.780  44.190  1.00  0.00           H
ATOM    488  CB  PHE A 614      56.420  32.470  42.140  1.00  0.00           C
ATOM    489  HB1 PHE A 614      55.530  32.020  41.660  1.00  0.00           H
ATOM    490  HB2 PHE A 614      57.280  31.850  41.790  1.00  0.00           H
ATOM    491  CG  PHE A 614      56.560  33.800  41.440  1.00  0.00           C
ATOM    492  CD1 PHE A 614      57.150  34.880  42.160  1.00  0.00           C
ATOM    493  HD1 PHE A 614      57.450  34.750  43.180  1.00  0.00           H
ATOM    494  CE1 PHE A 614      57.150  36.110  41.490  1.00  0.00           C
ATOM    495  HE1 PHE A 614      57.470  37.040  41.940  1.00  0.00           H
ATOM    496  CZ  PHE A 614      56.620  36.240  40.170  1.00  0.00           C
ATOM    497  HZ  PHE A 614      56.730  37.180  39.630  1.00  0.00           H
ATOM    498  CD2 PHE A 614      56.170  33.960  40.110  1.00  0.00           C
ATOM    499  HD2 PHE A 614      55.790  33.070  39.640  1.00  0.00           H
ATOM    500  CE2 PHE A 614      56.160  35.190  39.460  1.00  0.00           C
ATOM    501  HE2 PHE A 614      55.830  35.310  38.440  1.00  0.00           H
ATOM    502  C   PHE A 614      55.090  33.410  44.100  1.00  0.00           C
ATOM    503  O   PHE A 614      55.510  34.390  44.740  1.00  0.00           O
ATOM    504  N   LEU A 615      53.810  33.320  43.780  1.00  0.00           N
ATOM    505  HN  LEU A 615      53.370  32.670  43.160  1.00  0.00           H
ATOM    506  CA  LEU A 615      52.810  34.350  44.070  1.00  0.00           C
ATOM    507  HA  LEU A 615      53.270  35.310  43.840  1.00  0.00           H
ATOM    508  CB  LEU A 615      51.620  34.090  43.200  1.00  0.00           C
ATOM    509  HB1 LEU A 615      50.840  34.780  43.600  1.00  0.00           H
ATOM    510  HB2 LEU A 615      51.270  33.040  43.240  1.00  0.00           H
ATOM    511  CG  LEU A 615      51.960  34.380  41.710  1.00  0.00           C
ATOM    512  HG  LEU A 615      52.740  33.780  41.200  1.00  0.00           H
ATOM    513  CD1 LEU A 615      50.650  34.170  40.960  1.00  0.00           C
ATOM    514 HD11 LEU A 615      49.760  34.730  41.350  1.00  0.00           H
ATOM    515 HD12 LEU A 615      50.300  33.130  41.090  1.00  0.00           H
ATOM    516 HD13 LEU A 615      50.740  34.370  39.880  1.00  0.00           H
ATOM    517  CD2 LEU A 615      52.400  35.870  41.380  1.00  0.00           C
ATOM    518 HD21 LEU A 615      51.570  36.580  41.560  1.00  0.00           H
ATOM    519 HD22 LEU A 615      52.600  35.790  40.290  1.00  0.00           H
ATOM    520 HD23 LEU A 615      53.330  36.150  41.910  1.00  0.00           H
ATOM    521  C   LEU A 615      52.340  34.380  45.480  1.00  0.00           C
ATOM    522  O   LEU A 615      51.950  35.420  45.980  1.00  0.00           O
ATOM    523  N   TYR A 616      52.550  33.310  46.190  1.00  0.00           N
ATOM    524  HN  TYR A 616      52.770  32.420  45.790  1.00  0.00           H
ATOM    525  CA  TYR A 616      52.530  33.320  47.660  1.00  0.00           C
ATOM    526  HA  TYR A 616      51.540  33.560  48.030  1.00  0.00           H
ATOM    527  CB  TYR A 616      52.780  31.820  48.120  1.00  0.00           C
ATOM    528  HB1 TYR A 616      53.790  31.630  47.680  1.00  0.00           H
ATOM    529  HB2 TYR A 616      51.930  31.160  47.840  1.00  0.00           H
ATOM    530  CG  TYR A 616      53.000  31.750  49.610  1.00  0.00           C
ATOM    531  CD1 TYR A 616      54.280  31.440  50.060  1.00  0.00           C
ATOM    532  HD1 TYR A 616      55.000  31.130  49.300  1.00  0.00           H
ATOM    533  CE1 TYR A 616      54.590  31.250  51.400  1.00  0.00           C
ATOM    534  HE1 TYR A 616      55.570  30.900  51.690  1.00  0.00           H
ATOM    535  CZ  TYR A 616      53.540  31.440  52.330  1.00  0.00           C
ATOM    536  OH  TYR A 616      53.870  31.110  53.640  1.00  0.00           O
ATOM    537  HH  TYR A 616      53.080  31.200  54.190  1.00  0.00           H
ATOM    538  CD2 TYR A 616      52.000  32.060  50.520  1.00  0.00           C
ATOM    539  HD2 TYR A 616      51.020  32.310  50.150  1.00  0.00           H
ATOM    540  CE2 TYR A 616      52.300  31.900  51.880  1.00  0.00           C
ATOM    541  HE2 TYR A 616      51.580  32.080  52.680  1.00  0.00           H
ATOM    542  C   TYR A 616      53.450  34.320  48.350  1.00  0.00           C
ATOM    543  O   TYR A 616      53.030  35.150  49.150  1.00  0.00           O
ATOM    544  N   CYS A 617      54.720  34.250  47.970  1.00  0.00           N
ATOM    545  HN  CYS A 617      54.940  33.430  47.440  1.00  0.00           H
ATOM    546  CA  CYS A 617      55.770  35.210  48.410  1.00  0.00           C
ATOM    547  HA  CYS A 617      55.900  35.100  49.480  1.00  0.00           H
ATOM    548  CB  CYS A 617      57.090  34.860  47.810  1.00  0.00           C
ATOM    549  HB1 CYS A 617      57.790  35.720  47.950  1.00  0.00           H
ATOM    550  HB2 CYS A 617      57.050  34.770  46.710  1.00  0.00           H
ATOM    551  SG  CYS A 617      57.670  33.250  48.440  1.00  0.00           S
ATOM    552  HG1 CYS A 617      57.140  32.470  47.500  1.00  0.00           H
ATOM    553  C   CYS A 617      55.460  36.600  48.060  1.00  0.00           C
ATOM    554  O   CYS A 617      55.700  37.570  48.790  1.00  0.00           O
ATOM    555  N   ALA A 618      54.900  36.840  46.900  1.00  0.00           N
ATOM    556  HN  ALA A 618      54.770  36.110  46.230  1.00  0.00           H
ATOM    557  CA  ALA A 618      54.550  38.150  46.350  1.00  0.00           C
ATOM    558  HA  ALA A 618      55.460  38.740  46.400  1.00  0.00           H
ATOM    559  CB  ALA A 618      54.310  37.930  44.870  1.00  0.00           C
ATOM    560  HB1 ALA A 618      54.090  38.860  44.310  1.00  0.00           H
ATOM    561  HB2 ALA A 618      53.390  37.340  44.660  1.00  0.00           H
ATOM    562  HB3 ALA A 618      55.250  37.540  44.410  1.00  0.00           H
ATOM    563  C   ALA A 618      53.270  38.740  47.020  1.00  0.00           C
ATOM    564  O   ALA A 618      53.150  39.960  47.050  1.00  0.00           O
ATOM    565  N   CYS A 619      52.350  37.910  47.570  1.00  0.00           N
ATOM    566  HN  CYS A 619      52.310  36.960  47.260  1.00  0.00           H
ATOM    567  CA  CYS A 619      51.260  38.440  48.360  1.00  0.00           C
ATOM    568  HA  CYS A 619      51.110  39.470  48.070  1.00  0.00           H
ATOM    569  CB  CYS A 619      49.970  37.490  48.130  1.00  0.00           C
ATOM    570  HB1 CYS A 619      50.340  36.480  48.430  1.00  0.00           H
ATOM    571  HB2 CYS A 619      49.720  37.290  47.080  1.00  0.00           H
ATOM    572  SG  CYS A 619      48.550  37.680  49.180  1.00  0.00           S
ATOM    573  HG1 CYS A 619      47.910  38.620  48.480  1.00  0.00           H
ATOM    574  C   CYS A 619      51.580  38.560  49.850  1.00  0.00           C
ATOM    575  O   CYS A 619      51.230  39.530  50.510  1.00  0.00           O
ATOM    576  N   MET A 620      52.330  37.590  50.400  1.00  0.00           N
ATOM    577  HN  MET A 620      52.640  36.820  49.850  1.00  0.00           H
ATOM    578  CA  MET A 620      52.880  37.560  51.760  1.00  0.00           C
ATOM    579  HA  MET A 620      52.120  37.460  52.520  1.00  0.00           H
ATOM    580  CB  MET A 620      53.790  36.260  51.890  1.00  0.00           C
ATOM    581  HB1 MET A 620      54.510  36.150  51.050  1.00  0.00           H
ATOM    582  HB2 MET A 620      53.050  35.440  51.750  1.00  0.00           H
ATOM    583  CG  MET A 620      54.600  36.070  53.070  1.00  0.00           C
ATOM    584  HG1 MET A 620      55.350  36.900  53.090  1.00  0.00           H
ATOM    585  HG2 MET A 620      55.180  35.120  53.080  1.00  0.00           H
ATOM    586  SD  MET A 620      53.570  36.330  54.580  1.00  0.00           S
ATOM    587  CE  MET A 620      53.120  34.610  54.620  1.00  0.00           C
ATOM    588  HE1 MET A 620      52.940  34.260  55.660  1.00  0.00           H
ATOM    589  HE2 MET A 620      53.960  33.980  54.260  1.00  0.00           H
ATOM    590  HE3 MET A 620      52.270  34.280  53.990  1.00  0.00           H
ATOM    591  C   MET A 620      53.660  38.840  52.110  1.00  0.00           C
ATOM    592  O   MET A 620      53.390  39.460  53.140  1.00  0.00           O
ATOM    593  N   SER A 621      54.570  39.250  51.250  1.00  0.00           N
ATOM    594  HN  SER A 621      54.790  38.760  50.400  1.00  0.00           H
ATOM    595  CA  SER A 621      55.430  40.500  51.360  1.00  0.00           C
ATOM    596  HA  SER A 621      56.090  40.350  52.200  1.00  0.00           H
ATOM    597  CB  SER A 621      56.360  40.680  50.120  1.00  0.00           C
ATOM    598  HB1 SER A 621      56.830  41.680  50.230  1.00  0.00           H
ATOM    599  HB2 SER A 621      55.790  40.610  49.160  1.00  0.00           H
ATOM    600  OG  SER A 621      57.390  39.670  50.110  1.00  0.00           O
ATOM    601  HG1 SER A 621      57.030  38.870  49.720  1.00  0.00           H
ATOM    602  C   SER A 621      54.690  41.770  51.680  1.00  0.00           C
ATOM    603  O   SER A 621      55.100  42.490  52.600  1.00  0.00           O
ATOM    604  N   PRO A 622      53.600  42.280  50.920  1.00  0.00           N
ATOM    605  CD  PRO A 622      53.310  41.970  49.530  1.00  0.00           C
ATOM    606  HD1 PRO A 622      53.340  40.880  49.340  1.00  0.00           H
ATOM    607  HD2 PRO A 622      54.060  42.530  48.940  1.00  0.00           H
ATOM    608  CA  PRO A 622      52.760  43.370  51.380  1.00  0.00           C
ATOM    609  HA  PRO A 622      53.440  44.100  51.810  1.00  0.00           H
ATOM    610  CB  PRO A 622      52.000  43.890  50.130  1.00  0.00           C
ATOM    611  HB1 PRO A 622      52.570  44.680  49.600  1.00  0.00           H
ATOM    612  HB2 PRO A 622      50.930  44.200  50.230  1.00  0.00           H
ATOM    613  CG  PRO A 622      51.990  42.640  49.220  1.00  0.00           C
ATOM    614  HG1 PRO A 622      51.150  41.980  49.530  1.00  0.00           H
ATOM    615  HG2 PRO A 622      51.810  43.080  48.210  1.00  0.00           H
ATOM    616  C   PRO A 622      51.900  43.040  52.530  1.00  0.00           C
ATOM    617  O   PRO A 622      51.700  43.900  53.390  1.00  0.00           O
ATOM    618  N   VAL A 623      51.300  41.790  52.570  1.00  0.00           N
ATOM    619  HN  VAL A 623      51.450  41.110  51.850  1.00  0.00           H
ATOM    620  CA  VAL A 623      50.480  41.360  53.750  1.00  0.00           C
ATOM    621  HA  VAL A 623      49.650  42.030  53.880  1.00  0.00           H
ATOM    622  CB  VAL A 623      49.900  39.970  53.600  1.00  0.00           C
ATOM    623  HB  VAL A 623      50.600  39.220  53.210  1.00  0.00           H
ATOM    624  CG1 VAL A 623      49.260  39.510  54.900  1.00  0.00           C
ATOM    625 HG11 VAL A 623      48.580  38.660  54.690  1.00  0.00           H
ATOM    626 HG12 VAL A 623      48.760  40.300  55.500  1.00  0.00           H
ATOM    627 HG13 VAL A 623      50.040  39.200  55.620  1.00  0.00           H
ATOM    628  CG2 VAL A 623      48.740  40.040  52.610  1.00  0.00           C
ATOM    629 HG21 VAL A 623      48.190  39.090  52.470  1.00  0.00           H
ATOM    630 HG22 VAL A 623      49.030  40.310  51.580  1.00  0.00           H
ATOM    631 HG23 VAL A 623      48.030  40.820  52.920  1.00  0.00           H
ATOM    632  C   VAL A 623      51.190  41.450  55.070  1.00  0.00           C
ATOM    633  O   VAL A 623      50.650  41.930  56.100  1.00  0.00           O
ATOM    634  N   ILE A 624      52.470  40.950  55.230  1.00  0.00           N
ATOM    635  HN  ILE A 624      52.870  40.460  54.450  1.00  0.00           H
ATOM    636  CA  ILE A 624      53.130  40.900  56.500  1.00  0.00           C
ATOM    637  HA  ILE A 624      52.410  40.590  57.250  1.00  0.00           H
ATOM    638  CB  ILE A 624      54.310  39.930  56.450  1.00  0.00           C
ATOM    639  HB  ILE A 624      53.900  39.070  55.870  1.00  0.00           H
ATOM    640  CG2 ILE A 624      55.480  40.420  55.560  1.00  0.00           C
ATOM    641 HG21 ILE A 624      56.210  39.620  55.310  1.00  0.00           H
ATOM    642 HG22 ILE A 624      56.010  41.240  56.090  1.00  0.00           H
ATOM    643 HG23 ILE A 624      55.060  40.940  54.680  1.00  0.00           H
ATOM    644  CG1 ILE A 624      54.880  39.550  57.840  1.00  0.00           C
ATOM    645 HG11 ILE A 624      55.350  40.430  58.350  1.00  0.00           H
ATOM    646 HG12 ILE A 624      55.720  38.850  57.630  1.00  0.00           H
ATOM    647  CD  ILE A 624      53.840  38.880  58.740  1.00  0.00           C
ATOM    648  HD1 ILE A 624      54.350  38.150  59.400  1.00  0.00           H
ATOM    649  HD2 ILE A 624      53.000  38.430  58.160  1.00  0.00           H
ATOM    650  HD3 ILE A 624      53.450  39.670  59.420  1.00  0.00           H
ATOM    651  C   ILE A 624      53.490  42.340  56.880  1.00  0.00           C
ATOM    652  O   ILE A 624      53.220  42.780  58.020  1.00  0.00           O
ATOM    653  N   THR A 625      53.940  43.110  55.910  1.00  0.00           N
ATOM    654  HN  THR A 625      54.350  42.660  55.120  1.00  0.00           H
ATOM    655  CA  THR A 625      54.160  44.490  56.190  1.00  0.00           C
ATOM    656  HA  THR A 625      54.870  44.560  57.000  1.00  0.00           H
ATOM    657  CB  THR A 625      54.780  45.160  55.030  1.00  0.00           C
ATOM    658  HB  THR A 625      53.930  45.550  54.430  1.00  0.00           H
ATOM    659  OG1 THR A 625      55.730  44.470  54.130  1.00  0.00           O
ATOM    660  HG1 THR A 625      55.260  43.780  53.640  1.00  0.00           H
ATOM    661  CG2 THR A 625      55.550  46.330  55.660  1.00  0.00           C
ATOM    662 HG21 THR A 625      56.540  46.010  56.070  1.00  0.00           H
ATOM    663 HG22 THR A 625      55.080  46.920  56.480  1.00  0.00           H
ATOM    664 HG23 THR A 625      55.770  47.000  54.810  1.00  0.00           H
ATOM    665  C   THR A 625      52.910  45.280  56.620  1.00  0.00           C
ATOM    666  O   THR A 625      52.930  46.270  57.330  1.00  0.00           O
ATOM    667  N   PHE A 626      51.810  44.940  56.020  1.00  0.00           N
ATOM    668  HN  PHE A 626      51.930  44.320  55.240  1.00  0.00           H
ATOM    669  CA  PHE A 626      50.560  45.590  56.310  1.00  0.00           C
ATOM    670  HA  PHE A 626      50.670  46.650  56.110  1.00  0.00           H
ATOM    671  CB  PHE A 626      49.540  45.160  55.150  1.00  0.00           C
ATOM    672  HB1 PHE A 626      49.680  44.070  55.070  1.00  0.00           H
ATOM    673  HB2 PHE A 626      49.720  45.690  54.190  1.00  0.00           H
ATOM    674  CG  PHE A 626      48.120  45.550  55.510  1.00  0.00           C
ATOM    675  CD1 PHE A 626      47.300  44.610  56.110  1.00  0.00           C
ATOM    676  HD1 PHE A 626      47.630  43.600  56.330  1.00  0.00           H
ATOM    677  CE1 PHE A 626      46.020  44.930  56.540  1.00  0.00           C
ATOM    678  HE1 PHE A 626      45.540  44.240  57.240  1.00  0.00           H
ATOM    679  CZ  PHE A 626      45.430  46.180  56.270  1.00  0.00           C
ATOM    680  HZ  PHE A 626      44.410  46.440  56.530  1.00  0.00           H
ATOM    681  CD2 PHE A 626      47.520  46.790  55.210  1.00  0.00           C
ATOM    682  HD2 PHE A 626      48.040  47.560  54.680  1.00  0.00           H
ATOM    683  CE2 PHE A 626      46.160  47.070  55.570  1.00  0.00           C
ATOM    684  HE2 PHE A 626      45.690  48.020  55.380  1.00  0.00           H
ATOM    685  C   PHE A 626      50.120  45.430  57.780  1.00  0.00           C
ATOM    686  O   PHE A 626      49.750  46.370  58.440  1.00  0.00           O
ATOM    687  N   GLY A 627      50.300  44.180  58.280  1.00  0.00           N
ATOM    688  HN  GLY A 627      50.440  43.490  57.590  1.00  0.00           H
ATOM    689  CA  GLY A 627      49.930  43.850  59.660  1.00  0.00           C
ATOM    690  HA1 GLY A 627      50.260  42.830  59.750  1.00  0.00           H
ATOM    691  HA2 GLY A 627      48.880  43.950  59.900  1.00  0.00           H
ATOM    692  C   GLY A 627      50.790  44.590  60.660  1.00  0.00           C
ATOM    693  O   GLY A 627      50.260  45.020  61.680  1.00  0.00           O
ATOM    694  N   GLY A 628      52.040  44.760  60.280  1.00  0.00           N
ATOM    695  HN  GLY A 628      52.380  44.280  59.490  1.00  0.00           H
ATOM    696  CA  GLY A 628      52.990  45.570  61.010  1.00  0.00           C
ATOM    697  HA1 GLY A 628      53.920  45.690  60.470  1.00  0.00           H
ATOM    698  HA2 GLY A 628      53.120  45.310  62.040  1.00  0.00           H
ATOM    699  C   GLY A 628      52.570  47.000  61.230  1.00  0.00           C
ATOM    700  O   GLY A 628      52.370  47.410  62.320  1.00  0.00           O
ATOM    701  N   LEU A 629      52.410  47.690  60.110  1.00  0.00           N
ATOM    702  HN  LEU A 629      52.530  47.250  59.230  1.00  0.00           H
ATOM    703  CA  LEU A 629      51.840  49.060  60.200  1.00  0.00           C
ATOM    704  HA  LEU A 629      52.480  49.630  60.870  1.00  0.00           H
ATOM    705  CB  LEU A 629      51.860  49.790  58.840  1.00  0.00           C
ATOM    706  HB1 LEU A 629      51.100  50.590  58.880  1.00  0.00           H
ATOM    707  HB2 LEU A 629      51.480  49.220  57.960  1.00  0.00           H
ATOM    708  CG  LEU A 629      53.170  50.540  58.440  1.00  0.00           C
ATOM    709  HG  LEU A 629      53.040  50.940  57.420  1.00  0.00           H
ATOM    710  CD1 LEU A 629      53.460  51.720  59.410  1.00  0.00           C
ATOM    711 HD11 LEU A 629      54.410  52.200  59.090  1.00  0.00           H
ATOM    712 HD12 LEU A 629      53.560  51.500  60.500  1.00  0.00           H
ATOM    713 HD13 LEU A 629      52.630  52.440  59.300  1.00  0.00           H
ATOM    714  CD2 LEU A 629      54.310  49.480  58.430  1.00  0.00           C
ATOM    715 HD21 LEU A 629      55.260  49.940  58.060  1.00  0.00           H
ATOM    716 HD22 LEU A 629      53.950  48.650  57.780  1.00  0.00           H
ATOM    717 HD23 LEU A 629      54.490  49.110  59.460  1.00  0.00           H
ATOM    718  C   LEU A 629      50.400  49.220  60.760  1.00  0.00           C
ATOM    719  O   LEU A 629      50.050  50.200  61.440  1.00  0.00           O
ATOM    720  N   LEU A 630      49.490  48.250  60.510  1.00  0.00           N
ATOM    721  HN  LEU A 630      49.760  47.430  60.020  1.00  0.00           H
ATOM    722  CA  LEU A 630      48.120  48.180  61.000  1.00  0.00           C
ATOM    723  HA  LEU A 630      47.560  49.070  60.750  1.00  0.00           H
ATOM    724  CB  LEU A 630      47.510  46.840  60.470  1.00  0.00           C
ATOM    725  HB1 LEU A 630      47.980  45.960  60.980  1.00  0.00           H
ATOM    726  HB2 LEU A 630      47.610  46.620  59.390  1.00  0.00           H
ATOM    727  CG  LEU A 630      46.050  46.490  60.640  1.00  0.00           C
ATOM    728  HG  LEU A 630      45.860  46.610  61.730  1.00  0.00           H
ATOM    729  CD1 LEU A 630      45.200  47.560  59.900  1.00  0.00           C
ATOM    730 HD11 LEU A 630      44.120  47.290  59.960  1.00  0.00           H
ATOM    731 HD12 LEU A 630      45.380  47.570  58.800  1.00  0.00           H
ATOM    732 HD13 LEU A 630      45.280  48.600  60.290  1.00  0.00           H
ATOM    733  CD2 LEU A 630      45.650  45.110  60.290  1.00  0.00           C
ATOM    734 HD21 LEU A 630      46.180  44.360  60.910  1.00  0.00           H
ATOM    735 HD22 LEU A 630      45.850  44.830  59.220  1.00  0.00           H
ATOM    736 HD23 LEU A 630      44.570  44.920  60.450  1.00  0.00           H
ATOM    737  C   LEU A 630      48.170  48.180  62.500  1.00  0.00           C
ATOM    738  O   LEU A 630      47.470  48.920  63.170  1.00  0.00           O
ATOM    739  N   GLY A 631      49.070  47.330  63.150  1.00  0.00           N
ATOM    740  HN  GLY A 631      49.590  46.660  62.610  1.00  0.00           H
ATOM    741  CA  GLY A 631      49.180  47.200  64.570  1.00  0.00           C
ATOM    742  HA1 GLY A 631      49.820  46.380  64.880  1.00  0.00           H
ATOM    743  HA2 GLY A 631      48.230  47.130  65.080  1.00  0.00           H
ATOM    744  C   GLY A 631      49.770  48.480  65.170  1.00  0.00           C
ATOM    745  O   GLY A 631      49.280  48.880  66.190  1.00  0.00           O
ATOM    746  N   GLU A 632      50.780  49.110  64.600  1.00  0.00           N
ATOM    747  HN  GLU A 632      51.240  48.830  63.770  1.00  0.00           H
ATOM    748  CA  GLU A 632      51.130  50.480  64.970  1.00  0.00           C
ATOM    749  HA  GLU A 632      51.290  50.480  66.050  1.00  0.00           H
ATOM    750  CB  GLU A 632      52.430  50.890  64.310  1.00  0.00           C
ATOM    751  HB1 GLU A 632      52.710  51.910  64.660  1.00  0.00           H
ATOM    752  HB2 GLU A 632      52.260  50.950  63.220  1.00  0.00           H
ATOM    753  CG  GLU A 632      53.620  49.990  64.740  1.00  0.00           C
ATOM    754  HG1 GLU A 632      54.570  50.440  64.360  1.00  0.00           H
ATOM    755  HG2 GLU A 632      53.590  48.960  64.320  1.00  0.00           H
ATOM    756  CD  GLU A 632      53.820  49.870  66.200  1.00  0.00           C
ATOM    757  OE1 GLU A 632      53.740  48.680  66.730  1.00  0.00           O
ATOM    758  OE2 GLU A 632      53.980  50.930  66.890  1.00  0.00           O
ATOM    759  C   GLU A 632      50.050  51.630  64.800  1.00  0.00           C
ATOM    760  O   GLU A 632      49.890  52.500  65.610  1.00  0.00           O
ATOM    761  N   ALA A 633      49.180  51.600  63.700  1.00  0.00           N
ATOM    762  HN  ALA A 633      49.270  50.960  62.950  1.00  0.00           H
ATOM    763  CA  ALA A 633      48.040  52.440  63.580  1.00  0.00           C
ATOM    764  HA  ALA A 633      48.340  53.470  63.690  1.00  0.00           H
ATOM    765  CB  ALA A 633      47.420  52.280  62.230  1.00  0.00           C
ATOM    766  HB1 ALA A 633      48.130  52.530  61.410  1.00  0.00           H
ATOM    767  HB2 ALA A 633      46.500  52.900  62.140  1.00  0.00           H
ATOM    768  HB3 ALA A 633      47.130  51.210  62.080  1.00  0.00           H
ATOM    769  C   ALA A 633      46.830  52.330  64.460  1.00  0.00           C
ATOM    770  O   ALA A 633      46.280  53.390  64.900  1.00  0.00           O
ATOM    771  N   THR A 634      46.480  51.080  64.770  1.00  0.00           N
ATOM    772  HN  THR A 634      46.900  50.300  64.320  1.00  0.00           H
ATOM    773  CA  THR A 634      45.410  50.580  65.610  1.00  0.00           C
ATOM    774  HA  THR A 634      44.690  51.370  65.760  1.00  0.00           H
ATOM    775  CB  THR A 634      44.700  49.320  65.100  1.00  0.00           C
ATOM    776  HB  THR A 634      43.760  49.180  65.670  1.00  0.00           H
ATOM    777  OG1 THR A 634      45.510  48.130  65.170  1.00  0.00           O
ATOM    778  HG1 THR A 634      46.020  48.170  64.350  1.00  0.00           H
ATOM    779  CG2 THR A 634      44.290  49.560  63.650  1.00  0.00           C
ATOM    780 HG21 THR A 634      45.200  49.720  63.030  1.00  0.00           H
ATOM    781 HG22 THR A 634      43.600  50.410  63.410  1.00  0.00           H
ATOM    782 HG23 THR A 634      43.840  48.650  63.200  1.00  0.00           H
ATOM    783  C   THR A 634      45.930  50.250  67.020  1.00  0.00           C
ATOM    784  O   THR A 634      45.250  49.650  67.810  1.00  0.00           O
ATOM    785  N   GLU A 635      47.240  50.660  67.390  1.00  0.00           N
ATOM    786  HN  GLU A 635      47.750  51.260  66.780  1.00  0.00           H
ATOM    787  CA  GLU A 635      47.940  50.450  68.620  1.00  0.00           C
ATOM    788  HA  GLU A 635      49.010  50.520  68.400  1.00  0.00           H
ATOM    789  CB  GLU A 635      47.600  51.550  69.660  1.00  0.00           C
ATOM    790  HB1 GLU A 635      48.140  51.240  70.580  1.00  0.00           H
ATOM    791  HB2 GLU A 635      46.490  51.510  69.680  1.00  0.00           H
ATOM    792  CG  GLU A 635      48.130  52.980  69.340  1.00  0.00           C
ATOM    793  HG1 GLU A 635      48.160  53.270  68.270  1.00  0.00           H
ATOM    794  HG2 GLU A 635      49.220  52.950  69.600  1.00  0.00           H
ATOM    795  CD  GLU A 635      47.500  54.050  70.100  1.00  0.00           C
ATOM    796  OE1 GLU A 635      47.730  55.230  69.790  1.00  0.00           O
ATOM    797  OE2 GLU A 635      46.610  53.750  70.940  1.00  0.00           O
ATOM    798  C   GLU A 635      47.840  49.110  69.240  1.00  0.00           C
ATOM    799  O   GLU A 635      47.720  49.030  70.460  1.00  0.00           O
ATOM    800  N   GLY A 636      47.820  48.030  68.460  1.00  0.00           N
ATOM    801  HN  GLY A 636      47.870  48.300  67.500  1.00  0.00           H
ATOM    802  CA  GLY A 636      47.820  46.570  68.830  1.00  0.00           C
ATOM    803  HA1 GLY A 636      48.300  46.380  69.770  1.00  0.00           H
ATOM    804  HA2 GLY A 636      48.440  46.150  68.050  1.00  0.00           H
ATOM    805  C   GLY A 636      46.420  45.910  68.860  1.00  0.00           C
ATOM    806  O   GLY A 636      46.350  44.700  69.090  1.00  0.00           O
ATOM    807  N   ARG A 637      45.310  46.570  68.500  1.00  0.00           N
ATOM    808  HN  ARG A 637      45.480  47.500  68.180  1.00  0.00           H
ATOM    809  CA  ARG A 637      44.020  45.930  68.240  1.00  0.00           C
ATOM    810  HA  ARG A 637      43.750  45.390  69.130  1.00  0.00           H
ATOM    811  CB  ARG A 637      42.860  46.960  68.180  1.00  0.00           C
ATOM    812  HB1 ARG A 637      42.020  46.380  67.740  1.00  0.00           H
ATOM    813  HB2 ARG A 637      43.090  47.940  67.720  1.00  0.00           H
ATOM    814  CG  ARG A 637      42.290  47.340  69.600  1.00  0.00           C
ATOM    815  HG1 ARG A 637      41.880  46.440  70.100  1.00  0.00           H
ATOM    816  HG2 ARG A 637      41.380  47.960  69.470  1.00  0.00           H
ATOM    817  CD  ARG A 637      43.130  48.120  70.620  1.00  0.00           C
ATOM    818  HD1 ARG A 637      43.420  49.030  70.040  1.00  0.00           H
ATOM    819  HD2 ARG A 637      43.980  47.500  70.950  1.00  0.00           H
ATOM    820  NE  ARG A 637      42.190  48.360  71.760  1.00  0.00           N
ATOM    821  HE  ARG A 637      41.260  48.000  71.730  1.00  0.00           H
ATOM    822  CZ  ARG A 637      42.610  48.410  73.030  1.00  0.00           C
ATOM    823  NH1 ARG A 637      41.760  48.100  74.010  1.00  0.00           N
ATOM    824 HH11 ARG A 637      41.150  47.360  73.730  1.00  0.00           H
ATOM    825 HH12 ARG A 637      42.120  48.200  74.930  1.00  0.00           H
ATOM    826  NH2 ARG A 637      43.790  48.790  73.350  1.00  0.00           N
ATOM    827 HH21 ARG A 637      44.230  49.280  72.600  1.00  0.00           H
ATOM    828 HH22 ARG A 637      44.200  48.820  74.280  1.00  0.00           H
ATOM    829  C   ARG A 637      43.880  44.910  67.110  1.00  0.00           C
ATOM    830  O   ARG A 637      43.230  43.850  67.310  1.00  0.00           O
ATOM    831  N   ILE A 638      44.400  45.190  65.910  1.00  0.00           N
ATOM    832  HN  ILE A 638      44.890  46.050  65.790  1.00  0.00           H
ATOM    833  CA  ILE A 638      44.490  44.230  64.790  1.00  0.00           C
ATOM    834  HA  ILE A 638      44.360  43.250  65.230  1.00  0.00           H
ATOM    835  CB  ILE A 638      43.340  44.440  63.820  1.00  0.00           C
ATOM    836  HB  ILE A 638      43.460  43.970  62.820  1.00  0.00           H
ATOM    837  CG2 ILE A 638      42.050  43.760  64.330  1.00  0.00           C
ATOM    838 HG21 ILE A 638      41.230  43.720  63.580  1.00  0.00           H
ATOM    839 HG22 ILE A 638      41.750  44.440  65.150  1.00  0.00           H
ATOM    840 HG23 ILE A 638      42.240  42.770  64.800  1.00  0.00           H
ATOM    841  CG1 ILE A 638      43.170  45.980  63.410  1.00  0.00           C
ATOM    842 HG11 ILE A 638      44.150  46.320  63.020  1.00  0.00           H
ATOM    843 HG12 ILE A 638      42.850  46.590  64.280  1.00  0.00           H
ATOM    844  CD  ILE A 638      42.080  46.200  62.390  1.00  0.00           C
ATOM    845  HD1 ILE A 638      42.070  47.220  61.940  1.00  0.00           H
ATOM    846  HD2 ILE A 638      41.090  46.180  62.880  1.00  0.00           H
ATOM    847  HD3 ILE A 638      42.080  45.510  61.520  1.00  0.00           H
ATOM    848  C   ILE A 638      45.870  44.400  64.180  1.00  0.00           C
ATOM    849  O   ILE A 638      46.460  45.460  64.210  1.00  0.00           O
ATOM    850  N   SER A 639      46.490  43.300  63.660  1.00  0.00           N
ATOM    851  HN  SER A 639      45.980  42.440  63.590  1.00  0.00           H
ATOM    852  CA  SER A 639      47.850  43.280  63.030  1.00  0.00           C
ATOM    853  HA  SER A 639      48.020  44.150  62.430  1.00  0.00           H
ATOM    854  CB  SER A 639      48.910  43.270  64.270  1.00  0.00           C
ATOM    855  HB1 SER A 639      48.910  42.310  64.820  1.00  0.00           H
ATOM    856  HB2 SER A 639      48.530  44.000  65.010  1.00  0.00           H
ATOM    857  OG  SER A 639      50.220  43.540  63.990  1.00  0.00           O
ATOM    858  HG1 SER A 639      50.370  44.310  63.420  1.00  0.00           H
ATOM    859  C   SER A 639      48.020  42.150  61.970  1.00  0.00           C
ATOM    860  O   SER A 639      47.130  41.950  61.110  1.00  0.00           O
ATOM    861  N   ALA A 640      49.170  41.460  61.900  1.00  0.00           N
ATOM    862  HN  ALA A 640      49.890  41.780  62.510  1.00  0.00           H
ATOM    863  CA  ALA A 640      49.430  40.320  61.050  1.00  0.00           C
ATOM    864  HA  ALA A 640      49.490  40.610  60.000  1.00  0.00           H
ATOM    865  CB  ALA A 640      50.900  39.890  61.320  1.00  0.00           C
ATOM    866  HB1 ALA A 640      51.020  39.500  62.360  1.00  0.00           H
ATOM    867  HB2 ALA A 640      51.610  40.720  61.160  1.00  0.00           H
ATOM    868  HB3 ALA A 640      51.090  39.070  60.590  1.00  0.00           H
ATOM    869  C   ALA A 640      48.500  39.030  61.080  1.00  0.00           C
ATOM    870  O   ALA A 640      48.020  38.570  60.050  1.00  0.00           O
ATOM    871  N   ILE A 641      48.140  38.610  62.300  1.00  0.00           N
ATOM    872  HN  ILE A 641      48.480  39.080  63.120  1.00  0.00           H
ATOM    873  CA  ILE A 641      47.410  37.300  62.350  1.00  0.00           C
ATOM    874  HA  ILE A 641      47.870  36.670  61.600  1.00  0.00           H
ATOM    875  CB  ILE A 641      47.480  36.630  63.760  1.00  0.00           C
ATOM    876  HB  ILE A 641      48.490  36.780  64.180  1.00  0.00           H
ATOM    877  CG2 ILE A 641      46.570  37.270  64.790  1.00  0.00           C
ATOM    878 HG21 ILE A 641      45.480  37.230  64.550  1.00  0.00           H
ATOM    879 HG22 ILE A 641      46.870  38.310  65.040  1.00  0.00           H
ATOM    880 HG23 ILE A 641      46.550  36.810  65.800  1.00  0.00           H
ATOM    881  CG1 ILE A 641      47.080  35.220  63.540  1.00  0.00           C
ATOM    882 HG11 ILE A 641      47.560  34.830  62.610  1.00  0.00           H
ATOM    883 HG12 ILE A 641      46.020  35.020  63.270  1.00  0.00           H
ATOM    884  CD  ILE A 641      47.390  34.310  64.730  1.00  0.00           C
ATOM    885  HD1 ILE A 641      47.170  33.270  64.410  1.00  0.00           H
ATOM    886  HD2 ILE A 641      46.720  34.550  65.580  1.00  0.00           H
ATOM    887  HD3 ILE A 641      48.460  34.380  65.020  1.00  0.00           H
ATOM    888  C   ILE A 641      46.000  37.340  61.800  1.00  0.00           C
ATOM    889  O   ILE A 641      45.580  36.450  61.020  1.00  0.00           O
ATOM    890  N   GLU A 642      45.290  38.510  61.990  1.00  0.00           N
ATOM    891  HN  GLU A 642      45.700  39.220  62.540  1.00  0.00           H
ATOM    892  CA  GLU A 642      43.990  38.730  61.400  1.00  0.00           C
ATOM    893  HA  GLU A 642      43.440  37.790  61.400  1.00  0.00           H
ATOM    894  CB  GLU A 642      43.370  39.960  62.160  1.00  0.00           C
ATOM    895  HB1 GLU A 642      42.360  40.050  61.710  1.00  0.00           H
ATOM    896  HB2 GLU A 642      44.010  40.840  61.950  1.00  0.00           H
ATOM    897  CG  GLU A 642      43.170  39.870  63.740  1.00  0.00           C
ATOM    898  HG1 GLU A 642      42.880  38.840  64.050  1.00  0.00           H
ATOM    899  HG2 GLU A 642      42.320  40.570  63.900  1.00  0.00           H
ATOM    900  CD  GLU A 642      44.370  40.330  64.500  1.00  0.00           C
ATOM    901  OE1 GLU A 642      45.410  40.690  63.870  1.00  0.00           O
ATOM    902  OE2 GLU A 642      44.280  40.310  65.760  1.00  0.00           O
ATOM    903  C   GLU A 642      44.140  39.020  59.860  1.00  0.00           C
ATOM    904  O   GLU A 642      43.330  38.570  59.090  1.00  0.00           O
ATOM    905  N   SER A 643      45.170  39.730  59.420  1.00  0.00           N
ATOM    906  HN  SER A 643      45.900  39.910  60.070  1.00  0.00           H
ATOM    907  CA  SER A 643      45.460  39.920  58.050  1.00  0.00           C
ATOM    908  HA  SER A 643      44.600  40.470  57.720  1.00  0.00           H
ATOM    909  CB  SER A 643      46.680  40.840  57.870  1.00  0.00           C
ATOM    910  HB1 SER A 643      46.830  40.960  56.770  1.00  0.00           H
ATOM    911  HB2 SER A 643      47.650  40.490  58.270  1.00  0.00           H
ATOM    912  OG  SER A 643      46.360  42.120  58.340  1.00  0.00           O
ATOM    913  HG1 SER A 643      46.560  42.100  59.280  1.00  0.00           H
ATOM    914  C   SER A 643      45.730  38.660  57.300  1.00  0.00           C
ATOM    915  O   SER A 643      45.160  38.510  56.210  1.00  0.00           O
ATOM    916  N   LEU A 644      46.540  37.700  57.790  1.00  0.00           N
ATOM    917  HN  LEU A 644      46.920  37.790  58.710  1.00  0.00           H
ATOM    918  CA  LEU A 644      46.760  36.460  57.110  1.00  0.00           C
ATOM    919  HA  LEU A 644      47.220  36.740  56.170  1.00  0.00           H
ATOM    920  CB  LEU A 644      47.820  35.600  57.850  1.00  0.00           C
ATOM    921  HB1 LEU A 644      47.940  34.540  57.540  1.00  0.00           H
ATOM    922  HB2 LEU A 644      47.580  35.660  58.930  1.00  0.00           H
ATOM    923  CG  LEU A 644      49.200  36.220  57.820  1.00  0.00           C
ATOM    924  HG  LEU A 644      49.230  37.310  58.020  1.00  0.00           H
ATOM    925  CD1 LEU A 644      50.060  35.470  58.840  1.00  0.00           C
ATOM    926 HD11 LEU A 644      50.330  34.430  58.550  1.00  0.00           H
ATOM    927 HD12 LEU A 644      49.540  35.380  59.820  1.00  0.00           H
ATOM    928 HD13 LEU A 644      50.950  36.110  59.060  1.00  0.00           H
ATOM    929  CD2 LEU A 644      49.870  36.030  56.430  1.00  0.00           C
ATOM    930 HD21 LEU A 644      49.990  34.930  56.250  1.00  0.00           H
ATOM    931 HD22 LEU A 644      50.900  36.450  56.380  1.00  0.00           H
ATOM    932 HD23 LEU A 644      49.220  36.490  55.660  1.00  0.00           H
ATOM    933  C   LEU A 644      45.540  35.660  56.960  1.00  0.00           C
ATOM    934  O   LEU A 644      45.230  35.060  55.950  1.00  0.00           O
ATOM    935  N   PHE A 645      44.830  35.550  58.090  1.00  0.00           N
ATOM    936  HN  PHE A 645      45.120  36.160  58.820  1.00  0.00           H
ATOM    937  CA  PHE A 645      43.460  34.960  58.220  1.00  0.00           C
ATOM    938  HA  PHE A 645      43.610  33.940  57.890  1.00  0.00           H
ATOM    939  CB  PHE A 645      43.090  34.860  59.790  1.00  0.00           C
ATOM    940  HB1 PHE A 645      43.240  35.850  60.290  1.00  0.00           H
ATOM    941  HB2 PHE A 645      43.900  34.270  60.270  1.00  0.00           H
ATOM    942  CG  PHE A 645      41.770  34.180  60.190  1.00  0.00           C
ATOM    943  CD1 PHE A 645      41.270  34.420  61.470  1.00  0.00           C
ATOM    944  HD1 PHE A 645      41.740  35.090  62.180  1.00  0.00           H
ATOM    945  CE1 PHE A 645      40.070  33.830  61.810  1.00  0.00           C
ATOM    946  HE1 PHE A 645      39.580  34.080  62.730  1.00  0.00           H
ATOM    947  CZ  PHE A 645      39.420  32.890  60.970  1.00  0.00           C
ATOM    948  HZ  PHE A 645      38.560  32.350  61.350  1.00  0.00           H
ATOM    949  CD2 PHE A 645      41.080  33.350  59.310  1.00  0.00           C
ATOM    950  HD2 PHE A 645      41.510  33.040  58.370  1.00  0.00           H
ATOM    951  CE2 PHE A 645      39.950  32.660  59.700  1.00  0.00           C
ATOM    952  HE2 PHE A 645      39.540  31.960  58.990  1.00  0.00           H
ATOM    953  C   PHE A 645      42.360  35.560  57.360  1.00  0.00           C
ATOM    954  O   PHE A 645      41.610  34.910  56.700  1.00  0.00           O
ATOM    955  N   GLY A 646      42.250  36.840  57.310  1.00  0.00           N
ATOM    956  HN  GLY A 646      42.710  37.470  57.930  1.00  0.00           H
ATOM    957  CA  GLY A 646      41.410  37.510  56.360  1.00  0.00           C
ATOM    958  HA1 GLY A 646      41.360  38.580  56.520  1.00  0.00           H
ATOM    959  HA2 GLY A 646      40.430  37.050  56.400  1.00  0.00           H
ATOM    960  C   GLY A 646      41.710  37.310  54.890  1.00  0.00           C
ATOM    961  O   GLY A 646      40.880  36.970  54.020  1.00  0.00           O
ATOM    962  N   ALA A 647      42.960  37.450  54.570  1.00  0.00           N
ATOM    963  HN  ALA A 647      43.590  37.900  55.200  1.00  0.00           H
ATOM    964  CA  ALA A 647      43.460  37.110  53.250  1.00  0.00           C
ATOM    965  HA  ALA A 647      43.100  37.840  52.540  1.00  0.00           H
ATOM    966  CB  ALA A 647      44.990  37.240  53.250  1.00  0.00           C
ATOM    967  HB1 ALA A 647      45.590  36.560  53.900  1.00  0.00           H
ATOM    968  HB2 ALA A 647      45.210  38.290  53.530  1.00  0.00           H
ATOM    969  HB3 ALA A 647      45.380  37.050  52.230  1.00  0.00           H
ATOM    970  C   ALA A 647      43.110  35.700  52.800  1.00  0.00           C
ATOM    971  O   ALA A 647      42.610  35.440  51.660  1.00  0.00           O
ATOM    972  N   SER A 648      43.370  34.710  53.670  1.00  0.00           N
ATOM    973  HN  SER A 648      43.780  34.860  54.570  1.00  0.00           H
ATOM    974  CA  SER A 648      43.000  33.340  53.390  1.00  0.00           C
ATOM    975  HA  SER A 648      43.340  33.130  52.390  1.00  0.00           H
ATOM    976  CB  SER A 648      43.700  32.470  54.560  1.00  0.00           C
ATOM    977  HB1 SER A 648      43.310  32.980  55.460  1.00  0.00           H
ATOM    978  HB2 SER A 648      44.800  32.580  54.640  1.00  0.00           H
ATOM    979  OG  SER A 648      43.300  31.110  54.470  1.00  0.00           O
ATOM    980  HG1 SER A 648      43.740  30.700  53.730  1.00  0.00           H
ATOM    981  C   SER A 648      41.580  33.070  53.280  1.00  0.00           C
ATOM    982  O   SER A 648      41.130  32.530  52.250  1.00  0.00           O
ATOM    983  N   LEU A 649      40.840  33.600  54.250  1.00  0.00           N
ATOM    984  HN  LEU A 649      41.290  34.140  54.970  1.00  0.00           H
ATOM    985  CA  LEU A 649      39.400  33.420  54.240  1.00  0.00           C
ATOM    986  HA  LEU A 649      39.210  32.370  54.060  1.00  0.00           H
ATOM    987  CB  LEU A 649      38.900  33.900  55.600  1.00  0.00           C
ATOM    988  HB1 LEU A 649      39.220  34.970  55.600  1.00  0.00           H
ATOM    989  HB2 LEU A 649      39.410  33.440  56.470  1.00  0.00           H
ATOM    990  CG  LEU A 649      37.350  33.850  55.930  1.00  0.00           C
ATOM    991  HG  LEU A 649      36.870  33.180  55.170  1.00  0.00           H
ATOM    992  CD1 LEU A 649      37.130  33.290  57.320  1.00  0.00           C
ATOM    993 HD11 LEU A 649      36.030  33.280  57.540  1.00  0.00           H
ATOM    994 HD12 LEU A 649      37.600  33.830  58.170  1.00  0.00           H
ATOM    995 HD13 LEU A 649      37.550  32.270  57.470  1.00  0.00           H
ATOM    996  CD2 LEU A 649      36.790  35.250  55.770  1.00  0.00           C
ATOM    997 HD21 LEU A 649      35.720  35.180  56.090  1.00  0.00           H
ATOM    998 HD22 LEU A 649      36.790  35.580  54.710  1.00  0.00           H
ATOM    999 HD23 LEU A 649      37.300  35.950  56.450  1.00  0.00           H
ATOM   1000  C   LEU A 649      38.600  34.100  53.020  1.00  0.00           C
ATOM   1001  O   LEU A 649      37.800  33.510  52.330  1.00  0.00           O
ATOM   1002  N   THR A 650      38.980  35.360  52.780  1.00  0.00           N
ATOM   1003  HN  THR A 650      39.530  35.780  53.500  1.00  0.00           H
ATOM   1004  CA  THR A 650      38.490  36.150  51.650  1.00  0.00           C
ATOM   1005  HA  THR A 650      37.400  36.200  51.620  1.00  0.00           H
ATOM   1006  CB  THR A 650      39.040  37.570  51.610  1.00  0.00           C
ATOM   1007  HB  THR A 650      40.110  37.560  51.290  1.00  0.00           H
ATOM   1008  OG1 THR A 650      38.770  38.240  52.880  1.00  0.00           O
ATOM   1009  HG1 THR A 650      39.560  38.160  53.410  1.00  0.00           H
ATOM   1010  CG2 THR A 650      38.180  38.330  50.600  1.00  0.00           C
ATOM   1011 HG21 THR A 650      38.420  39.420  50.710  1.00  0.00           H
ATOM   1012 HG22 THR A 650      37.110  38.210  50.840  1.00  0.00           H
ATOM   1013 HG23 THR A 650      38.460  37.900  49.610  1.00  0.00           H
ATOM   1014  C   THR A 650      38.900  35.420  50.380  1.00  0.00           C
ATOM   1015  O   THR A 650      38.050  35.210  49.470  1.00  0.00           O
ATOM   1016  N   GLY A 651      40.170  34.970  50.330  1.00  0.00           N
ATOM   1017  HN  GLY A 651      40.800  35.080  51.090  1.00  0.00           H
ATOM   1018  CA  GLY A 651      40.840  34.310  49.230  1.00  0.00           C
ATOM   1019  HA1 GLY A 651      41.810  34.010  49.590  1.00  0.00           H
ATOM   1020  HA2 GLY A 651      40.990  34.900  48.330  1.00  0.00           H
ATOM   1021  C   GLY A 651      40.130  33.060  48.830  1.00  0.00           C
ATOM   1022  O   GLY A 651      39.920  32.970  47.600  1.00  0.00           O
ATOM   1023  N   ILE A 652      39.900  32.100  49.670  1.00  0.00           N
ATOM   1024  HN  ILE A 652      40.130  32.230  50.640  1.00  0.00           H
ATOM   1025  CA  ILE A 652      39.340  30.750  49.340  1.00  0.00           C
ATOM   1026  HA  ILE A 652      39.840  30.410  48.450  1.00  0.00           H
ATOM   1027  CB  ILE A 652      39.350  29.750  50.550  1.00  0.00           C
ATOM   1028  HB  ILE A 652      38.960  30.350  51.400  1.00  0.00           H
ATOM   1029  CG2 ILE A 652      38.480  28.520  50.270  1.00  0.00           C
ATOM   1030 HG21 ILE A 652      38.390  27.890  51.180  1.00  0.00           H
ATOM   1031 HG22 ILE A 652      38.850  27.980  49.370  1.00  0.00           H
ATOM   1032 HG23 ILE A 652      37.420  28.750  50.030  1.00  0.00           H
ATOM   1033  CG1 ILE A 652      40.890  29.380  50.740  1.00  0.00           C
ATOM   1034 HG11 ILE A 652      41.500  30.290  50.590  1.00  0.00           H
ATOM   1035 HG12 ILE A 652      41.280  28.610  50.050  1.00  0.00           H
ATOM   1036  CD  ILE A 652      41.090  28.880  52.260  1.00  0.00           C
ATOM   1037  HD1 ILE A 652      40.790  29.720  52.920  1.00  0.00           H
ATOM   1038  HD2 ILE A 652      42.160  28.740  52.530  1.00  0.00           H
ATOM   1039  HD3 ILE A 652      40.460  27.970  52.400  1.00  0.00           H
ATOM   1040  C   ILE A 652      37.960  30.920  48.780  1.00  0.00           C
ATOM   1041  O   ILE A 652      37.720  30.470  47.680  1.00  0.00           O
ATOM   1042  N   ALA A 653      37.100  31.650  49.440  1.00  0.00           N
ATOM   1043  HN  ALA A 653      37.270  32.190  50.270  1.00  0.00           H
ATOM   1044  CA  ALA A 653      35.810  31.870  48.740  1.00  0.00           C
ATOM   1045  HA  ALA A 653      35.460  30.910  48.400  1.00  0.00           H
ATOM   1046  CB  ALA A 653      34.770  32.380  49.770  1.00  0.00           C
ATOM   1047  HB1 ALA A 653      35.090  33.370  50.150  1.00  0.00           H
ATOM   1048  HB2 ALA A 653      34.760  31.670  50.630  1.00  0.00           H
ATOM   1049  HB3 ALA A 653      33.740  32.490  49.370  1.00  0.00           H
ATOM   1050  C   ALA A 653      35.880  32.720  47.450  1.00  0.00           C
ATOM   1051  O   ALA A 653      35.200  32.330  46.510  1.00  0.00           O
ATOM   1052  N   TYR A 654      36.720  33.730  47.320  1.00  0.00           N
ATOM   1053  HN  TYR A 654      37.130  34.080  48.160  1.00  0.00           H
ATOM   1054  CA  TYR A 654      36.870  34.440  46.060  1.00  0.00           C
ATOM   1055  HA  TYR A 654      35.890  34.830  45.790  1.00  0.00           H
ATOM   1056  CB  TYR A 654      37.760  35.710  46.190  1.00  0.00           C
ATOM   1057  HB1 TYR A 654      38.710  35.250  46.520  1.00  0.00           H
ATOM   1058  HB2 TYR A 654      37.420  36.260  47.090  1.00  0.00           H
ATOM   1059  CG  TYR A 654      37.950  36.530  45.020  1.00  0.00           C
ATOM   1060  CD1 TYR A 654      37.190  37.620  44.770  1.00  0.00           C
ATOM   1061  HD1 TYR A 654      36.410  38.030  45.400  1.00  0.00           H
ATOM   1062  CE1 TYR A 654      37.400  38.360  43.600  1.00  0.00           C
ATOM   1063  HE1 TYR A 654      36.780  39.240  43.480  1.00  0.00           H
ATOM   1064  CZ  TYR A 654      38.420  38.090  42.650  1.00  0.00           C
ATOM   1065  OH  TYR A 654      38.630  39.030  41.600  1.00  0.00           O
ATOM   1066  HH  TYR A 654      39.520  38.910  41.240  1.00  0.00           H
ATOM   1067  CD2 TYR A 654      39.000  36.230  44.170  1.00  0.00           C
ATOM   1068  HD2 TYR A 654      39.720  35.480  44.490  1.00  0.00           H
ATOM   1069  CE2 TYR A 654      39.250  37.020  43.030  1.00  0.00           C
ATOM   1070  HE2 TYR A 654      40.140  36.820  42.440  1.00  0.00           H
ATOM   1071  C   TYR A 654      37.420  33.600  44.890  1.00  0.00           C
ATOM   1072  O   TYR A 654      36.920  33.750  43.750  1.00  0.00           O
ATOM   1073  N   SER A 655      38.450  32.780  45.160  1.00  0.00           N
ATOM   1074  HN  SER A 655      38.870  32.940  46.050  1.00  0.00           H
ATOM   1075  CA  SER A 655      39.110  31.860  44.220  1.00  0.00           C
ATOM   1076  HA  SER A 655      39.230  32.380  43.280  1.00  0.00           H
ATOM   1077  CB  SER A 655      40.550  31.440  44.640  1.00  0.00           C
ATOM   1078  HB1 SER A 655      41.360  32.210  44.710  1.00  0.00           H
ATOM   1079  HB2 SER A 655      40.970  30.710  43.920  1.00  0.00           H
ATOM   1080  OG  SER A 655      40.440  30.790  45.870  1.00  0.00           O
ATOM   1081  HG1 SER A 655      40.300  31.550  46.420  1.00  0.00           H
ATOM   1082  C   SER A 655      38.270  30.620  43.850  1.00  0.00           C
ATOM   1083  O   SER A 655      38.180  30.300  42.680  1.00  0.00           O
ATOM   1084  N   LEU A 656      37.640  29.910  44.810  1.00  0.00           N
ATOM   1085  HN  LEU A 656      37.830  30.170  45.750  1.00  0.00           H
ATOM   1086  CA  LEU A 656      37.080  28.590  44.700  1.00  0.00           C
ATOM   1087  HA  LEU A 656      37.630  27.870  44.110  1.00  0.00           H
ATOM   1088  CB  LEU A 656      36.730  27.980  46.100  1.00  0.00           C
ATOM   1089  HB1 LEU A 656      36.010  28.600  46.650  1.00  0.00           H
ATOM   1090  HB2 LEU A 656      37.620  28.040  46.770  1.00  0.00           H
ATOM   1091  CG  LEU A 656      36.100  26.590  46.150  1.00  0.00           C
ATOM   1092  HG  LEU A 656      35.140  26.470  45.610  1.00  0.00           H
ATOM   1093  CD1 LEU A 656      36.990  25.580  45.440  1.00  0.00           C
ATOM   1094 HD11 LEU A 656      36.640  24.540  45.630  1.00  0.00           H
ATOM   1095 HD12 LEU A 656      38.010  25.590  45.900  1.00  0.00           H
ATOM   1096 HD13 LEU A 656      37.090  25.770  44.350  1.00  0.00           H
ATOM   1097  CD2 LEU A 656      35.860  26.140  47.540  1.00  0.00           C
ATOM   1098 HD21 LEU A 656      35.090  26.840  47.920  1.00  0.00           H
ATOM   1099 HD22 LEU A 656      36.770  26.370  48.120  1.00  0.00           H
ATOM   1100 HD23 LEU A 656      35.670  25.050  47.710  1.00  0.00           H
ATOM   1101  C   LEU A 656      35.780  28.680  43.920  1.00  0.00           C
ATOM   1102  O   LEU A 656      35.620  27.870  43.040  1.00  0.00           O
ATOM   1103  N   PHE A 657      35.030  29.720  44.170  1.00  0.00           N
ATOM   1104  HN  PHE A 657      35.210  30.320  44.930  1.00  0.00           H
ATOM   1105  CA  PHE A 657      33.830  29.900  43.400  1.00  0.00           C
ATOM   1106  HA  PHE A 657      33.440  28.940  43.110  1.00  0.00           H
ATOM   1107  CB  PHE A 657      32.720  30.540  44.280  1.00  0.00           C
ATOM   1108  HB1 PHE A 657      31.850  30.700  43.600  1.00  0.00           H
ATOM   1109  HB2 PHE A 657      33.070  31.520  44.660  1.00  0.00           H
ATOM   1110  CG  PHE A 657      32.270  29.640  45.450  1.00  0.00           C
ATOM   1111  CD1 PHE A 657      32.550  29.890  46.800  1.00  0.00           C
ATOM   1112  HD1 PHE A 657      33.110  30.800  46.960  1.00  0.00           H
ATOM   1113  CE1 PHE A 657      32.120  29.060  47.800  1.00  0.00           C
ATOM   1114  HE1 PHE A 657      32.150  29.320  48.850  1.00  0.00           H
ATOM   1115  CZ  PHE A 657      31.440  27.880  47.460  1.00  0.00           C
ATOM   1116  HZ  PHE A 657      30.940  27.260  48.180  1.00  0.00           H
ATOM   1117  CD2 PHE A 657      31.600  28.420  45.130  1.00  0.00           C
ATOM   1118  HD2 PHE A 657      31.330  28.200  44.100  1.00  0.00           H
ATOM   1119  CE2 PHE A 657      31.090  27.590  46.100  1.00  0.00           C
ATOM   1120  HE2 PHE A 657      30.490  26.720  45.870  1.00  0.00           H
ATOM   1121  C   PHE A 657      34.070  30.770  42.190  1.00  0.00           C
ATOM   1122  O   PHE A 657      33.230  30.900  41.310  1.00  0.00           O
ATOM   1123  N   ALA A 658      35.250  31.430  42.190  1.00  0.00           N
ATOM   1124  HN  ALA A 658      35.900  31.260  42.940  1.00  0.00           H
ATOM   1125  CA  ALA A 658      35.830  32.010  41.020  1.00  0.00           C
ATOM   1126  HA  ALA A 658      36.840  32.290  41.330  1.00  0.00           H
ATOM   1127  CB  ALA A 658      35.940  31.050  39.770  1.00  0.00           C
ATOM   1128  HB1 ALA A 658      36.260  30.040  40.120  1.00  0.00           H
ATOM   1129  HB2 ALA A 658      36.660  31.490  39.030  1.00  0.00           H
ATOM   1130  HB3 ALA A 658      35.020  30.910  39.160  1.00  0.00           H
ATOM   1131  C   ALA A 658      35.270  33.420  40.530  1.00  0.00           C
ATOM   1132  O   ALA A 658      34.600  33.490  39.530  1.00  0.00           O
ATOM   1133  N   GLY A 659      35.490  34.460  41.430  1.00  0.00           N
ATOM   1134  HN  GLY A 659      35.900  34.220  42.310  1.00  0.00           H
ATOM   1135  CA  GLY A 659      35.230  35.870  41.180  1.00  0.00           C
ATOM   1136  HA1 GLY A 659      35.530  36.430  42.050  1.00  0.00           H
ATOM   1137  HA2 GLY A 659      34.200  36.010  40.940  1.00  0.00           H
ATOM   1138  C   GLY A 659      35.790  36.410  39.890  1.00  0.00           C
ATOM   1139  O   GLY A 659      35.040  37.060  39.220  1.00  0.00           O
ATOM   1140  N   GLN A 660      37.030  35.980  39.580  1.00  0.00           N
ATOM   1141  HN  GLN A 660      37.480  35.310  40.160  1.00  0.00           H
ATOM   1142  CA  GLN A 660      37.730  36.250  38.370  1.00  0.00           C
ATOM   1143  HA  GLN A 660      37.210  35.890  37.490  1.00  0.00           H
ATOM   1144  CB  GLN A 660      38.000  37.810  38.190  1.00  0.00           C
ATOM   1145  HB1 GLN A 660      38.570  38.150  39.080  1.00  0.00           H
ATOM   1146  HB2 GLN A 660      37.020  38.280  38.390  1.00  0.00           H
ATOM   1147  CG  GLN A 660      38.740  38.120  36.860  1.00  0.00           C
ATOM   1148  HG1 GLN A 660      39.770  37.700  36.890  1.00  0.00           H
ATOM   1149  HG2 GLN A 660      38.800  39.190  36.590  1.00  0.00           H
ATOM   1150  CD  GLN A 660      38.220  37.500  35.650  1.00  0.00           C
ATOM   1151  OE1 GLN A 660      38.890  36.740  34.980  1.00  0.00           O
ATOM   1152  NE2 GLN A 660      36.990  37.920  35.290  1.00  0.00           N
ATOM   1153 HE21 GLN A 660      36.610  37.600  34.430  1.00  0.00           H
ATOM   1154 HE22 GLN A 660      36.620  38.700  35.810  1.00  0.00           H
ATOM   1155  C   GLN A 660      39.140  35.560  38.460  1.00  0.00           C
ATOM   1156  O   GLN A 660      40.030  36.100  39.140  1.00  0.00           O
ATOM   1157  N   PRO A 661      39.330  34.480  37.710  1.00  0.00           N
ATOM   1158  CD  PRO A 661      38.280  33.740  37.000  1.00  0.00           C
ATOM   1159  HD1 PRO A 661      37.890  34.340  36.150  1.00  0.00           H
ATOM   1160  HD2 PRO A 661      37.420  33.500  37.660  1.00  0.00           H
ATOM   1161  CA  PRO A 661      40.380  33.510  37.990  1.00  0.00           C
ATOM   1162  HA  PRO A 661      40.080  32.930  38.850  1.00  0.00           H
ATOM   1163  CB  PRO A 661      40.430  32.620  36.780  1.00  0.00           C
ATOM   1164  HB1 PRO A 661      40.870  31.650  37.060  1.00  0.00           H
ATOM   1165  HB2 PRO A 661      40.820  33.170  35.900  1.00  0.00           H
ATOM   1166  CG  PRO A 661      38.890  32.440  36.570  1.00  0.00           C
ATOM   1167  HG1 PRO A 661      38.600  32.150  35.540  1.00  0.00           H
ATOM   1168  HG2 PRO A 661      38.540  31.640  37.270  1.00  0.00           H
ATOM   1169  C   PRO A 661      41.790  33.890  38.400  1.00  0.00           C
ATOM   1170  O   PRO A 661      42.290  33.300  39.330  1.00  0.00           O
ATOM   1171  N   LEU A 662      42.440  34.770  37.580  1.00  0.00           N
ATOM   1172  HN  LEU A 662      41.860  35.160  36.880  1.00  0.00           H
ATOM   1173  CA  LEU A 662      43.860  34.980  37.640  1.00  0.00           C
ATOM   1174  HA  LEU A 662      44.320  34.190  38.220  1.00  0.00           H
ATOM   1175  CB  LEU A 662      44.540  34.870  36.280  1.00  0.00           C
ATOM   1176  HB1 LEU A 662      45.630  35.070  36.250  1.00  0.00           H
ATOM   1177  HB2 LEU A 662      44.130  35.710  35.690  1.00  0.00           H
ATOM   1178  CG  LEU A 662      44.410  33.460  35.690  1.00  0.00           C
ATOM   1179  HG  LEU A 662      43.320  33.280  35.520  1.00  0.00           H
ATOM   1180  CD1 LEU A 662      44.980  33.340  34.250  1.00  0.00           C
ATOM   1181 HD11 LEU A 662      44.460  34.080  33.600  1.00  0.00           H
ATOM   1182 HD12 LEU A 662      44.820  32.340  33.810  1.00  0.00           H
ATOM   1183 HD13 LEU A 662      46.080  33.540  34.180  1.00  0.00           H
ATOM   1184  CD2 LEU A 662      45.000  32.400  36.630  1.00  0.00           C
ATOM   1185 HD21 LEU A 662      46.070  32.520  36.920  1.00  0.00           H
ATOM   1186 HD22 LEU A 662      44.890  31.460  36.050  1.00  0.00           H
ATOM   1187 HD23 LEU A 662      44.370  32.350  37.540  1.00  0.00           H
ATOM   1188  C   LEU A 662      44.220  36.230  38.460  1.00  0.00           C
ATOM   1189  O   LEU A 662      45.330  36.540  38.680  1.00  0.00           O
ATOM   1190  N   THR A 663      43.230  36.900  39.120  1.00  0.00           N
ATOM   1191  HN  THR A 663      42.300  36.520  39.090  1.00  0.00           H
ATOM   1192  CA  THR A 663      43.420  38.090  39.930  1.00  0.00           C
ATOM   1193  HA  THR A 663      44.240  38.710  39.620  1.00  0.00           H
ATOM   1194  CB  THR A 663      42.220  39.000  39.840  1.00  0.00           C
ATOM   1195  HB  THR A 663      42.440  39.960  40.380  1.00  0.00           H
ATOM   1196  OG1 THR A 663      40.990  38.500  40.260  1.00  0.00           O
ATOM   1197  HG1 THR A 663      40.830  37.740  39.690  1.00  0.00           H
ATOM   1198  CG2 THR A 663      41.930  39.340  38.370  1.00  0.00           C
ATOM   1199 HG21 THR A 663      42.680  39.980  37.870  1.00  0.00           H
ATOM   1200 HG22 THR A 663      41.020  39.970  38.300  1.00  0.00           H
ATOM   1201 HG23 THR A 663      41.680  38.480  37.710  1.00  0.00           H
ATOM   1202  C   THR A 663      43.660  37.530  41.310  1.00  0.00           C
ATOM   1203  O   THR A 663      43.060  36.530  41.720  1.00  0.00           O
ATOM   1204  N   ILE A 664      44.650  38.120  42.040  1.00  0.00           N
ATOM   1205  HN  ILE A 664      45.010  38.990  41.710  1.00  0.00           H
ATOM   1206  CA  ILE A 664      45.010  37.730  43.380  1.00  0.00           C
ATOM   1207  HA  ILE A 664      44.340  36.930  43.640  1.00  0.00           H
ATOM   1208  CB  ILE A 664      46.490  37.230  43.390  1.00  0.00           C
ATOM   1209  HB  ILE A 664      47.070  38.040  42.910  1.00  0.00           H
ATOM   1210  CG2 ILE A 664      47.110  37.100  44.820  1.00  0.00           C
ATOM   1211 HG21 ILE A 664      48.130  36.690  44.700  1.00  0.00           H
ATOM   1212 HG22 ILE A 664      46.460  36.400  45.400  1.00  0.00           H
ATOM   1213 HG23 ILE A 664      47.210  38.010  45.430  1.00  0.00           H
ATOM   1214  CG1 ILE A 664      46.720  35.950  42.590  1.00  0.00           C
ATOM   1215 HG11 ILE A 664      47.820  35.800  42.560  1.00  0.00           H
ATOM   1216 HG12 ILE A 664      46.510  36.190  41.520  1.00  0.00           H
ATOM   1217  CD  ILE A 664      45.900  34.790  43.010  1.00  0.00           C
ATOM   1218  HD1 ILE A 664      44.840  35.020  42.830  1.00  0.00           H
ATOM   1219  HD2 ILE A 664      45.950  34.570  44.090  1.00  0.00           H
ATOM   1220  HD3 ILE A 664      46.200  33.940  42.350  1.00  0.00           H
ATOM   1221  C   ILE A 664      44.800  39.010  44.270  1.00  0.00           C
ATOM   1222  O   ILE A 664      45.030  40.190  43.890  1.00  0.00           O
ATOM   1223  N   LEU A 665      44.290  38.720  45.520  1.00  0.00           N
ATOM   1224  HN  LEU A 665      44.240  37.770  45.850  1.00  0.00           H
ATOM   1225  CA  LEU A 665      43.860  39.750  46.450  1.00  0.00           C
ATOM   1226  HA  LEU A 665      43.390  40.540  45.870  1.00  0.00           H
ATOM   1227  CB  LEU A 665      42.830  39.210  47.520  1.00  0.00           C
ATOM   1228  HB1 LEU A 665      42.510  39.920  48.300  1.00  0.00           H
ATOM   1229  HB2 LEU A 665      43.340  38.370  48.060  1.00  0.00           H
ATOM   1230  CG  LEU A 665      41.650  38.440  46.970  1.00  0.00           C
ATOM   1231  HG  LEU A 665      41.900  37.510  46.420  1.00  0.00           H
ATOM   1232  CD1 LEU A 665      40.750  38.040  48.150  1.00  0.00           C
ATOM   1233 HD11 LEU A 665      41.280  37.170  48.590  1.00  0.00           H
ATOM   1234 HD12 LEU A 665      39.720  37.700  47.920  1.00  0.00           H
ATOM   1235 HD13 LEU A 665      40.670  38.880  48.860  1.00  0.00           H
ATOM   1236  CD2 LEU A 665      40.870  39.300  45.950  1.00  0.00           C
ATOM   1237 HD21 LEU A 665      40.860  40.350  46.300  1.00  0.00           H
ATOM   1238 HD22 LEU A 665      39.810  38.980  45.850  1.00  0.00           H
ATOM   1239 HD23 LEU A 665      41.250  39.220  44.910  1.00  0.00           H
ATOM   1240  C   LEU A 665      45.010  40.290  47.230  1.00  0.00           C
ATOM   1241  O   LEU A 665      46.020  39.680  47.670  1.00  0.00           O
ATOM   1242  N   GLY A 666      44.940  41.640  47.420  1.00  0.00           N
ATOM   1243  HN  GLY A 666      44.110  42.140  47.170  1.00  0.00           H
ATOM   1244  CA  GLY A 666      45.900  42.450  48.130  1.00  0.00           C
ATOM   1245  HA1 GLY A 666      46.410  43.110  47.440  1.00  0.00           H
ATOM   1246  HA2 GLY A 666      46.490  41.810  48.760  1.00  0.00           H
ATOM   1247  C   GLY A 666      45.230  43.370  49.110  1.00  0.00           C
ATOM   1248  O   GLY A 666      44.040  43.370  49.270  1.00  0.00           O
ATOM   1249  N   SER A 667      46.050  44.240  49.800  1.00  0.00           N
ATOM   1250  HN  SER A 667      47.040  44.220  49.820  1.00  0.00           H
ATOM   1251  CA  SER A 667      45.510  45.180  50.780  1.00  0.00           C
ATOM   1252  HA  SER A 667      44.500  45.030  51.110  1.00  0.00           H
ATOM   1253  CB  SER A 667      46.330  45.110  52.070  1.00  0.00           C
ATOM   1254  HB1 SER A 667      46.110  44.300  52.790  1.00  0.00           H
ATOM   1255  HB2 SER A 667      46.010  45.940  52.730  1.00  0.00           H
ATOM   1256  OG  SER A 667      47.760  45.130  51.780  1.00  0.00           O
ATOM   1257  HG1 SER A 667      48.030  44.250  51.510  1.00  0.00           H
ATOM   1258  C   SER A 667      45.650  46.610  50.300  1.00  0.00           C
ATOM   1259  O   SER A 667      46.690  47.170  50.070  1.00  0.00           O
ATOM   1260  N   THR A 668      44.510  47.320  50.130  1.00  0.00           N
ATOM   1261  HN  THR A 668      43.640  46.940  50.430  1.00  0.00           H
ATOM   1262  CA  THR A 668      44.440  48.620  49.490  1.00  0.00           C
ATOM   1263  HA  THR A 668      45.080  48.370  48.660  1.00  0.00           H
ATOM   1264  CB  THR A 668      43.090  49.180  48.910  1.00  0.00           C
ATOM   1265  HB  THR A 668      43.360  49.720  47.970  1.00  0.00           H
ATOM   1266  OG1 THR A 668      42.410  50.150  49.590  1.00  0.00           O
ATOM   1267  HG1 THR A 668      41.640  50.320  49.040  1.00  0.00           H
ATOM   1268  CG2 THR A 668      42.150  47.960  48.640  1.00  0.00           C
ATOM   1269 HG21 THR A 668      42.210  47.240  49.470  1.00  0.00           H
ATOM   1270 HG22 THR A 668      42.580  47.440  47.750  1.00  0.00           H
ATOM   1271 HG23 THR A 668      41.140  48.190  48.210  1.00  0.00           H
ATOM   1272  C   THR A 668      45.190  49.650  50.380  1.00  0.00           C
ATOM   1273  O   THR A 668      45.160  49.650  51.610  1.00  0.00           O
ATOM   1274  N   GLY A 669      45.980  50.580  49.690  1.00  0.00           N
ATOM   1275  HN  GLY A 669      46.120  50.480  48.720  1.00  0.00           H
ATOM   1276  CA  GLY A 669      46.570  51.750  50.280  1.00  0.00           C
ATOM   1277  HA1 GLY A 669      47.230  52.340  49.660  1.00  0.00           H
ATOM   1278  HA2 GLY A 669      47.100  51.460  51.170  1.00  0.00           H
ATOM   1279  C   GLY A 669      45.560  52.740  50.880  1.00  0.00           C
ATOM   1280  O   GLY A 669      45.700  52.910  52.070  1.00  0.00           O
ATOM   1281  N   PRO A 670      44.540  53.270  50.220  1.00  0.00           N
ATOM   1282  CD  PRO A 670      44.490  53.260  48.780  1.00  0.00           C
ATOM   1283  HD1 PRO A 670      44.260  52.230  48.420  1.00  0.00           H
ATOM   1284  HD2 PRO A 670      45.460  53.610  48.370  1.00  0.00           H
ATOM   1285  CA  PRO A 670      43.390  53.930  50.890  1.00  0.00           C
ATOM   1286  HA  PRO A 670      43.770  54.840  51.300  1.00  0.00           H
ATOM   1287  CB  PRO A 670      42.430  54.210  49.750  1.00  0.00           C
ATOM   1288  HB1 PRO A 670      41.890  55.170  49.890  1.00  0.00           H
ATOM   1289  HB2 PRO A 670      41.670  53.410  49.640  1.00  0.00           H
ATOM   1290  CG  PRO A 670      43.320  54.250  48.440  1.00  0.00           C
ATOM   1291  HG1 PRO A 670      42.840  53.940  47.480  1.00  0.00           H
ATOM   1292  HG2 PRO A 670      43.730  55.280  48.370  1.00  0.00           H
ATOM   1293  C   PRO A 670      42.760  53.200  52.080  1.00  0.00           C
ATOM   1294  O   PRO A 670      42.690  53.860  53.130  1.00  0.00           O
ATOM   1295  N   VAL A 671      42.470  51.820  52.020  1.00  0.00           N
ATOM   1296  HN  VAL A 671      42.660  51.280  51.200  1.00  0.00           H
ATOM   1297  CA  VAL A 671      41.950  51.140  53.260  1.00  0.00           C
ATOM   1298  HA  VAL A 671      41.190  51.820  53.600  1.00  0.00           H
ATOM   1299  CB  VAL A 671      41.560  49.670  52.990  1.00  0.00           C
ATOM   1300  HB  VAL A 671      42.400  49.080  52.550  1.00  0.00           H
ATOM   1301  CG1 VAL A 671      41.300  48.890  54.300  1.00  0.00           C
ATOM   1302 HG11 VAL A 671      40.870  47.890  54.100  1.00  0.00           H
ATOM   1303 HG12 VAL A 671      40.470  49.370  54.860  1.00  0.00           H
ATOM   1304 HG13 VAL A 671      42.200  48.810  54.950  1.00  0.00           H
ATOM   1305  CG2 VAL A 671      40.270  49.590  52.110  1.00  0.00           C
ATOM   1306 HG21 VAL A 671      40.420  49.790  51.040  1.00  0.00           H
ATOM   1307 HG22 VAL A 671      39.510  50.300  52.500  1.00  0.00           H
ATOM   1308 HG23 VAL A 671      40.010  48.510  52.080  1.00  0.00           H
ATOM   1309  C   VAL A 671      42.960  51.240  54.440  1.00  0.00           C
ATOM   1310  O   VAL A 671      42.510  51.470  55.600  1.00  0.00           O
ATOM   1311  N   LEU A 672      44.250  51.050  54.230  1.00  0.00           N
ATOM   1312  HN  LEU A 672      44.560  50.610  53.390  1.00  0.00           H
ATOM   1313  CA  LEU A 672      45.270  51.210  55.300  1.00  0.00           C
ATOM   1314  HA  LEU A 672      45.050  50.460  56.050  1.00  0.00           H
ATOM   1315  CB  LEU A 672      46.700  50.850  54.840  1.00  0.00           C
ATOM   1316  HB1 LEU A 672      46.900  51.360  53.870  1.00  0.00           H
ATOM   1317  HB2 LEU A 672      46.720  49.750  54.700  1.00  0.00           H
ATOM   1318  CG  LEU A 672      47.900  51.230  55.750  1.00  0.00           C
ATOM   1319  HG  LEU A 672      47.930  52.330  55.900  1.00  0.00           H
ATOM   1320  CD1 LEU A 672      47.690  50.360  57.000  1.00  0.00           C
ATOM   1321 HD11 LEU A 672      46.610  50.340  57.250  1.00  0.00           H
ATOM   1322 HD12 LEU A 672      48.350  50.890  57.720  1.00  0.00           H
ATOM   1323 HD13 LEU A 672      47.950  49.280  56.940  1.00  0.00           H
ATOM   1324  CD2 LEU A 672      49.270  50.980  55.000  1.00  0.00           C
ATOM   1325 HD21 LEU A 672      49.370  51.690  54.150  1.00  0.00           H
ATOM   1326 HD22 LEU A 672      49.520  49.950  54.670  1.00  0.00           H
ATOM   1327 HD23 LEU A 672      50.040  51.280  55.740  1.00  0.00           H
ATOM   1328  C   LEU A 672      45.170  52.590  55.920  1.00  0.00           C
ATOM   1329  O   LEU A 672      45.320  52.730  57.140  1.00  0.00           O
ATOM   1330  N   VAL A 673      45.090  53.700  55.150  1.00  0.00           N
ATOM   1331  HN  VAL A 673      45.040  53.670  54.160  1.00  0.00           H
ATOM   1332  CA  VAL A 673      44.820  54.990  55.760  1.00  0.00           C
ATOM   1333  HA  VAL A 673      45.630  55.210  56.430  1.00  0.00           H
ATOM   1334  CB  VAL A 673      44.810  56.120  54.690  1.00  0.00           C
ATOM   1335  HB  VAL A 673      44.000  56.040  53.940  1.00  0.00           H
ATOM   1336  CG1 VAL A 673      44.620  57.410  55.410  1.00  0.00           C
ATOM   1337 HG11 VAL A 673      44.760  58.270  54.730  1.00  0.00           H
ATOM   1338 HG12 VAL A 673      45.400  57.530  56.190  1.00  0.00           H
ATOM   1339 HG13 VAL A 673      43.640  57.540  55.910  1.00  0.00           H
ATOM   1340  CG2 VAL A 673      46.110  56.200  53.890  1.00  0.00           C
ATOM   1341 HG21 VAL A 673      46.950  56.230  54.600  1.00  0.00           H
ATOM   1342 HG22 VAL A 673      46.110  57.160  53.320  1.00  0.00           H
ATOM   1343 HG23 VAL A 673      46.270  55.330  53.220  1.00  0.00           H
ATOM   1344  C   VAL A 673      43.610  55.080  56.580  1.00  0.00           C
ATOM   1345  O   VAL A 673      43.660  55.610  57.680  1.00  0.00           O
ATOM   1346  N   PHE A 674      42.480  54.390  56.110  1.00  0.00           N
ATOM   1347  HN  PHE A 674      42.640  53.960  55.230  1.00  0.00           H
ATOM   1348  CA  PHE A 674      41.170  54.530  56.540  1.00  0.00           C
ATOM   1349  HA  PHE A 674      40.930  55.580  56.550  1.00  0.00           H
ATOM   1350  CB  PHE A 674      40.150  53.730  55.540  1.00  0.00           C
ATOM   1351  HB1 PHE A 674      40.410  52.650  55.440  1.00  0.00           H
ATOM   1352  HB2 PHE A 674      40.150  54.340  54.610  1.00  0.00           H
ATOM   1353  CG  PHE A 674      38.700  53.800  56.130  1.00  0.00           C
ATOM   1354  CD1 PHE A 674      38.060  52.680  56.750  1.00  0.00           C
ATOM   1355  HD1 PHE A 674      38.610  51.790  57.020  1.00  0.00           H
ATOM   1356  CE1 PHE A 674      36.780  52.800  57.270  1.00  0.00           C
ATOM   1357  HE1 PHE A 674      36.370  51.870  57.630  1.00  0.00           H
ATOM   1358  CZ  PHE A 674      36.050  54.000  57.040  1.00  0.00           C
ATOM   1359  HZ  PHE A 674      35.020  54.020  57.380  1.00  0.00           H
ATOM   1360  CD2 PHE A 674      37.960  55.000  55.990  1.00  0.00           C
ATOM   1361  HD2 PHE A 674      38.500  55.830  55.580  1.00  0.00           H
ATOM   1362  CE2 PHE A 674      36.590  55.040  56.380  1.00  0.00           C
ATOM   1363  HE2 PHE A 674      36.050  55.970  56.230  1.00  0.00           H
ATOM   1364  C   PHE A 674      41.040  53.990  58.010  1.00  0.00           C
ATOM   1365  O   PHE A 674      40.540  54.560  58.930  1.00  0.00           O
ATOM   1366  N   GLU A 675      41.610  52.800  58.170  1.00  0.00           N
ATOM   1367  HN  GLU A 675      42.120  52.550  57.360  1.00  0.00           H
ATOM   1368  CA  GLU A 675      41.830  52.090  59.440  1.00  0.00           C
ATOM   1369  HA  GLU A 675      40.830  51.840  59.780  1.00  0.00           H
ATOM   1370  CB  GLU A 675      42.440  50.700  59.220  1.00  0.00           C
ATOM   1371  HB1 GLU A 675      42.320  50.170  60.190  1.00  0.00           H
ATOM   1372  HB2 GLU A 675      43.480  50.910  58.920  1.00  0.00           H
ATOM   1373  CG  GLU A 675      41.690  49.770  58.210  1.00  0.00           C
ATOM   1374  HG1 GLU A 675      42.530  49.250  57.700  1.00  0.00           H
ATOM   1375  HG2 GLU A 675      41.210  50.450  57.470  1.00  0.00           H
ATOM   1376  CD  GLU A 675      40.750  48.810  58.800  1.00  0.00           C
ATOM   1377  OE1 GLU A 675      40.760  47.610  58.480  1.00  0.00           O
ATOM   1378  OE2 GLU A 675      39.920  49.200  59.700  1.00  0.00           O
ATOM   1379  C   GLU A 675      42.550  52.840  60.560  1.00  0.00           C
ATOM   1380  O   GLU A 675      42.050  52.830  61.700  1.00  0.00           O
ATOM   1381  N   LYS A 676      43.610  53.550  60.130  1.00  0.00           N
ATOM   1382  HN  LYS A 676      43.870  53.550  59.160  1.00  0.00           H
ATOM   1383  CA  LYS A 676      44.170  54.590  61.000  1.00  0.00           C
ATOM   1384  HA  LYS A 676      44.470  54.100  61.910  1.00  0.00           H
ATOM   1385  CB  LYS A 676      45.500  55.150  60.360  1.00  0.00           C
ATOM   1386  HB1 LYS A 676      45.400  55.780  59.450  1.00  0.00           H
ATOM   1387  HB2 LYS A 676      46.080  54.250  60.090  1.00  0.00           H
ATOM   1388  CG  LYS A 676      46.280  56.050  61.270  1.00  0.00           C
ATOM   1389  HG1 LYS A 676      46.170  55.570  62.270  1.00  0.00           H
ATOM   1390  HG2 LYS A 676      45.800  57.050  61.360  1.00  0.00           H
ATOM   1391  CD  LYS A 676      47.780  56.310  60.990  1.00  0.00           C
ATOM   1392  HD1 LYS A 676      47.990  56.870  60.050  1.00  0.00           H
ATOM   1393  HD2 LYS A 676      48.340  55.360  60.930  1.00  0.00           H
ATOM   1394  CE  LYS A 676      48.460  57.110  62.120  1.00  0.00           C
ATOM   1395  HE1 LYS A 676      48.610  56.440  63.000  1.00  0.00           H
ATOM   1396  HE2 LYS A 676      47.740  57.900  62.440  1.00  0.00           H
ATOM   1397  NZ  LYS A 676      49.700  57.730  61.770  1.00  0.00           N
ATOM   1398  HZ1 LYS A 676      50.380  57.140  61.260  1.00  0.00           H
ATOM   1399  HZ2 LYS A 676      50.260  58.060  62.580  1.00  0.00           H
ATOM   1400  HZ3 LYS A 676      49.540  58.570  61.170  1.00  0.00           H
ATOM   1401  C   LYS A 676      43.340  55.740  61.410  1.00  0.00           C
ATOM   1402  O   LYS A 676      43.270  56.060  62.590  1.00  0.00           O
ATOM   1403  N   ILE A 677      42.550  56.380  60.500  1.00  0.00           N
ATOM   1404  HN  ILE A 677      42.520  56.160  59.530  1.00  0.00           H
ATOM   1405  CA  ILE A 677      41.580  57.450  60.870  1.00  0.00           C
ATOM   1406  HA  ILE A 677      42.090  58.160  61.500  1.00  0.00           H
ATOM   1407  CB  ILE A 677      41.060  58.180  59.650  1.00  0.00           C
ATOM   1408  HB  ILE A 677      40.640  57.480  58.900  1.00  0.00           H
ATOM   1409  CG2 ILE A 677      40.130  59.350  60.090  1.00  0.00           C
ATOM   1410 HG21 ILE A 677      40.600  60.030  60.830  1.00  0.00           H
ATOM   1411 HG22 ILE A 677      39.230  58.960  60.620  1.00  0.00           H
ATOM   1412 HG23 ILE A 677      39.860  60.040  59.260  1.00  0.00           H
ATOM   1413  CG1 ILE A 677      42.250  58.810  58.680  1.00  0.00           C
ATOM   1414 HG11 ILE A 677      43.010  58.010  58.570  1.00  0.00           H
ATOM   1415 HG12 ILE A 677      42.740  59.680  59.170  1.00  0.00           H
ATOM   1416  CD  ILE A 677      41.590  59.090  57.330  1.00  0.00           C
ATOM   1417  HD1 ILE A 677      40.930  59.970  57.510  1.00  0.00           H
ATOM   1418  HD2 ILE A 677      40.980  58.230  56.980  1.00  0.00           H
ATOM   1419  HD3 ILE A 677      42.280  59.400  56.520  1.00  0.00           H
ATOM   1420  C   ILE A 677      40.480  56.870  61.710  1.00  0.00           C
ATOM   1421  O   ILE A 677      40.020  57.460  62.670  1.00  0.00           O
ATOM   1422  N   LEU A 678      39.960  55.720  61.320  1.00  0.00           N
ATOM   1423  HN  LEU A 678      40.340  55.180  60.570  1.00  0.00           H
ATOM   1424  CA  LEU A 678      38.830  55.170  61.940  1.00  0.00           C
ATOM   1425  HA  LEU A 678      38.040  55.910  61.970  1.00  0.00           H
ATOM   1426  CB  LEU A 678      38.250  53.950  61.150  1.00  0.00           C
ATOM   1427  HB1 LEU A 678      38.970  53.120  60.900  1.00  0.00           H
ATOM   1428  HB2 LEU A 678      37.860  54.280  60.160  1.00  0.00           H
ATOM   1429  CG  LEU A 678      37.080  53.260  61.900  1.00  0.00           C
ATOM   1430  HG  LEU A 678      37.580  53.030  62.860  1.00  0.00           H
ATOM   1431  CD1 LEU A 678      35.820  54.090  62.030  1.00  0.00           C
ATOM   1432 HD11 LEU A 678      35.090  53.510  62.640  1.00  0.00           H
ATOM   1433 HD12 LEU A 678      35.290  54.270  61.060  1.00  0.00           H
ATOM   1434 HD13 LEU A 678      35.900  55.140  62.400  1.00  0.00           H
ATOM   1435  CD2 LEU A 678      36.820  51.950  61.170  1.00  0.00           C
ATOM   1436 HD21 LEU A 678      36.310  52.050  60.180  1.00  0.00           H
ATOM   1437 HD22 LEU A 678      36.120  51.310  61.730  1.00  0.00           H
ATOM   1438 HD23 LEU A 678      37.740  51.410  60.880  1.00  0.00           H
ATOM   1439  C   LEU A 678      39.080  54.890  63.400  1.00  0.00           C
ATOM   1440  O   LEU A 678      38.250  55.160  64.250  1.00  0.00           O
ATOM   1441  N   TYR A 679      40.300  54.350  63.700  1.00  0.00           N
ATOM   1442  HN  TYR A 679      40.750  53.900  62.920  1.00  0.00           H
ATOM   1443  CA  TYR A 679      40.820  54.220  65.040  1.00  0.00           C
ATOM   1444  HA  TYR A 679      39.970  53.670  65.430  1.00  0.00           H
ATOM   1445  CB  TYR A 679      42.140  53.370  65.080  1.00  0.00           C
ATOM   1446  HB1 TYR A 679      42.900  53.820  64.400  1.00  0.00           H
ATOM   1447  HB2 TYR A 679      41.830  52.390  64.670  1.00  0.00           H
ATOM   1448  CG  TYR A 679      42.700  53.160  66.520  1.00  0.00           C
ATOM   1449  CD1 TYR A 679      41.920  52.440  67.490  1.00  0.00           C
ATOM   1450  HD1 TYR A 679      40.930  52.120  67.190  1.00  0.00           H
ATOM   1451  CE1 TYR A 679      42.530  52.140  68.750  1.00  0.00           C
ATOM   1452  HE1 TYR A 679      42.100  51.510  69.500  1.00  0.00           H
ATOM   1453  CZ  TYR A 679      43.790  52.590  69.100  1.00  0.00           C
ATOM   1454  OH  TYR A 679      44.320  52.200  70.330  1.00  0.00           O
ATOM   1455  HH  TYR A 679      44.960  52.870  70.570  1.00  0.00           H
ATOM   1456  CD2 TYR A 679      43.880  53.750  66.930  1.00  0.00           C
ATOM   1457  HD2 TYR A 679      44.510  54.280  66.230  1.00  0.00           H
ATOM   1458  CE2 TYR A 679      44.450  53.430  68.190  1.00  0.00           C
ATOM   1459  HE2 TYR A 679      45.410  53.850  68.460  1.00  0.00           H
ATOM   1460  C   TYR A 679      40.860  55.600  65.700  1.00  0.00           C
ATOM   1461  O   TYR A 679      40.140  55.860  66.660  1.00  0.00           O
ATOM   1462  N   LYS A 680      41.510  56.570  65.080  1.00  0.00           N
ATOM   1463  HN  LYS A 680      42.080  56.470  64.270  1.00  0.00           H
ATOM   1464  CA  LYS A 680      41.670  57.860  65.680  1.00  0.00           C
ATOM   1465  HA  LYS A 680      42.250  57.770  66.590  1.00  0.00           H
ATOM   1466  CB  LYS A 680      42.690  58.680  64.810  1.00  0.00           C
ATOM   1467  HB1 LYS A 680      42.290  58.690  63.770  1.00  0.00           H
ATOM   1468  HB2 LYS A 680      43.580  58.020  64.750  1.00  0.00           H
ATOM   1469  CG  LYS A 680      43.170  60.130  65.330  1.00  0.00           C
ATOM   1470  HG1 LYS A 680      42.350  60.880  65.410  1.00  0.00           H
ATOM   1471  HG2 LYS A 680      43.930  60.390  64.560  1.00  0.00           H
ATOM   1472  CD  LYS A 680      43.970  60.100  66.680  1.00  0.00           C
ATOM   1473  HD1 LYS A 680      44.760  59.320  66.610  1.00  0.00           H
ATOM   1474  HD2 LYS A 680      43.250  59.800  67.470  1.00  0.00           H
ATOM   1475  CE  LYS A 680      44.530  61.470  67.110  1.00  0.00           C
ATOM   1476  HE1 LYS A 680      45.180  61.850  66.290  1.00  0.00           H
ATOM   1477  HE2 LYS A 680      45.070  61.390  68.070  1.00  0.00           H
ATOM   1478  NZ  LYS A 680      43.440  62.500  67.440  1.00  0.00           N
ATOM   1479  HZ1 LYS A 680      43.850  63.070  68.210  1.00  0.00           H
ATOM   1480  HZ2 LYS A 680      42.540  62.140  67.820  1.00  0.00           H
ATOM   1481  HZ3 LYS A 680      43.210  63.110  66.630  1.00  0.00           H
ATOM   1482  C   LYS A 680      40.410  58.600  66.060  1.00  0.00           C
ATOM   1483  O   LYS A 680      40.220  59.090  67.140  1.00  0.00           O
ATOM   1484  N   PHE A 681      39.400  58.740  65.130  1.00  0.00           N
ATOM   1485  HN  PHE A 681      39.440  58.340  64.220  1.00  0.00           H
ATOM   1486  CA  PHE A 681      38.170  59.410  65.300  1.00  0.00           C
ATOM   1487  HA  PHE A 681      38.470  60.360  65.700  1.00  0.00           H
ATOM   1488  CB  PHE A 681      37.360  59.490  63.960  1.00  0.00           C
ATOM   1489  HB1 PHE A 681      36.310  59.470  64.320  1.00  0.00           H
ATOM   1490  HB2 PHE A 681      37.520  58.600  63.320  1.00  0.00           H
ATOM   1491  CG  PHE A 681      37.550  60.750  63.150  1.00  0.00           C
ATOM   1492  CD1 PHE A 681      38.770  61.370  63.070  1.00  0.00           C
ATOM   1493  HD1 PHE A 681      39.580  60.980  63.680  1.00  0.00           H
ATOM   1494  CE1 PHE A 681      39.050  62.420  62.190  1.00  0.00           C
ATOM   1495  HE1 PHE A 681      40.070  62.770  62.180  1.00  0.00           H
ATOM   1496  CZ  PHE A 681      38.030  62.940  61.420  1.00  0.00           C
ATOM   1497  HZ  PHE A 681      38.200  63.850  60.870  1.00  0.00           H
ATOM   1498  CD2 PHE A 681      36.560  61.260  62.360  1.00  0.00           C
ATOM   1499  HD2 PHE A 681      35.570  60.840  62.460  1.00  0.00           H
ATOM   1500  CE2 PHE A 681      36.710  62.400  61.580  1.00  0.00           C
ATOM   1501  HE2 PHE A 681      35.900  62.870  61.040  1.00  0.00           H
ATOM   1502  C   PHE A 681      37.270  58.760  66.360  1.00  0.00           C
ATOM   1503  O   PHE A 681      36.800  59.420  67.310  1.00  0.00           O
ATOM   1504  N   CYS A 682      37.160  57.390  66.350  1.00  0.00           N
ATOM   1505  HN  CYS A 682      37.560  56.810  65.650  1.00  0.00           H
ATOM   1506  CA  CYS A 682      36.490  56.740  67.420  1.00  0.00           C
ATOM   1507  HA  CYS A 682      35.530  57.220  67.400  1.00  0.00           H
ATOM   1508  CB  CYS A 682      36.340  55.240  67.100  1.00  0.00           C
ATOM   1509  HB1 CYS A 682      35.800  54.790  67.950  1.00  0.00           H
ATOM   1510  HB2 CYS A 682      37.280  54.640  67.010  1.00  0.00           H
ATOM   1511  SG  CYS A 682      35.370  54.880  65.610  1.00  0.00           S
ATOM   1512  HG1 CYS A 682      36.370  55.140  64.780  1.00  0.00           H
ATOM   1513  C   CYS A 682      37.190  56.970  68.770  1.00  0.00           C
ATOM   1514  O   CYS A 682      36.440  57.250  69.760  1.00  0.00           O
ATOM   1515  N   ARG A 683      38.490  56.830  68.900  1.00  0.00           N
ATOM   1516  HN  ARG A 683      39.000  56.370  68.190  1.00  0.00           H
ATOM   1517  CA  ARG A 683      39.120  57.210  70.150  1.00  0.00           C
ATOM   1518  HA  ARG A 683      38.670  56.650  70.970  1.00  0.00           H
ATOM   1519  CB  ARG A 683      40.650  56.890  70.050  1.00  0.00           C
ATOM   1520  HB1 ARG A 683      41.200  57.270  70.940  1.00  0.00           H
ATOM   1521  HB2 ARG A 683      41.040  57.530  69.230  1.00  0.00           H
ATOM   1522  CG  ARG A 683      40.960  55.450  69.810  1.00  0.00           C
ATOM   1523  HG1 ARG A 683      41.990  55.270  69.440  1.00  0.00           H
ATOM   1524  HG2 ARG A 683      40.270  55.050  69.030  1.00  0.00           H
ATOM   1525  CD  ARG A 683      40.780  54.490  70.940  1.00  0.00           C
ATOM   1526  HD1 ARG A 683      40.720  53.440  70.580  1.00  0.00           H
ATOM   1527  HD2 ARG A 683      39.850  54.830  71.450  1.00  0.00           H
ATOM   1528  NE  ARG A 683      41.950  54.500  71.870  1.00  0.00           N
ATOM   1529  HE  ARG A 683      42.340  55.420  71.940  1.00  0.00           H
ATOM   1530  CZ  ARG A 683      42.250  53.640  72.850  1.00  0.00           C
ATOM   1531  NH1 ARG A 683      43.020  54.100  73.800  1.00  0.00           N
ATOM   1532 HH11 ARG A 683      43.440  53.430  74.420  1.00  0.00           H
ATOM   1533 HH12 ARG A 683      43.500  54.960  73.670  1.00  0.00           H
ATOM   1534  NH2 ARG A 683      41.740  52.440  72.890  1.00  0.00           N
ATOM   1535 HH21 ARG A 683      41.040  52.310  72.180  1.00  0.00           H
ATOM   1536 HH22 ARG A 683      41.750  51.940  73.760  1.00  0.00           H
ATOM   1537  C   ARG A 683      39.050  58.670  70.630  1.00  0.00           C
ATOM   1538  O   ARG A 683      39.010  58.910  71.850  1.00  0.00           O
ATOM   1539  N   ASP A 684      39.090  59.640  69.680  1.00  0.00           N
ATOM   1540  HN  ASP A 684      39.290  59.420  68.730  1.00  0.00           H
ATOM   1541  CA  ASP A 684      38.770  61.060  69.820  1.00  0.00           C
ATOM   1542  HA  ASP A 684      39.390  61.450  70.610  1.00  0.00           H
ATOM   1543  CB  ASP A 684      38.920  61.920  68.580  1.00  0.00           C
ATOM   1544  HB1 ASP A 684      38.430  62.900  68.730  1.00  0.00           H
ATOM   1545  HB2 ASP A 684      38.370  61.390  67.780  1.00  0.00           H
ATOM   1546  CG  ASP A 684      40.300  62.200  68.210  1.00  0.00           C
ATOM   1547  OD1 ASP A 684      41.190  61.880  69.030  1.00  0.00           O
ATOM   1548  OD2 ASP A 684      40.620  62.800  67.130  1.00  0.00           O
ATOM   1549  C   ASP A 684      37.350  61.390  70.320  1.00  0.00           C
ATOM   1550  O   ASP A 684      37.100  62.000  71.410  1.00  0.00           O
ATOM   1551  N   TYR A 685      36.300  61.040  69.510  1.00  0.00           N
ATOM   1552  HN  TYR A 685      36.630  60.640  68.670  1.00  0.00           H
ATOM   1553  CA  TYR A 685      34.980  61.550  69.580  1.00  0.00           C
ATOM   1554  HA  TYR A 685      34.960  62.520  70.050  1.00  0.00           H
ATOM   1555  CB  TYR A 685      34.300  61.670  68.210  1.00  0.00           C
ATOM   1556  HB1 TYR A 685      33.270  62.100  68.260  1.00  0.00           H
ATOM   1557  HB2 TYR A 685      34.400  60.720  67.660  1.00  0.00           H
ATOM   1558  CG  TYR A 685      35.070  62.790  67.480  1.00  0.00           C
ATOM   1559  CD1 TYR A 685      34.950  64.140  67.860  1.00  0.00           C
ATOM   1560  HD1 TYR A 685      34.300  64.440  68.660  1.00  0.00           H
ATOM   1561  CE1 TYR A 685      35.610  65.090  67.050  1.00  0.00           C
ATOM   1562  HE1 TYR A 685      35.390  66.130  67.260  1.00  0.00           H
ATOM   1563  CZ  TYR A 685      36.370  64.780  65.940  1.00  0.00           C
ATOM   1564  OH  TYR A 685      36.870  65.670  64.970  1.00  0.00           O
ATOM   1565  HH  TYR A 685      36.600  66.570  65.170  1.00  0.00           H
ATOM   1566  CD2 TYR A 685      35.810  62.490  66.290  1.00  0.00           C
ATOM   1567  HD2 TYR A 685      35.830  61.460  65.940  1.00  0.00           H
ATOM   1568  CE2 TYR A 685      36.570  63.460  65.520  1.00  0.00           C
ATOM   1569  HE2 TYR A 685      37.100  63.220  64.620  1.00  0.00           H
ATOM   1570  C   TYR A 685      34.150  60.610  70.440  1.00  0.00           C
ATOM   1571  O   TYR A 685      32.980  60.750  70.740  1.00  0.00           O
ATOM   1572  N   GLN A 686      34.910  59.570  70.940  1.00  0.00           N
ATOM   1573  HN  GLN A 686      35.810  59.380  70.550  1.00  0.00           H
ATOM   1574  CA  GLN A 686      34.480  58.740  72.030  1.00  0.00           C
ATOM   1575  HA  GLN A 686      35.350  58.320  72.510  1.00  0.00           H
ATOM   1576  CB  GLN A 686      33.930  59.460  73.300  1.00  0.00           C
ATOM   1577  HB1 GLN A 686      33.840  58.720  74.110  1.00  0.00           H
ATOM   1578  HB2 GLN A 686      32.910  59.820  73.070  1.00  0.00           H
ATOM   1579  CG  GLN A 686      34.780  60.620  73.900  1.00  0.00           C
ATOM   1580  HG1 GLN A 686      34.150  61.270  74.540  1.00  0.00           H
ATOM   1581  HG2 GLN A 686      35.240  61.280  73.120  1.00  0.00           H
ATOM   1582  CD  GLN A 686      36.000  59.990  74.570  1.00  0.00           C
ATOM   1583  OE1 GLN A 686      35.940  59.360  75.620  1.00  0.00           O
ATOM   1584  NE2 GLN A 686      37.170  60.080  73.850  1.00  0.00           N
ATOM   1585 HE21 GLN A 686      38.030  59.730  74.210  1.00  0.00           H
ATOM   1586 HE22 GLN A 686      37.090  60.540  72.960  1.00  0.00           H
ATOM   1587  C   GLN A 686      33.620  57.520  71.680  1.00  0.00           C
ATOM   1588  O   GLN A 686      32.640  57.130  72.310  1.00  0.00           O
ATOM   1589  N   LEU A 687      33.830  56.980  70.510  1.00  0.00           N
ATOM   1590  HN  LEU A 687      34.600  57.160  69.910  1.00  0.00           H
ATOM   1591  CA  LEU A 687      32.820  56.110  69.850  1.00  0.00           C
ATOM   1592  HA  LEU A 687      31.890  56.240  70.380  1.00  0.00           H
ATOM   1593  CB  LEU A 687      32.580  56.340  68.350  1.00  0.00           C
ATOM   1594  HB1 LEU A 687      31.640  56.000  67.890  1.00  0.00           H
ATOM   1595  HB2 LEU A 687      33.420  55.890  67.780  1.00  0.00           H
ATOM   1596  CG  LEU A 687      32.650  57.810  67.910  1.00  0.00           C
ATOM   1597  HG  LEU A 687      33.650  58.180  68.210  1.00  0.00           H
ATOM   1598  CD1 LEU A 687      32.600  58.010  66.410  1.00  0.00           C
ATOM   1599 HD11 LEU A 687      32.630  59.070  66.070  1.00  0.00           H
ATOM   1600 HD12 LEU A 687      31.570  57.640  66.170  1.00  0.00           H
ATOM   1601 HD13 LEU A 687      33.390  57.420  65.890  1.00  0.00           H
ATOM   1602  CD2 LEU A 687      31.520  58.780  68.540  1.00  0.00           C
ATOM   1603 HD21 LEU A 687      31.780  58.760  69.620  1.00  0.00           H
ATOM   1604 HD22 LEU A 687      30.490  58.400  68.420  1.00  0.00           H
ATOM   1605 HD23 LEU A 687      31.670  59.820  68.160  1.00  0.00           H
ATOM   1606  C   LEU A 687      33.200  54.600  70.230  1.00  0.00           C
ATOM   1607  O   LEU A 687      34.280  54.320  70.750  1.00  0.00           O
ATOM   1608  N   SER A 688      32.300  53.650  70.000  1.00  0.00           N
ATOM   1609  HN  SER A 688      31.370  53.800  69.680  1.00  0.00           H
ATOM   1610  CA  SER A 688      32.580  52.250  70.290  1.00  0.00           C
ATOM   1611  HA  SER A 688      33.180  52.200  71.180  1.00  0.00           H
ATOM   1612  CB  SER A 688      31.330  51.390  70.530  1.00  0.00           C
ATOM   1613  HB1 SER A 688      31.670  50.360  70.770  1.00  0.00           H
ATOM   1614  HB2 SER A 688      30.710  51.330  69.610  1.00  0.00           H
ATOM   1615  OG  SER A 688      30.540  51.760  71.600  1.00  0.00           O
ATOM   1616  HG1 SER A 688      29.640  51.800  71.270  1.00  0.00           H
ATOM   1617  C   SER A 688      33.380  51.600  69.200  1.00  0.00           C
ATOM   1618  O   SER A 688      32.770  51.100  68.310  1.00  0.00           O
ATOM   1619  N   TYR A 689      34.720  51.720  69.200  1.00  0.00           N
ATOM   1620  HN  TYR A 689      35.210  51.990  70.030  1.00  0.00           H
ATOM   1621  CA  TYR A 689      35.630  51.470  68.130  1.00  0.00           C
ATOM   1622  HA  TYR A 689      35.420  52.280  67.440  1.00  0.00           H
ATOM   1623  CB  TYR A 689      37.120  51.660  68.450  1.00  0.00           C
ATOM   1624  HB1 TYR A 689      37.360  51.080  69.370  1.00  0.00           H
ATOM   1625  HB2 TYR A 689      37.310  52.720  68.710  1.00  0.00           H
ATOM   1626  CG  TYR A 689      38.090  51.130  67.330  1.00  0.00           C
ATOM   1627  CD1 TYR A 689      39.110  50.140  67.730  1.00  0.00           C
ATOM   1628  HD1 TYR A 689      39.240  49.720  68.720  1.00  0.00           H
ATOM   1629  CE1 TYR A 689      39.880  49.540  66.670  1.00  0.00           C
ATOM   1630  HE1 TYR A 689      40.520  48.710  66.930  1.00  0.00           H
ATOM   1631  CZ  TYR A 689      39.840  50.130  65.410  1.00  0.00           C
ATOM   1632  OH  TYR A 689      40.740  49.750  64.370  1.00  0.00           O
ATOM   1633  HH  TYR A 689      40.610  50.290  63.580  1.00  0.00           H
ATOM   1634  CD2 TYR A 689      38.090  51.620  66.010  1.00  0.00           C
ATOM   1635  HD2 TYR A 689      37.570  52.520  65.750  1.00  0.00           H
ATOM   1636  CE2 TYR A 689      39.050  51.220  65.070  1.00  0.00           C
ATOM   1637  HE2 TYR A 689      38.970  51.710  64.100  1.00  0.00           H
ATOM   1638  C   TYR A 689      35.310  50.270  67.190  1.00  0.00           C
ATOM   1639  O   TYR A 689      35.050  50.390  66.020  1.00  0.00           O
ATOM   1640  N   LEU A 690      35.420  49.030  67.710  1.00  0.00           N
ATOM   1641  HN  LEU A 690      35.640  48.920  68.670  1.00  0.00           H
ATOM   1642  CA  LEU A 690      35.430  47.860  66.940  1.00  0.00           C
ATOM   1643  HA  LEU A 690      36.070  47.940  66.070  1.00  0.00           H
ATOM   1644  CB  LEU A 690      35.970  46.640  67.830  1.00  0.00           C
ATOM   1645  HB1 LEU A 690      35.350  46.420  68.720  1.00  0.00           H
ATOM   1646  HB2 LEU A 690      36.980  46.930  68.210  1.00  0.00           H
ATOM   1647  CG  LEU A 690      36.080  45.260  67.190  1.00  0.00           C
ATOM   1648  HG  LEU A 690      35.060  45.160  66.790  1.00  0.00           H
ATOM   1649  CD1 LEU A 690      37.050  45.260  66.030  1.00  0.00           C
ATOM   1650 HD11 LEU A 690      36.900  44.240  65.590  1.00  0.00           H
ATOM   1651 HD12 LEU A 690      38.060  45.430  66.450  1.00  0.00           H
ATOM   1652 HD13 LEU A 690      36.730  45.920  65.200  1.00  0.00           H
ATOM   1653  CD2 LEU A 690      36.350  44.170  68.250  1.00  0.00           C
ATOM   1654 HD21 LEU A 690      35.650  44.240  69.100  1.00  0.00           H
ATOM   1655 HD22 LEU A 690      37.340  44.280  68.740  1.00  0.00           H
ATOM   1656 HD23 LEU A 690      36.310  43.190  67.730  1.00  0.00           H
ATOM   1657  C   LEU A 690      34.030  47.450  66.490  1.00  0.00           C
ATOM   1658  O   LEU A 690      33.840  46.940  65.400  1.00  0.00           O
ATOM   1659  N   SER A 691      33.020  47.740  67.360  1.00  0.00           N
ATOM   1660  HN  SER A 691      33.170  48.100  68.270  1.00  0.00           H
ATOM   1661  CA  SER A 691      31.610  47.650  67.060  1.00  0.00           C
ATOM   1662  HA  SER A 691      31.380  46.670  66.700  1.00  0.00           H
ATOM   1663  CB  SER A 691      30.720  47.950  68.360  1.00  0.00           C
ATOM   1664  HB1 SER A 691      29.670  48.070  68.050  1.00  0.00           H
ATOM   1665  HB2 SER A 691      31.130  48.800  68.950  1.00  0.00           H
ATOM   1666  OG  SER A 691      30.980  46.830  69.210  1.00  0.00           O
ATOM   1667  HG1 SER A 691      31.450  47.100  70.000  1.00  0.00           H
ATOM   1668  C   SER A 691      31.140  48.600  65.910  1.00  0.00           C
ATOM   1669  O   SER A 691      30.410  48.200  65.030  1.00  0.00           O
ATOM   1670  N   LEU A 692      31.700  49.860  65.910  1.00  0.00           N
ATOM   1671  HN  LEU A 692      32.160  50.160  66.740  1.00  0.00           H
ATOM   1672  CA  LEU A 692      31.410  50.860  64.890  1.00  0.00           C
ATOM   1673  HA  LEU A 692      30.340  50.730  64.800  1.00  0.00           H
ATOM   1674  CB  LEU A 692      31.730  52.250  65.380  1.00  0.00           C
ATOM   1675  HB1 LEU A 692      32.840  52.290  65.480  1.00  0.00           H
ATOM   1676  HB2 LEU A 692      31.250  52.360  66.380  1.00  0.00           H
ATOM   1677  CG  LEU A 692      31.370  53.440  64.410  1.00  0.00           C
ATOM   1678  HG  LEU A 692      32.040  53.550  63.530  1.00  0.00           H
ATOM   1679  CD1 LEU A 692      29.890  53.460  63.850  1.00  0.00           C
ATOM   1680 HD11 LEU A 692      29.180  53.420  64.710  1.00  0.00           H
ATOM   1681 HD12 LEU A 692      29.770  52.620  63.140  1.00  0.00           H
ATOM   1682 HD13 LEU A 692      29.770  54.490  63.450  1.00  0.00           H
ATOM   1683  CD2 LEU A 692      31.550  54.710  65.160  1.00  0.00           C
ATOM   1684 HD21 LEU A 692      30.550  55.160  65.390  1.00  0.00           H
ATOM   1685 HD22 LEU A 692      31.980  55.490  64.510  1.00  0.00           H
ATOM   1686 HD23 LEU A 692      32.200  54.580  66.050  1.00  0.00           H
ATOM   1687  C   LEU A 692      32.080  50.510  63.580  1.00  0.00           C
ATOM   1688  O   LEU A 692      31.560  50.720  62.510  1.00  0.00           O
ATOM   1689  N   ARG A 693      33.310  49.920  63.650  1.00  0.00           N
ATOM   1690  HN  ARG A 693      33.690  49.690  64.540  1.00  0.00           H
ATOM   1691  CA  ARG A 693      34.050  49.310  62.590  1.00  0.00           C
ATOM   1692  HA  ARG A 693      34.160  50.010  61.770  1.00  0.00           H
ATOM   1693  CB  ARG A 693      35.550  48.820  62.960  1.00  0.00           C
ATOM   1694  HB1 ARG A 693      35.430  47.930  63.610  1.00  0.00           H
ATOM   1695  HB2 ARG A 693      35.990  49.650  63.530  1.00  0.00           H
ATOM   1696  CG  ARG A 693      36.430  48.400  61.740  1.00  0.00           C
ATOM   1697  HG1 ARG A 693      36.710  49.290  61.140  1.00  0.00           H
ATOM   1698  HG2 ARG A 693      35.900  47.640  61.140  1.00  0.00           H
ATOM   1699  CD  ARG A 693      37.770  47.770  62.330  1.00  0.00           C
ATOM   1700  HD1 ARG A 693      37.500  47.090  63.170  1.00  0.00           H
ATOM   1701  HD2 ARG A 693      38.330  48.570  62.890  1.00  0.00           H
ATOM   1702  NE  ARG A 693      38.650  47.230  61.320  1.00  0.00           N
ATOM   1703  HE  ARG A 693      39.170  47.880  60.750  1.00  0.00           H
ATOM   1704  CZ  ARG A 693      38.640  45.970  60.840  1.00  0.00           C
ATOM   1705  NH1 ARG A 693      37.770  45.010  61.150  1.00  0.00           N
ATOM   1706 HH11 ARG A 693      37.040  45.290  61.780  1.00  0.00           H
ATOM   1707 HH12 ARG A 693      37.750  44.120  60.700  1.00  0.00           H
ATOM   1708  NH2 ARG A 693      39.600  45.640  60.070  1.00  0.00           N
ATOM   1709 HH21 ARG A 693      39.430  44.810  59.540  1.00  0.00           H
ATOM   1710 HH22 ARG A 693      40.180  46.320  59.640  1.00  0.00           H
ATOM   1711  C   ARG A 693      33.250  48.140  62.010  1.00  0.00           C
ATOM   1712  O   ARG A 693      33.090  48.080  60.740  1.00  0.00           O
ATOM   1713  N   THR A 694      32.700  47.260  62.820  1.00  0.00           N
ATOM   1714  HN  THR A 694      32.850  47.250  63.800  1.00  0.00           H
ATOM   1715  CA  THR A 694      31.930  46.090  62.270  1.00  0.00           C
ATOM   1716  HA  THR A 694      32.520  45.650  61.490  1.00  0.00           H
ATOM   1717  CB  THR A 694      31.840  44.990  63.330  1.00  0.00           C
ATOM   1718  HB  THR A 694      31.770  45.510  64.310  1.00  0.00           H
ATOM   1719  OG1 THR A 694      33.030  44.230  63.390  1.00  0.00           O
ATOM   1720  HG1 THR A 694      32.900  43.400  62.930  1.00  0.00           H
ATOM   1721  CG2 THR A 694      30.770  43.960  63.030  1.00  0.00           C
ATOM   1722 HG21 THR A 694      30.900  43.460  62.040  1.00  0.00           H
ATOM   1723 HG22 THR A 694      29.800  44.500  63.060  1.00  0.00           H
ATOM   1724 HG23 THR A 694      30.740  43.210  63.850  1.00  0.00           H
ATOM   1725  C   THR A 694      30.640  46.440  61.580  1.00  0.00           C
ATOM   1726  O   THR A 694      30.240  45.850  60.550  1.00  0.00           O
ATOM   1727  N   SER A 695      29.980  47.470  62.130  1.00  0.00           N
ATOM   1728  HN  SER A 695      30.240  47.950  62.970  1.00  0.00           H
ATOM   1729  CA  SER A 695      28.820  48.080  61.500  1.00  0.00           C
ATOM   1730  HA  SER A 695      28.250  47.180  61.300  1.00  0.00           H
ATOM   1731  CB  SER A 695      27.970  49.020  62.470  1.00  0.00           C
ATOM   1732  HB1 SER A 695      28.430  50.020  62.590  1.00  0.00           H
ATOM   1733  HB2 SER A 695      28.120  48.410  63.390  1.00  0.00           H
ATOM   1734  OG  SER A 695      26.600  49.070  62.200  1.00  0.00           O
ATOM   1735  HG1 SER A 695      26.230  48.250  62.540  1.00  0.00           H
ATOM   1736  C   SER A 695      29.170  48.830  60.190  1.00  0.00           C
ATOM   1737  O   SER A 695      28.470  48.670  59.180  1.00  0.00           O
ATOM   1738  N   ILE A 696      30.310  49.590  60.100  1.00  0.00           N
ATOM   1739  HN  ILE A 696      30.940  49.710  60.850  1.00  0.00           H
ATOM   1740  CA  ILE A 696      30.770  50.210  58.850  1.00  0.00           C
ATOM   1741  HA  ILE A 696      30.020  50.950  58.580  1.00  0.00           H
ATOM   1742  CB  ILE A 696      32.010  51.060  59.210  1.00  0.00           C
ATOM   1743  HB  ILE A 696      32.680  50.410  59.830  1.00  0.00           H
ATOM   1744  CG2 ILE A 696      32.860  51.310  57.980  1.00  0.00           C
ATOM   1745 HG21 ILE A 696      33.630  52.070  58.240  1.00  0.00           H
ATOM   1746 HG22 ILE A 696      32.340  51.840  57.160  1.00  0.00           H
ATOM   1747 HG23 ILE A 696      33.370  50.380  57.650  1.00  0.00           H
ATOM   1748  CG1 ILE A 696      31.600  52.410  59.960  1.00  0.00           C
ATOM   1749 HG11 ILE A 696      30.880  52.020  60.710  1.00  0.00           H
ATOM   1750 HG12 ILE A 696      31.060  53.090  59.270  1.00  0.00           H
ATOM   1751  CD  ILE A 696      32.700  53.220  60.680  1.00  0.00           C
ATOM   1752  HD1 ILE A 696      33.260  52.580  61.380  1.00  0.00           H
ATOM   1753  HD2 ILE A 696      32.260  53.970  61.370  1.00  0.00           H
ATOM   1754  HD3 ILE A 696      33.410  53.640  59.930  1.00  0.00           H
ATOM   1755  C   ILE A 696      30.980  49.170  57.780  1.00  0.00           C
ATOM   1756  O   ILE A 696      30.610  49.200  56.620  1.00  0.00           O
ATOM   1757  N   GLY A 697      31.640  48.090  58.230  1.00  0.00           N
ATOM   1758  HN  GLY A 697      31.710  48.000  59.210  1.00  0.00           H
ATOM   1759  CA  GLY A 697      31.820  46.810  57.480  1.00  0.00           C
ATOM   1760  HA1 GLY A 697      32.140  46.150  58.260  1.00  0.00           H
ATOM   1761  HA2 GLY A 697      32.610  46.800  56.760  1.00  0.00           H
ATOM   1762  C   GLY A 697      30.560  46.220  56.970  1.00  0.00           C
ATOM   1763  O   GLY A 697      30.430  46.100  55.750  1.00  0.00           O
ATOM   1764  N   LEU A 698      29.590  45.880  57.910  1.00  0.00           N
ATOM   1765  HN  LEU A 698      29.820  45.690  58.860  1.00  0.00           H
ATOM   1766  CA  LEU A 698      28.400  45.190  57.500  1.00  0.00           C
ATOM   1767  HA  LEU A 698      28.660  44.260  57.020  1.00  0.00           H
ATOM   1768  CB  LEU A 698      27.580  44.940  58.780  1.00  0.00           C
ATOM   1769  HB1 LEU A 698      26.490  44.790  58.580  1.00  0.00           H
ATOM   1770  HB2 LEU A 698      27.680  45.800  59.490  1.00  0.00           H
ATOM   1771  CG  LEU A 698      28.020  43.710  59.600  1.00  0.00           C
ATOM   1772  HG  LEU A 698      29.090  43.730  59.920  1.00  0.00           H
ATOM   1773  CD1 LEU A 698      27.250  43.700  60.900  1.00  0.00           C
ATOM   1774 HD11 LEU A 698      27.440  44.620  61.490  1.00  0.00           H
ATOM   1775 HD12 LEU A 698      27.390  42.830  61.590  1.00  0.00           H
ATOM   1776 HD13 LEU A 698      26.170  43.820  60.720  1.00  0.00           H
ATOM   1777  CD2 LEU A 698      27.870  42.410  58.820  1.00  0.00           C
ATOM   1778 HD21 LEU A 698      26.880  42.350  58.310  1.00  0.00           H
ATOM   1779 HD22 LEU A 698      27.890  41.580  59.550  1.00  0.00           H
ATOM   1780 HD23 LEU A 698      28.610  42.210  58.020  1.00  0.00           H
ATOM   1781  C   LEU A 698      27.580  46.050  56.570  1.00  0.00           C
ATOM   1782  O   LEU A 698      26.990  45.530  55.630  1.00  0.00           O
ATOM   1783  N   TRP A 699      27.510  47.330  56.800  1.00  0.00           N
ATOM   1784  HN  TRP A 699      27.890  47.600  57.680  1.00  0.00           H
ATOM   1785  CA  TRP A 699      26.910  48.250  55.830  1.00  0.00           C
ATOM   1786  HA  TRP A 699      25.900  47.970  55.570  1.00  0.00           H
ATOM   1787  CB  TRP A 699      27.000  49.670  56.380  1.00  0.00           C
ATOM   1788  HB1 TRP A 699      27.040  50.420  55.550  1.00  0.00           H
ATOM   1789  HB2 TRP A 699      27.920  49.910  56.960  1.00  0.00           H
ATOM   1790  CG  TRP A 699      25.860  50.070  57.320  1.00  0.00           C
ATOM   1791  CD1 TRP A 699      25.910  50.530  58.580  1.00  0.00           C
ATOM   1792  HD1 TRP A 699      26.800  50.550  59.200  1.00  0.00           H
ATOM   1793  NE1 TRP A 699      24.680  50.990  58.970  1.00  0.00           N
ATOM   1794  HE1 TRP A 699      24.420  51.610  59.680  1.00  0.00           H
ATOM   1795  CE2 TRP A 699      23.820  50.880  57.890  1.00  0.00           C
ATOM   1796  CD2 TRP A 699      24.510  50.290  56.820  1.00  0.00           C
ATOM   1797  CE3 TRP A 699      23.850  50.060  55.580  1.00  0.00           C
ATOM   1798  HE3 TRP A 699      24.390  49.660  54.740  1.00  0.00           H
ATOM   1799  CZ3 TRP A 699      22.520  50.430  55.440  1.00  0.00           C
ATOM   1800  HZ3 TRP A 699      21.970  50.330  54.520  1.00  0.00           H
ATOM   1801  CZ2 TRP A 699      22.470  51.220  57.770  1.00  0.00           C
ATOM   1802  HZ2 TRP A 699      21.940  51.540  58.650  1.00  0.00           H
ATOM   1803  CH2 TRP A 699      21.850  50.950  56.550  1.00  0.00           C
ATOM   1804  HH2 TRP A 699      20.780  51.060  56.490  1.00  0.00           H
ATOM   1805  C   TRP A 699      27.580  48.280  54.490  1.00  0.00           C
ATOM   1806  O   TRP A 699      26.920  48.270  53.390  1.00  0.00           O
ATOM   1807  N   THR A 700      28.960  48.250  54.440  1.00  0.00           N
ATOM   1808  HN  THR A 700      29.420  48.310  55.310  1.00  0.00           H
ATOM   1809  CA  THR A 700      29.850  48.170  53.240  1.00  0.00           C
ATOM   1810  HA  THR A 700      29.580  49.010  52.610  1.00  0.00           H
ATOM   1811  CB  THR A 700      31.370  48.260  53.470  1.00  0.00           C
ATOM   1812  HB  THR A 700      31.730  47.480  54.170  1.00  0.00           H
ATOM   1813  OG1 THR A 700      31.790  49.490  54.120  1.00  0.00           O
ATOM   1814  HG1 THR A 700      31.480  49.620  55.020  1.00  0.00           H
ATOM   1815  CG2 THR A 700      32.220  48.020  52.230  1.00  0.00           C
ATOM   1816 HG21 THR A 700      32.220  46.940  52.000  1.00  0.00           H
ATOM   1817 HG22 THR A 700      33.320  48.190  52.370  1.00  0.00           H
ATOM   1818 HG23 THR A 700      31.950  48.630  51.340  1.00  0.00           H
ATOM   1819  C   THR A 700      29.520  46.880  52.430  1.00  0.00           C
ATOM   1820  O   THR A 700      29.280  46.910  51.270  1.00  0.00           O
ATOM   1821  N   SER A 701      29.480  45.780  53.110  1.00  0.00           N
ATOM   1822  HN  SER A 701      29.780  45.880  54.050  1.00  0.00           H
ATOM   1823  CA  SER A 701      29.070  44.500  52.660  1.00  0.00           C
ATOM   1824  HA  SER A 701      29.790  44.170  51.930  1.00  0.00           H
ATOM   1825  CB  SER A 701      29.060  43.340  53.730  1.00  0.00           C
ATOM   1826  HB1 SER A 701      28.320  43.570  54.520  1.00  0.00           H
ATOM   1827  HB2 SER A 701      30.090  43.300  54.160  1.00  0.00           H
ATOM   1828  OG  SER A 701      28.730  42.080  53.240  1.00  0.00           O
ATOM   1829  HG1 SER A 701      29.350  41.720  52.600  1.00  0.00           H
ATOM   1830  C   SER A 701      27.640  44.490  52.010  1.00  0.00           C
ATOM   1831  O   SER A 701      27.510  43.960  50.910  1.00  0.00           O
ATOM   1832  N   PHE A 702      26.630  45.110  52.600  1.00  0.00           N
ATOM   1833  HN  PHE A 702      26.660  45.590  53.470  1.00  0.00           H
ATOM   1834  CA  PHE A 702      25.330  45.330  51.960  1.00  0.00           C
ATOM   1835  HA  PHE A 702      24.930  44.360  51.730  1.00  0.00           H
ATOM   1836  CB  PHE A 702      24.360  46.060  52.940  1.00  0.00           C
ATOM   1837  HB1 PHE A 702      24.810  47.050  53.160  1.00  0.00           H
ATOM   1838  HB2 PHE A 702      24.380  45.410  53.840  1.00  0.00           H
ATOM   1839  CG  PHE A 702      22.940  46.190  52.380  1.00  0.00           C
ATOM   1840  CD1 PHE A 702      22.710  47.370  51.690  1.00  0.00           C
ATOM   1841  HD1 PHE A 702      23.450  48.130  51.840  1.00  0.00           H
ATOM   1842  CE1 PHE A 702      21.500  47.620  51.040  1.00  0.00           C
ATOM   1843  HE1 PHE A 702      21.410  48.450  50.340  1.00  0.00           H
ATOM   1844  CZ  PHE A 702      20.500  46.590  51.040  1.00  0.00           C
ATOM   1845  HZ  PHE A 702      19.610  46.840  50.480  1.00  0.00           H
ATOM   1846  CD2 PHE A 702      22.000  45.210  52.380  1.00  0.00           C
ATOM   1847  HD2 PHE A 702      22.150  44.290  52.920  1.00  0.00           H
ATOM   1848  CE2 PHE A 702      20.760  45.410  51.730  1.00  0.00           C
ATOM   1849  HE2 PHE A 702      20.000  44.640  51.600  1.00  0.00           H
ATOM   1850  C   PHE A 702      25.390  46.100  50.630  1.00  0.00           C
ATOM   1851  O   PHE A 702      25.000  45.590  49.570  1.00  0.00           O
ATOM   1852  N   LEU A 703      25.960  47.290  50.630  1.00  0.00           N
ATOM   1853  HN  LEU A 703      26.260  47.670  51.510  1.00  0.00           H
ATOM   1854  CA  LEU A 703      26.110  48.120  49.490  1.00  0.00           C
ATOM   1855  HA  LEU A 703      25.100  48.230  49.100  1.00  0.00           H
ATOM   1856  CB  LEU A 703      26.670  49.530  49.840  1.00  0.00           C
ATOM   1857  HB1 LEU A 703      26.840  50.130  48.920  1.00  0.00           H
ATOM   1858  HB2 LEU A 703      27.710  49.320  50.150  1.00  0.00           H
ATOM   1859  CG  LEU A 703      25.780  50.500  50.760  1.00  0.00           C
ATOM   1860  HG  LEU A 703      25.470  50.040  51.730  1.00  0.00           H
ATOM   1861  CD1 LEU A 703      26.720  51.680  51.090  1.00  0.00           C
ATOM   1862 HD11 LEU A 703      26.590  52.340  50.220  1.00  0.00           H
ATOM   1863 HD12 LEU A 703      27.760  51.370  51.320  1.00  0.00           H
ATOM   1864 HD13 LEU A 703      26.300  52.220  51.970  1.00  0.00           H
ATOM   1865  CD2 LEU A 703      24.490  50.880  49.990  1.00  0.00           C
ATOM   1866 HD21 LEU A 703      23.930  49.960  49.690  1.00  0.00           H
ATOM   1867 HD22 LEU A 703      24.570  51.450  49.050  1.00  0.00           H
ATOM   1868 HD23 LEU A 703      23.840  51.400  50.740  1.00  0.00           H
ATOM   1869  C   LEU A 703      26.920  47.500  48.290  1.00  0.00           C
ATOM   1870  O   LEU A 703      26.560  47.780  47.120  1.00  0.00           O
ATOM   1871  N   CYS A 704      27.940  46.600  48.680  1.00  0.00           N
ATOM   1872  HN  CYS A 704      28.190  46.650  49.650  1.00  0.00           H
ATOM   1873  CA  CYS A 704      28.650  45.860  47.700  1.00  0.00           C
ATOM   1874  HA  CYS A 704      29.060  46.530  46.960  1.00  0.00           H
ATOM   1875  CB  CYS A 704      29.670  45.020  48.410  1.00  0.00           C
ATOM   1876  HB1 CYS A 704      30.140  44.320  47.690  1.00  0.00           H
ATOM   1877  HB2 CYS A 704      29.350  44.330  49.230  1.00  0.00           H
ATOM   1878  SG  CYS A 704      31.030  46.140  49.050  1.00  0.00           S
ATOM   1879  HG1 CYS A 704      30.200  46.920  49.720  1.00  0.00           H
ATOM   1880  C   CYS A 704      27.760  44.810  47.000  1.00  0.00           C
ATOM   1881  O   CYS A 704      27.880  44.640  45.840  1.00  0.00           O
ATOM   1882  N   ILE A 705      26.820  44.140  47.720  1.00  0.00           N
ATOM   1883  HN  ILE A 705      26.640  44.300  48.690  1.00  0.00           H
ATOM   1884  CA  ILE A 705      25.850  43.240  47.090  1.00  0.00           C
ATOM   1885  HA  ILE A 705      26.320  42.440  46.550  1.00  0.00           H
ATOM   1886  CB  ILE A 705      25.060  42.580  48.290  1.00  0.00           C
ATOM   1887  HB  ILE A 705      24.660  43.430  48.900  1.00  0.00           H
ATOM   1888  CG2 ILE A 705      23.780  41.850  47.800  1.00  0.00           C
ATOM   1889 HG21 ILE A 705      22.840  42.420  47.630  1.00  0.00           H
ATOM   1890 HG22 ILE A 705      23.460  41.120  48.590  1.00  0.00           H
ATOM   1891 HG23 ILE A 705      24.020  41.370  46.830  1.00  0.00           H
ATOM   1892  CG1 ILE A 705      26.070  41.620  49.010  1.00  0.00           C
ATOM   1893 HG11 ILE A 705      27.010  42.160  49.170  1.00  0.00           H
ATOM   1894 HG12 ILE A 705      26.250  40.750  48.340  1.00  0.00           H
ATOM   1895  CD  ILE A 705      25.670  41.080  50.390  1.00  0.00           C
ATOM   1896  HD1 ILE A 705      25.580  41.910  51.110  1.00  0.00           H
ATOM   1897  HD2 ILE A 705      26.440  40.370  50.750  1.00  0.00           H
ATOM   1898  HD3 ILE A 705      24.780  40.390  50.390  1.00  0.00           H
ATOM   1899  C   ILE A 705      24.910  44.060  46.190  1.00  0.00           C
ATOM   1900  O   ILE A 705      24.590  43.550  45.140  1.00  0.00           O
ATOM   1901  N   VAL A 706      24.370  45.260  46.570  1.00  0.00           N
ATOM   1902  HN  VAL A 706      24.560  45.570  47.500  1.00  0.00           H
ATOM   1903  CA  VAL A 706      23.440  46.110  45.840  1.00  0.00           C
ATOM   1904  HA  VAL A 706      22.710  45.370  45.550  1.00  0.00           H
ATOM   1905  CB  VAL A 706      22.830  47.230  46.710  1.00  0.00           C
ATOM   1906  HB  VAL A 706      23.630  47.860  47.150  1.00  0.00           H
ATOM   1907  CG1 VAL A 706      21.790  48.140  45.930  1.00  0.00           C
ATOM   1908 HG11 VAL A 706      21.340  48.820  46.680  1.00  0.00           H
ATOM   1909 HG12 VAL A 706      20.940  47.530  45.540  1.00  0.00           H
ATOM   1910 HG13 VAL A 706      22.310  48.720  45.130  1.00  0.00           H
ATOM   1911  CG2 VAL A 706      22.120  46.480  47.860  1.00  0.00           C
ATOM   1912 HG21 VAL A 706      21.630  45.540  47.520  1.00  0.00           H
ATOM   1913 HG22 VAL A 706      21.360  47.070  48.410  1.00  0.00           H
ATOM   1914 HG23 VAL A 706      22.760  46.120  48.690  1.00  0.00           H
ATOM   1915  C   VAL A 706      24.180  46.680  44.620  1.00  0.00           C
ATOM   1916  O   VAL A 706      23.540  46.840  43.590  1.00  0.00           O
ATOM   1917  N   LEU A 707      25.500  47.020  44.670  1.00  0.00           N
ATOM   1918  HN  LEU A 707      25.960  47.080  45.550  1.00  0.00           H
ATOM   1919  CA  LEU A 707      26.220  47.830  43.590  1.00  0.00           C
ATOM   1920  HA  LEU A 707      25.570  48.650  43.350  1.00  0.00           H
ATOM   1921  CB  LEU A 707      27.530  48.380  44.220  1.00  0.00           C
ATOM   1922  HB1 LEU A 707      28.100  47.660  44.840  1.00  0.00           H
ATOM   1923  HB2 LEU A 707      27.130  49.040  45.010  1.00  0.00           H
ATOM   1924  CG  LEU A 707      28.570  49.000  43.140  1.00  0.00           C
ATOM   1925  HG  LEU A 707      29.010  48.250  42.460  1.00  0.00           H
ATOM   1926  CD1 LEU A 707      27.980  50.070  42.180  1.00  0.00           C
ATOM   1927 HD11 LEU A 707      28.710  50.410  41.410  1.00  0.00           H
ATOM   1928 HD12 LEU A 707      27.670  51.020  42.660  1.00  0.00           H
ATOM   1929 HD13 LEU A 707      27.020  49.730  41.730  1.00  0.00           H
ATOM   1930  CD2 LEU A 707      29.670  49.610  43.970  1.00  0.00           C
ATOM   1931 HD21 LEU A 707      29.890  48.830  44.730  1.00  0.00           H
ATOM   1932 HD22 LEU A 707      29.320  50.570  44.420  1.00  0.00           H
ATOM   1933 HD23 LEU A 707      30.550  49.750  43.300  1.00  0.00           H
ATOM   1934  C   LEU A 707      26.380  47.010  42.380  1.00  0.00           C
ATOM   1935  O   LEU A 707      26.590  47.490  41.260  1.00  0.00           O
ATOM   1936  N   VAL A 708      26.290  45.670  42.530  1.00  0.00           N
ATOM   1937  HN  VAL A 708      26.190  45.160  43.360  1.00  0.00           H
ATOM   1938  CA  VAL A 708      26.480  44.840  41.390  1.00  0.00           C
ATOM   1939  HA  VAL A 708      27.160  45.400  40.750  1.00  0.00           H
ATOM   1940  CB  VAL A 708      27.200  43.570  41.660  1.00  0.00           C
ATOM   1941  HB  VAL A 708      27.130  43.000  40.700  1.00  0.00           H
ATOM   1942  CG1 VAL A 708      28.690  43.820  42.060  1.00  0.00           C
ATOM   1943 HG11 VAL A 708      29.160  42.830  42.210  1.00  0.00           H
ATOM   1944 HG12 VAL A 708      28.640  44.390  43.020  1.00  0.00           H
ATOM   1945 HG13 VAL A 708      29.130  44.290  41.150  1.00  0.00           H
ATOM   1946  CG2 VAL A 708      26.410  42.730  42.750  1.00  0.00           C
ATOM   1947 HG21 VAL A 708      26.540  43.220  43.740  1.00  0.00           H
ATOM   1948 HG22 VAL A 708      26.800  41.700  42.910  1.00  0.00           H
ATOM   1949 HG23 VAL A 708      25.330  42.600  42.490  1.00  0.00           H
ATOM   1950  C   VAL A 708      25.270  44.650  40.430  1.00  0.00           C
ATOM   1951  O   VAL A 708      25.360  44.050  39.360  1.00  0.00           O
ATOM   1952  N   ALA A 709      24.080  45.070  40.960  1.00  0.00           N
ATOM   1953  HN  ALA A 709      24.040  45.450  41.870  1.00  0.00           H
ATOM   1954  CA  ALA A 709      22.870  44.800  40.310  1.00  0.00           C
ATOM   1955  HA  ALA A 709      22.960  43.880  39.740  1.00  0.00           H
ATOM   1956  CB  ALA A 709      21.910  44.640  41.520  1.00  0.00           C
ATOM   1957  HB1 ALA A 709      20.830  44.450  41.390  1.00  0.00           H
ATOM   1958  HB2 ALA A 709      22.040  45.510  42.190  1.00  0.00           H
ATOM   1959  HB3 ALA A 709      22.230  43.680  41.970  1.00  0.00           H
ATOM   1960  C   ALA A 709      22.430  45.910  39.360  1.00  0.00           C
ATOM   1961  O   ALA A 709      21.340  45.900  38.820  1.00  0.00           O
ATOM   1962  N   THR A 710      23.330  46.890  39.250  1.00  0.00           N
ATOM   1963  HN  THR A 710      24.200  46.790  39.730  1.00  0.00           H
ATOM   1964  CA  THR A 710      23.140  48.210  38.670  1.00  0.00           C
ATOM   1965  HA  THR A 710      22.200  48.200  38.160  1.00  0.00           H
ATOM   1966  CB  THR A 710      22.700  49.270  39.680  1.00  0.00           C
ATOM   1967  HB  THR A 710      21.700  48.930  40.030  1.00  0.00           H
ATOM   1968  OG1 THR A 710      22.620  50.630  39.220  1.00  0.00           O
ATOM   1969  HG1 THR A 710      22.280  50.650  38.320  1.00  0.00           H
ATOM   1970  CG2 THR A 710      23.550  49.250  40.960  1.00  0.00           C
ATOM   1971 HG21 THR A 710      23.060  50.040  41.570  1.00  0.00           H
ATOM   1972 HG22 THR A 710      24.590  49.570  40.710  1.00  0.00           H
ATOM   1973 HG23 THR A 710      23.610  48.320  41.550  1.00  0.00           H
ATOM   1974  C   THR A 710      24.370  48.550  37.820  1.00  0.00           C
ATOM   1975  O   THR A 710      25.530  48.020  37.980  1.00  0.00           O
ATOM   1976  N   ASP A 711      24.200  49.460  36.810  1.00  0.00           N
ATOM   1977  HN  ASP A 711      23.300  49.850  36.610  1.00  0.00           H
ATOM   1978  CA  ASP A 711      25.280  49.980  36.080  1.00  0.00           C
ATOM   1979  HA  ASP A 711      26.060  49.230  35.960  1.00  0.00           H
ATOM   1980  CB  ASP A 711      24.880  50.270  34.590  1.00  0.00           C
ATOM   1981  HB1 ASP A 711      24.050  51.000  34.590  1.00  0.00           H
ATOM   1982  HB2 ASP A 711      24.410  49.400  34.080  1.00  0.00           H
ATOM   1983  CG  ASP A 711      26.070  50.700  33.760  1.00  0.00           C
ATOM   1984  OD1 ASP A 711      27.230  50.600  34.210  1.00  0.00           O
ATOM   1985  OD2 ASP A 711      25.840  51.120  32.630  1.00  0.00           O
ATOM   1986  C   ASP A 711      25.880  51.250  36.850  1.00  0.00           C
ATOM   1987  O   ASP A 711      25.270  52.300  36.920  1.00  0.00           O
ATOM   1988  N   ALA A 712      27.190  51.160  37.320  1.00  0.00           N
ATOM   1989  HN  ALA A 712      27.710  50.340  37.100  1.00  0.00           H
ATOM   1990  CA  ALA A 712      27.900  52.310  37.760  1.00  0.00           C
ATOM   1991  HA  ALA A 712      27.260  53.170  37.680  1.00  0.00           H
ATOM   1992  CB  ALA A 712      28.490  52.020  39.120  1.00  0.00           C
ATOM   1993  HB1 ALA A 712      29.190  52.830  39.400  1.00  0.00           H
ATOM   1994  HB2 ALA A 712      29.000  51.040  39.180  1.00  0.00           H
ATOM   1995  HB3 ALA A 712      27.620  51.900  39.800  1.00  0.00           H
ATOM   1996  C   ALA A 712      29.030  52.720  36.870  1.00  0.00           C
ATOM   1997  O   ALA A 712      29.920  53.530  37.190  1.00  0.00           O
ATOM   1998  N   SER A 713      29.140  52.210  35.610  1.00  0.00           N
ATOM   1999  HN  SER A 713      28.470  51.510  35.360  1.00  0.00           H
ATOM   2000  CA  SER A 713      30.160  52.360  34.670  1.00  0.00           C
ATOM   2001  HA  SER A 713      31.040  52.020  35.190  1.00  0.00           H
ATOM   2002  CB  SER A 713      30.140  51.510  33.400  1.00  0.00           C
ATOM   2003  HB1 SER A 713      30.340  50.480  33.770  1.00  0.00           H
ATOM   2004  HB2 SER A 713      30.970  51.820  32.740  1.00  0.00           H
ATOM   2005  OG  SER A 713      28.970  51.580  32.550  1.00  0.00           O
ATOM   2006  HG1 SER A 713      28.250  51.300  33.110  1.00  0.00           H
ATOM   2007  C   SER A 713      30.410  53.780  34.300  1.00  0.00           C
ATOM   2008  O   SER A 713      31.570  54.250  34.160  1.00  0.00           O
ATOM   2009  N   SER A 714      29.370  54.670  34.250  1.00  0.00           N
ATOM   2010  HN  SER A 714      28.410  54.480  34.420  1.00  0.00           H
ATOM   2011  CA  SER A 714      29.610  56.120  34.040  1.00  0.00           C
ATOM   2012  HA  SER A 714      30.180  56.100  33.130  1.00  0.00           H
ATOM   2013  CB  SER A 714      28.220  56.770  33.800  1.00  0.00           C
ATOM   2014  HB1 SER A 714      28.280  57.880  33.690  1.00  0.00           H
ATOM   2015  HB2 SER A 714      27.520  56.550  34.610  1.00  0.00           H
ATOM   2016  OG  SER A 714      27.440  56.220  32.720  1.00  0.00           O
ATOM   2017  HG1 SER A 714      27.890  56.580  31.960  1.00  0.00           H
ATOM   2018  C   SER A 714      30.390  56.890  35.060  1.00  0.00           C
ATOM   2019  O   SER A 714      31.040  57.950  34.800  1.00  0.00           O
ATOM   2020  N   LEU A 715      30.480  56.380  36.310  1.00  0.00           N
ATOM   2021  HN  LEU A 715      30.070  55.570  36.720  1.00  0.00           H
ATOM   2022  CA  LEU A 715      31.370  57.010  37.300  1.00  0.00           C
ATOM   2023  HA  LEU A 715      31.140  58.060  37.300  1.00  0.00           H
ATOM   2024  CB  LEU A 715      31.150  56.470  38.730  1.00  0.00           C
ATOM   2025  HB1 LEU A 715      31.420  55.400  38.850  1.00  0.00           H
ATOM   2026  HB2 LEU A 715      30.070  56.520  39.020  1.00  0.00           H
ATOM   2027  CG  LEU A 715      31.750  57.280  39.950  1.00  0.00           C
ATOM   2028  HG  LEU A 715      32.820  57.500  39.730  1.00  0.00           H
ATOM   2029  CD1 LEU A 715      31.110  58.670  40.150  1.00  0.00           C
ATOM   2030 HD11 LEU A 715      31.610  59.510  40.680  1.00  0.00           H
ATOM   2031 HD12 LEU A 715      30.110  58.640  40.640  1.00  0.00           H
ATOM   2032 HD13 LEU A 715      30.970  59.050  39.110  1.00  0.00           H
ATOM   2033  CD2 LEU A 715      31.760  56.400  41.270  1.00  0.00           C
ATOM   2034 HD21 LEU A 715      32.290  57.050  42.000  1.00  0.00           H
ATOM   2035 HD22 LEU A 715      32.350  55.460  41.160  1.00  0.00           H
ATOM   2036 HD23 LEU A 715      30.720  56.260  41.630  1.00  0.00           H
ATOM   2037  C   LEU A 715      32.780  56.860  36.910  1.00  0.00           C
ATOM   2038  O   LEU A 715      33.570  57.790  37.210  1.00  0.00           O
ATOM   2039  N   VAL A 716      33.160  55.710  36.260  1.00  0.00           N
ATOM   2040  HN  VAL A 716      32.590  54.920  36.100  1.00  0.00           H
ATOM   2041  CA  VAL A 716      34.550  55.480  35.760  1.00  0.00           C
ATOM   2042  HA  VAL A 716      35.220  55.530  36.600  1.00  0.00           H
ATOM   2043  CB  VAL A 716      34.650  54.060  35.220  1.00  0.00           C
ATOM   2044  HB  VAL A 716      33.990  53.850  34.360  1.00  0.00           H
ATOM   2045  CG1 VAL A 716      36.150  53.840  34.690  1.00  0.00           C
ATOM   2046 HG11 VAL A 716      36.910  54.170  35.430  1.00  0.00           H
ATOM   2047 HG12 VAL A 716      36.260  54.430  33.760  1.00  0.00           H
ATOM   2048 HG13 VAL A 716      36.400  52.770  34.480  1.00  0.00           H
ATOM   2049  CG2 VAL A 716      34.290  53.140  36.410  1.00  0.00           C
ATOM   2050 HG21 VAL A 716      33.270  53.220  36.860  1.00  0.00           H
ATOM   2051 HG22 VAL A 716      34.940  53.380  37.280  1.00  0.00           H
ATOM   2052 HG23 VAL A 716      34.260  52.070  36.110  1.00  0.00           H
ATOM   2053  C   VAL A 716      34.990  56.520  34.760  1.00  0.00           C
ATOM   2054  O   VAL A 716      36.070  57.080  34.690  1.00  0.00           O
ATOM   2055  N   CYS A 717      34.000  56.960  33.940  1.00  0.00           N
ATOM   2056  HN  CYS A 717      33.110  56.500  33.990  1.00  0.00           H
ATOM   2057  CA  CYS A 717      34.250  57.970  33.000  1.00  0.00           C
ATOM   2058  HA  CYS A 717      35.100  57.680  32.400  1.00  0.00           H
ATOM   2059  CB  CYS A 717      33.040  57.940  32.100  1.00  0.00           C
ATOM   2060  HB1 CYS A 717      33.200  58.680  31.280  1.00  0.00           H
ATOM   2061  HB2 CYS A 717      32.210  58.310  32.740  1.00  0.00           H
ATOM   2062  SG  CYS A 717      32.810  56.270  31.280  1.00  0.00           S
ATOM   2063  HG1 CYS A 717      32.220  56.700  30.170  1.00  0.00           H
ATOM   2064  C   CYS A 717      34.340  59.380  33.530  1.00  0.00           C
ATOM   2065  O   CYS A 717      35.050  60.190  32.980  1.00  0.00           O
ATOM   2066  N   TYR A 718      33.710  59.680  34.680  1.00  0.00           N
ATOM   2067  HN  TYR A 718      33.080  59.050  35.120  1.00  0.00           H
ATOM   2068  CA  TYR A 718      33.600  61.050  35.250  1.00  0.00           C
ATOM   2069  HA  TYR A 718      33.720  61.800  34.480  1.00  0.00           H
ATOM   2070  CB  TYR A 718      32.200  61.150  35.940  1.00  0.00           C
ATOM   2071  HB1 TYR A 718      32.140  62.040  36.590  1.00  0.00           H
ATOM   2072  HB2 TYR A 718      32.090  60.340  36.690  1.00  0.00           H
ATOM   2073  CG  TYR A 718      31.010  61.210  34.950  1.00  0.00           C
ATOM   2074  CD1 TYR A 718      29.850  60.610  35.330  1.00  0.00           C
ATOM   2075  HD1 TYR A 718      29.900  60.080  36.280  1.00  0.00           H
ATOM   2076  CE1 TYR A 718      28.670  60.770  34.610  1.00  0.00           C
ATOM   2077  HE1 TYR A 718      27.910  60.090  34.930  1.00  0.00           H
ATOM   2078  CZ  TYR A 718      28.640  61.550  33.460  1.00  0.00           C
ATOM   2079  OH  TYR A 718      27.390  61.660  32.730  1.00  0.00           O
ATOM   2080  HH  TYR A 718      26.800  61.030  33.160  1.00  0.00           H
ATOM   2081  CD2 TYR A 718      31.030  62.000  33.740  1.00  0.00           C
ATOM   2082  HD2 TYR A 718      31.920  62.540  33.420  1.00  0.00           H
ATOM   2083  CE2 TYR A 718      29.840  62.110  33.010  1.00  0.00           C
ATOM   2084  HE2 TYR A 718      29.710  62.720  32.140  1.00  0.00           H
ATOM   2085  C   TYR A 718      34.670  61.340  36.310  1.00  0.00           C
ATOM   2086  O   TYR A 718      34.720  62.460  36.800  1.00  0.00           O
ATOM   2087  N   ILE A 719      35.480  60.270  36.680  1.00  0.00           N
ATOM   2088  HN  ILE A 719      35.360  59.360  36.300  1.00  0.00           H
ATOM   2089  CA  ILE A 719      36.700  60.510  37.480  1.00  0.00           C
ATOM   2090  HA  ILE A 719      36.740  61.570  37.670  1.00  0.00           H
ATOM   2091  CB  ILE A 719      36.700  59.810  38.850  1.00  0.00           C
ATOM   2092  HB  ILE A 719      36.410  58.760  38.680  1.00  0.00           H
ATOM   2093  CG2 ILE A 719      38.070  60.050  39.530  1.00  0.00           C
ATOM   2094 HG21 ILE A 719      38.760  59.210  39.340  1.00  0.00           H
ATOM   2095 HG22 ILE A 719      37.910  59.950  40.630  1.00  0.00           H
ATOM   2096 HG23 ILE A 719      38.530  61.000  39.180  1.00  0.00           H
ATOM   2097  CG1 ILE A 719      35.570  60.450  39.670  1.00  0.00           C
ATOM   2098 HG11 ILE A 719      34.670  60.700  39.080  1.00  0.00           H
ATOM   2099 HG12 ILE A 719      36.000  61.390  40.100  1.00  0.00           H
ATOM   2100  CD  ILE A 719      35.170  59.550  40.910  1.00  0.00           C
ATOM   2101  HD1 ILE A 719      34.560  58.700  40.530  1.00  0.00           H
ATOM   2102  HD2 ILE A 719      34.530  60.080  41.660  1.00  0.00           H
ATOM   2103  HD3 ILE A 719      36.100  59.250  41.450  1.00  0.00           H
ATOM   2104  C   ILE A 719      38.000  59.900  36.770  1.00  0.00           C
ATOM   2105  O   ILE A 719      38.290  58.700  36.810  1.00  0.00           O
ATOM   2106  N   THR A 720      38.800  60.790  36.200  1.00  0.00           N
ATOM   2107  HN  THR A 720      38.720  61.750  36.460  1.00  0.00           H
ATOM   2108  CA  THR A 720      39.850  60.500  35.230  1.00  0.00           C
ATOM   2109  HA  THR A 720      39.580  59.510  34.910  1.00  0.00           H
ATOM   2110  CB  THR A 720      39.850  61.440  34.100  1.00  0.00           C
ATOM   2111  HB  THR A 720      40.500  61.070  33.280  1.00  0.00           H
ATOM   2112  OG1 THR A 720      40.310  62.780  34.470  1.00  0.00           O
ATOM   2113  HG1 THR A 720      40.760  63.070  33.670  1.00  0.00           H
ATOM   2114  CG2 THR A 720      38.420  61.680  33.630  1.00  0.00           C
ATOM   2115 HG21 THR A 720      37.800  62.240  34.360  1.00  0.00           H
ATOM   2116 HG22 THR A 720      38.170  60.670  33.230  1.00  0.00           H
ATOM   2117 HG23 THR A 720      38.460  62.310  32.720  1.00  0.00           H
ATOM   2118  C   THR A 720      41.230  60.450  35.900  1.00  0.00           C
ATOM   2119  O   THR A 720      41.360  60.640  37.100  1.00  0.00           O
ATOM   2120  N   ARG A 721      42.290  60.200  35.130  1.00  0.00           N
ATOM   2121  HN  ARG A 721      42.260  59.990  34.160  1.00  0.00           H
ATOM   2122  CA  ARG A 721      43.710  60.170  35.520  1.00  0.00           C
ATOM   2123  HA  ARG A 721      43.760  59.430  36.300  1.00  0.00           H
ATOM   2124  CB  ARG A 721      44.640  59.600  34.420  1.00  0.00           C
ATOM   2125  HB1 ARG A 721      45.640  59.880  34.830  1.00  0.00           H
ATOM   2126  HB2 ARG A 721      44.570  60.050  33.410  1.00  0.00           H
ATOM   2127  CG  ARG A 721      44.480  58.090  34.130  1.00  0.00           C
ATOM   2128  HG1 ARG A 721      45.280  57.780  33.430  1.00  0.00           H
ATOM   2129  HG2 ARG A 721      43.580  58.080  33.470  1.00  0.00           H
ATOM   2130  CD  ARG A 721      44.460  57.090  35.270  1.00  0.00           C
ATOM   2131  HD1 ARG A 721      44.070  56.120  34.900  1.00  0.00           H
ATOM   2132  HD2 ARG A 721      43.790  57.400  36.100  1.00  0.00           H
ATOM   2133  NE  ARG A 721      45.820  56.980  35.870  1.00  0.00           N
ATOM   2134  HE  ARG A 721      46.570  57.270  35.260  1.00  0.00           H
ATOM   2135  CZ  ARG A 721      46.080  56.340  36.990  1.00  0.00           C
ATOM   2136  NH1 ARG A 721      45.230  55.620  37.710  1.00  0.00           N
ATOM   2137 HH11 ARG A 721      44.250  55.680  37.520  1.00  0.00           H
ATOM   2138 HH12 ARG A 721      45.620  54.970  38.360  1.00  0.00           H
ATOM   2139  NH2 ARG A 721      47.320  56.280  37.480  1.00  0.00           N
ATOM   2140 HH21 ARG A 721      48.070  56.350  36.820  1.00  0.00           H
ATOM   2141 HH22 ARG A 721      47.490  55.550  38.140  1.00  0.00           H
ATOM   2142  C   ARG A 721      44.200  61.470  36.090  1.00  0.00           C
ATOM   2143  O   ARG A 721      45.150  61.460  36.810  1.00  0.00           O
ATOM   2144  N   PHE A 722      43.530  62.620  35.930  1.00  0.00           N
ATOM   2145  HN  PHE A 722      42.840  62.720  35.220  1.00  0.00           H
ATOM   2146  CA  PHE A 722      43.850  63.850  36.600  1.00  0.00           C
ATOM   2147  HA  PHE A 722      44.910  63.980  36.450  1.00  0.00           H
ATOM   2148  CB  PHE A 722      43.070  65.000  35.850  1.00  0.00           C
ATOM   2149  HB1 PHE A 722      41.970  64.810  35.980  1.00  0.00           H
ATOM   2150  HB2 PHE A 722      43.350  65.080  34.780  1.00  0.00           H
ATOM   2151  CG  PHE A 722      43.310  66.310  36.550  1.00  0.00           C
ATOM   2152  CD1 PHE A 722      42.290  66.990  37.310  1.00  0.00           C
ATOM   2153  HD1 PHE A 722      41.330  66.510  37.390  1.00  0.00           H
ATOM   2154  CE1 PHE A 722      42.460  68.190  37.970  1.00  0.00           C
ATOM   2155  HE1 PHE A 722      41.690  68.680  38.530  1.00  0.00           H
ATOM   2156  CZ  PHE A 722      43.690  68.880  37.770  1.00  0.00           C
ATOM   2157  HZ  PHE A 722      43.820  69.930  37.990  1.00  0.00           H
ATOM   2158  CD2 PHE A 722      44.550  66.960  36.420  1.00  0.00           C
ATOM   2159  HD2 PHE A 722      45.410  66.650  35.850  1.00  0.00           H
ATOM   2160  CE2 PHE A 722      44.630  68.250  36.970  1.00  0.00           C
ATOM   2161  HE2 PHE A 722      45.510  68.870  36.860  1.00  0.00           H
ATOM   2162  C   PHE A 722      43.710  63.740  38.140  1.00  0.00           C
ATOM   2163  O   PHE A 722      44.570  64.190  38.860  1.00  0.00           O
ATOM   2164  N   THR A 723      42.630  63.090  38.560  1.00  0.00           N
ATOM   2165  HN  THR A 723      41.990  62.670  37.920  1.00  0.00           H
ATOM   2166  CA  THR A 723      42.310  62.820  39.950  1.00  0.00           C
ATOM   2167  HA  THR A 723      42.560  63.620  40.640  1.00  0.00           H
ATOM   2168  CB  THR A 723      40.840  62.390  40.090  1.00  0.00           C
ATOM   2169  HB  THR A 723      40.670  61.470  39.490  1.00  0.00           H
ATOM   2170  OG1 THR A 723      39.940  63.390  39.640  1.00  0.00           O
ATOM   2171  HG1 THR A 723      39.950  63.430  38.680  1.00  0.00           H
ATOM   2172  CG2 THR A 723      40.340  62.060  41.550  1.00  0.00           C
ATOM   2173 HG21 THR A 723      40.860  61.230  42.090  1.00  0.00           H
ATOM   2174 HG22 THR A 723      39.290  61.720  41.560  1.00  0.00           H
ATOM   2175 HG23 THR A 723      40.280  62.940  42.230  1.00  0.00           H
ATOM   2176  C   THR A 723      43.030  61.590  40.440  1.00  0.00           C
ATOM   2177  O   THR A 723      43.570  61.670  41.540  1.00  0.00           O
ATOM   2178  N   GLU A 724      43.110  60.490  39.660  1.00  0.00           N
ATOM   2179  HN  GLU A 724      42.540  60.380  38.850  1.00  0.00           H
ATOM   2180  CA  GLU A 724      43.860  59.340  40.100  1.00  0.00           C
ATOM   2181  HA  GLU A 724      43.400  58.860  40.940  1.00  0.00           H
ATOM   2182  CB  GLU A 724      43.640  58.160  39.110  1.00  0.00           C
ATOM   2183  HB1 GLU A 724      44.210  57.290  39.530  1.00  0.00           H
ATOM   2184  HB2 GLU A 724      44.080  58.300  38.090  1.00  0.00           H
ATOM   2185  CG  GLU A 724      42.210  57.710  39.170  1.00  0.00           C
ATOM   2186  HG1 GLU A 724      41.520  58.310  38.520  1.00  0.00           H
ATOM   2187  HG2 GLU A 724      41.750  57.730  40.170  1.00  0.00           H
ATOM   2188  CD  GLU A 724      42.090  56.290  38.620  1.00  0.00           C
ATOM   2189  OE1 GLU A 724      42.570  56.050  37.480  1.00  0.00           O
ATOM   2190  OE2 GLU A 724      41.640  55.390  39.350  1.00  0.00           O
ATOM   2191  C   GLU A 724      45.370  59.530  40.450  1.00  0.00           C
ATOM   2192  O   GLU A 724      45.740  59.080  41.540  1.00  0.00           O
ATOM   2193  N   GLU A 725      46.100  60.170  39.550  1.00  0.00           N
ATOM   2194  HN  GLU A 725      45.760  60.460  38.660  1.00  0.00           H
ATOM   2195  CA  GLU A 725      47.550  60.440  39.740  1.00  0.00           C
ATOM   2196  HA  GLU A 725      48.040  59.490  39.860  1.00  0.00           H
ATOM   2197  CB  GLU A 725      48.040  60.930  38.370  1.00  0.00           C
ATOM   2198  HB1 GLU A 725      49.050  61.320  38.640  1.00  0.00           H
ATOM   2199  HB2 GLU A 725      47.470  61.760  37.940  1.00  0.00           H
ATOM   2200  CG  GLU A 725      48.020  59.880  37.210  1.00  0.00           C
ATOM   2201  HG1 GLU A 725      47.000  59.900  36.780  1.00  0.00           H
ATOM   2202  HG2 GLU A 725      48.360  58.870  37.540  1.00  0.00           H
ATOM   2203  CD  GLU A 725      49.010  60.350  36.190  1.00  0.00           C
ATOM   2204  OE1 GLU A 725      48.570  60.590  35.050  1.00  0.00           O
ATOM   2205  OE2 GLU A 725      50.210  60.550  36.480  1.00  0.00           O
ATOM   2206  C   GLU A 725      47.950  61.370  40.870  1.00  0.00           C
ATOM   2207  O   GLU A 725      48.940  61.200  41.550  1.00  0.00           O
ATOM   2208  N   ALA A 726      47.100  62.360  41.070  1.00  0.00           N
ATOM   2209  HN  ALA A 726      46.430  62.500  40.350  1.00  0.00           H
ATOM   2210  CA  ALA A 726      47.100  63.170  42.260  1.00  0.00           C
ATOM   2211  HA  ALA A 726      48.090  63.550  42.420  1.00  0.00           H
ATOM   2212  CB  ALA A 726      46.160  64.370  42.050  1.00  0.00           C
ATOM   2213  HB1 ALA A 726      45.940  65.020  42.910  1.00  0.00           H
ATOM   2214  HB2 ALA A 726      45.170  64.080  41.650  1.00  0.00           H
ATOM   2215  HB3 ALA A 726      46.530  65.010  41.230  1.00  0.00           H
ATOM   2216  C   ALA A 726      46.690  62.490  43.470  1.00  0.00           C
ATOM   2217  O   ALA A 726      47.320  62.580  44.520  1.00  0.00           O
ATOM   2218  N   PHE A 727      45.620  61.690  43.510  1.00  0.00           N
ATOM   2219  HN  PHE A 727      45.050  61.550  42.700  1.00  0.00           H
ATOM   2220  CA  PHE A 727      45.330  60.770  44.690  1.00  0.00           C
ATOM   2221  HA  PHE A 727      45.350  61.370  45.590  1.00  0.00           H
ATOM   2222  CB  PHE A 727      43.950  60.110  44.540  1.00  0.00           C
ATOM   2223  HB1 PHE A 727      44.020  59.610  43.550  1.00  0.00           H
ATOM   2224  HB2 PHE A 727      43.200  60.910  44.380  1.00  0.00           H
ATOM   2225  CG  PHE A 727      43.460  59.220  45.590  1.00  0.00           C
ATOM   2226  CD1 PHE A 727      43.840  59.300  46.960  1.00  0.00           C
ATOM   2227  HD1 PHE A 727      44.480  60.100  47.310  1.00  0.00           H
ATOM   2228  CE1 PHE A 727      43.250  58.450  47.910  1.00  0.00           C
ATOM   2229  HE1 PHE A 727      43.530  58.410  48.940  1.00  0.00           H
ATOM   2230  CZ  PHE A 727      42.250  57.560  47.590  1.00  0.00           C
ATOM   2231  HZ  PHE A 727      41.740  56.950  48.330  1.00  0.00           H
ATOM   2232  CD2 PHE A 727      42.540  58.130  45.260  1.00  0.00           C
ATOM   2233  HD2 PHE A 727      42.360  57.950  44.210  1.00  0.00           H
ATOM   2234  CE2 PHE A 727      41.930  57.390  46.260  1.00  0.00           C
ATOM   2235  HE2 PHE A 727      41.320  56.520  46.030  1.00  0.00           H
ATOM   2236  C   PHE A 727      46.460  59.740  44.940  1.00  0.00           C
ATOM   2237  O   PHE A 727      46.860  59.600  46.110  1.00  0.00           O
ATOM   2238  N   ALA A 728      47.050  59.030  43.910  1.00  0.00           N
ATOM   2239  HN  ALA A 728      46.610  59.150  43.020  1.00  0.00           H
ATOM   2240  CA  ALA A 728      48.200  58.160  43.990  1.00  0.00           C
ATOM   2241  HA  ALA A 728      48.020  57.360  44.690  1.00  0.00           H
ATOM   2242  CB  ALA A 728      48.420  57.620  42.590  1.00  0.00           C
ATOM   2243  HB1 ALA A 728      47.510  57.070  42.270  1.00  0.00           H
ATOM   2244  HB2 ALA A 728      49.300  56.940  42.580  1.00  0.00           H
ATOM   2245  HB3 ALA A 728      48.480  58.550  41.990  1.00  0.00           H
ATOM   2246  C   ALA A 728      49.460  58.880  44.590  1.00  0.00           C
ATOM   2247  O   ALA A 728      50.090  58.340  45.510  1.00  0.00           O
ATOM   2248  N   ALA A 729      49.740  60.140  44.160  1.00  0.00           N
ATOM   2249  HN  ALA A 729      49.300  60.500  43.340  1.00  0.00           H
ATOM   2250  CA  ALA A 729      50.730  60.980  44.810  1.00  0.00           C
ATOM   2251  HA  ALA A 729      51.630  60.390  44.810  1.00  0.00           H
ATOM   2252  CB  ALA A 729      51.010  62.270  44.020  1.00  0.00           C
ATOM   2253  HB1 ALA A 729      50.140  62.920  43.790  1.00  0.00           H
ATOM   2254  HB2 ALA A 729      51.320  61.890  43.020  1.00  0.00           H
ATOM   2255  HB3 ALA A 729      51.860  62.860  44.450  1.00  0.00           H
ATOM   2256  C   ALA A 729      50.350  61.340  46.200  1.00  0.00           C
ATOM   2257  O   ALA A 729      51.300  61.470  46.980  1.00  0.00           O
ATOM   2258  N   LEU A 730      49.070  61.570  46.630  1.00  0.00           N
ATOM   2259  HN  LEU A 730      48.310  61.650  46.000  1.00  0.00           H
ATOM   2260  CA  LEU A 730      48.790  61.830  48.030  1.00  0.00           C
ATOM   2261  HA  LEU A 730      49.350  62.720  48.270  1.00  0.00           H
ATOM   2262  CB  LEU A 730      47.250  62.050  48.320  1.00  0.00           C
ATOM   2263  HB1 LEU A 730      46.630  61.190  47.970  1.00  0.00           H
ATOM   2264  HB2 LEU A 730      46.880  62.880  47.670  1.00  0.00           H
ATOM   2265  CG  LEU A 730      46.860  62.310  49.800  1.00  0.00           C
ATOM   2266  HG  LEU A 730      47.280  61.420  50.330  1.00  0.00           H
ATOM   2267  CD1 LEU A 730      47.560  63.570  50.400  1.00  0.00           C
ATOM   2268 HD11 LEU A 730      47.070  63.830  51.360  1.00  0.00           H
ATOM   2269 HD12 LEU A 730      47.480  64.490  49.780  1.00  0.00           H
ATOM   2270 HD13 LEU A 730      48.630  63.390  50.620  1.00  0.00           H
ATOM   2271  CD2 LEU A 730      45.250  62.460  49.840  1.00  0.00           C
ATOM   2272 HD21 LEU A 730      44.870  63.320  49.250  1.00  0.00           H
ATOM   2273 HD22 LEU A 730      44.950  62.560  50.910  1.00  0.00           H
ATOM   2274 HD23 LEU A 730      44.830  61.490  49.500  1.00  0.00           H
ATOM   2275  C   LEU A 730      49.280  60.690  48.920  1.00  0.00           C
ATOM   2276  O   LEU A 730      50.000  60.870  49.870  1.00  0.00           O
ATOM   2277  N   ILE A 731      48.770  59.480  48.520  1.00  0.00           N
ATOM   2278  HN  ILE A 731      48.340  59.370  47.620  1.00  0.00           H
ATOM   2279  CA  ILE A 731      49.060  58.190  49.130  1.00  0.00           C
ATOM   2280  HA  ILE A 731      48.850  58.190  50.190  1.00  0.00           H
ATOM   2281  CB  ILE A 731      48.220  57.160  48.420  1.00  0.00           C
ATOM   2282  HB  ILE A 731      48.360  57.130  47.320  1.00  0.00           H
ATOM   2283  CG2 ILE A 731      48.650  55.780  49.010  1.00  0.00           C
ATOM   2284 HG21 ILE A 731      48.620  55.820  50.120  1.00  0.00           H
ATOM   2285 HG22 ILE A 731      49.730  55.550  48.830  1.00  0.00           H
ATOM   2286 HG23 ILE A 731      48.030  54.960  48.580  1.00  0.00           H
ATOM   2287  CG1 ILE A 731      46.700  57.400  48.770  1.00  0.00           C
ATOM   2288 HG11 ILE A 731      46.090  56.570  48.360  1.00  0.00           H
ATOM   2289 HG12 ILE A 731      46.250  58.290  48.290  1.00  0.00           H
ATOM   2290  CD  ILE A 731      46.290  57.570  50.290  1.00  0.00           C
ATOM   2291  HD1 ILE A 731      45.200  57.540  50.490  1.00  0.00           H
ATOM   2292  HD2 ILE A 731      46.680  58.470  50.800  1.00  0.00           H
ATOM   2293  HD3 ILE A 731      46.680  56.670  50.810  1.00  0.00           H
ATOM   2294  C   ILE A 731      50.570  57.850  49.250  1.00  0.00           C
ATOM   2295  O   ILE A 731      51.030  57.410  50.280  1.00  0.00           O
ATOM   2296  N   CYS A 732      51.420  58.090  48.140  1.00  0.00           N
ATOM   2297  HN  CYS A 732      51.090  58.400  47.250  1.00  0.00           H
ATOM   2298  CA  CYS A 732      52.920  57.830  48.280  1.00  0.00           C
ATOM   2299  HA  CYS A 732      52.960  56.790  48.590  1.00  0.00           H
ATOM   2300  CB  CYS A 732      53.690  57.980  46.940  1.00  0.00           C
ATOM   2301  HB1 CYS A 732      54.740  57.650  46.980  1.00  0.00           H
ATOM   2302  HB2 CYS A 732      53.720  58.970  46.450  1.00  0.00           H
ATOM   2303  SG  CYS A 732      52.910  56.910  45.730  1.00  0.00           S
ATOM   2304  HG1 CYS A 732      52.390  57.920  45.040  1.00  0.00           H
ATOM   2305  C   CYS A 732      53.640  58.680  49.320  1.00  0.00           C
ATOM   2306  O   CYS A 732      54.370  58.180  50.210  1.00  0.00           O
ATOM   2307  N   ILE A 733      53.290  59.990  49.300  1.00  0.00           N
ATOM   2308  HN  ILE A 733      52.740  60.420  48.590  1.00  0.00           H
ATOM   2309  CA  ILE A 733      53.700  60.940  50.320  1.00  0.00           C
ATOM   2310  HA  ILE A 733      54.770  61.020  50.420  1.00  0.00           H
ATOM   2311  CB  ILE A 733      53.330  62.300  49.820  1.00  0.00           C
ATOM   2312  HB  ILE A 733      52.230  62.440  49.660  1.00  0.00           H
ATOM   2313  CG2 ILE A 733      53.750  63.330  50.880  1.00  0.00           C
ATOM   2314 HG21 ILE A 733      53.350  63.090  51.890  1.00  0.00           H
ATOM   2315 HG22 ILE A 733      53.240  64.270  50.580  1.00  0.00           H
ATOM   2316 HG23 ILE A 733      54.850  63.430  50.970  1.00  0.00           H
ATOM   2317  CG1 ILE A 733      53.950  62.760  48.450  1.00  0.00           C
ATOM   2318 HG11 ILE A 733      53.640  63.760  48.070  1.00  0.00           H
ATOM   2319 HG12 ILE A 733      53.460  62.140  47.660  1.00  0.00           H
ATOM   2320  CD  ILE A 733      55.490  62.600  48.240  1.00  0.00           C
ATOM   2321  HD1 ILE A 733      55.750  62.820  47.180  1.00  0.00           H
ATOM   2322  HD2 ILE A 733      55.910  61.620  48.570  1.00  0.00           H
ATOM   2323  HD3 ILE A 733      56.050  63.350  48.840  1.00  0.00           H
ATOM   2324  C   ILE A 733      53.200  60.550  51.720  1.00  0.00           C
ATOM   2325  O   ILE A 733      54.000  60.720  52.630  1.00  0.00           O
ATOM   2326  N   ILE A 734      51.930  60.050  51.840  1.00  0.00           N
ATOM   2327  HN  ILE A 734      51.430  59.900  50.990  1.00  0.00           H
ATOM   2328  CA  ILE A 734      51.370  59.550  53.130  1.00  0.00           C
ATOM   2329  HA  ILE A 734      51.410  60.300  53.900  1.00  0.00           H
ATOM   2330  CB  ILE A 734      49.830  59.350  53.080  1.00  0.00           C
ATOM   2331  HB  ILE A 734      49.600  59.000  52.050  1.00  0.00           H
ATOM   2332  CG2 ILE A 734      49.460  58.240  54.020  1.00  0.00           C
ATOM   2333 HG21 ILE A 734      49.950  57.320  53.640  1.00  0.00           H
ATOM   2334 HG22 ILE A 734      48.350  58.130  54.010  1.00  0.00           H
ATOM   2335 HG23 ILE A 734      49.750  58.350  55.090  1.00  0.00           H
ATOM   2336  CG1 ILE A 734      49.140  60.660  53.450  1.00  0.00           C
ATOM   2337 HG11 ILE A 734      49.520  61.540  52.880  1.00  0.00           H
ATOM   2338 HG12 ILE A 734      49.410  60.830  54.520  1.00  0.00           H
ATOM   2339  CD  ILE A 734      47.650  60.780  53.300  1.00  0.00           C
ATOM   2340  HD1 ILE A 734      47.300  60.520  52.290  1.00  0.00           H
ATOM   2341  HD2 ILE A 734      47.340  61.840  53.360  1.00  0.00           H
ATOM   2342  HD3 ILE A 734      47.020  60.150  53.970  1.00  0.00           H
ATOM   2343  C   ILE A 734      52.210  58.330  53.640  1.00  0.00           C
ATOM   2344  O   ILE A 734      52.570  58.310  54.750  1.00  0.00           O
ATOM   2345  N   PHE A 735      52.500  57.400  52.730  1.00  0.00           N
ATOM   2346  HN  PHE A 735      52.140  57.430  51.810  1.00  0.00           H
ATOM   2347  CA  PHE A 735      53.450  56.300  52.800  1.00  0.00           C
ATOM   2348  HA  PHE A 735      53.000  55.730  53.610  1.00  0.00           H
ATOM   2349  CB  PHE A 735      53.300  55.330  51.580  1.00  0.00           C
ATOM   2350  HB1 PHE A 735      54.210  54.700  51.470  1.00  0.00           H
ATOM   2351  HB2 PHE A 735      53.290  56.010  50.700  1.00  0.00           H
ATOM   2352  CG  PHE A 735      52.040  54.440  51.620  1.00  0.00           C
ATOM   2353  CD1 PHE A 735      52.240  53.120  51.170  1.00  0.00           C
ATOM   2354  HD1 PHE A 735      53.230  52.880  50.800  1.00  0.00           H
ATOM   2355  CE1 PHE A 735      51.170  52.230  51.000  1.00  0.00           C
ATOM   2356  HE1 PHE A 735      51.310  51.200  50.680  1.00  0.00           H
ATOM   2357  CZ  PHE A 735      49.910  52.650  51.470  1.00  0.00           C
ATOM   2358  HZ  PHE A 735      49.120  51.910  51.540  1.00  0.00           H
ATOM   2359  CD2 PHE A 735      50.730  54.860  51.990  1.00  0.00           C
ATOM   2360  HD2 PHE A 735      50.520  55.880  52.290  1.00  0.00           H
ATOM   2361  CE2 PHE A 735      49.670  53.960  51.910  1.00  0.00           C
ATOM   2362  HE2 PHE A 735      48.630  54.240  52.050  1.00  0.00           H
ATOM   2363  C   PHE A 735      54.890  56.570  53.200  1.00  0.00           C
ATOM   2364  O   PHE A 735      55.470  56.030  54.080  1.00  0.00           O
ATOM   2365  N   ILE A 736      55.570  57.640  52.640  1.00  0.00           N
ATOM   2366  HN  ILE A 736      55.100  58.110  51.900  1.00  0.00           H
ATOM   2367  CA  ILE A 736      56.850  58.110  53.030  1.00  0.00           C
ATOM   2368  HA  ILE A 736      57.530  57.320  53.320  1.00  0.00           H
ATOM   2369  CB  ILE A 736      57.450  58.870  51.800  1.00  0.00           C
ATOM   2370  HB  ILE A 736      56.760  59.670  51.420  1.00  0.00           H
ATOM   2371  CG2 ILE A 736      58.820  59.500  52.200  1.00  0.00           C
ATOM   2372 HG21 ILE A 736      59.470  58.630  52.430  1.00  0.00           H
ATOM   2373 HG22 ILE A 736      58.610  60.310  52.930  1.00  0.00           H
ATOM   2374 HG23 ILE A 736      59.050  60.110  51.310  1.00  0.00           H
ATOM   2375  CG1 ILE A 736      57.640  58.000  50.590  1.00  0.00           C
ATOM   2376 HG11 ILE A 736      56.790  57.310  50.400  1.00  0.00           H
ATOM   2377 HG12 ILE A 736      58.490  57.300  50.720  1.00  0.00           H
ATOM   2378  CD  ILE A 736      57.690  58.760  49.230  1.00  0.00           C
ATOM   2379  HD1 ILE A 736      58.410  59.590  49.390  1.00  0.00           H
ATOM   2380  HD2 ILE A 736      56.700  59.110  48.880  1.00  0.00           H
ATOM   2381  HD3 ILE A 736      58.080  58.040  48.470  1.00  0.00           H
ATOM   2382  C   ILE A 736      56.810  58.850  54.380  1.00  0.00           C
ATOM   2383  O   ILE A 736      57.740  58.670  55.210  1.00  0.00           O
ATOM   2384  N   TYR A 737      55.770  59.670  54.590  1.00  0.00           N
ATOM   2385  HN  TYR A 737      55.070  59.800  53.900  1.00  0.00           H
ATOM   2386  CA  TYR A 737      55.660  60.420  55.780  1.00  0.00           C
ATOM   2387  HA  TYR A 737      56.640  60.810  56.030  1.00  0.00           H
ATOM   2388  CB  TYR A 737      54.840  61.700  55.630  1.00  0.00           C
ATOM   2389  HB1 TYR A 737      53.740  61.620  55.530  1.00  0.00           H
ATOM   2390  HB2 TYR A 737      55.130  62.230  54.710  1.00  0.00           H
ATOM   2391  CG  TYR A 737      55.040  62.810  56.770  1.00  0.00           C
ATOM   2392  CD1 TYR A 737      54.440  62.820  58.020  1.00  0.00           C
ATOM   2393  HD1 TYR A 737      53.880  61.920  58.230  1.00  0.00           H
ATOM   2394  CE1 TYR A 737      54.620  63.860  58.940  1.00  0.00           C
ATOM   2395  HE1 TYR A 737      54.160  63.780  59.910  1.00  0.00           H
ATOM   2396  CZ  TYR A 737      55.590  64.810  58.700  1.00  0.00           C
ATOM   2397  OH  TYR A 737      55.940  65.700  59.680  1.00  0.00           O
ATOM   2398  HH  TYR A 737      55.720  65.240  60.490  1.00  0.00           H
ATOM   2399  CD2 TYR A 737      55.940  63.830  56.430  1.00  0.00           C
ATOM   2400  HD2 TYR A 737      56.350  63.710  55.440  1.00  0.00           H
ATOM   2401  CE2 TYR A 737      56.240  64.790  57.410  1.00  0.00           C
ATOM   2402  HE2 TYR A 737      56.900  65.610  57.190  1.00  0.00           H
ATOM   2403  C   TYR A 737      55.280  59.640  57.010  1.00  0.00           C
ATOM   2404  O   TYR A 737      55.770  59.990  58.070  1.00  0.00           O
ATOM   2405  N   GLU A 738      54.440  58.600  56.950  1.00  0.00           N
ATOM   2406  HN  GLU A 738      54.000  58.390  56.080  1.00  0.00           H
ATOM   2407  CA  GLU A 738      54.190  57.580  57.950  1.00  0.00           C
ATOM   2408  HA  GLU A 738      53.960  58.240  58.770  1.00  0.00           H
ATOM   2409  CB  GLU A 738      53.020  56.550  57.550  1.00  0.00           C
ATOM   2410  HB1 GLU A 738      52.990  55.580  58.080  1.00  0.00           H
ATOM   2411  HB2 GLU A 738      53.260  56.320  56.490  1.00  0.00           H
ATOM   2412  CG  GLU A 738      51.570  57.230  57.480  1.00  0.00           C
ATOM   2413  HG1 GLU A 738      51.000  56.600  56.760  1.00  0.00           H
ATOM   2414  HG2 GLU A 738      51.770  58.200  56.990  1.00  0.00           H
ATOM   2415  CD  GLU A 738      50.850  57.260  58.830  1.00  0.00           C
ATOM   2416  OE1 GLU A 738      50.070  58.250  59.000  1.00  0.00           O
ATOM   2417  OE2 GLU A 738      50.990  56.330  59.660  1.00  0.00           O
ATOM   2418  C   GLU A 738      55.370  56.740  58.390  1.00  0.00           C
ATOM   2419  O   GLU A 738      55.630  56.420  59.530  1.00  0.00           O
ATOM   2420  N   ALA A 739      56.210  56.440  57.360  1.00  0.00           N
ATOM   2421  HN  ALA A 739      56.090  56.800  56.430  1.00  0.00           H
ATOM   2422  CA  ALA A 739      57.470  55.700  57.600  1.00  0.00           C
ATOM   2423  HA  ALA A 739      57.160  54.890  58.240  1.00  0.00           H
ATOM   2424  CB  ALA A 739      57.980  55.220  56.260  1.00  0.00           C
ATOM   2425  HB1 ALA A 739      57.220  54.760  55.600  1.00  0.00           H
ATOM   2426  HB2 ALA A 739      58.820  54.490  56.360  1.00  0.00           H
ATOM   2427  HB3 ALA A 739      58.310  56.100  55.670  1.00  0.00           H
ATOM   2428  C   ALA A 739      58.460  56.550  58.320  1.00  0.00           C
ATOM   2429  O   ALA A 739      59.130  56.060  59.160  1.00  0.00           O
ATOM   2430  N   LEU A 740      58.440  57.850  58.020  1.00  0.00           N
ATOM   2431  HN  LEU A 740      57.940  58.150  57.210  1.00  0.00           H
ATOM   2432  CA  LEU A 740      59.130  58.900  58.790  1.00  0.00           C
ATOM   2433  HA  LEU A 740      60.090  58.420  58.970  1.00  0.00           H
ATOM   2434  CB  LEU A 740      59.220  60.260  58.130  1.00  0.00           C
ATOM   2435  HB1 LEU A 740      59.570  61.060  58.800  1.00  0.00           H
ATOM   2436  HB2 LEU A 740      58.170  60.600  57.940  1.00  0.00           H
ATOM   2437  CG  LEU A 740      60.090  60.320  56.850  1.00  0.00           C
ATOM   2438  HG  LEU A 740      59.820  59.390  56.310  1.00  0.00           H
ATOM   2439  CD1 LEU A 740      59.770  61.530  56.000  1.00  0.00           C
ATOM   2440 HD11 LEU A 740      60.490  61.550  55.150  1.00  0.00           H
ATOM   2441 HD12 LEU A 740      59.850  62.420  56.660  1.00  0.00           H
ATOM   2442 HD13 LEU A 740      58.810  61.460  55.450  1.00  0.00           H
ATOM   2443  CD2 LEU A 740      61.530  60.280  57.310  1.00  0.00           C
ATOM   2444 HD21 LEU A 740      62.100  60.050  56.390  1.00  0.00           H
ATOM   2445 HD22 LEU A 740      61.890  59.530  58.030  1.00  0.00           H
ATOM   2446 HD23 LEU A 740      61.830  61.300  57.650  1.00  0.00           H
ATOM   2447  C   LEU A 740      58.630  58.970  60.230  1.00  0.00           C
ATOM   2448  O   LEU A 740      59.490  58.990  61.120  1.00  0.00           O
ATOM   2449  N   GLU A 741      57.330  59.070  60.440  1.00  0.00           N
ATOM   2450  HN  GLU A 741      56.590  59.010  59.760  1.00  0.00           H
ATOM   2451  CA  GLU A 741      56.750  59.310  61.850  1.00  0.00           C
ATOM   2452  HA  GLU A 741      57.250  60.170  62.270  1.00  0.00           H
ATOM   2453  CB  GLU A 741      55.260  59.690  61.860  1.00  0.00           C
ATOM   2454  HB1 GLU A 741      54.890  59.850  62.900  1.00  0.00           H
ATOM   2455  HB2 GLU A 741      54.690  58.830  61.430  1.00  0.00           H
ATOM   2456  CG  GLU A 741      54.970  61.000  61.190  1.00  0.00           C
ATOM   2457  HG1 GLU A 741      55.090  61.060  60.100  1.00  0.00           H
ATOM   2458  HG2 GLU A 741      55.610  61.770  61.680  1.00  0.00           H
ATOM   2459  CD  GLU A 741      53.530  61.390  61.540  1.00  0.00           C
ATOM   2460  OE1 GLU A 741      53.440  62.330  62.360  1.00  0.00           O
ATOM   2461  OE2 GLU A 741      52.550  60.780  61.050  1.00  0.00           O
ATOM   2462  C   GLU A 741      57.080  58.250  62.840  1.00  0.00           C
ATOM   2463  O   GLU A 741      57.570  58.530  63.950  1.00  0.00           O
ATOM   2464  N   LYS A 742      57.160  57.010  62.470  1.00  0.00           N
ATOM   2465  HN  LYS A 742      56.860  56.760  61.540  1.00  0.00           H
ATOM   2466  CA  LYS A 742      57.660  55.890  63.190  1.00  0.00           C
ATOM   2467  HA  LYS A 742      57.070  55.950  64.090  1.00  0.00           H
ATOM   2468  CB  LYS A 742      57.400  54.540  62.450  1.00  0.00           C
ATOM   2469  HB1 LYS A 742      57.930  53.710  62.970  1.00  0.00           H
ATOM   2470  HB2 LYS A 742      57.790  54.680  61.400  1.00  0.00           H
ATOM   2471  CG  LYS A 742      55.960  54.010  62.340  1.00  0.00           C
ATOM   2472  HG1 LYS A 742      56.140  52.990  61.950  1.00  0.00           H
ATOM   2473  HG2 LYS A 742      55.270  54.550  61.650  1.00  0.00           H
ATOM   2474  CD  LYS A 742      55.240  54.020  63.750  1.00  0.00           C
ATOM   2475  HD1 LYS A 742      54.250  53.520  63.640  1.00  0.00           H
ATOM   2476  HD2 LYS A 742      55.010  55.100  63.890  1.00  0.00           H
ATOM   2477  CE  LYS A 742      56.070  53.480  64.930  1.00  0.00           C
ATOM   2478  HE1 LYS A 742      57.020  54.020  65.150  1.00  0.00           H
ATOM   2479  HE2 LYS A 742      56.310  52.420  64.750  1.00  0.00           H
ATOM   2480  NZ  LYS A 742      55.140  53.480  66.060  1.00  0.00           N
ATOM   2481  HZ1 LYS A 742      54.350  54.130  65.870  1.00  0.00           H
ATOM   2482  HZ2 LYS A 742      55.690  53.710  66.920  1.00  0.00           H
ATOM   2483  HZ3 LYS A 742      54.760  52.530  66.240  1.00  0.00           H
ATOM   2484  C   LYS A 742      59.160  56.030  63.680  1.00  0.00           C
ATOM   2485  O   LYS A 742      59.500  55.720  64.820  1.00  0.00           O
ATOM   2486  N   LEU A 743      60.010  56.590  62.840  1.00  0.00           N
ATOM   2487  HN  LEU A 743      59.890  56.620  61.850  1.00  0.00           H
ATOM   2488  CA  LEU A 743      61.430  56.780  63.170  1.00  0.00           C
ATOM   2489  HA  LEU A 743      61.900  55.940  63.640  1.00  0.00           H
ATOM   2490  CB  LEU A 743      62.160  57.150  61.830  1.00  0.00           C
ATOM   2491  HB1 LEU A 743      63.230  57.350  62.030  1.00  0.00           H
ATOM   2492  HB2 LEU A 743      61.630  58.000  61.350  1.00  0.00           H
ATOM   2493  CG  LEU A 743      62.340  56.100  60.790  1.00  0.00           C
ATOM   2494  HG  LEU A 743      61.490  55.380  60.700  1.00  0.00           H
ATOM   2495  CD1 LEU A 743      62.550  56.670  59.330  1.00  0.00           C
ATOM   2496 HD11 LEU A 743      63.610  56.750  58.990  1.00  0.00           H
ATOM   2497 HD12 LEU A 743      62.200  57.720  59.370  1.00  0.00           H
ATOM   2498 HD13 LEU A 743      61.960  56.100  58.600  1.00  0.00           H
ATOM   2499  CD2 LEU A 743      63.560  55.230  60.990  1.00  0.00           C
ATOM   2500 HD21 LEU A 743      64.370  55.820  61.470  1.00  0.00           H
ATOM   2501 HD22 LEU A 743      63.790  54.680  60.060  1.00  0.00           H
ATOM   2502 HD23 LEU A 743      63.220  54.410  61.670  1.00  0.00           H
ATOM   2503  C   LEU A 743      61.640  57.860  64.200  1.00  0.00           C
ATOM   2504  O   LEU A 743      62.520  57.880  65.050  1.00  0.00           O
ATOM   2505  N   PHE A 744      60.740  58.940  64.170  1.00  0.00           N
ATOM   2506  HN  PHE A 744      60.100  58.800  63.400  1.00  0.00           H
ATOM   2507  CA  PHE A 744      60.730  59.950  65.240  1.00  0.00           C
ATOM   2508  HA  PHE A 744      61.710  60.390  65.360  1.00  0.00           H
ATOM   2509  CB  PHE A 744      59.820  61.250  64.950  1.00  0.00           C
ATOM   2510  HB1 PHE A 744      60.000  62.150  65.560  1.00  0.00           H
ATOM   2511  HB2 PHE A 744      58.780  60.960  65.180  1.00  0.00           H
ATOM   2512  CG  PHE A 744      59.920  61.650  63.490  1.00  0.00           C
ATOM   2513  CD1 PHE A 744      61.080  61.470  62.720  1.00  0.00           C
ATOM   2514  HD1 PHE A 744      61.960  61.150  63.260  1.00  0.00           H
ATOM   2515  CE1 PHE A 744      61.150  61.960  61.380  1.00  0.00           C
ATOM   2516  HE1 PHE A 744      62.100  61.950  60.850  1.00  0.00           H
ATOM   2517  CZ  PHE A 744      60.040  62.500  60.820  1.00  0.00           C
ATOM   2518  HZ  PHE A 744      60.050  62.840  59.800  1.00  0.00           H
ATOM   2519  CD2 PHE A 744      58.800  62.190  62.860  1.00  0.00           C
ATOM   2520  HD2 PHE A 744      57.980  62.310  63.550  1.00  0.00           H
ATOM   2521  CE2 PHE A 744      58.860  62.660  61.570  1.00  0.00           C
ATOM   2522  HE2 PHE A 744      57.910  63.030  61.210  1.00  0.00           H
ATOM   2523  C   PHE A 744      60.400  59.450  66.570  1.00  0.00           C
ATOM   2524  O   PHE A 744      60.920  59.910  67.560  1.00  0.00           O
ATOM   2525  N   ASP A 745      59.510  58.400  66.610  1.00  0.00           N
ATOM   2526  HN  ASP A 745      59.210  58.170  65.690  1.00  0.00           H
ATOM   2527  CA  ASP A 745      58.870  57.670  67.700  1.00  0.00           C
ATOM   2528  HA  ASP A 745      58.580  58.390  68.450  1.00  0.00           H
ATOM   2529  CB  ASP A 745      57.670  56.800  67.170  1.00  0.00           C
ATOM   2530  HB1 ASP A 745      57.940  56.220  66.260  1.00  0.00           H
ATOM   2531  HB2 ASP A 745      56.780  57.380  66.860  1.00  0.00           H
ATOM   2532  CG  ASP A 745      57.060  55.810  68.140  1.00  0.00           C
ATOM   2533  OD1 ASP A 745      56.670  54.710  67.740  1.00  0.00           O
ATOM   2534  OD2 ASP A 745      56.830  56.200  69.320  1.00  0.00           O
ATOM   2535  C   ASP A 745      59.960  56.830  68.440  1.00  0.00           C
ATOM   2536  O   ASP A 745      60.170  57.050  69.630  1.00  0.00           O
ATOM   2537  N   LEU A 746      60.810  56.090  67.630  1.00  0.00           N
ATOM   2538  HN  LEU A 746      60.730  56.090  66.640  1.00  0.00           H
ATOM   2539  CA  LEU A 746      62.060  55.410  68.080  1.00  0.00           C
ATOM   2540  HA  LEU A 746      61.840  54.730  68.880  1.00  0.00           H
ATOM   2541  CB  LEU A 746      62.520  54.610  66.840  1.00  0.00           C
ATOM   2542  HB1 LEU A 746      63.560  54.270  67.020  1.00  0.00           H
ATOM   2543  HB2 LEU A 746      62.570  55.340  66.000  1.00  0.00           H
ATOM   2544  CG  LEU A 746      61.700  53.460  66.350  1.00  0.00           C
ATOM   2545  HG  LEU A 746      60.670  53.850  66.240  1.00  0.00           H
ATOM   2546  CD1 LEU A 746      62.190  52.860  65.020  1.00  0.00           C
ATOM   2547 HD11 LEU A 746      63.150  52.370  65.240  1.00  0.00           H
ATOM   2548 HD12 LEU A 746      62.360  53.560  64.170  1.00  0.00           H
ATOM   2549 HD13 LEU A 746      61.540  52.060  64.600  1.00  0.00           H
ATOM   2550  CD2 LEU A 746      61.650  52.230  67.320  1.00  0.00           C
ATOM   2551 HD21 LEU A 746      62.550  51.600  67.170  1.00  0.00           H
ATOM   2552 HD22 LEU A 746      60.780  51.590  67.040  1.00  0.00           H
ATOM   2553 HD23 LEU A 746      61.530  52.590  68.370  1.00  0.00           H
ATOM   2554  C   LEU A 746      63.140  56.340  68.650  1.00  0.00           C
ATOM   2555  O   LEU A 746      63.970  55.970  69.410  1.00  0.00           O
ATOM   2556  N   GLY A 747      63.160  57.580  68.210  1.00  0.00           N
ATOM   2557  HN  GLY A 747      62.480  57.830  67.520  1.00  0.00           H
ATOM   2558  CA  GLY A 747      64.040  58.690  68.670  1.00  0.00           C
ATOM   2559  HA1 GLY A 747      63.960  59.560  68.030  1.00  0.00           H
ATOM   2560  HA2 GLY A 747      65.060  58.330  68.630  1.00  0.00           H
ATOM   2561  C   GLY A 747      63.700  59.150  70.050  1.00  0.00           C
ATOM   2562  O   GLY A 747      64.550  59.480  70.920  1.00  0.00           O
ATOM   2563  N   GLU A 748      62.410  59.090  70.410  1.00  0.00           N
ATOM   2564  HN  GLU A 748      61.710  58.800  69.760  1.00  0.00           H
ATOM   2565  CA  GLU A 748      61.960  59.330  71.770  1.00  0.00           C
ATOM   2566  HA  GLU A 748      62.510  60.220  72.060  1.00  0.00           H
ATOM   2567  CB  GLU A 748      60.490  59.760  71.580  1.00  0.00           C
ATOM   2568  HB1 GLU A 748      60.020  59.020  70.900  1.00  0.00           H
ATOM   2569  HB2 GLU A 748      60.580  60.710  71.030  1.00  0.00           H
ATOM   2570  CG  GLU A 748      59.760  59.800  72.890  1.00  0.00           C
ATOM   2571  HG1 GLU A 748      60.410  60.090  73.740  1.00  0.00           H
ATOM   2572  HG2 GLU A 748      59.460  58.730  72.960  1.00  0.00           H
ATOM   2573  CD  GLU A 748      58.470  60.680  72.850  1.00  0.00           C
ATOM   2574  OE1 GLU A 748      57.510  60.430  73.620  1.00  0.00           O
ATOM   2575  OE2 GLU A 748      58.510  61.580  72.040  1.00  0.00           O
ATOM   2576  C   GLU A 748      62.210  58.210  72.760  1.00  0.00           C
ATOM   2577  O   GLU A 748      62.420  58.450  73.930  1.00  0.00           O
ATOM   2578  N   THR A 749      62.190  56.970  72.310  1.00  0.00           N
ATOM   2579  HN  THR A 749      62.170  56.840  71.320  1.00  0.00           H
ATOM   2580  CA  THR A 749      62.270  55.850  73.270  1.00  0.00           C
ATOM   2581  HA  THR A 749      62.110  56.280  74.250  1.00  0.00           H
ATOM   2582  CB  THR A 749      61.380  54.740  72.970  1.00  0.00           C
ATOM   2583  HB  THR A 749      61.640  53.830  73.560  1.00  0.00           H
ATOM   2584  OG1 THR A 749      61.430  54.410  71.570  1.00  0.00           O
ATOM   2585  HG1 THR A 749      62.340  54.480  71.270  1.00  0.00           H
ATOM   2586  CG2 THR A 749      59.940  55.100  73.410  1.00  0.00           C
ATOM   2587 HG21 THR A 749      59.650  56.140  73.140  1.00  0.00           H
ATOM   2588 HG22 THR A 749      59.790  55.090  74.510  1.00  0.00           H
ATOM   2589 HG23 THR A 749      59.200  54.380  72.980  1.00  0.00           H
ATOM   2590  C   THR A 749      63.690  55.260  73.290  1.00  0.00           C
ATOM   2591  O   THR A 749      64.030  54.410  74.070  1.00  0.00           O
ATOM   2592  N   TYR A 750      64.660  55.860  72.490  1.00  0.00           N
ATOM   2593  HN  TYR A 750      64.550  56.720  71.980  1.00  0.00           H
ATOM   2594  CA  TYR A 750      65.970  55.370  72.460  1.00  0.00           C
ATOM   2595  HA  TYR A 750      66.200  54.920  73.410  1.00  0.00           H
ATOM   2596  CB  TYR A 750      66.250  54.400  71.270  1.00  0.00           C
ATOM   2597  HB1 TYR A 750      67.300  54.100  71.450  1.00  0.00           H
ATOM   2598  HB2 TYR A 750      66.050  55.000  70.370  1.00  0.00           H
ATOM   2599  CG  TYR A 750      65.390  53.140  71.360  1.00  0.00           C
ATOM   2600  CD1 TYR A 750      65.510  52.200  72.420  1.00  0.00           C
ATOM   2601  HD1 TYR A 750      65.940  52.400  73.390  1.00  0.00           H
ATOM   2602  CE1 TYR A 750      64.740  51.000  72.450  1.00  0.00           C
ATOM   2603  HE1 TYR A 750      64.590  50.320  73.280  1.00  0.00           H
ATOM   2604  CZ  TYR A 750      63.970  50.700  71.400  1.00  0.00           C
ATOM   2605  OH  TYR A 750      63.030  49.620  71.460  1.00  0.00           O
ATOM   2606  HH  TYR A 750      62.140  49.960  71.550  1.00  0.00           H
ATOM   2607  CD2 TYR A 750      64.610  52.720  70.240  1.00  0.00           C
ATOM   2608  HD2 TYR A 750      64.540  53.340  69.360  1.00  0.00           H
ATOM   2609  CE2 TYR A 750      63.900  51.520  70.270  1.00  0.00           C
ATOM   2610  HE2 TYR A 750      63.290  51.210  69.440  1.00  0.00           H
ATOM   2611  C   TYR A 750      66.970  56.480  72.320  1.00  0.00           C
ATOM   2612  O   TYR A 750      66.700  57.340  71.490  1.00  0.00           O
ATOM   2613  N   ALA A 751      68.120  56.460  73.010  1.00  0.00           N
ATOM   2614  HN  ALA A 751      68.250  55.700  73.630  1.00  0.00           H
ATOM   2615  CA  ALA A 751      69.210  57.290  72.750  1.00  0.00           C
ATOM   2616  HA  ALA A 751      68.790  58.280  72.730  1.00  0.00           H
ATOM   2617  CB  ALA A 751      70.250  57.310  73.910  1.00  0.00           C
ATOM   2618  HB1 ALA A 751      70.870  56.390  73.860  1.00  0.00           H
ATOM   2619  HB2 ALA A 751      69.700  57.310  74.880  1.00  0.00           H
ATOM   2620  HB3 ALA A 751      70.870  58.230  74.020  1.00  0.00           H
ATOM   2621  C   ALA A 751      70.110  57.120  71.500  1.00  0.00           C
ATOM   2622  O   ALA A 751      70.240  56.110  70.870  1.00  0.00           O
ATOM   2623  N   PHE A 752      70.820  58.240  71.030  1.00  0.00           N
ATOM   2624  HN  PHE A 752      71.000  58.980  71.680  1.00  0.00           H
ATOM   2625  CA  PHE A 752      71.730  58.250  69.940  1.00  0.00           C
ATOM   2626  HA  PHE A 752      71.520  57.410  69.300  1.00  0.00           H
ATOM   2627  CB  PHE A 752      71.410  59.490  69.110  1.00  0.00           C
ATOM   2628  HB1 PHE A 752      71.670  60.480  69.580  1.00  0.00           H
ATOM   2629  HB2 PHE A 752      70.310  59.550  68.980  1.00  0.00           H
ATOM   2630  CG  PHE A 752      72.080  59.380  67.690  1.00  0.00           C
ATOM   2631  CD1 PHE A 752      71.630  58.390  66.830  1.00  0.00           C
ATOM   2632  HD1 PHE A 752      70.810  57.770  67.150  1.00  0.00           H
ATOM   2633  CE1 PHE A 752      72.340  58.140  65.680  1.00  0.00           C
ATOM   2634  HE1 PHE A 752      71.940  57.450  64.950  1.00  0.00           H
ATOM   2635  CZ  PHE A 752      73.500  58.750  65.380  1.00  0.00           C
ATOM   2636  HZ  PHE A 752      74.130  58.400  64.570  1.00  0.00           H
ATOM   2637  CD2 PHE A 752      73.340  60.030  67.440  1.00  0.00           C
ATOM   2638  HD2 PHE A 752      73.690  60.770  68.140  1.00  0.00           H
ATOM   2639  CE2 PHE A 752      74.080  59.600  66.330  1.00  0.00           C
ATOM   2640  HE2 PHE A 752      74.990  60.120  66.070  1.00  0.00           H
ATOM   2641  C   PHE A 752      73.110  58.230  70.590  1.00  0.00           C
ATOM   2642  O   PHE A 752      73.220  58.970  71.570  1.00  0.00           O
ATOM   2643  N   PRO A 822      74.150  57.480  70.140  1.00  0.00           N
ATOM   2644  CD  PRO A 822      75.400  57.360  70.870  1.00  0.00           C
ATOM   2645  HD1 PRO A 822      75.390  56.410  71.450  1.00  0.00           H
ATOM   2646  HD2 PRO A 822      75.650  58.270  71.450  1.00  0.00           H
ATOM   2647  CA  PRO A 822      74.130  56.620  68.990  1.00  0.00           C
ATOM   2648  HA  PRO A 822      73.620  56.980  68.110  1.00  0.00           H
ATOM   2649  CB  PRO A 822      75.600  56.370  68.740  1.00  0.00           C
ATOM   2650  HB1 PRO A 822      75.840  56.670  67.690  1.00  0.00           H
ATOM   2651  HB2 PRO A 822      75.960  55.330  68.930  1.00  0.00           H
ATOM   2652  CG  PRO A 822      76.360  57.220  69.720  1.00  0.00           C
ATOM   2653  HG1 PRO A 822      77.360  56.880  70.040  1.00  0.00           H
ATOM   2654  HG2 PRO A 822      76.500  58.210  69.230  1.00  0.00           H
ATOM   2655  C   PRO A 822      73.250  55.450  69.370  1.00  0.00           C
ATOM   2656  O   PRO A 822      72.150  55.330  68.810  1.00  0.00           O
ATOM   2657  N   ASP A 823      73.710  54.580  70.290  1.00  0.00           N
ATOM   2658  HN  ASP A 823      74.600  54.650  70.720  1.00  0.00           H
ATOM   2659  CA  ASP A 823      72.900  53.490  70.770  1.00  0.00           C
ATOM   2660  HA  ASP A 823      73.710  52.780  70.830  1.00  0.00           H
ATOM   2661  CB  ASP A 823      72.410  53.830  72.210  1.00  0.00           C
ATOM   2662  HB1 ASP A 823      71.690  53.130  72.680  1.00  0.00           H
ATOM   2663  HB2 ASP A 823      71.890  54.800  72.060  1.00  0.00           H
ATOM   2664  CG  ASP A 823      73.590  54.040  73.100  1.00  0.00           C
ATOM   2665  OD1 ASP A 823      74.740  53.620  72.850  1.00  0.00           O
ATOM   2666  OD2 ASP A 823      73.350  54.620  74.210  1.00  0.00           O
ATOM   2667  C   ASP A 823      71.910  52.650  69.940  1.00  0.00           C
ATOM   2668  O   ASP A 823      72.250  52.110  68.880  1.00  0.00           O
ATOM   2669  N   VAL A 824      70.700  52.490  70.430  1.00  0.00           N
ATOM   2670  HN  VAL A 824      70.350  52.980  71.220  1.00  0.00           H
ATOM   2671  CA  VAL A 824      69.790  51.660  69.750  1.00  0.00           C
ATOM   2672  HA  VAL A 824      70.220  50.750  69.380  1.00  0.00           H
ATOM   2673  CB  VAL A 824      68.850  51.250  70.840  1.00  0.00           C
ATOM   2674  HB  VAL A 824      68.480  52.160  71.390  1.00  0.00           H
ATOM   2675  CG1 VAL A 824      67.670  50.570  70.310  1.00  0.00           C
ATOM   2676 HG11 VAL A 824      68.000  49.700  69.700  1.00  0.00           H
ATOM   2677 HG12 VAL A 824      66.890  51.140  69.770  1.00  0.00           H
ATOM   2678 HG13 VAL A 824      67.270  50.000  71.180  1.00  0.00           H
ATOM   2679  CG2 VAL A 824      69.660  50.400  71.800  1.00  0.00           C
ATOM   2680 HG21 VAL A 824      69.000  49.710  72.380  1.00  0.00           H
ATOM   2681 HG22 VAL A 824      70.340  50.970  72.470  1.00  0.00           H
ATOM   2682 HG23 VAL A 824      70.370  49.720  71.290  1.00  0.00           H
ATOM   2683  C   VAL A 824      69.140  52.350  68.580  1.00  0.00           C
ATOM   2684  O   VAL A 824      68.710  51.750  67.550  1.00  0.00           O
ATOM   2685  N   LEU A 825      69.010  53.680  68.610  1.00  0.00           N
ATOM   2686  HN  LEU A 825      69.390  54.080  69.440  1.00  0.00           H
ATOM   2687  CA  LEU A 825      68.470  54.490  67.510  1.00  0.00           C
ATOM   2688  HA  LEU A 825      67.540  54.100  67.130  1.00  0.00           H
ATOM   2689  CB  LEU A 825      68.450  55.970  67.770  1.00  0.00           C
ATOM   2690  HB1 LEU A 825      69.440  56.340  68.090  1.00  0.00           H
ATOM   2691  HB2 LEU A 825      67.770  56.090  68.640  1.00  0.00           H
ATOM   2692  CG  LEU A 825      67.800  56.820  66.630  1.00  0.00           C
ATOM   2693  HG  LEU A 825      68.510  56.940  65.770  1.00  0.00           H
ATOM   2694  CD1 LEU A 825      66.390  56.350  66.160  1.00  0.00           C
ATOM   2695 HD11 LEU A 825      66.530  55.310  65.760  1.00  0.00           H
ATOM   2696 HD12 LEU A 825      66.060  57.130  65.430  1.00  0.00           H
ATOM   2697 HD13 LEU A 825      65.660  56.390  66.990  1.00  0.00           H
ATOM   2698  CD2 LEU A 825      67.630  58.250  67.160  1.00  0.00           C
ATOM   2699 HD21 LEU A 825      68.640  58.730  67.220  1.00  0.00           H
ATOM   2700 HD22 LEU A 825      67.410  58.270  68.250  1.00  0.00           H
ATOM   2701 HD23 LEU A 825      66.910  58.950  66.670  1.00  0.00           H
ATOM   2702  C   LEU A 825      69.360  54.310  66.280  1.00  0.00           C
ATOM   2703  O   LEU A 825      68.830  54.070  65.170  1.00  0.00           O
ATOM   2704  N   PHE A 826      70.740  54.320  66.450  1.00  0.00           N
ATOM   2705  HN  PHE A 826      71.190  54.550  67.310  1.00  0.00           H
ATOM   2706  CA  PHE A 826      71.700  54.090  65.370  1.00  0.00           C
ATOM   2707  HA  PHE A 826      71.690  54.950  64.720  1.00  0.00           H
ATOM   2708  CB  PHE A 826      73.180  54.090  65.890  1.00  0.00           C
ATOM   2709  HB1 PHE A 826      73.320  53.290  66.660  1.00  0.00           H
ATOM   2710  HB2 PHE A 826      73.400  54.990  66.500  1.00  0.00           H
ATOM   2711  CG  PHE A 826      74.250  53.850  64.870  1.00  0.00           C
ATOM   2712  CD1 PHE A 826      74.830  52.550  64.640  1.00  0.00           C
ATOM   2713  HD1 PHE A 826      74.470  51.700  65.200  1.00  0.00           H
ATOM   2714  CE1 PHE A 826      75.910  52.390  63.690  1.00  0.00           C
ATOM   2715  HE1 PHE A 826      76.390  51.430  63.570  1.00  0.00           H
ATOM   2716  CZ  PHE A 826      76.210  53.490  62.910  1.00  0.00           C
ATOM   2717  HZ  PHE A 826      76.990  53.400  62.160  1.00  0.00           H
ATOM   2718  CD2 PHE A 826      74.900  54.950  64.290  1.00  0.00           C
ATOM   2719  HD2 PHE A 826      74.570  55.960  64.460  1.00  0.00           H
ATOM   2720  CE2 PHE A 826      75.760  54.760  63.240  1.00  0.00           C
ATOM   2721  HE2 PHE A 826      76.150  55.630  62.730  1.00  0.00           H
ATOM   2722  C   PHE A 826      71.430  52.800  64.600  1.00  0.00           C
ATOM   2723  O   PHE A 826      71.160  52.830  63.390  1.00  0.00           O
ATOM   2724  N   TRP A 827      71.220  51.660  65.310  1.00  0.00           N
ATOM   2725  HN  TRP A 827      71.350  51.500  66.280  1.00  0.00           H
ATOM   2726  CA  TRP A 827      70.780  50.450  64.650  1.00  0.00           C
ATOM   2727  HA  TRP A 827      71.530  50.300  63.900  1.00  0.00           H
ATOM   2728  CB  TRP A 827      70.840  49.260  65.590  1.00  0.00           C
ATOM   2729  HB1 TRP A 827      70.520  48.360  65.020  1.00  0.00           H
ATOM   2730  HB2 TRP A 827      70.130  49.250  66.440  1.00  0.00           H
ATOM   2731  CG  TRP A 827      72.270  48.980  65.920  1.00  0.00           C
ATOM   2732  CD1 TRP A 827      72.790  49.050  67.190  1.00  0.00           C
ATOM   2733  HD1 TRP A 827      72.230  49.280  68.080  1.00  0.00           H
ATOM   2734  NE1 TRP A 827      74.180  49.030  67.200  1.00  0.00           N
ATOM   2735  HE1 TRP A 827      74.730  49.610  67.750  1.00  0.00           H
ATOM   2736  CE2 TRP A 827      74.560  48.820  65.890  1.00  0.00           C
ATOM   2737  CD2 TRP A 827      73.390  48.610  65.120  1.00  0.00           C
ATOM   2738  CE3 TRP A 827      73.580  48.250  63.790  1.00  0.00           C
ATOM   2739  HE3 TRP A 827      72.840  48.210  63.000  1.00  0.00           H
ATOM   2740  CZ3 TRP A 827      74.840  48.100  63.210  1.00  0.00           C
ATOM   2741  HZ3 TRP A 827      74.950  47.880  62.160  1.00  0.00           H
ATOM   2742  CZ2 TRP A 827      75.830  48.650  65.300  1.00  0.00           C
ATOM   2743  HZ2 TRP A 827      76.750  48.690  65.860  1.00  0.00           H
ATOM   2744  CH2 TRP A 827      75.930  48.390  63.950  1.00  0.00           C
ATOM   2745  HH2 TRP A 827      76.850  48.350  63.380  1.00  0.00           H
ATOM   2746  C   TRP A 827      69.470  50.430  63.850  1.00  0.00           C
ATOM   2747  O   TRP A 827      69.390  49.910  62.760  1.00  0.00           O
ATOM   2748  N   CYS A 828      68.420  51.110  64.390  1.00  0.00           N
ATOM   2749  HN  CYS A 828      68.550  51.430  65.330  1.00  0.00           H
ATOM   2750  CA  CYS A 828      67.080  51.130  63.720  1.00  0.00           C
ATOM   2751  HA  CYS A 828      66.800  50.120  63.500  1.00  0.00           H
ATOM   2752  CB  CYS A 828      66.030  51.630  64.800  1.00  0.00           C
ATOM   2753  HB1 CYS A 828      65.010  51.590  64.390  1.00  0.00           H
ATOM   2754  HB2 CYS A 828      66.240  52.690  65.060  1.00  0.00           H
ATOM   2755  SG  CYS A 828      66.060  50.590  66.360  1.00  0.00           S
ATOM   2756  HG1 CYS A 828      67.180  51.140  66.800  1.00  0.00           H
ATOM   2757  C   CYS A 828      67.180  51.920  62.430  1.00  0.00           C
ATOM   2758  O   CYS A 828      66.730  51.460  61.340  1.00  0.00           O
ATOM   2759  N   VAL A 829      67.850  53.040  62.450  1.00  0.00           N
ATOM   2760  HN  VAL A 829      68.170  53.440  63.310  1.00  0.00           H
ATOM   2761  CA  VAL A 829      68.240  53.730  61.270  1.00  0.00           C
ATOM   2762  HA  VAL A 829      67.300  53.980  60.790  1.00  0.00           H
ATOM   2763  CB  VAL A 829      68.860  55.070  61.590  1.00  0.00           C
ATOM   2764  HB  VAL A 829      69.730  54.870  62.240  1.00  0.00           H
ATOM   2765  CG1 VAL A 829      69.270  55.730  60.330  1.00  0.00           C
ATOM   2766 HG11 VAL A 829      68.630  55.590  59.430  1.00  0.00           H
ATOM   2767 HG12 VAL A 829      70.270  55.380  60.000  1.00  0.00           H
ATOM   2768 HG13 VAL A 829      69.350  56.830  60.500  1.00  0.00           H
ATOM   2769  CG2 VAL A 829      67.810  55.880  62.330  1.00  0.00           C
ATOM   2770 HG21 VAL A 829      67.690  55.460  63.360  1.00  0.00           H
ATOM   2771 HG22 VAL A 829      66.790  55.950  61.900  1.00  0.00           H
ATOM   2772 HG23 VAL A 829      68.280  56.890  62.370  1.00  0.00           H
ATOM   2773  C   VAL A 829      68.990  52.950  60.260  1.00  0.00           C
ATOM   2774  O   VAL A 829      68.650  52.960  59.090  1.00  0.00           O
ATOM   2775  N   ILE A 830      70.070  52.300  60.750  1.00  0.00           N
ATOM   2776  HN  ILE A 830      70.420  52.350  61.680  1.00  0.00           H
ATOM   2777  CA  ILE A 830      71.010  51.510  59.970  1.00  0.00           C
ATOM   2778  HA  ILE A 830      71.490  52.110  59.190  1.00  0.00           H
ATOM   2779  CB  ILE A 830      72.290  51.130  60.750  1.00  0.00           C
ATOM   2780  HB  ILE A 830      71.920  50.810  61.750  1.00  0.00           H
ATOM   2781  CG2 ILE A 830      73.060  49.840  60.170  1.00  0.00           C
ATOM   2782 HG21 ILE A 830      73.270  50.000  59.080  1.00  0.00           H
ATOM   2783 HG22 ILE A 830      72.530  48.890  60.370  1.00  0.00           H
ATOM   2784 HG23 ILE A 830      74.070  49.750  60.630  1.00  0.00           H
ATOM   2785  CG1 ILE A 830      73.270  52.310  60.960  1.00  0.00           C
ATOM   2786 HG11 ILE A 830      73.820  51.960  61.860  1.00  0.00           H
ATOM   2787 HG12 ILE A 830      72.720  53.200  61.310  1.00  0.00           H
ATOM   2788  CD  ILE A 830      74.400  52.500  59.950  1.00  0.00           C
ATOM   2789  HD1 ILE A 830      75.020  51.580  60.000  1.00  0.00           H
ATOM   2790  HD2 ILE A 830      75.120  53.300  60.160  1.00  0.00           H
ATOM   2791  HD3 ILE A 830      74.000  52.630  58.920  1.00  0.00           H
ATOM   2792  C   ILE A 830      70.340  50.360  59.260  1.00  0.00           C
ATOM   2793  O   ILE A 830      70.530  50.040  58.080  1.00  0.00           O
ATOM   2794  N   LEU A 831      69.460  49.610  59.980  1.00  0.00           N
ATOM   2795  HN  LEU A 831      69.360  49.880  60.930  1.00  0.00           H
ATOM   2796  CA  LEU A 831      68.550  48.590  59.400  1.00  0.00           C
ATOM   2797  HA  LEU A 831      69.160  47.900  58.840  1.00  0.00           H
ATOM   2798  CB  LEU A 831      67.690  47.970  60.490  1.00  0.00           C
ATOM   2799  HB1 LEU A 831      66.950  47.340  59.930  1.00  0.00           H
ATOM   2800  HB2 LEU A 831      67.100  48.710  61.070  1.00  0.00           H
ATOM   2801  CG  LEU A 831      68.460  46.980  61.390  1.00  0.00           C
ATOM   2802  HG  LEU A 831      69.210  47.580  61.920  1.00  0.00           H
ATOM   2803  CD1 LEU A 831      67.450  46.360  62.280  1.00  0.00           C
ATOM   2804 HD11 LEU A 831      66.780  47.090  62.780  1.00  0.00           H
ATOM   2805 HD12 LEU A 831      68.050  45.730  62.970  1.00  0.00           H
ATOM   2806 HD13 LEU A 831      66.780  45.630  61.780  1.00  0.00           H
ATOM   2807  CD2 LEU A 831      69.190  45.840  60.670  1.00  0.00           C
ATOM   2808 HD21 LEU A 831      70.180  46.180  60.270  1.00  0.00           H
ATOM   2809 HD22 LEU A 831      68.520  45.300  59.980  1.00  0.00           H
ATOM   2810 HD23 LEU A 831      69.550  45.140  61.470  1.00  0.00           H
ATOM   2811  C   LEU A 831      67.620  49.180  58.330  1.00  0.00           C
ATOM   2812  O   LEU A 831      67.320  48.530  57.300  1.00  0.00           O
ATOM   2813  N   PHE A 832      66.970  50.370  58.480  1.00  0.00           N
ATOM   2814  HN  PHE A 832      67.250  50.920  59.260  1.00  0.00           H
ATOM   2815  CA  PHE A 832      66.110  50.970  57.500  1.00  0.00           C
ATOM   2816  HA  PHE A 832      65.420  50.230  57.110  1.00  0.00           H
ATOM   2817  CB  PHE A 832      65.480  52.170  58.170  1.00  0.00           C
ATOM   2818  HB1 PHE A 832      66.240  52.970  58.320  1.00  0.00           H
ATOM   2819  HB2 PHE A 832      65.150  51.810  59.180  1.00  0.00           H
ATOM   2820  CG  PHE A 832      64.370  52.830  57.450  1.00  0.00           C
ATOM   2821  CD1 PHE A 832      64.550  53.550  56.270  1.00  0.00           C
ATOM   2822  HD1 PHE A 832      65.530  53.530  55.790  1.00  0.00           H
ATOM   2823  CE1 PHE A 832      63.530  54.210  55.560  1.00  0.00           C
ATOM   2824  HE1 PHE A 832      63.770  54.840  54.720  1.00  0.00           H
ATOM   2825  CZ  PHE A 832      62.220  54.140  56.180  1.00  0.00           C
ATOM   2826  HZ  PHE A 832      61.430  54.700  55.710  1.00  0.00           H
ATOM   2827  CD2 PHE A 832      63.060  52.850  57.990  1.00  0.00           C
ATOM   2828  HD2 PHE A 832      62.840  52.380  58.930  1.00  0.00           H
ATOM   2829  CE2 PHE A 832      62.020  53.450  57.360  1.00  0.00           C
ATOM   2830  HE2 PHE A 832      61.010  53.540  57.730  1.00  0.00           H
ATOM   2831  C   PHE A 832      66.920  51.290  56.220  1.00  0.00           C
ATOM   2832  O   PHE A 832      66.530  50.940  55.050  1.00  0.00           O
ATOM   2833  N   PHE A 833      68.130  51.850  56.320  1.00  0.00           N
ATOM   2834  HN  PHE A 833      68.460  52.080  57.220  1.00  0.00           H
ATOM   2835  CA  PHE A 833      69.050  52.350  55.270  1.00  0.00           C
ATOM   2836  HA  PHE A 833      68.410  52.970  54.650  1.00  0.00           H
ATOM   2837  CB  PHE A 833      70.260  53.170  55.880  1.00  0.00           C
ATOM   2838  HB1 PHE A 833      70.830  52.420  56.470  1.00  0.00           H
ATOM   2839  HB2 PHE A 833      69.900  53.960  56.570  1.00  0.00           H
ATOM   2840  CG  PHE A 833      71.190  53.800  54.860  1.00  0.00           C
ATOM   2841  CD1 PHE A 833      70.670  54.470  53.740  1.00  0.00           C
ATOM   2842  HD1 PHE A 833      69.630  54.760  53.770  1.00  0.00           H
ATOM   2843  CE1 PHE A 833      71.520  54.920  52.780  1.00  0.00           C
ATOM   2844  HE1 PHE A 833      71.190  55.540  51.970  1.00  0.00           H
ATOM   2845  CZ  PHE A 833      72.890  54.840  52.970  1.00  0.00           C
ATOM   2846  HZ  PHE A 833      73.610  55.280  52.300  1.00  0.00           H
ATOM   2847  CD2 PHE A 833      72.570  53.640  55.100  1.00  0.00           C
ATOM   2848  HD2 PHE A 833      72.980  53.220  56.010  1.00  0.00           H
ATOM   2849  CE2 PHE A 833      73.420  54.190  54.120  1.00  0.00           C
ATOM   2850  HE2 PHE A 833      74.490  54.040  54.100  1.00  0.00           H
ATOM   2851  C   PHE A 833      69.570  51.210  54.460  1.00  0.00           C
ATOM   2852  O   PHE A 833      69.570  51.110  53.210  1.00  0.00           O
ATOM   2853  N   THR A 834      69.990  50.130  55.200  1.00  0.00           N
ATOM   2854  HN  THR A 834      70.110  50.170  56.190  1.00  0.00           H
ATOM   2855  CA  THR A 834      70.390  48.840  54.600  1.00  0.00           C
ATOM   2856  HA  THR A 834      71.220  48.990  53.920  1.00  0.00           H
ATOM   2857  CB  THR A 834      70.880  47.860  55.580  1.00  0.00           C
ATOM   2858  HB  THR A 834      70.010  47.620  56.230  1.00  0.00           H
ATOM   2859  OG1 THR A 834      71.830  48.320  56.550  1.00  0.00           O
ATOM   2860  HG1 THR A 834      71.460  49.070  57.020  1.00  0.00           H
ATOM   2861  CG2 THR A 834      71.510  46.720  54.890  1.00  0.00           C
ATOM   2862 HG21 THR A 834      72.190  46.110  55.520  1.00  0.00           H
ATOM   2863 HG22 THR A 834      72.070  47.040  53.990  1.00  0.00           H
ATOM   2864 HG23 THR A 834      70.750  46.010  54.500  1.00  0.00           H
ATOM   2865  C   THR A 834      69.170  48.250  53.870  1.00  0.00           C
ATOM   2866  O   THR A 834      69.350  47.760  52.770  1.00  0.00           O
ATOM   2867  N   THR A 835      67.890  48.230  54.430  1.00  0.00           N
ATOM   2868  HN  THR A 835      67.810  48.440  55.400  1.00  0.00           H
ATOM   2869  CA  THR A 835      66.720  47.640  53.750  1.00  0.00           C
ATOM   2870  HA  THR A 835      67.010  46.680  53.350  1.00  0.00           H
ATOM   2871  CB  THR A 835      65.500  47.540  54.680  1.00  0.00           C
ATOM   2872  HB  THR A 835      65.310  48.570  55.070  1.00  0.00           H
ATOM   2873  OG1 THR A 835      65.710  46.690  55.780  1.00  0.00           O
ATOM   2874  HG1 THR A 835      66.390  47.140  56.290  1.00  0.00           H
ATOM   2875  CG2 THR A 835      64.250  47.000  53.910  1.00  0.00           C
ATOM   2876 HG21 THR A 835      64.550  46.070  53.380  1.00  0.00           H
ATOM   2877 HG22 THR A 835      64.040  47.710  53.090  1.00  0.00           H
ATOM   2878 HG23 THR A 835      63.280  46.860  54.450  1.00  0.00           H
ATOM   2879  C   THR A 835      66.370  48.460  52.500  1.00  0.00           C
ATOM   2880  O   THR A 835      66.180  47.890  51.480  1.00  0.00           O
ATOM   2881  N   PHE A 836      66.430  49.740  52.640  1.00  0.00           N
ATOM   2882  HN  PHE A 836      66.510  50.230  53.520  1.00  0.00           H
ATOM   2883  CA  PHE A 836      66.310  50.620  51.510  1.00  0.00           C
ATOM   2884  HA  PHE A 836      65.420  50.340  50.970  1.00  0.00           H
ATOM   2885  CB  PHE A 836      66.280  52.090  51.960  1.00  0.00           C
ATOM   2886  HB1 PHE A 836      67.090  52.380  52.670  1.00  0.00           H
ATOM   2887  HB2 PHE A 836      65.370  52.020  52.590  1.00  0.00           H
ATOM   2888  CG  PHE A 836      65.980  53.110  50.850  1.00  0.00           C
ATOM   2889  CD1 PHE A 836      66.600  54.350  51.040  1.00  0.00           C
ATOM   2890  HD1 PHE A 836      67.230  54.550  51.890  1.00  0.00           H
ATOM   2891  CE1 PHE A 836      66.320  55.440  50.120  1.00  0.00           C
ATOM   2892  HE1 PHE A 836      66.700  56.440  50.200  1.00  0.00           H
ATOM   2893  CZ  PHE A 836      65.460  55.170  49.030  1.00  0.00           C
ATOM   2894  HZ  PHE A 836      65.260  55.910  48.270  1.00  0.00           H
ATOM   2895  CD2 PHE A 836      65.070  52.930  49.790  1.00  0.00           C
ATOM   2896  HD2 PHE A 836      64.570  51.980  49.650  1.00  0.00           H
ATOM   2897  CE2 PHE A 836      64.900  53.930  48.800  1.00  0.00           C
ATOM   2898  HE2 PHE A 836      64.210  53.830  47.970  1.00  0.00           H
ATOM   2899  C   PHE A 836      67.350  50.420  50.430  1.00  0.00           C
ATOM   2900  O   PHE A 836      67.090  50.250  49.230  1.00  0.00           O
ATOM   2901  N   PHE A 837      68.650  50.220  50.790  1.00  0.00           N
ATOM   2902  HN  PHE A 837      68.860  50.470  51.730  1.00  0.00           H
ATOM   2903  CA  PHE A 837      69.680  49.870  49.850  1.00  0.00           C
ATOM   2904  HA  PHE A 837      69.640  50.600  49.060  1.00  0.00           H
ATOM   2905  CB  PHE A 837      71.050  49.720  50.600  1.00  0.00           C
ATOM   2906  HB1 PHE A 837      71.150  48.810  51.220  1.00  0.00           H
ATOM   2907  HB2 PHE A 837      71.120  50.680  51.130  1.00  0.00           H
ATOM   2908  CG  PHE A 837      72.130  49.600  49.600  1.00  0.00           C
ATOM   2909  CD1 PHE A 837      72.620  48.350  49.090  1.00  0.00           C
ATOM   2910  HD1 PHE A 837      72.100  47.440  49.390  1.00  0.00           H
ATOM   2911  CE1 PHE A 837      73.670  48.200  48.070  1.00  0.00           C
ATOM   2912  HE1 PHE A 837      74.030  47.220  47.750  1.00  0.00           H
ATOM   2913  CZ  PHE A 837      74.370  49.360  47.800  1.00  0.00           C
ATOM   2914  HZ  PHE A 837      75.310  49.420  47.280  1.00  0.00           H
ATOM   2915  CD2 PHE A 837      72.790  50.770  49.220  1.00  0.00           C
ATOM   2916  HD2 PHE A 837      72.500  51.740  49.590  1.00  0.00           H
ATOM   2917  CE2 PHE A 837      73.880  50.670  48.360  1.00  0.00           C
ATOM   2918  HE2 PHE A 837      74.470  51.550  48.190  1.00  0.00           H
ATOM   2919  C   PHE A 837      69.400  48.580  49.140  1.00  0.00           C
ATOM   2920  O   PHE A 837      69.470  48.440  47.870  1.00  0.00           O
ATOM   2921  N   LEU A 838      69.060  47.490  49.920  1.00  0.00           N
ATOM   2922  HN  LEU A 838      69.020  47.620  50.900  1.00  0.00           H
ATOM   2923  CA  LEU A 838      69.060  46.050  49.530  1.00  0.00           C
ATOM   2924  HA  LEU A 838      69.940  45.880  48.920  1.00  0.00           H
ATOM   2925  CB  LEU A 838      69.200  45.100  50.790  1.00  0.00           C
ATOM   2926  HB1 LEU A 838      68.370  45.350  51.470  1.00  0.00           H
ATOM   2927  HB2 LEU A 838      70.040  45.460  51.440  1.00  0.00           H
ATOM   2928  CG  LEU A 838      69.160  43.590  50.650  1.00  0.00           C
ATOM   2929  HG  LEU A 838      68.200  43.370  50.130  1.00  0.00           H
ATOM   2930  CD1 LEU A 838      70.350  42.990  49.900  1.00  0.00           C
ATOM   2931 HD11 LEU A 838      70.330  43.450  48.890  1.00  0.00           H
ATOM   2932 HD12 LEU A 838      70.080  41.920  49.820  1.00  0.00           H
ATOM   2933 HD13 LEU A 838      71.270  43.240  50.490  1.00  0.00           H
ATOM   2934  CD2 LEU A 838      69.100  43.050  52.030  1.00  0.00           C
ATOM   2935 HD21 LEU A 838      68.640  42.050  51.860  1.00  0.00           H
ATOM   2936 HD22 LEU A 838      68.600  43.680  52.790  1.00  0.00           H
ATOM   2937 HD23 LEU A 838      70.090  42.920  52.520  1.00  0.00           H
ATOM   2938  C   LEU A 838      67.900  45.640  48.610  1.00  0.00           C
ATOM   2939  O   LEU A 838      68.080  44.790  47.770  1.00  0.00           O
ATOM   2940  N   SER A 839      66.740  46.150  48.860  1.00  0.00           N
ATOM   2941  HN  SER A 839      66.750  46.830  49.590  1.00  0.00           H
ATOM   2942  CA  SER A 839      65.580  46.040  48.050  1.00  0.00           C
ATOM   2943  HA  SER A 839      65.370  45.000  47.870  1.00  0.00           H
ATOM   2944  CB  SER A 839      64.330  46.600  48.740  1.00  0.00           C
ATOM   2945  HB1 SER A 839      64.050  45.950  49.600  1.00  0.00           H
ATOM   2946  HB2 SER A 839      63.390  46.520  48.170  1.00  0.00           H
ATOM   2947  OG  SER A 839      64.680  47.860  49.180  1.00  0.00           O
ATOM   2948  HG1 SER A 839      65.080  47.640  50.040  1.00  0.00           H
ATOM   2949  C   SER A 839      65.680  46.660  46.660  1.00  0.00           C
ATOM   2950  O   SER A 839      65.230  46.010  45.710  1.00  0.00           O
ATOM   2951  N   SER A 840      66.240  47.870  46.570  1.00  0.00           N
ATOM   2952  HN  SER A 840      66.460  48.420  47.370  1.00  0.00           H
ATOM   2953  CA  SER A 840      66.370  48.520  45.300  1.00  0.00           C
ATOM   2954  HA  SER A 840      65.470  48.270  44.770  1.00  0.00           H
ATOM   2955  CB  SER A 840      66.450  50.070  45.440  1.00  0.00           C
ATOM   2956  HB1 SER A 840      65.520  50.570  45.800  1.00  0.00           H
ATOM   2957  HB2 SER A 840      66.540  50.530  44.430  1.00  0.00           H
ATOM   2958  OG  SER A 840      67.560  50.490  46.300  1.00  0.00           O
ATOM   2959  HG1 SER A 840      67.300  50.330  47.200  1.00  0.00           H
ATOM   2960  C   SER A 840      67.510  47.880  44.480  1.00  0.00           C
ATOM   2961  O   SER A 840      67.460  47.610  43.300  1.00  0.00           O
ATOM   2962  N   PHE A 841      68.660  47.500  45.180  1.00  0.00           N
ATOM   2963  HN  PHE A 841      68.720  47.800  46.130  1.00  0.00           H
ATOM   2964  CA  PHE A 841      69.770  46.770  44.630  1.00  0.00           C
ATOM   2965  HA  PHE A 841      70.220  47.330  43.830  1.00  0.00           H
ATOM   2966  CB  PHE A 841      70.860  46.530  45.670  1.00  0.00           C
ATOM   2967  HB1 PHE A 841      70.440  45.960  46.520  1.00  0.00           H
ATOM   2968  HB2 PHE A 841      71.210  47.500  46.080  1.00  0.00           H
ATOM   2969  CG  PHE A 841      72.030  45.740  45.140  1.00  0.00           C
ATOM   2970  CD1 PHE A 841      72.240  44.410  45.540  1.00  0.00           C
ATOM   2971  HD1 PHE A 841      71.570  43.900  46.210  1.00  0.00           H
ATOM   2972  CE1 PHE A 841      73.340  43.740  45.010  1.00  0.00           C
ATOM   2973  HE1 PHE A 841      73.490  42.680  45.230  1.00  0.00           H
ATOM   2974  CZ  PHE A 841      74.350  44.420  44.330  1.00  0.00           C
ATOM   2975  HZ  PHE A 841      75.250  43.900  44.060  1.00  0.00           H
ATOM   2976  CD2 PHE A 841      72.950  46.350  44.290  1.00  0.00           C
ATOM   2977  HD2 PHE A 841      72.730  47.350  43.940  1.00  0.00           H
ATOM   2978  CE2 PHE A 841      74.090  45.710  43.860  1.00  0.00           C
ATOM   2979  HE2 PHE A 841      74.810  46.260  43.270  1.00  0.00           H
ATOM   2980  C   PHE A 841      69.400  45.400  43.980  1.00  0.00           C
ATOM   2981  O   PHE A 841      69.710  45.120  42.830  1.00  0.00           O
ATOM   2982  N   LEU A 842      68.680  44.540  44.670  1.00  0.00           N
ATOM   2983  HN  LEU A 842      68.400  44.690  45.610  1.00  0.00           H
ATOM   2984  CA  LEU A 842      68.160  43.170  44.200  1.00  0.00           C
ATOM   2985  HA  LEU A 842      69.070  42.740  43.820  1.00  0.00           H
ATOM   2986  CB  LEU A 842      67.750  42.220  45.410  1.00  0.00           C
ATOM   2987  HB1 LEU A 842      66.980  41.480  45.110  1.00  0.00           H
ATOM   2988  HB2 LEU A 842      67.110  42.740  46.160  1.00  0.00           H
ATOM   2989  CG  LEU A 842      68.900  41.440  46.130  1.00  0.00           C
ATOM   2990  HG  LEU A 842      69.680  42.160  46.470  1.00  0.00           H
ATOM   2991  CD1 LEU A 842      68.330  40.890  47.370  1.00  0.00           C
ATOM   2992 HD11 LEU A 842      68.930  40.190  48.000  1.00  0.00           H
ATOM   2993 HD12 LEU A 842      67.420  40.280  47.190  1.00  0.00           H
ATOM   2994 HD13 LEU A 842      68.130  41.700  48.110  1.00  0.00           H
ATOM   2995  CD2 LEU A 842      69.600  40.410  45.290  1.00  0.00           C
ATOM   2996 HD21 LEU A 842      68.930  39.530  45.210  1.00  0.00           H
ATOM   2997 HD22 LEU A 842      70.570  40.040  45.680  1.00  0.00           H
ATOM   2998 HD23 LEU A 842      69.830  40.900  44.320  1.00  0.00           H
ATOM   2999  C   LEU A 842      67.190  43.270  42.970  1.00  0.00           C
ATOM   3000  O   LEU A 842      67.370  42.580  41.950  1.00  0.00           O
ATOM   3001  N   LYS A 843      66.210  44.140  43.030  1.00  0.00           N
ATOM   3002  HN  LYS A 843      66.210  44.750  43.820  1.00  0.00           H
ATOM   3003  CA  LYS A 843      65.300  44.460  41.940  1.00  0.00           C
ATOM   3004  HA  LYS A 843      64.900  43.540  41.540  1.00  0.00           H
ATOM   3005  CB  LYS A 843      64.010  45.300  42.320  1.00  0.00           C
ATOM   3006  HB1 LYS A 843      64.350  45.950  43.150  1.00  0.00           H
ATOM   3007  HB2 LYS A 843      63.390  44.490  42.770  1.00  0.00           H
ATOM   3008  CG  LYS A 843      63.170  46.060  41.320  1.00  0.00           C
ATOM   3009  HG1 LYS A 843      63.880  46.700  40.750  1.00  0.00           H
ATOM   3010  HG2 LYS A 843      62.470  46.690  41.900  1.00  0.00           H
ATOM   3011  CD  LYS A 843      62.340  45.030  40.510  1.00  0.00           C
ATOM   3012  HD1 LYS A 843      61.410  44.800  41.060  1.00  0.00           H
ATOM   3013  HD2 LYS A 843      62.910  44.100  40.370  1.00  0.00           H
ATOM   3014  CE  LYS A 843      62.010  45.610  39.120  1.00  0.00           C
ATOM   3015  HE1 LYS A 843      62.960  45.580  38.540  1.00  0.00           H
ATOM   3016  HE2 LYS A 843      61.450  46.570  39.190  1.00  0.00           H
ATOM   3017  NZ  LYS A 843      61.060  44.760  38.320  1.00  0.00           N
ATOM   3018  HZ1 LYS A 843      61.260  43.740  38.430  1.00  0.00           H
ATOM   3019  HZ2 LYS A 843      61.270  45.040  37.350  1.00  0.00           H
ATOM   3020  HZ3 LYS A 843      60.070  44.880  38.610  1.00  0.00           H
ATOM   3021  C   LYS A 843      66.020  45.070  40.720  1.00  0.00           C
ATOM   3022  O   LYS A 843      65.580  44.840  39.600  1.00  0.00           O
ATOM   3023  N   GLN A 844      67.180  45.730  40.950  1.00  0.00           N
ATOM   3024  HN  GLN A 844      67.350  45.880  41.920  1.00  0.00           H
ATOM   3025  CA  GLN A 844      68.030  46.420  40.010  1.00  0.00           C
ATOM   3026  HA  GLN A 844      67.460  46.760  39.160  1.00  0.00           H
ATOM   3027  CB  GLN A 844      68.780  47.590  40.550  1.00  0.00           C
ATOM   3028  HB1 GLN A 844      69.730  47.830  40.020  1.00  0.00           H
ATOM   3029  HB2 GLN A 844      69.070  47.340  41.590  1.00  0.00           H
ATOM   3030  CG  GLN A 844      68.030  48.960  40.710  1.00  0.00           C
ATOM   3031  HG1 GLN A 844      68.440  49.580  39.890  1.00  0.00           H
ATOM   3032  HG2 GLN A 844      68.260  49.330  41.740  1.00  0.00           H
ATOM   3033  CD  GLN A 844      66.460  49.000  40.580  1.00  0.00           C
ATOM   3034  OE1 GLN A 844      65.740  49.350  41.500  1.00  0.00           O
ATOM   3035  NE2 GLN A 844      66.090  48.910  39.280  1.00  0.00           N
ATOM   3036 HE21 GLN A 844      65.130  48.760  39.100  1.00  0.00           H
ATOM   3037 HE22 GLN A 844      66.740  48.770  38.530  1.00  0.00           H
ATOM   3038  C   GLN A 844      69.000  45.380  39.370  1.00  0.00           C
ATOM   3039  O   GLN A 844      69.970  45.640  38.640  1.00  0.00           O
ATOM   3040  N   PHE A 845      68.790  44.000  39.510  1.00  0.00           N
ATOM   3041  HN  PHE A 845      68.020  43.800  40.120  1.00  0.00           H
ATOM   3042  CA  PHE A 845      69.760  43.030  39.040  1.00  0.00           C
ATOM   3043  HA  PHE A 845      70.770  43.430  39.110  1.00  0.00           H
ATOM   3044  CB  PHE A 845      69.740  41.840  40.060  1.00  0.00           C
ATOM   3045  HB1 PHE A 845      68.680  41.560  40.190  1.00  0.00           H
ATOM   3046  HB2 PHE A 845      69.990  42.280  41.060  1.00  0.00           H
ATOM   3047  CG  PHE A 845      70.670  40.690  39.720  1.00  0.00           C
ATOM   3048  CD1 PHE A 845      70.200  39.380  39.720  1.00  0.00           C
ATOM   3049  HD1 PHE A 845      69.170  39.170  39.970  1.00  0.00           H
ATOM   3050  CE1 PHE A 845      71.100  38.340  39.590  1.00  0.00           C
ATOM   3051  HE1 PHE A 845      70.780  37.310  39.630  1.00  0.00           H
ATOM   3052  CZ  PHE A 845      72.470  38.560  39.410  1.00  0.00           C
ATOM   3053  HZ  PHE A 845      73.140  37.720  39.330  1.00  0.00           H
ATOM   3054  CD2 PHE A 845      72.060  40.950  39.600  1.00  0.00           C
ATOM   3055  HD2 PHE A 845      72.340  41.980  39.800  1.00  0.00           H
ATOM   3056  CE2 PHE A 845      73.000  39.870  39.470  1.00  0.00           C
ATOM   3057  HE2 PHE A 845      74.070  40.030  39.390  1.00  0.00           H
ATOM   3058  C   PHE A 845      69.600  42.570  37.600  1.00  0.00           C
ATOM   3059  O   PHE A 845      70.470  41.980  36.890  1.00  0.00           O
ATOM   3060  N   LYS A 846      68.540  43.080  37.010  1.00  0.00           N
ATOM   3061  HN  LYS A 846      67.940  43.740  37.450  1.00  0.00           H
ATOM   3062  CA  LYS A 846      68.220  42.820  35.670  1.00  0.00           C
ATOM   3063  HA  LYS A 846      68.190  41.740  35.540  1.00  0.00           H
ATOM   3064  CB  LYS A 846      66.710  43.210  35.390  1.00  0.00           C
ATOM   3065  HB1 LYS A 846      66.340  42.940  34.360  1.00  0.00           H
ATOM   3066  HB2 LYS A 846      66.740  44.320  35.480  1.00  0.00           H
ATOM   3067  CG  LYS A 846      65.690  42.610  36.350  1.00  0.00           C
ATOM   3068  HG1 LYS A 846      66.010  42.940  37.360  1.00  0.00           H
ATOM   3069  HG2 LYS A 846      65.750  41.510  36.220  1.00  0.00           H
ATOM   3070  CD  LYS A 846      64.250  42.930  36.110  1.00  0.00           C
ATOM   3071  HD1 LYS A 846      64.310  44.040  36.170  1.00  0.00           H
ATOM   3072  HD2 LYS A 846      63.660  42.530  36.950  1.00  0.00           H
ATOM   3073  CE  LYS A 846      63.660  42.420  34.810  1.00  0.00           C
ATOM   3074  HE1 LYS A 846      63.800  41.320  34.680  1.00  0.00           H
ATOM   3075  HE2 LYS A 846      63.950  42.900  33.850  1.00  0.00           H
ATOM   3076  NZ  LYS A 846      62.220  42.670  34.970  1.00  0.00           N
ATOM   3077  HZ1 LYS A 846      61.760  42.460  34.060  1.00  0.00           H
ATOM   3078  HZ2 LYS A 846      62.070  43.690  35.110  1.00  0.00           H
ATOM   3079  HZ3 LYS A 846      61.820  42.130  35.760  1.00  0.00           H
ATOM   3080  C   LYS A 846      69.120  43.330  34.500  1.00  0.00           C
ATOM   3081  O   LYS A 846      69.140  42.670  33.490  1.00  0.00           O
ATOM   3082  N   THR A 847      69.750  44.470  34.710  1.00  0.00           N
ATOM   3083  HN  THR A 847      69.760  44.750  35.670  1.00  0.00           H
ATOM   3084  CA  THR A 847      70.590  45.240  33.840  1.00  0.00           C
ATOM   3085  HA  THR A 847      70.380  44.960  32.820  1.00  0.00           H
ATOM   3086  CB  THR A 847      70.570  46.700  34.160  1.00  0.00           C
ATOM   3087  HB  THR A 847      71.340  47.320  33.660  1.00  0.00           H
ATOM   3088  OG1 THR A 847      70.550  46.900  35.520  1.00  0.00           O
ATOM   3089  HG1 THR A 847      71.030  47.740  35.580  1.00  0.00           H
ATOM   3090  CG2 THR A 847      69.170  47.150  33.630  1.00  0.00           C
ATOM   3091 HG21 THR A 847      68.770  48.050  34.150  1.00  0.00           H
ATOM   3092 HG22 THR A 847      68.370  46.390  33.720  1.00  0.00           H
ATOM   3093 HG23 THR A 847      69.290  47.450  32.570  1.00  0.00           H
ATOM   3094  C   THR A 847      72.060  44.770  34.110  1.00  0.00           C
ATOM   3095  O   THR A 847      73.000  45.360  33.620  1.00  0.00           O
ATOM   3096  N   LYS A 848      72.230  43.680  34.820  1.00  0.00           N
ATOM   3097  HN  LYS A 848      71.450  43.230  35.230  1.00  0.00           H
ATOM   3098  CA  LYS A 848      73.570  43.090  35.010  1.00  0.00           C
ATOM   3099  HA  LYS A 848      74.370  43.740  34.700  1.00  0.00           H
ATOM   3100  CB  LYS A 848      73.600  42.690  36.500  1.00  0.00           C
ATOM   3101  HB1 LYS A 848      74.610  42.330  36.790  1.00  0.00           H
ATOM   3102  HB2 LYS A 848      72.840  41.900  36.620  1.00  0.00           H
ATOM   3103  CG  LYS A 848      73.260  43.810  37.510  1.00  0.00           C
ATOM   3104  HG1 LYS A 848      73.470  43.480  38.550  1.00  0.00           H
ATOM   3105  HG2 LYS A 848      72.190  44.130  37.520  1.00  0.00           H
ATOM   3106  CD  LYS A 848      74.150  45.100  37.290  1.00  0.00           C
ATOM   3107  HD1 LYS A 848      74.020  45.460  36.250  1.00  0.00           H
ATOM   3108  HD2 LYS A 848      75.170  44.680  37.340  1.00  0.00           H
ATOM   3109  CE  LYS A 848      74.010  46.120  38.390  1.00  0.00           C
ATOM   3110  HE1 LYS A 848      74.620  46.970  38.030  1.00  0.00           H
ATOM   3111  HE2 LYS A 848      74.170  45.630  39.390  1.00  0.00           H
ATOM   3112  NZ  LYS A 848      72.610  46.690  38.440  1.00  0.00           N
ATOM   3113  HZ1 LYS A 848      72.450  47.430  37.720  1.00  0.00           H
ATOM   3114  HZ2 LYS A 848      72.470  47.110  39.380  1.00  0.00           H
ATOM   3115  HZ3 LYS A 848      71.870  45.990  38.260  1.00  0.00           H
ATOM   3116  C   LYS A 848      73.710  41.800  34.170  1.00  0.00           C
ATOM   3117  O   LYS A 848      72.730  41.190  33.720  1.00  0.00           O
ATOM   3118  N   ARG A 849      74.930  41.360  33.880  1.00  0.00           N
ATOM   3119  HN  ARG A 849      75.790  41.760  34.210  1.00  0.00           H
ATOM   3120  CA  ARG A 849      75.330  40.300  33.000  1.00  0.00           C
ATOM   3121  HA  ARG A 849      74.630  40.310  32.180  1.00  0.00           H
ATOM   3122  CB  ARG A 849      76.770  40.510  32.380  1.00  0.00           C
ATOM   3123  HB1 ARG A 849      77.090  39.560  31.900  1.00  0.00           H
ATOM   3124  HB2 ARG A 849      77.430  40.770  33.230  1.00  0.00           H
ATOM   3125  CG  ARG A 849      76.860  41.740  31.410  1.00  0.00           C
ATOM   3126  HG1 ARG A 849      77.870  41.790  30.940  1.00  0.00           H
ATOM   3127  HG2 ARG A 849      76.770  42.610  32.100  1.00  0.00           H
ATOM   3128  CD  ARG A 849      75.900  41.880  30.310  1.00  0.00           C
ATOM   3129  HD1 ARG A 849      76.130  42.850  29.820  1.00  0.00           H
ATOM   3130  HD2 ARG A 849      74.870  41.920  30.700  1.00  0.00           H
ATOM   3131  NE  ARG A 849      76.000  40.690  29.380  1.00  0.00           N
ATOM   3132  HE  ARG A 849      76.710  40.020  29.580  1.00  0.00           H
ATOM   3133  CZ  ARG A 849      74.950  40.170  28.820  1.00  0.00           C
ATOM   3134  NH1 ARG A 849      74.770  38.920  28.700  1.00  0.00           N
ATOM   3135 HH11 ARG A 849      75.330  38.340  29.290  1.00  0.00           H
ATOM   3136 HH12 ARG A 849      73.900  38.570  28.330  1.00  0.00           H
ATOM   3137  NH2 ARG A 849      74.010  40.910  28.230  1.00  0.00           N
ATOM   3138 HH21 ARG A 849      74.080  41.890  28.220  1.00  0.00           H
ATOM   3139 HH22 ARG A 849      73.320  40.380  27.730  1.00  0.00           H
ATOM   3140  C   ARG A 849      75.310  39.040  33.810  1.00  0.00           C
ATOM   3141  O   ARG A 849      75.470  38.000  33.220  1.00  0.00           O
ATOM   3142  N   TYR A 850      75.310  39.050  35.140  1.00  0.00           N
ATOM   3143  HN  TYR A 850      75.240  39.940  35.580  1.00  0.00           H
ATOM   3144  CA  TYR A 850      75.510  37.860  35.960  1.00  0.00           C
ATOM   3145  HA  TYR A 850      76.280  37.280  35.470  1.00  0.00           H
ATOM   3146  CB  TYR A 850      76.040  38.190  37.340  1.00  0.00           C
ATOM   3147  HB1 TYR A 850      76.350  37.240  37.820  1.00  0.00           H
ATOM   3148  HB2 TYR A 850      75.270  38.530  38.070  1.00  0.00           H
ATOM   3149  CG  TYR A 850      77.170  39.120  37.300  1.00  0.00           C
ATOM   3150  CD1 TYR A 850      76.930  40.440  37.890  1.00  0.00           C
ATOM   3151  HD1 TYR A 850      75.930  40.710  38.170  1.00  0.00           H
ATOM   3152  CE1 TYR A 850      77.920  41.390  37.850  1.00  0.00           C
ATOM   3153  HE1 TYR A 850      77.590  42.370  38.150  1.00  0.00           H
ATOM   3154  CZ  TYR A 850      79.180  41.110  37.440  1.00  0.00           C
ATOM   3155  OH  TYR A 850      80.170  42.110  37.360  1.00  0.00           O
ATOM   3156  HH  TYR A 850      79.700  42.900  37.090  1.00  0.00           H
ATOM   3157  CD2 TYR A 850      78.450  38.840  36.880  1.00  0.00           C
ATOM   3158  HD2 TYR A 850      78.710  37.870  36.470  1.00  0.00           H
ATOM   3159  CE2 TYR A 850      79.380  39.860  36.860  1.00  0.00           C
ATOM   3160  HE2 TYR A 850      80.310  39.560  36.400  1.00  0.00           H
ATOM   3161  C   TYR A 850      74.400  36.850  35.850  1.00  0.00           C
ATOM   3162  O   TYR A 850      73.230  37.150  35.980  1.00  0.00           O
ATOM   3163  N   PHE A 851      74.810  35.610  35.690  1.00  0.00           N
ATOM   3164  HN  PHE A 851      75.780  35.380  35.780  1.00  0.00           H
ATOM   3165  CA  PHE A 851      74.030  34.420  35.660  1.00  0.00           C
ATOM   3166  HA  PHE A 851      74.720  33.590  35.530  1.00  0.00           H
ATOM   3167  CB  PHE A 851      73.140  34.260  36.950  1.00  0.00           C
ATOM   3168  HB1 PHE A 851      72.500  33.350  37.040  1.00  0.00           H
ATOM   3169  HB2 PHE A 851      72.460  35.140  36.950  1.00  0.00           H
ATOM   3170  CG  PHE A 851      73.950  34.210  38.220  1.00  0.00           C
ATOM   3171  CD1 PHE A 851      75.180  33.510  38.230  1.00  0.00           C
ATOM   3172  HD1 PHE A 851      75.500  33.020  37.320  1.00  0.00           H
ATOM   3173  CE1 PHE A 851      76.040  33.670  39.280  1.00  0.00           C
ATOM   3174  HE1 PHE A 851      77.010  33.190  39.340  1.00  0.00           H
ATOM   3175  CZ  PHE A 851      75.660  34.480  40.390  1.00  0.00           C
ATOM   3176  HZ  PHE A 851      76.260  34.640  41.270  1.00  0.00           H
ATOM   3177  CD2 PHE A 851      73.560  34.970  39.320  1.00  0.00           C
ATOM   3178  HD2 PHE A 851      72.700  35.610  39.230  1.00  0.00           H
ATOM   3179  CE2 PHE A 851      74.510  35.220  40.330  1.00  0.00           C
ATOM   3180  HE2 PHE A 851      74.230  35.820  41.190  1.00  0.00           H
ATOM   3181  C   PHE A 851      73.040  34.200  34.530  1.00  0.00           C
ATOM   3182  O   PHE A 851      72.840  35.110  33.680  1.00  0.00           O
ATOM   3183  N   PRO A 852      72.340  32.980  34.310  1.00  0.00           N
ATOM   3184  CD  PRO A 852      72.790  31.670  34.790  1.00  0.00           C
ATOM   3185  HD1 PRO A 852      72.340  31.370  35.760  1.00  0.00           H
ATOM   3186  HD2 PRO A 852      73.890  31.570  34.770  1.00  0.00           H
ATOM   3187  CA  PRO A 852      71.250  32.870  33.410  1.00  0.00           C
ATOM   3188  HA  PRO A 852      71.560  32.930  32.380  1.00  0.00           H
ATOM   3189  CB  PRO A 852      70.770  31.430  33.630  1.00  0.00           C
ATOM   3190  HB1 PRO A 852      70.160  31.090  32.760  1.00  0.00           H
ATOM   3191  HB2 PRO A 852      70.070  31.360  34.480  1.00  0.00           H
ATOM   3192  CG  PRO A 852      72.120  30.710  33.810  1.00  0.00           C
ATOM   3193  HG1 PRO A 852      71.990  29.710  34.260  1.00  0.00           H
ATOM   3194  HG2 PRO A 852      72.730  30.600  32.890  1.00  0.00           H
ATOM   3195  C   PRO A 852      70.160  33.800  33.480  1.00  0.00           C
ATOM   3196  O   PRO A 852      69.890  34.240  34.590  1.00  0.00           O
ATOM   3197  N   THR A 853      69.580  34.210  32.330  1.00  0.00           N
ATOM   3198  HN  THR A 853      69.930  34.090  31.400  1.00  0.00           H
ATOM   3199  CA  THR A 853      68.460  35.180  32.300  1.00  0.00           C
ATOM   3200  HA  THR A 853      68.740  36.110  32.770  1.00  0.00           H
ATOM   3201  CB  THR A 853      68.030  35.540  30.860  1.00  0.00           C
ATOM   3202  HB  THR A 853      66.940  35.610  30.730  1.00  0.00           H
ATOM   3203  OG1 THR A 853      68.780  34.710  29.950  1.00  0.00           O
ATOM   3204  HG1 THR A 853      68.340  33.870  29.980  1.00  0.00           H
ATOM   3205  CG2 THR A 853      68.500  37.020  30.600  1.00  0.00           C
ATOM   3206 HG21 THR A 853      68.220  37.240  29.550  1.00  0.00           H
ATOM   3207 HG22 THR A 853      69.590  37.150  30.780  1.00  0.00           H
ATOM   3208 HG23 THR A 853      67.940  37.760  31.210  1.00  0.00           H
ATOM   3209  C   THR A 853      67.200  34.850  33.100  1.00  0.00           C
ATOM   3210  O   THR A 853      66.750  35.710  33.820  1.00  0.00           O
ATOM   3211  N   LYS A 854      66.790  33.590  33.110  1.00  0.00           N
ATOM   3212  HN  LYS A 854      67.140  32.980  32.410  1.00  0.00           H
ATOM   3213  CA  LYS A 854      65.740  33.120  34.020  1.00  0.00           C
ATOM   3214  HA  LYS A 854      64.830  33.570  33.640  1.00  0.00           H
ATOM   3215  CB  LYS A 854      65.570  31.570  33.660  1.00  0.00           C
ATOM   3216  HB1 LYS A 854      66.610  31.200  33.680  1.00  0.00           H
ATOM   3217  HB2 LYS A 854      65.190  31.510  32.620  1.00  0.00           H
ATOM   3218  CG  LYS A 854      64.710  30.750  34.670  1.00  0.00           C
ATOM   3219  HG1 LYS A 854      65.160  30.650  35.680  1.00  0.00           H
ATOM   3220  HG2 LYS A 854      64.760  29.700  34.300  1.00  0.00           H
ATOM   3221  CD  LYS A 854      63.240  31.140  34.910  1.00  0.00           C
ATOM   3222  HD1 LYS A 854      63.320  32.200  35.250  1.00  0.00           H
ATOM   3223  HD2 LYS A 854      62.800  30.440  35.670  1.00  0.00           H
ATOM   3224  CE  LYS A 854      62.300  31.120  33.720  1.00  0.00           C
ATOM   3225  HE1 LYS A 854      62.610  31.720  32.840  1.00  0.00           H
ATOM   3226  HE2 LYS A 854      61.330  31.550  34.060  1.00  0.00           H
ATOM   3227  NZ  LYS A 854      61.970  29.730  33.270  1.00  0.00           N
ATOM   3228  HZ1 LYS A 854      61.380  29.800  32.420  1.00  0.00           H
ATOM   3229  HZ2 LYS A 854      61.500  29.140  33.990  1.00  0.00           H
ATOM   3230  HZ3 LYS A 854      62.770  29.230  32.860  1.00  0.00           H
ATOM   3231  C   LYS A 854      66.030  33.290  35.540  1.00  0.00           C
ATOM   3232  O   LYS A 854      65.260  33.740  36.380  1.00  0.00           O
ATOM   3233  N   VAL A 855      67.240  32.850  35.910  1.00  0.00           N
ATOM   3234  HN  VAL A 855      67.820  32.490  35.190  1.00  0.00           H
ATOM   3235  CA  VAL A 855      67.730  32.920  37.280  1.00  0.00           C
ATOM   3236  HA  VAL A 855      67.050  32.390  37.920  1.00  0.00           H
ATOM   3237  CB  VAL A 855      69.050  32.270  37.390  1.00  0.00           C
ATOM   3238  HB  VAL A 855      69.660  32.820  36.640  1.00  0.00           H
ATOM   3239  CG1 VAL A 855      69.670  32.400  38.780  1.00  0.00           C
ATOM   3240 HG11 VAL A 855      70.050  33.440  38.690  1.00  0.00           H
ATOM   3241 HG12 VAL A 855      70.490  31.640  38.780  1.00  0.00           H
ATOM   3242 HG13 VAL A 855      68.940  32.210  39.600  1.00  0.00           H
ATOM   3243  CG2 VAL A 855      68.930  30.780  36.970  1.00  0.00           C
ATOM   3244 HG21 VAL A 855      69.900  30.270  36.790  1.00  0.00           H
ATOM   3245 HG22 VAL A 855      68.350  30.560  36.050  1.00  0.00           H
ATOM   3246 HG23 VAL A 855      68.590  30.080  37.760  1.00  0.00           H
ATOM   3247  C   VAL A 855      67.890  34.420  37.750  1.00  0.00           C
ATOM   3248  O   VAL A 855      67.610  34.880  38.840  1.00  0.00           O
ATOM   3249  N   ARG A 856      68.510  35.230  36.860  1.00  0.00           N
ATOM   3250  HN  ARG A 856      68.750  34.970  35.940  1.00  0.00           H
ATOM   3251  CA  ARG A 856      68.540  36.630  37.110  1.00  0.00           C
ATOM   3252  HA  ARG A 856      69.150  36.860  37.980  1.00  0.00           H
ATOM   3253  CB  ARG A 856      69.310  37.300  35.950  1.00  0.00           C
ATOM   3254  HB1 ARG A 856      68.870  37.130  34.940  1.00  0.00           H
ATOM   3255  HB2 ARG A 856      70.260  36.730  35.920  1.00  0.00           H
ATOM   3256  CG  ARG A 856      69.750  38.810  36.090  1.00  0.00           C
ATOM   3257  HG1 ARG A 856      70.560  38.780  36.830  1.00  0.00           H
ATOM   3258  HG2 ARG A 856      68.940  39.390  36.580  1.00  0.00           H
ATOM   3259  CD  ARG A 856      70.410  39.520  34.910  1.00  0.00           C
ATOM   3260  HD1 ARG A 856      71.070  40.340  35.250  1.00  0.00           H
ATOM   3261  HD2 ARG A 856      69.720  40.020  34.190  1.00  0.00           H
ATOM   3262  NE  ARG A 856      71.220  38.440  34.200  1.00  0.00           N
ATOM   3263  HE  ARG A 856      71.920  38.000  34.760  1.00  0.00           H
ATOM   3264  CZ  ARG A 856      71.480  38.380  32.890  1.00  0.00           C
ATOM   3265  NH1 ARG A 856      70.830  39.060  31.990  1.00  0.00           N
ATOM   3266 HH11 ARG A 856      70.030  39.540  32.340  1.00  0.00           H
ATOM   3267 HH12 ARG A 856      71.110  39.000  31.020  1.00  0.00           H
ATOM   3268  NH2 ARG A 856      72.400  37.550  32.470  1.00  0.00           N
ATOM   3269 HH21 ARG A 856      72.690  37.840  31.560  1.00  0.00           H
ATOM   3270 HH22 ARG A 856      72.750  36.870  33.120  1.00  0.00           H
ATOM   3271  C   ARG A 856      67.190  37.240  37.300  1.00  0.00           C
ATOM   3272  O   ARG A 856      66.940  37.980  38.230  1.00  0.00           O
ATOM   3273  N   SER A 857      66.220  36.860  36.420  1.00  0.00           N
ATOM   3274  HN  SER A 857      66.520  36.340  35.630  1.00  0.00           H
ATOM   3275  CA  SER A 857      64.830  37.240  36.420  1.00  0.00           C
ATOM   3276  HA  SER A 857      64.790  38.320  36.500  1.00  0.00           H
ATOM   3277  CB  SER A 857      64.080  36.760  35.140  1.00  0.00           C
ATOM   3278  HB1 SER A 857      64.100  35.680  34.880  1.00  0.00           H
ATOM   3279  HB2 SER A 857      64.660  37.240  34.320  1.00  0.00           H
ATOM   3280  OG  SER A 857      62.750  37.240  35.110  1.00  0.00           O
ATOM   3281  HG1 SER A 857      62.580  37.920  35.760  1.00  0.00           H
ATOM   3282  C   SER A 857      64.080  36.790  37.640  1.00  0.00           C
ATOM   3283  O   SER A 857      63.400  37.610  38.260  1.00  0.00           O
ATOM   3284  N   THR A 858      64.280  35.560  38.160  1.00  0.00           N
ATOM   3285  HN  THR A 858      64.720  34.910  37.560  1.00  0.00           H
ATOM   3286  CA  THR A 858      63.850  35.100  39.430  1.00  0.00           C
ATOM   3287  HA  THR A 858      62.770  35.020  39.330  1.00  0.00           H
ATOM   3288  CB  THR A 858      64.220  33.650  39.560  1.00  0.00           C
ATOM   3289  HB  THR A 858      65.340  33.620  39.570  1.00  0.00           H
ATOM   3290  OG1 THR A 858      63.750  32.790  38.520  1.00  0.00           O
ATOM   3291  HG1 THR A 858      64.100  33.130  37.690  1.00  0.00           H
ATOM   3292  CG2 THR A 858      63.580  33.070  40.730  1.00  0.00           C
ATOM   3293 HG21 THR A 858      63.860  31.990  40.810  1.00  0.00           H
ATOM   3294 HG22 THR A 858      62.480  33.050  40.560  1.00  0.00           H
ATOM   3295 HG23 THR A 858      63.880  33.680  41.610  1.00  0.00           H
ATOM   3296  C   THR A 858      64.300  35.950  40.610  1.00  0.00           C
ATOM   3297  O   THR A 858      63.530  36.370  41.480  1.00  0.00           O
ATOM   3298  N   ILE A 859      65.640  36.190  40.720  1.00  0.00           N
ATOM   3299  HN  ILE A 859      66.220  35.830  39.990  1.00  0.00           H
ATOM   3300  CA  ILE A 859      66.290  36.990  41.850  1.00  0.00           C
ATOM   3301  HA  ILE A 859      65.970  36.430  42.710  1.00  0.00           H
ATOM   3302  CB  ILE A 859      67.780  37.180  41.630  1.00  0.00           C
ATOM   3303  HB  ILE A 859      68.070  37.510  40.610  1.00  0.00           H
ATOM   3304  CG2 ILE A 859      68.330  38.190  42.700  1.00  0.00           C
ATOM   3305 HG21 ILE A 859      69.440  38.200  42.650  1.00  0.00           H
ATOM   3306 HG22 ILE A 859      67.970  37.930  43.710  1.00  0.00           H
ATOM   3307 HG23 ILE A 859      68.010  39.250  42.560  1.00  0.00           H
ATOM   3308  CG1 ILE A 859      68.600  35.870  41.750  1.00  0.00           C
ATOM   3309 HG11 ILE A 859      69.660  36.070  41.480  1.00  0.00           H
ATOM   3310 HG12 ILE A 859      68.280  35.090  41.030  1.00  0.00           H
ATOM   3311  CD  ILE A 859      68.570  35.240  43.160  1.00  0.00           C
ATOM   3312  HD1 ILE A 859      69.030  34.230  43.130  1.00  0.00           H
ATOM   3313  HD2 ILE A 859      67.560  35.150  43.600  1.00  0.00           H
ATOM   3314  HD3 ILE A 859      69.220  35.930  43.760  1.00  0.00           H
ATOM   3315  C   ILE A 859      65.730  38.390  41.970  1.00  0.00           C
ATOM   3316  O   ILE A 859      65.340  38.960  43.020  1.00  0.00           O
ATOM   3317  N   SER A 860      65.500  38.990  40.780  1.00  0.00           N
ATOM   3318  HN  SER A 860      65.800  38.530  39.960  1.00  0.00           H
ATOM   3319  CA  SER A 860      65.000  40.330  40.690  1.00  0.00           C
ATOM   3320  HA  SER A 860      65.510  40.970  41.390  1.00  0.00           H
ATOM   3321  CB  SER A 860      65.190  40.990  39.260  1.00  0.00           C
ATOM   3322  HB1 SER A 860      66.150  41.540  39.370  1.00  0.00           H
ATOM   3323  HB2 SER A 860      64.400  41.720  39.000  1.00  0.00           H
ATOM   3324  OG  SER A 860      65.330  40.020  38.210  1.00  0.00           O
ATOM   3325  HG1 SER A 860      66.130  39.520  38.400  1.00  0.00           H
ATOM   3326  C   SER A 860      63.500  40.510  41.000  1.00  0.00           C
ATOM   3327  O   SER A 860      63.080  41.520  41.540  1.00  0.00           O
ATOM   3328  N   ASP A 861      62.640  39.480  40.610  1.00  0.00           N
ATOM   3329  HN  ASP A 861      62.920  38.710  40.040  1.00  0.00           H
ATOM   3330  CA  ASP A 861      61.230  39.340  40.990  1.00  0.00           C
ATOM   3331  HA  ASP A 861      60.760  40.280  40.760  1.00  0.00           H
ATOM   3332  CB  ASP A 861      60.580  38.320  40.110  1.00  0.00           C
ATOM   3333  HB1 ASP A 861      59.610  37.980  40.540  1.00  0.00           H
ATOM   3334  HB2 ASP A 861      61.200  37.390  40.110  1.00  0.00           H
ATOM   3335  CG  ASP A 861      60.250  38.800  38.680  1.00  0.00           C
ATOM   3336  OD1 ASP A 861      59.430  38.140  38.050  1.00  0.00           O
ATOM   3337  OD2 ASP A 861      60.560  39.980  38.360  1.00  0.00           O
ATOM   3338  C   ASP A 861      61.050  39.000  42.440  1.00  0.00           C
ATOM   3339  O   ASP A 861      60.140  39.420  43.110  1.00  0.00           O
ATOM   3340  N   PHE A 862      61.980  38.220  43.060  1.00  0.00           N
ATOM   3341  HN  PHE A 862      62.630  37.780  42.440  1.00  0.00           H
ATOM   3342  CA  PHE A 862      61.950  37.880  44.480  1.00  0.00           C
ATOM   3343  HA  PHE A 862      60.900  37.840  44.730  1.00  0.00           H
ATOM   3344  CB  PHE A 862      62.540  36.490  44.870  1.00  0.00           C
ATOM   3345  HB1 PHE A 862      62.720  36.500  45.960  1.00  0.00           H
ATOM   3346  HB2 PHE A 862      63.460  36.300  44.280  1.00  0.00           H
ATOM   3347  CG  PHE A 862      61.560  35.380  44.630  1.00  0.00           C
ATOM   3348  CD1 PHE A 862      61.280  34.820  43.380  1.00  0.00           C
ATOM   3349  HD1 PHE A 862      61.680  35.220  42.470  1.00  0.00           H
ATOM   3350  CE1 PHE A 862      60.370  33.720  43.260  1.00  0.00           C
ATOM   3351  HE1 PHE A 862      60.290  33.180  42.320  1.00  0.00           H
ATOM   3352  CZ  PHE A 862      59.730  33.180  44.420  1.00  0.00           C
ATOM   3353  HZ  PHE A 862      59.020  32.370  44.310  1.00  0.00           H
ATOM   3354  CD2 PHE A 862      60.940  34.820  45.770  1.00  0.00           C
ATOM   3355  HD2 PHE A 862      61.140  35.180  46.770  1.00  0.00           H
ATOM   3356  CE2 PHE A 862      60.030  33.770  45.620  1.00  0.00           C
ATOM   3357  HE2 PHE A 862      59.640  33.310  46.500  1.00  0.00           H
ATOM   3358  C   PHE A 862      62.530  38.920  45.380  1.00  0.00           C
ATOM   3359  O   PHE A 862      62.580  38.800  46.590  1.00  0.00           O
ATOM   3360  N   ALA A 863      63.020  40.090  44.860  1.00  0.00           N
ATOM   3361  HN  ALA A 863      63.010  40.230  43.870  1.00  0.00           H
ATOM   3362  CA  ALA A 863      63.740  41.100  45.530  1.00  0.00           C
ATOM   3363  HA  ALA A 863      64.800  40.880  45.600  1.00  0.00           H
ATOM   3364  CB  ALA A 863      63.800  42.350  44.600  1.00  0.00           C
ATOM   3365  HB1 ALA A 863      62.820  42.760  44.260  1.00  0.00           H
ATOM   3366  HB2 ALA A 863      64.400  42.070  43.710  1.00  0.00           H
ATOM   3367  HB3 ALA A 863      64.320  43.160  45.150  1.00  0.00           H
ATOM   3368  C   ALA A 863      63.340  41.510  46.900  1.00  0.00           C
ATOM   3369  O   ALA A 863      64.080  41.460  47.860  1.00  0.00           O
ATOM   3370  N   VAL A 864      62.080  41.960  47.130  1.00  0.00           N
ATOM   3371  HN  VAL A 864      61.420  41.800  46.410  1.00  0.00           H
ATOM   3372  CA  VAL A 864      61.640  42.240  48.510  1.00  0.00           C
ATOM   3373  HA  VAL A 864      62.400  42.850  48.980  1.00  0.00           H
ATOM   3374  CB  VAL A 864      60.310  43.050  48.530  1.00  0.00           C
ATOM   3375  HB  VAL A 864      59.560  42.690  47.800  1.00  0.00           H
ATOM   3376  CG1 VAL A 864      59.660  42.840  49.940  1.00  0.00           C
ATOM   3377 HG11 VAL A 864      59.240  41.820  50.060  1.00  0.00           H
ATOM   3378 HG12 VAL A 864      58.820  43.540  50.030  1.00  0.00           H
ATOM   3379 HG13 VAL A 864      60.330  42.970  50.820  1.00  0.00           H
ATOM   3380  CG2 VAL A 864      60.770  44.520  48.260  1.00  0.00           C
ATOM   3381 HG21 VAL A 864      59.890  45.140  47.980  1.00  0.00           H
ATOM   3382 HG22 VAL A 864      61.550  44.710  47.500  1.00  0.00           H
ATOM   3383 HG23 VAL A 864      61.240  44.960  49.170  1.00  0.00           H
ATOM   3384  C   VAL A 864      61.640  41.020  49.430  1.00  0.00           C
ATOM   3385  O   VAL A 864      62.030  41.060  50.600  1.00  0.00           O
ATOM   3386  N   PHE A 865      61.160  39.890  48.960  1.00  0.00           N
ATOM   3387  HN  PHE A 865      60.770  39.910  48.040  1.00  0.00           H
ATOM   3388  CA  PHE A 865      61.030  38.650  49.680  1.00  0.00           C
ATOM   3389  HA  PHE A 865      60.480  38.910  50.570  1.00  0.00           H
ATOM   3390  CB  PHE A 865      60.240  37.470  49.000  1.00  0.00           C
ATOM   3391  HB1 PHE A 865      60.740  37.070  48.080  1.00  0.00           H
ATOM   3392  HB2 PHE A 865      59.240  37.890  48.780  1.00  0.00           H
ATOM   3393  CG  PHE A 865      60.130  36.210  49.960  1.00  0.00           C
ATOM   3394  CD1 PHE A 865      61.010  35.140  49.810  1.00  0.00           C
ATOM   3395  HD1 PHE A 865      61.850  35.240  49.140  1.00  0.00           H
ATOM   3396  CE1 PHE A 865      60.880  33.990  50.600  1.00  0.00           C
ATOM   3397  HE1 PHE A 865      61.630  33.220  50.510  1.00  0.00           H
ATOM   3398  CZ  PHE A 865      59.790  33.930  51.580  1.00  0.00           C
ATOM   3399  HZ  PHE A 865      59.710  33.200  52.370  1.00  0.00           H
ATOM   3400  CD2 PHE A 865      59.060  36.160  50.780  1.00  0.00           C
ATOM   3401  HD2 PHE A 865      58.370  36.980  50.980  1.00  0.00           H
ATOM   3402  CE2 PHE A 865      58.960  35.090  51.690  1.00  0.00           C
ATOM   3403  HE2 PHE A 865      58.310  35.110  52.550  1.00  0.00           H
ATOM   3404  C   PHE A 865      62.430  38.180  50.170  1.00  0.00           C
ATOM   3405  O   PHE A 865      62.530  37.580  51.220  1.00  0.00           O
ATOM   3406  N   LEU A 866      63.450  38.380  49.230  1.00  0.00           N
ATOM   3407  HN  LEU A 866      63.150  38.710  48.330  1.00  0.00           H
ATOM   3408  CA  LEU A 866      64.750  37.930  49.580  1.00  0.00           C
ATOM   3409  HA  LEU A 866      64.740  37.040  50.190  1.00  0.00           H
ATOM   3410  CB  LEU A 866      65.500  37.580  48.250  1.00  0.00           C
ATOM   3411  HB1 LEU A 866      65.550  38.500  47.630  1.00  0.00           H
ATOM   3412  HB2 LEU A 866      64.880  36.790  47.770  1.00  0.00           H
ATOM   3413  CG  LEU A 866      66.950  37.080  48.390  1.00  0.00           C
ATOM   3414  HG  LEU A 866      67.530  37.890  48.880  1.00  0.00           H
ATOM   3415  CD1 LEU A 866      67.200  35.790  49.190  1.00  0.00           C
ATOM   3416 HD11 LEU A 866      66.820  34.980  48.530  1.00  0.00           H
ATOM   3417 HD12 LEU A 866      66.660  35.700  50.160  1.00  0.00           H
ATOM   3418 HD13 LEU A 866      68.300  35.730  49.350  1.00  0.00           H
ATOM   3419  CD2 LEU A 866      67.490  37.010  46.910  1.00  0.00           C
ATOM   3420 HD21 LEU A 866      68.570  37.250  46.920  1.00  0.00           H
ATOM   3421 HD22 LEU A 866      66.880  37.690  46.260  1.00  0.00           H
ATOM   3422 HD23 LEU A 866      67.200  36.010  46.510  1.00  0.00           H
ATOM   3423  C   LEU A 866      65.540  39.020  50.380  1.00  0.00           C
ATOM   3424  O   LEU A 866      66.370  38.580  51.190  1.00  0.00           O
ATOM   3425  N   THR A 867      65.080  40.280  50.340  1.00  0.00           N
ATOM   3426  HN  THR A 867      64.520  40.490  49.540  1.00  0.00           H
ATOM   3427  CA  THR A 867      65.500  41.290  51.260  1.00  0.00           C
ATOM   3428  HA  THR A 867      66.580  41.350  51.250  1.00  0.00           H
ATOM   3429  CB  THR A 867      65.050  42.710  50.960  1.00  0.00           C
ATOM   3430  HB  THR A 867      63.940  42.750  50.930  1.00  0.00           H
ATOM   3431  OG1 THR A 867      65.450  43.170  49.690  1.00  0.00           O
ATOM   3432  HG1 THR A 867      64.990  42.610  49.060  1.00  0.00           H
ATOM   3433  CG2 THR A 867      65.500  43.730  51.980  1.00  0.00           C
ATOM   3434 HG21 THR A 867      65.160  44.730  51.630  1.00  0.00           H
ATOM   3435 HG22 THR A 867      66.600  43.670  52.130  1.00  0.00           H
ATOM   3436 HG23 THR A 867      64.980  43.630  52.950  1.00  0.00           H
ATOM   3437  C   THR A 867      65.110  40.920  52.770  1.00  0.00           C
ATOM   3438  O   THR A 867      65.960  41.050  53.610  1.00  0.00           O
ATOM   3439  N   ILE A 868      63.870  40.470  53.000  1.00  0.00           N
ATOM   3440  HN  ILE A 868      63.180  40.380  52.300  1.00  0.00           H
ATOM   3441  CA  ILE A 868      63.450  40.000  54.310  1.00  0.00           C
ATOM   3442  HA  ILE A 868      63.650  40.710  55.100  1.00  0.00           H
ATOM   3443  CB  ILE A 868      61.970  39.670  54.450  1.00  0.00           C
ATOM   3444  HB  ILE A 868      61.750  38.870  53.700  1.00  0.00           H
ATOM   3445  CG2 ILE A 868      61.620  39.140  55.870  1.00  0.00           C
ATOM   3446 HG21 ILE A 868      61.860  38.060  56.020  1.00  0.00           H
ATOM   3447 HG22 ILE A 868      60.520  39.120  55.980  1.00  0.00           H
ATOM   3448 HG23 ILE A 868      62.030  39.850  56.620  1.00  0.00           H
ATOM   3449  CG1 ILE A 868      61.000  40.850  54.130  1.00  0.00           C
ATOM   3450 HG11 ILE A 868      59.990  40.400  54.300  1.00  0.00           H
ATOM   3451 HG12 ILE A 868      61.000  41.060  53.040  1.00  0.00           H
ATOM   3452  CD  ILE A 868      61.100  42.100  55.040  1.00  0.00           C
ATOM   3453  HD1 ILE A 868      60.470  42.000  55.950  1.00  0.00           H
ATOM   3454  HD2 ILE A 868      60.680  43.030  54.600  1.00  0.00           H
ATOM   3455  HD3 ILE A 868      62.190  42.270  55.150  1.00  0.00           H
ATOM   3456  C   ILE A 868      64.270  38.730  54.740  1.00  0.00           C
ATOM   3457  O   ILE A 868      64.810  38.640  55.900  1.00  0.00           O
ATOM   3458  N   VAL A 869      64.460  37.770  53.780  1.00  0.00           N
ATOM   3459  HN  VAL A 869      63.980  37.700  52.920  1.00  0.00           H
ATOM   3460  CA  VAL A 869      65.370  36.600  54.090  1.00  0.00           C
ATOM   3461  HA  VAL A 869      64.910  36.030  54.880  1.00  0.00           H
ATOM   3462  CB  VAL A 869      65.340  35.630  52.880  1.00  0.00           C
ATOM   3463  HB  VAL A 869      65.430  36.280  51.980  1.00  0.00           H
ATOM   3464  CG1 VAL A 869      66.390  34.550  53.000  1.00  0.00           C
ATOM   3465 HG11 VAL A 869      66.550  34.050  53.980  1.00  0.00           H
ATOM   3466 HG12 VAL A 869      67.410  34.990  52.990  1.00  0.00           H
ATOM   3467 HG13 VAL A 869      66.410  33.810  52.160  1.00  0.00           H
ATOM   3468  CG2 VAL A 869      64.010  34.930  52.770  1.00  0.00           C
ATOM   3469 HG21 VAL A 869      63.210  35.710  52.780  1.00  0.00           H
ATOM   3470 HG22 VAL A 869      63.810  34.210  53.580  1.00  0.00           H
ATOM   3471 HG23 VAL A 869      63.760  34.260  51.910  1.00  0.00           H
ATOM   3472  C   VAL A 869      66.770  36.850  54.490  1.00  0.00           C
ATOM   3473  O   VAL A 869      67.200  36.330  55.490  1.00  0.00           O
ATOM   3474  N   ILE A 870      67.510  37.750  53.810  1.00  0.00           N
ATOM   3475  HN  ILE A 870      67.180  38.040  52.920  1.00  0.00           H
ATOM   3476  CA  ILE A 870      68.770  38.270  54.360  1.00  0.00           C
ATOM   3477  HA  ILE A 870      69.450  37.450  54.550  1.00  0.00           H
ATOM   3478  CB  ILE A 870      69.470  39.110  53.210  1.00  0.00           C
ATOM   3479  HB  ILE A 870      68.690  39.690  52.690  1.00  0.00           H
ATOM   3480  CG2 ILE A 870      70.600  40.040  53.620  1.00  0.00           C
ATOM   3481 HG21 ILE A 870      71.400  39.650  54.270  1.00  0.00           H
ATOM   3482 HG22 ILE A 870      70.260  40.830  54.320  1.00  0.00           H
ATOM   3483 HG23 ILE A 870      71.080  40.460  52.710  1.00  0.00           H
ATOM   3484  CG1 ILE A 870      70.120  38.140  52.150  1.00  0.00           C
ATOM   3485 HG11 ILE A 870      69.380  37.320  52.080  1.00  0.00           H
ATOM   3486 HG12 ILE A 870      71.070  37.710  52.530  1.00  0.00           H
ATOM   3487  CD  ILE A 870      70.320  38.730  50.710  1.00  0.00           C
ATOM   3488  HD1 ILE A 870      70.840  38.080  50.000  1.00  0.00           H
ATOM   3489  HD2 ILE A 870      70.810  39.720  50.820  1.00  0.00           H
ATOM   3490  HD3 ILE A 870      69.260  38.880  50.390  1.00  0.00           H
ATOM   3491  C   ILE A 870      68.740  39.060  55.580  1.00  0.00           C
ATOM   3492  O   ILE A 870      69.590  38.880  56.460  1.00  0.00           O
ATOM   3493  N   MET A 871      67.790  39.960  55.720  1.00  0.00           N
ATOM   3494  HN  MET A 871      67.100  40.100  55.010  1.00  0.00           H
ATOM   3495  CA  MET A 871      67.750  40.980  56.830  1.00  0.00           C
ATOM   3496  HA  MET A 871      68.770  41.300  57.050  1.00  0.00           H
ATOM   3497  CB  MET A 871      66.950  42.310  56.580  1.00  0.00           C
ATOM   3498  HB1 MET A 871      66.960  42.860  57.550  1.00  0.00           H
ATOM   3499  HB2 MET A 871      65.910  42.010  56.350  1.00  0.00           H
ATOM   3500  CG  MET A 871      67.470  43.380  55.560  1.00  0.00           C
ATOM   3501  HG1 MET A 871      66.710  44.180  55.630  1.00  0.00           H
ATOM   3502  HG2 MET A 871      67.460  42.870  54.570  1.00  0.00           H
ATOM   3503  SD  MET A 871      69.210  43.910  55.810  1.00  0.00           S
ATOM   3504  CE  MET A 871      68.830  45.090  57.110  1.00  0.00           C
ATOM   3505  HE1 MET A 871      68.410  44.500  57.960  1.00  0.00           H
ATOM   3506  HE2 MET A 871      68.160  45.940  56.880  1.00  0.00           H
ATOM   3507  HE3 MET A 871      69.790  45.500  57.510  1.00  0.00           H
ATOM   3508  C   MET A 871      67.290  40.330  58.180  1.00  0.00           C
ATOM   3509  O   MET A 871      67.700  40.680  59.240  1.00  0.00           O
ATOM   3510  N   VAL A 872      66.370  39.330  58.090  1.00  0.00           N
ATOM   3511  HN  VAL A 872      65.930  39.070  57.240  1.00  0.00           H
ATOM   3512  CA  VAL A 872      66.000  38.490  59.180  1.00  0.00           C
ATOM   3513  HA  VAL A 872      66.040  39.080  60.080  1.00  0.00           H
ATOM   3514  CB  VAL A 872      64.670  37.720  58.930  1.00  0.00           C
ATOM   3515  HB  VAL A 872      64.720  37.220  57.940  1.00  0.00           H
ATOM   3516  CG1 VAL A 872      64.360  36.710  60.090  1.00  0.00           C
ATOM   3517 HG11 VAL A 872      64.520  37.220  61.060  1.00  0.00           H
ATOM   3518 HG12 VAL A 872      65.010  35.820  59.930  1.00  0.00           H
ATOM   3519 HG13 VAL A 872      63.340  36.270  60.090  1.00  0.00           H
ATOM   3520  CG2 VAL A 872      63.580  38.720  58.880  1.00  0.00           C
ATOM   3521 HG21 VAL A 872      63.800  39.450  58.060  1.00  0.00           H
ATOM   3522 HG22 VAL A 872      63.490  39.160  59.900  1.00  0.00           H
ATOM   3523 HG23 VAL A 872      62.690  38.160  58.520  1.00  0.00           H
ATOM   3524  C   VAL A 872      67.180  37.570  59.500  1.00  0.00           C
ATOM   3525  O   VAL A 872      67.550  37.450  60.660  1.00  0.00           O
ATOM   3526  N   THR A 873      67.900  37.020  58.530  1.00  0.00           N
ATOM   3527  HN  THR A 873      67.530  37.190  57.620  1.00  0.00           H
ATOM   3528  CA  THR A 873      69.130  36.150  58.650  1.00  0.00           C
ATOM   3529  HA  THR A 873      68.820  35.340  59.280  1.00  0.00           H
ATOM   3530  CB  THR A 873      69.640  35.480  57.370  1.00  0.00           C
ATOM   3531  HB  THR A 873      69.840  36.290  56.640  1.00  0.00           H
ATOM   3532  OG1 THR A 873      68.740  34.570  56.880  1.00  0.00           O
ATOM   3533  HG1 THR A 873      68.160  35.030  56.270  1.00  0.00           H
ATOM   3534  CG2 THR A 873      70.910  34.650  57.710  1.00  0.00           C
ATOM   3535 HG21 THR A 873      71.830  35.250  57.910  1.00  0.00           H
ATOM   3536 HG22 THR A 873      71.140  33.860  56.970  1.00  0.00           H
ATOM   3537 HG23 THR A 873      70.910  33.980  58.610  1.00  0.00           H
ATOM   3538  C   THR A 873      70.370  36.770  59.340  1.00  0.00           C
ATOM   3539  O   THR A 873      70.900  36.180  60.280  1.00  0.00           O
ATOM   3540  N   ILE A 874      70.770  37.990  59.080  1.00  0.00           N
ATOM   3541  HN  ILE A 874      70.370  38.420  58.270  1.00  0.00           H
ATOM   3542  CA  ILE A 874      71.880  38.650  59.810  1.00  0.00           C
ATOM   3543  HA  ILE A 874      72.640  37.910  59.930  1.00  0.00           H
ATOM   3544  CB  ILE A 874      72.440  39.850  59.010  1.00  0.00           C
ATOM   3545  HB  ILE A 874      72.810  39.480  58.030  1.00  0.00           H
ATOM   3546  CG2 ILE A 874      71.420  40.900  58.850  1.00  0.00           C
ATOM   3547 HG21 ILE A 874      71.190  41.410  59.800  1.00  0.00           H
ATOM   3548 HG22 ILE A 874      70.500  40.480  58.370  1.00  0.00           H
ATOM   3549 HG23 ILE A 874      71.870  41.560  58.080  1.00  0.00           H
ATOM   3550  CG1 ILE A 874      73.690  40.530  59.630  1.00  0.00           C
ATOM   3551 HG11 ILE A 874      73.460  40.920  60.650  1.00  0.00           H
ATOM   3552 HG12 ILE A 874      73.910  41.440  59.020  1.00  0.00           H
ATOM   3553  CD  ILE A 874      74.890  39.600  59.760  1.00  0.00           C
ATOM   3554  HD1 ILE A 874      75.740  40.000  60.340  1.00  0.00           H
ATOM   3555  HD2 ILE A 874      75.280  39.490  58.720  1.00  0.00           H
ATOM   3556  HD3 ILE A 874      74.630  38.640  60.230  1.00  0.00           H
ATOM   3557  C   ILE A 874      71.530  38.930  61.330  1.00  0.00           C
ATOM   3558  O   ILE A 874      72.320  38.720  62.240  1.00  0.00           O
ATOM   3559  N   ASP A 875      70.230  39.310  61.570  1.00  0.00           N
ATOM   3560  HN  ASP A 875      69.640  39.600  60.820  1.00  0.00           H
ATOM   3561  CA  ASP A 875      69.660  39.380  62.890  1.00  0.00           C
ATOM   3562  HA  ASP A 875      70.310  39.950  63.540  1.00  0.00           H
ATOM   3563  CB  ASP A 875      68.260  40.080  62.820  1.00  0.00           C
ATOM   3564  HB1 ASP A 875      67.520  39.410  62.350  1.00  0.00           H
ATOM   3565  HB2 ASP A 875      68.240  41.030  62.240  1.00  0.00           H
ATOM   3566  CG  ASP A 875      67.630  40.320  64.200  1.00  0.00           C
ATOM   3567  OD1 ASP A 875      68.310  40.980  65.070  1.00  0.00           O
ATOM   3568  OD2 ASP A 875      66.460  39.990  64.450  1.00  0.00           O
ATOM   3569  C   ASP A 875      69.540  37.970  63.550  1.00  0.00           C
ATOM   3570  O   ASP A 875      69.890  37.880  64.680  1.00  0.00           O
ATOM   3571  N   TYR A 876      69.190  36.880  62.810  1.00  0.00           N
ATOM   3572  HN  TYR A 876      68.750  36.930  61.920  1.00  0.00           H
ATOM   3573  CA  TYR A 876      69.270  35.590  63.450  1.00  0.00           C
ATOM   3574  HA  TYR A 876      68.690  35.720  64.360  1.00  0.00           H
ATOM   3575  CB  TYR A 876      68.680  34.540  62.420  1.00  0.00           C
ATOM   3576  HB1 TYR A 876      69.380  34.390  61.580  1.00  0.00           H
ATOM   3577  HB2 TYR A 876      67.720  34.850  61.950  1.00  0.00           H
ATOM   3578  CG  TYR A 876      68.560  33.280  63.130  1.00  0.00           C
ATOM   3579  CD1 TYR A 876      69.640  32.290  62.950  1.00  0.00           C
ATOM   3580  HD1 TYR A 876      70.550  32.530  62.400  1.00  0.00           H
ATOM   3581  CE1 TYR A 876      69.620  31.080  63.610  1.00  0.00           C
ATOM   3582  HE1 TYR A 876      70.480  30.430  63.610  1.00  0.00           H
ATOM   3583  CZ  TYR A 876      68.590  30.840  64.480  1.00  0.00           C
ATOM   3584  OH  TYR A 876      68.560  29.620  65.180  1.00  0.00           O
ATOM   3585  HH  TYR A 876      69.210  28.990  64.860  1.00  0.00           H
ATOM   3586  CD2 TYR A 876      67.530  32.950  63.980  1.00  0.00           C
ATOM   3587  HD2 TYR A 876      66.810  33.700  64.280  1.00  0.00           H
ATOM   3588  CE2 TYR A 876      67.530  31.710  64.640  1.00  0.00           C
ATOM   3589  HE2 TYR A 876      66.750  31.540  65.370  1.00  0.00           H
ATOM   3590  C   TYR A 876      70.640  35.210  64.010  1.00  0.00           C
ATOM   3591  O   TYR A 876      70.790  34.660  65.100  1.00  0.00           O
ATOM   3592  N   LEU A 877      71.760  35.630  63.280  1.00  0.00           N
ATOM   3593  HN  LEU A 877      71.530  35.960  62.370  1.00  0.00           H
ATOM   3594  CA  LEU A 877      73.160  35.240  63.530  1.00  0.00           C
ATOM   3595  HA  LEU A 877      73.270  34.230  63.860  1.00  0.00           H
ATOM   3596  CB  LEU A 877      73.970  35.310  62.190  1.00  0.00           C
ATOM   3597  HB1 LEU A 877      75.040  35.100  62.390  1.00  0.00           H
ATOM   3598  HB2 LEU A 877      74.100  36.280  61.660  1.00  0.00           H
ATOM   3599  CG  LEU A 877      73.440  34.260  61.100  1.00  0.00           C
ATOM   3600  HG  LEU A 877      72.400  34.460  60.760  1.00  0.00           H
ATOM   3601  CD1 LEU A 877      74.240  34.410  59.810  1.00  0.00           C
ATOM   3602 HD11 LEU A 877      75.340  34.390  59.990  1.00  0.00           H
ATOM   3603 HD12 LEU A 877      74.060  35.450  59.460  1.00  0.00           H
ATOM   3604 HD13 LEU A 877      73.990  33.740  58.970  1.00  0.00           H
ATOM   3605  CD2 LEU A 877      73.450  32.860  61.600  1.00  0.00           C
ATOM   3606 HD21 LEU A 877      73.020  32.110  60.900  1.00  0.00           H
ATOM   3607 HD22 LEU A 877      72.780  32.760  62.480  1.00  0.00           H
ATOM   3608 HD23 LEU A 877      74.500  32.560  61.770  1.00  0.00           H
ATOM   3609  C   LEU A 877      73.800  36.180  64.530  1.00  0.00           C
ATOM   3610  O   LEU A 877      74.550  35.740  65.380  1.00  0.00           O
ATOM   3611  N   VAL A 878      73.610  37.480  64.540  1.00  0.00           N
ATOM   3612  HN  VAL A 878      72.940  37.840  63.880  1.00  0.00           H
ATOM   3613  CA  VAL A 878      74.350  38.430  65.360  1.00  0.00           C
ATOM   3614  HA  VAL A 878      75.120  37.950  65.940  1.00  0.00           H
ATOM   3615  CB  VAL A 878      74.860  39.620  64.580  1.00  0.00           C
ATOM   3616  HB  VAL A 878      73.990  40.130  64.120  1.00  0.00           H
ATOM   3617  CG1 VAL A 878      75.740  40.500  65.490  1.00  0.00           C
ATOM   3618 HG11 VAL A 878      75.240  40.990  66.360  1.00  0.00           H
ATOM   3619 HG12 VAL A 878      76.090  41.290  64.800  1.00  0.00           H
ATOM   3620 HG13 VAL A 878      76.640  39.970  65.860  1.00  0.00           H
ATOM   3621  CG2 VAL A 878      75.690  39.080  63.350  1.00  0.00           C
ATOM   3622 HG21 VAL A 878      76.030  38.030  63.460  1.00  0.00           H
ATOM   3623 HG22 VAL A 878      76.560  39.780  63.230  1.00  0.00           H
ATOM   3624 HG23 VAL A 878      75.180  39.150  62.370  1.00  0.00           H
ATOM   3625  C   VAL A 878      73.510  38.920  66.500  1.00  0.00           C
ATOM   3626  O   VAL A 878      73.840  38.810  67.670  1.00  0.00           O
ATOM   3627  N   GLY A 879      72.320  39.460  66.180  1.00  0.00           N
ATOM   3628  HN  GLY A 879      72.070  39.290  65.230  1.00  0.00           H
ATOM   3629  CA  GLY A 879      71.390  40.150  67.100  1.00  0.00           C
ATOM   3630  HA1 GLY A 879      71.760  39.880  68.080  1.00  0.00           H
ATOM   3631  HA2 GLY A 879      70.390  39.820  66.880  1.00  0.00           H
ATOM   3632  C   GLY A 879      71.560  41.620  66.990  1.00  0.00           C
ATOM   3633  O   GLY A 879      72.380  42.200  67.720  1.00  0.00           O
ATOM   3634  N   VAL A 880      70.680  42.220  66.170  1.00  0.00           N
ATOM   3635  HN  VAL A 880      69.900  41.780  65.720  1.00  0.00           H
ATOM   3636  CA  VAL A 880      70.760  43.690  65.930  1.00  0.00           C
ATOM   3637  HA  VAL A 880      71.700  44.130  66.240  1.00  0.00           H
ATOM   3638  CB  VAL A 880      70.850  44.070  64.400  1.00  0.00           C
ATOM   3639  HB  VAL A 880      69.870  43.860  63.920  1.00  0.00           H
ATOM   3640  CG1 VAL A 880      71.140  45.580  64.160  1.00  0.00           C
ATOM   3641 HG11 VAL A 880      71.460  45.620  63.100  1.00  0.00           H
ATOM   3642 HG12 VAL A 880      71.950  46.030  64.780  1.00  0.00           H
ATOM   3643 HG13 VAL A 880      70.260  46.240  64.250  1.00  0.00           H
ATOM   3644  CG2 VAL A 880      71.880  43.140  63.780  1.00  0.00           C
ATOM   3645 HG21 VAL A 880      71.480  42.100  63.730  1.00  0.00           H
ATOM   3646 HG22 VAL A 880      72.840  43.080  64.330  1.00  0.00           H
ATOM   3647 HG23 VAL A 880      72.230  43.480  62.780  1.00  0.00           H
ATOM   3648  C   VAL A 880      69.540  44.410  66.590  1.00  0.00           C
ATOM   3649  O   VAL A 880      68.370  44.070  66.220  1.00  0.00           O
ATOM   3650  N   PRO A 881      69.760  45.350  67.480  1.00  0.00           N
ATOM   3651  CD  PRO A 881      71.050  45.420  68.170  1.00  0.00           C
ATOM   3652  HD1 PRO A 881      71.810  45.870  67.500  1.00  0.00           H
ATOM   3653  HD2 PRO A 881      71.240  44.350  68.410  1.00  0.00           H
ATOM   3654  CA  PRO A 881      68.760  46.100  68.200  1.00  0.00           C
ATOM   3655  HA  PRO A 881      68.410  45.410  68.950  1.00  0.00           H
ATOM   3656  CB  PRO A 881      69.680  47.130  68.880  1.00  0.00           C
ATOM   3657  HB1 PRO A 881      69.240  47.640  69.760  1.00  0.00           H
ATOM   3658  HB2 PRO A 881      70.100  47.920  68.220  1.00  0.00           H
ATOM   3659  CG  PRO A 881      70.890  46.260  69.390  1.00  0.00           C
ATOM   3660  HG1 PRO A 881      71.760  46.890  69.680  1.00  0.00           H
ATOM   3661  HG2 PRO A 881      70.550  45.720  70.290  1.00  0.00           H
ATOM   3662  C   PRO A 881      67.560  46.610  67.420  1.00  0.00           C
ATOM   3663  O   PRO A 881      67.710  47.050  66.260  1.00  0.00           O
ATOM   3664  N   SER A 882      66.260  46.570  68.010  1.00  0.00           N
ATOM   3665  HN  SER A 882      66.220  46.400  68.980  1.00  0.00           H
ATOM   3666  CA  SER A 882      64.990  46.880  67.300  1.00  0.00           C
ATOM   3667  HA  SER A 882      64.880  47.950  67.330  1.00  0.00           H
ATOM   3668  CB  SER A 882      64.900  46.320  65.950  1.00  0.00           C
ATOM   3669  HB1 SER A 882      63.840  46.210  65.610  1.00  0.00           H
ATOM   3670  HB2 SER A 882      65.460  45.360  65.940  1.00  0.00           H
ATOM   3671  OG  SER A 882      65.490  47.130  64.950  1.00  0.00           O
ATOM   3672  HG1 SER A 882      66.410  47.180  65.230  1.00  0.00           H
ATOM   3673  C   SER A 882      63.850  46.270  68.100  1.00  0.00           C
ATOM   3674  O   SER A 882      63.960  45.230  68.660  1.00  0.00           O
ATOM   3675  N   PRO A 883      62.650  46.880  68.150  1.00  0.00           N
ATOM   3676  CD  PRO A 883      62.450  48.290  67.850  1.00  0.00           C
ATOM   3677  HD1 PRO A 883      62.920  48.600  66.890  1.00  0.00           H
ATOM   3678  HD2 PRO A 883      63.030  48.880  68.600  1.00  0.00           H
ATOM   3679  CA  PRO A 883      61.430  46.140  68.390  1.00  0.00           C
ATOM   3680  HA  PRO A 883      61.560  45.690  69.370  1.00  0.00           H
ATOM   3681  CB  PRO A 883      60.270  47.200  68.350  1.00  0.00           C
ATOM   3682  HB1 PRO A 883      59.790  47.130  69.350  1.00  0.00           H
ATOM   3683  HB2 PRO A 883      59.550  47.060  67.510  1.00  0.00           H
ATOM   3684  CG  PRO A 883      60.980  48.550  67.960  1.00  0.00           C
ATOM   3685  HG1 PRO A 883      60.460  48.820  67.030  1.00  0.00           H
ATOM   3686  HG2 PRO A 883      60.780  49.320  68.740  1.00  0.00           H
ATOM   3687  C   PRO A 883      61.050  45.060  67.320  1.00  0.00           C
ATOM   3688  O   PRO A 883      61.220  45.260  66.110  1.00  0.00           O
ATOM   3689  N   LYS A 884      60.580  43.950  67.830  1.00  0.00           N
ATOM   3690  HN  LYS A 884      60.480  43.920  68.830  1.00  0.00           H
ATOM   3691  CA  LYS A 884      60.080  42.860  67.100  1.00  0.00           C
ATOM   3692  HA  LYS A 884      60.410  42.860  66.080  1.00  0.00           H
ATOM   3693  CB  LYS A 884      60.480  41.460  67.740  1.00  0.00           C
ATOM   3694  HB1 LYS A 884      59.860  40.700  67.210  1.00  0.00           H
ATOM   3695  HB2 LYS A 884      60.290  41.410  68.830  1.00  0.00           H
ATOM   3696  CG  LYS A 884      61.910  41.030  67.560  1.00  0.00           C
ATOM   3697  HG1 LYS A 884      61.820  39.930  67.690  1.00  0.00           H
ATOM   3698  HG2 LYS A 884      62.480  41.400  68.430  1.00  0.00           H
ATOM   3699  CD  LYS A 884      62.580  41.310  66.160  1.00  0.00           C
ATOM   3700  HD1 LYS A 884      63.070  42.320  66.160  1.00  0.00           H
ATOM   3701  HD2 LYS A 884      61.800  41.240  65.380  1.00  0.00           H
ATOM   3702  CE  LYS A 884      63.580  40.260  65.790  1.00  0.00           C
ATOM   3703  HE1 LYS A 884      63.900  40.480  64.750  1.00  0.00           H
ATOM   3704  HE2 LYS A 884      63.170  39.220  65.910  1.00  0.00           H
ATOM   3705  NZ  LYS A 884      64.870  40.280  66.590  1.00  0.00           N
ATOM   3706  HZ1 LYS A 884      65.100  41.240  66.900  1.00  0.00           H
ATOM   3707  HZ2 LYS A 884      65.660  40.060  65.960  1.00  0.00           H
ATOM   3708  HZ3 LYS A 884      64.830  39.700  67.450  1.00  0.00           H
ATOM   3709  C   LYS A 884      58.610  42.880  66.820  1.00  0.00           C
ATOM   3710  O   LYS A 884      57.900  43.430  67.670  1.00  0.00           O
ATOM   3711  N   LEU A 885      58.140  42.340  65.670  1.00  0.00           N
ATOM   3712  HN  LEU A 885      58.710  41.730  65.130  1.00  0.00           H
ATOM   3713  CA  LEU A 885      56.770  42.220  65.340  1.00  0.00           C
ATOM   3714  HA  LEU A 885      56.260  43.160  65.340  1.00  0.00           H
ATOM   3715  CB  LEU A 885      56.560  41.700  63.920  1.00  0.00           C
ATOM   3716  HB1 LEU A 885      57.010  40.690  63.970  1.00  0.00           H
ATOM   3717  HB2 LEU A 885      57.160  42.240  63.160  1.00  0.00           H
ATOM   3718  CG  LEU A 885      55.150  41.530  63.380  1.00  0.00           C
ATOM   3719  HG  LEU A 885      54.680  40.850  64.130  1.00  0.00           H
ATOM   3720  CD1 LEU A 885      54.410  42.880  63.180  1.00  0.00           C
ATOM   3721 HD11 LEU A 885      54.940  43.410  62.350  1.00  0.00           H
ATOM   3722 HD12 LEU A 885      54.480  43.380  64.170  1.00  0.00           H
ATOM   3723 HD13 LEU A 885      53.380  42.530  63.000  1.00  0.00           H
ATOM   3724  CD2 LEU A 885      55.020  40.890  61.980  1.00  0.00           C
ATOM   3725 HD21 LEU A 885      55.260  41.550  61.120  1.00  0.00           H
ATOM   3726 HD22 LEU A 885      54.030  40.380  61.860  1.00  0.00           H
ATOM   3727 HD23 LEU A 885      55.830  40.140  61.910  1.00  0.00           H
ATOM   3728  C   LEU A 885      56.070  41.230  66.270  1.00  0.00           C
ATOM   3729  O   LEU A 885      56.680  40.190  66.590  1.00  0.00           O
ATOM   3730  N   HSD A 886      54.870  41.550  66.710  1.00  0.00           N
ATOM   3731  HN  HSD A 886      54.360  42.380  66.500  1.00  0.00           H
ATOM   3732  CA  HSD A 886      54.220  40.660  67.680  1.00  0.00           C
ATOM   3733  HA  HSD A 886      54.880  39.950  68.170  1.00  0.00           H
ATOM   3734  CB  HSD A 886      53.510  41.480  68.810  1.00  0.00           C
ATOM   3735  HB1 HSD A 886      52.800  40.730  69.240  1.00  0.00           H
ATOM   3736  HB2 HSD A 886      52.950  42.370  68.440  1.00  0.00           H
ATOM   3737  ND1 HSD A 886      55.600  42.650  69.590  1.00  0.00           N
ATOM   3738  HD1 HSD A 886      56.110  42.640  68.730  1.00  0.00           H
ATOM   3739  CG  HSD A 886      54.440  42.030  69.860  1.00  0.00           C
ATOM   3740  CE1 HSD A 886      56.050  43.140  70.760  1.00  0.00           C
ATOM   3741  HE1 HSD A 886      57.060  43.560  70.820  1.00  0.00           H
ATOM   3742  NE2 HSD A 886      55.250  42.830  71.800  1.00  0.00           N
ATOM   3743  CD2 HSD A 886      54.230  42.100  71.230  1.00  0.00           C
ATOM   3744  HD2 HSD A 886      53.400  41.830  71.870  1.00  0.00           H
ATOM   3745  C   HSD A 886      53.160  39.950  66.870  1.00  0.00           C
ATOM   3746  O   HSD A 886      52.290  40.550  66.210  1.00  0.00           O
ATOM   3747  N   VAL A 887      53.300  38.630  66.900  1.00  0.00           N
ATOM   3748  HN  VAL A 887      54.000  38.230  67.480  1.00  0.00           H
ATOM   3749  CA  VAL A 887      52.360  37.720  66.310  1.00  0.00           C
ATOM   3750  HA  VAL A 887      51.500  38.360  66.180  1.00  0.00           H
ATOM   3751  CB  VAL A 887      52.720  37.060  64.910  1.00  0.00           C
ATOM   3752  HB  VAL A 887      53.310  36.180  65.260  1.00  0.00           H
ATOM   3753  CG1 VAL A 887      51.420  36.520  64.210  1.00  0.00           C
ATOM   3754 HG11 VAL A 887      51.660  35.990  63.270  1.00  0.00           H
ATOM   3755 HG12 VAL A 887      50.670  37.340  64.100  1.00  0.00           H
ATOM   3756 HG13 VAL A 887      51.020  35.710  64.850  1.00  0.00           H
ATOM   3757  CG2 VAL A 887      53.460  38.040  63.850  1.00  0.00           C
ATOM   3758 HG21 VAL A 887      54.200  38.640  64.400  1.00  0.00           H
ATOM   3759 HG22 VAL A 887      52.660  38.680  63.410  1.00  0.00           H
ATOM   3760 HG23 VAL A 887      53.810  37.520  62.930  1.00  0.00           H
ATOM   3761  C   VAL A 887      51.870  36.700  67.260  1.00  0.00           C
ATOM   3762  O   VAL A 887      52.700  35.900  67.690  1.00  0.00           O
ATOM   3763  N   PRO A 888      50.560  36.660  67.710  1.00  0.00           N
ATOM   3764  CD  PRO A 888      49.480  37.610  67.360  1.00  0.00           C
ATOM   3765  HD1 PRO A 888      49.130  37.500  66.310  1.00  0.00           H
ATOM   3766  HD2 PRO A 888      49.870  38.640  67.510  1.00  0.00           H
ATOM   3767  CA  PRO A 888      50.010  35.470  68.360  1.00  0.00           C
ATOM   3768  HA  PRO A 888      50.400  35.480  69.360  1.00  0.00           H
ATOM   3769  CB  PRO A 888      48.500  35.690  68.310  1.00  0.00           C
ATOM   3770  HB1 PRO A 888      47.940  35.310  69.190  1.00  0.00           H
ATOM   3771  HB2 PRO A 888      48.080  35.290  67.370  1.00  0.00           H
ATOM   3772  CG  PRO A 888      48.390  37.180  68.290  1.00  0.00           C
ATOM   3773  HG1 PRO A 888      47.380  37.520  68.000  1.00  0.00           H
ATOM   3774  HG2 PRO A 888      48.650  37.500  69.320  1.00  0.00           H
ATOM   3775  C   PRO A 888      50.450  34.060  67.920  1.00  0.00           C
ATOM   3776  O   PRO A 888      50.480  33.750  66.760  1.00  0.00           O
ATOM   3777  N   GLU A 889      50.680  33.170  68.900  1.00  0.00           N
ATOM   3778  HN  GLU A 889      50.690  33.520  69.830  1.00  0.00           H
ATOM   3779  CA  GLU A 889      50.960  31.750  68.680  1.00  0.00           C
ATOM   3780  HA  GLU A 889      51.040  31.500  67.640  1.00  0.00           H
ATOM   3781  CB  GLU A 889      52.210  31.220  69.420  1.00  0.00           C
ATOM   3782  HB1 GLU A 889      52.200  30.120  69.360  1.00  0.00           H
ATOM   3783  HB2 GLU A 889      52.180  31.420  70.510  1.00  0.00           H
ATOM   3784  CG  GLU A 889      53.570  31.840  68.770  1.00  0.00           C
ATOM   3785  HG1 GLU A 889      53.350  32.810  68.270  1.00  0.00           H
ATOM   3786  HG2 GLU A 889      54.010  31.160  68.010  1.00  0.00           H
ATOM   3787  CD  GLU A 889      54.720  32.140  69.830  1.00  0.00           C
ATOM   3788  OE1 GLU A 889      54.600  33.100  70.600  1.00  0.00           O
ATOM   3789  OE2 GLU A 889      55.700  31.330  69.810  1.00  0.00           O
ATOM   3790  C   GLU A 889      49.760  31.000  69.230  1.00  0.00           C
ATOM   3791  O   GLU A 889      49.030  31.440  70.170  1.00  0.00           O
ATOM   3792  N   LYS A 890      49.390  29.830  68.610  1.00  0.00           N
ATOM   3793  HN  LYS A 890      49.890  29.670  67.760  1.00  0.00           H
ATOM   3794  CA  LYS A 890      48.240  29.010  68.900  1.00  0.00           C
ATOM   3795  HA  LYS A 890      48.280  28.290  68.100  1.00  0.00           H
ATOM   3796  CB  LYS A 890      48.430  28.190  70.270  1.00  0.00           C
ATOM   3797  HB1 LYS A 890      47.440  27.750  70.530  1.00  0.00           H
ATOM   3798  HB2 LYS A 890      48.770  28.870  71.090  1.00  0.00           H
ATOM   3799  CG  LYS A 890      49.430  27.000  70.090  1.00  0.00           C
ATOM   3800  HG1 LYS A 890      49.230  26.540  69.100  1.00  0.00           H
ATOM   3801  HG2 LYS A 890      49.390  26.350  70.980  1.00  0.00           H
ATOM   3802  CD  LYS A 890      50.900  27.420  69.870  1.00  0.00           C
ATOM   3803  HD1 LYS A 890      51.190  27.960  70.790  1.00  0.00           H
ATOM   3804  HD2 LYS A 890      51.260  28.020  69.010  1.00  0.00           H
ATOM   3805  CE  LYS A 890      51.840  26.160  69.890  1.00  0.00           C
ATOM   3806  HE1 LYS A 890      51.680  25.430  70.710  1.00  0.00           H
ATOM   3807  HE2 LYS A 890      52.890  26.500  69.960  1.00  0.00           H
ATOM   3808  NZ  LYS A 890      51.610  25.390  68.630  1.00  0.00           N
ATOM   3809  HZ1 LYS A 890      50.760  24.800  68.670  1.00  0.00           H
ATOM   3810  HZ2 LYS A 890      52.440  24.810  68.390  1.00  0.00           H
ATOM   3811  HZ3 LYS A 890      51.430  26.080  67.870  1.00  0.00           H
ATOM   3812  C   LYS A 890      46.840  29.600  68.620  1.00  0.00           C
ATOM   3813  O   LYS A 890      45.830  29.090  69.070  1.00  0.00           O
ATOM   3814  N   PHE A 891      46.830  30.700  67.800  1.00  0.00           N
ATOM   3815  HN  PHE A 891      47.660  31.240  67.690  1.00  0.00           H
ATOM   3816  CA  PHE A 891      45.590  31.230  67.190  1.00  0.00           C
ATOM   3817  HA  PHE A 891      46.000  31.930  66.470  1.00  0.00           H
ATOM   3818  CB  PHE A 891      44.890  30.270  66.180  1.00  0.00           C
ATOM   3819  HB1 PHE A 891      44.750  29.280  66.670  1.00  0.00           H
ATOM   3820  HB2 PHE A 891      45.430  29.950  65.280  1.00  0.00           H
ATOM   3821  CG  PHE A 891      43.540  30.690  65.600  1.00  0.00           C
ATOM   3822  CD1 PHE A 891      42.400  29.870  65.620  1.00  0.00           C
ATOM   3823  HD1 PHE A 891      42.470  28.910  66.110  1.00  0.00           H
ATOM   3824  CE1 PHE A 891      41.250  30.200  65.050  1.00  0.00           C
ATOM   3825  HE1 PHE A 891      40.290  29.780  65.310  1.00  0.00           H
ATOM   3826  CZ  PHE A 891      41.200  31.410  64.290  1.00  0.00           C
ATOM   3827  HZ  PHE A 891      40.350  31.660  63.680  1.00  0.00           H
ATOM   3828  CD2 PHE A 891      43.500  31.870  64.860  1.00  0.00           C
ATOM   3829  HD2 PHE A 891      44.440  32.390  64.750  1.00  0.00           H
ATOM   3830  CE2 PHE A 891      42.300  32.280  64.260  1.00  0.00           C
ATOM   3831  HE2 PHE A 891      42.430  33.220  63.730  1.00  0.00           H
ATOM   3832  C   PHE A 891      44.710  32.010  68.250  1.00  0.00           C
ATOM   3833  O   PHE A 891      43.700  31.460  68.720  1.00  0.00           O
ATOM   3834  N   GLU A 892      45.050  33.290  68.490  1.00  0.00           N
ATOM   3835  HN  GLU A 892      45.950  33.680  68.300  1.00  0.00           H
ATOM   3836  CA  GLU A 892      44.210  34.280  69.170  1.00  0.00           C
ATOM   3837  HA  GLU A 892      43.180  33.950  69.170  1.00  0.00           H
ATOM   3838  CB  GLU A 892      44.750  34.470  70.600  1.00  0.00           C
ATOM   3839  HB1 GLU A 892      44.270  35.310  71.130  1.00  0.00           H
ATOM   3840  HB2 GLU A 892      45.830  34.780  70.570  1.00  0.00           H
ATOM   3841  CG  GLU A 892      44.580  33.240  71.540  1.00  0.00           C
ATOM   3842  HG1 GLU A 892      45.240  32.470  71.080  1.00  0.00           H
ATOM   3843  HG2 GLU A 892      43.510  32.990  71.600  1.00  0.00           H
ATOM   3844  CD  GLU A 892      44.930  33.620  72.980  1.00  0.00           C
ATOM   3845  OE1 GLU A 892      43.970  33.790  73.780  1.00  0.00           O
ATOM   3846  OE2 GLU A 892      46.190  33.730  73.270  1.00  0.00           O
ATOM   3847  C   GLU A 892      44.220  35.590  68.470  1.00  0.00           C
ATOM   3848  O   GLU A 892      45.180  35.810  67.750  1.00  0.00           O
ATOM   3849  N   PRO A 893      43.310  36.530  68.610  1.00  0.00           N
ATOM   3850  CD  PRO A 893      42.050  36.380  69.390  1.00  0.00           C
ATOM   3851  HD1 PRO A 893      42.390  36.410  70.440  1.00  0.00           H
ATOM   3852  HD2 PRO A 893      41.540  35.410  69.230  1.00  0.00           H
ATOM   3853  CA  PRO A 893      43.480  37.900  68.190  1.00  0.00           C
ATOM   3854  HA  PRO A 893      43.670  37.870  67.120  1.00  0.00           H
ATOM   3855  CB  PRO A 893      42.100  38.640  68.470  1.00  0.00           C
ATOM   3856  HB1 PRO A 893      41.580  39.110  67.600  1.00  0.00           H
ATOM   3857  HB2 PRO A 893      42.330  39.430  69.200  1.00  0.00           H
ATOM   3858  CG  PRO A 893      41.150  37.520  69.000  1.00  0.00           C
ATOM   3859  HG1 PRO A 893      40.380  37.790  69.770  1.00  0.00           H
ATOM   3860  HG2 PRO A 893      40.470  37.190  68.180  1.00  0.00           H
ATOM   3861  C   PRO A 893      44.740  38.600  68.760  1.00  0.00           C
ATOM   3862  O   PRO A 893      45.220  38.280  69.820  1.00  0.00           O
ATOM   3863  N   THR A 894      45.350  39.480  67.990  1.00  0.00           N
ATOM   3864  HN  THR A 894      44.890  39.640  67.120  1.00  0.00           H
ATOM   3865  CA  THR A 894      46.540  40.330  68.330  1.00  0.00           C
ATOM   3866  HA  THR A 894      47.420  39.740  68.600  1.00  0.00           H
ATOM   3867  CB  THR A 894      46.950  41.310  67.260  1.00  0.00           C
ATOM   3868  HB  THR A 894      46.060  41.940  67.060  1.00  0.00           H
ATOM   3869  OG1 THR A 894      47.330  40.540  66.110  1.00  0.00           O
ATOM   3870  HG1 THR A 894      46.490  40.500  65.640  1.00  0.00           H
ATOM   3871  CG2 THR A 894      48.200  42.230  67.660  1.00  0.00           C
ATOM   3872 HG21 THR A 894      49.070  41.570  67.840  1.00  0.00           H
ATOM   3873 HG22 THR A 894      48.000  42.980  68.450  1.00  0.00           H
ATOM   3874 HG23 THR A 894      48.510  42.920  66.850  1.00  0.00           H
ATOM   3875  C   THR A 894      46.280  41.040  69.600  1.00  0.00           C
ATOM   3876  O   THR A 894      47.200  41.250  70.400  1.00  0.00           O
ATOM   3877  N   HSD A 895      45.040  41.550  69.920  1.00  0.00           N
ATOM   3878  HN  HSD A 895      44.320  41.330  69.270  1.00  0.00           H
ATOM   3879  CA  HSD A 895      44.690  42.140  71.210  1.00  0.00           C
ATOM   3880  HA  HSD A 895      45.660  42.320  71.640  1.00  0.00           H
ATOM   3881  CB  HSD A 895      43.980  43.500  71.010  1.00  0.00           C
ATOM   3882  HB1 HSD A 895      43.340  43.490  70.110  1.00  0.00           H
ATOM   3883  HB2 HSD A 895      44.790  44.250  70.870  1.00  0.00           H
ATOM   3884  ND1 HSD A 895      43.590  44.230  73.390  1.00  0.00           N
ATOM   3885  HD1 HSD A 895      44.560  44.160  73.610  1.00  0.00           H
ATOM   3886  CG  HSD A 895      43.160  43.950  72.130  1.00  0.00           C
ATOM   3887  CE1 HSD A 895      42.510  44.650  74.110  1.00  0.00           C
ATOM   3888  HE1 HSD A 895      42.630  45.040  75.130  1.00  0.00           H
ATOM   3889  NE2 HSD A 895      41.420  44.670  73.360  1.00  0.00           N
ATOM   3890  CD2 HSD A 895      41.850  44.210  72.110  1.00  0.00           C
ATOM   3891  HD2 HSD A 895      41.160  44.120  71.280  1.00  0.00           H
ATOM   3892  C   HSD A 895      43.860  41.080  71.970  1.00  0.00           C
ATOM   3893  O   HSD A 895      42.890  40.600  71.380  1.00  0.00           O
ATOM   3894  N   PRO A 896      44.160  40.680  73.170  1.00  0.00           N
ATOM   3895  CD  PRO A 896      45.300  41.150  73.960  1.00  0.00           C
ATOM   3896  HD1 PRO A 896      45.310  42.250  74.110  1.00  0.00           H
ATOM   3897  HD2 PRO A 896      46.240  40.970  73.390  1.00  0.00           H
ATOM   3898  CA  PRO A 896      43.490  39.510  73.780  1.00  0.00           C
ATOM   3899  HA  PRO A 896      43.230  38.880  72.940  1.00  0.00           H
ATOM   3900  CB  PRO A 896      44.650  38.950  74.700  1.00  0.00           C
ATOM   3901  HB1 PRO A 896      45.290  38.360  74.020  1.00  0.00           H
ATOM   3902  HB2 PRO A 896      44.240  38.430  75.600  1.00  0.00           H
ATOM   3903  CG  PRO A 896      45.380  40.210  75.140  1.00  0.00           C
ATOM   3904  HG1 PRO A 896      44.720  40.630  75.920  1.00  0.00           H
ATOM   3905  HG2 PRO A 896      46.380  39.940  75.530  1.00  0.00           H
ATOM   3906  C   PRO A 896      42.240  39.750  74.550  1.00  0.00           C
ATOM   3907  O   PRO A 896      41.760  38.780  75.140  1.00  0.00           O
ATOM   3908  N   GLU A 897      41.760  40.950  74.520  1.00  0.00           N
ATOM   3909  HN  GLU A 897      42.180  41.570  73.860  1.00  0.00           H
ATOM   3910  CA  GLU A 897      40.740  41.430  75.370  1.00  0.00           C
ATOM   3911  HA  GLU A 897      40.500  40.650  76.080  1.00  0.00           H
ATOM   3912  CB  GLU A 897      41.060  42.640  76.300  1.00  0.00           C
ATOM   3913  HB1 GLU A 897      40.120  42.940  76.810  1.00  0.00           H
ATOM   3914  HB2 GLU A 897      41.240  43.540  75.680  1.00  0.00           H
ATOM   3915  CG  GLU A 897      42.260  42.400  77.170  1.00  0.00           C
ATOM   3916  HG1 GLU A 897      43.170  42.740  76.630  1.00  0.00           H
ATOM   3917  HG2 GLU A 897      42.410  41.350  77.450  1.00  0.00           H
ATOM   3918  CD  GLU A 897      42.120  43.170  78.460  1.00  0.00           C
ATOM   3919  OE1 GLU A 897      42.270  44.410  78.290  1.00  0.00           O
ATOM   3920  OE2 GLU A 897      41.670  42.680  79.510  1.00  0.00           O
ATOM   3921  C   GLU A 897      39.530  41.700  74.430  1.00  0.00           C
ATOM   3922  O   GLU A 897      38.500  42.250  74.790  1.00  0.00           O
ATOM   3923  N   ARG A 898      39.540  41.150  73.210  1.00  0.00           N
ATOM   3924  HN  ARG A 898      40.320  40.690  72.790  1.00  0.00           H
ATOM   3925  CA  ARG A 898      38.340  41.160  72.320  1.00  0.00           C
ATOM   3926  HA  ARG A 898      37.400  41.410  72.800  1.00  0.00           H
ATOM   3927  CB  ARG A 898      38.560  42.240  71.170  1.00  0.00           C
ATOM   3928  HB1 ARG A 898      38.790  43.200  71.670  1.00  0.00           H
ATOM   3929  HB2 ARG A 898      37.560  42.430  70.710  1.00  0.00           H
ATOM   3930  CG  ARG A 898      39.520  41.840  70.080  1.00  0.00           C
ATOM   3931  HG1 ARG A 898      40.320  41.180  70.490  1.00  0.00           H
ATOM   3932  HG2 ARG A 898      40.050  42.700  69.630  1.00  0.00           H
ATOM   3933  CD  ARG A 898      38.670  41.210  68.900  1.00  0.00           C
ATOM   3934  HD1 ARG A 898      37.730  41.740  68.660  1.00  0.00           H
ATOM   3935  HD2 ARG A 898      38.250  40.240  69.200  1.00  0.00           H
ATOM   3936  NE  ARG A 898      39.410  40.970  67.650  1.00  0.00           N
ATOM   3937  HE  ARG A 898      40.390  41.130  67.620  1.00  0.00           H
ATOM   3938  CZ  ARG A 898      38.880  40.190  66.660  1.00  0.00           C
ATOM   3939  NH1 ARG A 898      37.800  39.510  66.800  1.00  0.00           N
ATOM   3940 HH11 ARG A 898      37.410  39.250  65.920  1.00  0.00           H
ATOM   3941 HH12 ARG A 898      37.490  39.420  67.750  1.00  0.00           H
ATOM   3942  NH2 ARG A 898      39.480  40.060  65.490  1.00  0.00           N
ATOM   3943 HH21 ARG A 898      38.980  39.510  64.820  1.00  0.00           H
ATOM   3944 HH22 ARG A 898      40.220  40.690  65.280  1.00  0.00           H
ATOM   3945  C   ARG A 898      38.160  39.720  71.880  1.00  0.00           C
ATOM   3946  O   ARG A 898      39.060  39.070  71.420  1.00  0.00           O
ATOM   3947  N   GLY A 899      36.900  39.230  72.190  1.00  0.00           N
ATOM   3948  HN  GLY A 899      36.350  39.720  72.860  1.00  0.00           H
ATOM   3949  CA  GLY A 899      36.290  38.020  71.570  1.00  0.00           C
ATOM   3950  HA1 GLY A 899      35.280  38.050  71.950  1.00  0.00           H
ATOM   3951  HA2 GLY A 899      36.840  37.130  71.860  1.00  0.00           H
ATOM   3952  C   GLY A 899      36.190  37.990  70.030  1.00  0.00           C
ATOM   3953  O   GLY A 899      36.220  39.050  69.400  1.00  0.00           O
ATOM   3954  N   TRP A 900      36.070  36.810  69.420  1.00  0.00           N
ATOM   3955  HN  TRP A 900      36.120  35.970  69.950  1.00  0.00           H
ATOM   3956  CA  TRP A 900      36.190  36.730  68.000  1.00  0.00           C
ATOM   3957  HA  TRP A 900      37.140  37.160  67.710  1.00  0.00           H
ATOM   3958  CB  TRP A 900      36.240  35.180  67.590  1.00  0.00           C
ATOM   3959  HB1 TRP A 900      35.770  35.120  66.580  1.00  0.00           H
ATOM   3960  HB2 TRP A 900      35.680  34.520  68.300  1.00  0.00           H
ATOM   3961  CG  TRP A 900      37.560  34.610  67.310  1.00  0.00           C
ATOM   3962  CD1 TRP A 900      38.090  33.560  68.080  1.00  0.00           C
ATOM   3963  HD1 TRP A 900      37.610  32.950  68.830  1.00  0.00           H
ATOM   3964  NE1 TRP A 900      39.330  33.460  67.630  1.00  0.00           N
ATOM   3965  HE1 TRP A 900      40.030  32.870  68.010  1.00  0.00           H
ATOM   3966  CE2 TRP A 900      39.630  34.340  66.780  1.00  0.00           C
ATOM   3967  CD2 TRP A 900      38.490  35.110  66.510  1.00  0.00           C
ATOM   3968  CE3 TRP A 900      38.500  36.130  65.500  1.00  0.00           C
ATOM   3969  HE3 TRP A 900      37.510  36.440  65.170  1.00  0.00           H
ATOM   3970  CZ3 TRP A 900      39.660  36.410  64.830  1.00  0.00           C
ATOM   3971  HZ3 TRP A 900      39.790  37.250  64.170  1.00  0.00           H
ATOM   3972  CZ2 TRP A 900      40.850  34.630  66.090  1.00  0.00           C
ATOM   3973  HZ2 TRP A 900      41.720  34.020  66.210  1.00  0.00           H
ATOM   3974  CH2 TRP A 900      40.820  35.690  65.140  1.00  0.00           C
ATOM   3975  HH2 TRP A 900      41.730  36.140  64.750  1.00  0.00           H
ATOM   3976  C   TRP A 900      35.080  37.320  67.260  1.00  0.00           C
ATOM   3977  O   TRP A 900      35.260  37.860  66.150  1.00  0.00           O
ATOM   3978  N   ILE A 901      33.770  37.210  67.690  1.00  0.00           N
ATOM   3979  HN  ILE A 901      33.560  36.670  68.520  1.00  0.00           H
ATOM   3980  CA  ILE A 901      32.620  37.550  66.860  1.00  0.00           C
ATOM   3981  HA  ILE A 901      32.880  37.830  65.850  1.00  0.00           H
ATOM   3982  CB  ILE A 901      31.820  36.330  66.720  1.00  0.00           C
ATOM   3983  HB  ILE A 901      31.650  36.040  67.780  1.00  0.00           H
ATOM   3984  CG2 ILE A 901      30.390  36.530  66.090  1.00  0.00           C
ATOM   3985 HG21 ILE A 901      30.530  37.060  65.120  1.00  0.00           H
ATOM   3986 HG22 ILE A 901      29.750  37.220  66.670  1.00  0.00           H
ATOM   3987 HG23 ILE A 901      29.960  35.530  65.890  1.00  0.00           H
ATOM   3988  CG1 ILE A 901      32.600  35.190  66.000  1.00  0.00           C
ATOM   3989 HG11 ILE A 901      31.860  34.350  65.980  1.00  0.00           H
ATOM   3990 HG12 ILE A 901      33.340  34.760  66.690  1.00  0.00           H
ATOM   3991  CD  ILE A 901      33.260  35.360  64.620  1.00  0.00           C
ATOM   3992  HD1 ILE A 901      34.130  36.030  64.720  1.00  0.00           H
ATOM   3993  HD2 ILE A 901      32.570  35.750  63.830  1.00  0.00           H
ATOM   3994  HD3 ILE A 901      33.750  34.470  64.160  1.00  0.00           H
ATOM   3995  C   ILE A 901      31.820  38.750  67.380  1.00  0.00           C
ATOM   3996  O   ILE A 901      31.570  38.810  68.600  1.00  0.00           O
ATOM   3997  N   ILE A 902      31.260  39.650  66.540  1.00  0.00           N
ATOM   3998  HN  ILE A 902      31.280  39.490  65.550  1.00  0.00           H
ATOM   3999  CA  ILE A 902      30.800  40.900  67.060  1.00  0.00           C
ATOM   4000  HA  ILE A 902      30.850  40.900  68.140  1.00  0.00           H
ATOM   4001  CB  ILE A 902      31.630  42.110  66.610  1.00  0.00           C
ATOM   4002  HB  ILE A 902      31.670  42.100  65.500  1.00  0.00           H
ATOM   4003  CG2 ILE A 902      30.880  43.440  67.010  1.00  0.00           C
ATOM   4004 HG21 ILE A 902      31.600  44.260  66.790  1.00  0.00           H
ATOM   4005 HG22 ILE A 902      30.550  43.420  68.060  1.00  0.00           H
ATOM   4006 HG23 ILE A 902      30.060  43.580  66.270  1.00  0.00           H
ATOM   4007  CG1 ILE A 902      33.050  42.070  67.320  1.00  0.00           C
ATOM   4008 HG11 ILE A 902      33.140  41.980  68.420  1.00  0.00           H
ATOM   4009 HG12 ILE A 902      33.430  43.090  67.090  1.00  0.00           H
ATOM   4010  CD  ILE A 902      34.090  41.170  66.550  1.00  0.00           C
ATOM   4011  HD1 ILE A 902      34.210  41.350  65.460  1.00  0.00           H
ATOM   4012  HD2 ILE A 902      33.810  40.100  66.720  1.00  0.00           H
ATOM   4013  HD3 ILE A 902      35.070  41.290  67.060  1.00  0.00           H
ATOM   4014  C   ILE A 902      29.330  40.980  66.680  1.00  0.00           C
ATOM   4015  O   ILE A 902      29.010  40.870  65.500  1.00  0.00           O
ATOM   4016  N   SER A 903      28.410  41.190  67.680  1.00  0.00           N
ATOM   4017  HN  SER A 903      28.770  41.320  68.610  1.00  0.00           H
ATOM   4018  CA  SER A 903      27.000  41.400  67.370  1.00  0.00           C
ATOM   4019  HA  SER A 903      26.710  40.470  66.910  1.00  0.00           H
ATOM   4020  CB  SER A 903      26.030  41.600  68.540  1.00  0.00           C
ATOM   4021  HB1 SER A 903      26.240  42.620  68.920  1.00  0.00           H
ATOM   4022  HB2 SER A 903      26.170  40.740  69.250  1.00  0.00           H
ATOM   4023  OG  SER A 903      24.670  41.520  68.150  1.00  0.00           O
ATOM   4024  HG1 SER A 903      24.420  42.350  67.740  1.00  0.00           H
ATOM   4025  C   SER A 903      26.800  42.480  66.310  1.00  0.00           C
ATOM   4026  O   SER A 903      27.380  43.610  66.410  1.00  0.00           O
ATOM   4027  N   PRO A 904      25.990  42.380  65.290  1.00  0.00           N
ATOM   4028  CD  PRO A 904      25.420  41.120  64.860  1.00  0.00           C
ATOM   4029  HD1 PRO A 904      24.740  40.780  65.670  1.00  0.00           H
ATOM   4030  HD2 PRO A 904      26.170  40.300  64.810  1.00  0.00           H
ATOM   4031  CA  PRO A 904      25.290  43.560  64.750  1.00  0.00           C
ATOM   4032  HA  PRO A 904      26.030  44.250  64.410  1.00  0.00           H
ATOM   4033  CB  PRO A 904      24.330  42.840  63.660  1.00  0.00           C
ATOM   4034  HB1 PRO A 904      24.410  43.390  62.700  1.00  0.00           H
ATOM   4035  HB2 PRO A 904      23.310  42.890  64.100  1.00  0.00           H
ATOM   4036  CG  PRO A 904      24.780  41.400  63.540  1.00  0.00           C
ATOM   4037  HG1 PRO A 904      23.980  40.670  63.300  1.00  0.00           H
ATOM   4038  HG2 PRO A 904      25.620  41.320  62.820  1.00  0.00           H
ATOM   4039  C   PRO A 904      24.390  44.260  65.840  1.00  0.00           C
ATOM   4040  O   PRO A 904      24.000  43.730  66.840  1.00  0.00           O
ATOM   4041  N   LEU A 905      24.120  45.610  65.680  1.00  0.00           N
ATOM   4042  HN  LEU A 905      24.260  46.040  64.810  1.00  0.00           H
ATOM   4043  CA  LEU A 905      23.460  46.430  66.630  1.00  0.00           C
ATOM   4044  HA  LEU A 905      23.310  47.350  66.090  1.00  0.00           H
ATOM   4045  CB  LEU A 905      21.940  46.040  66.850  1.00  0.00           C
ATOM   4046  HB1 LEU A 905      21.490  46.850  67.460  1.00  0.00           H
ATOM   4047  HB2 LEU A 905      21.870  45.060  67.360  1.00  0.00           H
ATOM   4048  CG  LEU A 905      21.140  45.820  65.550  1.00  0.00           C
ATOM   4049  HG  LEU A 905      21.640  45.080  64.890  1.00  0.00           H
ATOM   4050  CD1 LEU A 905      19.720  45.240  65.820  1.00  0.00           C
ATOM   4051 HD11 LEU A 905      19.080  45.480  64.940  1.00  0.00           H
ATOM   4052 HD12 LEU A 905      19.180  45.860  66.570  1.00  0.00           H
ATOM   4053 HD13 LEU A 905      19.740  44.150  66.020  1.00  0.00           H
ATOM   4054  CD2 LEU A 905      20.920  47.050  64.600  1.00  0.00           C
ATOM   4055 HD21 LEU A 905      20.370  47.870  65.110  1.00  0.00           H
ATOM   4056 HD22 LEU A 905      20.400  46.680  63.700  1.00  0.00           H
ATOM   4057 HD23 LEU A 905      21.890  47.530  64.350  1.00  0.00           H
ATOM   4058  C   LEU A 905      24.150  46.730  67.880  1.00  0.00           C
ATOM   4059  O   LEU A 905      23.780  47.590  68.650  1.00  0.00           O
ATOM   4060  N   GLY A 906      25.100  45.920  68.290  1.00  0.00           N
ATOM   4061  HN  GLY A 906      25.280  45.080  67.780  1.00  0.00           H
ATOM   4062  CA  GLY A 906      25.730  46.040  69.620  1.00  0.00           C
ATOM   4063  HA1 GLY A 906      26.510  45.290  69.670  1.00  0.00           H
ATOM   4064  HA2 GLY A 906      24.940  46.010  70.350  1.00  0.00           H
ATOM   4065  C   GLY A 906      26.510  47.370  69.790  1.00  0.00           C
ATOM   4066  O   GLY A 906      27.510  47.560  69.160  1.00  0.00           O
ATOM   4067  N   ASP A 907      26.050  48.160  70.790  1.00  0.00           N
ATOM   4068  HN  ASP A 907      25.180  47.900  71.200  1.00  0.00           H
ATOM   4069  CA  ASP A 907      26.780  49.260  71.500  1.00  0.00           C
ATOM   4070  HA  ASP A 907      26.140  49.570  72.310  1.00  0.00           H
ATOM   4071  CB  ASP A 907      28.190  48.830  71.980  1.00  0.00           C
ATOM   4072  HB1 ASP A 907      28.660  49.650  72.540  1.00  0.00           H
ATOM   4073  HB2 ASP A 907      28.800  48.450  71.150  1.00  0.00           H
ATOM   4074  CG  ASP A 907      28.080  47.760  73.080  1.00  0.00           C
ATOM   4075  OD1 ASP A 907      27.020  47.680  73.760  1.00  0.00           O
ATOM   4076  OD2 ASP A 907      29.060  46.970  73.250  1.00  0.00           O
ATOM   4077  C   ASP A 907      26.890  50.470  70.530  1.00  0.00           C
ATOM   4078  O   ASP A 907      27.810  51.300  70.700  1.00  0.00           O
ATOM   4079  N   ASN A 908      26.020  50.670  69.470  1.00  0.00           N
ATOM   4080  HN  ASN A 908      25.390  49.990  69.080  1.00  0.00           H
ATOM   4081  CA  ASN A 908      25.890  51.980  68.780  1.00  0.00           C
ATOM   4082  HA  ASN A 908      26.470  52.690  69.340  1.00  0.00           H
ATOM   4083  CB  ASN A 908      26.380  52.020  67.250  1.00  0.00           C
ATOM   4084  HB1 ASN A 908      26.070  52.940  66.710  1.00  0.00           H
ATOM   4085  HB2 ASN A 908      25.840  51.200  66.740  1.00  0.00           H
ATOM   4086  CG  ASN A 908      27.900  51.760  67.080  1.00  0.00           C
ATOM   4087  OD1 ASN A 908      28.350  50.990  66.180  1.00  0.00           O
ATOM   4088  ND2 ASN A 908      28.740  52.320  67.940  1.00  0.00           N
ATOM   4089 HD21 ASN A 908      29.700  52.040  67.890  1.00  0.00           H
ATOM   4090 HD22 ASN A 908      28.480  53.160  68.410  1.00  0.00           H
ATOM   4091  C   ASN A 908      24.430  52.500  68.850  1.00  0.00           C
ATOM   4092  O   ASN A 908      23.500  51.750  68.470  1.00  0.00           O
ATOM   4093  N   PRO A 909      24.170  53.780  69.190  1.00  0.00           N
ATOM   4094  CD  PRO A 909      25.040  54.700  69.890  1.00  0.00           C
ATOM   4095  HD1 PRO A 909      25.900  54.960  69.250  1.00  0.00           H
ATOM   4096  HD2 PRO A 909      25.530  54.230  70.780  1.00  0.00           H
ATOM   4097  CA  PRO A 909      22.930  54.520  68.900  1.00  0.00           C
ATOM   4098  HA  PRO A 909      22.100  54.250  69.520  1.00  0.00           H
ATOM   4099  CB  PRO A 909      23.320  55.980  69.150  1.00  0.00           C
ATOM   4100  HB1 PRO A 909      22.450  56.610  69.400  1.00  0.00           H
ATOM   4101  HB2 PRO A 909      23.780  56.390  68.220  1.00  0.00           H
ATOM   4102  CG  PRO A 909      24.280  55.970  70.250  1.00  0.00           C
ATOM   4103  HG1 PRO A 909      24.860  56.910  70.420  1.00  0.00           H
ATOM   4104  HG2 PRO A 909      23.830  55.740  71.230  1.00  0.00           H
ATOM   4105  C   PRO A 909      22.480  54.350  67.490  1.00  0.00           C
ATOM   4106  O   PRO A 909      23.250  54.370  66.570  1.00  0.00           O
ATOM   4107  N   TRP A 910      21.180  54.330  67.220  1.00  0.00           N
ATOM   4108  HN  TRP A 910      20.590  54.570  67.980  1.00  0.00           H
ATOM   4109  CA  TRP A 910      20.490  54.300  65.870  1.00  0.00           C
ATOM   4110  HA  TRP A 910      20.890  53.410  65.400  1.00  0.00           H
ATOM   4111  CB  TRP A 910      19.040  54.130  66.030  1.00  0.00           C
ATOM   4112  HB1 TRP A 910      18.580  54.160  65.020  1.00  0.00           H
ATOM   4113  HB2 TRP A 910      18.550  54.840  66.730  1.00  0.00           H
ATOM   4114  CG  TRP A 910      18.690  52.780  66.580  1.00  0.00           C
ATOM   4115  CD1 TRP A 910      18.510  52.440  67.950  1.00  0.00           C
ATOM   4116  HD1 TRP A 910      18.370  53.140  68.760  1.00  0.00           H
ATOM   4117  NE1 TRP A 910      18.310  51.090  68.000  1.00  0.00           N
ATOM   4118  HE1 TRP A 910      18.340  50.590  68.840  1.00  0.00           H
ATOM   4119  CE2 TRP A 910      18.090  50.620  66.730  1.00  0.00           C
ATOM   4120  CD2 TRP A 910      18.400  51.630  65.800  1.00  0.00           C
ATOM   4121  CE3 TRP A 910      18.420  51.270  64.450  1.00  0.00           C
ATOM   4122  HE3 TRP A 910      18.680  51.970  63.670  1.00  0.00           H
ATOM   4123  CZ3 TRP A 910      18.050  50.010  64.030  1.00  0.00           C
ATOM   4124  HZ3 TRP A 910      17.850  49.770  63.000  1.00  0.00           H
ATOM   4125  CZ2 TRP A 910      17.830  49.350  66.320  1.00  0.00           C
ATOM   4126  HZ2 TRP A 910      17.900  48.610  67.110  1.00  0.00           H
ATOM   4127  CH2 TRP A 910      17.720  49.030  64.950  1.00  0.00           C
ATOM   4128  HH2 TRP A 910      17.350  48.020  64.820  1.00  0.00           H
ATOM   4129  C   TRP A 910      20.700  55.500  64.920  1.00  0.00           C
ATOM   4130  O   TRP A 910      20.740  55.330  63.670  1.00  0.00           O
ATOM   4131  N   TRP A 911      20.960  56.710  65.470  1.00  0.00           N
ATOM   4132  HN  TRP A 911      20.930  56.880  66.450  1.00  0.00           H
ATOM   4133  CA  TRP A 911      21.550  57.730  64.700  1.00  0.00           C
ATOM   4134  HA  TRP A 911      20.990  57.890  63.790  1.00  0.00           H
ATOM   4135  CB  TRP A 911      21.540  59.040  65.540  1.00  0.00           C
ATOM   4136  HB1 TRP A 911      22.130  58.800  66.450  1.00  0.00           H
ATOM   4137  HB2 TRP A 911      20.500  59.170  65.930  1.00  0.00           H
ATOM   4138  CG  TRP A 911      22.000  60.390  64.950  1.00  0.00           C
ATOM   4139  CD1 TRP A 911      22.860  61.380  65.370  1.00  0.00           C
ATOM   4140  HD1 TRP A 911      23.520  61.200  66.220  1.00  0.00           H
ATOM   4141  NE1 TRP A 911      22.940  62.380  64.440  1.00  0.00           N
ATOM   4142  HE1 TRP A 911      23.420  63.220  64.450  1.00  0.00           H
ATOM   4143  CE2 TRP A 911      22.140  62.160  63.390  1.00  0.00           C
ATOM   4144  CD2 TRP A 911      21.530  60.890  63.630  1.00  0.00           C
ATOM   4145  CE3 TRP A 911      20.630  60.400  62.620  1.00  0.00           C
ATOM   4146  HE3 TRP A 911      20.050  59.500  62.760  1.00  0.00           H
ATOM   4147  CZ3 TRP A 911      20.490  61.240  61.570  1.00  0.00           C
ATOM   4148  HZ3 TRP A 911      19.790  60.960  60.790  1.00  0.00           H
ATOM   4149  CZ2 TRP A 911      21.990  62.940  62.240  1.00  0.00           C
ATOM   4150  HZ2 TRP A 911      22.600  63.810  62.040  1.00  0.00           H
ATOM   4151  CH2 TRP A 911      21.110  62.480  61.350  1.00  0.00           C
ATOM   4152  HH2 TRP A 911      20.980  63.050  60.430  1.00  0.00           H
ATOM   4153  C   TRP A 911      22.980  57.480  64.250  1.00  0.00           C
ATOM   4154  O   TRP A 911      23.170  57.480  63.030  1.00  0.00           O
ATOM   4155  N   THR A 912      23.920  56.950  65.110  1.00  0.00           N
ATOM   4156  HN  THR A 912      23.590  56.760  66.040  1.00  0.00           H
ATOM   4157  CA  THR A 912      25.280  56.490  64.690  1.00  0.00           C
ATOM   4158  HA  THR A 912      25.820  57.350  64.330  1.00  0.00           H
ATOM   4159  CB  THR A 912      26.060  56.030  65.900  1.00  0.00           C
ATOM   4160  HB  THR A 912      25.470  55.310  66.510  1.00  0.00           H
ATOM   4161  OG1 THR A 912      26.290  57.190  66.740  1.00  0.00           O
ATOM   4162  HG1 THR A 912      25.450  57.620  66.950  1.00  0.00           H
ATOM   4163  CG2 THR A 912      27.420  55.430  65.470  1.00  0.00           C
ATOM   4164 HG21 THR A 912      28.030  55.210  66.380  1.00  0.00           H
ATOM   4165 HG22 THR A 912      27.970  56.000  64.690  1.00  0.00           H
ATOM   4166 HG23 THR A 912      27.220  54.540  64.840  1.00  0.00           H
ATOM   4167  C   THR A 912      25.200  55.450  63.600  1.00  0.00           C
ATOM   4168  O   THR A 912      25.900  55.510  62.570  1.00  0.00           O
ATOM   4169  N   LEU A 913      24.340  54.480  63.790  1.00  0.00           N
ATOM   4170  HN  LEU A 913      23.810  54.430  64.630  1.00  0.00           H
ATOM   4171  CA  LEU A 913      24.090  53.350  62.910  1.00  0.00           C
ATOM   4172  HA  LEU A 913      25.000  52.810  62.720  1.00  0.00           H
ATOM   4173  CB  LEU A 913      23.100  52.340  63.500  1.00  0.00           C
ATOM   4174  HB1 LEU A 913      22.770  51.700  62.670  1.00  0.00           H
ATOM   4175  HB2 LEU A 913      22.180  52.850  63.850  1.00  0.00           H
ATOM   4176  CG  LEU A 913      23.630  51.490  64.690  1.00  0.00           C
ATOM   4177  HG  LEU A 913      23.900  52.200  65.500  1.00  0.00           H
ATOM   4178  CD1 LEU A 913      22.460  50.810  65.420  1.00  0.00           C
ATOM   4179 HD11 LEU A 913      22.030  49.890  64.970  1.00  0.00           H
ATOM   4180 HD12 LEU A 913      21.700  51.600  65.620  1.00  0.00           H
ATOM   4181 HD13 LEU A 913      22.750  50.410  66.420  1.00  0.00           H
ATOM   4182  CD2 LEU A 913      24.670  50.580  64.230  1.00  0.00           C
ATOM   4183 HD21 LEU A 913      25.560  51.170  63.980  1.00  0.00           H
ATOM   4184 HD22 LEU A 913      24.360  49.930  63.380  1.00  0.00           H
ATOM   4185 HD23 LEU A 913      25.000  49.900  65.050  1.00  0.00           H
ATOM   4186  C   LEU A 913      23.630  53.780  61.440  1.00  0.00           C
ATOM   4187  O   LEU A 913      24.030  53.130  60.470  1.00  0.00           O
ATOM   4188  N   LEU A 914      22.900  54.880  61.320  1.00  0.00           N
ATOM   4189  HN  LEU A 914      22.500  55.220  62.170  1.00  0.00           H
ATOM   4190  CA  LEU A 914      22.370  55.470  60.060  1.00  0.00           C
ATOM   4191  HA  LEU A 914      22.050  54.680  59.410  1.00  0.00           H
ATOM   4192  CB  LEU A 914      21.080  56.220  60.460  1.00  0.00           C
ATOM   4193  HB1 LEU A 914      21.310  57.150  61.020  1.00  0.00           H
ATOM   4194  HB2 LEU A 914      20.470  55.580  61.140  1.00  0.00           H
ATOM   4195  CG  LEU A 914      20.070  56.800  59.380  1.00  0.00           C
ATOM   4196  HG  LEU A 914      20.730  57.150  58.550  1.00  0.00           H
ATOM   4197  CD1 LEU A 914      19.070  55.790  58.730  1.00  0.00           C
ATOM   4198 HD11 LEU A 914      19.450  54.760  58.590  1.00  0.00           H
ATOM   4199 HD12 LEU A 914      18.760  56.080  57.700  1.00  0.00           H
ATOM   4200 HD13 LEU A 914      18.230  55.620  59.430  1.00  0.00           H
ATOM   4201  CD2 LEU A 914      19.150  57.920  59.970  1.00  0.00           C
ATOM   4202 HD21 LEU A 914      18.420  58.380  59.280  1.00  0.00           H
ATOM   4203 HD22 LEU A 914      19.790  58.710  60.420  1.00  0.00           H
ATOM   4204 HD23 LEU A 914      18.580  57.300  60.710  1.00  0.00           H
ATOM   4205  C   LEU A 914      23.440  56.370  59.510  1.00  0.00           C
ATOM   4206  O   LEU A 914      23.630  56.440  58.320  1.00  0.00           O
ATOM   4207  N   ILE A 915      24.320  57.000  60.360  1.00  0.00           N
ATOM   4208  HN  ILE A 915      24.160  56.850  61.320  1.00  0.00           H
ATOM   4209  CA  ILE A 915      25.490  57.710  60.000  1.00  0.00           C
ATOM   4210  HA  ILE A 915      25.300  58.520  59.310  1.00  0.00           H
ATOM   4211  CB  ILE A 915      26.090  58.460  61.160  1.00  0.00           C
ATOM   4212  HB  ILE A 915      26.190  57.860  62.080  1.00  0.00           H
ATOM   4213  CG2 ILE A 915      27.410  59.040  60.870  1.00  0.00           C
ATOM   4214 HG21 ILE A 915      27.820  59.630  61.730  1.00  0.00           H
ATOM   4215 HG22 ILE A 915      27.220  59.610  59.950  1.00  0.00           H
ATOM   4216 HG23 ILE A 915      28.180  58.240  60.760  1.00  0.00           H
ATOM   4217  CG1 ILE A 915      25.110  59.640  61.490  1.00  0.00           C
ATOM   4218 HG11 ILE A 915      24.080  59.240  61.430  1.00  0.00           H
ATOM   4219 HG12 ILE A 915      25.180  60.410  60.680  1.00  0.00           H
ATOM   4220  CD  ILE A 915      25.360  60.320  62.840  1.00  0.00           C
ATOM   4221  HD1 ILE A 915      25.310  59.590  63.680  1.00  0.00           H
ATOM   4222  HD2 ILE A 915      24.630  61.140  62.900  1.00  0.00           H
ATOM   4223  HD3 ILE A 915      26.330  60.840  62.920  1.00  0.00           H
ATOM   4224  C   ILE A 915      26.530  56.810  59.340  1.00  0.00           C
ATOM   4225  O   ILE A 915      27.160  57.150  58.370  1.00  0.00           O
ATOM   4226  N   ALA A 916      26.780  55.580  59.870  1.00  0.00           N
ATOM   4227  HN  ALA A 916      26.200  55.310  60.630  1.00  0.00           H
ATOM   4228  CA  ALA A 916      27.890  54.750  59.520  1.00  0.00           C
ATOM   4229  HA  ALA A 916      28.750  55.370  59.600  1.00  0.00           H
ATOM   4230  CB  ALA A 916      27.850  53.520  60.480  1.00  0.00           C
ATOM   4231  HB1 ALA A 916      28.010  53.990  61.470  1.00  0.00           H
ATOM   4232  HB2 ALA A 916      28.640  52.750  60.330  1.00  0.00           H
ATOM   4233  HB3 ALA A 916      26.940  52.900  60.320  1.00  0.00           H
ATOM   4234  C   ALA A 916      27.780  54.170  58.100  1.00  0.00           C
ATOM   4235  O   ALA A 916      28.850  53.840  57.420  1.00  0.00           O
ATOM   4236  N   ALA A 917      26.550  54.120  57.510  1.00  0.00           N
ATOM   4237  HN  ALA A 917      25.720  54.160  58.070  1.00  0.00           H
ATOM   4238  CA  ALA A 917      26.350  53.810  56.130  1.00  0.00           C
ATOM   4239  HA  ALA A 917      26.670  52.810  55.900  1.00  0.00           H
ATOM   4240  CB  ALA A 917      24.810  53.830  56.050  1.00  0.00           C
ATOM   4241  HB1 ALA A 917      24.300  53.200  56.800  1.00  0.00           H
ATOM   4242  HB2 ALA A 917      24.740  53.330  55.050  1.00  0.00           H
ATOM   4243  HB3 ALA A 917      24.430  54.870  56.120  1.00  0.00           H
ATOM   4244  C   ALA A 917      27.060  54.800  55.200  1.00  0.00           C
ATOM   4245  O   ALA A 917      27.600  54.540  54.110  1.00  0.00           O
ATOM   4246  N   ILE A 918      27.200  56.060  55.590  1.00  0.00           N
ATOM   4247  HN  ILE A 918      26.790  56.410  56.440  1.00  0.00           H
ATOM   4248  CA  ILE A 918      27.940  57.060  54.840  1.00  0.00           C
ATOM   4249  HA  ILE A 918      27.450  56.960  53.880  1.00  0.00           H
ATOM   4250  CB  ILE A 918      27.600  58.500  55.350  1.00  0.00           C
ATOM   4251  HB  ILE A 918      27.590  58.550  56.460  1.00  0.00           H
ATOM   4252  CG2 ILE A 918      28.580  59.550  54.810  1.00  0.00           C
ATOM   4253 HG21 ILE A 918      28.350  60.460  55.410  1.00  0.00           H
ATOM   4254 HG22 ILE A 918      28.750  59.740  53.730  1.00  0.00           H
ATOM   4255 HG23 ILE A 918      29.610  59.410  55.220  1.00  0.00           H
ATOM   4256  CG1 ILE A 918      26.240  59.010  54.890  1.00  0.00           C
ATOM   4257 HG11 ILE A 918      26.010  59.080  53.810  1.00  0.00           H
ATOM   4258 HG12 ILE A 918      26.090  60.050  55.260  1.00  0.00           H
ATOM   4259  CD  ILE A 918      24.980  58.410  55.640  1.00  0.00           C
ATOM   4260  HD1 ILE A 918      24.060  58.770  55.120  1.00  0.00           H
ATOM   4261  HD2 ILE A 918      24.930  58.480  56.750  1.00  0.00           H
ATOM   4262  HD3 ILE A 918      24.990  57.310  55.430  1.00  0.00           H
ATOM   4263  C   ILE A 918      29.410  56.780  54.650  1.00  0.00           C
ATOM   4264  O   ILE A 918      29.930  56.810  53.530  1.00  0.00           O
ATOM   4265  N   PRO A 919      30.220  56.490  55.700  1.00  0.00           N
ATOM   4266  CD  PRO A 919      30.070  57.120  57.010  1.00  0.00           C
ATOM   4267  HD1 PRO A 919      29.400  56.440  57.570  1.00  0.00           H
ATOM   4268  HD2 PRO A 919      29.700  58.180  56.990  1.00  0.00           H
ATOM   4269  CA  PRO A 919      31.600  56.020  55.510  1.00  0.00           C
ATOM   4270  HA  PRO A 919      32.070  56.830  54.960  1.00  0.00           H
ATOM   4271  CB  PRO A 919      32.100  55.940  56.990  1.00  0.00           C
ATOM   4272  HB1 PRO A 919      33.210  55.960  56.950  1.00  0.00           H
ATOM   4273  HB2 PRO A 919      31.700  55.040  57.500  1.00  0.00           H
ATOM   4274  CG  PRO A 919      31.430  57.180  57.630  1.00  0.00           C
ATOM   4275  HG1 PRO A 919      31.370  57.230  58.740  1.00  0.00           H
ATOM   4276  HG2 PRO A 919      31.920  58.140  57.350  1.00  0.00           H
ATOM   4277  C   PRO A 919      31.760  54.750  54.750  1.00  0.00           C
ATOM   4278  O   PRO A 919      32.610  54.660  53.900  1.00  0.00           O
ATOM   4279  N   ALA A 920      30.860  53.740  54.980  1.00  0.00           N
ATOM   4280  HN  ALA A 920      30.100  53.940  55.600  1.00  0.00           H
ATOM   4281  CA  ALA A 920      30.760  52.450  54.350  1.00  0.00           C
ATOM   4282  HA  ALA A 920      31.650  51.860  54.500  1.00  0.00           H
ATOM   4283  CB  ALA A 920      29.590  51.680  55.030  1.00  0.00           C
ATOM   4284  HB1 ALA A 920      29.570  50.660  54.610  1.00  0.00           H
ATOM   4285  HB2 ALA A 920      28.580  52.090  54.830  1.00  0.00           H
ATOM   4286  HB3 ALA A 920      29.680  51.710  56.140  1.00  0.00           H
ATOM   4287  C   ALA A 920      30.430  52.480  52.830  1.00  0.00           C
ATOM   4288  O   ALA A 920      30.760  51.670  51.960  1.00  0.00           O
ATOM   4289  N   LEU A 921      29.630  53.500  52.390  1.00  0.00           N
ATOM   4290  HN  LEU A 921      29.030  53.970  53.020  1.00  0.00           H
ATOM   4291  CA  LEU A 921      29.540  53.960  50.940  1.00  0.00           C
ATOM   4292  HA  LEU A 921      29.170  53.110  50.390  1.00  0.00           H
ATOM   4293  CB  LEU A 921      28.450  55.000  50.880  1.00  0.00           C
ATOM   4294  HB1 LEU A 921      28.760  55.940  51.400  1.00  0.00           H
ATOM   4295  HB2 LEU A 921      27.460  54.680  51.240  1.00  0.00           H
ATOM   4296  CG  LEU A 921      28.140  55.600  49.460  1.00  0.00           C
ATOM   4297  HG  LEU A 921      29.110  55.850  48.970  1.00  0.00           H
ATOM   4298  CD1 LEU A 921      27.470  54.610  48.560  1.00  0.00           C
ATOM   4299 HD11 LEU A 921      28.020  53.640  48.470  1.00  0.00           H
ATOM   4300 HD12 LEU A 921      27.350  55.000  47.530  1.00  0.00           H
ATOM   4301 HD13 LEU A 921      26.490  54.270  48.960  1.00  0.00           H
ATOM   4302  CD2 LEU A 921      27.360  56.870  49.510  1.00  0.00           C
ATOM   4303 HD21 LEU A 921      27.170  57.220  48.470  1.00  0.00           H
ATOM   4304 HD22 LEU A 921      27.980  57.670  49.970  1.00  0.00           H
ATOM   4305 HD23 LEU A 921      26.370  56.720  49.990  1.00  0.00           H
ATOM   4306  C   LEU A 921      30.950  54.340  50.420  1.00  0.00           C
ATOM   4307  O   LEU A 921      31.260  54.000  49.290  1.00  0.00           O
ATOM   4308  N   LEU A 922      31.730  55.260  51.140  1.00  0.00           N
ATOM   4309  HN  LEU A 922      31.500  55.570  52.050  1.00  0.00           H
ATOM   4310  CA  LEU A 922      33.040  55.630  50.640  1.00  0.00           C
ATOM   4311  HA  LEU A 922      32.930  55.960  49.620  1.00  0.00           H
ATOM   4312  CB  LEU A 922      33.670  56.720  51.490  1.00  0.00           C
ATOM   4313  HB1 LEU A 922      33.730  56.250  52.500  1.00  0.00           H
ATOM   4314  HB2 LEU A 922      32.990  57.590  51.520  1.00  0.00           H
ATOM   4315  CG  LEU A 922      35.110  57.180  51.060  1.00  0.00           C
ATOM   4316  HG  LEU A 922      35.710  56.260  51.190  1.00  0.00           H
ATOM   4317  CD1 LEU A 922      35.170  57.620  49.620  1.00  0.00           C
ATOM   4318 HD11 LEU A 922      34.550  58.490  49.310  1.00  0.00           H
ATOM   4319 HD12 LEU A 922      34.990  56.730  48.970  1.00  0.00           H
ATOM   4320 HD13 LEU A 922      36.210  57.950  49.440  1.00  0.00           H
ATOM   4321  CD2 LEU A 922      35.460  58.330  52.000  1.00  0.00           C
ATOM   4322 HD21 LEU A 922      34.630  59.050  52.090  1.00  0.00           H
ATOM   4323 HD22 LEU A 922      36.390  58.830  51.660  1.00  0.00           H
ATOM   4324 HD23 LEU A 922      35.640  57.950  53.040  1.00  0.00           H
ATOM   4325  C   LEU A 922      33.990  54.460  50.560  1.00  0.00           C
ATOM   4326  O   LEU A 922      34.700  54.250  49.580  1.00  0.00           O
ATOM   4327  N   CYS A 923      33.880  53.560  51.550  1.00  0.00           N
ATOM   4328  HN  CYS A 923      33.330  53.820  52.340  1.00  0.00           H
ATOM   4329  CA  CYS A 923      34.530  52.240  51.570  1.00  0.00           C
ATOM   4330  HA  CYS A 923      35.590  52.440  51.460  1.00  0.00           H
ATOM   4331  CB  CYS A 923      34.400  51.440  52.810  1.00  0.00           C
ATOM   4332  HB1 CYS A 923      34.790  50.400  52.800  1.00  0.00           H
ATOM   4333  HB2 CYS A 923      33.320  51.390  53.060  1.00  0.00           H
ATOM   4334  SG  CYS A 923      35.200  52.330  54.130  1.00  0.00           S
ATOM   4335  HG1 CYS A 923      34.390  53.370  54.250  1.00  0.00           H
ATOM   4336  C   CYS A 923      34.130  51.310  50.350  1.00  0.00           C
ATOM   4337  O   CYS A 923      35.010  50.740  49.700  1.00  0.00           O
ATOM   4338  N   THR A 924      32.810  51.190  49.970  1.00  0.00           N
ATOM   4339  HN  THR A 924      32.190  51.800  50.440  1.00  0.00           H
ATOM   4340  CA  THR A 924      32.280  50.460  48.780  1.00  0.00           C
ATOM   4341  HA  THR A 924      32.590  49.430  48.900  1.00  0.00           H
ATOM   4342  CB  THR A 924      30.750  50.640  48.750  1.00  0.00           C
ATOM   4343  HB  THR A 924      30.520  51.730  48.770  1.00  0.00           H
ATOM   4344  OG1 THR A 924      30.190  50.060  49.920  1.00  0.00           O
ATOM   4345  HG1 THR A 924      30.600  50.470  50.690  1.00  0.00           H
ATOM   4346  CG2 THR A 924      30.090  49.950  47.550  1.00  0.00           C
ATOM   4347 HG21 THR A 924      30.350  50.400  46.580  1.00  0.00           H
ATOM   4348 HG22 THR A 924      29.000  50.050  47.760  1.00  0.00           H
ATOM   4349 HG23 THR A 924      30.350  48.870  47.580  1.00  0.00           H
ATOM   4350  C   THR A 924      32.880  50.980  47.550  1.00  0.00           C
ATOM   4351  O   THR A 924      33.300  50.330  46.550  1.00  0.00           O
ATOM   4352  N   ILE A 925      33.010  52.360  47.460  1.00  0.00           N
ATOM   4353  HN  ILE A 925      32.700  53.000  48.160  1.00  0.00           H
ATOM   4354  CA  ILE A 925      33.490  53.070  46.300  1.00  0.00           C
ATOM   4355  HA  ILE A 925      33.100  52.510  45.470  1.00  0.00           H
ATOM   4356  CB  ILE A 925      32.980  54.550  46.180  1.00  0.00           C
ATOM   4357  HB  ILE A 925      33.250  55.100  47.110  1.00  0.00           H
ATOM   4358  CG2 ILE A 925      33.790  55.230  45.070  1.00  0.00           C
ATOM   4359 HG21 ILE A 925      33.530  56.290  44.850  1.00  0.00           H
ATOM   4360 HG22 ILE A 925      33.610  54.720  44.110  1.00  0.00           H
ATOM   4361 HG23 ILE A 925      34.870  55.280  45.350  1.00  0.00           H
ATOM   4362  CG1 ILE A 925      31.480  54.730  45.880  1.00  0.00           C
ATOM   4363 HG11 ILE A 925      31.220  55.810  45.840  1.00  0.00           H
ATOM   4364 HG12 ILE A 925      30.980  54.250  46.740  1.00  0.00           H
ATOM   4365  CD  ILE A 925      30.980  54.140  44.550  1.00  0.00           C
ATOM   4366  HD1 ILE A 925      29.940  54.480  44.450  1.00  0.00           H
ATOM   4367  HD2 ILE A 925      31.030  53.030  44.560  1.00  0.00           H
ATOM   4368  HD3 ILE A 925      31.530  54.520  43.660  1.00  0.00           H
ATOM   4369  C   ILE A 925      34.960  52.870  46.040  1.00  0.00           C
ATOM   4370  O   ILE A 925      35.540  52.490  44.980  1.00  0.00           O
ATOM   4371  N   LEU A 926      35.780  52.940  47.180  1.00  0.00           N
ATOM   4372  HN  LEU A 926      35.330  53.400  47.950  1.00  0.00           H
ATOM   4373  CA  LEU A 926      37.260  52.770  47.150  1.00  0.00           C
ATOM   4374  HA  LEU A 926      37.660  53.440  46.400  1.00  0.00           H
ATOM   4375  CB  LEU A 926      37.950  53.050  48.520  1.00  0.00           C
ATOM   4376  HB1 LEU A 926      38.990  52.670  48.520  1.00  0.00           H
ATOM   4377  HB2 LEU A 926      37.440  52.410  49.260  1.00  0.00           H
ATOM   4378  CG  LEU A 926      37.990  54.600  48.810  1.00  0.00           C
ATOM   4379  HG  LEU A 926      36.940  54.950  48.720  1.00  0.00           H
ATOM   4380  CD1 LEU A 926      38.480  54.800  50.260  1.00  0.00           C
ATOM   4381 HD11 LEU A 926      38.760  55.860  50.450  1.00  0.00           H
ATOM   4382 HD12 LEU A 926      39.430  54.250  50.450  1.00  0.00           H
ATOM   4383 HD13 LEU A 926      37.790  54.350  51.010  1.00  0.00           H
ATOM   4384  CD2 LEU A 926      38.910  55.490  47.960  1.00  0.00           C
ATOM   4385 HD21 LEU A 926      39.990  55.240  48.000  1.00  0.00           H
ATOM   4386 HD22 LEU A 926      38.660  56.540  48.200  1.00  0.00           H
ATOM   4387 HD23 LEU A 926      38.680  55.350  46.880  1.00  0.00           H
ATOM   4388  C   LEU A 926      37.560  51.320  46.670  1.00  0.00           C
ATOM   4389  O   LEU A 926      38.390  51.130  45.730  1.00  0.00           O
ATOM   4390  N   ILE A 927      36.900  50.230  47.240  1.00  0.00           N
ATOM   4391  HN  ILE A 927      36.270  50.470  47.960  1.00  0.00           H
ATOM   4392  CA  ILE A 927      36.900  48.850  46.850  1.00  0.00           C
ATOM   4393  HA  ILE A 927      37.920  48.500  46.890  1.00  0.00           H
ATOM   4394  CB  ILE A 927      36.010  48.030  47.720  1.00  0.00           C
ATOM   4395  HB  ILE A 927      35.000  48.510  47.750  1.00  0.00           H
ATOM   4396  CG2 ILE A 927      35.920  46.560  47.210  1.00  0.00           C
ATOM   4397 HG21 ILE A 927      35.270  46.030  47.930  1.00  0.00           H
ATOM   4398 HG22 ILE A 927      36.910  46.060  47.190  1.00  0.00           H
ATOM   4399 HG23 ILE A 927      35.410  46.570  46.220  1.00  0.00           H
ATOM   4400  CG1 ILE A 927      36.450  48.030  49.260  1.00  0.00           C
ATOM   4401 HG11 ILE A 927      37.010  48.940  49.560  1.00  0.00           H
ATOM   4402 HG12 ILE A 927      37.090  47.130  49.360  1.00  0.00           H
ATOM   4403  CD  ILE A 927      35.170  47.910  50.130  1.00  0.00           C
ATOM   4404  HD1 ILE A 927      34.900  46.840  50.050  1.00  0.00           H
ATOM   4405  HD2 ILE A 927      34.340  48.580  49.830  1.00  0.00           H
ATOM   4406  HD3 ILE A 927      35.420  48.070  51.200  1.00  0.00           H
ATOM   4407  C   ILE A 927      36.580  48.750  45.360  1.00  0.00           C
ATOM   4408  O   ILE A 927      37.260  48.100  44.610  1.00  0.00           O
ATOM   4409  N   PHE A 928      35.430  49.400  44.940  1.00  0.00           N
ATOM   4410  HN  PHE A 928      34.990  49.960  45.620  1.00  0.00           H
ATOM   4411  CA  PHE A 928      34.900  49.350  43.550  1.00  0.00           C
ATOM   4412  HA  PHE A 928      34.720  48.300  43.410  1.00  0.00           H
ATOM   4413  CB  PHE A 928      33.500  50.050  43.530  1.00  0.00           C
ATOM   4414  HB1 PHE A 928      33.510  51.010  44.080  1.00  0.00           H
ATOM   4415  HB2 PHE A 928      32.710  49.420  44.010  1.00  0.00           H
ATOM   4416  CG  PHE A 928      33.030  50.490  42.150  1.00  0.00           C
ATOM   4417  CD1 PHE A 928      32.290  49.620  41.280  1.00  0.00           C
ATOM   4418  HD1 PHE A 928      32.030  48.640  41.650  1.00  0.00           H
ATOM   4419  CE1 PHE A 928      31.840  50.050  40.040  1.00  0.00           C
ATOM   4420  HE1 PHE A 928      31.230  49.420  39.410  1.00  0.00           H
ATOM   4421  CZ  PHE A 928      32.070  51.370  39.630  1.00  0.00           C
ATOM   4422  HZ  PHE A 928      31.740  51.630  38.640  1.00  0.00           H
ATOM   4423  CD2 PHE A 928      33.280  51.800  41.690  1.00  0.00           C
ATOM   4424  HD2 PHE A 928      33.800  52.510  42.340  1.00  0.00           H
ATOM   4425  CE2 PHE A 928      32.910  52.200  40.390  1.00  0.00           C
ATOM   4426  HE2 PHE A 928      33.150  53.190  40.040  1.00  0.00           H
ATOM   4427  C   PHE A 928      35.930  49.890  42.490  1.00  0.00           C
ATOM   4428  O   PHE A 928      36.080  49.100  41.520  1.00  0.00           O
ATOM   4429  N   MET A 929      36.620  50.960  42.790  1.00  0.00           N
ATOM   4430  HN  MET A 929      36.480  51.490  43.610  1.00  0.00           H
ATOM   4431  CA  MET A 929      37.590  51.520  41.880  1.00  0.00           C
ATOM   4432  HA  MET A 929      37.240  51.580  40.860  1.00  0.00           H
ATOM   4433  CB  MET A 929      38.080  52.960  42.290  1.00  0.00           C
ATOM   4434  HB1 MET A 929      38.940  53.210  41.640  1.00  0.00           H
ATOM   4435  HB2 MET A 929      38.320  52.940  43.380  1.00  0.00           H
ATOM   4436  CG  MET A 929      37.010  54.090  42.120  1.00  0.00           C
ATOM   4437  HG1 MET A 929      37.410  55.080  42.440  1.00  0.00           H
ATOM   4438  HG2 MET A 929      36.220  53.740  42.820  1.00  0.00           H
ATOM   4439  SD  MET A 929      36.160  54.150  40.410  1.00  0.00           S
ATOM   4440  CE  MET A 929      35.260  55.660  40.730  1.00  0.00           C
ATOM   4441  HE1 MET A 929      35.830  56.510  41.140  1.00  0.00           H
ATOM   4442  HE2 MET A 929      34.380  55.400  41.360  1.00  0.00           H
ATOM   4443  HE3 MET A 929      34.770  55.960  39.770  1.00  0.00           H
ATOM   4444  C   MET A 929      38.820  50.600  41.710  1.00  0.00           C
ATOM   4445  O   MET A 929      39.300  50.290  40.610  1.00  0.00           O
ATOM   4446  N   ASP A 930      39.350  49.990  42.790  1.00  0.00           N
ATOM   4447  HN  ASP A 930      39.100  50.170  43.740  1.00  0.00           H
ATOM   4448  CA  ASP A 930      40.370  49.040  42.630  1.00  0.00           C
ATOM   4449  HA  ASP A 930      41.050  49.500  41.920  1.00  0.00           H
ATOM   4450  CB  ASP A 930      41.110  48.660  43.900  1.00  0.00           C
ATOM   4451  HB1 ASP A 930      41.890  47.920  43.610  1.00  0.00           H
ATOM   4452  HB2 ASP A 930      40.470  48.090  44.610  1.00  0.00           H
ATOM   4453  CG  ASP A 930      41.870  49.810  44.550  1.00  0.00           C
ATOM   4454  OD1 ASP A 930      42.250  49.780  45.790  1.00  0.00           O
ATOM   4455  OD2 ASP A 930      42.210  50.820  43.880  1.00  0.00           O
ATOM   4456  C   ASP A 930      39.960  47.720  41.960  1.00  0.00           C
ATOM   4457  O   ASP A 930      40.750  47.140  41.190  1.00  0.00           O
ATOM   4458  N   GLN A 931      38.790  47.230  42.200  1.00  0.00           N
ATOM   4459  HN  GLN A 931      38.100  47.580  42.820  1.00  0.00           H
ATOM   4460  CA  GLN A 931      38.290  46.240  41.290  1.00  0.00           C
ATOM   4461  HA  GLN A 931      38.950  45.380  41.370  1.00  0.00           H
ATOM   4462  CB  GLN A 931      36.840  45.780  41.690  1.00  0.00           C
ATOM   4463  HB1 GLN A 931      36.370  45.230  40.850  1.00  0.00           H
ATOM   4464  HB2 GLN A 931      36.220  46.670  41.910  1.00  0.00           H
ATOM   4465  CG  GLN A 931      36.750  44.980  43.020  1.00  0.00           C
ATOM   4466  HG1 GLN A 931      35.700  44.660  43.140  1.00  0.00           H
ATOM   4467  HG2 GLN A 931      37.020  45.670  43.840  1.00  0.00           H
ATOM   4468  CD  GLN A 931      37.790  43.860  43.200  1.00  0.00           C
ATOM   4469  OE1 GLN A 931      38.510  43.670  44.160  1.00  0.00           O
ATOM   4470  NE2 GLN A 931      37.860  43.000  42.120  1.00  0.00           N
ATOM   4471 HE21 GLN A 931      38.480  42.220  42.150  1.00  0.00           H
ATOM   4472 HE22 GLN A 931      37.250  43.160  41.340  1.00  0.00           H
ATOM   4473  C   GLN A 931      38.220  46.650  39.790  1.00  0.00           C
ATOM   4474  O   GLN A 931      38.590  45.830  38.920  1.00  0.00           O
ATOM   4475  N   GLN A 932      37.770  47.890  39.390  1.00  0.00           N
ATOM   4476  HN  GLN A 932      37.460  48.560  40.070  1.00  0.00           H
ATOM   4477  CA  GLN A 932      37.620  48.220  38.020  1.00  0.00           C
ATOM   4478  HA  GLN A 932      37.080  47.400  37.580  1.00  0.00           H
ATOM   4479  CB  GLN A 932      36.750  49.540  37.870  1.00  0.00           C
ATOM   4480  HB1 GLN A 932      36.750  49.760  36.780  1.00  0.00           H
ATOM   4481  HB2 GLN A 932      37.120  50.490  38.320  1.00  0.00           H
ATOM   4482  CG  GLN A 932      35.280  49.430  38.270  1.00  0.00           C
ATOM   4483  HG1 GLN A 932      34.700  49.950  37.480  1.00  0.00           H
ATOM   4484  HG2 GLN A 932      35.160  50.030  39.190  1.00  0.00           H
ATOM   4485  CD  GLN A 932      34.660  48.050  38.430  1.00  0.00           C
ATOM   4486  OE1 GLN A 932      34.330  47.410  37.430  1.00  0.00           O
ATOM   4487  NE2 GLN A 932      34.570  47.560  39.670  1.00  0.00           N
ATOM   4488 HE21 GLN A 932      35.030  48.030  40.420  1.00  0.00           H
ATOM   4489 HE22 GLN A 932      34.010  46.760  39.860  1.00  0.00           H
ATOM   4490  C   GLN A 932      38.910  48.230  37.260  1.00  0.00           C
ATOM   4491  O   GLN A 932      38.920  47.660  36.130  1.00  0.00           O
ATOM   4492  N   ILE A 933      39.990  48.770  37.790  1.00  0.00           N
ATOM   4493  HN  ILE A 933      39.930  49.040  38.750  1.00  0.00           H
ATOM   4494  CA  ILE A 933      41.260  48.800  37.180  1.00  0.00           C
ATOM   4495  HA  ILE A 933      41.120  48.980  36.120  1.00  0.00           H
ATOM   4496  CB  ILE A 933      42.160  49.860  37.740  1.00  0.00           C
ATOM   4497  HB  ILE A 933      41.680  50.850  37.640  1.00  0.00           H
ATOM   4498  CG2 ILE A 933      42.320  49.670  39.320  1.00  0.00           C
ATOM   4499 HG21 ILE A 933      43.140  48.970  39.580  1.00  0.00           H
ATOM   4500 HG22 ILE A 933      41.360  49.420  39.820  1.00  0.00           H
ATOM   4501 HG23 ILE A 933      42.660  50.650  39.710  1.00  0.00           H
ATOM   4502  CG1 ILE A 933      43.620  49.900  37.120  1.00  0.00           C
ATOM   4503 HG11 ILE A 933      44.100  48.900  37.200  1.00  0.00           H
ATOM   4504 HG12 ILE A 933      44.200  50.660  37.690  1.00  0.00           H
ATOM   4505  CD  ILE A 933      43.600  50.300  35.580  1.00  0.00           C
ATOM   4506  HD1 ILE A 933      44.630  50.280  35.160  1.00  0.00           H
ATOM   4507  HD2 ILE A 933      43.140  51.290  35.470  1.00  0.00           H
ATOM   4508  HD3 ILE A 933      42.980  49.620  34.950  1.00  0.00           H
ATOM   4509  C   ILE A 933      41.880  47.480  37.130  1.00  0.00           C
ATOM   4510  O   ILE A 933      42.570  47.200  36.120  1.00  0.00           O
ATOM   4511  N   THR A 934      41.730  46.610  38.080  1.00  0.00           N
ATOM   4512  HN  THR A 934      41.200  46.850  38.890  1.00  0.00           H
ATOM   4513  CA  THR A 934      42.220  45.270  38.020  1.00  0.00           C
ATOM   4514  HA  THR A 934      43.290  45.140  37.880  1.00  0.00           H
ATOM   4515  CB  THR A 934      42.050  44.640  39.340  1.00  0.00           C
ATOM   4516  HB  THR A 934      40.980  44.730  39.650  1.00  0.00           H
ATOM   4517  OG1 THR A 934      42.820  45.160  40.430  1.00  0.00           O
ATOM   4518  HG1 THR A 934      42.250  45.810  40.840  1.00  0.00           H
ATOM   4519  CG2 THR A 934      42.400  43.130  39.290  1.00  0.00           C
ATOM   4520 HG21 THR A 934      41.760  42.430  38.710  1.00  0.00           H
ATOM   4521 HG22 THR A 934      42.340  42.660  40.300  1.00  0.00           H
ATOM   4522 HG23 THR A 934      43.420  42.970  38.910  1.00  0.00           H
ATOM   4523  C   THR A 934      41.570  44.380  36.900  1.00  0.00           C
ATOM   4524  O   THR A 934      42.230  43.530  36.260  1.00  0.00           O
ATOM   4525  N   ALA A 935      40.170  44.590  36.800  1.00  0.00           N
ATOM   4526  HN  ALA A 935      39.700  45.300  37.320  1.00  0.00           H
ATOM   4527  CA  ALA A 935      39.370  43.820  35.830  1.00  0.00           C
ATOM   4528  HA  ALA A 935      39.530  42.760  35.970  1.00  0.00           H
ATOM   4529  CB  ALA A 935      37.820  44.140  35.920  1.00  0.00           C
ATOM   4530  HB1 ALA A 935      37.490  44.020  36.970  1.00  0.00           H
ATOM   4531  HB2 ALA A 935      37.200  43.700  35.110  1.00  0.00           H
ATOM   4532  HB3 ALA A 935      37.660  45.230  35.770  1.00  0.00           H
ATOM   4533  C   ALA A 935      39.760  44.110  34.350  1.00  0.00           C
ATOM   4534  O   ALA A 935      39.890  43.200  33.540  1.00  0.00           O
ATOM   4535  N   VAL A 936      40.060  45.390  33.940  1.00  0.00           N
ATOM   4536  HN  VAL A 936      39.940  46.130  34.600  1.00  0.00           H
ATOM   4537  CA  VAL A 936      40.420  45.720  32.510  1.00  0.00           C
ATOM   4538  HA  VAL A 936      39.720  45.190  31.880  1.00  0.00           H
ATOM   4539  CB  VAL A 936      40.190  47.170  32.150  1.00  0.00           C
ATOM   4540  HB  VAL A 936      40.630  47.480  31.180  1.00  0.00           H
ATOM   4541  CG1 VAL A 936      38.720  47.350  31.970  1.00  0.00           C
ATOM   4542 HG11 VAL A 936      38.360  48.400  32.010  1.00  0.00           H
ATOM   4543 HG12 VAL A 936      38.100  46.820  32.740  1.00  0.00           H
ATOM   4544 HG13 VAL A 936      38.410  46.990  30.960  1.00  0.00           H
ATOM   4545  CG2 VAL A 936      40.840  48.070  33.250  1.00  0.00           C
ATOM   4546 HG21 VAL A 936      40.940  49.110  32.880  1.00  0.00           H
ATOM   4547 HG22 VAL A 936      41.760  47.740  33.780  1.00  0.00           H
ATOM   4548 HG23 VAL A 936      40.130  48.080  34.110  1.00  0.00           H
ATOM   4549  C   VAL A 936      41.890  45.300  32.150  1.00  0.00           C
ATOM   4550  O   VAL A 936      42.210  45.040  30.990  1.00  0.00           O
ATOM   4551  N   ILE A 937      42.800  45.230  33.110  1.00  0.00           N
ATOM   4552  HN  ILE A 937      42.570  45.410  34.070  1.00  0.00           H
ATOM   4553  CA  ILE A 937      44.210  44.910  32.890  1.00  0.00           C
ATOM   4554  HA  ILE A 937      44.550  45.470  32.030  1.00  0.00           H
ATOM   4555  CB  ILE A 937      45.060  45.450  34.060  1.00  0.00           C
ATOM   4556  HB  ILE A 937      44.540  45.070  34.970  1.00  0.00           H
ATOM   4557  CG2 ILE A 937      46.500  44.800  34.070  1.00  0.00           C
ATOM   4558 HG21 ILE A 937      47.130  45.270  34.850  1.00  0.00           H
ATOM   4559 HG22 ILE A 937      47.060  44.980  33.130  1.00  0.00           H
ATOM   4560 HG23 ILE A 937      46.420  43.710  34.300  1.00  0.00           H
ATOM   4561  CG1 ILE A 937      45.010  46.960  34.110  1.00  0.00           C
ATOM   4562 HG11 ILE A 937      45.470  47.350  35.050  1.00  0.00           H
ATOM   4563 HG12 ILE A 937      43.980  47.380  34.110  1.00  0.00           H
ATOM   4564  CD  ILE A 937      45.900  47.630  32.970  1.00  0.00           C
ATOM   4565  HD1 ILE A 937      46.950  47.730  33.290  1.00  0.00           H
ATOM   4566  HD2 ILE A 937      45.440  48.640  32.840  1.00  0.00           H
ATOM   4567  HD3 ILE A 937      45.930  47.020  32.050  1.00  0.00           H
ATOM   4568  C   ILE A 937      44.580  43.470  32.540  1.00  0.00           C
ATOM   4569  O   ILE A 937      45.510  43.260  31.810  1.00  0.00           O
ATOM   4570  N   ILE A 938      43.780  42.610  33.100  1.00  0.00           N
ATOM   4571  HN  ILE A 938      43.070  42.900  33.740  1.00  0.00           H
ATOM   4572  CA  ILE A 938      43.920  41.120  33.010  1.00  0.00           C
ATOM   4573  HA  ILE A 938      44.970  40.910  32.860  1.00  0.00           H
ATOM   4574  CB  ILE A 938      43.620  40.450  34.350  1.00  0.00           C
ATOM   4575  HB  ILE A 938      43.850  39.380  34.190  1.00  0.00           H
ATOM   4576  CG2 ILE A 938      44.630  41.010  35.370  1.00  0.00           C
ATOM   4577 HG21 ILE A 938      44.880  40.330  36.210  1.00  0.00           H
ATOM   4578 HG22 ILE A 938      44.260  42.010  35.650  1.00  0.00           H
ATOM   4579 HG23 ILE A 938      45.530  41.340  34.800  1.00  0.00           H
ATOM   4580  CG1 ILE A 938      42.140  40.660  34.790  1.00  0.00           C
ATOM   4581 HG11 ILE A 938      41.890  41.680  34.410  1.00  0.00           H
ATOM   4582 HG12 ILE A 938      42.160  40.770  35.890  1.00  0.00           H
ATOM   4583  CD  ILE A 938      41.210  39.600  34.400  1.00  0.00           C
ATOM   4584  HD1 ILE A 938      41.650  38.620  34.700  1.00  0.00           H
ATOM   4585  HD2 ILE A 938      40.980  39.660  33.310  1.00  0.00           H
ATOM   4586  HD3 ILE A 938      40.290  39.740  34.990  1.00  0.00           H
ATOM   4587  C   ILE A 938      43.090  40.560  31.860  1.00  0.00           C
ATOM   4588  O   ILE A 938      43.040  39.370  31.570  1.00  0.00           O
ATOM   4589  N   ASN A 939      42.340  41.360  31.040  1.00  0.00           N
ATOM   4590  HN  ASN A 939      42.250  42.340  31.100  1.00  0.00           H
ATOM   4591  CA  ASN A 939      41.360  40.790  30.060  1.00  0.00           C
ATOM   4592  HA  ASN A 939      41.260  39.720  30.210  1.00  0.00           H
ATOM   4593  CB  ASN A 939      39.860  41.390  30.260  1.00  0.00           C
ATOM   4594  HB1 ASN A 939      39.850  42.460  29.990  1.00  0.00           H
ATOM   4595  HB2 ASN A 939      39.740  41.230  31.360  1.00  0.00           H
ATOM   4596  CG  ASN A 939      38.660  40.640  29.590  1.00  0.00           C
ATOM   4597  OD1 ASN A 939      38.780  39.570  29.050  1.00  0.00           O
ATOM   4598  ND2 ASN A 939      37.430  41.250  29.640  1.00  0.00           N
ATOM   4599 HD21 ASN A 939      37.390  42.030  30.260  1.00  0.00           H
ATOM   4600 HD22 ASN A 939      36.600  40.840  29.280  1.00  0.00           H
ATOM   4601  C   ASN A 939      41.920  40.880  28.660  1.00  0.00           C
ATOM   4602  O   ASN A 939      42.870  41.610  28.380  1.00  0.00           O
ATOM   4603  N   ARG A 940      41.360  40.020  27.790  1.00  0.00           N
ATOM   4604  HN  ARG A 940      40.520  39.610  28.150  1.00  0.00           H
ATOM   4605  CA  ARG A 940      41.660  39.890  26.380  1.00  0.00           C
ATOM   4606  HA  ARG A 940      42.730  39.720  26.320  1.00  0.00           H
ATOM   4607  CB  ARG A 940      41.010  38.590  25.790  1.00  0.00           C
ATOM   4608  HB1 ARG A 940      41.260  38.440  24.710  1.00  0.00           H
ATOM   4609  HB2 ARG A 940      39.910  38.710  25.880  1.00  0.00           H
ATOM   4610  CG  ARG A 940      41.480  37.280  26.460  1.00  0.00           C
ATOM   4611  HG1 ARG A 940      41.090  37.250  27.500  1.00  0.00           H
ATOM   4612  HG2 ARG A 940      42.590  37.340  26.510  1.00  0.00           H
ATOM   4613  CD  ARG A 940      40.940  36.070  25.640  1.00  0.00           C
ATOM   4614  HD1 ARG A 940      41.460  36.130  24.660  1.00  0.00           H
ATOM   4615  HD2 ARG A 940      39.880  36.150  25.330  1.00  0.00           H
ATOM   4616  NE  ARG A 940      41.300  34.860  26.470  1.00  0.00           N
ATOM   4617  HE  ARG A 940      42.020  34.950  27.170  1.00  0.00           H
ATOM   4618  CZ  ARG A 940      40.930  33.650  26.110  1.00  0.00           C
ATOM   4619  NH1 ARG A 940      41.350  32.610  26.820  1.00  0.00           N
ATOM   4620 HH11 ARG A 940      41.680  32.780  27.760  1.00  0.00           H
ATOM   4621 HH12 ARG A 940      41.060  31.710  26.480  1.00  0.00           H
ATOM   4622  NH2 ARG A 940      40.240  33.350  25.050  1.00  0.00           N
ATOM   4623 HH21 ARG A 940      40.070  34.010  24.310  1.00  0.00           H
ATOM   4624 HH22 ARG A 940      40.030  32.370  24.980  1.00  0.00           H
ATOM   4625  C   ARG A 940      41.300  41.050  25.470  1.00  0.00           C
ATOM   4626  O   ARG A 940      40.290  41.810  25.580  1.00  0.00           O
ATOM   4627  N   LYS A 941      42.160  41.310  24.480  1.00  0.00           N
ATOM   4628  HN  LYS A 941      42.920  40.670  24.470  1.00  0.00           H
ATOM   4629  CA  LYS A 941      42.040  42.280  23.330  1.00  0.00           C
ATOM   4630  HA  LYS A 941      41.270  42.980  23.640  1.00  0.00           H
ATOM   4631  CB  LYS A 941      43.330  43.070  22.950  1.00  0.00           C
ATOM   4632  HB1 LYS A 941      43.120  43.720  22.070  1.00  0.00           H
ATOM   4633  HB2 LYS A 941      44.160  42.350  22.750  1.00  0.00           H
ATOM   4634  CG  LYS A 941      43.880  43.990  24.130  1.00  0.00           C
ATOM   4635  HG1 LYS A 941      44.160  43.340  25.000  1.00  0.00           H
ATOM   4636  HG2 LYS A 941      43.120  44.780  24.250  1.00  0.00           H
ATOM   4637  CD  LYS A 941      45.120  44.780  23.680  1.00  0.00           C
ATOM   4638  HD1 LYS A 941      45.050  45.100  22.610  1.00  0.00           H
ATOM   4639  HD2 LYS A 941      45.930  44.040  23.550  1.00  0.00           H
ATOM   4640  CE  LYS A 941      45.430  45.920  24.640  1.00  0.00           C
ATOM   4641  HE1 LYS A 941      45.510  45.480  25.660  1.00  0.00           H
ATOM   4642  HE2 LYS A 941      44.700  46.750  24.670  1.00  0.00           H
ATOM   4643  NZ  LYS A 941      46.700  46.590  24.350  1.00  0.00           N
ATOM   4644  HZ1 LYS A 941      46.620  47.090  23.440  1.00  0.00           H
ATOM   4645  HZ2 LYS A 941      47.420  45.890  24.060  1.00  0.00           H
ATOM   4646  HZ3 LYS A 941      47.110  47.180  25.100  1.00  0.00           H
ATOM   4647  C   LYS A 941      41.370  41.660  22.110  1.00  0.00           C
ATOM   4648  O   LYS A 941      41.110  42.300  21.150  1.00  0.00           O
ATOM   4649  N   GLU A 942      41.080  40.340  22.190  1.00  0.00           N
ATOM   4650  HN  GLU A 942      41.260  39.910  23.070  1.00  0.00           H
ATOM   4651  CA  GLU A 942      40.470  39.640  21.050  1.00  0.00           C
ATOM   4652  HA  GLU A 942      40.970  39.990  20.160  1.00  0.00           H
ATOM   4653  CB  GLU A 942      40.780  38.160  21.040  1.00  0.00           C
ATOM   4654  HB1 GLU A 942      40.190  37.540  20.330  1.00  0.00           H
ATOM   4655  HB2 GLU A 942      40.600  37.810  22.090  1.00  0.00           H
ATOM   4656  CG  GLU A 942      42.220  37.760  20.740  1.00  0.00           C
ATOM   4657  HG1 GLU A 942      42.960  38.250  21.400  1.00  0.00           H
ATOM   4658  HG2 GLU A 942      42.480  37.860  19.660  1.00  0.00           H
ATOM   4659  CD  GLU A 942      42.320  36.260  21.120  1.00  0.00           C
ATOM   4660  OE1 GLU A 942      42.460  35.440  20.220  1.00  0.00           O
ATOM   4661  OE2 GLU A 942      42.290  35.930  22.340  1.00  0.00           O
ATOM   4662  C   GLU A 942      39.030  39.940  20.720  1.00  0.00           C
ATOM   4663  O   GLU A 942      38.210  39.970  21.630  1.00  0.00           O
ATOM   4664  N   HSD A 943      38.730  40.190  19.420  1.00  0.00           N
ATOM   4665  HN  HSD A 943      39.500  40.280  18.800  1.00  0.00           H
ATOM   4666  CA  HSD A 943      37.370  40.700  19.030  1.00  0.00           C
ATOM   4667  HA  HSD A 943      37.220  41.630  19.560  1.00  0.00           H
ATOM   4668  CB  HSD A 943      37.320  40.840  17.480  1.00  0.00           C
ATOM   4669  HB1 HSD A 943      37.530  39.860  17.000  1.00  0.00           H
ATOM   4670  HB2 HSD A 943      38.080  41.550  17.100  1.00  0.00           H
ATOM   4671  ND1 HSD A 943      35.300  42.360  17.340  1.00  0.00           N
ATOM   4672  HD1 HSD A 943      35.530  42.830  18.190  1.00  0.00           H
ATOM   4673  CG  HSD A 943      36.060  41.300  16.840  1.00  0.00           C
ATOM   4674  CE1 HSD A 943      34.290  42.620  16.440  1.00  0.00           C
ATOM   4675  HE1 HSD A 943      33.760  43.560  16.580  1.00  0.00           H
ATOM   4676  NE2 HSD A 943      34.270  41.760  15.530  1.00  0.00           N
ATOM   4677  CD2 HSD A 943      35.410  40.940  15.740  1.00  0.00           C
ATOM   4678  HD2 HSD A 943      35.750  40.230  15.000  1.00  0.00           H
ATOM   4679  C   HSD A 943      36.170  39.870  19.470  1.00  0.00           C
ATOM   4680  O   HSD A 943      35.310  40.310  20.270  1.00  0.00           O
ATOM   4681  N   LYS A 944      36.110  38.600  19.090  1.00  0.00           N
ATOM   4682  HN  LYS A 944      36.900  38.210  18.610  1.00  0.00           H
ATOM   4683  CA  LYS A 944      34.990  37.780  19.520  1.00  0.00           C
ATOM   4684  HA  LYS A 944      34.380  38.390  20.180  1.00  0.00           H
ATOM   4685  CB  LYS A 944      34.030  37.190  18.480  1.00  0.00           C
ATOM   4686  HB1 LYS A 944      33.120  36.820  18.970  1.00  0.00           H
ATOM   4687  HB2 LYS A 944      34.580  36.480  17.820  1.00  0.00           H
ATOM   4688  CG  LYS A 944      33.450  38.250  17.560  1.00  0.00           C
ATOM   4689  HG1 LYS A 944      34.300  38.750  17.040  1.00  0.00           H
ATOM   4690  HG2 LYS A 944      32.870  39.010  18.140  1.00  0.00           H
ATOM   4691  CD  LYS A 944      32.480  37.650  16.490  1.00  0.00           C
ATOM   4692  HD1 LYS A 944      33.070  36.920  15.910  1.00  0.00           H
ATOM   4693  HD2 LYS A 944      32.260  38.530  15.840  1.00  0.00           H
ATOM   4694  CE  LYS A 944      31.110  37.030  17.020  1.00  0.00           C
ATOM   4695  HE1 LYS A 944      30.390  37.760  17.450  1.00  0.00           H
ATOM   4696  HE2 LYS A 944      31.210  36.230  17.780  1.00  0.00           H
ATOM   4697  NZ  LYS A 944      30.370  36.290  15.940  1.00  0.00           N
ATOM   4698  HZ1 LYS A 944      30.830  35.420  15.580  1.00  0.00           H
ATOM   4699  HZ2 LYS A 944      30.220  36.970  15.180  1.00  0.00           H
ATOM   4700  HZ3 LYS A 944      29.460  35.970  16.330  1.00  0.00           H
ATOM   4701  C   LYS A 944      35.400  36.590  20.440  1.00  0.00           C
ATOM   4702  O   LYS A 944      36.320  35.790  20.110  1.00  0.00           O
ATOM   4703  N   LEU A 945      34.810  36.510  21.700  1.00  0.00           N
ATOM   4704  HN  LEU A 945      33.990  37.060  21.830  1.00  0.00           H
ATOM   4705  CA  LEU A 945      35.260  35.720  22.810  1.00  0.00           C
ATOM   4706  HA  LEU A 945      36.210  35.300  22.500  1.00  0.00           H
ATOM   4707  CB  LEU A 945      35.290  36.600  24.090  1.00  0.00           C
ATOM   4708  HB1 LEU A 945      35.460  35.970  25.000  1.00  0.00           H
ATOM   4709  HB2 LEU A 945      34.250  36.940  24.260  1.00  0.00           H
ATOM   4710  CG  LEU A 945      36.230  37.880  24.070  1.00  0.00           C
ATOM   4711  HG  LEU A 945      36.660  38.000  23.050  1.00  0.00           H
ATOM   4712  CD1 LEU A 945      35.460  39.160  24.310  1.00  0.00           C
ATOM   4713 HD11 LEU A 945      35.230  39.160  25.410  1.00  0.00           H
ATOM   4714 HD12 LEU A 945      34.510  39.140  23.750  1.00  0.00           H
ATOM   4715 HD13 LEU A 945      36.010  40.040  23.890  1.00  0.00           H
ATOM   4716  CD2 LEU A 945      37.360  37.790  25.020  1.00  0.00           C
ATOM   4717 HD21 LEU A 945      38.020  36.930  24.820  1.00  0.00           H
ATOM   4718 HD22 LEU A 945      37.050  37.510  26.050  1.00  0.00           H
ATOM   4719 HD23 LEU A 945      37.960  38.720  25.120  1.00  0.00           H
ATOM   4720  C   LEU A 945      34.190  34.650  23.120  1.00  0.00           C
ATOM   4721  O   LEU A 945      33.040  35.020  23.300  1.00  0.00           O
ATOM   4722  N   LYS A 946      34.460  33.340  23.130  1.00  0.00           N
ATOM   4723  HN  LYS A 946      35.410  33.070  23.220  1.00  0.00           H
ATOM   4724  CA  LYS A 946      33.420  32.280  23.050  1.00  0.00           C
ATOM   4725  HA  LYS A 946      32.610  32.590  22.410  1.00  0.00           H
ATOM   4726  CB  LYS A 946      34.000  30.950  22.440  1.00  0.00           C
ATOM   4727  HB1 LYS A 946      33.300  30.150  22.740  1.00  0.00           H
ATOM   4728  HB2 LYS A 946      34.920  30.690  23.000  1.00  0.00           H
ATOM   4729  CG  LYS A 946      34.150  30.870  20.890  1.00  0.00           C
ATOM   4730  HG1 LYS A 946      33.270  31.390  20.470  1.00  0.00           H
ATOM   4731  HG2 LYS A 946      34.230  29.810  20.570  1.00  0.00           H
ATOM   4732  CD  LYS A 946      35.420  31.670  20.350  1.00  0.00           C
ATOM   4733  HD1 LYS A 946      36.260  31.430  21.040  1.00  0.00           H
ATOM   4734  HD2 LYS A 946      35.240  32.750  20.530  1.00  0.00           H
ATOM   4735  CE  LYS A 946      35.810  31.440  18.910  1.00  0.00           C
ATOM   4736  HE1 LYS A 946      35.050  32.020  18.350  1.00  0.00           H
ATOM   4737  HE2 LYS A 946      35.780  30.380  18.580  1.00  0.00           H
ATOM   4738  NZ  LYS A 946      37.190  31.900  18.610  1.00  0.00           N
ATOM   4739  HZ1 LYS A 946      37.600  31.280  17.880  1.00  0.00           H
ATOM   4740  HZ2 LYS A 946      37.870  31.890  19.400  1.00  0.00           H
ATOM   4741  HZ3 LYS A 946      37.200  32.890  18.290  1.00  0.00           H
ATOM   4742  C   LYS A 946      32.690  32.000  24.400  1.00  0.00           C
ATOM   4743  O   LYS A 946      31.490  31.590  24.470  1.00  0.00           O
ATOM   4744  N   LYS A 947      33.350  32.210  25.520  1.00  0.00           N
ATOM   4745  HN  LYS A 947      34.320  32.470  25.500  1.00  0.00           H
ATOM   4746  CA  LYS A 947      32.870  31.780  26.840  1.00  0.00           C
ATOM   4747  HA  LYS A 947      31.800  31.860  26.950  1.00  0.00           H
ATOM   4748  CB  LYS A 947      33.240  30.340  27.300  1.00  0.00           C
ATOM   4749  HB1 LYS A 947      32.670  29.680  26.610  1.00  0.00           H
ATOM   4750  HB2 LYS A 947      32.720  30.140  28.260  1.00  0.00           H
ATOM   4751  CG  LYS A 947      34.770  29.930  27.240  1.00  0.00           C
ATOM   4752  HG1 LYS A 947      35.380  30.780  27.600  1.00  0.00           H
ATOM   4753  HG2 LYS A 947      35.040  29.890  26.160  1.00  0.00           H
ATOM   4754  CD  LYS A 947      35.140  28.560  27.880  1.00  0.00           C
ATOM   4755  HD1 LYS A 947      34.520  27.740  27.480  1.00  0.00           H
ATOM   4756  HD2 LYS A 947      34.870  28.630  28.950  1.00  0.00           H
ATOM   4757  CE  LYS A 947      36.580  28.230  27.590  1.00  0.00           C
ATOM   4758  HE1 LYS A 947      37.340  28.940  27.970  1.00  0.00           H
ATOM   4759  HE2 LYS A 947      36.730  28.180  26.490  1.00  0.00           H
ATOM   4760  NZ  LYS A 947      36.880  26.920  28.090  1.00  0.00           N
ATOM   4761  HZ1 LYS A 947      36.160  26.620  28.770  1.00  0.00           H
ATOM   4762  HZ2 LYS A 947      37.760  26.810  28.650  1.00  0.00           H
ATOM   4763  HZ3 LYS A 947      36.840  26.220  27.320  1.00  0.00           H
ATOM   4764  C   LYS A 947      33.290  32.820  27.840  1.00  0.00           C
ATOM   4765  O   LYS A 947      33.630  32.470  28.960  1.00  0.00           O
ATOM   4766  N   GLY A 948      33.280  34.140  27.550  1.00  0.00           N
ATOM   4767  HN  GLY A 948      32.820  34.350  26.680  1.00  0.00           H
ATOM   4768  CA  GLY A 948      33.690  35.240  28.530  1.00  0.00           C
ATOM   4769  HA1 GLY A 948      33.770  36.180  28.020  1.00  0.00           H
ATOM   4770  HA2 GLY A 948      34.570  34.950  29.080  1.00  0.00           H
ATOM   4771  C   GLY A 948      32.680  35.530  29.640  1.00  0.00           C
ATOM   4772  O   GLY A 948      31.700  34.810  29.920  1.00  0.00           O
ATOM   4773  N   ALA A 949      32.850  36.700  30.290  1.00  0.00           N
ATOM   4774  HN  ALA A 949      33.440  37.360  29.830  1.00  0.00           H
ATOM   4775  CA  ALA A 949      32.130  37.080  31.510  1.00  0.00           C
ATOM   4776  HA  ALA A 949      31.110  36.730  31.520  1.00  0.00           H
ATOM   4777  CB  ALA A 949      32.990  36.450  32.700  1.00  0.00           C
ATOM   4778  HB1 ALA A 949      32.400  36.670  33.620  1.00  0.00           H
ATOM   4779  HB2 ALA A 949      34.030  36.840  32.660  1.00  0.00           H
ATOM   4780  HB3 ALA A 949      33.040  35.350  32.550  1.00  0.00           H
ATOM   4781  C   ALA A 949      32.130  38.570  31.730  1.00  0.00           C
ATOM   4782  O   ALA A 949      32.690  39.350  30.880  1.00  0.00           O
ATOM   4783  N   GLY A 950      31.460  39.070  32.760  1.00  0.00           N
ATOM   4784  HN  GLY A 950      31.030  38.500  33.460  1.00  0.00           H
ATOM   4785  CA  GLY A 950      31.250  40.550  33.000  1.00  0.00           C
ATOM   4786  HA1 GLY A 950      30.340  40.640  33.560  1.00  0.00           H
ATOM   4787  HA2 GLY A 950      31.450  41.070  32.050  1.00  0.00           H
ATOM   4788  C   GLY A 950      32.310  41.070  34.020  1.00  0.00           C
ATOM   4789  O   GLY A 950      33.200  40.300  34.410  1.00  0.00           O
ATOM   4790  N   TYR A 951      32.160  42.320  34.500  1.00  0.00           N
ATOM   4791  HN  TYR A 951      31.450  42.930  34.150  1.00  0.00           H
ATOM   4792  CA  TYR A 951      33.090  42.950  35.430  1.00  0.00           C
ATOM   4793  HA  TYR A 951      33.870  42.320  35.820  1.00  0.00           H
ATOM   4794  CB  TYR A 951      33.630  44.260  34.840  1.00  0.00           C
ATOM   4795  HB1 TYR A 951      34.170  44.960  35.530  1.00  0.00           H
ATOM   4796  HB2 TYR A 951      32.850  44.950  34.450  1.00  0.00           H
ATOM   4797  CG  TYR A 951      34.470  44.130  33.650  1.00  0.00           C
ATOM   4798  CD1 TYR A 951      35.020  42.930  33.180  1.00  0.00           C
ATOM   4799  HD1 TYR A 951      34.920  42.020  33.760  1.00  0.00           H
ATOM   4800  CE1 TYR A 951      35.890  42.910  32.070  1.00  0.00           C
ATOM   4801  HE1 TYR A 951      36.360  41.970  31.770  1.00  0.00           H
ATOM   4802  CZ  TYR A 951      36.250  44.090  31.430  1.00  0.00           C
ATOM   4803  OH  TYR A 951      37.310  44.060  30.600  1.00  0.00           O
ATOM   4804  HH  TYR A 951      37.130  44.780  29.990  1.00  0.00           H
ATOM   4805  CD2 TYR A 951      34.860  45.340  32.970  1.00  0.00           C
ATOM   4806  HD2 TYR A 951      34.530  46.260  33.410  1.00  0.00           H
ATOM   4807  CE2 TYR A 951      35.750  45.320  31.890  1.00  0.00           C
ATOM   4808  HE2 TYR A 951      36.140  46.260  31.520  1.00  0.00           H
ATOM   4809  C   TYR A 951      32.340  43.330  36.800  1.00  0.00           C
ATOM   4810  O   TYR A 951      32.780  44.160  37.580  1.00  0.00           O
ATOM   4811  N   HSD A 952      31.180  42.660  37.080  1.00  0.00           N
ATOM   4812  HN  HSD A 952      30.740  42.060  36.430  1.00  0.00           H
ATOM   4813  CA  HSD A 952      30.430  42.750  38.260  1.00  0.00           C
ATOM   4814  HA  HSD A 952      30.540  43.770  38.610  1.00  0.00           H
ATOM   4815  CB  HSD A 952      28.880  42.680  37.940  1.00  0.00           C
ATOM   4816  HB1 HSD A 952      28.330  42.490  38.890  1.00  0.00           H
ATOM   4817  HB2 HSD A 952      28.650  41.850  37.240  1.00  0.00           H
ATOM   4818  ND1 HSD A 952      28.790  45.200  37.520  1.00  0.00           N
ATOM   4819  HD1 HSD A 952      29.190  45.550  38.370  1.00  0.00           H
ATOM   4820  CG  HSD A 952      28.300  43.940  37.330  1.00  0.00           C
ATOM   4821  CE1 HSD A 952      28.220  45.990  36.540  1.00  0.00           C
ATOM   4822  HE1 HSD A 952      28.370  47.070  36.600  1.00  0.00           H
ATOM   4823  NE2 HSD A 952      27.370  45.350  35.730  1.00  0.00           N
ATOM   4824  CD2 HSD A 952      27.450  44.020  36.240  1.00  0.00           C
ATOM   4825  HD2 HSD A 952      26.910  43.300  35.660  1.00  0.00           H
ATOM   4826  C   HSD A 952      30.780  41.610  39.310  1.00  0.00           C
ATOM   4827  O   HSD A 952      30.580  41.760  40.540  1.00  0.00           O
ATOM   4828  N   LEU A 953      31.180  40.360  38.920  1.00  0.00           N
ATOM   4829  HN  LEU A 953      31.380  40.260  37.950  1.00  0.00           H
ATOM   4830  CA  LEU A 953      31.250  39.190  39.850  1.00  0.00           C
ATOM   4831  HA  LEU A 953      30.290  39.130  40.330  1.00  0.00           H
ATOM   4832  CB  LEU A 953      31.300  37.850  39.040  1.00  0.00           C
ATOM   4833  HB1 LEU A 953      32.070  37.760  38.250  1.00  0.00           H
ATOM   4834  HB2 LEU A 953      30.370  37.820  38.450  1.00  0.00           H
ATOM   4835  CG  LEU A 953      31.400  36.590  39.830  1.00  0.00           C
ATOM   4836  HG  LEU A 953      32.300  36.740  40.450  1.00  0.00           H
ATOM   4837  CD1 LEU A 953      30.260  36.560  40.820  1.00  0.00           C
ATOM   4838 HD11 LEU A 953      30.070  35.490  41.080  1.00  0.00           H
ATOM   4839 HD12 LEU A 953      29.400  37.120  40.390  1.00  0.00           H
ATOM   4840 HD13 LEU A 953      30.500  37.080  41.760  1.00  0.00           H
ATOM   4841  CD2 LEU A 953      31.350  35.310  38.970  1.00  0.00           C
ATOM   4842 HD21 LEU A 953      30.270  35.100  38.790  1.00  0.00           H
ATOM   4843 HD22 LEU A 953      31.970  34.560  39.500  1.00  0.00           H
ATOM   4844 HD23 LEU A 953      31.800  35.520  37.980  1.00  0.00           H
ATOM   4845  C   LEU A 953      32.270  39.300  40.950  1.00  0.00           C
ATOM   4846  O   LEU A 953      31.960  39.000  42.150  1.00  0.00           O
ATOM   4847  N   ASP A 954      33.440  39.860  40.620  1.00  0.00           N
ATOM   4848  HN  ASP A 954      33.560  39.880  39.630  1.00  0.00           H
ATOM   4849  CA  ASP A 954      34.550  40.090  41.480  1.00  0.00           C
ATOM   4850  HA  ASP A 954      34.950  39.190  41.900  1.00  0.00           H
ATOM   4851  CB  ASP A 954      35.690  40.760  40.650  1.00  0.00           C
ATOM   4852  HB1 ASP A 954      35.800  39.970  39.890  1.00  0.00           H
ATOM   4853  HB2 ASP A 954      36.710  40.870  41.070  1.00  0.00           H
ATOM   4854  CG  ASP A 954      35.220  41.970  39.950  1.00  0.00           C
ATOM   4855  OD1 ASP A 954      34.250  42.720  40.110  1.00  0.00           O
ATOM   4856  OD2 ASP A 954      36.110  42.290  38.940  1.00  0.00           O
ATOM   4857  HD2 ASP A 954      35.810  43.050  38.430  1.00  0.00           H
ATOM   4858  C   ASP A 954      34.150  40.890  42.830  1.00  0.00           C
ATOM   4859  O   ASP A 954      34.510  40.420  43.960  1.00  0.00           O
ATOM   4860  N   LEU A 955      33.400  41.920  42.740  1.00  0.00           N
ATOM   4861  HN  LEU A 955      33.230  42.280  41.830  1.00  0.00           H
ATOM   4862  CA  LEU A 955      32.930  42.730  43.920  1.00  0.00           C
ATOM   4863  HA  LEU A 955      33.710  42.960  44.640  1.00  0.00           H
ATOM   4864  CB  LEU A 955      32.280  44.070  43.540  1.00  0.00           C
ATOM   4865  HB1 LEU A 955      31.310  43.900  43.030  1.00  0.00           H
ATOM   4866  HB2 LEU A 955      32.900  44.600  42.770  1.00  0.00           H
ATOM   4867  CG  LEU A 955      31.920  44.990  44.680  1.00  0.00           C
ATOM   4868  HG  LEU A 955      31.140  44.510  45.320  1.00  0.00           H
ATOM   4869  CD1 LEU A 955      33.080  45.350  45.580  1.00  0.00           C
ATOM   4870 HD11 LEU A 955      33.420  44.490  46.180  1.00  0.00           H
ATOM   4871 HD12 LEU A 955      32.680  46.010  46.390  1.00  0.00           H
ATOM   4872 HD13 LEU A 955      34.030  45.690  45.100  1.00  0.00           H
ATOM   4873  CD2 LEU A 955      31.260  46.220  44.150  1.00  0.00           C
ATOM   4874 HD21 LEU A 955      30.820  46.740  45.020  1.00  0.00           H
ATOM   4875 HD22 LEU A 955      30.490  45.950  43.390  1.00  0.00           H
ATOM   4876 HD23 LEU A 955      32.020  46.830  43.620  1.00  0.00           H
ATOM   4877  C   LEU A 955      31.900  41.990  44.760  1.00  0.00           C
ATOM   4878  O   LEU A 955      32.020  42.060  45.980  1.00  0.00           O
ATOM   4879  N   LEU A 956      30.990  41.150  44.150  1.00  0.00           N
ATOM   4880  HN  LEU A 956      31.010  41.090  43.160  1.00  0.00           H
ATOM   4881  CA  LEU A 956      30.040  40.350  44.970  1.00  0.00           C
ATOM   4882  HA  LEU A 956      29.490  41.090  45.520  1.00  0.00           H
ATOM   4883  CB  LEU A 956      29.050  39.490  44.060  1.00  0.00           C
ATOM   4884  HB1 LEU A 956      29.690  38.730  43.570  1.00  0.00           H
ATOM   4885  HB2 LEU A 956      28.750  40.230  43.280  1.00  0.00           H
ATOM   4886  CG  LEU A 956      27.950  38.700  44.830  1.00  0.00           C
ATOM   4887  HG  LEU A 956      28.390  37.990  45.560  1.00  0.00           H
ATOM   4888  CD1 LEU A 956      27.000  39.590  45.580  1.00  0.00           C
ATOM   4889 HD11 LEU A 956      27.650  40.080  46.340  1.00  0.00           H
ATOM   4890 HD12 LEU A 956      26.250  38.910  46.010  1.00  0.00           H
ATOM   4891 HD13 LEU A 956      26.480  40.320  44.920  1.00  0.00           H
ATOM   4892  CD2 LEU A 956      27.070  37.820  43.850  1.00  0.00           C
ATOM   4893 HD21 LEU A 956      26.300  37.210  44.370  1.00  0.00           H
ATOM   4894 HD22 LEU A 956      27.730  37.000  43.500  1.00  0.00           H
ATOM   4895 HD23 LEU A 956      26.590  38.320  42.970  1.00  0.00           H
ATOM   4896  C   LEU A 956      30.780  39.400  45.960  1.00  0.00           C
ATOM   4897  O   LEU A 956      30.520  39.430  47.130  1.00  0.00           O
ATOM   4898  N   MET A 957      31.810  38.720  45.480  1.00  0.00           N
ATOM   4899  HN  MET A 957      32.140  38.900  44.560  1.00  0.00           H
ATOM   4900  CA  MET A 957      32.700  37.780  46.200  1.00  0.00           C
ATOM   4901  HA  MET A 957      32.030  37.130  46.730  1.00  0.00           H
ATOM   4902  CB  MET A 957      33.540  36.830  45.330  1.00  0.00           C
ATOM   4903  HB1 MET A 957      34.180  36.300  46.060  1.00  0.00           H
ATOM   4904  HB2 MET A 957      34.300  37.390  44.740  1.00  0.00           H
ATOM   4905  CG  MET A 957      32.760  35.870  44.420  1.00  0.00           C
ATOM   4906  HG1 MET A 957      32.640  36.390  43.450  1.00  0.00           H
ATOM   4907  HG2 MET A 957      31.740  35.660  44.810  1.00  0.00           H
ATOM   4908  SD  MET A 957      33.450  34.310  44.180  1.00  0.00           S
ATOM   4909  CE  MET A 957      32.350  34.190  42.820  1.00  0.00           C
ATOM   4910  HE1 MET A 957      32.350  33.170  42.390  1.00  0.00           H
ATOM   4911  HE2 MET A 957      32.640  34.960  42.070  1.00  0.00           H
ATOM   4912  HE3 MET A 957      31.300  34.210  43.190  1.00  0.00           H
ATOM   4913  C   MET A 957      33.470  38.440  47.300  1.00  0.00           C
ATOM   4914  O   MET A 957      33.500  37.910  48.440  1.00  0.00           O
ATOM   4915  N   VAL A 958      33.980  39.660  47.070  1.00  0.00           N
ATOM   4916  HN  VAL A 958      34.000  39.990  46.120  1.00  0.00           H
ATOM   4917  CA  VAL A 958      34.630  40.540  48.080  1.00  0.00           C
ATOM   4918  HA  VAL A 958      35.330  39.960  48.660  1.00  0.00           H
ATOM   4919  CB  VAL A 958      35.380  41.670  47.590  1.00  0.00           C
ATOM   4920  HB  VAL A 958      34.730  42.280  46.930  1.00  0.00           H
ATOM   4921  CG1 VAL A 958      35.950  42.590  48.640  1.00  0.00           C
ATOM   4922 HG11 VAL A 958      35.160  43.090  49.250  1.00  0.00           H
ATOM   4923 HG12 VAL A 958      36.600  43.380  48.230  1.00  0.00           H
ATOM   4924 HG13 VAL A 958      36.490  42.020  49.420  1.00  0.00           H
ATOM   4925  CG2 VAL A 958      36.630  41.160  46.800  1.00  0.00           C
ATOM   4926 HG21 VAL A 958      36.620  41.120  45.690  1.00  0.00           H
ATOM   4927 HG22 VAL A 958      36.950  40.220  47.280  1.00  0.00           H
ATOM   4928 HG23 VAL A 958      37.430  41.920  46.920  1.00  0.00           H
ATOM   4929  C   VAL A 958      33.620  41.020  49.100  1.00  0.00           C
ATOM   4930  O   VAL A 958      33.870  40.920  50.300  1.00  0.00           O
ATOM   4931  N   GLY A 959      32.500  41.590  48.620  1.00  0.00           N
ATOM   4932  HN  GLY A 959      32.440  41.660  47.620  1.00  0.00           H
ATOM   4933  CA  GLY A 959      31.330  42.140  49.270  1.00  0.00           C
ATOM   4934  HA1 GLY A 959      30.440  42.110  48.660  1.00  0.00           H
ATOM   4935  HA2 GLY A 959      31.630  43.080  49.710  1.00  0.00           H
ATOM   4936  C   GLY A 959      30.890  41.250  50.400  1.00  0.00           C
ATOM   4937  O   GLY A 959      30.850  41.630  51.560  1.00  0.00           O
ATOM   4938  N   VAL A 960      30.460  40.000  50.050  1.00  0.00           N
ATOM   4939  HN  VAL A 960      30.420  39.730  49.090  1.00  0.00           H
ATOM   4940  CA  VAL A 960      29.990  39.010  51.040  1.00  0.00           C
ATOM   4941  HA  VAL A 960      29.170  39.540  51.490  1.00  0.00           H
ATOM   4942  CB  VAL A 960      29.380  37.830  50.380  1.00  0.00           C
ATOM   4943  HB  VAL A 960      30.140  37.130  49.950  1.00  0.00           H
ATOM   4944  CG1 VAL A 960      28.650  37.020  51.520  1.00  0.00           C
ATOM   4945 HG11 VAL A 960      28.230  36.100  51.050  1.00  0.00           H
ATOM   4946 HG12 VAL A 960      27.800  37.530  52.010  1.00  0.00           H
ATOM   4947 HG13 VAL A 960      29.370  36.630  52.280  1.00  0.00           H
ATOM   4948  CG2 VAL A 960      28.360  38.300  49.340  1.00  0.00           C
ATOM   4949 HG21 VAL A 960      27.720  39.050  49.850  1.00  0.00           H
ATOM   4950 HG22 VAL A 960      27.720  37.430  49.090  1.00  0.00           H
ATOM   4951 HG23 VAL A 960      28.730  38.810  48.420  1.00  0.00           H
ATOM   4952  C   VAL A 960      31.020  38.560  52.070  1.00  0.00           C
ATOM   4953  O   VAL A 960      30.750  38.460  53.270  1.00  0.00           O
ATOM   4954  N   MET A 961      32.350  38.380  51.650  1.00  0.00           N
ATOM   4955  HN  MET A 961      32.580  38.600  50.710  1.00  0.00           H
ATOM   4956  CA  MET A 961      33.410  37.890  52.530  1.00  0.00           C
ATOM   4957  HA  MET A 961      32.950  37.200  53.230  1.00  0.00           H
ATOM   4958  CB  MET A 961      34.570  37.170  51.790  1.00  0.00           C
ATOM   4959  HB1 MET A 961      35.350  37.090  52.580  1.00  0.00           H
ATOM   4960  HB2 MET A 961      35.120  37.780  51.050  1.00  0.00           H
ATOM   4961  CG  MET A 961      34.240  35.800  51.160  1.00  0.00           C
ATOM   4962  HG1 MET A 961      35.220  35.430  50.800  1.00  0.00           H
ATOM   4963  HG2 MET A 961      33.530  35.970  50.320  1.00  0.00           H
ATOM   4964  SD  MET A 961      33.630  34.490  52.460  1.00  0.00           S
ATOM   4965  CE  MET A 961      31.870  34.690  52.080  1.00  0.00           C
ATOM   4966  HE1 MET A 961      31.410  35.630  52.450  1.00  0.00           H
ATOM   4967  HE2 MET A 961      31.270  33.840  52.480  1.00  0.00           H
ATOM   4968  HE3 MET A 961      31.690  34.730  50.980  1.00  0.00           H
ATOM   4969  C   MET A 961      34.060  39.010  53.400  1.00  0.00           C
ATOM   4970  O   MET A 961      34.650  38.720  54.440  1.00  0.00           O
ATOM   4971  N   LEU A 962      33.910  40.300  53.010  1.00  0.00           N
ATOM   4972  HN  LEU A 962      33.610  40.500  52.080  1.00  0.00           H
ATOM   4973  CA  LEU A 962      34.120  41.450  53.770  1.00  0.00           C
ATOM   4974  HA  LEU A 962      35.080  41.360  54.260  1.00  0.00           H
ATOM   4975  CB  LEU A 962      34.080  42.600  52.690  1.00  0.00           C
ATOM   4976  HB1 LEU A 962      33.130  42.420  52.120  1.00  0.00           H
ATOM   4977  HB2 LEU A 962      34.960  42.570  52.010  1.00  0.00           H
ATOM   4978  CG  LEU A 962      34.160  44.020  53.220  1.00  0.00           C
ATOM   4979  HG  LEU A 962      34.760  44.070  54.160  1.00  0.00           H
ATOM   4980  CD1 LEU A 962      34.720  45.030  52.160  1.00  0.00           C
ATOM   4981 HD11 LEU A 962      34.780  46.060  52.570  1.00  0.00           H
ATOM   4982 HD12 LEU A 962      34.000  45.090  51.320  1.00  0.00           H
ATOM   4983 HD13 LEU A 962      35.750  44.710  51.880  1.00  0.00           H
ATOM   4984  CD2 LEU A 962      32.710  44.540  53.580  1.00  0.00           C
ATOM   4985 HD21 LEU A 962      32.840  45.520  54.070  1.00  0.00           H
ATOM   4986 HD22 LEU A 962      32.190  43.880  54.290  1.00  0.00           H
ATOM   4987 HD23 LEU A 962      31.990  44.630  52.740  1.00  0.00           H
ATOM   4988  C   LEU A 962      33.100  41.630  54.900  1.00  0.00           C
ATOM   4989  O   LEU A 962      33.480  42.060  55.990  1.00  0.00           O
ATOM   4990  N   GLY A 963      31.850  41.260  54.710  1.00  0.00           N
ATOM   4991  HN  GLY A 963      31.720  40.930  53.780  1.00  0.00           H
ATOM   4992  CA  GLY A 963      30.850  41.050  55.710  1.00  0.00           C
ATOM   4993  HA1 GLY A 963      29.970  40.750  55.150  1.00  0.00           H
ATOM   4994  HA2 GLY A 963      30.910  42.030  56.140  1.00  0.00           H
ATOM   4995  C   GLY A 963      31.150  39.920  56.670  1.00  0.00           C
ATOM   4996  O   GLY A 963      31.050  40.040  57.860  1.00  0.00           O
ATOM   4997  N   VAL A 964      31.650  38.800  56.130  1.00  0.00           N
ATOM   4998  HN  VAL A 964      31.760  38.880  55.150  1.00  0.00           H
ATOM   4999  CA  VAL A 964      32.220  37.730  56.960  1.00  0.00           C
ATOM   5000  HA  VAL A 964      31.420  37.350  57.580  1.00  0.00           H
ATOM   5001  CB  VAL A 964      32.660  36.520  56.160  1.00  0.00           C
ATOM   5002  HB  VAL A 964      33.500  36.710  55.460  1.00  0.00           H
ATOM   5003  CG1 VAL A 964      33.140  35.460  57.100  1.00  0.00           C
ATOM   5004 HG11 VAL A 964      32.300  34.940  57.620  1.00  0.00           H
ATOM   5005 HG12 VAL A 964      33.930  35.760  57.820  1.00  0.00           H
ATOM   5006 HG13 VAL A 964      33.610  34.650  56.490  1.00  0.00           H
ATOM   5007  CG2 VAL A 964      31.470  35.960  55.390  1.00  0.00           C
ATOM   5008 HG21 VAL A 964      31.800  34.930  55.100  1.00  0.00           H
ATOM   5009 HG22 VAL A 964      31.270  36.500  54.440  1.00  0.00           H
ATOM   5010 HG23 VAL A 964      30.530  35.860  55.990  1.00  0.00           H
ATOM   5011  C   VAL A 964      33.470  38.200  57.800  1.00  0.00           C
ATOM   5012  O   VAL A 964      33.440  38.100  59.060  1.00  0.00           O
ATOM   5013  N   CYS A 965      34.440  38.880  57.190  1.00  0.00           N
ATOM   5014  HN  CYS A 965      34.530  38.940  56.190  1.00  0.00           H
ATOM   5015  CA  CYS A 965      35.580  39.480  57.870  1.00  0.00           C
ATOM   5016  HA  CYS A 965      36.180  38.740  58.380  1.00  0.00           H
ATOM   5017  CB  CYS A 965      36.520  40.130  56.910  1.00  0.00           C
ATOM   5018  HB1 CYS A 965      37.170  40.820  57.490  1.00  0.00           H
ATOM   5019  HB2 CYS A 965      35.930  40.810  56.260  1.00  0.00           H
ATOM   5020  SG  CYS A 965      37.530  39.120  55.800  1.00  0.00           S
ATOM   5021  HG1 CYS A 965      36.550  38.610  55.070  1.00  0.00           H
ATOM   5022  C   CYS A 965      35.100  40.500  58.900  1.00  0.00           C
ATOM   5023  O   CYS A 965      35.750  40.760  59.930  1.00  0.00           O
ATOM   5024  N   SER A 966      33.960  41.300  58.740  1.00  0.00           N
ATOM   5025  HN  SER A 966      33.430  41.140  57.910  1.00  0.00           H
ATOM   5026  CA  SER A 966      33.390  42.180  59.760  1.00  0.00           C
ATOM   5027  HA  SER A 966      34.180  42.860  60.020  1.00  0.00           H
ATOM   5028  CB  SER A 966      32.280  43.070  59.110  1.00  0.00           C
ATOM   5029  HB1 SER A 966      31.860  43.720  59.910  1.00  0.00           H
ATOM   5030  HB2 SER A 966      31.530  42.460  58.540  1.00  0.00           H
ATOM   5031  OG  SER A 966      32.940  43.800  58.040  1.00  0.00           O
ATOM   5032  HG1 SER A 966      33.350  43.180  57.430  1.00  0.00           H
ATOM   5033  C   SER A 966      32.860  41.460  60.900  1.00  0.00           C
ATOM   5034  O   SER A 966      33.000  41.900  62.030  1.00  0.00           O
ATOM   5035  N   VAL A 967      32.130  40.360  60.710  1.00  0.00           N
ATOM   5036  HN  VAL A 967      31.930  40.150  59.760  1.00  0.00           H
ATOM   5037  CA  VAL A 967      31.490  39.620  61.740  1.00  0.00           C
ATOM   5038  HA  VAL A 967      30.960  40.320  62.370  1.00  0.00           H
ATOM   5039  CB  VAL A 967      30.560  38.440  61.210  1.00  0.00           C
ATOM   5040  HB  VAL A 967      31.110  37.760  60.530  1.00  0.00           H
ATOM   5041  CG1 VAL A 967      30.190  37.470  62.470  1.00  0.00           C
ATOM   5042 HG11 VAL A 967      29.690  37.920  63.350  1.00  0.00           H
ATOM   5043 HG12 VAL A 967      31.090  36.910  62.810  1.00  0.00           H
ATOM   5044 HG13 VAL A 967      29.510  36.710  62.030  1.00  0.00           H
ATOM   5045  CG2 VAL A 967      29.370  39.110  60.620  1.00  0.00           C
ATOM   5046 HG21 VAL A 967      28.490  38.440  60.570  1.00  0.00           H
ATOM   5047 HG22 VAL A 967      29.540  39.360  59.550  1.00  0.00           H
ATOM   5048 HG23 VAL A 967      28.920  39.940  61.190  1.00  0.00           H
ATOM   5049  C   VAL A 967      32.560  39.100  62.680  1.00  0.00           C
ATOM   5050  O   VAL A 967      32.270  38.870  63.850  1.00  0.00           O
ATOM   5051  N   MET A 968      33.780  38.910  62.170  1.00  0.00           N
ATOM   5052  HN  MET A 968      33.770  38.920  61.160  1.00  0.00           H
ATOM   5053  CA  MET A 968      35.030  38.360  62.780  1.00  0.00           C
ATOM   5054  HA  MET A 968      34.630  37.900  63.690  1.00  0.00           H
ATOM   5055  CB  MET A 968      35.840  37.290  61.980  1.00  0.00           C
ATOM   5056  HB1 MET A 968      36.550  36.900  62.740  1.00  0.00           H
ATOM   5057  HB2 MET A 968      36.410  37.800  61.180  1.00  0.00           H
ATOM   5058  CG  MET A 968      35.080  36.170  61.360  1.00  0.00           C
ATOM   5059  HG1 MET A 968      34.620  36.490  60.410  1.00  0.00           H
ATOM   5060  HG2 MET A 968      34.280  35.950  62.100  1.00  0.00           H
[truncated: 6,873,249 more chars]
