# Supplementary material for: CryoEM and computational modeling structural insights into the pH regulator NBCn1
Source: Nat Commun. 2025 Nov 11;16:9932. doi: 10.1038/s41467-025-64868-z (PMC12606367; doi:10.1038/s41467-025-64868-z)
Supplement: Supplementary file 7 — Supplementary Data 5 [file 41467_2025_64868_MOESM7_ESM.zip › 100ns_z_restr_MD_NBCn1_2NaCO3/hNBCn1_IF/z-restr_hNBCn1_IF_2NaCO3_first_step_40.pdb]

REMARK    GENERATED BY TRJCONV
TITLE     Title t= 4100.00000 step= 2050000
REMARK    THIS IS A SIMULATION BOX
CRYST1   93.164   93.164  102.959  90.00  90.00  90.00 P 1           1
MODEL        1
ATOM      1  N   LEU A 585      23.070  39.270  38.270  1.00  0.00           N
ATOM      2  HT1 LEU A 585      22.070  39.030  38.090  1.00  0.00           H
ATOM      3  HT2 LEU A 585      23.550  39.380  37.350  1.00  0.00           H
ATOM      4  HT3 LEU A 585      22.970  40.200  38.730  1.00  0.00           H
ATOM      5  CA  LEU A 585      23.840  38.220  39.030  1.00  0.00           C
ATOM      6  HA  LEU A 585      24.890  38.470  38.920  1.00  0.00           H
ATOM      7  CB  LEU A 585      23.400  38.310  40.530  1.00  0.00           C
ATOM      8  HB1 LEU A 585      22.310  38.550  40.540  1.00  0.00           H
ATOM      9  HB2 LEU A 585      23.960  39.200  40.860  1.00  0.00           H
ATOM     10  CG  LEU A 585      23.680  37.200  41.470  1.00  0.00           C
ATOM     11  HG  LEU A 585      23.470  36.210  41.020  1.00  0.00           H
ATOM     12  CD1 LEU A 585      25.220  37.150  41.710  1.00  0.00           C
ATOM     13 HD11 LEU A 585      25.570  37.770  42.560  1.00  0.00           H
ATOM     14 HD12 LEU A 585      25.810  37.400  40.810  1.00  0.00           H
ATOM     15 HD13 LEU A 585      25.630  36.150  41.980  1.00  0.00           H
ATOM     16  CD2 LEU A 585      23.000  37.250  42.870  1.00  0.00           C
ATOM     17 HD21 LEU A 585      23.240  38.250  43.300  1.00  0.00           H
ATOM     18 HD22 LEU A 585      23.390  36.440  43.530  1.00  0.00           H
ATOM     19 HD23 LEU A 585      21.910  37.050  42.750  1.00  0.00           H
ATOM     20  C   LEU A 585      23.760  36.810  38.480  1.00  0.00           C
ATOM     21  O   LEU A 585      24.790  36.180  38.310  1.00  0.00           O
ATOM     22  N   ILE A 586      22.480  36.370  38.180  1.00  0.00           N
ATOM     23  HN  ILE A 586      21.740  37.020  38.320  1.00  0.00           H
ATOM     24  CA  ILE A 586      22.100  34.990  37.660  1.00  0.00           C
ATOM     25  HA  ILE A 586      22.380  34.270  38.420  1.00  0.00           H
ATOM     26  CB  ILE A 586      20.550  34.790  37.620  1.00  0.00           C
ATOM     27  HB  ILE A 586      20.080  35.480  36.900  1.00  0.00           H
ATOM     28  CG2 ILE A 586      20.250  33.310  37.190  1.00  0.00           C
ATOM     29 HG21 ILE A 586      20.850  32.560  37.760  1.00  0.00           H
ATOM     30 HG22 ILE A 586      20.270  33.150  36.100  1.00  0.00           H
ATOM     31 HG23 ILE A 586      19.170  33.120  37.420  1.00  0.00           H
ATOM     32  CG1 ILE A 586      19.820  35.000  39.040  1.00  0.00           C
ATOM     33 HG11 ILE A 586      18.750  34.790  38.890  1.00  0.00           H
ATOM     34 HG12 ILE A 586      20.030  36.060  39.300  1.00  0.00           H
ATOM     35  CD  ILE A 586      20.190  34.050  40.190  1.00  0.00           C
ATOM     36  HD1 ILE A 586      19.960  32.980  40.000  1.00  0.00           H
ATOM     37  HD2 ILE A 586      19.830  34.400  41.180  1.00  0.00           H
ATOM     38  HD3 ILE A 586      21.290  34.230  40.240  1.00  0.00           H
ATOM     39  C   ILE A 586      22.790  34.540  36.410  1.00  0.00           C
ATOM     40  O   ILE A 586      23.370  33.410  36.330  1.00  0.00           O
ATOM     41  N   LEU A 587      22.760  35.370  35.340  1.00  0.00           N
ATOM     42  HN  LEU A 587      22.310  36.250  35.290  1.00  0.00           H
ATOM     43  CA  LEU A 587      23.480  34.950  34.130  1.00  0.00           C
ATOM     44  HA  LEU A 587      23.210  33.920  33.940  1.00  0.00           H
ATOM     45  CB  LEU A 587      23.320  35.820  32.900  1.00  0.00           C
ATOM     46  HB1 LEU A 587      24.000  35.640  32.050  1.00  0.00           H
ATOM     47  HB2 LEU A 587      23.550  36.890  33.110  1.00  0.00           H
ATOM     48  CG  LEU A 587      21.880  35.620  32.260  1.00  0.00           C
ATOM     49  HG  LEU A 587      21.070  35.700  33.020  1.00  0.00           H
ATOM     50  CD1 LEU A 587      21.600  36.710  31.220  1.00  0.00           C
ATOM     51 HD11 LEU A 587      21.790  36.430  30.160  1.00  0.00           H
ATOM     52 HD12 LEU A 587      22.220  37.620  31.360  1.00  0.00           H
ATOM     53 HD13 LEU A 587      20.530  37.020  31.300  1.00  0.00           H
ATOM     54  CD2 LEU A 587      21.710  34.230  31.700  1.00  0.00           C
ATOM     55 HD21 LEU A 587      22.140  34.130  30.690  1.00  0.00           H
ATOM     56 HD22 LEU A 587      20.660  33.870  31.600  1.00  0.00           H
ATOM     57 HD23 LEU A 587      22.220  33.550  32.410  1.00  0.00           H
ATOM     58  C   LEU A 587      25.040  34.920  34.230  1.00  0.00           C
ATOM     59  O   LEU A 587      25.740  34.010  33.780  1.00  0.00           O
ATOM     60  N   ASP A 588      25.690  35.910  34.850  1.00  0.00           N
ATOM     61  HN  ASP A 588      25.240  36.610  35.390  1.00  0.00           H
ATOM     62  CA  ASP A 588      27.140  35.970  35.190  1.00  0.00           C
ATOM     63  HA  ASP A 588      27.660  36.000  34.250  1.00  0.00           H
ATOM     64  CB  ASP A 588      27.560  37.270  35.920  1.00  0.00           C
ATOM     65  HB1 ASP A 588      28.590  37.280  36.310  1.00  0.00           H
ATOM     66  HB2 ASP A 588      26.830  37.330  36.750  1.00  0.00           H
ATOM     67  CG  ASP A 588      27.340  38.440  34.940  1.00  0.00           C
ATOM     68  OD1 ASP A 588      26.670  39.480  35.300  1.00  0.00           O
ATOM     69  OD2 ASP A 588      27.870  38.310  33.790  1.00  0.00           O
ATOM     70  C   ASP A 588      27.600  34.670  35.980  1.00  0.00           C
ATOM     71  O   ASP A 588      28.650  34.100  35.650  1.00  0.00           O
ATOM     72  N   ILE A 589      26.850  34.230  36.980  1.00  0.00           N
ATOM     73  HN  ILE A 589      25.990  34.640  37.250  1.00  0.00           H
ATOM     74  CA  ILE A 589      27.130  32.990  37.630  1.00  0.00           C
ATOM     75  HA  ILE A 589      28.200  32.850  37.720  1.00  0.00           H
ATOM     76  CB  ILE A 589      26.460  32.820  39.000  1.00  0.00           C
ATOM     77  HB  ILE A 589      25.360  32.870  38.820  1.00  0.00           H
ATOM     78  CG2 ILE A 589      26.750  31.370  39.560  1.00  0.00           C
ATOM     79 HG21 ILE A 589      26.330  30.720  38.780  1.00  0.00           H
ATOM     80 HG22 ILE A 589      26.290  31.230  40.560  1.00  0.00           H
ATOM     81 HG23 ILE A 589      27.830  31.160  39.720  1.00  0.00           H
ATOM     82  CG1 ILE A 589      26.950  33.850  40.110  1.00  0.00           C
ATOM     83 HG11 ILE A 589      26.490  33.600  41.090  1.00  0.00           H
ATOM     84 HG12 ILE A 589      26.500  34.840  39.890  1.00  0.00           H
ATOM     85  CD  ILE A 589      28.480  34.040  40.240  1.00  0.00           C
ATOM     86  HD1 ILE A 589      28.680  34.840  40.980  1.00  0.00           H
ATOM     87  HD2 ILE A 589      28.900  34.360  39.270  1.00  0.00           H
ATOM     88  HD3 ILE A 589      29.030  33.100  40.460  1.00  0.00           H
ATOM     89  C   ILE A 589      26.880  31.770  36.670  1.00  0.00           C
ATOM     90  O   ILE A 589      27.710  30.900  36.440  1.00  0.00           O
ATOM     91  N   LYS A 590      25.800  31.780  35.890  1.00  0.00           N
ATOM     92  HN  LYS A 590      25.090  32.460  36.020  1.00  0.00           H
ATOM     93  CA  LYS A 590      25.400  30.670  34.930  1.00  0.00           C
ATOM     94  HA  LYS A 590      25.540  29.720  35.400  1.00  0.00           H
ATOM     95  CB  LYS A 590      23.890  30.810  34.530  1.00  0.00           C
ATOM     96  HB1 LYS A 590      23.680  31.830  34.150  1.00  0.00           H
ATOM     97  HB2 LYS A 590      23.330  30.700  35.490  1.00  0.00           H
ATOM     98  CG  LYS A 590      23.240  29.820  33.570  1.00  0.00           C
ATOM     99  HG1 LYS A 590      23.780  29.930  32.600  1.00  0.00           H
ATOM    100  HG2 LYS A 590      22.220  30.210  33.410  1.00  0.00           H
ATOM    101  CD  LYS A 590      23.140  28.330  34.010  1.00  0.00           C
ATOM    102  HD1 LYS A 590      23.030  28.330  35.120  1.00  0.00           H
ATOM    103  HD2 LYS A 590      24.210  28.040  33.840  1.00  0.00           H
ATOM    104  CE  LYS A 590      22.250  27.480  33.130  1.00  0.00           C
ATOM    105  HE1 LYS A 590      22.550  27.550  32.060  1.00  0.00           H
ATOM    106  HE2 LYS A 590      21.200  27.850  33.160  1.00  0.00           H
ATOM    107  NZ  LYS A 590      22.190  26.010  33.410  1.00  0.00           N
ATOM    108  HZ1 LYS A 590      23.120  25.580  33.210  1.00  0.00           H
ATOM    109  HZ2 LYS A 590      21.350  25.610  32.950  1.00  0.00           H
ATOM    110  HZ3 LYS A 590      21.950  25.800  34.410  1.00  0.00           H
ATOM    111  C   LYS A 590      26.280  30.470  33.700  1.00  0.00           C
ATOM    112  O   LYS A 590      26.590  29.290  33.280  1.00  0.00           O
ATOM    113  N   ARG A 591      26.830  31.550  33.160  1.00  0.00           N
ATOM    114  HN  ARG A 591      26.720  32.430  33.600  1.00  0.00           H
ATOM    115  CA  ARG A 591      27.620  31.410  31.920  1.00  0.00           C
ATOM    116  HA  ARG A 591      27.080  30.760  31.240  1.00  0.00           H
ATOM    117  CB  ARG A 591      27.760  32.760  31.140  1.00  0.00           C
ATOM    118  HB1 ARG A 591      28.390  32.660  30.230  1.00  0.00           H
ATOM    119  HB2 ARG A 591      28.070  33.570  31.860  1.00  0.00           H
ATOM    120  CG  ARG A 591      26.340  33.130  30.550  1.00  0.00           C
ATOM    121  HG1 ARG A 591      25.510  33.100  31.290  1.00  0.00           H
ATOM    122  HG2 ARG A 591      26.070  32.400  29.760  1.00  0.00           H
ATOM    123  CD  ARG A 591      26.280  34.460  29.860  1.00  0.00           C
ATOM    124  HD1 ARG A 591      27.090  34.520  29.090  1.00  0.00           H
ATOM    125  HD2 ARG A 591      26.530  35.220  30.630  1.00  0.00           H
ATOM    126  NE  ARG A 591      24.960  34.750  29.090  1.00  0.00           N
ATOM    127  HE  ARG A 591      24.330  34.010  28.840  1.00  0.00           H
ATOM    128  CZ  ARG A 591      24.550  35.950  28.890  1.00  0.00           C
ATOM    129  NH1 ARG A 591      25.160  36.970  29.370  1.00  0.00           N
ATOM    130 HH11 ARG A 591      25.870  36.860  30.090  1.00  0.00           H
ATOM    131 HH12 ARG A 591      24.660  37.830  29.340  1.00  0.00           H
ATOM    132  NH2 ARG A 591      23.370  36.140  28.300  1.00  0.00           N
ATOM    133 HH21 ARG A 591      23.040  37.080  28.220  1.00  0.00           H
ATOM    134 HH22 ARG A 591      22.850  35.410  27.860  1.00  0.00           H
ATOM    135  C   ARG A 591      28.920  30.770  32.060  1.00  0.00           C
ATOM    136  O   ARG A 591      29.300  30.030  31.140  1.00  0.00           O
ATOM    137  N   LYS A 592      29.440  31.040  33.210  1.00  0.00           N
ATOM    138  HN  LYS A 592      28.980  31.680  33.820  1.00  0.00           H
ATOM    139  CA  LYS A 592      30.720  30.530  33.490  1.00  0.00           C
ATOM    140  HA  LYS A 592      31.320  30.420  32.600  1.00  0.00           H
ATOM    141  CB  LYS A 592      31.470  31.440  34.420  1.00  0.00           C
ATOM    142  HB1 LYS A 592      32.450  30.990  34.700  1.00  0.00           H
ATOM    143  HB2 LYS A 592      30.850  31.610  35.330  1.00  0.00           H
ATOM    144  CG  LYS A 592      31.710  32.900  33.900  1.00  0.00           C
ATOM    145  HG1 LYS A 592      32.460  33.370  34.580  1.00  0.00           H
ATOM    146  HG2 LYS A 592      30.720  33.400  33.960  1.00  0.00           H
ATOM    147  CD  LYS A 592      32.460  33.080  32.580  1.00  0.00           C
ATOM    148  HD1 LYS A 592      32.120  32.330  31.840  1.00  0.00           H
ATOM    149  HD2 LYS A 592      33.460  32.670  32.840  1.00  0.00           H
ATOM    150  CE  LYS A 592      32.550  34.470  32.110  1.00  0.00           C
ATOM    151  HE1 LYS A 592      33.170  35.150  32.740  1.00  0.00           H
ATOM    152  HE2 LYS A 592      31.550  34.900  31.910  1.00  0.00           H
ATOM    153  NZ  LYS A 592      33.330  34.470  30.870  1.00  0.00           N
ATOM    154  HZ1 LYS A 592      34.030  33.700  30.890  1.00  0.00           H
ATOM    155  HZ2 LYS A 592      33.770  35.400  30.810  1.00  0.00           H
ATOM    156  HZ3 LYS A 592      32.760  34.410  29.990  1.00  0.00           H
ATOM    157  C   LYS A 592      30.690  29.150  34.180  1.00  0.00           C
ATOM    158  O   LYS A 592      31.750  28.470  34.310  1.00  0.00           O
ATOM    159  N   ALA A 593      29.450  28.650  34.500  1.00  0.00           N
ATOM    160  HN  ALA A 593      28.610  29.190  34.470  1.00  0.00           H
ATOM    161  CA  ALA A 593      29.410  27.500  35.310  1.00  0.00           C
ATOM    162  HA  ALA A 593      29.860  27.620  36.280  1.00  0.00           H
ATOM    163  CB  ALA A 593      27.900  27.180  35.480  1.00  0.00           C
ATOM    164  HB1 ALA A 593      27.360  28.040  35.920  1.00  0.00           H
ATOM    165  HB2 ALA A 593      27.810  26.250  36.080  1.00  0.00           H
ATOM    166  HB3 ALA A 593      27.430  26.960  34.490  1.00  0.00           H
ATOM    167  C   ALA A 593      29.980  26.240  34.690  1.00  0.00           C
ATOM    168  O   ALA A 593      30.850  25.670  35.400  1.00  0.00           O
ATOM    169  N   PRO A 594      29.900  25.660  33.420  1.00  0.00           N
ATOM    170  CD  PRO A 594      28.970  26.250  32.380  1.00  0.00           C
ATOM    171  HD1 PRO A 594      29.130  27.350  32.350  1.00  0.00           H
ATOM    172  HD2 PRO A 594      27.950  25.990  32.700  1.00  0.00           H
ATOM    173  CA  PRO A 594      30.610  24.400  32.900  1.00  0.00           C
ATOM    174  HA  PRO A 594      30.500  23.520  33.520  1.00  0.00           H
ATOM    175  CB  PRO A 594      29.830  24.250  31.540  1.00  0.00           C
ATOM    176  HB1 PRO A 594      28.930  23.590  31.560  1.00  0.00           H
ATOM    177  HB2 PRO A 594      30.310  23.790  30.650  1.00  0.00           H
ATOM    178  CG  PRO A 594      29.440  25.630  31.100  1.00  0.00           C
ATOM    179  HG1 PRO A 594      30.270  26.250  30.710  1.00  0.00           H
ATOM    180  HG2 PRO A 594      28.630  25.710  30.340  1.00  0.00           H
ATOM    181  C   PRO A 594      32.090  24.550  32.730  1.00  0.00           C
ATOM    182  O   PRO A 594      32.800  23.580  32.430  1.00  0.00           O
ATOM    183  N   PHE A 595      32.610  25.700  33.160  1.00  0.00           N
ATOM    184  HN  PHE A 595      31.980  26.360  33.580  1.00  0.00           H
ATOM    185  CA  PHE A 595      34.080  25.900  33.270  1.00  0.00           C
ATOM    186  HA  PHE A 595      34.630  25.250  32.610  1.00  0.00           H
ATOM    187  CB  PHE A 595      34.460  27.310  32.760  1.00  0.00           C
ATOM    188  HB1 PHE A 595      35.550  27.510  32.770  1.00  0.00           H
ATOM    189  HB2 PHE A 595      33.890  28.060  33.360  1.00  0.00           H
ATOM    190  CG  PHE A 595      33.950  27.580  31.360  1.00  0.00           C
ATOM    191  CD1 PHE A 595      34.930  27.660  30.350  1.00  0.00           C
ATOM    192  HD1 PHE A 595      35.930  27.330  30.580  1.00  0.00           H
ATOM    193  CE1 PHE A 595      34.600  27.970  29.040  1.00  0.00           C
ATOM    194  HE1 PHE A 595      35.340  28.020  28.260  1.00  0.00           H
ATOM    195  CZ  PHE A 595      33.270  28.130  28.680  1.00  0.00           C
ATOM    196  HZ  PHE A 595      33.000  28.360  27.660  1.00  0.00           H
ATOM    197  CD2 PHE A 595      32.650  27.900  30.970  1.00  0.00           C
ATOM    198  HD2 PHE A 595      31.860  27.990  31.710  1.00  0.00           H
ATOM    199  CE2 PHE A 595      32.300  28.110  29.670  1.00  0.00           C
ATOM    200  HE2 PHE A 595      31.250  28.250  29.480  1.00  0.00           H
ATOM    201  C   PHE A 595      34.710  25.690  34.670  1.00  0.00           C
ATOM    202  O   PHE A 595      35.930  25.920  34.830  1.00  0.00           O
ATOM    203  N   PHE A 596      33.940  25.290  35.640  1.00  0.00           N
ATOM    204  HN  PHE A 596      32.960  25.190  35.520  1.00  0.00           H
ATOM    205  CA  PHE A 596      34.430  25.230  37.020  1.00  0.00           C
ATOM    206  HA  PHE A 596      34.970  26.150  37.170  1.00  0.00           H
ATOM    207  CB  PHE A 596      33.220  25.150  37.990  1.00  0.00           C
ATOM    208  HB1 PHE A 596      32.560  24.310  37.650  1.00  0.00           H
ATOM    209  HB2 PHE A 596      32.520  26.010  37.850  1.00  0.00           H
ATOM    210  CG  PHE A 596      33.430  25.000  39.400  1.00  0.00           C
ATOM    211  CD1 PHE A 596      33.440  26.120  40.190  1.00  0.00           C
ATOM    212  HD1 PHE A 596      33.270  27.140  39.840  1.00  0.00           H
ATOM    213  CE1 PHE A 596      33.750  25.970  41.580  1.00  0.00           C
ATOM    214  HE1 PHE A 596      33.720  26.860  42.200  1.00  0.00           H
ATOM    215  CZ  PHE A 596      34.070  24.740  42.090  1.00  0.00           C
ATOM    216  HZ  PHE A 596      34.190  24.600  43.150  1.00  0.00           H
ATOM    217  CD2 PHE A 596      33.750  23.720  39.920  1.00  0.00           C
ATOM    218  HD2 PHE A 596      33.700  22.950  39.170  1.00  0.00           H
ATOM    219  CE2 PHE A 596      33.970  23.580  41.280  1.00  0.00           C
ATOM    220  HE2 PHE A 596      34.140  22.640  41.780  1.00  0.00           H
ATOM    221  C   PHE A 596      35.460  24.180  37.320  1.00  0.00           C
ATOM    222  O   PHE A 596      36.390  24.370  38.080  1.00  0.00           O
ATOM    223  N   LEU A 597      35.340  23.020  36.740  1.00  0.00           N
ATOM    224  HN  LEU A 597      34.580  22.800  36.130  1.00  0.00           H
ATOM    225  CA  LEU A 597      36.300  21.950  36.860  1.00  0.00           C
ATOM    226  HA  LEU A 597      36.750  21.950  37.830  1.00  0.00           H
ATOM    227  CB  LEU A 597      35.470  20.670  36.650  1.00  0.00           C
ATOM    228  HB1 LEU A 597      35.240  20.500  35.590  1.00  0.00           H
ATOM    229  HB2 LEU A 597      34.500  20.750  37.180  1.00  0.00           H
ATOM    230  CG  LEU A 597      36.130  19.350  37.090  1.00  0.00           C
ATOM    231  HG  LEU A 597      37.090  19.370  36.510  1.00  0.00           H
ATOM    232  CD1 LEU A 597      36.530  19.280  38.550  1.00  0.00           C
ATOM    233 HD11 LEU A 597      37.320  20.010  38.850  1.00  0.00           H
ATOM    234 HD12 LEU A 597      36.780  18.250  38.880  1.00  0.00           H
ATOM    235 HD13 LEU A 597      35.660  19.530  39.200  1.00  0.00           H
ATOM    236  CD2 LEU A 597      35.310  18.120  36.700  1.00  0.00           C
ATOM    237 HD21 LEU A 597      35.340  17.980  35.600  1.00  0.00           H
ATOM    238 HD22 LEU A 597      34.280  17.970  37.100  1.00  0.00           H
ATOM    239 HD23 LEU A 597      35.850  17.190  36.980  1.00  0.00           H
ATOM    240  C   LEU A 597      37.460  22.080  35.930  1.00  0.00           C
ATOM    241  O   LEU A 597      38.590  21.650  36.170  1.00  0.00           O
ATOM    242  N   SER A 598      37.210  22.720  34.710  1.00  0.00           N
ATOM    243  HN  SER A 598      36.220  22.700  34.570  1.00  0.00           H
ATOM    244  CA  SER A 598      38.190  23.080  33.630  1.00  0.00           C
ATOM    245  HA  SER A 598      38.510  22.090  33.340  1.00  0.00           H
ATOM    246  CB  SER A 598      37.460  23.830  32.540  1.00  0.00           C
ATOM    247  HB1 SER A 598      38.190  24.050  31.740  1.00  0.00           H
ATOM    248  HB2 SER A 598      36.910  24.770  32.810  1.00  0.00           H
ATOM    249  OG  SER A 598      36.510  22.920  31.960  1.00  0.00           O
ATOM    250  HG1 SER A 598      37.030  22.270  31.480  1.00  0.00           H
ATOM    251  C   SER A 598      39.350  23.980  34.180  1.00  0.00           C
ATOM    252  O   SER A 598      40.550  23.860  33.750  1.00  0.00           O
ATOM    253  N   ASP A 599      39.010  24.870  35.120  1.00  0.00           N
ATOM    254  HN  ASP A 599      38.030  24.990  35.190  1.00  0.00           H
ATOM    255  CA  ASP A 599      40.010  25.580  35.910  1.00  0.00           C
ATOM    256  HA  ASP A 599      40.600  26.110  35.170  1.00  0.00           H
ATOM    257  CB  ASP A 599      39.330  26.570  36.880  1.00  0.00           C
ATOM    258  HB1 ASP A 599      39.810  27.080  37.740  1.00  0.00           H
ATOM    259  HB2 ASP A 599      38.430  26.160  37.400  1.00  0.00           H
ATOM    260  CG  ASP A 599      38.800  27.830  36.210  1.00  0.00           C
ATOM    261  OD1 ASP A 599      39.010  27.870  34.990  1.00  0.00           O
ATOM    262  OD2 ASP A 599      38.270  28.710  36.890  1.00  0.00           O
ATOM    263  C   ASP A 599      40.860  24.620  36.810  1.00  0.00           C
ATOM    264  O   ASP A 599      42.060  24.820  36.910  1.00  0.00           O
ATOM    265  N   PHE A 600      40.260  23.520  37.420  1.00  0.00           N
ATOM    266  HN  PHE A 600      39.280  23.390  37.360  1.00  0.00           H
ATOM    267  CA  PHE A 600      41.150  22.550  37.970  1.00  0.00           C
ATOM    268  HA  PHE A 600      41.800  23.050  38.670  1.00  0.00           H
ATOM    269  CB  PHE A 600      40.320  21.540  38.780  1.00  0.00           C
ATOM    270  HB1 PHE A 600      40.930  20.640  39.030  1.00  0.00           H
ATOM    271  HB2 PHE A 600      39.460  21.060  38.260  1.00  0.00           H
ATOM    272  CG  PHE A 600      39.770  22.140  40.080  1.00  0.00           C
ATOM    273  CD1 PHE A 600      38.640  22.870  40.030  1.00  0.00           C
ATOM    274  HD1 PHE A 600      37.930  22.700  39.240  1.00  0.00           H
ATOM    275  CE1 PHE A 600      38.150  23.640  41.070  1.00  0.00           C
ATOM    276  HE1 PHE A 600      37.240  24.210  40.980  1.00  0.00           H
ATOM    277  CZ  PHE A 600      38.950  23.780  42.190  1.00  0.00           C
ATOM    278  HZ  PHE A 600      38.580  24.380  43.020  1.00  0.00           H
ATOM    279  CD2 PHE A 600      40.550  22.270  41.270  1.00  0.00           C
ATOM    280  HD2 PHE A 600      41.490  21.750  41.450  1.00  0.00           H
ATOM    281  CE2 PHE A 600      40.130  23.030  42.370  1.00  0.00           C
ATOM    282  HE2 PHE A 600      40.760  23.010  43.240  1.00  0.00           H
ATOM    283  C   PHE A 600      42.030  21.830  37.010  1.00  0.00           C
ATOM    284  O   PHE A 600      43.190  21.690  37.230  1.00  0.00           O
ATOM    285  N   LYS A 601      41.520  21.480  35.820  1.00  0.00           N
ATOM    286  HN  LYS A 601      40.610  21.830  35.630  1.00  0.00           H
ATOM    287  CA  LYS A 601      42.190  20.830  34.800  1.00  0.00           C
ATOM    288  HA  LYS A 601      42.600  19.900  35.160  1.00  0.00           H
ATOM    289  CB  LYS A 601      41.150  20.470  33.660  1.00  0.00           C
ATOM    290  HB1 LYS A 601      40.800  21.470  33.310  1.00  0.00           H
ATOM    291  HB2 LYS A 601      40.320  20.010  34.250  1.00  0.00           H
ATOM    292  CG  LYS A 601      41.750  19.770  32.430  1.00  0.00           C
ATOM    293  HG1 LYS A 601      40.910  19.170  32.040  1.00  0.00           H
ATOM    294  HG2 LYS A 601      42.480  19.020  32.830  1.00  0.00           H
ATOM    295  CD  LYS A 601      42.310  20.660  31.390  1.00  0.00           C
ATOM    296  HD1 LYS A 601      42.890  20.020  30.690  1.00  0.00           H
ATOM    297  HD2 LYS A 601      43.190  21.250  31.750  1.00  0.00           H
ATOM    298  CE  LYS A 601      41.230  21.440  30.630  1.00  0.00           C
ATOM    299  HE1 LYS A 601      40.490  21.930  31.300  1.00  0.00           H
ATOM    300  HE2 LYS A 601      40.590  20.790  29.990  1.00  0.00           H
ATOM    301  NZ  LYS A 601      41.770  22.450  29.700  1.00  0.00           N
ATOM    302  HZ1 LYS A 601      42.540  22.060  29.120  1.00  0.00           H
ATOM    303  HZ2 LYS A 601      42.160  23.210  30.290  1.00  0.00           H
ATOM    304  HZ3 LYS A 601      41.110  22.830  29.000  1.00  0.00           H
ATOM    305  C   LYS A 601      43.460  21.640  34.330  1.00  0.00           C
ATOM    306  O   LYS A 601      44.550  21.090  34.260  1.00  0.00           O
ATOM    307  N   ASP A 602      43.250  22.940  34.120  1.00  0.00           N
ATOM    308  HN  ASP A 602      42.340  23.360  34.140  1.00  0.00           H
ATOM    309  CA  ASP A 602      44.280  23.930  33.800  1.00  0.00           C
ATOM    310  HA  ASP A 602      44.840  23.420  33.030  1.00  0.00           H
ATOM    311  CB  ASP A 602      43.760  25.290  33.210  1.00  0.00           C
ATOM    312  HB1 ASP A 602      44.650  25.910  32.950  1.00  0.00           H
ATOM    313  HB2 ASP A 602      43.090  25.740  33.990  1.00  0.00           H
ATOM    314  CG  ASP A 602      42.880  25.090  32.040  1.00  0.00           C
ATOM    315  OD1 ASP A 602      43.070  24.180  31.200  1.00  0.00           O
ATOM    316  OD2 ASP A 602      42.000  25.970  31.880  1.00  0.00           O
ATOM    317  C   ASP A 602      45.310  24.140  34.930  1.00  0.00           C
ATOM    318  O   ASP A 602      46.450  24.640  34.680  1.00  0.00           O
ATOM    319  N   ALA A 603      45.070  23.740  36.170  1.00  0.00           N
ATOM    320  HN  ALA A 603      44.110  23.590  36.370  1.00  0.00           H
ATOM    321  CA  ALA A 603      46.040  24.000  37.160  1.00  0.00           C
ATOM    322  HA  ALA A 603      46.550  24.930  36.960  1.00  0.00           H
ATOM    323  CB  ALA A 603      45.420  24.170  38.540  1.00  0.00           C
ATOM    324  HB1 ALA A 603      44.680  24.990  38.600  1.00  0.00           H
ATOM    325  HB2 ALA A 603      46.160  24.410  39.340  1.00  0.00           H
ATOM    326  HB3 ALA A 603      44.880  23.240  38.800  1.00  0.00           H
ATOM    327  C   ALA A 603      47.020  22.840  37.290  1.00  0.00           C
ATOM    328  O   ALA A 603      48.010  22.860  38.000  1.00  0.00           O
ATOM    329  N   LEU A 604      46.860  21.760  36.460  1.00  0.00           N
ATOM    330  HN  LEU A 604      46.010  21.780  35.940  1.00  0.00           H
ATOM    331  CA  LEU A 604      47.700  20.560  36.440  1.00  0.00           C
ATOM    332  HA  LEU A 604      48.090  20.430  37.440  1.00  0.00           H
ATOM    333  CB  LEU A 604      46.890  19.280  36.050  1.00  0.00           C
ATOM    334  HB1 LEU A 604      46.460  19.470  35.030  1.00  0.00           H
ATOM    335  HB2 LEU A 604      46.050  19.220  36.780  1.00  0.00           H
ATOM    336  CG  LEU A 604      47.710  18.010  35.980  1.00  0.00           C
ATOM    337  HG  LEU A 604      48.530  18.180  35.250  1.00  0.00           H
ATOM    338  CD1 LEU A 604      48.310  17.670  37.390  1.00  0.00           C
ATOM    339 HD11 LEU A 604      48.870  16.710  37.370  1.00  0.00           H
ATOM    340 HD12 LEU A 604      47.440  17.620  38.080  1.00  0.00           H
ATOM    341 HD13 LEU A 604      48.960  18.500  37.720  1.00  0.00           H
ATOM    342  CD2 LEU A 604      46.910  16.800  35.560  1.00  0.00           C
ATOM    343 HD21 LEU A 604      47.560  15.910  35.590  1.00  0.00           H
ATOM    344 HD22 LEU A 604      46.510  17.010  34.540  1.00  0.00           H
ATOM    345 HD23 LEU A 604      46.010  16.660  36.190  1.00  0.00           H
ATOM    346  C   LEU A 604      48.970  20.760  35.540  1.00  0.00           C
ATOM    347  O   LEU A 604      48.980  20.440  34.370  1.00  0.00           O
ATOM    348  N   SER A 605      49.950  21.480  36.140  1.00  0.00           N
ATOM    349  HN  SER A 605      49.810  21.880  37.050  1.00  0.00           H
ATOM    350  CA  SER A 605      51.040  22.040  35.450  1.00  0.00           C
ATOM    351  HA  SER A 605      51.400  21.190  34.900  1.00  0.00           H
ATOM    352  CB  SER A 605      50.750  23.270  34.640  1.00  0.00           C
ATOM    353  HB1 SER A 605      50.410  24.080  35.330  1.00  0.00           H
ATOM    354  HB2 SER A 605      49.920  22.980  33.960  1.00  0.00           H
ATOM    355  OG  SER A 605      51.930  23.780  33.940  1.00  0.00           O
ATOM    356  HG1 SER A 605      52.330  23.150  33.320  1.00  0.00           H
ATOM    357  C   SER A 605      52.140  22.420  36.420  1.00  0.00           C
ATOM    358  O   SER A 605      51.820  22.910  37.500  1.00  0.00           O
ATOM    359  N   LEU A 606      53.390  22.230  36.000  1.00  0.00           N
ATOM    360  HN  LEU A 606      53.600  22.090  35.030  1.00  0.00           H
ATOM    361  CA  LEU A 606      54.550  22.450  36.830  1.00  0.00           C
ATOM    362  HA  LEU A 606      54.460  22.130  37.860  1.00  0.00           H
ATOM    363  CB  LEU A 606      55.770  21.770  36.200  1.00  0.00           C
ATOM    364  HB1 LEU A 606      56.180  22.300  35.320  1.00  0.00           H
ATOM    365  HB2 LEU A 606      55.480  20.750  35.870  1.00  0.00           H
ATOM    366  CG  LEU A 606      57.080  21.550  37.170  1.00  0.00           C
ATOM    367  HG  LEU A 606      56.720  20.900  38.000  1.00  0.00           H
ATOM    368  CD1 LEU A 606      57.950  20.610  36.320  1.00  0.00           C
ATOM    369 HD11 LEU A 606      58.090  21.040  35.300  1.00  0.00           H
ATOM    370 HD12 LEU A 606      57.420  19.630  36.270  1.00  0.00           H
ATOM    371 HD13 LEU A 606      58.940  20.550  36.820  1.00  0.00           H
ATOM    372  CD2 LEU A 606      57.800  22.790  37.660  1.00  0.00           C
ATOM    373 HD21 LEU A 606      57.730  23.680  36.990  1.00  0.00           H
ATOM    374 HD22 LEU A 606      58.860  22.490  37.890  1.00  0.00           H
ATOM    375 HD23 LEU A 606      57.490  23.210  38.640  1.00  0.00           H
ATOM    376  C   LEU A 606      54.760  23.960  37.150  1.00  0.00           C
ATOM    377  O   LEU A 606      55.000  24.390  38.290  1.00  0.00           O
ATOM    378  N   GLN A 607      54.450  24.830  36.120  1.00  0.00           N
ATOM    379  HN  GLN A 607      54.200  24.460  35.220  1.00  0.00           H
ATOM    380  CA  GLN A 607      54.410  26.230  36.170  1.00  0.00           C
ATOM    381  HA  GLN A 607      55.370  26.610  36.500  1.00  0.00           H
ATOM    382  CB  GLN A 607      54.170  26.710  34.750  1.00  0.00           C
ATOM    383  HB1 GLN A 607      53.790  27.760  34.750  1.00  0.00           H
ATOM    384  HB2 GLN A 607      53.360  26.090  34.310  1.00  0.00           H
ATOM    385  CG  GLN A 607      55.430  26.720  33.740  1.00  0.00           C
ATOM    386  HG1 GLN A 607      56.070  27.540  34.140  1.00  0.00           H
ATOM    387  HG2 GLN A 607      55.120  27.000  32.710  1.00  0.00           H
ATOM    388  CD  GLN A 607      56.320  25.460  33.740  1.00  0.00           C
ATOM    389  OE1 GLN A 607      55.880  24.400  33.310  1.00  0.00           O
ATOM    390  NE2 GLN A 607      57.550  25.510  34.360  1.00  0.00           N
ATOM    391 HE21 GLN A 607      58.180  24.750  34.510  1.00  0.00           H
ATOM    392 HE22 GLN A 607      57.750  26.420  34.730  1.00  0.00           H
ATOM    393  C   GLN A 607      53.380  26.780  37.150  1.00  0.00           C
ATOM    394  O   GLN A 607      53.810  27.510  38.020  1.00  0.00           O
ATOM    395  N   CYS A 608      52.070  26.320  37.120  1.00  0.00           N
ATOM    396  HN  CYS A 608      51.920  25.650  36.390  1.00  0.00           H
ATOM    397  CA  CYS A 608      51.030  26.580  38.090  1.00  0.00           C
ATOM    398  HA  CYS A 608      51.060  27.650  38.120  1.00  0.00           H
ATOM    399  CB  CYS A 608      49.620  26.000  37.730  1.00  0.00           C
ATOM    400  HB1 CYS A 608      48.920  25.970  38.580  1.00  0.00           H
ATOM    401  HB2 CYS A 608      49.690  24.900  37.510  1.00  0.00           H
ATOM    402  SG  CYS A 608      48.930  26.820  36.180  1.00  0.00           S
ATOM    403  HG1 CYS A 608      49.520  25.990  35.330  1.00  0.00           H
ATOM    404  C   CYS A 608      51.390  26.230  39.590  1.00  0.00           C
ATOM    405  O   CYS A 608      51.190  27.070  40.440  1.00  0.00           O
ATOM    406  N   LEU A 609      51.960  25.050  39.880  1.00  0.00           N
ATOM    407  HN  LEU A 609      52.090  24.390  39.130  1.00  0.00           H
ATOM    408  CA  LEU A 609      52.450  24.710  41.180  1.00  0.00           C
ATOM    409  HA  LEU A 609      51.690  24.860  41.940  1.00  0.00           H
ATOM    410  CB  LEU A 609      53.120  23.300  41.140  1.00  0.00           C
ATOM    411  HB1 LEU A 609      53.680  23.040  42.060  1.00  0.00           H
ATOM    412  HB2 LEU A 609      53.800  23.130  40.270  1.00  0.00           H
ATOM    413  CG  LEU A 609      52.070  22.180  41.010  1.00  0.00           C
ATOM    414  HG  LEU A 609      51.550  22.250  40.030  1.00  0.00           H
ATOM    415  CD1 LEU A 609      52.910  20.850  41.030  1.00  0.00           C
ATOM    416 HD11 LEU A 609      52.320  19.930  41.260  1.00  0.00           H
ATOM    417 HD12 LEU A 609      53.680  20.990  41.820  1.00  0.00           H
ATOM    418 HD13 LEU A 609      53.470  20.690  40.080  1.00  0.00           H
ATOM    419  CD2 LEU A 609      51.050  22.260  42.110  1.00  0.00           C
ATOM    420 HD21 LEU A 609      50.450  23.200  42.010  1.00  0.00           H
ATOM    421 HD22 LEU A 609      51.500  22.260  43.110  1.00  0.00           H
ATOM    422 HD23 LEU A 609      50.340  21.400  42.090  1.00  0.00           H
ATOM    423  C   LEU A 609      53.500  25.730  41.680  1.00  0.00           C
ATOM    424  O   LEU A 609      53.330  26.210  42.780  1.00  0.00           O
ATOM    425  N   ALA A 610      54.530  26.040  40.930  1.00  0.00           N
ATOM    426  HN  ALA A 610      54.510  25.680  40.000  1.00  0.00           H
ATOM    427  CA  ALA A 610      55.610  26.930  41.220  1.00  0.00           C
ATOM    428  HA  ALA A 610      56.050  26.700  42.180  1.00  0.00           H
ATOM    429  CB  ALA A 610      56.790  26.910  40.190  1.00  0.00           C
ATOM    430  HB1 ALA A 610      56.360  26.990  39.180  1.00  0.00           H
ATOM    431  HB2 ALA A 610      57.310  25.930  40.220  1.00  0.00           H
ATOM    432  HB3 ALA A 610      57.560  27.640  40.480  1.00  0.00           H
ATOM    433  C   ALA A 610      55.070  28.360  41.440  1.00  0.00           C
ATOM    434  O   ALA A 610      55.610  29.120  42.300  1.00  0.00           O
ATOM    435  N   SER A 611      54.060  28.790  40.630  1.00  0.00           N
ATOM    436  HN  SER A 611      53.810  28.180  39.880  1.00  0.00           H
ATOM    437  CA  SER A 611      53.470  30.080  40.650  1.00  0.00           C
ATOM    438  HA  SER A 611      54.250  30.780  40.440  1.00  0.00           H
ATOM    439  CB  SER A 611      52.360  30.240  39.580  1.00  0.00           C
ATOM    440  HB1 SER A 611      51.780  31.160  39.770  1.00  0.00           H
ATOM    441  HB2 SER A 611      51.600  29.440  39.510  1.00  0.00           H
ATOM    442  OG  SER A 611      53.020  30.360  38.330  1.00  0.00           O
ATOM    443  HG1 SER A 611      53.370  29.490  38.100  1.00  0.00           H
ATOM    444  C   SER A 611      52.820  30.340  42.050  1.00  0.00           C
ATOM    445  O   SER A 611      53.190  31.330  42.620  1.00  0.00           O
ATOM    446  N   ILE A 612      52.040  29.360  42.650  1.00  0.00           N
ATOM    447  HN  ILE A 612      51.760  28.590  42.080  1.00  0.00           H
ATOM    448  CA  ILE A 612      51.480  29.460  44.030  1.00  0.00           C
ATOM    449  HA  ILE A 612      51.000  30.420  44.110  1.00  0.00           H
ATOM    450  CB  ILE A 612      50.510  28.270  44.240  1.00  0.00           C
ATOM    451  HB  ILE A 612      51.120  27.340  44.160  1.00  0.00           H
ATOM    452  CG2 ILE A 612      49.920  28.250  45.660  1.00  0.00           C
ATOM    453 HG21 ILE A 612      49.320  27.330  45.870  1.00  0.00           H
ATOM    454 HG22 ILE A 612      49.340  29.200  45.680  1.00  0.00           H
ATOM    455 HG23 ILE A 612      50.670  28.240  46.480  1.00  0.00           H
ATOM    456  CG1 ILE A 612      49.430  28.000  43.120  1.00  0.00           C
ATOM    457 HG11 ILE A 612      49.850  28.180  42.120  1.00  0.00           H
ATOM    458 HG12 ILE A 612      48.660  28.780  43.180  1.00  0.00           H
ATOM    459  CD  ILE A 612      49.030  26.560  43.140  1.00  0.00           C
ATOM    460  HD1 ILE A 612      49.800  25.870  43.570  1.00  0.00           H
ATOM    461  HD2 ILE A 612      48.790  26.200  42.120  1.00  0.00           H
ATOM    462  HD3 ILE A 612      48.180  26.390  43.820  1.00  0.00           H
ATOM    463  C   ILE A 612      52.390  29.600  45.200  1.00  0.00           C
ATOM    464  O   ILE A 612      52.240  30.460  46.070  1.00  0.00           O
ATOM    465  N   LEU A 613      53.390  28.770  45.250  1.00  0.00           N
ATOM    466  HN  LEU A 613      53.520  28.280  44.390  1.00  0.00           H
ATOM    467  CA  LEU A 613      54.420  28.700  46.210  1.00  0.00           C
ATOM    468  HA  LEU A 613      54.010  28.650  47.210  1.00  0.00           H
ATOM    469  CB  LEU A 613      55.230  27.420  46.030  1.00  0.00           C
ATOM    470  HB1 LEU A 613      56.040  27.430  46.780  1.00  0.00           H
ATOM    471  HB2 LEU A 613      55.710  27.430  45.030  1.00  0.00           H
ATOM    472  CG  LEU A 613      54.390  26.150  46.120  1.00  0.00           C
ATOM    473  HG  LEU A 613      53.550  26.130  45.390  1.00  0.00           H
ATOM    474  CD1 LEU A 613      55.280  24.920  45.830  1.00  0.00           C
ATOM    475 HD11 LEU A 613      56.020  25.000  45.010  1.00  0.00           H
ATOM    476 HD12 LEU A 613      54.660  24.010  45.650  1.00  0.00           H
ATOM    477 HD13 LEU A 613      55.940  24.690  46.680  1.00  0.00           H
ATOM    478  CD2 LEU A 613      53.790  26.100  47.500  1.00  0.00           C
ATOM    479 HD21 LEU A 613      53.190  25.180  47.610  1.00  0.00           H
ATOM    480 HD22 LEU A 613      53.050  26.930  47.550  1.00  0.00           H
ATOM    481 HD23 LEU A 613      54.470  26.230  48.370  1.00  0.00           H
ATOM    482  C   LEU A 613      55.220  29.980  46.270  1.00  0.00           C
ATOM    483  O   LEU A 613      55.300  30.630  47.300  1.00  0.00           O
ATOM    484  N   PHE A 614      55.780  30.370  45.110  1.00  0.00           N
ATOM    485  HN  PHE A 614      55.630  29.950  44.220  1.00  0.00           H
ATOM    486  CA  PHE A 614      56.460  31.670  44.900  1.00  0.00           C
ATOM    487  HA  PHE A 614      57.370  31.580  45.490  1.00  0.00           H
ATOM    488  CB  PHE A 614      56.800  31.810  43.370  1.00  0.00           C
ATOM    489  HB1 PHE A 614      55.840  31.960  42.840  1.00  0.00           H
ATOM    490  HB2 PHE A 614      57.210  30.810  43.060  1.00  0.00           H
ATOM    491  CG  PHE A 614      57.780  32.910  43.100  1.00  0.00           C
ATOM    492  CD1 PHE A 614      59.180  32.690  43.220  1.00  0.00           C
ATOM    493  HD1 PHE A 614      59.620  31.730  43.470  1.00  0.00           H
ATOM    494  CE1 PHE A 614      60.060  33.710  42.910  1.00  0.00           C
ATOM    495  HE1 PHE A 614      61.120  33.630  42.750  1.00  0.00           H
ATOM    496  CZ  PHE A 614      59.580  34.920  42.340  1.00  0.00           C
ATOM    497  HZ  PHE A 614      60.390  35.620  42.150  1.00  0.00           H
ATOM    498  CD2 PHE A 614      57.330  34.080  42.550  1.00  0.00           C
ATOM    499  HD2 PHE A 614      56.300  34.320  42.340  1.00  0.00           H
ATOM    500  CE2 PHE A 614      58.200  35.090  42.120  1.00  0.00           C
ATOM    501  HE2 PHE A 614      57.870  35.970  41.580  1.00  0.00           H
ATOM    502  C   PHE A 614      55.690  32.920  45.280  1.00  0.00           C
ATOM    503  O   PHE A 614      56.180  33.800  46.000  1.00  0.00           O
ATOM    504  N   LEU A 615      54.540  33.060  44.720  1.00  0.00           N
ATOM    505  HN  LEU A 615      54.060  32.350  44.200  1.00  0.00           H
ATOM    506  CA  LEU A 615      53.620  34.110  44.920  1.00  0.00           C
ATOM    507  HA  LEU A 615      54.110  35.040  44.680  1.00  0.00           H
ATOM    508  CB  LEU A 615      52.390  33.920  43.970  1.00  0.00           C
ATOM    509  HB1 LEU A 615      52.120  32.870  44.180  1.00  0.00           H
ATOM    510  HB2 LEU A 615      52.710  33.880  42.910  1.00  0.00           H
ATOM    511  CG  LEU A 615      51.270  34.890  44.040  1.00  0.00           C
ATOM    512  HG  LEU A 615      51.050  35.020  45.130  1.00  0.00           H
ATOM    513  CD1 LEU A 615      51.620  36.260  43.440  1.00  0.00           C
ATOM    514 HD11 LEU A 615      50.850  37.050  43.470  1.00  0.00           H
ATOM    515 HD12 LEU A 615      51.900  36.130  42.360  1.00  0.00           H
ATOM    516 HD13 LEU A 615      52.480  36.760  43.940  1.00  0.00           H
ATOM    517  CD2 LEU A 615      49.970  34.300  43.370  1.00  0.00           C
ATOM    518 HD21 LEU A 615      50.330  34.260  42.320  1.00  0.00           H
ATOM    519 HD22 LEU A 615      49.080  34.960  43.350  1.00  0.00           H
ATOM    520 HD23 LEU A 615      49.780  33.310  43.840  1.00  0.00           H
ATOM    521  C   LEU A 615      53.270  34.300  46.330  1.00  0.00           C
ATOM    522  O   LEU A 615      53.290  35.410  46.800  1.00  0.00           O
ATOM    523  N   TYR A 616      52.900  33.230  47.100  1.00  0.00           N
ATOM    524  HN  TYR A 616      52.800  32.320  46.710  1.00  0.00           H
ATOM    525  CA  TYR A 616      52.740  33.380  48.560  1.00  0.00           C
ATOM    526  HA  TYR A 616      51.990  34.120  48.840  1.00  0.00           H
ATOM    527  CB  TYR A 616      52.310  31.960  49.060  1.00  0.00           C
ATOM    528  HB1 TYR A 616      52.970  31.270  48.490  1.00  0.00           H
ATOM    529  HB2 TYR A 616      51.300  31.700  48.680  1.00  0.00           H
ATOM    530  CG  TYR A 616      52.350  31.780  50.530  1.00  0.00           C
ATOM    531  CD1 TYR A 616      53.050  30.600  50.990  1.00  0.00           C
ATOM    532  HD1 TYR A 616      53.490  29.920  50.270  1.00  0.00           H
ATOM    533  CE1 TYR A 616      53.130  30.390  52.400  1.00  0.00           C
ATOM    534  HE1 TYR A 616      53.570  29.520  52.860  1.00  0.00           H
ATOM    535  CZ  TYR A 616      52.390  31.290  53.260  1.00  0.00           C
ATOM    536  OH  TYR A 616      52.520  31.030  54.680  1.00  0.00           O
ATOM    537  HH  TYR A 616      51.830  31.490  55.170  1.00  0.00           H
ATOM    538  CD2 TYR A 616      51.610  32.600  51.310  1.00  0.00           C
ATOM    539  HD2 TYR A 616      51.080  33.480  51.020  1.00  0.00           H
ATOM    540  CE2 TYR A 616      51.650  32.350  52.700  1.00  0.00           C
ATOM    541  HE2 TYR A 616      51.180  33.020  53.410  1.00  0.00           H
ATOM    542  C   TYR A 616      53.980  33.890  49.270  1.00  0.00           C
ATOM    543  O   TYR A 616      53.940  34.870  50.080  1.00  0.00           O
ATOM    544  N   CYS A 617      55.200  33.350  48.980  1.00  0.00           N
ATOM    545  HN  CYS A 617      55.410  32.640  48.300  1.00  0.00           H
ATOM    546  CA  CYS A 617      56.340  33.790  49.740  1.00  0.00           C
ATOM    547  HA  CYS A 617      55.970  33.950  50.750  1.00  0.00           H
ATOM    548  CB  CYS A 617      57.490  32.710  49.810  1.00  0.00           C
ATOM    549  HB1 CYS A 617      58.340  33.080  50.420  1.00  0.00           H
ATOM    550  HB2 CYS A 617      57.830  32.640  48.760  1.00  0.00           H
ATOM    551  SG  CYS A 617      56.910  31.050  50.190  1.00  0.00           S
ATOM    552  HG1 CYS A 617      56.050  30.890  49.200  1.00  0.00           H
ATOM    553  C   CYS A 617      56.900  35.130  49.390  1.00  0.00           C
ATOM    554  O   CYS A 617      57.650  35.760  50.150  1.00  0.00           O
ATOM    555  N   ALA A 618      56.550  35.710  48.200  1.00  0.00           N
ATOM    556  HN  ALA A 618      56.080  35.180  47.480  1.00  0.00           H
ATOM    557  CA  ALA A 618      56.520  37.150  47.910  1.00  0.00           C
ATOM    558  HA  ALA A 618      57.530  37.440  48.160  1.00  0.00           H
ATOM    559  CB  ALA A 618      56.240  37.410  46.410  1.00  0.00           C
ATOM    560  HB1 ALA A 618      55.260  37.000  46.080  1.00  0.00           H
ATOM    561  HB2 ALA A 618      57.030  36.990  45.740  1.00  0.00           H
ATOM    562  HB3 ALA A 618      56.170  38.500  46.220  1.00  0.00           H
ATOM    563  C   ALA A 618      55.470  37.980  48.700  1.00  0.00           C
ATOM    564  O   ALA A 618      55.760  39.050  49.280  1.00  0.00           O
ATOM    565  N   CYS A 619      54.230  37.540  48.630  1.00  0.00           N
ATOM    566  HN  CYS A 619      53.930  36.750  48.100  1.00  0.00           H
ATOM    567  CA  CYS A 619      53.090  38.280  49.140  1.00  0.00           C
ATOM    568  HA  CYS A 619      53.150  39.290  48.770  1.00  0.00           H
ATOM    569  CB  CYS A 619      51.700  37.570  48.650  1.00  0.00           C
ATOM    570  HB1 CYS A 619      50.900  38.120  49.180  1.00  0.00           H
ATOM    571  HB2 CYS A 619      51.540  36.490  48.870  1.00  0.00           H
ATOM    572  SG  CYS A 619      51.490  37.840  46.810  1.00  0.00           S
ATOM    573  HG1 CYS A 619      52.470  37.040  46.410  1.00  0.00           H
ATOM    574  C   CYS A 619      53.070  38.540  50.610  1.00  0.00           C
ATOM    575  O   CYS A 619      52.640  39.640  50.970  1.00  0.00           O
ATOM    576  N   MET A 620      53.630  37.610  51.430  1.00  0.00           N
ATOM    577  HN  MET A 620      53.950  36.830  50.910  1.00  0.00           H
ATOM    578  CA  MET A 620      53.690  37.680  52.900  1.00  0.00           C
ATOM    579  HA  MET A 620      52.670  37.560  53.220  1.00  0.00           H
ATOM    580  CB  MET A 620      54.630  36.470  53.450  1.00  0.00           C
ATOM    581  HB1 MET A 620      54.960  36.710  54.490  1.00  0.00           H
ATOM    582  HB2 MET A 620      55.460  36.260  52.750  1.00  0.00           H
ATOM    583  CG  MET A 620      53.780  35.230  53.510  1.00  0.00           C
ATOM    584  HG1 MET A 620      54.420  34.330  53.680  1.00  0.00           H
ATOM    585  HG2 MET A 620      53.270  35.160  52.530  1.00  0.00           H
ATOM    586  SD  MET A 620      52.440  35.350  54.720  1.00  0.00           S
ATOM    587  CE  MET A 620      53.300  34.590  56.140  1.00  0.00           C
ATOM    588  HE1 MET A 620      52.850  34.680  57.160  1.00  0.00           H
ATOM    589  HE2 MET A 620      54.270  35.100  56.350  1.00  0.00           H
ATOM    590  HE3 MET A 620      53.460  33.490  56.080  1.00  0.00           H
ATOM    591  C   MET A 620      54.000  38.920  53.540  1.00  0.00           C
ATOM    592  O   MET A 620      53.240  39.480  54.290  1.00  0.00           O
ATOM    593  N   SER A 621      55.270  39.470  53.330  1.00  0.00           N
ATOM    594  HN  SER A 621      55.940  39.010  52.730  1.00  0.00           H
ATOM    595  CA  SER A 621      55.870  40.430  54.160  1.00  0.00           C
ATOM    596  HA  SER A 621      55.860  40.070  55.180  1.00  0.00           H
ATOM    597  CB  SER A 621      57.370  40.660  54.030  1.00  0.00           C
ATOM    598  HB1 SER A 621      57.860  41.410  54.680  1.00  0.00           H
ATOM    599  HB2 SER A 621      57.580  40.880  52.960  1.00  0.00           H
ATOM    600  OG  SER A 621      57.960  39.410  54.360  1.00  0.00           O
ATOM    601  HG1 SER A 621      57.910  38.790  53.630  1.00  0.00           H
ATOM    602  C   SER A 621      55.190  41.850  54.210  1.00  0.00           C
ATOM    603  O   SER A 621      55.210  42.530  55.230  1.00  0.00           O
ATOM    604  N   PRO A 622      54.560  42.340  53.050  1.00  0.00           N
ATOM    605  CD  PRO A 622      54.980  42.050  51.690  1.00  0.00           C
ATOM    606  HD1 PRO A 622      54.340  41.380  51.070  1.00  0.00           H
ATOM    607  HD2 PRO A 622      56.030  41.700  51.580  1.00  0.00           H
ATOM    608  CA  PRO A 622      53.890  43.680  53.060  1.00  0.00           C
ATOM    609  HA  PRO A 622      54.550  44.380  53.550  1.00  0.00           H
ATOM    610  CB  PRO A 622      53.810  44.120  51.650  1.00  0.00           C
ATOM    611  HB1 PRO A 622      53.750  45.230  51.620  1.00  0.00           H
ATOM    612  HB2 PRO A 622      52.930  43.670  51.140  1.00  0.00           H
ATOM    613  CG  PRO A 622      54.940  43.420  50.950  1.00  0.00           C
ATOM    614  HG1 PRO A 622      54.820  43.330  49.850  1.00  0.00           H
ATOM    615  HG2 PRO A 622      55.900  43.940  51.180  1.00  0.00           H
ATOM    616  C   PRO A 622      52.720  43.690  53.860  1.00  0.00           C
ATOM    617  O   PRO A 622      52.390  44.720  54.510  1.00  0.00           O
ATOM    618  N   VAL A 623      51.960  42.570  53.770  1.00  0.00           N
ATOM    619  HN  VAL A 623      52.220  41.780  53.240  1.00  0.00           H
ATOM    620  CA  VAL A 623      50.680  42.400  54.510  1.00  0.00           C
ATOM    621  HA  VAL A 623      50.150  43.320  54.370  1.00  0.00           H
ATOM    622  CB  VAL A 623      49.750  41.350  53.950  1.00  0.00           C
ATOM    623  HB  VAL A 623      50.140  40.370  54.340  1.00  0.00           H
ATOM    624  CG1 VAL A 623      48.280  41.530  54.520  1.00  0.00           C
ATOM    625 HG11 VAL A 623      47.650  40.750  54.020  1.00  0.00           H
ATOM    626 HG12 VAL A 623      47.840  42.500  54.210  1.00  0.00           H
ATOM    627 HG13 VAL A 623      48.250  41.420  55.620  1.00  0.00           H
ATOM    628  CG2 VAL A 623      49.710  41.360  52.400  1.00  0.00           C
ATOM    629 HG21 VAL A 623      49.020  40.540  52.120  1.00  0.00           H
ATOM    630 HG22 VAL A 623      50.680  41.220  51.880  1.00  0.00           H
ATOM    631 HG23 VAL A 623      49.310  42.360  52.100  1.00  0.00           H
ATOM    632  C   VAL A 623      50.980  42.170  55.950  1.00  0.00           C
ATOM    633  O   VAL A 623      50.200  42.470  56.830  1.00  0.00           O
ATOM    634  N   ILE A 624      52.150  41.640  56.310  1.00  0.00           N
ATOM    635  HN  ILE A 624      52.720  41.230  55.590  1.00  0.00           H
ATOM    636  CA  ILE A 624      52.670  41.560  57.670  1.00  0.00           C
ATOM    637  HA  ILE A 624      51.950  41.080  58.320  1.00  0.00           H
ATOM    638  CB  ILE A 624      53.900  40.640  57.870  1.00  0.00           C
ATOM    639  HB  ILE A 624      54.630  40.930  57.080  1.00  0.00           H
ATOM    640  CG2 ILE A 624      54.430  40.630  59.320  1.00  0.00           C
ATOM    641 HG21 ILE A 624      55.340  40.020  59.500  1.00  0.00           H
ATOM    642 HG22 ILE A 624      53.650  40.340  60.060  1.00  0.00           H
ATOM    643 HG23 ILE A 624      54.740  41.650  59.680  1.00  0.00           H
ATOM    644  CG1 ILE A 624      53.390  39.210  57.560  1.00  0.00           C
ATOM    645 HG11 ILE A 624      52.880  39.220  56.580  1.00  0.00           H
ATOM    646 HG12 ILE A 624      52.560  38.950  58.240  1.00  0.00           H
ATOM    647  CD  ILE A 624      54.540  38.100  57.470  1.00  0.00           C
ATOM    648  HD1 ILE A 624      55.350  38.530  56.840  1.00  0.00           H
ATOM    649  HD2 ILE A 624      54.140  37.200  56.960  1.00  0.00           H
ATOM    650  HD3 ILE A 624      54.980  37.730  58.420  1.00  0.00           H
ATOM    651  C   ILE A 624      52.810  43.000  58.210  1.00  0.00           C
ATOM    652  O   ILE A 624      52.300  43.220  59.350  1.00  0.00           O
ATOM    653  N   THR A 625      53.340  43.850  57.370  1.00  0.00           N
ATOM    654  HN  THR A 625      53.800  43.550  56.530  1.00  0.00           H
ATOM    655  CA  THR A 625      53.500  45.280  57.670  1.00  0.00           C
ATOM    656  HA  THR A 625      53.910  45.340  58.670  1.00  0.00           H
ATOM    657  CB  THR A 625      54.460  46.070  56.820  1.00  0.00           C
ATOM    658  HB  THR A 625      54.000  46.390  55.860  1.00  0.00           H
ATOM    659  OG1 THR A 625      55.660  45.260  56.610  1.00  0.00           O
ATOM    660  HG1 THR A 625      56.370  45.870  56.440  1.00  0.00           H
ATOM    661  CG2 THR A 625      54.870  47.280  57.670  1.00  0.00           C
ATOM    662 HG21 THR A 625      55.130  46.920  58.690  1.00  0.00           H
ATOM    663 HG22 THR A 625      54.100  48.070  57.650  1.00  0.00           H
ATOM    664 HG23 THR A 625      55.830  47.730  57.340  1.00  0.00           H
ATOM    665  C   THR A 625      52.170  46.010  57.730  1.00  0.00           C
ATOM    666  O   THR A 625      51.970  46.900  58.580  1.00  0.00           O
ATOM    667  N   PHE A 626      51.140  45.640  56.930  1.00  0.00           N
ATOM    668  HN  PHE A 626      51.300  45.080  56.130  1.00  0.00           H
ATOM    669  CA  PHE A 626      49.760  46.110  57.160  1.00  0.00           C
ATOM    670  HA  PHE A 626      49.630  47.160  56.960  1.00  0.00           H
ATOM    671  CB  PHE A 626      48.900  45.360  56.160  1.00  0.00           C
ATOM    672  HB1 PHE A 626      48.750  44.290  56.400  1.00  0.00           H
ATOM    673  HB2 PHE A 626      49.540  45.200  55.270  1.00  0.00           H
ATOM    674  CG  PHE A 626      47.480  45.850  56.010  1.00  0.00           C
ATOM    675  CD1 PHE A 626      46.430  45.770  57.000  1.00  0.00           C
ATOM    676  HD1 PHE A 626      46.690  45.220  57.900  1.00  0.00           H
ATOM    677  CE1 PHE A 626      45.180  46.310  56.790  1.00  0.00           C
ATOM    678  HE1 PHE A 626      44.450  46.290  57.580  1.00  0.00           H
ATOM    679  CZ  PHE A 626      44.950  47.040  55.570  1.00  0.00           C
ATOM    680  HZ  PHE A 626      44.020  47.580  55.350  1.00  0.00           H
ATOM    681  CD2 PHE A 626      47.190  46.500  54.800  1.00  0.00           C
ATOM    682  HD2 PHE A 626      47.970  46.580  54.080  1.00  0.00           H
ATOM    683  CE2 PHE A 626      45.940  47.090  54.640  1.00  0.00           C
ATOM    684  HE2 PHE A 626      45.790  47.870  53.910  1.00  0.00           H
ATOM    685  C   PHE A 626      49.260  45.770  58.530  1.00  0.00           C
ATOM    686  O   PHE A 626      48.490  46.450  59.130  1.00  0.00           O
ATOM    687  N   GLY A 627      49.640  44.550  58.970  1.00  0.00           N
ATOM    688  HN  GLY A 627      49.950  43.920  58.250  1.00  0.00           H
ATOM    689  CA  GLY A 627      49.400  44.040  60.300  1.00  0.00           C
ATOM    690  HA1 GLY A 627      49.860  43.070  60.370  1.00  0.00           H
ATOM    691  HA2 GLY A 627      48.330  43.960  60.410  1.00  0.00           H
ATOM    692  C   GLY A 627      49.980  44.810  61.520  1.00  0.00           C
ATOM    693  O   GLY A 627      49.200  45.190  62.360  1.00  0.00           O
ATOM    694  N   GLY A 628      51.330  45.040  61.490  1.00  0.00           N
ATOM    695  HN  GLY A 628      51.740  44.700  60.640  1.00  0.00           H
ATOM    696  CA  GLY A 628      52.070  45.950  62.270  1.00  0.00           C
ATOM    697  HA1 GLY A 628      53.100  46.010  61.940  1.00  0.00           H
ATOM    698  HA2 GLY A 628      52.030  45.580  63.280  1.00  0.00           H
ATOM    699  C   GLY A 628      51.610  47.390  62.170  1.00  0.00           C
ATOM    700  O   GLY A 628      51.370  48.010  63.210  1.00  0.00           O
ATOM    701  N   LEU A 629      51.450  48.020  61.010  1.00  0.00           N
ATOM    702  HN  LEU A 629      51.600  47.570  60.140  1.00  0.00           H
ATOM    703  CA  LEU A 629      50.750  49.240  60.920  1.00  0.00           C
ATOM    704  HA  LEU A 629      51.170  49.890  61.680  1.00  0.00           H
ATOM    705  CB  LEU A 629      50.800  49.840  59.580  1.00  0.00           C
ATOM    706  HB1 LEU A 629      50.140  50.730  59.530  1.00  0.00           H
ATOM    707  HB2 LEU A 629      50.520  49.090  58.810  1.00  0.00           H
ATOM    708  CG  LEU A 629      52.180  50.350  59.230  1.00  0.00           C
ATOM    709  HG  LEU A 629      52.930  49.520  59.250  1.00  0.00           H
ATOM    710  CD1 LEU A 629      52.210  50.840  57.800  1.00  0.00           C
ATOM    711 HD11 LEU A 629      51.550  51.740  57.880  1.00  0.00           H
ATOM    712 HD12 LEU A 629      51.660  50.100  57.180  1.00  0.00           H
ATOM    713 HD13 LEU A 629      53.220  51.030  57.380  1.00  0.00           H
ATOM    714  CD2 LEU A 629      52.630  51.520  60.120  1.00  0.00           C
ATOM    715 HD21 LEU A 629      52.600  51.300  61.200  1.00  0.00           H
ATOM    716 HD22 LEU A 629      52.040  52.440  59.890  1.00  0.00           H
ATOM    717 HD23 LEU A 629      53.700  51.710  59.890  1.00  0.00           H
ATOM    718  C   LEU A 629      49.310  49.270  61.410  1.00  0.00           C
ATOM    719  O   LEU A 629      48.960  50.190  62.160  1.00  0.00           O
ATOM    720  N   LEU A 630      48.400  48.320  61.210  1.00  0.00           N
ATOM    721  HN  LEU A 630      48.620  47.570  60.580  1.00  0.00           H
ATOM    722  CA  LEU A 630      47.040  48.310  61.750  1.00  0.00           C
ATOM    723  HA  LEU A 630      46.550  49.220  61.420  1.00  0.00           H
ATOM    724  CB  LEU A 630      46.240  47.200  61.050  1.00  0.00           C
ATOM    725  HB1 LEU A 630      46.810  46.250  61.130  1.00  0.00           H
ATOM    726  HB2 LEU A 630      46.210  47.490  59.980  1.00  0.00           H
ATOM    727  CG  LEU A 630      44.790  47.050  61.500  1.00  0.00           C
ATOM    728  HG  LEU A 630      44.760  47.060  62.610  1.00  0.00           H
ATOM    729  CD1 LEU A 630      43.900  48.150  60.910  1.00  0.00           C
ATOM    730 HD11 LEU A 630      44.400  49.020  61.390  1.00  0.00           H
ATOM    731 HD12 LEU A 630      42.800  48.170  61.080  1.00  0.00           H
ATOM    732 HD13 LEU A 630      43.990  48.180  59.810  1.00  0.00           H
ATOM    733  CD2 LEU A 630      44.220  45.630  61.060  1.00  0.00           C
ATOM    734 HD21 LEU A 630      44.990  44.920  61.400  1.00  0.00           H
ATOM    735 HD22 LEU A 630      44.050  45.600  59.970  1.00  0.00           H
ATOM    736 HD23 LEU A 630      43.250  45.490  61.590  1.00  0.00           H
ATOM    737  C   LEU A 630      47.090  48.220  63.220  1.00  0.00           C
ATOM    738  O   LEU A 630      46.370  48.980  63.870  1.00  0.00           O
ATOM    739  N   GLY A 631      48.060  47.530  63.830  1.00  0.00           N
ATOM    740  HN  GLY A 631      48.590  47.060  63.130  1.00  0.00           H
ATOM    741  CA  GLY A 631      48.410  47.490  65.230  1.00  0.00           C
ATOM    742  HA1 GLY A 631      49.330  46.930  65.330  1.00  0.00           H
ATOM    743  HA2 GLY A 631      47.630  47.100  65.880  1.00  0.00           H
ATOM    744  C   GLY A 631      48.700  48.820  65.820  1.00  0.00           C
ATOM    745  O   GLY A 631      48.040  49.310  66.700  1.00  0.00           O
ATOM    746  N   GLU A 632      49.740  49.510  65.320  1.00  0.00           N
ATOM    747  HN  GLU A 632      50.260  49.050  64.610  1.00  0.00           H
ATOM    748  CA  GLU A 632      50.120  50.770  65.730  1.00  0.00           C
ATOM    749  HA  GLU A 632      50.350  50.780  66.780  1.00  0.00           H
ATOM    750  CB  GLU A 632      51.360  51.100  64.870  1.00  0.00           C
ATOM    751  HB1 GLU A 632      51.470  52.160  65.170  1.00  0.00           H
ATOM    752  HB2 GLU A 632      51.040  51.010  63.800  1.00  0.00           H
ATOM    753  CG  GLU A 632      52.690  50.370  65.150  1.00  0.00           C
ATOM    754  HG1 GLU A 632      53.530  50.540  64.440  1.00  0.00           H
ATOM    755  HG2 GLU A 632      52.460  49.290  64.980  1.00  0.00           H
ATOM    756  CD  GLU A 632      53.220  50.440  66.570  1.00  0.00           C
ATOM    757  OE1 GLU A 632      53.870  51.520  66.830  1.00  0.00           O
ATOM    758  OE2 GLU A 632      53.110  49.560  67.420  1.00  0.00           O
ATOM    759  C   GLU A 632      49.130  51.880  65.410  1.00  0.00           C
ATOM    760  O   GLU A 632      48.900  52.740  66.270  1.00  0.00           O
ATOM    761  N   ALA A 633      48.400  51.810  64.220  1.00  0.00           N
ATOM    762  HN  ALA A 633      48.600  51.070  63.570  1.00  0.00           H
ATOM    763  CA  ALA A 633      47.420  52.780  63.840  1.00  0.00           C
ATOM    764  HA  ALA A 633      47.940  53.720  63.670  1.00  0.00           H
ATOM    765  CB  ALA A 633      46.850  52.270  62.530  1.00  0.00           C
ATOM    766  HB1 ALA A 633      46.640  51.190  62.750  1.00  0.00           H
ATOM    767  HB2 ALA A 633      47.620  52.360  61.750  1.00  0.00           H
ATOM    768  HB3 ALA A 633      45.920  52.820  62.240  1.00  0.00           H
ATOM    769  C   ALA A 633      46.360  52.850  64.850  1.00  0.00           C
ATOM    770  O   ALA A 633      46.000  53.910  65.320  1.00  0.00           O
ATOM    771  N   THR A 634      45.900  51.700  65.310  1.00  0.00           N
ATOM    772  HN  THR A 634      46.310  50.840  65.020  1.00  0.00           H
ATOM    773  CA  THR A 634      44.640  51.560  66.030  1.00  0.00           C
ATOM    774  HA  THR A 634      44.150  52.500  66.240  1.00  0.00           H
ATOM    775  CB  THR A 634      43.660  50.520  65.530  1.00  0.00           C
ATOM    776  HB  THR A 634      42.710  50.580  66.110  1.00  0.00           H
ATOM    777  OG1 THR A 634      44.110  49.200  65.650  1.00  0.00           O
ATOM    778  HG1 THR A 634      44.660  49.060  64.890  1.00  0.00           H
ATOM    779  CG2 THR A 634      43.260  50.710  64.070  1.00  0.00           C
ATOM    780 HG21 THR A 634      42.730  51.690  64.010  1.00  0.00           H
ATOM    781 HG22 THR A 634      42.520  49.990  63.680  1.00  0.00           H
ATOM    782 HG23 THR A 634      44.020  50.730  63.270  1.00  0.00           H
ATOM    783  C   THR A 634      44.950  51.310  67.540  1.00  0.00           C
ATOM    784  O   THR A 634      44.090  50.890  68.290  1.00  0.00           O
ATOM    785  N   GLU A 635      46.200  51.550  67.960  1.00  0.00           N
ATOM    786  HN  GLU A 635      46.810  51.940  67.270  1.00  0.00           H
ATOM    787  CA  GLU A 635      46.800  51.320  69.300  1.00  0.00           C
ATOM    788  HA  GLU A 635      47.860  51.230  69.120  1.00  0.00           H
ATOM    789  CB  GLU A 635      46.470  52.570  70.280  1.00  0.00           C
ATOM    790  HB1 GLU A 635      46.910  52.270  71.250  1.00  0.00           H
ATOM    791  HB2 GLU A 635      45.370  52.650  70.390  1.00  0.00           H
ATOM    792  CG  GLU A 635      47.170  53.870  69.730  1.00  0.00           C
ATOM    793  HG1 GLU A 635      47.080  53.960  68.620  1.00  0.00           H
ATOM    794  HG2 GLU A 635      48.250  53.810  69.990  1.00  0.00           H
ATOM    795  CD  GLU A 635      46.590  55.090  70.380  1.00  0.00           C
ATOM    796  OE1 GLU A 635      45.690  54.970  71.240  1.00  0.00           O
ATOM    797  OE2 GLU A 635      47.170  56.230  70.140  1.00  0.00           O
ATOM    798  C   GLU A 635      46.420  49.960  69.850  1.00  0.00           C
ATOM    799  O   GLU A 635      46.090  49.850  71.030  1.00  0.00           O
ATOM    800  N   GLY A 636      46.570  48.840  69.020  1.00  0.00           N
ATOM    801  HN  GLY A 636      46.840  48.960  68.070  1.00  0.00           H
ATOM    802  CA  GLY A 636      46.390  47.470  69.510  1.00  0.00           C
ATOM    803  HA1 GLY A 636      46.700  47.470  70.550  1.00  0.00           H
ATOM    804  HA2 GLY A 636      46.890  46.710  68.930  1.00  0.00           H
ATOM    805  C   GLY A 636      44.950  47.050  69.600  1.00  0.00           C
ATOM    806  O   GLY A 636      44.650  46.080  70.270  1.00  0.00           O
ATOM    807  N   ARG A 637      43.970  47.730  68.950  1.00  0.00           N
ATOM    808  HN  ARG A 637      44.170  48.600  68.500  1.00  0.00           H
ATOM    809  CA  ARG A 637      42.550  47.200  68.760  1.00  0.00           C
ATOM    810  HA  ARG A 637      42.250  46.850  69.750  1.00  0.00           H
ATOM    811  CB  ARG A 637      41.560  48.250  68.420  1.00  0.00           C
ATOM    812  HB1 ARG A 637      40.690  47.930  67.810  1.00  0.00           H
ATOM    813  HB2 ARG A 637      42.170  49.020  67.900  1.00  0.00           H
ATOM    814  CG  ARG A 637      40.930  49.120  69.590  1.00  0.00           C
ATOM    815  HG1 ARG A 637      40.180  48.380  69.980  1.00  0.00           H
ATOM    816  HG2 ARG A 637      40.460  50.040  69.180  1.00  0.00           H
ATOM    817  CD  ARG A 637      41.940  49.490  70.630  1.00  0.00           C
ATOM    818  HD1 ARG A 637      42.890  49.850  70.190  1.00  0.00           H
ATOM    819  HD2 ARG A 637      42.210  48.640  71.270  1.00  0.00           H
ATOM    820  NE  ARG A 637      41.270  50.570  71.460  1.00  0.00           N
ATOM    821  HE  ARG A 637      40.280  50.570  71.590  1.00  0.00           H
ATOM    822  CZ  ARG A 637      41.950  51.390  72.220  1.00  0.00           C
ATOM    823  NH1 ARG A 637      41.200  52.260  72.890  1.00  0.00           N
ATOM    824 HH11 ARG A 637      40.200  52.310  72.860  1.00  0.00           H
ATOM    825 HH12 ARG A 637      41.680  52.680  73.660  1.00  0.00           H
ATOM    826  NH2 ARG A 637      43.230  51.260  72.420  1.00  0.00           N
ATOM    827 HH21 ARG A 637      43.700  50.440  72.090  1.00  0.00           H
ATOM    828 HH22 ARG A 637      43.710  52.080  72.710  1.00  0.00           H
ATOM    829  C   ARG A 637      42.500  46.020  67.800  1.00  0.00           C
ATOM    830  O   ARG A 637      41.870  45.060  68.160  1.00  0.00           O
ATOM    831  N   ILE A 638      43.100  46.100  66.620  1.00  0.00           N
ATOM    832  HN  ILE A 638      43.520  46.970  66.380  1.00  0.00           H
ATOM    833  CA  ILE A 638      43.170  44.970  65.690  1.00  0.00           C
ATOM    834  HA  ILE A 638      42.990  44.050  66.240  1.00  0.00           H
ATOM    835  CB  ILE A 638      42.070  44.950  64.560  1.00  0.00           C
ATOM    836  HB  ILE A 638      42.380  44.510  63.590  1.00  0.00           H
ATOM    837  CG2 ILE A 638      40.810  44.190  65.080  1.00  0.00           C
ATOM    838 HG21 ILE A 638      40.380  44.630  66.000  1.00  0.00           H
ATOM    839 HG22 ILE A 638      41.040  43.130  65.350  1.00  0.00           H
ATOM    840 HG23 ILE A 638      39.970  44.210  64.360  1.00  0.00           H
ATOM    841  CG1 ILE A 638      41.660  46.430  64.230  1.00  0.00           C
ATOM    842 HG11 ILE A 638      42.570  47.070  64.260  1.00  0.00           H
ATOM    843 HG12 ILE A 638      40.970  46.780  65.040  1.00  0.00           H
ATOM    844  CD  ILE A 638      40.910  46.510  62.900  1.00  0.00           C
ATOM    845  HD1 ILE A 638      41.610  46.710  62.060  1.00  0.00           H
ATOM    846  HD2 ILE A 638      40.230  47.390  62.950  1.00  0.00           H
ATOM    847  HD3 ILE A 638      40.350  45.610  62.560  1.00  0.00           H
ATOM    848  C   ILE A 638      44.480  44.860  65.020  1.00  0.00           C
ATOM    849  O   ILE A 638      45.160  45.910  64.870  1.00  0.00           O
ATOM    850  N   SER A 639      44.990  43.720  64.600  1.00  0.00           N
ATOM    851  HN  SER A 639      44.570  42.820  64.610  1.00  0.00           H
ATOM    852  CA  SER A 639      46.410  43.820  64.200  1.00  0.00           C
ATOM    853  HA  SER A 639      46.530  44.610  63.460  1.00  0.00           H
ATOM    854  CB  SER A 639      47.310  43.960  65.380  1.00  0.00           C
ATOM    855  HB1 SER A 639      47.240  43.090  66.080  1.00  0.00           H
ATOM    856  HB2 SER A 639      47.090  44.760  66.130  1.00  0.00           H
ATOM    857  OG  SER A 639      48.640  44.240  65.050  1.00  0.00           O
ATOM    858  HG1 SER A 639      48.480  44.840  64.310  1.00  0.00           H
ATOM    859  C   SER A 639      46.730  42.710  63.320  1.00  0.00           C
ATOM    860  O   SER A 639      46.080  42.490  62.310  1.00  0.00           O
ATOM    861  N   ALA A 640      47.840  41.990  63.630  1.00  0.00           N
ATOM    862  HN  ALA A 640      48.390  42.370  64.370  1.00  0.00           H
ATOM    863  CA  ALA A 640      48.400  40.980  62.780  1.00  0.00           C
ATOM    864  HA  ALA A 640      48.630  41.430  61.820  1.00  0.00           H
ATOM    865  CB  ALA A 640      49.710  40.460  63.420  1.00  0.00           C
ATOM    866  HB1 ALA A 640      50.330  41.330  63.710  1.00  0.00           H
ATOM    867  HB2 ALA A 640      50.260  39.790  62.730  1.00  0.00           H
ATOM    868  HB3 ALA A 640      49.420  39.890  64.350  1.00  0.00           H
ATOM    869  C   ALA A 640      47.490  39.830  62.380  1.00  0.00           C
ATOM    870  O   ALA A 640      47.380  39.590  61.160  1.00  0.00           O
ATOM    871  N   ILE A 641      47.010  39.070  63.340  1.00  0.00           N
ATOM    872  HN  ILE A 641      47.110  39.340  64.300  1.00  0.00           H
ATOM    873  CA  ILE A 641      46.250  37.890  63.130  1.00  0.00           C
ATOM    874  HA  ILE A 641      46.720  37.210  62.440  1.00  0.00           H
ATOM    875  CB  ILE A 641      46.060  37.110  64.400  1.00  0.00           C
ATOM    876  HB  ILE A 641      45.580  37.820  65.100  1.00  0.00           H
ATOM    877  CG2 ILE A 641      45.100  35.910  64.250  1.00  0.00           C
ATOM    878 HG21 ILE A 641      45.330  35.490  63.250  1.00  0.00           H
ATOM    879 HG22 ILE A 641      44.050  36.150  64.520  1.00  0.00           H
ATOM    880 HG23 ILE A 641      45.500  35.050  64.840  1.00  0.00           H
ATOM    881  CG1 ILE A 641      47.390  36.620  64.930  1.00  0.00           C
ATOM    882 HG11 ILE A 641      47.290  36.100  65.900  1.00  0.00           H
ATOM    883 HG12 ILE A 641      48.000  37.540  65.070  1.00  0.00           H
ATOM    884  CD  ILE A 641      48.180  35.570  64.050  1.00  0.00           C
ATOM    885  HD1 ILE A 641      47.510  34.700  63.850  1.00  0.00           H
ATOM    886  HD2 ILE A 641      49.060  35.140  64.580  1.00  0.00           H
ATOM    887  HD3 ILE A 641      48.470  36.020  63.080  1.00  0.00           H
ATOM    888  C   ILE A 641      44.900  38.180  62.480  1.00  0.00           C
ATOM    889  O   ILE A 641      44.470  37.450  61.540  1.00  0.00           O
ATOM    890  N   GLU A 642      44.090  39.190  62.830  1.00  0.00           N
ATOM    891  HN  GLU A 642      44.360  39.830  63.560  1.00  0.00           H
ATOM    892  CA  GLU A 642      42.820  39.540  62.130  1.00  0.00           C
ATOM    893  HA  GLU A 642      42.180  38.670  62.110  1.00  0.00           H
ATOM    894  CB  GLU A 642      42.150  40.730  62.910  1.00  0.00           C
ATOM    895  HB1 GLU A 642      41.090  40.840  62.600  1.00  0.00           H
ATOM    896  HB2 GLU A 642      42.610  41.670  62.550  1.00  0.00           H
ATOM    897  CG  GLU A 642      42.150  40.630  64.430  1.00  0.00           C
ATOM    898  HG1 GLU A 642      42.060  39.550  64.680  1.00  0.00           H
ATOM    899  HG2 GLU A 642      41.170  41.060  64.750  1.00  0.00           H
ATOM    900  CD  GLU A 642      43.270  41.200  65.270  1.00  0.00           C
ATOM    901  OE1 GLU A 642      42.990  41.790  66.390  1.00  0.00           O
ATOM    902  OE2 GLU A 642      44.470  40.970  65.050  1.00  0.00           O
ATOM    903  C   GLU A 642      43.070  39.920  60.660  1.00  0.00           C
ATOM    904  O   GLU A 642      42.290  39.640  59.770  1.00  0.00           O
ATOM    905  N   SER A 643      44.210  40.550  60.350  1.00  0.00           N
ATOM    906  HN  SER A 643      44.840  40.800  61.080  1.00  0.00           H
ATOM    907  CA  SER A 643      44.550  40.850  59.020  1.00  0.00           C
ATOM    908  HA  SER A 643      43.690  41.390  58.640  1.00  0.00           H
ATOM    909  CB  SER A 643      45.840  41.640  58.910  1.00  0.00           C
ATOM    910  HB1 SER A 643      46.150  41.860  57.860  1.00  0.00           H
ATOM    911  HB2 SER A 643      46.720  41.140  59.390  1.00  0.00           H
ATOM    912  OG  SER A 643      45.720  42.890  59.560  1.00  0.00           O
ATOM    913  HG1 SER A 643      45.840  42.720  60.490  1.00  0.00           H
ATOM    914  C   SER A 643      44.690  39.590  58.080  1.00  0.00           C
ATOM    915  O   SER A 643      44.210  39.600  56.910  1.00  0.00           O
ATOM    916  N   LEU A 644      45.420  38.500  58.460  1.00  0.00           N
ATOM    917  HN  LEU A 644      45.950  38.550  59.310  1.00  0.00           H
ATOM    918  CA  LEU A 644      45.480  37.280  57.750  1.00  0.00           C
ATOM    919  HA  LEU A 644      45.820  37.570  56.760  1.00  0.00           H
ATOM    920  CB  LEU A 644      46.380  36.350  58.500  1.00  0.00           C
ATOM    921  HB1 LEU A 644      46.500  35.360  58.010  1.00  0.00           H
ATOM    922  HB2 LEU A 644      46.040  36.190  59.550  1.00  0.00           H
ATOM    923  CG  LEU A 644      47.860  36.980  58.460  1.00  0.00           C
ATOM    924  HG  LEU A 644      47.910  37.840  59.180  1.00  0.00           H
ATOM    925  CD1 LEU A 644      48.740  35.970  59.090  1.00  0.00           C
ATOM    926 HD11 LEU A 644      48.570  35.020  58.540  1.00  0.00           H
ATOM    927 HD12 LEU A 644      48.450  35.710  60.140  1.00  0.00           H
ATOM    928 HD13 LEU A 644      49.790  36.290  58.970  1.00  0.00           H
ATOM    929  CD2 LEU A 644      48.410  37.420  57.080  1.00  0.00           C
ATOM    930 HD21 LEU A 644      49.480  37.690  57.160  1.00  0.00           H
ATOM    931 HD22 LEU A 644      47.880  38.300  56.670  1.00  0.00           H
ATOM    932 HD23 LEU A 644      48.210  36.520  56.470  1.00  0.00           H
ATOM    933  C   LEU A 644      44.220  36.540  57.490  1.00  0.00           C
ATOM    934  O   LEU A 644      43.940  36.240  56.290  1.00  0.00           O
ATOM    935  N   PHE A 645      43.410  36.300  58.540  1.00  0.00           N
ATOM    936  HN  PHE A 645      43.690  36.670  59.420  1.00  0.00           H
ATOM    937  CA  PHE A 645      42.030  35.790  58.520  1.00  0.00           C
ATOM    938  HA  PHE A 645      42.100  34.880  57.940  1.00  0.00           H
ATOM    939  CB  PHE A 645      41.550  35.530  59.930  1.00  0.00           C
ATOM    940  HB1 PHE A 645      41.540  36.500  60.490  1.00  0.00           H
ATOM    941  HB2 PHE A 645      42.330  34.910  60.420  1.00  0.00           H
ATOM    942  CG  PHE A 645      40.170  34.920  60.180  1.00  0.00           C
ATOM    943  CD1 PHE A 645      39.840  34.890  61.540  1.00  0.00           C
ATOM    944  HD1 PHE A 645      40.680  35.230  62.130  1.00  0.00           H
ATOM    945  CE1 PHE A 645      38.660  34.420  62.040  1.00  0.00           C
ATOM    946  HE1 PHE A 645      38.380  34.480  63.080  1.00  0.00           H
ATOM    947  CZ  PHE A 645      37.630  34.020  61.120  1.00  0.00           C
ATOM    948  HZ  PHE A 645      36.670  33.820  61.580  1.00  0.00           H
ATOM    949  CD2 PHE A 645      39.270  34.420  59.270  1.00  0.00           C
ATOM    950  HD2 PHE A 645      39.380  34.500  58.190  1.00  0.00           H
ATOM    951  CE2 PHE A 645      37.990  34.030  59.720  1.00  0.00           C
ATOM    952  HE2 PHE A 645      37.250  33.630  59.050  1.00  0.00           H
ATOM    953  C   PHE A 645      41.160  36.660  57.690  1.00  0.00           C
ATOM    954  O   PHE A 645      40.490  36.160  56.870  1.00  0.00           O
ATOM    955  N   GLY A 646      41.140  38.010  57.820  1.00  0.00           N
ATOM    956  HN  GLY A 646      41.670  38.440  58.540  1.00  0.00           H
ATOM    957  CA  GLY A 646      40.280  38.910  57.030  1.00  0.00           C
ATOM    958  HA1 GLY A 646      40.450  39.920  57.370  1.00  0.00           H
ATOM    959  HA2 GLY A 646      39.280  38.500  57.070  1.00  0.00           H
ATOM    960  C   GLY A 646      40.640  38.920  55.520  1.00  0.00           C
ATOM    961  O   GLY A 646      39.710  38.760  54.750  1.00  0.00           O
ATOM    962  N   ALA A 647      41.900  39.020  55.130  1.00  0.00           N
ATOM    963  HN  ALA A 647      42.570  39.170  55.850  1.00  0.00           H
ATOM    964  CA  ALA A 647      42.350  38.890  53.730  1.00  0.00           C
ATOM    965  HA  ALA A 647      41.750  39.570  53.150  1.00  0.00           H
ATOM    966  CB  ALA A 647      43.860  39.220  53.650  1.00  0.00           C
ATOM    967  HB1 ALA A 647      44.430  38.590  54.360  1.00  0.00           H
ATOM    968  HB2 ALA A 647      44.060  40.220  54.100  1.00  0.00           H
ATOM    969  HB3 ALA A 647      44.240  39.130  52.610  1.00  0.00           H
ATOM    970  C   ALA A 647      42.060  37.540  53.140  1.00  0.00           C
ATOM    971  O   ALA A 647      41.530  37.490  52.030  1.00  0.00           O
ATOM    972  N   SER A 648      42.400  36.430  53.880  1.00  0.00           N
ATOM    973  HN  SER A 648      42.920  36.500  54.730  1.00  0.00           H
ATOM    974  CA  SER A 648      42.030  35.090  53.470  1.00  0.00           C
ATOM    975  HA  SER A 648      42.350  34.940  52.440  1.00  0.00           H
ATOM    976  CB  SER A 648      42.730  33.880  54.180  1.00  0.00           C
ATOM    977  HB1 SER A 648      43.810  33.840  53.910  1.00  0.00           H
ATOM    978  HB2 SER A 648      42.280  32.870  53.990  1.00  0.00           H
ATOM    979  OG  SER A 648      42.680  34.040  55.600  1.00  0.00           O
ATOM    980  HG1 SER A 648      42.990  34.940  55.750  1.00  0.00           H
ATOM    981  C   SER A 648      40.540  34.790  53.430  1.00  0.00           C
ATOM    982  O   SER A 648      40.050  34.300  52.380  1.00  0.00           O
ATOM    983  N   LEU A 649      39.700  35.230  54.410  1.00  0.00           N
ATOM    984  HN  LEU A 649      40.100  35.510  55.280  1.00  0.00           H
ATOM    985  CA  LEU A 649      38.250  35.060  54.460  1.00  0.00           C
ATOM    986  HA  LEU A 649      38.050  34.010  54.260  1.00  0.00           H
ATOM    987  CB  LEU A 649      37.650  35.430  55.820  1.00  0.00           C
ATOM    988  HB1 LEU A 649      37.930  36.420  56.220  1.00  0.00           H
ATOM    989  HB2 LEU A 649      38.160  34.790  56.560  1.00  0.00           H
ATOM    990  CG  LEU A 649      36.070  35.400  55.880  1.00  0.00           C
ATOM    991  HG  LEU A 649      35.580  36.070  55.140  1.00  0.00           H
ATOM    992  CD1 LEU A 649      35.380  34.040  55.590  1.00  0.00           C
ATOM    993 HD11 LEU A 649      35.530  33.720  54.540  1.00  0.00           H
ATOM    994 HD12 LEU A 649      34.330  34.130  55.950  1.00  0.00           H
ATOM    995 HD13 LEU A 649      35.850  33.310  56.280  1.00  0.00           H
ATOM    996  CD2 LEU A 649      35.680  35.930  57.320  1.00  0.00           C
ATOM    997 HD21 LEU A 649      36.030  36.960  57.580  1.00  0.00           H
ATOM    998 HD22 LEU A 649      36.090  35.300  58.130  1.00  0.00           H
ATOM    999 HD23 LEU A 649      34.590  35.930  57.500  1.00  0.00           H
ATOM   1000  C   LEU A 649      37.560  35.790  53.310  1.00  0.00           C
ATOM   1001  O   LEU A 649      36.780  35.260  52.540  1.00  0.00           O
ATOM   1002  N   THR A 650      37.940  37.090  53.080  1.00  0.00           N
ATOM   1003  HN  THR A 650      38.670  37.530  53.600  1.00  0.00           H
ATOM   1004  CA  THR A 650      37.420  37.860  51.970  1.00  0.00           C
ATOM   1005  HA  THR A 650      36.350  38.000  52.090  1.00  0.00           H
ATOM   1006  CB  THR A 650      38.010  39.260  51.930  1.00  0.00           C
ATOM   1007  HB  THR A 650      39.120  39.280  51.820  1.00  0.00           H
ATOM   1008  OG1 THR A 650      37.790  39.940  53.170  1.00  0.00           O
ATOM   1009  HG1 THR A 650      38.480  39.570  53.730  1.00  0.00           H
ATOM   1010  CG2 THR A 650      37.320  40.130  50.980  1.00  0.00           C
ATOM   1011 HG21 THR A 650      37.960  41.030  50.890  1.00  0.00           H
ATOM   1012 HG22 THR A 650      36.310  40.490  51.260  1.00  0.00           H
ATOM   1013 HG23 THR A 650      37.400  39.640  50.000  1.00  0.00           H
ATOM   1014  C   THR A 650      37.760  37.180  50.590  1.00  0.00           C
ATOM   1015  O   THR A 650      36.930  37.020  49.670  1.00  0.00           O
ATOM   1016  N   GLY A 651      39.020  36.730  50.520  1.00  0.00           N
ATOM   1017  HN  GLY A 651      39.700  36.800  51.240  1.00  0.00           H
ATOM   1018  CA  GLY A 651      39.680  36.190  49.340  1.00  0.00           C
ATOM   1019  HA1 GLY A 651      40.720  36.110  49.630  1.00  0.00           H
ATOM   1020  HA2 GLY A 651      39.560  36.860  48.500  1.00  0.00           H
ATOM   1021  C   GLY A 651      39.260  34.820  48.980  1.00  0.00           C
ATOM   1022  O   GLY A 651      38.950  34.510  47.840  1.00  0.00           O
ATOM   1023  N   ILE A 652      39.030  33.940  49.940  1.00  0.00           N
ATOM   1024  HN  ILE A 652      39.210  34.200  50.890  1.00  0.00           H
ATOM   1025  CA  ILE A 652      38.520  32.550  49.690  1.00  0.00           C
ATOM   1026  HA  ILE A 652      39.190  32.140  48.940  1.00  0.00           H
ATOM   1027  CB  ILE A 652      38.650  31.590  50.840  1.00  0.00           C
ATOM   1028  HB  ILE A 652      39.680  31.730  51.250  1.00  0.00           H
ATOM   1029  CG2 ILE A 652      37.790  32.000  52.000  1.00  0.00           C
ATOM   1030 HG21 ILE A 652      37.980  33.050  52.290  1.00  0.00           H
ATOM   1031 HG22 ILE A 652      38.030  31.410  52.910  1.00  0.00           H
ATOM   1032 HG23 ILE A 652      36.710  31.850  51.820  1.00  0.00           H
ATOM   1033  CG1 ILE A 652      38.600  30.090  50.400  1.00  0.00           C
ATOM   1034 HG11 ILE A 652      37.690  29.850  49.820  1.00  0.00           H
ATOM   1035 HG12 ILE A 652      38.640  29.480  51.330  1.00  0.00           H
ATOM   1036  CD  ILE A 652      39.820  29.730  49.640  1.00  0.00           C
ATOM   1037  HD1 ILE A 652      40.690  29.850  50.310  1.00  0.00           H
ATOM   1038  HD2 ILE A 652      40.090  30.400  48.780  1.00  0.00           H
ATOM   1039  HD3 ILE A 652      39.770  28.680  49.280  1.00  0.00           H
ATOM   1040  C   ILE A 652      37.140  32.510  49.050  1.00  0.00           C
ATOM   1041  O   ILE A 652      36.790  31.750  48.130  1.00  0.00           O
ATOM   1042  N   ALA A 653      36.200  33.350  49.540  1.00  0.00           N
ATOM   1043  HN  ALA A 653      36.380  34.010  50.260  1.00  0.00           H
ATOM   1044  CA  ALA A 653      34.950  33.650  48.870  1.00  0.00           C
ATOM   1045  HA  ALA A 653      34.340  32.750  48.840  1.00  0.00           H
ATOM   1046  CB  ALA A 653      34.040  34.550  49.730  1.00  0.00           C
ATOM   1047  HB1 ALA A 653      33.040  34.680  49.270  1.00  0.00           H
ATOM   1048  HB2 ALA A 653      34.570  35.520  49.830  1.00  0.00           H
ATOM   1049  HB3 ALA A 653      33.860  34.030  50.700  1.00  0.00           H
ATOM   1050  C   ALA A 653      35.070  34.260  47.540  1.00  0.00           C
ATOM   1051  O   ALA A 653      34.510  33.710  46.580  1.00  0.00           O
ATOM   1052  N   TYR A 654      35.920  35.300  47.450  1.00  0.00           N
ATOM   1053  HN  TYR A 654      36.490  35.590  48.210  1.00  0.00           H
ATOM   1054  CA  TYR A 654      36.040  36.070  46.180  1.00  0.00           C
ATOM   1055  HA  TYR A 654      35.100  36.520  45.920  1.00  0.00           H
ATOM   1056  CB  TYR A 654      36.980  37.290  46.550  1.00  0.00           C
ATOM   1057  HB1 TYR A 654      37.930  36.850  46.890  1.00  0.00           H
ATOM   1058  HB2 TYR A 654      36.550  37.960  47.320  1.00  0.00           H
ATOM   1059  CG  TYR A 654      37.300  38.160  45.360  1.00  0.00           C
ATOM   1060  CD1 TYR A 654      38.480  37.960  44.620  1.00  0.00           C
ATOM   1061  HD1 TYR A 654      39.140  37.120  44.780  1.00  0.00           H
ATOM   1062  CE1 TYR A 654      38.920  39.000  43.790  1.00  0.00           C
ATOM   1063  HE1 TYR A 654      39.840  38.860  43.250  1.00  0.00           H
ATOM   1064  CZ  TYR A 654      38.200  40.160  43.550  1.00  0.00           C
ATOM   1065  OH  TYR A 654      38.770  41.210  42.750  1.00  0.00           O
ATOM   1066  HH  TYR A 654      39.490  40.790  42.280  1.00  0.00           H
ATOM   1067  CD2 TYR A 654      36.610  39.440  45.190  1.00  0.00           C
ATOM   1068  HD2 TYR A 654      35.770  39.580  45.850  1.00  0.00           H
ATOM   1069  CE2 TYR A 654      37.040  40.340  44.250  1.00  0.00           C
ATOM   1070  HE2 TYR A 654      36.480  41.250  44.100  1.00  0.00           H
ATOM   1071  C   TYR A 654      36.580  35.240  45.060  1.00  0.00           C
ATOM   1072  O   TYR A 654      36.110  35.300  43.930  1.00  0.00           O
ATOM   1073  N   SER A 655      37.680  34.440  45.350  1.00  0.00           N
ATOM   1074  HN  SER A 655      38.070  34.340  46.270  1.00  0.00           H
ATOM   1075  CA  SER A 655      38.250  33.440  44.510  1.00  0.00           C
ATOM   1076  HA  SER A 655      38.210  33.980  43.570  1.00  0.00           H
ATOM   1077  CB  SER A 655      39.760  33.180  44.790  1.00  0.00           C
ATOM   1078  HB1 SER A 655      40.370  34.090  44.600  1.00  0.00           H
ATOM   1079  HB2 SER A 655      40.060  32.410  44.050  1.00  0.00           H
ATOM   1080  OG  SER A 655      39.940  32.680  46.070  1.00  0.00           O
ATOM   1081  HG1 SER A 655      39.490  33.400  46.510  1.00  0.00           H
ATOM   1082  C   SER A 655      37.450  32.110  44.160  1.00  0.00           C
ATOM   1083  O   SER A 655      37.340  31.690  43.020  1.00  0.00           O
ATOM   1084  N   LEU A 656      36.980  31.480  45.180  1.00  0.00           N
ATOM   1085  HN  LEU A 656      37.160  31.680  46.150  1.00  0.00           H
ATOM   1086  CA  LEU A 656      36.270  30.220  44.940  1.00  0.00           C
ATOM   1087  HA  LEU A 656      36.920  29.570  44.380  1.00  0.00           H
ATOM   1088  CB  LEU A 656      35.860  29.530  46.270  1.00  0.00           C
ATOM   1089  HB1 LEU A 656      35.100  30.210  46.700  1.00  0.00           H
ATOM   1090  HB2 LEU A 656      36.690  29.460  47.000  1.00  0.00           H
ATOM   1091  CG  LEU A 656      35.080  28.160  46.120  1.00  0.00           C
ATOM   1092  HG  LEU A 656      34.080  28.320  45.640  1.00  0.00           H
ATOM   1093  CD1 LEU A 656      35.770  27.210  45.180  1.00  0.00           C
ATOM   1094 HD11 LEU A 656      35.450  26.170  45.370  1.00  0.00           H
ATOM   1095 HD12 LEU A 656      36.880  27.270  45.290  1.00  0.00           H
ATOM   1096 HD13 LEU A 656      35.590  27.530  44.130  1.00  0.00           H
ATOM   1097  CD2 LEU A 656      34.830  27.510  47.470  1.00  0.00           C
ATOM   1098 HD21 LEU A 656      34.570  26.450  47.260  1.00  0.00           H
ATOM   1099 HD22 LEU A 656      33.910  27.990  47.860  1.00  0.00           H
ATOM   1100 HD23 LEU A 656      35.670  27.530  48.200  1.00  0.00           H
ATOM   1101  C   LEU A 656      35.030  30.490  44.010  1.00  0.00           C
ATOM   1102  O   LEU A 656      34.890  29.890  43.000  1.00  0.00           O
ATOM   1103  N   PHE A 657      34.240  31.550  44.230  1.00  0.00           N
ATOM   1104  HN  PHE A 657      34.350  32.170  45.010  1.00  0.00           H
ATOM   1105  CA  PHE A 657      33.190  31.910  43.360  1.00  0.00           C
ATOM   1106  HA  PHE A 657      32.730  31.050  42.890  1.00  0.00           H
ATOM   1107  CB  PHE A 657      31.940  32.570  44.040  1.00  0.00           C
ATOM   1108  HB1 PHE A 657      31.010  32.530  43.420  1.00  0.00           H
ATOM   1109  HB2 PHE A 657      32.200  33.630  44.260  1.00  0.00           H
ATOM   1110  CG  PHE A 657      31.670  31.780  45.300  1.00  0.00           C
ATOM   1111  CD1 PHE A 657      31.700  32.520  46.480  1.00  0.00           C
ATOM   1112  HD1 PHE A 657      31.840  33.590  46.460  1.00  0.00           H
ATOM   1113  CE1 PHE A 657      31.570  31.870  47.720  1.00  0.00           C
ATOM   1114  HE1 PHE A 657      31.620  32.440  48.630  1.00  0.00           H
ATOM   1115  CZ  PHE A 657      31.380  30.450  47.690  1.00  0.00           C
ATOM   1116  HZ  PHE A 657      31.250  29.930  48.620  1.00  0.00           H
ATOM   1117  CD2 PHE A 657      31.410  30.410  45.200  1.00  0.00           C
ATOM   1118  HD2 PHE A 657      31.360  29.970  44.220  1.00  0.00           H
ATOM   1119  CE2 PHE A 657      31.310  29.750  46.470  1.00  0.00           C
ATOM   1120  HE2 PHE A 657      31.210  28.660  46.480  1.00  0.00           H
ATOM   1121  C   PHE A 657      33.630  32.880  42.210  1.00  0.00           C
ATOM   1122  O   PHE A 657      32.790  33.360  41.430  1.00  0.00           O
ATOM   1123  N   ALA A 658      34.920  33.070  42.040  1.00  0.00           N
ATOM   1124  HN  ALA A 658      35.530  32.670  42.730  1.00  0.00           H
ATOM   1125  CA  ALA A 658      35.650  33.810  41.060  1.00  0.00           C
ATOM   1126  HA  ALA A 658      36.570  34.100  41.550  1.00  0.00           H
ATOM   1127  CB  ALA A 658      36.150  32.820  39.940  1.00  0.00           C
ATOM   1128  HB1 ALA A 658      36.700  31.930  40.320  1.00  0.00           H
ATOM   1129  HB2 ALA A 658      36.940  33.340  39.350  1.00  0.00           H
ATOM   1130  HB3 ALA A 658      35.350  32.370  39.320  1.00  0.00           H
ATOM   1131  C   ALA A 658      35.070  34.990  40.460  1.00  0.00           C
ATOM   1132  O   ALA A 658      34.700  35.010  39.290  1.00  0.00           O
ATOM   1133  N   GLY A 659      34.960  36.000  41.360  1.00  0.00           N
ATOM   1134  HN  GLY A 659      35.250  35.810  42.290  1.00  0.00           H
ATOM   1135  CA  GLY A 659      34.350  37.290  40.850  1.00  0.00           C
ATOM   1136  HA1 GLY A 659      34.190  37.880  41.740  1.00  0.00           H
ATOM   1137  HA2 GLY A 659      33.440  37.060  40.310  1.00  0.00           H
ATOM   1138  C   GLY A 659      35.260  38.100  40.000  1.00  0.00           C
ATOM   1139  O   GLY A 659      34.740  38.810  39.150  1.00  0.00           O
ATOM   1140  N   GLN A 660      36.620  37.990  40.150  1.00  0.00           N
ATOM   1141  HN  GLN A 660      37.100  37.390  40.800  1.00  0.00           H
ATOM   1142  CA  GLN A 660      37.470  38.470  39.090  1.00  0.00           C
ATOM   1143  HA  GLN A 660      37.000  38.350  38.130  1.00  0.00           H
ATOM   1144  CB  GLN A 660      37.840  40.020  39.190  1.00  0.00           C
ATOM   1145  HB1 GLN A 660      38.280  40.210  40.200  1.00  0.00           H
ATOM   1146  HB2 GLN A 660      36.920  40.620  39.300  1.00  0.00           H
ATOM   1147  CG  GLN A 660      38.720  40.610  38.080  1.00  0.00           C
ATOM   1148  HG1 GLN A 660      39.740  40.220  38.340  1.00  0.00           H
ATOM   1149  HG2 GLN A 660      38.700  41.710  38.000  1.00  0.00           H
ATOM   1150  CD  GLN A 660      38.390  39.960  36.680  1.00  0.00           C
ATOM   1151  OE1 GLN A 660      39.330  39.380  36.110  1.00  0.00           O
ATOM   1152  NE2 GLN A 660      37.150  40.020  36.130  1.00  0.00           N
ATOM   1153 HE21 GLN A 660      36.950  39.560  35.260  1.00  0.00           H
ATOM   1154 HE22 GLN A 660      36.520  40.710  36.490  1.00  0.00           H
ATOM   1155  C   GLN A 660      38.760  37.620  39.000  1.00  0.00           C
ATOM   1156  O   GLN A 660      39.780  38.030  39.520  1.00  0.00           O
ATOM   1157  N   PRO A 661      38.770  36.460  38.350  1.00  0.00           N
ATOM   1158  CD  PRO A 661      37.750  36.120  37.400  1.00  0.00           C
ATOM   1159  HD1 PRO A 661      37.840  36.920  36.630  1.00  0.00           H
ATOM   1160  HD2 PRO A 661      36.730  36.020  37.840  1.00  0.00           H
ATOM   1161  CA  PRO A 661      39.630  35.270  38.650  1.00  0.00           C
ATOM   1162  HA  PRO A 661      39.150  34.880  39.530  1.00  0.00           H
ATOM   1163  CB  PRO A 661      39.380  34.260  37.560  1.00  0.00           C
ATOM   1164  HB1 PRO A 661      39.220  33.250  37.980  1.00  0.00           H
ATOM   1165  HB2 PRO A 661      40.200  34.220  36.800  1.00  0.00           H
ATOM   1166  CG  PRO A 661      38.110  34.790  36.840  1.00  0.00           C
ATOM   1167  HG1 PRO A 661      38.210  34.810  35.740  1.00  0.00           H
ATOM   1168  HG2 PRO A 661      37.270  34.060  36.930  1.00  0.00           H
ATOM   1169  C   PRO A 661      41.100  35.420  38.950  1.00  0.00           C
ATOM   1170  O   PRO A 661      41.510  34.950  40.010  1.00  0.00           O
ATOM   1171  N   LEU A 662      41.900  36.140  38.190  1.00  0.00           N
ATOM   1172  HN  LEU A 662      41.470  36.630  37.430  1.00  0.00           H
ATOM   1173  CA  LEU A 662      43.290  36.300  38.360  1.00  0.00           C
ATOM   1174  HA  LEU A 662      43.730  35.510  38.940  1.00  0.00           H
ATOM   1175  CB  LEU A 662      44.000  36.420  36.970  1.00  0.00           C
ATOM   1176  HB1 LEU A 662      45.090  36.610  37.050  1.00  0.00           H
ATOM   1177  HB2 LEU A 662      43.650  37.330  36.440  1.00  0.00           H
ATOM   1178  CG  LEU A 662      43.810  35.120  36.010  1.00  0.00           C
ATOM   1179  HG  LEU A 662      42.730  34.870  36.070  1.00  0.00           H
ATOM   1180  CD1 LEU A 662      44.140  35.250  34.510  1.00  0.00           C
ATOM   1181 HD11 LEU A 662      45.240  35.160  34.340  1.00  0.00           H
ATOM   1182 HD12 LEU A 662      43.710  36.180  34.070  1.00  0.00           H
ATOM   1183 HD13 LEU A 662      43.650  34.450  33.910  1.00  0.00           H
ATOM   1184  CD2 LEU A 662      44.620  33.940  36.530  1.00  0.00           C
ATOM   1185 HD21 LEU A 662      44.540  33.170  35.730  1.00  0.00           H
ATOM   1186 HD22 LEU A 662      44.300  33.530  37.500  1.00  0.00           H
ATOM   1187 HD23 LEU A 662      45.720  34.070  36.520  1.00  0.00           H
ATOM   1188  C   LEU A 662      43.660  37.360  39.380  1.00  0.00           C
ATOM   1189  O   LEU A 662      44.780  37.450  39.810  1.00  0.00           O
ATOM   1190  N   THR A 663      42.720  38.140  39.940  1.00  0.00           N
ATOM   1191  HN  THR A 663      41.780  38.020  39.630  1.00  0.00           H
ATOM   1192  CA  THR A 663      43.050  39.300  40.850  1.00  0.00           C
ATOM   1193  HA  THR A 663      44.000  39.730  40.590  1.00  0.00           H
ATOM   1194  CB  THR A 663      42.050  40.490  40.930  1.00  0.00           C
ATOM   1195  HB  THR A 663      42.250  41.370  41.590  1.00  0.00           H
ATOM   1196  OG1 THR A 663      40.760  40.080  41.280  1.00  0.00           O
ATOM   1197  HG1 THR A 663      40.570  39.340  40.700  1.00  0.00           H
ATOM   1198  CG2 THR A 663      41.960  40.970  39.470  1.00  0.00           C
ATOM   1199 HG21 THR A 663      42.900  41.460  39.160  1.00  0.00           H
ATOM   1200 HG22 THR A 663      41.240  41.810  39.420  1.00  0.00           H
ATOM   1201 HG23 THR A 663      41.690  40.180  38.740  1.00  0.00           H
ATOM   1202  C   THR A 663      43.250  38.900  42.280  1.00  0.00           C
ATOM   1203  O   THR A 663      42.610  37.940  42.770  1.00  0.00           O
ATOM   1204  N   ILE A 664      44.150  39.590  43.010  1.00  0.00           N
ATOM   1205  HN  ILE A 664      44.530  40.460  42.710  1.00  0.00           H
ATOM   1206  CA  ILE A 664      44.750  39.200  44.320  1.00  0.00           C
ATOM   1207  HA  ILE A 664      44.180  38.400  44.750  1.00  0.00           H
ATOM   1208  CB  ILE A 664      46.170  38.600  44.300  1.00  0.00           C
ATOM   1209  HB  ILE A 664      46.820  39.360  43.840  1.00  0.00           H
ATOM   1210  CG2 ILE A 664      46.590  38.340  45.740  1.00  0.00           C
ATOM   1211 HG21 ILE A 664      46.810  39.220  46.380  1.00  0.00           H
ATOM   1212 HG22 ILE A 664      47.520  37.740  45.860  1.00  0.00           H
ATOM   1213 HG23 ILE A 664      45.840  37.780  46.350  1.00  0.00           H
ATOM   1214  CG1 ILE A 664      46.360  37.270  43.460  1.00  0.00           C
ATOM   1215 HG11 ILE A 664      47.400  36.870  43.550  1.00  0.00           H
ATOM   1216 HG12 ILE A 664      46.150  37.410  42.370  1.00  0.00           H
ATOM   1217  CD  ILE A 664      45.460  36.070  43.750  1.00  0.00           C
ATOM   1218  HD1 ILE A 664      45.730  35.210  43.090  1.00  0.00           H
ATOM   1219  HD2 ILE A 664      44.360  36.210  43.660  1.00  0.00           H
ATOM   1220  HD3 ILE A 664      45.470  35.570  44.750  1.00  0.00           H
ATOM   1221  C   ILE A 664      44.600  40.280  45.330  1.00  0.00           C
ATOM   1222  O   ILE A 664      45.180  41.330  45.100  1.00  0.00           O
ATOM   1223  N   LEU A 665      44.020  40.020  46.500  1.00  0.00           N
ATOM   1224  HN  LEU A 665      43.730  39.110  46.810  1.00  0.00           H
ATOM   1225  CA  LEU A 665      43.910  41.040  47.520  1.00  0.00           C
ATOM   1226  HA  LEU A 665      43.530  41.960  47.080  1.00  0.00           H
ATOM   1227  CB  LEU A 665      42.820  40.600  48.540  1.00  0.00           C
ATOM   1228  HB1 LEU A 665      42.510  41.580  48.970  1.00  0.00           H
ATOM   1229  HB2 LEU A 665      43.200  39.980  49.380  1.00  0.00           H
ATOM   1230  CG  LEU A 665      41.550  39.790  48.090  1.00  0.00           C
ATOM   1231  HG  LEU A 665      41.940  38.870  47.620  1.00  0.00           H
ATOM   1232  CD1 LEU A 665      40.790  39.500  49.360  1.00  0.00           C
ATOM   1233 HD11 LEU A 665      40.480  40.440  49.880  1.00  0.00           H
ATOM   1234 HD12 LEU A 665      41.370  38.750  49.920  1.00  0.00           H
ATOM   1235 HD13 LEU A 665      39.900  38.900  49.100  1.00  0.00           H
ATOM   1236  CD2 LEU A 665      40.670  40.560  47.100  1.00  0.00           C
ATOM   1237 HD21 LEU A 665      39.960  39.860  46.620  1.00  0.00           H
ATOM   1238 HD22 LEU A 665      41.250  41.010  46.270  1.00  0.00           H
ATOM   1239 HD23 LEU A 665      40.260  41.420  47.690  1.00  0.00           H
ATOM   1240  C   LEU A 665      45.210  41.300  48.300  1.00  0.00           C
ATOM   1241  O   LEU A 665      46.100  40.450  48.440  1.00  0.00           O
ATOM   1242  N   GLY A 666      45.320  42.500  48.800  1.00  0.00           N
ATOM   1243  HN  GLY A 666      44.610  43.200  48.690  1.00  0.00           H
ATOM   1244  CA  GLY A 666      46.630  42.870  49.450  1.00  0.00           C
ATOM   1245  HA1 GLY A 666      47.240  43.310  48.680  1.00  0.00           H
ATOM   1246  HA2 GLY A 666      47.060  42.080  50.050  1.00  0.00           H
ATOM   1247  C   GLY A 666      46.490  44.070  50.360  1.00  0.00           C
ATOM   1248  O   GLY A 666      45.480  44.300  50.960  1.00  0.00           O
ATOM   1249  N   SER A 667      47.600  44.850  50.450  1.00  0.00           N
ATOM   1250  HN  SER A 667      48.500  44.550  50.130  1.00  0.00           H
ATOM   1251  CA  SER A 667      47.630  46.030  51.240  1.00  0.00           C
ATOM   1252  HA  SER A 667      47.210  45.690  52.190  1.00  0.00           H
ATOM   1253  CB  SER A 667      49.120  46.400  51.420  1.00  0.00           C
ATOM   1254  HB1 SER A 667      49.150  47.330  52.010  1.00  0.00           H
ATOM   1255  HB2 SER A 667      49.670  46.520  50.460  1.00  0.00           H
ATOM   1256  OG  SER A 667      49.780  45.400  52.240  1.00  0.00           O
ATOM   1257  HG1 SER A 667      50.050  44.750  51.570  1.00  0.00           H
ATOM   1258  C   SER A 667      46.840  47.190  50.830  1.00  0.00           C
ATOM   1259  O   SER A 667      47.470  48.160  50.410  1.00  0.00           O
ATOM   1260  N   THR A 668      45.460  47.100  50.970  1.00  0.00           N
ATOM   1261  HN  THR A 668      45.030  46.260  51.290  1.00  0.00           H
ATOM   1262  CA  THR A 668      44.650  48.200  50.480  1.00  0.00           C
ATOM   1263  HA  THR A 668      44.960  48.590  49.520  1.00  0.00           H
ATOM   1264  CB  THR A 668      43.220  47.800  50.240  1.00  0.00           C
ATOM   1265  HB  THR A 668      43.150  47.190  49.320  1.00  0.00           H
ATOM   1266  OG1 THR A 668      42.310  48.950  50.110  1.00  0.00           O
ATOM   1267  HG1 THR A 668      42.490  49.380  49.290  1.00  0.00           H
ATOM   1268  CG2 THR A 668      42.660  46.970  51.430  1.00  0.00           C
ATOM   1269 HG21 THR A 668      42.620  45.860  51.350  1.00  0.00           H
ATOM   1270 HG22 THR A 668      41.580  47.170  51.560  1.00  0.00           H
ATOM   1271 HG23 THR A 668      43.150  47.260  52.390  1.00  0.00           H
ATOM   1272  C   THR A 668      44.780  49.400  51.430  1.00  0.00           C
ATOM   1273  O   THR A 668      44.470  49.370  52.630  1.00  0.00           O
ATOM   1274  N   GLY A 669      45.360  50.490  50.910  1.00  0.00           N
ATOM   1275  HN  GLY A 669      45.600  50.370  49.950  1.00  0.00           H
ATOM   1276  CA  GLY A 669      45.740  51.690  51.600  1.00  0.00           C
ATOM   1277  HA1 GLY A 669      46.400  52.330  51.040  1.00  0.00           H
ATOM   1278  HA2 GLY A 669      46.080  51.350  52.570  1.00  0.00           H
ATOM   1279  C   GLY A 669      44.690  52.690  51.970  1.00  0.00           C
ATOM   1280  O   GLY A 669      44.930  53.330  52.990  1.00  0.00           O
ATOM   1281  N   PRO A 670      43.620  52.960  51.330  1.00  0.00           N
ATOM   1282  CD  PRO A 670      43.430  52.760  49.890  1.00  0.00           C
ATOM   1283  HD1 PRO A 670      43.320  51.710  49.540  1.00  0.00           H
ATOM   1284  HD2 PRO A 670      44.230  53.300  49.340  1.00  0.00           H
ATOM   1285  CA  PRO A 670      42.500  53.710  51.860  1.00  0.00           C
ATOM   1286  HA  PRO A 670      42.830  54.710  52.090  1.00  0.00           H
ATOM   1287  CB  PRO A 670      41.430  53.700  50.830  1.00  0.00           C
ATOM   1288  HB1 PRO A 670      40.830  54.640  50.850  1.00  0.00           H
ATOM   1289  HB2 PRO A 670      40.750  52.850  51.030  1.00  0.00           H
ATOM   1290  CG  PRO A 670      42.190  53.590  49.480  1.00  0.00           C
ATOM   1291  HG1 PRO A 670      41.510  53.240  48.680  1.00  0.00           H
ATOM   1292  HG2 PRO A 670      42.590  54.590  49.200  1.00  0.00           H
ATOM   1293  C   PRO A 670      41.940  53.250  53.130  1.00  0.00           C
ATOM   1294  O   PRO A 670      41.540  54.070  53.980  1.00  0.00           O
ATOM   1295  N   VAL A 671      41.860  51.950  53.320  1.00  0.00           N
ATOM   1296  HN  VAL A 671      42.130  51.340  52.570  1.00  0.00           H
ATOM   1297  CA  VAL A 671      41.510  51.110  54.470  1.00  0.00           C
ATOM   1298  HA  VAL A 671      40.490  51.390  54.700  1.00  0.00           H
ATOM   1299  CB  VAL A 671      41.210  49.630  54.090  1.00  0.00           C
ATOM   1300  HB  VAL A 671      42.110  49.040  53.780  1.00  0.00           H
ATOM   1301  CG1 VAL A 671      40.650  48.810  55.250  1.00  0.00           C
ATOM   1302 HG11 VAL A 671      39.760  49.370  55.590  1.00  0.00           H
ATOM   1303 HG12 VAL A 671      41.290  48.680  56.140  1.00  0.00           H
ATOM   1304 HG13 VAL A 671      40.380  47.780  54.930  1.00  0.00           H
ATOM   1305  CG2 VAL A 671      40.370  49.640  52.850  1.00  0.00           C
ATOM   1306 HG21 VAL A 671      39.470  50.270  53.030  1.00  0.00           H
ATOM   1307 HG22 VAL A 671      40.120  48.590  52.630  1.00  0.00           H
ATOM   1308 HG23 VAL A 671      40.900  49.940  51.920  1.00  0.00           H
ATOM   1309  C   VAL A 671      42.430  51.450  55.640  1.00  0.00           C
ATOM   1310  O   VAL A 671      41.930  51.660  56.720  1.00  0.00           O
ATOM   1311  N   LEU A 672      43.770  51.600  55.460  1.00  0.00           N
ATOM   1312  HN  LEU A 672      44.160  51.540  54.550  1.00  0.00           H
ATOM   1313  CA  LEU A 672      44.690  51.990  56.490  1.00  0.00           C
ATOM   1314  HA  LEU A 672      44.560  51.460  57.420  1.00  0.00           H
ATOM   1315  CB  LEU A 672      46.210  51.740  56.050  1.00  0.00           C
ATOM   1316  HB1 LEU A 672      46.530  52.540  55.340  1.00  0.00           H
ATOM   1317  HB2 LEU A 672      46.180  50.790  55.470  1.00  0.00           H
ATOM   1318  CG  LEU A 672      47.110  51.590  57.290  1.00  0.00           C
ATOM   1319  HG  LEU A 672      46.830  52.290  58.110  1.00  0.00           H
ATOM   1320  CD1 LEU A 672      47.040  50.220  57.870  1.00  0.00           C
ATOM   1321 HD11 LEU A 672      47.290  49.460  57.110  1.00  0.00           H
ATOM   1322 HD12 LEU A 672      46.020  49.990  58.260  1.00  0.00           H
ATOM   1323 HD13 LEU A 672      47.560  50.210  58.850  1.00  0.00           H
ATOM   1324  CD2 LEU A 672      48.590  51.980  57.030  1.00  0.00           C
ATOM   1325 HD21 LEU A 672      49.190  51.300  56.390  1.00  0.00           H
ATOM   1326 HD22 LEU A 672      49.100  51.890  58.020  1.00  0.00           H
ATOM   1327 HD23 LEU A 672      48.740  53.020  56.680  1.00  0.00           H
ATOM   1328  C   LEU A 672      44.580  53.450  56.910  1.00  0.00           C
ATOM   1329  O   LEU A 672      44.390  53.790  58.120  1.00  0.00           O
ATOM   1330  N   VAL A 673      44.350  54.380  55.970  1.00  0.00           N
ATOM   1331  HN  VAL A 673      44.600  54.220  55.020  1.00  0.00           H
ATOM   1332  CA  VAL A 673      43.810  55.730  56.270  1.00  0.00           C
ATOM   1333  HA  VAL A 673      44.520  56.240  56.910  1.00  0.00           H
ATOM   1334  CB  VAL A 673      43.620  56.530  54.990  1.00  0.00           C
ATOM   1335  HB  VAL A 673      42.890  55.970  54.370  1.00  0.00           H
ATOM   1336  CG1 VAL A 673      43.090  57.940  55.300  1.00  0.00           C
ATOM   1337 HG11 VAL A 673      43.730  58.550  55.980  1.00  0.00           H
ATOM   1338 HG12 VAL A 673      42.080  57.940  55.770  1.00  0.00           H
ATOM   1339 HG13 VAL A 673      43.000  58.560  54.390  1.00  0.00           H
ATOM   1340  CG2 VAL A 673      44.980  56.660  54.160  1.00  0.00           C
ATOM   1341 HG21 VAL A 673      45.760  57.210  54.730  1.00  0.00           H
ATOM   1342 HG22 VAL A 673      44.760  57.280  53.270  1.00  0.00           H
ATOM   1343 HG23 VAL A 673      45.400  55.690  53.840  1.00  0.00           H
ATOM   1344  C   VAL A 673      42.490  55.640  57.070  1.00  0.00           C
ATOM   1345  O   VAL A 673      42.400  56.310  58.130  1.00  0.00           O
ATOM   1346  N   PHE A 674      41.490  54.880  56.630  1.00  0.00           N
ATOM   1347  HN  PHE A 674      41.640  54.190  55.930  1.00  0.00           H
ATOM   1348  CA  PHE A 674      40.150  54.790  57.180  1.00  0.00           C
ATOM   1349  HA  PHE A 674      39.580  55.700  57.100  1.00  0.00           H
ATOM   1350  CB  PHE A 674      39.350  53.740  56.350  1.00  0.00           C
ATOM   1351  HB1 PHE A 674      39.860  52.760  56.180  1.00  0.00           H
ATOM   1352  HB2 PHE A 674      39.000  54.010  55.330  1.00  0.00           H
ATOM   1353  CG  PHE A 674      37.960  53.490  56.940  1.00  0.00           C
ATOM   1354  CD1 PHE A 674      36.850  54.280  56.600  1.00  0.00           C
ATOM   1355  HD1 PHE A 674      36.930  55.090  55.890  1.00  0.00           H
ATOM   1356  CE1 PHE A 674      35.650  54.010  57.190  1.00  0.00           C
ATOM   1357  HE1 PHE A 674      34.800  54.670  57.010  1.00  0.00           H
ATOM   1358  CZ  PHE A 674      35.530  52.940  58.050  1.00  0.00           C
ATOM   1359  HZ  PHE A 674      34.620  52.870  58.630  1.00  0.00           H
ATOM   1360  CD2 PHE A 674      37.810  52.440  57.740  1.00  0.00           C
ATOM   1361  HD2 PHE A 674      38.580  51.710  57.960  1.00  0.00           H
ATOM   1362  CE2 PHE A 674      36.600  52.070  58.310  1.00  0.00           C
ATOM   1363  HE2 PHE A 674      36.540  51.250  59.000  1.00  0.00           H
ATOM   1364  C   PHE A 674      40.220  54.400  58.620  1.00  0.00           C
ATOM   1365  O   PHE A 674      39.620  55.130  59.440  1.00  0.00           O
ATOM   1366  N   GLU A 675      40.980  53.360  59.080  1.00  0.00           N
ATOM   1367  HN  GLU A 675      41.300  52.660  58.460  1.00  0.00           H
ATOM   1368  CA  GLU A 675      41.010  52.980  60.470  1.00  0.00           C
ATOM   1369  HA  GLU A 675      39.960  52.910  60.730  1.00  0.00           H
ATOM   1370  CB  GLU A 675      41.700  51.560  60.570  1.00  0.00           C
ATOM   1371  HB1 GLU A 675      41.760  51.090  61.570  1.00  0.00           H
ATOM   1372  HB2 GLU A 675      42.720  51.680  60.150  1.00  0.00           H
ATOM   1373  CG  GLU A 675      41.130  50.430  59.810  1.00  0.00           C
ATOM   1374  HG1 GLU A 675      41.590  49.450  60.030  1.00  0.00           H
ATOM   1375  HG2 GLU A 675      41.360  50.620  58.730  1.00  0.00           H
ATOM   1376  CD  GLU A 675      39.670  50.180  59.940  1.00  0.00           C
ATOM   1377  OE1 GLU A 675      39.050  49.560  59.020  1.00  0.00           O
ATOM   1378  OE2 GLU A 675      39.150  50.480  61.060  1.00  0.00           O
ATOM   1379  C   GLU A 675      41.640  53.980  61.410  1.00  0.00           C
ATOM   1380  O   GLU A 675      41.220  54.280  62.530  1.00  0.00           O
ATOM   1381  N   LYS A 676      42.810  54.540  61.010  1.00  0.00           N
ATOM   1382  HN  LYS A 676      43.110  54.300  60.090  1.00  0.00           H
ATOM   1383  CA  LYS A 676      43.500  55.630  61.740  1.00  0.00           C
ATOM   1384  HA  LYS A 676      43.640  55.380  62.790  1.00  0.00           H
ATOM   1385  CB  LYS A 676      44.920  55.930  61.100  1.00  0.00           C
ATOM   1386  HB1 LYS A 676      44.780  56.180  60.020  1.00  0.00           H
ATOM   1387  HB2 LYS A 676      45.580  55.060  61.270  1.00  0.00           H
ATOM   1388  CG  LYS A 676      45.560  57.120  61.920  1.00  0.00           C
ATOM   1389  HG1 LYS A 676      45.320  57.090  63.010  1.00  0.00           H
ATOM   1390  HG2 LYS A 676      45.010  58.040  61.610  1.00  0.00           H
ATOM   1391  CD  LYS A 676      47.140  57.030  61.810  1.00  0.00           C
ATOM   1392  HD1 LYS A 676      47.550  56.280  62.510  1.00  0.00           H
ATOM   1393  HD2 LYS A 676      47.580  58.010  62.110  1.00  0.00           H
ATOM   1394  CE  LYS A 676      47.670  56.790  60.330  1.00  0.00           C
ATOM   1395  HE1 LYS A 676      47.430  57.670  59.690  1.00  0.00           H
ATOM   1396  HE2 LYS A 676      47.200  55.910  59.850  1.00  0.00           H
ATOM   1397  NZ  LYS A 676      49.170  56.520  60.220  1.00  0.00           N
ATOM   1398  HZ1 LYS A 676      49.330  56.090  59.280  1.00  0.00           H
ATOM   1399  HZ2 LYS A 676      49.380  55.900  61.020  1.00  0.00           H
ATOM   1400  HZ3 LYS A 676      49.770  57.330  60.430  1.00  0.00           H
ATOM   1401  C   LYS A 676      42.670  56.890  61.890  1.00  0.00           C
ATOM   1402  O   LYS A 676      42.530  57.520  62.930  1.00  0.00           O
ATOM   1403  N   ILE A 677      41.990  57.380  60.730  1.00  0.00           N
ATOM   1404  HN  ILE A 677      42.200  56.990  59.840  1.00  0.00           H
ATOM   1405  CA  ILE A 677      41.090  58.550  60.890  1.00  0.00           C
ATOM   1406  HA  ILE A 677      41.670  59.380  61.290  1.00  0.00           H
ATOM   1407  CB  ILE A 677      40.580  58.950  59.490  1.00  0.00           C
ATOM   1408  HB  ILE A 677      40.430  58.050  58.870  1.00  0.00           H
ATOM   1409  CG2 ILE A 677      39.360  59.880  59.630  1.00  0.00           C
ATOM   1410 HG21 ILE A 677      39.160  60.450  58.690  1.00  0.00           H
ATOM   1411 HG22 ILE A 677      39.650  60.590  60.430  1.00  0.00           H
ATOM   1412 HG23 ILE A 677      38.470  59.310  59.960  1.00  0.00           H
ATOM   1413  CG1 ILE A 677      41.710  59.690  58.710  1.00  0.00           C
ATOM   1414 HG11 ILE A 677      41.340  59.800  57.660  1.00  0.00           H
ATOM   1415 HG12 ILE A 677      42.560  59.000  58.620  1.00  0.00           H
ATOM   1416  CD  ILE A 677      42.310  60.890  59.330  1.00  0.00           C
ATOM   1417  HD1 ILE A 677      42.900  60.750  60.250  1.00  0.00           H
ATOM   1418  HD2 ILE A 677      41.460  61.580  59.510  1.00  0.00           H
ATOM   1419  HD3 ILE A 677      42.960  61.420  58.600  1.00  0.00           H
ATOM   1420  C   ILE A 677      39.890  58.340  61.840  1.00  0.00           C
ATOM   1421  O   ILE A 677      39.560  59.100  62.720  1.00  0.00           O
ATOM   1422  N   LEU A 678      39.200  57.190  61.660  1.00  0.00           N
ATOM   1423  HN  LEU A 678      39.380  56.470  60.980  1.00  0.00           H
ATOM   1424  CA  LEU A 678      38.040  56.820  62.410  1.00  0.00           C
ATOM   1425  HA  LEU A 678      37.300  57.600  62.280  1.00  0.00           H
ATOM   1426  CB  LEU A 678      37.480  55.500  61.900  1.00  0.00           C
ATOM   1427  HB1 LEU A 678      38.260  54.710  62.020  1.00  0.00           H
ATOM   1428  HB2 LEU A 678      37.310  55.440  60.810  1.00  0.00           H
ATOM   1429  CG  LEU A 678      36.140  54.990  62.580  1.00  0.00           C
ATOM   1430  HG  LEU A 678      36.380  54.930  63.660  1.00  0.00           H
ATOM   1431  CD1 LEU A 678      34.900  55.920  62.490  1.00  0.00           C
ATOM   1432 HD11 LEU A 678      34.620  55.890  61.410  1.00  0.00           H
ATOM   1433 HD12 LEU A 678      35.220  56.960  62.730  1.00  0.00           H
ATOM   1434 HD13 LEU A 678      34.050  55.570  63.110  1.00  0.00           H
ATOM   1435  CD2 LEU A 678      35.670  53.610  61.970  1.00  0.00           C
ATOM   1436 HD21 LEU A 678      36.200  52.790  62.480  1.00  0.00           H
ATOM   1437 HD22 LEU A 678      35.920  53.360  60.910  1.00  0.00           H
ATOM   1438 HD23 LEU A 678      34.610  53.370  62.220  1.00  0.00           H
ATOM   1439  C   LEU A 678      38.370  56.630  63.930  1.00  0.00           C
ATOM   1440  O   LEU A 678      37.610  57.170  64.780  1.00  0.00           O
ATOM   1441  N   TYR A 679      39.510  55.990  64.280  1.00  0.00           N
ATOM   1442  HN  TYR A 679      40.160  55.760  63.570  1.00  0.00           H
ATOM   1443  CA  TYR A 679      40.010  55.740  65.570  1.00  0.00           C
ATOM   1444  HA  TYR A 679      39.220  55.330  66.160  1.00  0.00           H
ATOM   1445  CB  TYR A 679      41.070  54.540  65.650  1.00  0.00           C
ATOM   1446  HB1 TYR A 679      41.890  54.790  64.960  1.00  0.00           H
ATOM   1447  HB2 TYR A 679      40.440  53.690  65.260  1.00  0.00           H
ATOM   1448  CG  TYR A 679      41.710  54.310  66.980  1.00  0.00           C
ATOM   1449  CD1 TYR A 679      41.080  53.600  67.970  1.00  0.00           C
ATOM   1450  HD1 TYR A 679      40.130  53.110  67.780  1.00  0.00           H
ATOM   1451  CE1 TYR A 679      41.560  53.540  69.290  1.00  0.00           C
ATOM   1452  HE1 TYR A 679      40.990  52.940  69.980  1.00  0.00           H
ATOM   1453  CZ  TYR A 679      42.770  54.200  69.640  1.00  0.00           C
ATOM   1454  OH  TYR A 679      43.230  54.090  70.890  1.00  0.00           O
ATOM   1455  HH  TYR A 679      44.140  54.420  70.900  1.00  0.00           H
ATOM   1456  CD2 TYR A 679      42.910  54.920  67.320  1.00  0.00           C
ATOM   1457  HD2 TYR A 679      43.560  55.520  66.690  1.00  0.00           H
ATOM   1458  CE2 TYR A 679      43.450  54.870  68.650  1.00  0.00           C
ATOM   1459  HE2 TYR A 679      44.370  55.380  68.890  1.00  0.00           H
ATOM   1460  C   TYR A 679      40.400  57.050  66.320  1.00  0.00           C
ATOM   1461  O   TYR A 679      40.070  57.310  67.480  1.00  0.00           O
ATOM   1462  N   LYS A 680      40.980  58.020  65.670  1.00  0.00           N
ATOM   1463  HN  LYS A 680      41.040  58.030  64.670  1.00  0.00           H
ATOM   1464  CA  LYS A 680      41.410  59.170  66.320  1.00  0.00           C
ATOM   1465  HA  LYS A 680      41.580  58.930  67.360  1.00  0.00           H
ATOM   1466  CB  LYS A 680      42.700  59.640  65.550  1.00  0.00           C
ATOM   1467  HB1 LYS A 680      42.740  60.720  65.800  1.00  0.00           H
ATOM   1468  HB2 LYS A 680      42.670  59.530  64.440  1.00  0.00           H
ATOM   1469  CG  LYS A 680      43.940  58.850  65.920  1.00  0.00           C
ATOM   1470  HG1 LYS A 680      44.860  59.120  65.350  1.00  0.00           H
ATOM   1471  HG2 LYS A 680      43.830  57.780  65.670  1.00  0.00           H
ATOM   1472  CD  LYS A 680      44.470  58.960  67.440  1.00  0.00           C
ATOM   1473  HD1 LYS A 680      43.700  58.730  68.200  1.00  0.00           H
ATOM   1474  HD2 LYS A 680      44.790  60.020  67.540  1.00  0.00           H
ATOM   1475  CE  LYS A 680      45.650  57.990  67.710  1.00  0.00           C
ATOM   1476  HE1 LYS A 680      46.390  58.060  66.890  1.00  0.00           H
ATOM   1477  HE2 LYS A 680      45.200  56.980  67.680  1.00  0.00           H
ATOM   1478  NZ  LYS A 680      46.330  58.330  68.960  1.00  0.00           N
ATOM   1479  HZ1 LYS A 680      47.170  58.910  68.780  1.00  0.00           H
ATOM   1480  HZ2 LYS A 680      46.620  57.490  69.530  1.00  0.00           H
ATOM   1481  HZ3 LYS A 680      45.580  58.860  69.440  1.00  0.00           H
ATOM   1482  C   LYS A 680      40.210  60.220  66.330  1.00  0.00           C
ATOM   1483  O   LYS A 680      40.210  61.040  67.260  1.00  0.00           O
ATOM   1484  N   PHE A 681      39.180  60.070  65.480  1.00  0.00           N
ATOM   1485  HN  PHE A 681      39.330  59.610  64.600  1.00  0.00           H
ATOM   1486  CA  PHE A 681      37.800  60.470  65.740  1.00  0.00           C
ATOM   1487  HA  PHE A 681      37.830  61.540  65.910  1.00  0.00           H
ATOM   1488  CB  PHE A 681      36.940  60.460  64.410  1.00  0.00           C
ATOM   1489  HB1 PHE A 681      37.010  59.550  63.760  1.00  0.00           H
ATOM   1490  HB2 PHE A 681      37.390  61.200  63.700  1.00  0.00           H
ATOM   1491  CG  PHE A 681      35.470  60.640  64.530  1.00  0.00           C
ATOM   1492  CD1 PHE A 681      34.580  59.530  64.580  1.00  0.00           C
ATOM   1493  HD1 PHE A 681      35.010  58.540  64.620  1.00  0.00           H
ATOM   1494  CE1 PHE A 681      33.200  59.700  64.590  1.00  0.00           C
ATOM   1495  HE1 PHE A 681      32.530  58.850  64.730  1.00  0.00           H
ATOM   1496  CZ  PHE A 681      32.620  60.950  64.420  1.00  0.00           C
ATOM   1497  HZ  PHE A 681      31.560  61.090  64.290  1.00  0.00           H
ATOM   1498  CD2 PHE A 681      34.890  61.930  64.440  1.00  0.00           C
ATOM   1499  HD2 PHE A 681      35.540  62.740  64.150  1.00  0.00           H
ATOM   1500  CE2 PHE A 681      33.500  62.090  64.260  1.00  0.00           C
ATOM   1501  HE2 PHE A 681      33.060  63.070  64.130  1.00  0.00           H
ATOM   1502  C   PHE A 681      37.150  59.850  66.950  1.00  0.00           C
ATOM   1503  O   PHE A 681      36.740  60.530  67.890  1.00  0.00           O
ATOM   1504  N   CYS A 682      37.040  58.500  67.010  1.00  0.00           N
ATOM   1505  HN  CYS A 682      37.270  57.960  66.200  1.00  0.00           H
ATOM   1506  CA  CYS A 682      36.290  57.800  68.070  1.00  0.00           C
ATOM   1507  HA  CYS A 682      35.270  58.130  68.150  1.00  0.00           H
ATOM   1508  CB  CYS A 682      36.240  56.270  67.860  1.00  0.00           C
ATOM   1509  HB1 CYS A 682      35.790  55.660  68.680  1.00  0.00           H
ATOM   1510  HB2 CYS A 682      37.290  55.910  67.830  1.00  0.00           H
ATOM   1511  SG  CYS A 682      35.160  55.950  66.360  1.00  0.00           S
ATOM   1512  HG1 CYS A 682      35.960  56.310  65.360  1.00  0.00           H
ATOM   1513  C   CYS A 682      36.850  57.970  69.500  1.00  0.00           C
ATOM   1514  O   CYS A 682      36.030  58.270  70.380  1.00  0.00           O
ATOM   1515  N   ARG A 683      38.220  58.000  69.590  1.00  0.00           N
ATOM   1516  HN  ARG A 683      38.770  57.520  68.920  1.00  0.00           H
ATOM   1517  CA  ARG A 683      38.900  58.360  70.810  1.00  0.00           C
ATOM   1518  HA  ARG A 683      38.660  57.670  71.600  1.00  0.00           H
ATOM   1519  CB  ARG A 683      40.420  58.190  70.640  1.00  0.00           C
ATOM   1520  HB1 ARG A 683      40.880  58.790  71.450  1.00  0.00           H
ATOM   1521  HB2 ARG A 683      40.640  58.610  69.640  1.00  0.00           H
ATOM   1522  CG  ARG A 683      40.930  56.730  70.790  1.00  0.00           C
ATOM   1523  HG1 ARG A 683      42.010  56.820  70.560  1.00  0.00           H
ATOM   1524  HG2 ARG A 683      40.440  56.230  69.920  1.00  0.00           H
ATOM   1525  CD  ARG A 683      40.620  55.860  71.990  1.00  0.00           C
ATOM   1526  HD1 ARG A 683      41.140  54.890  71.950  1.00  0.00           H
ATOM   1527  HD2 ARG A 683      39.520  55.780  72.100  1.00  0.00           H
ATOM   1528  NE  ARG A 683      41.260  56.510  73.130  1.00  0.00           N
ATOM   1529  HE  ARG A 683      42.230  56.760  73.080  1.00  0.00           H
ATOM   1530  CZ  ARG A 683      40.570  57.120  74.100  1.00  0.00           C
ATOM   1531  NH1 ARG A 683      41.180  57.750  75.080  1.00  0.00           N
ATOM   1532 HH11 ARG A 683      40.700  58.220  75.830  1.00  0.00           H
ATOM   1533 HH12 ARG A 683      42.170  57.700  74.940  1.00  0.00           H
ATOM   1534  NH2 ARG A 683      39.260  57.070  74.210  1.00  0.00           N
ATOM   1535 HH21 ARG A 683      39.000  56.170  73.870  1.00  0.00           H
ATOM   1536 HH22 ARG A 683      38.770  57.360  75.030  1.00  0.00           H
ATOM   1537  C   ARG A 683      38.620  59.730  71.400  1.00  0.00           C
ATOM   1538  O   ARG A 683      38.330  59.890  72.620  1.00  0.00           O
ATOM   1539  N   ASP A 684      38.520  60.840  70.630  1.00  0.00           N
ATOM   1540  HN  ASP A 684      38.680  60.800  69.650  1.00  0.00           H
ATOM   1541  CA  ASP A 684      38.180  62.160  71.170  1.00  0.00           C
ATOM   1542  HA  ASP A 684      38.690  62.350  72.100  1.00  0.00           H
ATOM   1543  CB  ASP A 684      38.780  63.190  70.200  1.00  0.00           C
ATOM   1544  HB1 ASP A 684      38.460  64.230  70.350  1.00  0.00           H
ATOM   1545  HB2 ASP A 684      38.400  62.810  69.230  1.00  0.00           H
ATOM   1546  CG  ASP A 684      40.280  63.320  69.980  1.00  0.00           C
ATOM   1547  OD1 ASP A 684      41.110  62.830  70.770  1.00  0.00           O
ATOM   1548  OD2 ASP A 684      40.570  64.070  69.040  1.00  0.00           O
ATOM   1549  C   ASP A 684      36.680  62.310  71.370  1.00  0.00           C
ATOM   1550  O   ASP A 684      36.300  62.950  72.350  1.00  0.00           O
ATOM   1551  N   TYR A 685      35.890  61.630  70.600  1.00  0.00           N
ATOM   1552  HN  TYR A 685      36.310  61.070  69.890  1.00  0.00           H
ATOM   1553  CA  TYR A 685      34.380  61.740  70.680  1.00  0.00           C
ATOM   1554  HA  TYR A 685      34.100  62.640  71.230  1.00  0.00           H
ATOM   1555  CB  TYR A 685      33.690  62.030  69.300  1.00  0.00           C
ATOM   1556  HB1 TYR A 685      32.590  62.150  69.380  1.00  0.00           H
ATOM   1557  HB2 TYR A 685      33.800  61.100  68.700  1.00  0.00           H
ATOM   1558  CG  TYR A 685      34.230  63.290  68.710  1.00  0.00           C
ATOM   1559  CD1 TYR A 685      35.160  63.270  67.560  1.00  0.00           C
ATOM   1560  HD1 TYR A 685      35.400  62.290  67.170  1.00  0.00           H
ATOM   1561  CE1 TYR A 685      35.630  64.460  67.030  1.00  0.00           C
ATOM   1562  HE1 TYR A 685      36.380  64.470  66.260  1.00  0.00           H
ATOM   1563  CZ  TYR A 685      35.160  65.690  67.490  1.00  0.00           C
ATOM   1564  OH  TYR A 685      35.710  66.860  67.000  1.00  0.00           O
ATOM   1565  HH  TYR A 685      35.290  67.550  67.520  1.00  0.00           H
ATOM   1566  CD2 TYR A 685      33.870  64.560  69.200  1.00  0.00           C
ATOM   1567  HD2 TYR A 685      33.250  64.670  70.080  1.00  0.00           H
ATOM   1568  CE2 TYR A 685      34.300  65.770  68.560  1.00  0.00           C
ATOM   1569  HE2 TYR A 685      34.170  66.740  69.010  1.00  0.00           H
ATOM   1570  C   TYR A 685      33.750  60.660  71.520  1.00  0.00           C
ATOM   1571  O   TYR A 685      32.470  60.630  71.570  1.00  0.00           O
ATOM   1572  N   GLN A 686      34.500  59.790  72.220  1.00  0.00           N
ATOM   1573  HN  GLN A 686      35.490  59.670  72.220  1.00  0.00           H
ATOM   1574  CA  GLN A 686      33.970  58.960  73.370  1.00  0.00           C
ATOM   1575  HA  GLN A 686      34.870  58.600  73.850  1.00  0.00           H
ATOM   1576  CB  GLN A 686      33.160  59.690  74.510  1.00  0.00           C
ATOM   1577  HB1 GLN A 686      32.900  58.940  75.290  1.00  0.00           H
ATOM   1578  HB2 GLN A 686      32.330  60.220  74.010  1.00  0.00           H
ATOM   1579  CG  GLN A 686      34.040  60.750  75.300  1.00  0.00           C
ATOM   1580  HG1 GLN A 686      33.450  60.870  76.240  1.00  0.00           H
ATOM   1581  HG2 GLN A 686      34.060  61.700  74.740  1.00  0.00           H
ATOM   1582  CD  GLN A 686      35.560  60.590  75.570  1.00  0.00           C
ATOM   1583  OE1 GLN A 686      35.910  59.800  76.460  1.00  0.00           O
ATOM   1584  NE2 GLN A 686      36.460  61.420  75.020  1.00  0.00           N
ATOM   1585 HE21 GLN A 686      37.430  61.480  75.250  1.00  0.00           H
ATOM   1586 HE22 GLN A 686      36.160  62.130  74.370  1.00  0.00           H
ATOM   1587  C   GLN A 686      33.270  57.640  72.930  1.00  0.00           C
ATOM   1588  O   GLN A 686      32.270  57.200  73.510  1.00  0.00           O
ATOM   1589  N   LEU A 687      33.680  56.970  71.870  1.00  0.00           N
ATOM   1590  HN  LEU A 687      34.540  57.210  71.420  1.00  0.00           H
ATOM   1591  CA  LEU A 687      32.960  55.990  71.150  1.00  0.00           C
ATOM   1592  HA  LEU A 687      31.910  55.970  71.410  1.00  0.00           H
ATOM   1593  CB  LEU A 687      32.820  56.320  69.660  1.00  0.00           C
ATOM   1594  HB1 LEU A 687      32.160  55.560  69.190  1.00  0.00           H
ATOM   1595  HB2 LEU A 687      33.820  56.330  69.190  1.00  0.00           H
ATOM   1596  CG  LEU A 687      32.350  57.860  69.380  1.00  0.00           C
ATOM   1597  HG  LEU A 687      33.080  58.500  69.910  1.00  0.00           H
ATOM   1598  CD1 LEU A 687      32.360  58.200  67.840  1.00  0.00           C
ATOM   1599 HD11 LEU A 687      33.370  58.090  67.410  1.00  0.00           H
ATOM   1600 HD12 LEU A 687      32.120  59.280  67.730  1.00  0.00           H
ATOM   1601 HD13 LEU A 687      31.660  57.500  67.320  1.00  0.00           H
ATOM   1602  CD2 LEU A 687      30.880  58.020  69.860  1.00  0.00           C
ATOM   1603 HD21 LEU A 687      30.700  57.590  70.880  1.00  0.00           H
ATOM   1604 HD22 LEU A 687      30.170  57.420  69.250  1.00  0.00           H
ATOM   1605 HD23 LEU A 687      30.600  59.080  69.710  1.00  0.00           H
ATOM   1606  C   LEU A 687      33.620  54.630  71.270  1.00  0.00           C
ATOM   1607  O   LEU A 687      34.800  54.570  71.470  1.00  0.00           O
ATOM   1608  N   SER A 688      32.830  53.490  71.150  1.00  0.00           N
ATOM   1609  HN  SER A 688      31.830  53.480  71.080  1.00  0.00           H
ATOM   1610  CA  SER A 688      33.400  52.140  71.080  1.00  0.00           C
ATOM   1611  HA  SER A 688      34.310  52.250  71.650  1.00  0.00           H
ATOM   1612  CB  SER A 688      32.530  51.120  71.800  1.00  0.00           C
ATOM   1613  HB1 SER A 688      31.710  50.620  71.240  1.00  0.00           H
ATOM   1614  HB2 SER A 688      31.970  51.570  72.630  1.00  0.00           H
ATOM   1615  OG  SER A 688      33.430  50.100  72.290  1.00  0.00           O
ATOM   1616  HG1 SER A 688      32.870  49.430  72.700  1.00  0.00           H
ATOM   1617  C   SER A 688      33.800  51.670  69.680  1.00  0.00           C
ATOM   1618  O   SER A 688      33.060  51.090  68.900  1.00  0.00           O
ATOM   1619  N   TYR A 689      35.070  51.920  69.260  1.00  0.00           N
ATOM   1620  HN  TYR A 689      35.690  52.280  69.940  1.00  0.00           H
ATOM   1621  CA  TYR A 689      35.520  51.770  67.830  1.00  0.00           C
ATOM   1622  HA  TYR A 689      34.810  52.400  67.320  1.00  0.00           H
ATOM   1623  CB  TYR A 689      36.970  52.320  67.620  1.00  0.00           C
ATOM   1624  HB1 TYR A 689      37.670  52.340  68.470  1.00  0.00           H
ATOM   1625  HB2 TYR A 689      36.970  53.420  67.490  1.00  0.00           H
ATOM   1626  CG  TYR A 689      37.650  51.640  66.460  1.00  0.00           C
ATOM   1627  CD1 TYR A 689      38.740  50.940  66.800  1.00  0.00           C
ATOM   1628  HD1 TYR A 689      38.980  50.830  67.850  1.00  0.00           H
ATOM   1629  CE1 TYR A 689      39.570  50.360  65.800  1.00  0.00           C
ATOM   1630  HE1 TYR A 689      40.500  49.900  66.080  1.00  0.00           H
ATOM   1631  CZ  TYR A 689      39.230  50.600  64.470  1.00  0.00           C
ATOM   1632  OH  TYR A 689      40.000  49.940  63.430  1.00  0.00           O
ATOM   1633  HH  TYR A 689      39.690  50.220  62.560  1.00  0.00           H
ATOM   1634  CD2 TYR A 689      37.320  51.910  65.120  1.00  0.00           C
ATOM   1635  HD2 TYR A 689      36.490  52.570  64.900  1.00  0.00           H
ATOM   1636  CE2 TYR A 689      38.140  51.390  64.130  1.00  0.00           C
ATOM   1637  HE2 TYR A 689      37.830  51.550  63.100  1.00  0.00           H
ATOM   1638  C   TYR A 689      35.290  50.320  67.240  1.00  0.00           C
ATOM   1639  O   TYR A 689      34.820  50.190  66.080  1.00  0.00           O
ATOM   1640  N   LEU A 690      35.610  49.150  67.960  1.00  0.00           N
ATOM   1641  HN  LEU A 690      35.820  49.190  68.940  1.00  0.00           H
ATOM   1642  CA  LEU A 690      35.380  47.820  67.410  1.00  0.00           C
ATOM   1643  HA  LEU A 690      35.730  47.910  66.390  1.00  0.00           H
ATOM   1644  CB  LEU A 690      36.170  46.700  68.210  1.00  0.00           C
ATOM   1645  HB1 LEU A 690      35.880  45.720  67.790  1.00  0.00           H
ATOM   1646  HB2 LEU A 690      35.790  46.750  69.250  1.00  0.00           H
ATOM   1647  CG  LEU A 690      37.730  46.810  68.100  1.00  0.00           C
ATOM   1648  HG  LEU A 690      38.000  47.890  68.120  1.00  0.00           H
ATOM   1649  CD1 LEU A 690      38.400  46.090  69.230  1.00  0.00           C
ATOM   1650 HD11 LEU A 690      38.080  45.030  69.300  1.00  0.00           H
ATOM   1651 HD12 LEU A 690      38.070  46.690  70.100  1.00  0.00           H
ATOM   1652 HD13 LEU A 690      39.510  46.140  69.320  1.00  0.00           H
ATOM   1653  CD2 LEU A 690      38.210  46.190  66.830  1.00  0.00           C
ATOM   1654 HD21 LEU A 690      37.730  46.720  65.970  1.00  0.00           H
ATOM   1655 HD22 LEU A 690      37.950  45.110  66.760  1.00  0.00           H
ATOM   1656 HD23 LEU A 690      39.300  46.260  66.640  1.00  0.00           H
ATOM   1657  C   LEU A 690      33.840  47.500  67.140  1.00  0.00           C
ATOM   1658  O   LEU A 690      33.500  47.160  66.020  1.00  0.00           O
ATOM   1659  N   SER A 691      33.020  47.840  68.100  1.00  0.00           N
ATOM   1660  HN  SER A 691      33.280  48.270  68.960  1.00  0.00           H
ATOM   1661  CA  SER A 691      31.580  47.910  67.940  1.00  0.00           C
ATOM   1662  HA  SER A 691      31.170  46.930  67.720  1.00  0.00           H
ATOM   1663  CB  SER A 691      30.960  48.310  69.360  1.00  0.00           C
ATOM   1664  HB1 SER A 691      29.960  48.700  69.100  1.00  0.00           H
ATOM   1665  HB2 SER A 691      31.520  49.160  69.830  1.00  0.00           H
ATOM   1666  OG  SER A 691      30.930  47.100  70.130  1.00  0.00           O
ATOM   1667  HG1 SER A 691      31.840  46.830  70.280  1.00  0.00           H
ATOM   1668  C   SER A 691      31.090  48.820  66.800  1.00  0.00           C
ATOM   1669  O   SER A 691      30.200  48.510  65.990  1.00  0.00           O
ATOM   1670  N   LEU A 692      31.530  50.020  66.730  1.00  0.00           N
ATOM   1671  HN  LEU A 692      32.320  50.330  67.260  1.00  0.00           H
ATOM   1672  CA  LEU A 692      31.050  51.020  65.880  1.00  0.00           C
ATOM   1673  HA  LEU A 692      29.970  51.060  65.830  1.00  0.00           H
ATOM   1674  CB  LEU A 692      31.490  52.420  66.410  1.00  0.00           C
ATOM   1675  HB1 LEU A 692      32.600  52.360  66.450  1.00  0.00           H
ATOM   1676  HB2 LEU A 692      31.120  52.670  67.430  1.00  0.00           H
ATOM   1677  CG  LEU A 692      31.250  53.600  65.410  1.00  0.00           C
ATOM   1678  HG  LEU A 692      31.900  53.390  64.540  1.00  0.00           H
ATOM   1679  CD1 LEU A 692      29.820  53.710  64.880  1.00  0.00           C
ATOM   1680 HD11 LEU A 692      29.600  54.640  64.320  1.00  0.00           H
ATOM   1681 HD12 LEU A 692      29.050  53.690  65.670  1.00  0.00           H
ATOM   1682 HD13 LEU A 692      29.640  52.840  64.210  1.00  0.00           H
ATOM   1683  CD2 LEU A 692      31.650  54.920  66.030  1.00  0.00           C
ATOM   1684 HD21 LEU A 692      30.960  54.980  66.890  1.00  0.00           H
ATOM   1685 HD22 LEU A 692      31.360  55.680  65.270  1.00  0.00           H
ATOM   1686 HD23 LEU A 692      32.660  55.130  66.460  1.00  0.00           H
ATOM   1687  C   LEU A 692      31.600  50.810  64.500  1.00  0.00           C
ATOM   1688  O   LEU A 692      30.970  51.010  63.430  1.00  0.00           O
ATOM   1689  N   ARG A 693      32.800  50.270  64.320  1.00  0.00           N
ATOM   1690  HN  ARG A 693      33.400  50.090  65.100  1.00  0.00           H
ATOM   1691  CA  ARG A 693      33.310  49.720  63.070  1.00  0.00           C
ATOM   1692  HA  ARG A 693      33.270  50.430  62.260  1.00  0.00           H
ATOM   1693  CB  ARG A 693      34.790  49.210  63.300  1.00  0.00           C
ATOM   1694  HB1 ARG A 693      34.850  48.460  64.110  1.00  0.00           H
ATOM   1695  HB2 ARG A 693      35.400  50.070  63.670  1.00  0.00           H
ATOM   1696  CG  ARG A 693      35.400  48.680  62.000  1.00  0.00           C
ATOM   1697  HG1 ARG A 693      35.240  49.340  61.120  1.00  0.00           H
ATOM   1698  HG2 ARG A 693      34.840  47.760  61.750  1.00  0.00           H
ATOM   1699  CD  ARG A 693      36.820  48.280  62.240  1.00  0.00           C
ATOM   1700  HD1 ARG A 693      36.860  47.420  62.940  1.00  0.00           H
ATOM   1701  HD2 ARG A 693      37.370  49.120  62.710  1.00  0.00           H
ATOM   1702  NE  ARG A 693      37.440  47.990  60.940  1.00  0.00           N
ATOM   1703  HE  ARG A 693      37.860  48.770  60.470  1.00  0.00           H
ATOM   1704  CZ  ARG A 693      37.390  46.910  60.160  1.00  0.00           C
ATOM   1705  NH1 ARG A 693      36.780  45.800  60.540  1.00  0.00           N
ATOM   1706 HH11 ARG A 693      36.840  45.670  61.540  1.00  0.00           H
ATOM   1707 HH12 ARG A 693      36.890  44.940  60.060  1.00  0.00           H
ATOM   1708  NH2 ARG A 693      37.890  47.100  58.920  1.00  0.00           N
ATOM   1709 HH21 ARG A 693      38.250  48.030  58.800  1.00  0.00           H
ATOM   1710 HH22 ARG A 693      37.570  46.530  58.170  1.00  0.00           H
ATOM   1711  C   ARG A 693      32.450  48.590  62.550  1.00  0.00           C
ATOM   1712  O   ARG A 693      32.220  48.430  61.330  1.00  0.00           O
ATOM   1713  N   THR A 694      31.920  47.720  63.390  1.00  0.00           N
ATOM   1714  HN  THR A 694      32.100  47.710  64.370  1.00  0.00           H
ATOM   1715  CA  THR A 694      31.040  46.680  62.980  1.00  0.00           C
ATOM   1716  HA  THR A 694      31.580  46.200  62.160  1.00  0.00           H
ATOM   1717  CB  THR A 694      30.810  45.630  64.080  1.00  0.00           C
ATOM   1718  HB  THR A 694      30.130  46.110  64.820  1.00  0.00           H
ATOM   1719  OG1 THR A 694      31.990  45.150  64.710  1.00  0.00           O
ATOM   1720  HG1 THR A 694      32.350  45.880  65.180  1.00  0.00           H
ATOM   1721  CG2 THR A 694      30.080  44.460  63.440  1.00  0.00           C
ATOM   1722 HG21 THR A 694      30.770  44.120  62.640  1.00  0.00           H
ATOM   1723 HG22 THR A 694      29.100  44.790  63.020  1.00  0.00           H
ATOM   1724 HG23 THR A 694      29.980  43.600  64.130  1.00  0.00           H
ATOM   1725  C   THR A 694      29.830  47.210  62.300  1.00  0.00           C
ATOM   1726  O   THR A 694      29.440  46.690  61.230  1.00  0.00           O
ATOM   1727  N   SER A 695      29.140  48.250  62.800  1.00  0.00           N
ATOM   1728  HN  SER A 695      29.510  48.700  63.610  1.00  0.00           H
ATOM   1729  CA  SER A 695      28.000  48.880  62.200  1.00  0.00           C
ATOM   1730  HA  SER A 695      27.250  48.160  61.910  1.00  0.00           H
ATOM   1731  CB  SER A 695      27.380  50.010  63.110  1.00  0.00           C
ATOM   1732  HB1 SER A 695      26.420  50.400  62.690  1.00  0.00           H
ATOM   1733  HB2 SER A 695      28.090  50.830  63.240  1.00  0.00           H
ATOM   1734  OG  SER A 695      27.220  49.550  64.420  1.00  0.00           O
ATOM   1735  HG1 SER A 695      26.690  48.750  64.410  1.00  0.00           H
ATOM   1736  C   SER A 695      28.390  49.630  60.910  1.00  0.00           C
ATOM   1737  O   SER A 695      27.720  49.460  59.930  1.00  0.00           O
ATOM   1738  N   ILE A 696      29.530  50.310  60.860  1.00  0.00           N
ATOM   1739  HN  ILE A 696      30.180  50.280  61.620  1.00  0.00           H
ATOM   1740  CA  ILE A 696      30.060  51.030  59.690  1.00  0.00           C
ATOM   1741  HA  ILE A 696      29.290  51.700  59.360  1.00  0.00           H
ATOM   1742  CB  ILE A 696      31.220  51.940  60.090  1.00  0.00           C
ATOM   1743  HB  ILE A 696      31.930  51.250  60.600  1.00  0.00           H
ATOM   1744  CG2 ILE A 696      31.930  52.470  58.850  1.00  0.00           C
ATOM   1745 HG21 ILE A 696      32.800  53.070  59.190  1.00  0.00           H
ATOM   1746 HG22 ILE A 696      31.200  53.040  58.240  1.00  0.00           H
ATOM   1747 HG23 ILE A 696      32.300  51.640  58.210  1.00  0.00           H
ATOM   1748  CG1 ILE A 696      30.800  53.060  61.120  1.00  0.00           C
ATOM   1749 HG11 ILE A 696      30.250  52.580  61.950  1.00  0.00           H
ATOM   1750 HG12 ILE A 696      30.080  53.640  60.500  1.00  0.00           H
ATOM   1751  CD  ILE A 696      31.920  53.970  61.690  1.00  0.00           C
ATOM   1752  HD1 ILE A 696      32.680  53.450  62.290  1.00  0.00           H
ATOM   1753  HD2 ILE A 696      31.420  54.770  62.270  1.00  0.00           H
ATOM   1754  HD3 ILE A 696      32.520  54.400  60.870  1.00  0.00           H
ATOM   1755  C   ILE A 696      30.350  50.040  58.600  1.00  0.00           C
ATOM   1756  O   ILE A 696      30.030  50.350  57.450  1.00  0.00           O
ATOM   1757  N   GLY A 697      30.850  48.810  58.920  1.00  0.00           N
ATOM   1758  HN  GLY A 697      31.140  48.690  59.870  1.00  0.00           H
ATOM   1759  CA  GLY A 697      30.940  47.620  58.070  1.00  0.00           C
ATOM   1760  HA1 GLY A 697      31.260  46.920  58.830  1.00  0.00           H
ATOM   1761  HA2 GLY A 697      31.620  47.790  57.240  1.00  0.00           H
ATOM   1762  C   GLY A 697      29.690  47.100  57.440  1.00  0.00           C
ATOM   1763  O   GLY A 697      29.570  46.970  56.210  1.00  0.00           O
ATOM   1764  N   LEU A 698      28.670  46.710  58.220  1.00  0.00           N
ATOM   1765  HN  LEU A 698      28.750  46.780  59.220  1.00  0.00           H
ATOM   1766  CA  LEU A 698      27.440  46.120  57.680  1.00  0.00           C
ATOM   1767  HA  LEU A 698      27.620  45.320  56.980  1.00  0.00           H
ATOM   1768  CB  LEU A 698      26.710  45.610  59.010  1.00  0.00           C
ATOM   1769  HB1 LEU A 698      25.620  45.480  58.800  1.00  0.00           H
ATOM   1770  HB2 LEU A 698      26.830  46.470  59.700  1.00  0.00           H
ATOM   1771  CG  LEU A 698      27.100  44.420  59.800  1.00  0.00           C
ATOM   1772  HG  LEU A 698      28.130  44.600  60.180  1.00  0.00           H
ATOM   1773  CD1 LEU A 698      26.180  44.210  60.970  1.00  0.00           C
ATOM   1774 HD11 LEU A 698      26.110  45.120  61.590  1.00  0.00           H
ATOM   1775 HD12 LEU A 698      26.590  43.370  61.580  1.00  0.00           H
ATOM   1776 HD13 LEU A 698      25.150  43.870  60.710  1.00  0.00           H
ATOM   1777  CD2 LEU A 698      27.020  43.180  58.860  1.00  0.00           C
ATOM   1778 HD21 LEU A 698      27.790  43.220  58.050  1.00  0.00           H
ATOM   1779 HD22 LEU A 698      26.010  43.000  58.450  1.00  0.00           H
ATOM   1780 HD23 LEU A 698      27.190  42.350  59.570  1.00  0.00           H
ATOM   1781  C   LEU A 698      26.570  47.080  56.900  1.00  0.00           C
ATOM   1782  O   LEU A 698      25.970  46.660  55.880  1.00  0.00           O
ATOM   1783  N   TRP A 699      26.620  48.390  57.240  1.00  0.00           N
ATOM   1784  HN  TRP A 699      27.020  48.630  58.130  1.00  0.00           H
ATOM   1785  CA  TRP A 699      26.190  49.470  56.340  1.00  0.00           C
ATOM   1786  HA  TRP A 699      25.200  49.200  56.000  1.00  0.00           H
ATOM   1787  CB  TRP A 699      26.250  50.780  57.070  1.00  0.00           C
ATOM   1788  HB1 TRP A 699      26.330  51.680  56.420  1.00  0.00           H
ATOM   1789  HB2 TRP A 699      27.160  50.860  57.700  1.00  0.00           H
ATOM   1790  CG  TRP A 699      25.020  51.020  57.950  1.00  0.00           C
ATOM   1791  CD1 TRP A 699      24.950  51.070  59.340  1.00  0.00           C
ATOM   1792  HD1 TRP A 699      25.780  50.990  60.020  1.00  0.00           H
ATOM   1793  NE1 TRP A 699      23.690  51.560  59.710  1.00  0.00           N
ATOM   1794  HE1 TRP A 699      23.480  51.890  60.610  1.00  0.00           H
ATOM   1795  CE2 TRP A 699      22.990  51.810  58.640  1.00  0.00           C
ATOM   1796  CD2 TRP A 699      23.760  51.490  57.520  1.00  0.00           C
ATOM   1797  CE3 TRP A 699      23.220  51.830  56.230  1.00  0.00           C
ATOM   1798  HE3 TRP A 699      23.770  51.620  55.330  1.00  0.00           H
ATOM   1799  CZ3 TRP A 699      22.010  52.410  56.100  1.00  0.00           C
ATOM   1800  HZ3 TRP A 699      21.650  52.800  55.160  1.00  0.00           H
ATOM   1801  CZ2 TRP A 699      21.710  52.390  58.510  1.00  0.00           C
ATOM   1802  HZ2 TRP A 699      21.090  52.620  59.370  1.00  0.00           H
ATOM   1803  CH2 TRP A 699      21.200  52.710  57.190  1.00  0.00           C
ATOM   1804  HH2 TRP A 699      20.260  53.230  57.100  1.00  0.00           H
ATOM   1805  C   TRP A 699      26.950  49.600  55.020  1.00  0.00           C
ATOM   1806  O   TRP A 699      26.300  49.780  54.010  1.00  0.00           O
ATOM   1807  N   THR A 700      28.280  49.470  55.020  1.00  0.00           N
ATOM   1808  HN  THR A 700      28.770  49.300  55.870  1.00  0.00           H
ATOM   1809  CA  THR A 700      29.100  49.610  53.830  1.00  0.00           C
ATOM   1810  HA  THR A 700      28.780  50.450  53.240  1.00  0.00           H
ATOM   1811  CB  THR A 700      30.690  49.560  54.070  1.00  0.00           C
ATOM   1812  HB  THR A 700      30.960  48.710  54.740  1.00  0.00           H
ATOM   1813  OG1 THR A 700      31.120  50.700  54.840  1.00  0.00           O
ATOM   1814  HG1 THR A 700      30.760  50.660  55.730  1.00  0.00           H
ATOM   1815  CG2 THR A 700      31.540  49.440  52.750  1.00  0.00           C
ATOM   1816 HG21 THR A 700      31.490  48.350  52.520  1.00  0.00           H
ATOM   1817 HG22 THR A 700      32.530  49.910  52.940  1.00  0.00           H
ATOM   1818 HG23 THR A 700      31.130  49.970  51.860  1.00  0.00           H
ATOM   1819  C   THR A 700      28.760  48.410  52.890  1.00  0.00           C
ATOM   1820  O   THR A 700      28.560  48.540  51.700  1.00  0.00           O
ATOM   1821  N   SER A 701      28.600  47.220  53.560  1.00  0.00           N
ATOM   1822  HN  SER A 701      28.850  47.210  54.530  1.00  0.00           H
ATOM   1823  CA  SER A 701      28.120  45.960  52.830  1.00  0.00           C
ATOM   1824  HA  SER A 701      28.880  45.810  52.080  1.00  0.00           H
ATOM   1825  CB  SER A 701      27.940  44.750  53.820  1.00  0.00           C
ATOM   1826  HB1 SER A 701      27.260  45.170  54.610  1.00  0.00           H
ATOM   1827  HB2 SER A 701      28.950  44.660  54.280  1.00  0.00           H
ATOM   1828  OG  SER A 701      27.410  43.550  53.250  1.00  0.00           O
ATOM   1829  HG1 SER A 701      28.170  43.240  52.740  1.00  0.00           H
ATOM   1830  C   SER A 701      26.870  46.160  52.020  1.00  0.00           C
ATOM   1831  O   SER A 701      26.830  45.940  50.840  1.00  0.00           O
ATOM   1832  N   PHE A 702      25.830  46.600  52.810  1.00  0.00           N
ATOM   1833  HN  PHE A 702      25.790  46.840  53.770  1.00  0.00           H
ATOM   1834  CA  PHE A 702      24.550  46.950  52.310  1.00  0.00           C
ATOM   1835  HA  PHE A 702      24.110  46.060  51.890  1.00  0.00           H
ATOM   1836  CB  PHE A 702      23.650  47.380  53.470  1.00  0.00           C
ATOM   1837  HB1 PHE A 702      23.930  48.420  53.740  1.00  0.00           H
ATOM   1838  HB2 PHE A 702      23.620  46.700  54.350  1.00  0.00           H
ATOM   1839  CG  PHE A 702      22.160  47.500  53.160  1.00  0.00           C
ATOM   1840  CD1 PHE A 702      21.220  46.470  53.560  1.00  0.00           C
ATOM   1841  HD1 PHE A 702      21.480  45.620  54.180  1.00  0.00           H
ATOM   1842  CE1 PHE A 702      19.890  46.490  53.190  1.00  0.00           C
ATOM   1843  HE1 PHE A 702      19.200  45.720  53.500  1.00  0.00           H
ATOM   1844  CZ  PHE A 702      19.370  47.660  52.600  1.00  0.00           C
ATOM   1845  HZ  PHE A 702      18.330  47.870  52.410  1.00  0.00           H
ATOM   1846  CD2 PHE A 702      21.570  48.720  52.600  1.00  0.00           C
ATOM   1847  HD2 PHE A 702      22.200  49.580  52.470  1.00  0.00           H
ATOM   1848  CE2 PHE A 702      20.210  48.780  52.330  1.00  0.00           C
ATOM   1849  HE2 PHE A 702      19.800  49.700  51.960  1.00  0.00           H
ATOM   1850  C   PHE A 702      24.550  48.010  51.210  1.00  0.00           C
ATOM   1851  O   PHE A 702      23.960  47.840  50.100  1.00  0.00           O
ATOM   1852  N   LEU A 703      25.340  49.100  51.450  1.00  0.00           N
ATOM   1853  HN  LEU A 703      25.850  49.220  52.300  1.00  0.00           H
ATOM   1854  CA  LEU A 703      25.600  50.150  50.490  1.00  0.00           C
ATOM   1855  HA  LEU A 703      24.630  50.490  50.160  1.00  0.00           H
ATOM   1856  CB  LEU A 703      26.270  51.380  51.200  1.00  0.00           C
ATOM   1857  HB1 LEU A 703      26.660  52.150  50.490  1.00  0.00           H
ATOM   1858  HB2 LEU A 703      27.120  50.930  51.750  1.00  0.00           H
ATOM   1859  CG  LEU A 703      25.460  52.160  52.250  1.00  0.00           C
ATOM   1860  HG  LEU A 703      24.980  51.470  52.980  1.00  0.00           H
ATOM   1861  CD1 LEU A 703      26.360  53.230  52.880  1.00  0.00           C
ATOM   1862 HD11 LEU A 703      27.210  52.730  53.380  1.00  0.00           H
ATOM   1863 HD12 LEU A 703      25.830  53.730  53.720  1.00  0.00           H
ATOM   1864 HD13 LEU A 703      26.710  53.950  52.120  1.00  0.00           H
ATOM   1865  CD2 LEU A 703      24.260  52.900  51.650  1.00  0.00           C
ATOM   1866 HD21 LEU A 703      23.450  52.290  51.190  1.00  0.00           H
ATOM   1867 HD22 LEU A 703      24.520  53.620  50.850  1.00  0.00           H
ATOM   1868 HD23 LEU A 703      23.820  53.480  52.500  1.00  0.00           H
ATOM   1869  C   LEU A 703      26.290  49.730  49.220  1.00  0.00           C
ATOM   1870  O   LEU A 703      25.890  50.120  48.160  1.00  0.00           O
ATOM   1871  N   CYS A 704      27.290  48.770  49.300  1.00  0.00           N
ATOM   1872  HN  CYS A 704      27.750  48.590  50.170  1.00  0.00           H
ATOM   1873  CA  CYS A 704      27.770  48.150  48.050  1.00  0.00           C
ATOM   1874  HA  CYS A 704      28.090  48.970  47.420  1.00  0.00           H
ATOM   1875  CB  CYS A 704      29.160  47.410  48.300  1.00  0.00           C
ATOM   1876  HB1 CYS A 704      29.380  46.880  47.340  1.00  0.00           H
ATOM   1877  HB2 CYS A 704      28.940  46.670  49.110  1.00  0.00           H
ATOM   1878  SG  CYS A 704      30.510  48.460  48.950  1.00  0.00           S
ATOM   1879  HG1 CYS A 704      30.330  49.450  48.090  1.00  0.00           H
ATOM   1880  C   CYS A 704      26.710  47.370  47.320  1.00  0.00           C
ATOM   1881  O   CYS A 704      26.660  47.400  46.090  1.00  0.00           O
ATOM   1882  N   ILE A 705      25.940  46.530  47.940  1.00  0.00           N
ATOM   1883  HN  ILE A 705      25.990  46.490  48.940  1.00  0.00           H
ATOM   1884  CA  ILE A 705      24.890  45.660  47.320  1.00  0.00           C
ATOM   1885  HA  ILE A 705      25.320  45.070  46.530  1.00  0.00           H
ATOM   1886  CB  ILE A 705      24.320  44.660  48.350  1.00  0.00           C
ATOM   1887  HB  ILE A 705      24.020  45.330  49.190  1.00  0.00           H
ATOM   1888  CG2 ILE A 705      23.140  43.860  47.920  1.00  0.00           C
ATOM   1889 HG21 ILE A 705      22.840  42.960  48.490  1.00  0.00           H
ATOM   1890 HG22 ILE A 705      23.390  43.470  46.910  1.00  0.00           H
ATOM   1891 HG23 ILE A 705      22.200  44.410  47.690  1.00  0.00           H
ATOM   1892  CG1 ILE A 705      25.410  43.680  48.930  1.00  0.00           C
ATOM   1893 HG11 ILE A 705      26.330  44.280  49.090  1.00  0.00           H
ATOM   1894 HG12 ILE A 705      25.740  43.050  48.080  1.00  0.00           H
ATOM   1895  CD  ILE A 705      24.990  43.090  50.250  1.00  0.00           C
ATOM   1896  HD1 ILE A 705      24.000  42.580  50.210  1.00  0.00           H
ATOM   1897  HD2 ILE A 705      24.940  43.910  51.000  1.00  0.00           H
ATOM   1898  HD3 ILE A 705      25.650  42.250  50.550  1.00  0.00           H
ATOM   1899  C   ILE A 705      23.790  46.440  46.650  1.00  0.00           C
ATOM   1900  O   ILE A 705      23.340  46.080  45.570  1.00  0.00           O
ATOM   1901  N   VAL A 706      23.250  47.530  47.310  1.00  0.00           N
ATOM   1902  HN  VAL A 706      23.640  47.840  48.170  1.00  0.00           H
ATOM   1903  CA  VAL A 706      22.390  48.560  46.760  1.00  0.00           C
ATOM   1904  HA  VAL A 706      21.480  48.080  46.440  1.00  0.00           H
ATOM   1905  CB  VAL A 706      22.000  49.540  47.960  1.00  0.00           C
ATOM   1906  HB  VAL A 706      22.810  49.470  48.720  1.00  0.00           H
ATOM   1907  CG1 VAL A 706      21.730  50.950  47.530  1.00  0.00           C
ATOM   1908 HG11 VAL A 706      21.140  51.530  48.270  1.00  0.00           H
ATOM   1909 HG12 VAL A 706      21.350  51.060  46.500  1.00  0.00           H
ATOM   1910 HG13 VAL A 706      22.670  51.520  47.330  1.00  0.00           H
ATOM   1911  CG2 VAL A 706      20.730  49.070  48.780  1.00  0.00           C
ATOM   1912 HG21 VAL A 706      20.680  49.630  49.730  1.00  0.00           H
ATOM   1913 HG22 VAL A 706      21.050  48.040  49.000  1.00  0.00           H
ATOM   1914 HG23 VAL A 706      19.790  49.010  48.200  1.00  0.00           H
ATOM   1915  C   VAL A 706      22.980  49.410  45.690  1.00  0.00           C
ATOM   1916  O   VAL A 706      22.340  49.760  44.670  1.00  0.00           O
ATOM   1917  N   LEU A 707      24.310  49.750  45.690  1.00  0.00           N
ATOM   1918  HN  LEU A 707      24.940  49.590  46.450  1.00  0.00           H
ATOM   1919  CA  LEU A 707      25.060  50.290  44.600  1.00  0.00           C
ATOM   1920  HA  LEU A 707      24.540  51.200  44.320  1.00  0.00           H
ATOM   1921  CB  LEU A 707      26.530  50.630  45.070  1.00  0.00           C
ATOM   1922  HB1 LEU A 707      27.040  49.680  45.300  1.00  0.00           H
ATOM   1923  HB2 LEU A 707      26.420  51.230  46.000  1.00  0.00           H
ATOM   1924  CG  LEU A 707      27.470  51.460  44.070  1.00  0.00           C
ATOM   1925  HG  LEU A 707      27.760  50.780  43.240  1.00  0.00           H
ATOM   1926  CD1 LEU A 707      26.740  52.700  43.430  1.00  0.00           C
ATOM   1927 HD11 LEU A 707      26.380  53.400  44.220  1.00  0.00           H
ATOM   1928 HD12 LEU A 707      25.950  52.300  42.780  1.00  0.00           H
ATOM   1929 HD13 LEU A 707      27.430  53.290  42.810  1.00  0.00           H
ATOM   1930  CD2 LEU A 707      28.720  51.920  44.740  1.00  0.00           C
ATOM   1931 HD21 LEU A 707      28.980  51.400  45.680  1.00  0.00           H
ATOM   1932 HD22 LEU A 707      28.640  52.990  45.060  1.00  0.00           H
ATOM   1933 HD23 LEU A 707      29.650  51.760  44.150  1.00  0.00           H
ATOM   1934  C   LEU A 707      25.020  49.440  43.370  1.00  0.00           C
ATOM   1935  O   LEU A 707      24.720  49.910  42.270  1.00  0.00           O
ATOM   1936  N   VAL A 708      25.360  48.180  43.480  1.00  0.00           N
ATOM   1937  HN  VAL A 708      25.660  47.810  44.360  1.00  0.00           H
ATOM   1938  CA  VAL A 708      25.290  47.380  42.240  1.00  0.00           C
ATOM   1939  HA  VAL A 708      25.960  47.790  41.490  1.00  0.00           H
ATOM   1940  CB  VAL A 708      26.010  46.000  42.530  1.00  0.00           C
ATOM   1941  HB  VAL A 708      25.590  45.600  43.480  1.00  0.00           H
ATOM   1942  CG1 VAL A 708      25.740  44.920  41.450  1.00  0.00           C
ATOM   1943 HG11 VAL A 708      26.250  45.280  40.540  1.00  0.00           H
ATOM   1944 HG12 VAL A 708      24.650  44.870  41.250  1.00  0.00           H
ATOM   1945 HG13 VAL A 708      26.180  43.940  41.720  1.00  0.00           H
ATOM   1946  CG2 VAL A 708      27.530  46.360  42.730  1.00  0.00           C
ATOM   1947 HG21 VAL A 708      28.060  45.400  42.930  1.00  0.00           H
ATOM   1948 HG22 VAL A 708      27.610  47.100  43.560  1.00  0.00           H
ATOM   1949 HG23 VAL A 708      27.980  46.830  41.840  1.00  0.00           H
ATOM   1950  C   VAL A 708      23.870  47.250  41.670  1.00  0.00           C
ATOM   1951  O   VAL A 708      23.730  47.180  40.470  1.00  0.00           O
ATOM   1952  N   ALA A 709      22.930  47.050  42.540  1.00  0.00           N
ATOM   1953  HN  ALA A 709      23.130  46.810  43.490  1.00  0.00           H
ATOM   1954  CA  ALA A 709      21.480  47.030  42.190  1.00  0.00           C
ATOM   1955  HA  ALA A 709      21.310  46.210  41.500  1.00  0.00           H
ATOM   1956  CB  ALA A 709      20.620  46.830  43.470  1.00  0.00           C
ATOM   1957  HB1 ALA A 709      20.930  45.880  43.980  1.00  0.00           H
ATOM   1958  HB2 ALA A 709      19.540  46.700  43.290  1.00  0.00           H
ATOM   1959  HB3 ALA A 709      20.710  47.680  44.180  1.00  0.00           H
ATOM   1960  C   ALA A 709      20.980  48.300  41.530  1.00  0.00           C
ATOM   1961  O   ALA A 709      20.220  48.320  40.560  1.00  0.00           O
ATOM   1962  N   THR A 710      21.460  49.460  42.050  1.00  0.00           N
ATOM   1963  HN  THR A 710      21.990  49.520  42.890  1.00  0.00           H
ATOM   1964  CA  THR A 710      21.260  50.860  41.430  1.00  0.00           C
ATOM   1965  HA  THR A 710      20.200  51.070  41.450  1.00  0.00           H
ATOM   1966  CB  THR A 710      21.950  51.910  42.250  1.00  0.00           C
ATOM   1967  HB  THR A 710      23.050  51.700  42.280  1.00  0.00           H
ATOM   1968  OG1 THR A 710      21.340  51.950  43.540  1.00  0.00           O
ATOM   1969  HG1 THR A 710      21.750  51.330  44.150  1.00  0.00           H
ATOM   1970  CG2 THR A 710      21.720  53.310  41.520  1.00  0.00           C
ATOM   1971 HG21 THR A 710      22.320  54.100  42.010  1.00  0.00           H
ATOM   1972 HG22 THR A 710      20.660  53.660  41.480  1.00  0.00           H
ATOM   1973 HG23 THR A 710      22.090  53.260  40.480  1.00  0.00           H
ATOM   1974  C   THR A 710      21.800  50.830  39.980  1.00  0.00           C
ATOM   1975  O   THR A 710      21.100  51.280  39.090  1.00  0.00           O
ATOM   1976  N   ASP A 711      22.930  50.150  39.720  1.00  0.00           N
ATOM   1977  HN  ASP A 711      23.330  49.970  40.610  1.00  0.00           H
ATOM   1978  CA  ASP A 711      23.780  50.110  38.520  1.00  0.00           C
ATOM   1979  HA  ASP A 711      24.270  49.160  38.440  1.00  0.00           H
ATOM   1980  CB  ASP A 711      22.940  50.150  37.140  1.00  0.00           C
ATOM   1981  HB1 ASP A 711      22.400  51.120  37.080  1.00  0.00           H
ATOM   1982  HB2 ASP A 711      22.110  49.430  37.280  1.00  0.00           H
ATOM   1983  CG  ASP A 711      23.630  49.810  35.870  1.00  0.00           C
ATOM   1984  OD1 ASP A 711      23.000  49.320  34.900  1.00  0.00           O
ATOM   1985  OD2 ASP A 711      24.850  50.150  35.720  1.00  0.00           O
ATOM   1986  C   ASP A 711      24.920  51.200  38.520  1.00  0.00           C
ATOM   1987  O   ASP A 711      24.730  52.440  38.460  1.00  0.00           O
ATOM   1988  N   ALA A 712      26.140  50.680  38.680  1.00  0.00           N
ATOM   1989  HN  ALA A 712      26.220  49.700  38.820  1.00  0.00           H
ATOM   1990  CA  ALA A 712      27.310  51.480  38.720  1.00  0.00           C
ATOM   1991  HA  ALA A 712      27.080  52.510  38.960  1.00  0.00           H
ATOM   1992  CB  ALA A 712      28.110  50.880  39.930  1.00  0.00           C
ATOM   1993  HB1 ALA A 712      28.930  51.520  40.320  1.00  0.00           H
ATOM   1994  HB2 ALA A 712      28.460  49.890  39.560  1.00  0.00           H
ATOM   1995  HB3 ALA A 712      27.490  50.720  40.830  1.00  0.00           H
ATOM   1996  C   ALA A 712      28.110  51.470  37.400  1.00  0.00           C
ATOM   1997  O   ALA A 712      29.250  51.890  37.350  1.00  0.00           O
ATOM   1998  N   SER A 713      27.530  50.940  36.340  1.00  0.00           N
ATOM   1999  HN  SER A 713      26.650  50.460  36.320  1.00  0.00           H
ATOM   2000  CA  SER A 713      28.210  50.790  35.090  1.00  0.00           C
ATOM   2001  HA  SER A 713      29.170  50.320  35.210  1.00  0.00           H
ATOM   2002  CB  SER A 713      27.490  49.870  34.030  1.00  0.00           C
ATOM   2003  HB1 SER A 713      26.520  50.350  33.800  1.00  0.00           H
ATOM   2004  HB2 SER A 713      27.210  48.960  34.600  1.00  0.00           H
ATOM   2005  OG  SER A 713      28.290  49.670  32.840  1.00  0.00           O
ATOM   2006  HG1 SER A 713      27.720  49.080  32.330  1.00  0.00           H
ATOM   2007  C   SER A 713      28.710  52.120  34.500  1.00  0.00           C
ATOM   2008  O   SER A 713      29.860  52.200  34.210  1.00  0.00           O
ATOM   2009  N   SER A 714      27.860  53.170  34.430  1.00  0.00           N
ATOM   2010  HN  SER A 714      26.900  53.060  34.680  1.00  0.00           H
ATOM   2011  CA  SER A 714      28.230  54.570  34.120  1.00  0.00           C
ATOM   2012  HA  SER A 714      28.590  54.710  33.110  1.00  0.00           H
ATOM   2013  CB  SER A 714      27.060  55.620  34.210  1.00  0.00           C
ATOM   2014  HB1 SER A 714      27.450  56.550  33.740  1.00  0.00           H
ATOM   2015  HB2 SER A 714      26.750  55.780  35.260  1.00  0.00           H
ATOM   2016  OG  SER A 714      26.000  55.190  33.430  1.00  0.00           O
ATOM   2017  HG1 SER A 714      25.850  54.330  33.820  1.00  0.00           H
ATOM   2018  C   SER A 714      29.330  55.080  35.070  1.00  0.00           C
ATOM   2019  O   SER A 714      30.230  55.820  34.750  1.00  0.00           O
ATOM   2020  N   LEU A 715      29.290  54.670  36.360  1.00  0.00           N
ATOM   2021  HN  LEU A 715      28.470  54.350  36.830  1.00  0.00           H
ATOM   2022  CA  LEU A 715      30.340  55.100  37.240  1.00  0.00           C
ATOM   2023  HA  LEU A 715      30.420  56.170  37.090  1.00  0.00           H
ATOM   2024  CB  LEU A 715      30.000  54.930  38.770  1.00  0.00           C
ATOM   2025  HB1 LEU A 715      30.810  55.490  39.260  1.00  0.00           H
ATOM   2026  HB2 LEU A 715      29.970  53.840  39.000  1.00  0.00           H
ATOM   2027  CG  LEU A 715      28.610  55.420  39.290  1.00  0.00           C
ATOM   2028  HG  LEU A 715      27.820  54.830  38.770  1.00  0.00           H
ATOM   2029  CD1 LEU A 715      28.430  55.210  40.740  1.00  0.00           C
ATOM   2030 HD11 LEU A 715      28.650  54.160  41.050  1.00  0.00           H
ATOM   2031 HD12 LEU A 715      27.410  55.440  41.130  1.00  0.00           H
ATOM   2032 HD13 LEU A 715      29.100  55.830  41.360  1.00  0.00           H
ATOM   2033  CD2 LEU A 715      28.470  56.940  38.920  1.00  0.00           C
ATOM   2034 HD21 LEU A 715      28.430  57.000  37.810  1.00  0.00           H
ATOM   2035 HD22 LEU A 715      29.380  57.470  39.250  1.00  0.00           H
ATOM   2036 HD23 LEU A 715      27.620  57.400  39.470  1.00  0.00           H
ATOM   2037  C   LEU A 715      31.770  54.530  36.900  1.00  0.00           C
ATOM   2038  O   LEU A 715      32.710  55.240  37.010  1.00  0.00           O
ATOM   2039  N   VAL A 716      31.830  53.310  36.350  1.00  0.00           N
ATOM   2040  HN  VAL A 716      31.010  52.770  36.240  1.00  0.00           H
ATOM   2041  CA  VAL A 716      33.070  52.720  35.860  1.00  0.00           C
ATOM   2042  HA  VAL A 716      33.720  52.870  36.720  1.00  0.00           H
ATOM   2043  CB  VAL A 716      32.940  51.240  35.620  1.00  0.00           C
ATOM   2044  HB  VAL A 716      32.130  51.080  34.870  1.00  0.00           H
ATOM   2045  CG1 VAL A 716      34.180  50.610  35.080  1.00  0.00           C
ATOM   2046 HG11 VAL A 716      35.000  50.880  35.770  1.00  0.00           H
ATOM   2047 HG12 VAL A 716      34.550  50.920  34.080  1.00  0.00           H
ATOM   2048 HG13 VAL A 716      34.100  49.490  35.130  1.00  0.00           H
ATOM   2049  CG2 VAL A 716      32.670  50.580  36.990  1.00  0.00           C
ATOM   2050 HG21 VAL A 716      31.640  50.810  37.350  1.00  0.00           H
ATOM   2051 HG22 VAL A 716      33.350  51.040  37.740  1.00  0.00           H
ATOM   2052 HG23 VAL A 716      32.770  49.480  37.030  1.00  0.00           H
ATOM   2053  C   VAL A 716      33.560  53.420  34.630  1.00  0.00           C
ATOM   2054  O   VAL A 716      34.690  53.860  34.470  1.00  0.00           O
ATOM   2055  N   CYS A 717      32.700  53.630  33.600  1.00  0.00           N
ATOM   2056  HN  CYS A 717      31.840  53.120  33.540  1.00  0.00           H
ATOM   2057  CA  CYS A 717      32.930  54.470  32.440  1.00  0.00           C
ATOM   2058  HA  CYS A 717      33.630  53.950  31.790  1.00  0.00           H
ATOM   2059  CB  CYS A 717      31.620  54.750  31.570  1.00  0.00           C
ATOM   2060  HB1 CYS A 717      30.940  55.360  32.210  1.00  0.00           H
ATOM   2061  HB2 CYS A 717      31.130  53.780  31.400  1.00  0.00           H
ATOM   2062  SG  CYS A 717      31.790  55.410  29.800  1.00  0.00           S
ATOM   2063  HG1 CYS A 717      32.120  54.270  29.220  1.00  0.00           H
ATOM   2064  C   CYS A 717      33.540  55.920  32.830  1.00  0.00           C
ATOM   2065  O   CYS A 717      34.320  56.540  32.130  1.00  0.00           O
ATOM   2066  N   TYR A 718      33.020  56.620  33.930  1.00  0.00           N
ATOM   2067  HN  TYR A 718      32.340  56.200  34.520  1.00  0.00           H
ATOM   2068  CA  TYR A 718      33.410  58.030  34.250  1.00  0.00           C
ATOM   2069  HA  TYR A 718      33.570  58.590  33.330  1.00  0.00           H
ATOM   2070  CB  TYR A 718      32.370  58.810  35.010  1.00  0.00           C
ATOM   2071  HB1 TYR A 718      32.720  59.840  35.140  1.00  0.00           H
ATOM   2072  HB2 TYR A 718      32.300  58.380  36.030  1.00  0.00           H
ATOM   2073  CG  TYR A 718      30.960  58.840  34.340  1.00  0.00           C
ATOM   2074  CD1 TYR A 718      30.690  58.720  32.970  1.00  0.00           C
ATOM   2075  HD1 TYR A 718      31.450  58.550  32.220  1.00  0.00           H
ATOM   2076  CE1 TYR A 718      29.360  59.070  32.460  1.00  0.00           C
ATOM   2077  HE1 TYR A 718      29.150  58.990  31.400  1.00  0.00           H
ATOM   2078  CZ  TYR A 718      28.320  59.260  33.320  1.00  0.00           C
ATOM   2079  OH  TYR A 718      27.080  59.640  32.810  1.00  0.00           O
ATOM   2080  HH  TYR A 718      26.600  59.780  33.630  1.00  0.00           H
ATOM   2081  CD2 TYR A 718      29.890  59.100  35.190  1.00  0.00           C
ATOM   2082  HD2 TYR A 718      30.010  59.170  36.260  1.00  0.00           H
ATOM   2083  CE2 TYR A 718      28.600  59.250  34.670  1.00  0.00           C
ATOM   2084  HE2 TYR A 718      27.810  59.360  35.400  1.00  0.00           H
ATOM   2085  C   TYR A 718      34.730  58.080  35.050  1.00  0.00           C
ATOM   2086  O   TYR A 718      35.040  59.080  35.630  1.00  0.00           O
ATOM   2087  N   ILE A 719      35.520  56.920  35.000  1.00  0.00           N
ATOM   2088  HN  ILE A 719      35.190  56.200  34.400  1.00  0.00           H
ATOM   2089  CA  ILE A 719      36.810  56.730  35.680  1.00  0.00           C
ATOM   2090  HA  ILE A 719      36.990  57.670  36.180  1.00  0.00           H
ATOM   2091  CB  ILE A 719      36.920  55.610  36.680  1.00  0.00           C
ATOM   2092  HB  ILE A 719      36.710  54.680  36.120  1.00  0.00           H
ATOM   2093  CG2 ILE A 719      38.440  55.430  37.170  1.00  0.00           C
ATOM   2094 HG21 ILE A 719      38.440  54.680  37.990  1.00  0.00           H
ATOM   2095 HG22 ILE A 719      38.800  56.440  37.440  1.00  0.00           H
ATOM   2096 HG23 ILE A 719      38.950  54.970  36.300  1.00  0.00           H
ATOM   2097  CG1 ILE A 719      35.990  55.720  37.890  1.00  0.00           C
ATOM   2098 HG11 ILE A 719      36.250  54.840  38.530  1.00  0.00           H
ATOM   2099 HG12 ILE A 719      34.930  55.540  37.610  1.00  0.00           H
ATOM   2100  CD  ILE A 719      36.070  57.060  38.630  1.00  0.00           C
ATOM   2101  HD1 ILE A 719      35.590  56.980  39.630  1.00  0.00           H
ATOM   2102  HD2 ILE A 719      35.610  57.860  38.010  1.00  0.00           H
ATOM   2103  HD3 ILE A 719      37.140  57.290  38.850  1.00  0.00           H
ATOM   2104  C   ILE A 719      37.910  56.660  34.650  1.00  0.00           C
ATOM   2105  O   ILE A 719      37.780  55.990  33.660  1.00  0.00           O
ATOM   2106  N   THR A 720      39.010  57.420  34.740  1.00  0.00           N
ATOM   2107  HN  THR A 720      39.140  58.000  35.550  1.00  0.00           H
ATOM   2108  CA  THR A 720      40.080  57.570  33.690  1.00  0.00           C
ATOM   2109  HA  THR A 720      40.390  56.650  33.220  1.00  0.00           H
ATOM   2110  CB  THR A 720      39.940  58.620  32.600  1.00  0.00           C
ATOM   2111  HB  THR A 720      40.720  58.480  31.820  1.00  0.00           H
ATOM   2112  OG1 THR A 720      40.190  59.980  33.100  1.00  0.00           O
ATOM   2113  HG1 THR A 720      40.510  60.450  32.310  1.00  0.00           H
ATOM   2114  CG2 THR A 720      38.540  58.400  32.080  1.00  0.00           C
ATOM   2115 HG21 THR A 720      38.490  59.040  31.170  1.00  0.00           H
ATOM   2116 HG22 THR A 720      37.640  58.590  32.710  1.00  0.00           H
ATOM   2117 HG23 THR A 720      38.400  57.380  31.670  1.00  0.00           H
ATOM   2118  C   THR A 720      41.370  57.780  34.490  1.00  0.00           C
ATOM   2119  O   THR A 720      41.410  57.940  35.710  1.00  0.00           O
ATOM   2120  N   ARG A 721      42.530  57.800  33.770  1.00  0.00           N
ATOM   2121  HN  ARG A 721      42.490  57.860  32.790  1.00  0.00           H
ATOM   2122  CA  ARG A 721      43.900  57.840  34.400  1.00  0.00           C
ATOM   2123  HA  ARG A 721      43.950  57.000  35.090  1.00  0.00           H
ATOM   2124  CB  ARG A 721      44.900  57.610  33.220  1.00  0.00           C
ATOM   2125  HB1 ARG A 721      45.910  57.650  33.670  1.00  0.00           H
ATOM   2126  HB2 ARG A 721      44.850  58.330  32.380  1.00  0.00           H
ATOM   2127  CG  ARG A 721      44.740  56.260  32.510  1.00  0.00           C
ATOM   2128  HG1 ARG A 721      45.680  56.110  31.930  1.00  0.00           H
ATOM   2129  HG2 ARG A 721      43.880  56.450  31.830  1.00  0.00           H
ATOM   2130  CD  ARG A 721      44.470  55.040  33.430  1.00  0.00           C
ATOM   2131  HD1 ARG A 721      44.480  54.130  32.770  1.00  0.00           H
ATOM   2132  HD2 ARG A 721      43.570  55.110  34.080  1.00  0.00           H
ATOM   2133  NE  ARG A 721      45.710  55.050  34.300  1.00  0.00           N
ATOM   2134  HE  ARG A 721      46.550  55.570  34.110  1.00  0.00           H
ATOM   2135  CZ  ARG A 721      45.900  54.190  35.260  1.00  0.00           C
ATOM   2136  NH1 ARG A 721      44.970  53.350  35.660  1.00  0.00           N
ATOM   2137 HH11 ARG A 721      44.000  53.570  35.540  1.00  0.00           H
ATOM   2138 HH12 ARG A 721      45.220  52.740  36.410  1.00  0.00           H
ATOM   2139  NH2 ARG A 721      47.130  53.990  35.730  1.00  0.00           N
ATOM   2140 HH21 ARG A 721      47.890  54.320  35.160  1.00  0.00           H
ATOM   2141 HH22 ARG A 721      47.210  53.230  36.370  1.00  0.00           H
ATOM   2142  C   ARG A 721      44.250  58.980  35.290  1.00  0.00           C
ATOM   2143  O   ARG A 721      44.970  58.760  36.300  1.00  0.00           O
ATOM   2144  N   PHE A 722      43.670  60.150  35.040  1.00  0.00           N
ATOM   2145  HN  PHE A 722      43.150  60.110  34.190  1.00  0.00           H
ATOM   2146  CA  PHE A 722      43.740  61.330  35.910  1.00  0.00           C
ATOM   2147  HA  PHE A 722      44.710  61.790  35.900  1.00  0.00           H
ATOM   2148  CB  PHE A 722      42.990  62.490  35.230  1.00  0.00           C
ATOM   2149  HB1 PHE A 722      41.930  62.210  35.020  1.00  0.00           H
ATOM   2150  HB2 PHE A 722      43.530  62.760  34.290  1.00  0.00           H
ATOM   2151  CG  PHE A 722      42.980  63.770  36.120  1.00  0.00           C
ATOM   2152  CD1 PHE A 722      43.990  64.780  35.990  1.00  0.00           C
ATOM   2153  HD1 PHE A 722      44.850  64.670  35.350  1.00  0.00           H
ATOM   2154  CE1 PHE A 722      43.950  65.930  36.830  1.00  0.00           C
ATOM   2155  HE1 PHE A 722      44.750  66.640  36.680  1.00  0.00           H
ATOM   2156  CZ  PHE A 722      42.860  66.020  37.690  1.00  0.00           C
ATOM   2157  HZ  PHE A 722      42.670  66.870  38.330  1.00  0.00           H
ATOM   2158  CD2 PHE A 722      41.870  63.950  36.960  1.00  0.00           C
ATOM   2159  HD2 PHE A 722      41.150  63.150  36.940  1.00  0.00           H
ATOM   2160  CE2 PHE A 722      41.800  65.110  37.730  1.00  0.00           C
ATOM   2161  HE2 PHE A 722      40.990  65.400  38.380  1.00  0.00           H
ATOM   2162  C   PHE A 722      43.310  61.010  37.330  1.00  0.00           C
ATOM   2163  O   PHE A 722      44.080  61.110  38.300  1.00  0.00           O
ATOM   2164  N   THR A 723      42.040  60.520  37.430  1.00  0.00           N
ATOM   2165  HN  THR A 723      41.620  60.240  36.570  1.00  0.00           H
ATOM   2166  CA  THR A 723      41.450  60.190  38.630  1.00  0.00           C
ATOM   2167  HA  THR A 723      41.530  61.040  39.290  1.00  0.00           H
ATOM   2168  CB  THR A 723      39.900  59.900  38.680  1.00  0.00           C
ATOM   2169  HB  THR A 723      39.730  59.060  37.980  1.00  0.00           H
ATOM   2170  OG1 THR A 723      39.170  61.100  38.420  1.00  0.00           O
ATOM   2171  HG1 THR A 723      39.280  61.290  37.490  1.00  0.00           H
ATOM   2172  CG2 THR A 723      39.370  59.380  40.010  1.00  0.00           C
ATOM   2173 HG21 THR A 723      39.570  58.280  40.010  1.00  0.00           H
ATOM   2174 HG22 THR A 723      38.290  59.570  40.160  1.00  0.00           H
ATOM   2175 HG23 THR A 723      39.780  59.910  40.880  1.00  0.00           H
ATOM   2176  C   THR A 723      42.200  59.060  39.400  1.00  0.00           C
ATOM   2177  O   THR A 723      42.540  59.220  40.600  1.00  0.00           O
ATOM   2178  N   GLU A 724      42.510  58.010  38.720  1.00  0.00           N
ATOM   2179  HN  GLU A 724      42.310  57.960  37.750  1.00  0.00           H
ATOM   2180  CA  GLU A 724      43.210  56.900  39.210  1.00  0.00           C
ATOM   2181  HA  GLU A 724      42.620  56.540  40.030  1.00  0.00           H
ATOM   2182  CB  GLU A 724      43.280  55.730  38.080  1.00  0.00           C
ATOM   2183  HB1 GLU A 724      43.920  54.870  38.360  1.00  0.00           H
ATOM   2184  HB2 GLU A 724      43.710  56.220  37.170  1.00  0.00           H
ATOM   2185  CG  GLU A 724      41.830  55.250  37.760  1.00  0.00           C
ATOM   2186  HG1 GLU A 724      41.280  56.060  37.230  1.00  0.00           H
ATOM   2187  HG2 GLU A 724      41.200  55.120  38.670  1.00  0.00           H
ATOM   2188  CD  GLU A 724      41.870  54.010  36.890  1.00  0.00           C
ATOM   2189  OE1 GLU A 724      41.460  52.890  37.270  1.00  0.00           O
ATOM   2190  OE2 GLU A 724      42.350  54.080  35.760  1.00  0.00           O
ATOM   2191  C   GLU A 724      44.610  57.120  39.710  1.00  0.00           C
ATOM   2192  O   GLU A 724      44.930  56.790  40.830  1.00  0.00           O
ATOM   2193  N   GLU A 725      45.430  57.850  38.910  1.00  0.00           N
ATOM   2194  HN  GLU A 725      45.080  58.050  38.000  1.00  0.00           H
ATOM   2195  CA  GLU A 725      46.860  58.090  39.230  1.00  0.00           C
ATOM   2196  HA  GLU A 725      47.250  57.210  39.700  1.00  0.00           H
ATOM   2197  CB  GLU A 725      47.700  58.370  37.940  1.00  0.00           C
ATOM   2198  HB1 GLU A 725      48.640  58.780  38.340  1.00  0.00           H
ATOM   2199  HB2 GLU A 725      47.230  59.100  37.240  1.00  0.00           H
ATOM   2200  CG  GLU A 725      47.980  57.060  37.140  1.00  0.00           C
ATOM   2201  HG1 GLU A 725      47.120  56.480  36.760  1.00  0.00           H
ATOM   2202  HG2 GLU A 725      48.490  56.240  37.700  1.00  0.00           H
ATOM   2203  CD  GLU A 725      48.960  57.370  36.050  1.00  0.00           C
ATOM   2204  OE1 GLU A 725      50.130  56.920  36.090  1.00  0.00           O
ATOM   2205  OE2 GLU A 725      48.690  58.200  35.130  1.00  0.00           O
ATOM   2206  C   GLU A 725      47.040  59.160  40.290  1.00  0.00           C
ATOM   2207  O   GLU A 725      47.970  59.160  41.100  1.00  0.00           O
ATOM   2208  N   ALA A 726      46.050  60.130  40.410  1.00  0.00           N
ATOM   2209  HN  ALA A 726      45.250  60.060  39.820  1.00  0.00           H
ATOM   2210  CA  ALA A 726      46.100  61.080  41.450  1.00  0.00           C
ATOM   2211  HA  ALA A 726      47.100  61.470  41.520  1.00  0.00           H
ATOM   2212  CB  ALA A 726      45.080  62.180  41.130  1.00  0.00           C
ATOM   2213  HB1 ALA A 726      45.320  63.020  41.810  1.00  0.00           H
ATOM   2214  HB2 ALA A 726      44.090  61.700  41.260  1.00  0.00           H
ATOM   2215  HB3 ALA A 726      45.060  62.540  40.080  1.00  0.00           H
ATOM   2216  C   ALA A 726      45.790  60.510  42.910  1.00  0.00           C
ATOM   2217  O   ALA A 726      46.310  60.940  43.930  1.00  0.00           O
ATOM   2218  N   PHE A 727      44.780  59.590  42.930  1.00  0.00           N
ATOM   2219  HN  PHE A 727      44.240  59.340  42.120  1.00  0.00           H
ATOM   2220  CA  PHE A 727      44.490  58.650  44.000  1.00  0.00           C
ATOM   2221  HA  PHE A 727      44.340  59.130  44.940  1.00  0.00           H
ATOM   2222  CB  PHE A 727      43.050  58.050  43.530  1.00  0.00           C
ATOM   2223  HB1 PHE A 727      43.080  57.480  42.590  1.00  0.00           H
ATOM   2224  HB2 PHE A 727      42.290  58.860  43.420  1.00  0.00           H
ATOM   2225  CG  PHE A 727      42.650  57.040  44.550  1.00  0.00           C
ATOM   2226  CD1 PHE A 727      42.810  55.700  44.420  1.00  0.00           C
ATOM   2227  HD1 PHE A 727      43.360  55.330  43.560  1.00  0.00           H
ATOM   2228  CE1 PHE A 727      42.160  54.790  45.310  1.00  0.00           C
ATOM   2229  HE1 PHE A 727      42.330  53.740  45.190  1.00  0.00           H
ATOM   2230  CZ  PHE A 727      41.260  55.280  46.330  1.00  0.00           C
ATOM   2231  HZ  PHE A 727      40.580  54.600  46.820  1.00  0.00           H
ATOM   2232  CD2 PHE A 727      41.930  57.590  45.610  1.00  0.00           C
ATOM   2233  HD2 PHE A 727      41.800  58.660  45.720  1.00  0.00           H
ATOM   2234  CE2 PHE A 727      41.240  56.700  46.510  1.00  0.00           C
ATOM   2235  HE2 PHE A 727      40.610  57.040  47.310  1.00  0.00           H
ATOM   2236  C   PHE A 727      45.680  57.610  44.230  1.00  0.00           C
ATOM   2237  O   PHE A 727      46.130  57.590  45.350  1.00  0.00           O
ATOM   2238  N   ALA A 728      46.300  57.080  43.130  1.00  0.00           N
ATOM   2239  HN  ALA A 728      45.920  57.040  42.210  1.00  0.00           H
ATOM   2240  CA  ALA A 728      47.380  56.200  43.490  1.00  0.00           C
ATOM   2241  HA  ALA A 728      46.920  55.520  44.200  1.00  0.00           H
ATOM   2242  CB  ALA A 728      47.650  55.330  42.190  1.00  0.00           C
ATOM   2243  HB1 ALA A 728      46.670  55.090  41.740  1.00  0.00           H
ATOM   2244  HB2 ALA A 728      48.260  54.420  42.380  1.00  0.00           H
ATOM   2245  HB3 ALA A 728      48.220  56.010  41.510  1.00  0.00           H
ATOM   2246  C   ALA A 728      48.600  56.840  43.980  1.00  0.00           C
ATOM   2247  O   ALA A 728      49.400  56.210  44.720  1.00  0.00           O
ATOM   2248  N   ALA A 729      48.940  57.960  43.500  1.00  0.00           N
ATOM   2249  HN  ALA A 729      48.510  58.320  42.680  1.00  0.00           H
ATOM   2250  CA  ALA A 729      50.080  58.720  43.970  1.00  0.00           C
ATOM   2251  HA  ALA A 729      50.960  58.110  43.840  1.00  0.00           H
ATOM   2252  CB  ALA A 729      50.250  60.020  43.150  1.00  0.00           C
ATOM   2253  HB1 ALA A 729      50.350  59.780  42.060  1.00  0.00           H
ATOM   2254  HB2 ALA A 729      51.040  60.740  43.420  1.00  0.00           H
ATOM   2255  HB3 ALA A 729      49.310  60.580  43.270  1.00  0.00           H
ATOM   2256  C   ALA A 729      49.990  59.060  45.450  1.00  0.00           C
ATOM   2257  O   ALA A 729      51.030  58.970  46.180  1.00  0.00           O
ATOM   2258  N   LEU A 730      48.840  59.440  45.980  1.00  0.00           N
ATOM   2259  HN  LEU A 730      48.020  59.460  45.400  1.00  0.00           H
ATOM   2260  CA  LEU A 730      48.620  59.730  47.410  1.00  0.00           C
ATOM   2261  HA  LEU A 730      49.120  60.680  47.580  1.00  0.00           H
ATOM   2262  CB  LEU A 730      47.090  60.040  47.540  1.00  0.00           C
ATOM   2263  HB1 LEU A 730      46.390  59.200  47.320  1.00  0.00           H
ATOM   2264  HB2 LEU A 730      46.800  60.850  46.840  1.00  0.00           H
ATOM   2265  CG  LEU A 730      46.610  60.510  48.910  1.00  0.00           C
ATOM   2266  HG  LEU A 730      46.970  59.820  49.710  1.00  0.00           H
ATOM   2267  CD1 LEU A 730      47.150  61.870  49.220  1.00  0.00           C
ATOM   2268 HD11 LEU A 730      46.700  62.250  50.160  1.00  0.00           H
ATOM   2269 HD12 LEU A 730      46.930  62.660  48.460  1.00  0.00           H
ATOM   2270 HD13 LEU A 730      48.260  61.760  49.260  1.00  0.00           H
ATOM   2271  CD2 LEU A 730      45.050  60.510  48.960  1.00  0.00           C
ATOM   2272 HD21 LEU A 730      44.520  59.700  48.410  1.00  0.00           H
ATOM   2273 HD22 LEU A 730      44.740  61.510  48.610  1.00  0.00           H
ATOM   2274 HD23 LEU A 730      44.860  60.420  50.040  1.00  0.00           H
ATOM   2275  C   LEU A 730      48.920  58.590  48.330  1.00  0.00           C
ATOM   2276  O   LEU A 730      49.450  58.640  49.370  1.00  0.00           O
ATOM   2277  N   ILE A 731      48.520  57.420  47.880  1.00  0.00           N
ATOM   2278  HN  ILE A 731      48.050  57.400  47.000  1.00  0.00           H
ATOM   2279  CA  ILE A 731      48.760  56.150  48.540  1.00  0.00           C
ATOM   2280  HA  ILE A 731      48.660  56.290  49.600  1.00  0.00           H
ATOM   2281  CB  ILE A 731      47.910  55.070  47.980  1.00  0.00           C
ATOM   2282  HB  ILE A 731      48.090  54.960  46.890  1.00  0.00           H
ATOM   2283  CG2 ILE A 731      48.200  53.690  48.640  1.00  0.00           C
ATOM   2284 HG21 ILE A 731      47.870  53.750  49.710  1.00  0.00           H
ATOM   2285 HG22 ILE A 731      49.230  53.310  48.540  1.00  0.00           H
ATOM   2286 HG23 ILE A 731      47.600  52.870  48.200  1.00  0.00           H
ATOM   2287  CG1 ILE A 731      46.350  55.370  48.210  1.00  0.00           C
ATOM   2288 HG11 ILE A 731      45.770  54.440  48.010  1.00  0.00           H
ATOM   2289 HG12 ILE A 731      45.940  56.080  47.460  1.00  0.00           H
ATOM   2290  CD  ILE A 731      45.980  55.950  49.610  1.00  0.00           C
ATOM   2291  HD1 ILE A 731      44.890  55.910  49.800  1.00  0.00           H
ATOM   2292  HD2 ILE A 731      46.450  56.940  49.850  1.00  0.00           H
ATOM   2293  HD3 ILE A 731      46.400  55.230  50.350  1.00  0.00           H
ATOM   2294  C   ILE A 731      50.210  55.810  48.400  1.00  0.00           C
ATOM   2295  O   ILE A 731      50.770  55.280  49.360  1.00  0.00           O
ATOM   2296  N   CYS A 732      50.950  56.020  47.300  1.00  0.00           N
ATOM   2297  HN  CYS A 732      50.530  56.470  46.520  1.00  0.00           H
ATOM   2298  CA  CYS A 732      52.390  55.890  47.270  1.00  0.00           C
ATOM   2299  HA  CYS A 732      52.590  54.850  47.490  1.00  0.00           H
ATOM   2300  CB  CYS A 732      52.980  56.280  45.850  1.00  0.00           C
ATOM   2301  HB1 CYS A 732      54.050  56.000  45.980  1.00  0.00           H
ATOM   2302  HB2 CYS A 732      52.800  57.370  45.700  1.00  0.00           H
ATOM   2303  SG  CYS A 732      52.440  55.390  44.400  1.00  0.00           S
ATOM   2304  HG1 CYS A 732      52.790  54.170  44.780  1.00  0.00           H
ATOM   2305  C   CYS A 732      53.160  56.680  48.370  1.00  0.00           C
ATOM   2306  O   CYS A 732      53.990  56.190  49.060  1.00  0.00           O
ATOM   2307  N   ILE A 733      52.760  57.930  48.540  1.00  0.00           N
ATOM   2308  HN  ILE A 733      52.020  58.260  47.960  1.00  0.00           H
ATOM   2309  CA  ILE A 733      53.370  58.920  49.430  1.00  0.00           C
ATOM   2310  HA  ILE A 733      54.440  58.880  49.340  1.00  0.00           H
ATOM   2311  CB  ILE A 733      52.960  60.360  49.110  1.00  0.00           C
ATOM   2312  HB  ILE A 733      51.860  60.530  49.040  1.00  0.00           H
ATOM   2313  CG2 ILE A 733      53.480  61.370  50.160  1.00  0.00           C
ATOM   2314 HG21 ILE A 733      53.300  61.060  51.200  1.00  0.00           H
ATOM   2315 HG22 ILE A 733      53.070  62.400  50.000  1.00  0.00           H
ATOM   2316 HG23 ILE A 733      54.570  61.610  50.080  1.00  0.00           H
ATOM   2317  CG1 ILE A 733      53.440  60.830  47.740  1.00  0.00           C
ATOM   2318 HG11 ILE A 733      52.940  61.810  47.560  1.00  0.00           H
ATOM   2319 HG12 ILE A 733      53.030  60.130  46.980  1.00  0.00           H
ATOM   2320  CD  ILE A 733      55.020  60.980  47.680  1.00  0.00           C
ATOM   2321  HD1 ILE A 733      55.230  61.170  46.600  1.00  0.00           H
ATOM   2322  HD2 ILE A 733      55.480  60.030  48.020  1.00  0.00           H
ATOM   2323  HD3 ILE A 733      55.350  61.880  48.240  1.00  0.00           H
ATOM   2324  C   ILE A 733      52.970  58.500  50.890  1.00  0.00           C
ATOM   2325  O   ILE A 733      53.790  58.470  51.810  1.00  0.00           O
ATOM   2326  N   ILE A 734      51.750  57.970  51.170  1.00  0.00           N
ATOM   2327  HN  ILE A 734      51.160  57.970  50.360  1.00  0.00           H
ATOM   2328  CA  ILE A 734      51.320  57.310  52.380  1.00  0.00           C
ATOM   2329  HA  ILE A 734      51.590  58.030  53.150  1.00  0.00           H
ATOM   2330  CB  ILE A 734      49.760  57.140  52.460  1.00  0.00           C
ATOM   2331  HB  ILE A 734      49.560  56.700  51.460  1.00  0.00           H
ATOM   2332  CG2 ILE A 734      49.300  56.210  53.620  1.00  0.00           C
ATOM   2333 HG21 ILE A 734      48.220  56.000  53.470  1.00  0.00           H
ATOM   2334 HG22 ILE A 734      49.430  56.830  54.540  1.00  0.00           H
ATOM   2335 HG23 ILE A 734      49.870  55.270  53.620  1.00  0.00           H
ATOM   2336  CG1 ILE A 734      49.080  58.490  52.520  1.00  0.00           C
ATOM   2337 HG11 ILE A 734      49.360  59.170  51.680  1.00  0.00           H
ATOM   2338 HG12 ILE A 734      49.590  58.900  53.430  1.00  0.00           H
ATOM   2339  CD  ILE A 734      47.520  58.490  52.560  1.00  0.00           C
ATOM   2340  HD1 ILE A 734      47.030  57.920  53.380  1.00  0.00           H
ATOM   2341  HD2 ILE A 734      46.990  58.100  51.670  1.00  0.00           H
ATOM   2342  HD3 ILE A 734      47.230  59.540  52.770  1.00  0.00           H
ATOM   2343  C   ILE A 734      52.110  56.100  52.690  1.00  0.00           C
ATOM   2344  O   ILE A 734      52.640  56.050  53.800  1.00  0.00           O
ATOM   2345  N   PHE A 735      52.340  55.130  51.760  1.00  0.00           N
ATOM   2346  HN  PHE A 735      51.840  55.220  50.910  1.00  0.00           H
ATOM   2347  CA  PHE A 735      53.140  53.920  52.040  1.00  0.00           C
ATOM   2348  HA  PHE A 735      52.580  53.400  52.790  1.00  0.00           H
ATOM   2349  CB  PHE A 735      53.220  53.040  50.690  1.00  0.00           C
ATOM   2350  HB1 PHE A 735      54.150  52.450  50.800  1.00  0.00           H
ATOM   2351  HB2 PHE A 735      53.420  53.740  49.850  1.00  0.00           H
ATOM   2352  CG  PHE A 735      52.060  52.110  50.500  1.00  0.00           C
ATOM   2353  CD1 PHE A 735      50.750  52.390  50.840  1.00  0.00           C
ATOM   2354  HD1 PHE A 735      50.510  53.320  51.350  1.00  0.00           H
ATOM   2355  CE1 PHE A 735      49.710  51.490  50.520  1.00  0.00           C
ATOM   2356  HE1 PHE A 735      48.680  51.690  50.770  1.00  0.00           H
ATOM   2357  CZ  PHE A 735      50.010  50.420  49.710  1.00  0.00           C
ATOM   2358  HZ  PHE A 735      49.220  49.810  49.290  1.00  0.00           H
ATOM   2359  CD2 PHE A 735      52.330  51.070  49.680  1.00  0.00           C
ATOM   2360  HD2 PHE A 735      53.270  50.730  49.260  1.00  0.00           H
ATOM   2361  CE2 PHE A 735      51.330  50.260  49.240  1.00  0.00           C
ATOM   2362  HE2 PHE A 735      51.480  49.460  48.530  1.00  0.00           H
ATOM   2363  C   PHE A 735      54.530  54.240  52.570  1.00  0.00           C
ATOM   2364  O   PHE A 735      54.980  53.810  53.650  1.00  0.00           O
ATOM   2365  N   ILE A 736      55.200  55.060  51.760  1.00  0.00           N
ATOM   2366  HN  ILE A 736      54.800  55.310  50.880  1.00  0.00           H
ATOM   2367  CA  ILE A 736      56.530  55.560  52.070  1.00  0.00           C
ATOM   2368  HA  ILE A 736      57.180  54.710  52.220  1.00  0.00           H
ATOM   2369  CB  ILE A 736      57.110  56.400  50.810  1.00  0.00           C
ATOM   2370  HB  ILE A 736      56.380  57.190  50.580  1.00  0.00           H
ATOM   2371  CG2 ILE A 736      58.470  57.080  51.090  1.00  0.00           C
ATOM   2372 HG21 ILE A 736      58.500  57.780  51.960  1.00  0.00           H
ATOM   2373 HG22 ILE A 736      58.700  57.750  50.230  1.00  0.00           H
ATOM   2374 HG23 ILE A 736      59.300  56.370  51.260  1.00  0.00           H
ATOM   2375  CG1 ILE A 736      57.230  55.450  49.490  1.00  0.00           C
ATOM   2376 HG11 ILE A 736      56.250  54.960  49.310  1.00  0.00           H
ATOM   2377 HG12 ILE A 736      58.040  54.700  49.600  1.00  0.00           H
ATOM   2378  CD  ILE A 736      57.430  56.320  48.220  1.00  0.00           C
ATOM   2379  HD1 ILE A 736      56.540  57.000  48.160  1.00  0.00           H
ATOM   2380  HD2 ILE A 736      57.400  55.640  47.340  1.00  0.00           H
ATOM   2381  HD3 ILE A 736      58.320  56.970  48.220  1.00  0.00           H
ATOM   2382  C   ILE A 736      56.600  56.420  53.370  1.00  0.00           C
ATOM   2383  O   ILE A 736      57.440  56.190  54.250  1.00  0.00           O
ATOM   2384  N   TYR A 737      55.640  57.260  53.520  1.00  0.00           N
ATOM   2385  HN  TYR A 737      54.930  57.410  52.830  1.00  0.00           H
ATOM   2386  CA  TYR A 737      55.540  58.110  54.690  1.00  0.00           C
ATOM   2387  HA  TYR A 737      56.560  58.380  54.900  1.00  0.00           H
ATOM   2388  CB  TYR A 737      54.600  59.390  54.570  1.00  0.00           C
ATOM   2389  HB1 TYR A 737      53.530  59.130  54.410  1.00  0.00           H
ATOM   2390  HB2 TYR A 737      54.810  59.910  53.620  1.00  0.00           H
ATOM   2391  CG  TYR A 737      54.630  60.310  55.750  1.00  0.00           C
ATOM   2392  CD1 TYR A 737      53.850  59.990  56.890  1.00  0.00           C
ATOM   2393  HD1 TYR A 737      53.160  59.180  56.750  1.00  0.00           H
ATOM   2394  CE1 TYR A 737      54.120  60.690  58.060  1.00  0.00           C
ATOM   2395  HE1 TYR A 737      53.750  60.300  59.000  1.00  0.00           H
ATOM   2396  CZ  TYR A 737      54.980  61.790  58.120  1.00  0.00           C
ATOM   2397  OH  TYR A 737      55.350  62.350  59.380  1.00  0.00           O
ATOM   2398  HH  TYR A 737      54.940  61.850  60.090  1.00  0.00           H
ATOM   2399  CD2 TYR A 737      55.480  61.380  55.790  1.00  0.00           C
ATOM   2400  HD2 TYR A 737      56.180  61.600  55.000  1.00  0.00           H
ATOM   2401  CE2 TYR A 737      55.640  62.140  56.970  1.00  0.00           C
ATOM   2402  HE2 TYR A 737      56.440  62.870  56.930  1.00  0.00           H
ATOM   2403  C   TYR A 737      55.150  57.360  55.990  1.00  0.00           C
ATOM   2404  O   TYR A 737      55.830  57.550  56.990  1.00  0.00           O
ATOM   2405  N   GLU A 738      54.160  56.480  56.010  1.00  0.00           N
ATOM   2406  HN  GLU A 738      53.680  56.370  55.130  1.00  0.00           H
ATOM   2407  CA  GLU A 738      53.770  55.560  57.030  1.00  0.00           C
ATOM   2408  HA  GLU A 738      53.220  56.120  57.770  1.00  0.00           H
ATOM   2409  CB  GLU A 738      52.870  54.410  56.490  1.00  0.00           C
ATOM   2410  HB1 GLU A 738      52.880  53.470  57.080  1.00  0.00           H
ATOM   2411  HB2 GLU A 738      53.190  54.110  55.470  1.00  0.00           H
ATOM   2412  CG  GLU A 738      51.390  54.850  56.460  1.00  0.00           C
ATOM   2413  HG1 GLU A 738      50.730  54.200  55.850  1.00  0.00           H
ATOM   2414  HG2 GLU A 738      51.290  55.780  55.870  1.00  0.00           H
ATOM   2415  CD  GLU A 738      50.710  55.110  57.820  1.00  0.00           C
ATOM   2416  OE1 GLU A 738      50.990  54.580  58.930  1.00  0.00           O
ATOM   2417  OE2 GLU A 738      49.880  56.050  57.770  1.00  0.00           O
ATOM   2418  C   GLU A 738      54.990  54.800  57.610  1.00  0.00           C
ATOM   2419  O   GLU A 738      55.120  54.840  58.840  1.00  0.00           O
ATOM   2420  N   ALA A 739      55.830  54.120  56.760  1.00  0.00           N
ATOM   2421  HN  ALA A 739      55.690  54.140  55.780  1.00  0.00           H
ATOM   2422  CA  ALA A 739      57.060  53.450  57.200  1.00  0.00           C
ATOM   2423  HA  ALA A 739      56.710  52.770  57.960  1.00  0.00           H
ATOM   2424  CB  ALA A 739      57.540  52.630  55.970  1.00  0.00           C
ATOM   2425  HB1 ALA A 739      57.700  53.210  55.040  1.00  0.00           H
ATOM   2426  HB2 ALA A 739      56.650  52.120  55.540  1.00  0.00           H
ATOM   2427  HB3 ALA A 739      58.410  51.980  56.150  1.00  0.00           H
ATOM   2428  C   ALA A 739      58.090  54.330  57.780  1.00  0.00           C
ATOM   2429  O   ALA A 739      58.640  53.990  58.850  1.00  0.00           O
ATOM   2430  N   LEU A 740      58.320  55.550  57.160  1.00  0.00           N
ATOM   2431  HN  LEU A 740      57.760  55.840  56.400  1.00  0.00           H
ATOM   2432  CA  LEU A 740      59.350  56.390  57.600  1.00  0.00           C
ATOM   2433  HA  LEU A 740      60.260  55.830  57.760  1.00  0.00           H
ATOM   2434  CB  LEU A 740      59.680  57.520  56.540  1.00  0.00           C
ATOM   2435  HB1 LEU A 740      60.140  58.410  57.020  1.00  0.00           H
ATOM   2436  HB2 LEU A 740      58.710  57.740  56.050  1.00  0.00           H
ATOM   2437  CG  LEU A 740      60.670  57.130  55.410  1.00  0.00           C
ATOM   2438  HG  LEU A 740      60.410  56.100  55.080  1.00  0.00           H
ATOM   2439  CD1 LEU A 740      60.580  58.060  54.220  1.00  0.00           C
ATOM   2440 HD11 LEU A 740      61.000  57.620  53.290  1.00  0.00           H
ATOM   2441 HD12 LEU A 740      61.130  59.010  54.390  1.00  0.00           H
ATOM   2442 HD13 LEU A 740      59.520  58.370  54.030  1.00  0.00           H
ATOM   2443  CD2 LEU A 740      62.110  57.060  55.820  1.00  0.00           C
ATOM   2444 HD21 LEU A 740      62.870  56.890  55.030  1.00  0.00           H
ATOM   2445 HD22 LEU A 740      62.160  56.330  56.660  1.00  0.00           H
ATOM   2446 HD23 LEU A 740      62.310  58.040  56.320  1.00  0.00           H
ATOM   2447  C   LEU A 740      59.130  57.040  58.950  1.00  0.00           C
ATOM   2448  O   LEU A 740      59.910  56.820  59.830  1.00  0.00           O
ATOM   2449  N   GLU A 741      57.930  57.640  59.140  1.00  0.00           N
ATOM   2450  HN  GLU A 741      57.150  57.520  58.530  1.00  0.00           H
ATOM   2451  CA  GLU A 741      57.550  58.220  60.440  1.00  0.00           C
ATOM   2452  HA  GLU A 741      58.230  59.030  60.650  1.00  0.00           H
ATOM   2453  CB  GLU A 741      56.070  58.650  60.420  1.00  0.00           C
ATOM   2454  HB1 GLU A 741      55.510  57.780  60.020  1.00  0.00           H
ATOM   2455  HB2 GLU A 741      55.930  59.470  59.680  1.00  0.00           H
ATOM   2456  CG  GLU A 741      55.480  59.010  61.800  1.00  0.00           C
ATOM   2457  HG1 GLU A 741      56.160  59.710  62.330  1.00  0.00           H
ATOM   2458  HG2 GLU A 741      55.320  58.040  62.330  1.00  0.00           H
ATOM   2459  CD  GLU A 741      54.160  59.780  61.750  1.00  0.00           C
ATOM   2460  OE1 GLU A 741      54.210  60.960  61.390  1.00  0.00           O
ATOM   2461  OE2 GLU A 741      53.020  59.290  62.020  1.00  0.00           O
ATOM   2462  C   GLU A 741      57.580  57.220  61.630  1.00  0.00           C
ATOM   2463  O   GLU A 741      58.080  57.490  62.690  1.00  0.00           O
ATOM   2464  N   LYS A 742      57.010  56.050  61.380  1.00  0.00           N
ATOM   2465  HN  LYS A 742      56.590  55.930  60.480  1.00  0.00           H
ATOM   2466  CA  LYS A 742      57.090  54.920  62.260  1.00  0.00           C
ATOM   2467  HA  LYS A 742      56.650  55.230  63.190  1.00  0.00           H
ATOM   2468  CB  LYS A 742      56.220  53.740  61.630  1.00  0.00           C
ATOM   2469  HB1 LYS A 742      56.620  53.410  60.650  1.00  0.00           H
ATOM   2470  HB2 LYS A 742      55.250  54.220  61.360  1.00  0.00           H
ATOM   2471  CG  LYS A 742      56.020  52.550  62.560  1.00  0.00           C
ATOM   2472  HG1 LYS A 742      57.000  52.040  62.670  1.00  0.00           H
ATOM   2473  HG2 LYS A 742      55.310  51.730  62.310  1.00  0.00           H
ATOM   2474  CD  LYS A 742      55.580  52.840  64.040  1.00  0.00           C
ATOM   2475  HD1 LYS A 742      56.370  53.320  64.640  1.00  0.00           H
ATOM   2476  HD2 LYS A 742      55.320  51.830  64.430  1.00  0.00           H
ATOM   2477  CE  LYS A 742      54.280  53.680  64.080  1.00  0.00           C
ATOM   2478  HE1 LYS A 742      53.370  53.250  63.610  1.00  0.00           H
ATOM   2479  HE2 LYS A 742      54.370  54.680  63.610  1.00  0.00           H
ATOM   2480  NZ  LYS A 742      53.940  53.860  65.500  1.00  0.00           N
ATOM   2481  HZ1 LYS A 742      52.950  54.170  65.550  1.00  0.00           H
ATOM   2482  HZ2 LYS A 742      54.640  54.440  66.010  1.00  0.00           H
ATOM   2483  HZ3 LYS A 742      54.010  52.930  65.960  1.00  0.00           H
ATOM   2484  C   LYS A 742      58.430  54.320  62.580  1.00  0.00           C
ATOM   2485  O   LYS A 742      58.750  53.950  63.690  1.00  0.00           O
ATOM   2486  N   LEU A 743      59.320  54.240  61.530  1.00  0.00           N
ATOM   2487  HN  LEU A 743      59.000  54.260  60.590  1.00  0.00           H
ATOM   2488  CA  LEU A 743      60.790  53.960  61.850  1.00  0.00           C
ATOM   2489  HA  LEU A 743      60.910  52.950  62.230  1.00  0.00           H
ATOM   2490  CB  LEU A 743      61.670  54.080  60.550  1.00  0.00           C
ATOM   2491  HB1 LEU A 743      61.400  55.070  60.120  1.00  0.00           H
ATOM   2492  HB2 LEU A 743      61.350  53.310  59.810  1.00  0.00           H
ATOM   2493  CG  LEU A 743      63.180  53.850  60.690  1.00  0.00           C
ATOM   2494  HG  LEU A 743      63.660  54.370  61.560  1.00  0.00           H
ATOM   2495  CD1 LEU A 743      63.490  52.350  60.840  1.00  0.00           C
ATOM   2496 HD11 LEU A 743      64.570  52.230  61.050  1.00  0.00           H
ATOM   2497 HD12 LEU A 743      63.290  51.810  59.900  1.00  0.00           H
ATOM   2498 HD13 LEU A 743      62.890  51.900  61.660  1.00  0.00           H
ATOM   2499  CD2 LEU A 743      64.020  54.310  59.480  1.00  0.00           C
ATOM   2500 HD21 LEU A 743      63.580  53.830  58.590  1.00  0.00           H
ATOM   2501 HD22 LEU A 743      65.100  54.170  59.700  1.00  0.00           H
ATOM   2502 HD23 LEU A 743      63.880  55.410  59.430  1.00  0.00           H
ATOM   2503  C   LEU A 743      61.460  54.790  62.910  1.00  0.00           C
ATOM   2504  O   LEU A 743      62.080  54.340  63.850  1.00  0.00           O
ATOM   2505  N   PHE A 744      61.200  56.110  62.880  1.00  0.00           N
ATOM   2506  HN  PHE A 744      60.700  56.530  62.140  1.00  0.00           H
ATOM   2507  CA  PHE A 744      61.730  57.030  63.910  1.00  0.00           C
ATOM   2508  HA  PHE A 744      62.790  56.860  64.100  1.00  0.00           H
ATOM   2509  CB  PHE A 744      61.580  58.480  63.520  1.00  0.00           C
ATOM   2510  HB1 PHE A 744      62.160  59.060  64.270  1.00  0.00           H
ATOM   2511  HB2 PHE A 744      60.520  58.810  63.620  1.00  0.00           H
ATOM   2512  CG  PHE A 744      62.100  58.590  62.090  1.00  0.00           C
ATOM   2513  CD1 PHE A 744      63.340  58.070  61.580  1.00  0.00           C
ATOM   2514  HD1 PHE A 744      63.910  57.400  62.220  1.00  0.00           H
ATOM   2515  CE1 PHE A 744      63.820  58.410  60.280  1.00  0.00           C
ATOM   2516  HE1 PHE A 744      64.780  58.040  59.960  1.00  0.00           H
ATOM   2517  CZ  PHE A 744      63.060  59.340  59.530  1.00  0.00           C
ATOM   2518  HZ  PHE A 744      63.310  59.470  58.490  1.00  0.00           H
ATOM   2519  CD2 PHE A 744      61.420  59.610  61.310  1.00  0.00           C
ATOM   2520  HD2 PHE A 744      60.520  60.100  61.670  1.00  0.00           H
ATOM   2521  CE2 PHE A 744      61.950  59.920  60.060  1.00  0.00           C
ATOM   2522  HE2 PHE A 744      61.390  60.710  59.580  1.00  0.00           H
ATOM   2523  C   PHE A 744      60.980  56.800  65.240  1.00  0.00           C
ATOM   2524  O   PHE A 744      61.600  57.060  66.330  1.00  0.00           O
ATOM   2525  N   ASP A 745      59.680  56.410  65.250  1.00  0.00           N
ATOM   2526  HN  ASP A 745      59.420  55.870  64.450  1.00  0.00           H
ATOM   2527  CA  ASP A 745      58.930  56.210  66.460  1.00  0.00           C
ATOM   2528  HA  ASP A 745      59.110  57.130  67.000  1.00  0.00           H
ATOM   2529  CB  ASP A 745      57.490  56.120  66.070  1.00  0.00           C
ATOM   2530  HB1 ASP A 745      57.340  55.250  65.390  1.00  0.00           H
ATOM   2531  HB2 ASP A 745      57.180  57.040  65.550  1.00  0.00           H
ATOM   2532  CG  ASP A 745      56.570  55.880  67.240  1.00  0.00           C
ATOM   2533  OD1 ASP A 745      55.470  55.300  67.060  1.00  0.00           O
ATOM   2534  OD2 ASP A 745      56.850  56.290  68.360  1.00  0.00           O
ATOM   2535  C   ASP A 745      59.390  55.000  67.300  1.00  0.00           C
ATOM   2536  O   ASP A 745      59.780  54.950  68.460  1.00  0.00           O
ATOM   2537  N   LEU A 746      59.610  53.930  66.490  1.00  0.00           N
ATOM   2538  HN  LEU A 746      59.440  54.110  65.520  1.00  0.00           H
ATOM   2539  CA  LEU A 746      60.110  52.640  66.830  1.00  0.00           C
ATOM   2540  HA  LEU A 746      59.490  52.160  67.580  1.00  0.00           H
ATOM   2541  CB  LEU A 746      60.250  51.820  65.540  1.00  0.00           C
ATOM   2542  HB1 LEU A 746      60.660  52.450  64.720  1.00  0.00           H
ATOM   2543  HB2 LEU A 746      59.230  51.440  65.300  1.00  0.00           H
ATOM   2544  CG  LEU A 746      61.040  50.450  65.650  1.00  0.00           C
ATOM   2545  HG  LEU A 746      61.980  50.520  66.240  1.00  0.00           H
ATOM   2546  CD1 LEU A 746      60.200  49.340  66.200  1.00  0.00           C
ATOM   2547 HD11 LEU A 746      59.990  49.800  67.200  1.00  0.00           H
ATOM   2548 HD12 LEU A 746      60.720  48.380  66.360  1.00  0.00           H
ATOM   2549 HD13 LEU A 746      59.250  49.250  65.630  1.00  0.00           H
ATOM   2550  CD2 LEU A 746      61.390  50.160  64.240  1.00  0.00           C
ATOM   2551 HD21 LEU A 746      62.110  50.950  63.930  1.00  0.00           H
ATOM   2552 HD22 LEU A 746      60.470  50.370  63.670  1.00  0.00           H
ATOM   2553 HD23 LEU A 746      61.790  49.120  64.160  1.00  0.00           H
ATOM   2554  C   LEU A 746      61.450  52.710  67.500  1.00  0.00           C
ATOM   2555  O   LEU A 746      61.670  52.010  68.530  1.00  0.00           O
ATOM   2556  N   GLY A 747      62.360  53.500  66.880  1.00  0.00           N
ATOM   2557  HN  GLY A 747      62.260  54.020  66.030  1.00  0.00           H
ATOM   2558  CA  GLY A 747      63.670  53.660  67.510  1.00  0.00           C
ATOM   2559  HA1 GLY A 747      64.270  54.050  66.710  1.00  0.00           H
ATOM   2560  HA2 GLY A 747      64.040  52.670  67.730  1.00  0.00           H
ATOM   2561  C   GLY A 747      63.730  54.510  68.760  1.00  0.00           C
ATOM   2562  O   GLY A 747      64.330  54.160  69.800  1.00  0.00           O
ATOM   2563  N   GLU A 748      63.030  55.620  68.740  1.00  0.00           N
ATOM   2564  HN  GLU A 748      62.430  55.830  67.970  1.00  0.00           H
ATOM   2565  CA  GLU A 748      62.870  56.530  69.860  1.00  0.00           C
ATOM   2566  HA  GLU A 748      63.860  56.770  70.190  1.00  0.00           H
ATOM   2567  CB  GLU A 748      62.020  57.750  69.410  1.00  0.00           C
ATOM   2568  HB1 GLU A 748      61.120  57.250  68.980  1.00  0.00           H
ATOM   2569  HB2 GLU A 748      62.550  58.270  68.600  1.00  0.00           H
ATOM   2570  CG  GLU A 748      61.470  58.770  70.500  1.00  0.00           C
ATOM   2571  HG1 GLU A 748      62.210  59.170  71.230  1.00  0.00           H
ATOM   2572  HG2 GLU A 748      60.720  58.140  71.040  1.00  0.00           H
ATOM   2573  CD  GLU A 748      60.870  59.960  69.800  1.00  0.00           C
ATOM   2574  OE1 GLU A 748      61.370  61.130  69.900  1.00  0.00           O
ATOM   2575  OE2 GLU A 748      59.870  59.700  69.120  1.00  0.00           O
ATOM   2576  C   GLU A 748      62.020  55.930  71.100  1.00  0.00           C
ATOM   2577  O   GLU A 748      62.160  56.420  72.180  1.00  0.00           O
ATOM   2578  N   THR A 749      61.070  55.020  70.840  1.00  0.00           N
ATOM   2579  HN  THR A 749      60.750  54.800  69.920  1.00  0.00           H
ATOM   2580  CA  THR A 749      60.430  54.240  71.890  1.00  0.00           C
ATOM   2581  HA  THR A 749      60.170  54.890  72.710  1.00  0.00           H
ATOM   2582  CB  THR A 749      59.180  53.470  71.320  1.00  0.00           C
ATOM   2583  HB  THR A 749      59.500  53.060  70.340  1.00  0.00           H
ATOM   2584  OG1 THR A 749      58.040  54.350  71.040  1.00  0.00           O
ATOM   2585  HG1 THR A 749      58.360  54.980  70.390  1.00  0.00           H
ATOM   2586  CG2 THR A 749      58.580  52.350  72.200  1.00  0.00           C
ATOM   2587 HG21 THR A 749      59.250  51.490  72.380  1.00  0.00           H
ATOM   2588 HG22 THR A 749      57.740  51.830  71.680  1.00  0.00           H
ATOM   2589 HG23 THR A 749      58.260  52.770  73.170  1.00  0.00           H
ATOM   2590  C   THR A 749      61.250  53.310  72.700  1.00  0.00           C
ATOM   2591  O   THR A 749      60.990  53.250  73.890  1.00  0.00           O
ATOM   2592  N   TYR A 750      62.230  52.570  72.100  1.00  0.00           N
ATOM   2593  HN  TYR A 750      62.430  52.640  71.120  1.00  0.00           H
ATOM   2594  CA  TYR A 750      63.010  51.600  72.870  1.00  0.00           C
ATOM   2595  HA  TYR A 750      62.400  51.360  73.730  1.00  0.00           H
ATOM   2596  CB  TYR A 750      63.340  50.250  72.130  1.00  0.00           C
ATOM   2597  HB1 TYR A 750      64.040  49.600  72.690  1.00  0.00           H
ATOM   2598  HB2 TYR A 750      63.770  50.540  71.150  1.00  0.00           H
ATOM   2599  CG  TYR A 750      62.070  49.400  71.860  1.00  0.00           C
ATOM   2600  CD1 TYR A 750      61.430  49.450  70.630  1.00  0.00           C
ATOM   2601  HD1 TYR A 750      61.890  50.030  69.860  1.00  0.00           H
ATOM   2602  CE1 TYR A 750      60.310  48.650  70.440  1.00  0.00           C
ATOM   2603  HE1 TYR A 750      59.920  48.600  69.430  1.00  0.00           H
ATOM   2604  CZ  TYR A 750      59.740  47.950  71.460  1.00  0.00           C
ATOM   2605  OH  TYR A 750      58.700  47.120  71.070  1.00  0.00           O
ATOM   2606  HH  TYR A 750      58.530  47.160  70.120  1.00  0.00           H
ATOM   2607  CD2 TYR A 750      61.570  48.590  72.880  1.00  0.00           C
ATOM   2608  HD2 TYR A 750      61.980  48.660  73.870  1.00  0.00           H
ATOM   2609  CE2 TYR A 750      60.460  47.830  72.700  1.00  0.00           C
ATOM   2610  HE2 TYR A 750      60.140  47.200  73.520  1.00  0.00           H
ATOM   2611  C   TYR A 750      64.260  52.200  73.410  1.00  0.00           C
ATOM   2612  O   TYR A 750      64.640  51.830  74.530  1.00  0.00           O
ATOM   2613  N   ALA A 751      64.920  53.110  72.710  1.00  0.00           N
ATOM   2614  HN  ALA A 751      64.580  53.290  71.800  1.00  0.00           H
ATOM   2615  CA  ALA A 751      65.900  53.830  73.400  1.00  0.00           C
ATOM   2616  HA  ALA A 751      65.420  54.370  74.200  1.00  0.00           H
ATOM   2617  CB  ALA A 751      67.090  53.040  74.000  1.00  0.00           C
ATOM   2618  HB1 ALA A 751      67.710  52.660  73.150  1.00  0.00           H
ATOM   2619  HB2 ALA A 751      66.800  52.460  74.900  1.00  0.00           H
ATOM   2620  HB3 ALA A 751      67.700  53.840  74.460  1.00  0.00           H
ATOM   2621  C   ALA A 751      66.420  54.850  72.460  1.00  0.00           C
ATOM   2622  O   ALA A 751      67.050  54.480  71.460  1.00  0.00           O
ATOM   2623  N   PHE A 752      66.200  56.130  72.730  1.00  0.00           N
ATOM   2624  HN  PHE A 752      65.840  56.410  73.610  1.00  0.00           H
ATOM   2625  CA  PHE A 752      66.550  57.250  71.850  1.00  0.00           C
ATOM   2626  HA  PHE A 752      66.570  56.850  70.850  1.00  0.00           H
ATOM   2627  CB  PHE A 752      65.550  58.420  72.120  1.00  0.00           C
ATOM   2628  HB1 PHE A 752      65.790  58.900  73.090  1.00  0.00           H
ATOM   2629  HB2 PHE A 752      64.490  58.100  72.110  1.00  0.00           H
ATOM   2630  CG  PHE A 752      65.570  59.470  71.110  1.00  0.00           C
ATOM   2631  CD1 PHE A 752      65.470  59.120  69.750  1.00  0.00           C
ATOM   2632  HD1 PHE A 752      65.310  58.150  69.310  1.00  0.00           H
ATOM   2633  CE1 PHE A 752      65.600  60.110  68.790  1.00  0.00           C
ATOM   2634  HE1 PHE A 752      65.440  60.000  67.720  1.00  0.00           H
ATOM   2635  CZ  PHE A 752      65.850  61.460  69.150  1.00  0.00           C
ATOM   2636  HZ  PHE A 752      65.980  62.190  68.370  1.00  0.00           H
ATOM   2637  CD2 PHE A 752      65.840  60.820  71.480  1.00  0.00           C
ATOM   2638  HD2 PHE A 752      66.100  60.960  72.510  1.00  0.00           H
ATOM   2639  CE2 PHE A 752      65.920  61.820  70.500  1.00  0.00           C
ATOM   2640  HE2 PHE A 752      66.120  62.840  70.790  1.00  0.00           H
ATOM   2641  C   PHE A 752      68.050  57.780  72.230  1.00  0.00           C
ATOM   2642  O   PHE A 752      68.340  57.880  73.370  1.00  0.00           O
ATOM   2643  N   PRO A 822      68.950  58.150  71.340  1.00  0.00           N
ATOM   2644  CD  PRO A 822      69.930  59.170  71.690  1.00  0.00           C
ATOM   2645  HD1 PRO A 822      70.510  58.880  72.590  1.00  0.00           H
ATOM   2646  HD2 PRO A 822      69.260  60.020  71.970  1.00  0.00           H
ATOM   2647  CA  PRO A 822      68.940  57.800  69.890  1.00  0.00           C
ATOM   2648  HA  PRO A 822      67.920  57.950  69.560  1.00  0.00           H
ATOM   2649  CB  PRO A 822      69.860  58.900  69.330  1.00  0.00           C
ATOM   2650  HB1 PRO A 822      69.160  59.720  69.140  1.00  0.00           H
ATOM   2651  HB2 PRO A 822      70.500  58.550  68.490  1.00  0.00           H
ATOM   2652  CG  PRO A 822      70.740  59.410  70.480  1.00  0.00           C
ATOM   2653  HG1 PRO A 822      71.610  58.730  70.610  1.00  0.00           H
ATOM   2654  HG2 PRO A 822      71.040  60.480  70.440  1.00  0.00           H
ATOM   2655  C   PRO A 822      69.350  56.360  69.600  1.00  0.00           C
ATOM   2656  O   PRO A 822      69.310  55.900  68.470  1.00  0.00           O
ATOM   2657  N   ASP A 823      69.720  55.640  70.590  1.00  0.00           N
ATOM   2658  HN  ASP A 823      69.740  56.160  71.440  1.00  0.00           H
ATOM   2659  CA  ASP A 823      70.530  54.430  70.550  1.00  0.00           C
ATOM   2660  HA  ASP A 823      71.520  54.590  70.160  1.00  0.00           H
ATOM   2661  CB  ASP A 823      70.710  53.840  72.020  1.00  0.00           C
ATOM   2662  HB1 ASP A 823      71.350  52.940  72.070  1.00  0.00           H
ATOM   2663  HB2 ASP A 823      69.720  53.480  72.380  1.00  0.00           H
ATOM   2664  CG  ASP A 823      71.180  54.800  73.000  1.00  0.00           C
ATOM   2665  OD1 ASP A 823      71.340  54.460  74.200  1.00  0.00           O
ATOM   2666  OD2 ASP A 823      71.650  55.890  72.630  1.00  0.00           O
ATOM   2667  C   ASP A 823      69.970  53.340  69.660  1.00  0.00           C
ATOM   2668  O   ASP A 823      70.660  52.740  68.820  1.00  0.00           O
ATOM   2669  N   VAL A 824      68.710  52.900  70.010  1.00  0.00           N
ATOM   2670  HN  VAL A 824      68.170  53.480  70.610  1.00  0.00           H
ATOM   2671  CA  VAL A 824      68.050  51.830  69.200  1.00  0.00           C
ATOM   2672  HA  VAL A 824      68.720  51.080  68.800  1.00  0.00           H
ATOM   2673  CB  VAL A 824      66.890  51.120  69.940  1.00  0.00           C
ATOM   2674  HB  VAL A 824      66.230  51.910  70.340  1.00  0.00           H
ATOM   2675  CG1 VAL A 824      66.130  50.130  69.150  1.00  0.00           C
ATOM   2676 HG11 VAL A 824      66.850  49.470  68.620  1.00  0.00           H
ATOM   2677 HG12 VAL A 824      65.480  50.650  68.420  1.00  0.00           H
ATOM   2678 HG13 VAL A 824      65.520  49.450  69.770  1.00  0.00           H
ATOM   2679  CG2 VAL A 824      67.430  50.330  71.110  1.00  0.00           C
ATOM   2680 HG21 VAL A 824      67.970  49.420  70.780  1.00  0.00           H
ATOM   2681 HG22 VAL A 824      66.520  50.060  71.710  1.00  0.00           H
ATOM   2682 HG23 VAL A 824      68.040  50.860  71.870  1.00  0.00           H
ATOM   2683  C   VAL A 824      67.580  52.420  67.860  1.00  0.00           C
ATOM   2684  O   VAL A 824      67.350  51.660  66.930  1.00  0.00           O
ATOM   2685  N   LEU A 825      67.420  53.740  67.740  1.00  0.00           N
ATOM   2686  HN  LEU A 825      67.530  54.300  68.570  1.00  0.00           H
ATOM   2687  CA  LEU A 825      67.110  54.360  66.510  1.00  0.00           C
ATOM   2688  HA  LEU A 825      66.280  53.780  66.120  1.00  0.00           H
ATOM   2689  CB  LEU A 825      66.680  55.820  66.570  1.00  0.00           C
ATOM   2690  HB1 LEU A 825      67.520  56.450  66.880  1.00  0.00           H
ATOM   2691  HB2 LEU A 825      65.920  55.970  67.360  1.00  0.00           H
ATOM   2692  CG  LEU A 825      66.100  56.510  65.260  1.00  0.00           C
ATOM   2693  HG  LEU A 825      67.000  56.820  64.680  1.00  0.00           H
ATOM   2694  CD1 LEU A 825      65.240  55.600  64.360  1.00  0.00           C
ATOM   2695 HD11 LEU A 825      65.740  54.640  64.140  1.00  0.00           H
ATOM   2696 HD12 LEU A 825      65.400  56.140  63.390  1.00  0.00           H
ATOM   2697 HD13 LEU A 825      64.190  55.690  64.690  1.00  0.00           H
ATOM   2698  CD2 LEU A 825      65.170  57.710  65.620  1.00  0.00           C
ATOM   2699 HD21 LEU A 825      64.300  57.340  66.210  1.00  0.00           H
ATOM   2700 HD22 LEU A 825      64.750  58.160  64.700  1.00  0.00           H
ATOM   2701 HD23 LEU A 825      65.800  58.280  66.350  1.00  0.00           H
ATOM   2702  C   LEU A 825      68.270  54.210  65.490  1.00  0.00           C
ATOM   2703  O   LEU A 825      68.000  53.800  64.400  1.00  0.00           O
ATOM   2704  N   PHE A 826      69.500  54.420  65.910  1.00  0.00           N
ATOM   2705  HN  PHE A 826      69.630  54.910  66.780  1.00  0.00           H
ATOM   2706  CA  PHE A 826      70.700  54.230  65.100  1.00  0.00           C
ATOM   2707  HA  PHE A 826      70.660  54.930  64.280  1.00  0.00           H
ATOM   2708  CB  PHE A 826      71.870  54.570  65.980  1.00  0.00           C
ATOM   2709  HB1 PHE A 826      72.840  54.190  65.600  1.00  0.00           H
ATOM   2710  HB2 PHE A 826      71.660  54.040  66.940  1.00  0.00           H
ATOM   2711  CG  PHE A 826      72.150  56.010  66.370  1.00  0.00           C
ATOM   2712  CD1 PHE A 826      72.590  56.200  67.720  1.00  0.00           C
ATOM   2713  HD1 PHE A 826      72.360  55.420  68.430  1.00  0.00           H
ATOM   2714  CE1 PHE A 826      73.030  57.420  68.160  1.00  0.00           C
ATOM   2715  HE1 PHE A 826      73.380  57.500  69.190  1.00  0.00           H
ATOM   2716  CZ  PHE A 826      73.270  58.400  67.270  1.00  0.00           C
ATOM   2717  HZ  PHE A 826      73.830  59.300  67.510  1.00  0.00           H
ATOM   2718  CD2 PHE A 826      72.290  57.040  65.490  1.00  0.00           C
ATOM   2719  HD2 PHE A 826      72.090  56.820  64.450  1.00  0.00           H
ATOM   2720  CE2 PHE A 826      72.790  58.280  65.940  1.00  0.00           C
ATOM   2721  HE2 PHE A 826      73.090  59.080  65.290  1.00  0.00           H
ATOM   2722  C   PHE A 826      70.840  52.840  64.520  1.00  0.00           C
ATOM   2723  O   PHE A 826      71.110  52.590  63.300  1.00  0.00           O
ATOM   2724  N   TRP A 827      70.650  51.810  65.440  1.00  0.00           N
ATOM   2725  HN  TRP A 827      70.640  52.040  66.420  1.00  0.00           H
ATOM   2726  CA  TRP A 827      70.480  50.470  65.040  1.00  0.00           C
ATOM   2727  HA  TRP A 827      71.370  50.230  64.480  1.00  0.00           H
ATOM   2728  CB  TRP A 827      70.470  49.520  66.280  1.00  0.00           C
ATOM   2729  HB1 TRP A 827      70.040  48.500  66.180  1.00  0.00           H
ATOM   2730  HB2 TRP A 827      69.860  50.070  67.020  1.00  0.00           H
ATOM   2731  CG  TRP A 827      71.770  49.280  66.940  1.00  0.00           C
ATOM   2732  CD1 TRP A 827      72.050  49.880  68.130  1.00  0.00           C
ATOM   2733  HD1 TRP A 827      71.320  50.290  68.810  1.00  0.00           H
ATOM   2734  NE1 TRP A 827      73.380  49.450  68.510  1.00  0.00           N
ATOM   2735  HE1 TRP A 827      73.810  49.560  69.370  1.00  0.00           H
ATOM   2736  CE2 TRP A 827      73.860  48.560  67.630  1.00  0.00           C
ATOM   2737  CD2 TRP A 827      72.910  48.490  66.600  1.00  0.00           C
ATOM   2738  CE3 TRP A 827      73.280  47.750  65.440  1.00  0.00           C
ATOM   2739  HE3 TRP A 827      72.600  47.680  64.600  1.00  0.00           H
ATOM   2740  CZ3 TRP A 827      74.550  47.150  65.340  1.00  0.00           C
ATOM   2741  HZ3 TRP A 827      74.990  46.710  64.460  1.00  0.00           H
ATOM   2742  CZ2 TRP A 827      75.090  47.880  67.580  1.00  0.00           C
ATOM   2743  HZ2 TRP A 827      75.830  47.950  68.360  1.00  0.00           H
ATOM   2744  CH2 TRP A 827      75.420  47.280  66.390  1.00  0.00           C
ATOM   2745  HH2 TRP A 827      76.410  46.840  66.270  1.00  0.00           H
ATOM   2746  C   TRP A 827      69.340  50.060  64.010  1.00  0.00           C
ATOM   2747  O   TRP A 827      69.570  49.240  63.100  1.00  0.00           O
ATOM   2748  N   CYS A 828      68.160  50.680  64.090  1.00  0.00           N
ATOM   2749  HN  CYS A 828      67.960  51.290  64.840  1.00  0.00           H
ATOM   2750  CA  CYS A 828      67.040  50.580  63.220  1.00  0.00           C
ATOM   2751  HA  CYS A 828      66.940  49.530  62.990  1.00  0.00           H
ATOM   2752  CB  CYS A 828      65.670  51.080  63.860  1.00  0.00           C
ATOM   2753  HB1 CYS A 828      64.970  50.840  63.040  1.00  0.00           H
ATOM   2754  HB2 CYS A 828      65.790  52.180  64.040  1.00  0.00           H
ATOM   2755  SG  CYS A 828      65.140  50.130  65.370  1.00  0.00           S
ATOM   2756  HG1 CYS A 828      66.280  50.180  66.030  1.00  0.00           H
ATOM   2757  C   CYS A 828      67.380  51.230  61.890  1.00  0.00           C
ATOM   2758  O   CYS A 828      67.020  50.790  60.800  1.00  0.00           O
ATOM   2759  N   VAL A 829      68.000  52.470  61.980  1.00  0.00           N
ATOM   2760  HN  VAL A 829      68.070  52.830  62.910  1.00  0.00           H
ATOM   2761  CA  VAL A 829      68.490  53.200  60.810  1.00  0.00           C
ATOM   2762  HA  VAL A 829      67.600  53.420  60.240  1.00  0.00           H
ATOM   2763  CB  VAL A 829      69.080  54.530  61.350  1.00  0.00           C
ATOM   2764  HB  VAL A 829      69.580  54.390  62.320  1.00  0.00           H
ATOM   2765  CG1 VAL A 829      70.080  55.290  60.360  1.00  0.00           C
ATOM   2766 HG11 VAL A 829      70.260  56.300  60.790  1.00  0.00           H
ATOM   2767 HG12 VAL A 829      69.700  55.230  59.320  1.00  0.00           H
ATOM   2768 HG13 VAL A 829      71.060  54.790  60.450  1.00  0.00           H
ATOM   2769  CG2 VAL A 829      67.710  55.330  61.400  1.00  0.00           C
ATOM   2770 HG21 VAL A 829      67.210  55.090  62.370  1.00  0.00           H
ATOM   2771 HG22 VAL A 829      67.070  55.210  60.510  1.00  0.00           H
ATOM   2772 HG23 VAL A 829      67.970  56.400  61.320  1.00  0.00           H
ATOM   2773  C   VAL A 829      69.440  52.500  59.860  1.00  0.00           C
ATOM   2774  O   VAL A 829      69.150  52.450  58.660  1.00  0.00           O
ATOM   2775  N   ILE A 830      70.500  51.890  60.430  1.00  0.00           N
ATOM   2776  HN  ILE A 830      70.790  52.020  61.370  1.00  0.00           H
ATOM   2777  CA  ILE A 830      71.380  51.040  59.620  1.00  0.00           C
ATOM   2778  HA  ILE A 830      71.650  51.550  58.710  1.00  0.00           H
ATOM   2779  CB  ILE A 830      72.760  50.750  60.280  1.00  0.00           C
ATOM   2780  HB  ILE A 830      73.170  51.780  60.320  1.00  0.00           H
ATOM   2781  CG2 ILE A 830      72.610  50.090  61.590  1.00  0.00           C
ATOM   2782 HG21 ILE A 830      72.210  50.660  62.440  1.00  0.00           H
ATOM   2783 HG22 ILE A 830      73.620  49.750  61.910  1.00  0.00           H
ATOM   2784 HG23 ILE A 830      72.050  49.140  61.430  1.00  0.00           H
ATOM   2785  CG1 ILE A 830      73.680  50.080  59.280  1.00  0.00           C
ATOM   2786 HG11 ILE A 830      73.360  50.200  58.220  1.00  0.00           H
ATOM   2787 HG12 ILE A 830      73.640  48.990  59.450  1.00  0.00           H
ATOM   2788  CD  ILE A 830      75.090  50.720  59.320  1.00  0.00           C
ATOM   2789  HD1 ILE A 830      75.170  51.700  58.810  1.00  0.00           H
ATOM   2790  HD2 ILE A 830      75.850  50.010  58.900  1.00  0.00           H
ATOM   2791  HD3 ILE A 830      75.360  50.910  60.380  1.00  0.00           H
ATOM   2792  C   ILE A 830      70.660  49.810  59.090  1.00  0.00           C
ATOM   2793  O   ILE A 830      70.750  49.460  57.890  1.00  0.00           O
ATOM   2794  N   LEU A 831      69.780  49.060  59.920  1.00  0.00           N
ATOM   2795  HN  LEU A 831      69.600  49.350  60.860  1.00  0.00           H
ATOM   2796  CA  LEU A 831      69.000  47.970  59.330  1.00  0.00           C
ATOM   2797  HA  LEU A 831      69.620  47.230  58.850  1.00  0.00           H
ATOM   2798  CB  LEU A 831      68.160  47.220  60.460  1.00  0.00           C
ATOM   2799  HB1 LEU A 831      67.470  47.950  60.940  1.00  0.00           H
ATOM   2800  HB2 LEU A 831      68.830  46.840  61.250  1.00  0.00           H
ATOM   2801  CG  LEU A 831      67.350  45.880  60.090  1.00  0.00           C
ATOM   2802  HG  LEU A 831      66.560  46.130  59.360  1.00  0.00           H
ATOM   2803  CD1 LEU A 831      68.250  44.880  59.310  1.00  0.00           C
ATOM   2804 HD11 LEU A 831      68.460  45.380  58.330  1.00  0.00           H
ATOM   2805 HD12 LEU A 831      67.770  43.900  59.170  1.00  0.00           H
ATOM   2806 HD13 LEU A 831      69.230  44.680  59.810  1.00  0.00           H
ATOM   2807  CD2 LEU A 831      66.810  45.180  61.300  1.00  0.00           C
ATOM   2808 HD21 LEU A 831      65.940  45.690  61.780  1.00  0.00           H
ATOM   2809 HD22 LEU A 831      67.550  45.240  62.130  1.00  0.00           H
ATOM   2810 HD23 LEU A 831      66.500  44.140  61.130  1.00  0.00           H
ATOM   2811  C   LEU A 831      68.010  48.320  58.170  1.00  0.00           C
ATOM   2812  O   LEU A 831      68.080  47.660  57.120  1.00  0.00           O
ATOM   2813  N   PHE A 832      67.130  49.330  58.320  1.00  0.00           N
ATOM   2814  HN  PHE A 832      67.130  49.830  59.170  1.00  0.00           H
ATOM   2815  CA  PHE A 832      66.500  49.960  57.170  1.00  0.00           C
ATOM   2816  HA  PHE A 832      65.630  49.390  56.860  1.00  0.00           H
ATOM   2817  CB  PHE A 832      66.040  51.350  57.730  1.00  0.00           C
ATOM   2818  HB1 PHE A 832      66.900  51.960  58.060  1.00  0.00           H
ATOM   2819  HB2 PHE A 832      65.360  51.240  58.610  1.00  0.00           H
ATOM   2820  CG  PHE A 832      65.110  52.090  56.810  1.00  0.00           C
ATOM   2821  CD1 PHE A 832      63.790  51.740  56.640  1.00  0.00           C
ATOM   2822  HD1 PHE A 832      63.360  50.890  57.140  1.00  0.00           H
ATOM   2823  CE1 PHE A 832      62.980  52.520  55.890  1.00  0.00           C
ATOM   2824  HE1 PHE A 832      62.000  52.120  55.660  1.00  0.00           H
ATOM   2825  CZ  PHE A 832      63.410  53.770  55.460  1.00  0.00           C
ATOM   2826  HZ  PHE A 832      62.780  54.400  54.850  1.00  0.00           H
ATOM   2827  CD2 PHE A 832      65.600  53.330  56.350  1.00  0.00           C
ATOM   2828  HD2 PHE A 832      66.600  53.660  56.610  1.00  0.00           H
ATOM   2829  CE2 PHE A 832      64.700  54.220  55.690  1.00  0.00           C
ATOM   2830  HE2 PHE A 832      65.050  55.200  55.410  1.00  0.00           H
ATOM   2831  C   PHE A 832      67.370  50.130  55.830  1.00  0.00           C
ATOM   2832  O   PHE A 832      66.960  49.650  54.790  1.00  0.00           O
ATOM   2833  N   PHE A 833      68.540  50.920  55.900  1.00  0.00           N
ATOM   2834  HN  PHE A 833      68.860  51.370  56.730  1.00  0.00           H
ATOM   2835  CA  PHE A 833      69.330  51.190  54.750  1.00  0.00           C
ATOM   2836  HA  PHE A 833      68.610  51.500  54.000  1.00  0.00           H
ATOM   2837  CB  PHE A 833      70.340  52.360  54.930  1.00  0.00           C
ATOM   2838  HB1 PHE A 833      70.770  52.360  53.910  1.00  0.00           H
ATOM   2839  HB2 PHE A 833      71.030  52.060  55.740  1.00  0.00           H
ATOM   2840  CG  PHE A 833      69.930  53.760  55.220  1.00  0.00           C
ATOM   2841  CD1 PHE A 833      70.540  54.680  56.100  1.00  0.00           C
ATOM   2842  HD1 PHE A 833      71.350  54.390  56.740  1.00  0.00           H
ATOM   2843  CE1 PHE A 833      69.880  55.950  56.300  1.00  0.00           C
ATOM   2844  HE1 PHE A 833      70.230  56.640  57.050  1.00  0.00           H
ATOM   2845  CZ  PHE A 833      68.810  56.410  55.480  1.00  0.00           C
ATOM   2846  HZ  PHE A 833      68.450  57.430  55.500  1.00  0.00           H
ATOM   2847  CD2 PHE A 833      68.860  54.280  54.410  1.00  0.00           C
ATOM   2848  HD2 PHE A 833      68.460  53.570  53.700  1.00  0.00           H
ATOM   2849  CE2 PHE A 833      68.290  55.510  54.540  1.00  0.00           C
ATOM   2850  HE2 PHE A 833      67.560  55.820  53.810  1.00  0.00           H
ATOM   2851  C   PHE A 833      70.010  49.980  54.170  1.00  0.00           C
ATOM   2852  O   PHE A 833      70.180  49.770  53.000  1.00  0.00           O
ATOM   2853  N   THR A 834      70.530  49.080  55.000  1.00  0.00           N
ATOM   2854  HN  THR A 834      70.460  49.200  56.000  1.00  0.00           H
ATOM   2855  CA  THR A 834      71.060  47.850  54.510  1.00  0.00           C
ATOM   2856  HA  THR A 834      71.830  48.080  53.790  1.00  0.00           H
ATOM   2857  CB  THR A 834      71.920  47.130  55.540  1.00  0.00           C
ATOM   2858  HB  THR A 834      72.110  46.100  55.180  1.00  0.00           H
ATOM   2859  OG1 THR A 834      71.190  46.940  56.720  1.00  0.00           O
ATOM   2860  HG1 THR A 834      71.140  47.790  57.150  1.00  0.00           H
ATOM   2861  CG2 THR A 834      73.250  47.830  55.890  1.00  0.00           C
ATOM   2862 HG21 THR A 834      73.060  48.850  56.290  1.00  0.00           H
ATOM   2863 HG22 THR A 834      73.830  47.990  54.960  1.00  0.00           H
ATOM   2864 HG23 THR A 834      73.870  47.230  56.580  1.00  0.00           H
ATOM   2865  C   THR A 834      69.960  46.880  53.900  1.00  0.00           C
ATOM   2866  O   THR A 834      70.200  46.250  52.900  1.00  0.00           O
ATOM   2867  N   THR A 835      68.730  46.820  54.500  1.00  0.00           N
ATOM   2868  HN  THR A 835      68.530  47.420  55.270  1.00  0.00           H
ATOM   2869  CA  THR A 835      67.550  46.190  53.930  1.00  0.00           C
ATOM   2870  HA  THR A 835      67.810  45.150  53.780  1.00  0.00           H
ATOM   2871  CB  THR A 835      66.420  46.360  54.850  1.00  0.00           C
ATOM   2872  HB  THR A 835      66.360  47.400  55.240  1.00  0.00           H
ATOM   2873  OG1 THR A 835      66.450  45.400  55.890  1.00  0.00           O
ATOM   2874  HG1 THR A 835      67.310  45.560  56.280  1.00  0.00           H
ATOM   2875  CG2 THR A 835      65.070  46.000  54.130  1.00  0.00           C
ATOM   2876 HG21 THR A 835      64.250  46.110  54.870  1.00  0.00           H
ATOM   2877 HG22 THR A 835      65.040  44.960  53.750  1.00  0.00           H
ATOM   2878 HG23 THR A 835      64.840  46.720  53.320  1.00  0.00           H
ATOM   2879  C   THR A 835      67.240  46.710  52.560  1.00  0.00           C
ATOM   2880  O   THR A 835      67.070  46.040  51.520  1.00  0.00           O
ATOM   2881  N   PHE A 836      67.200  48.010  52.450  1.00  0.00           N
ATOM   2882  HN  PHE A 836      67.300  48.590  53.260  1.00  0.00           H
ATOM   2883  CA  PHE A 836      66.980  48.810  51.160  1.00  0.00           C
ATOM   2884  HA  PHE A 836      66.130  48.310  50.730  1.00  0.00           H
ATOM   2885  CB  PHE A 836      66.560  50.250  51.550  1.00  0.00           C
ATOM   2886  HB1 PHE A 836      67.560  50.650  51.790  1.00  0.00           H
ATOM   2887  HB2 PHE A 836      65.950  50.310  52.490  1.00  0.00           H
ATOM   2888  CG  PHE A 836      65.890  51.060  50.440  1.00  0.00           C
ATOM   2889  CD1 PHE A 836      66.240  52.350  50.010  1.00  0.00           C
ATOM   2890  HD1 PHE A 836      67.130  52.820  50.370  1.00  0.00           H
ATOM   2891  CE1 PHE A 836      65.510  53.000  49.010  1.00  0.00           C
ATOM   2892  HE1 PHE A 836      65.840  53.950  48.610  1.00  0.00           H
ATOM   2893  CZ  PHE A 836      64.380  52.400  48.510  1.00  0.00           C
ATOM   2894  HZ  PHE A 836      63.700  52.790  47.760  1.00  0.00           H
ATOM   2895  CD2 PHE A 836      64.750  50.490  49.960  1.00  0.00           C
ATOM   2896  HD2 PHE A 836      64.370  49.560  50.350  1.00  0.00           H
ATOM   2897  CE2 PHE A 836      63.940  51.190  49.010  1.00  0.00           C
ATOM   2898  HE2 PHE A 836      63.040  50.720  48.640  1.00  0.00           H
ATOM   2899  C   PHE A 836      68.020  48.670  50.040  1.00  0.00           C
ATOM   2900  O   PHE A 836      67.560  48.470  48.920  1.00  0.00           O
ATOM   2901  N   PHE A 837      69.380  48.710  50.420  1.00  0.00           N
ATOM   2902  HN  PHE A 837      69.650  48.880  51.360  1.00  0.00           H
ATOM   2903  CA  PHE A 837      70.470  48.390  49.500  1.00  0.00           C
ATOM   2904  HA  PHE A 837      70.280  48.940  48.590  1.00  0.00           H
ATOM   2905  CB  PHE A 837      71.830  48.960  50.090  1.00  0.00           C
ATOM   2906  HB1 PHE A 837      71.850  49.070  51.190  1.00  0.00           H
ATOM   2907  HB2 PHE A 837      71.980  49.990  49.720  1.00  0.00           H
ATOM   2908  CG  PHE A 837      73.070  48.220  49.840  1.00  0.00           C
ATOM   2909  CD1 PHE A 837      73.790  48.460  48.630  1.00  0.00           C
ATOM   2910  HD1 PHE A 837      73.340  49.080  47.860  1.00  0.00           H
ATOM   2911  CE1 PHE A 837      75.040  47.830  48.390  1.00  0.00           C
ATOM   2912  HE1 PHE A 837      75.610  48.060  47.500  1.00  0.00           H
ATOM   2913  CZ  PHE A 837      75.510  46.910  49.280  1.00  0.00           C
ATOM   2914  HZ  PHE A 837      76.420  46.390  49.010  1.00  0.00           H
ATOM   2915  CD2 PHE A 837      73.630  47.320  50.770  1.00  0.00           C
ATOM   2916  HD2 PHE A 837      73.120  47.130  51.700  1.00  0.00           H
ATOM   2917  CE2 PHE A 837      74.780  46.580  50.440  1.00  0.00           C
ATOM   2918  HE2 PHE A 837      75.170  45.830  51.110  1.00  0.00           H
ATOM   2919  C   PHE A 837      70.550  47.030  48.970  1.00  0.00           C
ATOM   2920  O   PHE A 837      70.790  46.760  47.790  1.00  0.00           O
ATOM   2921  N   LEU A 838      70.350  46.060  49.850  1.00  0.00           N
ATOM   2922  HN  LEU A 838      70.310  46.230  50.830  1.00  0.00           H
ATOM   2923  CA  LEU A 838      70.300  44.660  49.470  1.00  0.00           C
ATOM   2924  HA  LEU A 838      71.220  44.620  48.910  1.00  0.00           H
ATOM   2925  CB  LEU A 838      70.420  43.740  50.680  1.00  0.00           C
ATOM   2926  HB1 LEU A 838      69.710  44.010  51.500  1.00  0.00           H
ATOM   2927  HB2 LEU A 838      71.410  43.870  51.170  1.00  0.00           H
ATOM   2928  CG  LEU A 838      70.310  42.230  50.310  1.00  0.00           C
ATOM   2929  HG  LEU A 838      69.280  42.090  49.920  1.00  0.00           H
ATOM   2930  CD1 LEU A 838      71.270  41.820  49.230  1.00  0.00           C
ATOM   2931 HD11 LEU A 838      71.120  42.290  48.220  1.00  0.00           H
ATOM   2932 HD12 LEU A 838      71.110  40.730  49.100  1.00  0.00           H
ATOM   2933 HD13 LEU A 838      72.340  42.040  49.410  1.00  0.00           H
ATOM   2934  CD2 LEU A 838      70.440  41.360  51.630  1.00  0.00           C
ATOM   2935 HD21 LEU A 838      69.820  40.440  51.660  1.00  0.00           H
ATOM   2936 HD22 LEU A 838      70.090  41.950  52.500  1.00  0.00           H
ATOM   2937 HD23 LEU A 838      71.500  41.030  51.710  1.00  0.00           H
ATOM   2938  C   LEU A 838      69.170  44.290  48.570  1.00  0.00           C
ATOM   2939  O   LEU A 838      69.290  43.780  47.460  1.00  0.00           O
ATOM   2940  N   SER A 839      67.930  44.680  48.970  1.00  0.00           N
ATOM   2941  HN  SER A 839      67.770  45.190  49.810  1.00  0.00           H
ATOM   2942  CA  SER A 839      66.760  44.420  48.130  1.00  0.00           C
ATOM   2943  HA  SER A 839      66.530  43.370  48.020  1.00  0.00           H
ATOM   2944  CB  SER A 839      65.400  44.920  48.710  1.00  0.00           C
ATOM   2945  HB1 SER A 839      65.080  44.300  49.590  1.00  0.00           H
ATOM   2946  HB2 SER A 839      64.580  44.830  47.960  1.00  0.00           H
ATOM   2947  OG  SER A 839      65.410  46.300  49.060  1.00  0.00           O
ATOM   2948  HG1 SER A 839      65.710  46.360  49.970  1.00  0.00           H
ATOM   2949  C   SER A 839      66.820  45.040  46.780  1.00  0.00           C
ATOM   2950  O   SER A 839      66.470  44.510  45.680  1.00  0.00           O
ATOM   2951  N   SER A 840      67.270  46.300  46.780  1.00  0.00           N
ATOM   2952  HN  SER A 840      67.490  46.840  47.580  1.00  0.00           H
ATOM   2953  CA  SER A 840      67.470  47.090  45.500  1.00  0.00           C
ATOM   2954  HA  SER A 840      66.600  47.060  44.870  1.00  0.00           H
ATOM   2955  CB  SER A 840      67.760  48.550  45.660  1.00  0.00           C
ATOM   2956  HB1 SER A 840      66.840  49.020  46.060  1.00  0.00           H
ATOM   2957  HB2 SER A 840      67.880  48.930  44.630  1.00  0.00           H
ATOM   2958  OG  SER A 840      68.820  48.830  46.590  1.00  0.00           O
ATOM   2959  HG1 SER A 840      68.480  48.710  47.490  1.00  0.00           H
ATOM   2960  C   SER A 840      68.500  46.560  44.610  1.00  0.00           C
ATOM   2961  O   SER A 840      68.370  46.530  43.340  1.00  0.00           O
ATOM   2962  N   PHE A 841      69.560  45.900  45.160  1.00  0.00           N
ATOM   2963  HN  PHE A 841      69.710  45.880  46.150  1.00  0.00           H
ATOM   2964  CA  PHE A 841      70.620  45.320  44.360  1.00  0.00           C
ATOM   2965  HA  PHE A 841      70.930  46.020  43.600  1.00  0.00           H
ATOM   2966  CB  PHE A 841      71.860  45.000  45.320  1.00  0.00           C
ATOM   2967  HB1 PHE A 841      71.420  44.310  46.070  1.00  0.00           H
ATOM   2968  HB2 PHE A 841      72.290  45.890  45.830  1.00  0.00           H
ATOM   2969  CG  PHE A 841      73.010  44.430  44.510  1.00  0.00           C
ATOM   2970  CD1 PHE A 841      73.220  43.050  44.640  1.00  0.00           C
ATOM   2971  HD1 PHE A 841      72.650  42.430  45.330  1.00  0.00           H
ATOM   2972  CE1 PHE A 841      74.300  42.400  43.980  1.00  0.00           C
ATOM   2973  HE1 PHE A 841      74.580  41.360  44.050  1.00  0.00           H
ATOM   2974  CZ  PHE A 841      75.170  43.240  43.210  1.00  0.00           C
ATOM   2975  HZ  PHE A 841      76.060  42.810  42.780  1.00  0.00           H
ATOM   2976  CD2 PHE A 841      73.890  45.210  43.830  1.00  0.00           C
ATOM   2977  HD2 PHE A 841      73.820  46.270  43.690  1.00  0.00           H
ATOM   2978  CE2 PHE A 841      75.010  44.620  43.210  1.00  0.00           C
ATOM   2979  HE2 PHE A 841      75.860  45.060  42.700  1.00  0.00           H
ATOM   2980  C   PHE A 841      70.100  44.090  43.690  1.00  0.00           C
ATOM   2981  O   PHE A 841      70.330  43.860  42.540  1.00  0.00           O
ATOM   2982  N   LEU A 842      69.270  43.250  44.420  1.00  0.00           N
ATOM   2983  HN  LEU A 842      69.040  43.560  45.340  1.00  0.00           H
ATOM   2984  CA  LEU A 842      68.640  42.040  43.960  1.00  0.00           C
ATOM   2985  HA  LEU A 842      69.370  41.400  43.510  1.00  0.00           H
ATOM   2986  CB  LEU A 842      68.010  41.410  45.230  1.00  0.00           C
ATOM   2987  HB1 LEU A 842      67.300  40.620  44.860  1.00  0.00           H
ATOM   2988  HB2 LEU A 842      67.500  42.170  45.860  1.00  0.00           H
ATOM   2989  CG  LEU A 842      68.980  40.610  46.260  1.00  0.00           C
ATOM   2990  HG  LEU A 842      69.800  41.320  46.510  1.00  0.00           H
ATOM   2991  CD1 LEU A 842      68.350  40.030  47.510  1.00  0.00           C
ATOM   2992 HD11 LEU A 842      67.520  39.310  47.330  1.00  0.00           H
ATOM   2993 HD12 LEU A 842      68.060  40.830  48.220  1.00  0.00           H
ATOM   2994 HD13 LEU A 842      69.080  39.390  48.060  1.00  0.00           H
ATOM   2995  CD2 LEU A 842      69.570  39.410  45.530  1.00  0.00           C
ATOM   2996 HD21 LEU A 842      68.710  38.720  45.470  1.00  0.00           H
ATOM   2997 HD22 LEU A 842      70.220  38.840  46.230  1.00  0.00           H
ATOM   2998 HD23 LEU A 842      70.040  39.480  44.540  1.00  0.00           H
ATOM   2999  C   LEU A 842      67.650  42.390  42.830  1.00  0.00           C
ATOM   3000  O   LEU A 842      67.570  41.690  41.810  1.00  0.00           O
ATOM   3001  N   LYS A 843      66.880  43.480  42.980  1.00  0.00           N
ATOM   3002  HN  LYS A 843      67.040  44.020  43.800  1.00  0.00           H
ATOM   3003  CA  LYS A 843      66.060  43.930  41.890  1.00  0.00           C
ATOM   3004  HA  LYS A 843      65.500  43.070  41.550  1.00  0.00           H
ATOM   3005  CB  LYS A 843      65.170  45.010  42.440  1.00  0.00           C
ATOM   3006  HB1 LYS A 843      65.980  45.730  42.710  1.00  0.00           H
ATOM   3007  HB2 LYS A 843      64.710  44.580  43.350  1.00  0.00           H
ATOM   3008  CG  LYS A 843      64.180  45.790  41.470  1.00  0.00           C
ATOM   3009  HG1 LYS A 843      64.770  46.360  40.710  1.00  0.00           H
ATOM   3010  HG2 LYS A 843      63.540  46.500  42.030  1.00  0.00           H
ATOM   3011  CD  LYS A 843      63.270  44.830  40.660  1.00  0.00           C
ATOM   3012  HD1 LYS A 843      62.660  44.240  41.390  1.00  0.00           H
ATOM   3013  HD2 LYS A 843      63.980  44.170  40.140  1.00  0.00           H
ATOM   3014  CE  LYS A 843      62.290  45.560  39.780  1.00  0.00           C
ATOM   3015  HE1 LYS A 843      62.630  46.570  39.420  1.00  0.00           H
ATOM   3016  HE2 LYS A 843      61.330  45.570  40.340  1.00  0.00           H
ATOM   3017  NZ  LYS A 843      62.050  44.810  38.530  1.00  0.00           N
ATOM   3018  HZ1 LYS A 843      61.830  43.800  38.680  1.00  0.00           H
ATOM   3019  HZ2 LYS A 843      62.970  44.840  38.040  1.00  0.00           H
ATOM   3020  HZ3 LYS A 843      61.360  45.330  37.940  1.00  0.00           H
ATOM   3021  C   LYS A 843      66.770  44.300  40.560  1.00  0.00           C
ATOM   3022  O   LYS A 843      66.250  44.010  39.490  1.00  0.00           O
ATOM   3023  N   GLN A 844      67.970  44.890  40.640  1.00  0.00           N
ATOM   3024  HN  GLN A 844      68.350  45.170  41.520  1.00  0.00           H
ATOM   3025  CA  GLN A 844      68.800  45.240  39.470  1.00  0.00           C
ATOM   3026  HA  GLN A 844      68.130  45.410  38.650  1.00  0.00           H
ATOM   3027  CB  GLN A 844      69.700  46.460  39.780  1.00  0.00           C
ATOM   3028  HB1 GLN A 844      70.320  46.650  38.880  1.00  0.00           H
ATOM   3029  HB2 GLN A 844      70.340  46.300  40.670  1.00  0.00           H
ATOM   3030  CG  GLN A 844      68.970  47.760  40.130  1.00  0.00           C
ATOM   3031  HG1 GLN A 844      69.520  48.720  40.040  1.00  0.00           H
ATOM   3032  HG2 GLN A 844      68.730  47.670  41.220  1.00  0.00           H
ATOM   3033  CD  GLN A 844      67.690  48.080  39.380  1.00  0.00           C
ATOM   3034  OE1 GLN A 844      67.510  48.170  38.160  1.00  0.00           O
ATOM   3035  NE2 GLN A 844      66.550  48.070  40.110  1.00  0.00           N
ATOM   3036 HE21 GLN A 844      65.680  48.120  39.630  1.00  0.00           H
ATOM   3037 HE22 GLN A 844      66.630  47.830  41.080  1.00  0.00           H
ATOM   3038  C   GLN A 844      69.780  44.080  39.130  1.00  0.00           C
ATOM   3039  O   GLN A 844      70.580  44.130  38.250  1.00  0.00           O
ATOM   3040  N   PHE A 845      69.580  42.940  39.810  1.00  0.00           N
ATOM   3041  HN  PHE A 845      68.910  42.960  40.540  1.00  0.00           H
ATOM   3042  CA  PHE A 845      70.390  41.770  39.480  1.00  0.00           C
ATOM   3043  HA  PHE A 845      71.430  42.060  39.430  1.00  0.00           H
ATOM   3044  CB  PHE A 845      70.290  40.810  40.690  1.00  0.00           C
ATOM   3045  HB1 PHE A 845      69.310  40.260  40.730  1.00  0.00           H
ATOM   3046  HB2 PHE A 845      70.320  41.460  41.580  1.00  0.00           H
ATOM   3047  CG  PHE A 845      71.360  39.750  40.850  1.00  0.00           C
ATOM   3048  CD1 PHE A 845      71.390  38.670  40.050  1.00  0.00           C
ATOM   3049  HD1 PHE A 845      70.610  38.520  39.310  1.00  0.00           H
ATOM   3050  CE1 PHE A 845      72.340  37.630  40.230  1.00  0.00           C
ATOM   3051  HE1 PHE A 845      72.310  36.750  39.610  1.00  0.00           H
ATOM   3052  CZ  PHE A 845      73.290  37.780  41.150  1.00  0.00           C
ATOM   3053  HZ  PHE A 845      74.030  37.010  41.300  1.00  0.00           H
ATOM   3054  CD2 PHE A 845      72.340  39.860  41.840  1.00  0.00           C
ATOM   3055  HD2 PHE A 845      72.440  40.790  42.390  1.00  0.00           H
ATOM   3056  CE2 PHE A 845      73.320  38.870  42.010  1.00  0.00           C
ATOM   3057  HE2 PHE A 845      74.100  39.080  42.710  1.00  0.00           H
ATOM   3058  C   PHE A 845      70.040  41.080  38.180  1.00  0.00           C
ATOM   3059  O   PHE A 845      70.810  40.470  37.430  1.00  0.00           O
ATOM   3060  N   LYS A 846      68.740  41.220  37.710  1.00  0.00           N
ATOM   3061  HN  LYS A 846      68.070  41.550  38.360  1.00  0.00           H
ATOM   3062  CA  LYS A 846      68.180  40.880  36.380  1.00  0.00           C
ATOM   3063  HA  LYS A 846      68.370  39.830  36.250  1.00  0.00           H
ATOM   3064  CB  LYS A 846      66.600  41.110  36.300  1.00  0.00           C
ATOM   3065  HB1 LYS A 846      66.390  41.970  36.960  1.00  0.00           H
ATOM   3066  HB2 LYS A 846      66.070  40.260  36.780  1.00  0.00           H
ATOM   3067  CG  LYS A 846      66.190  41.260  34.830  1.00  0.00           C
ATOM   3068  HG1 LYS A 846      66.620  40.340  34.360  1.00  0.00           H
ATOM   3069  HG2 LYS A 846      66.560  42.220  34.410  1.00  0.00           H
ATOM   3070  CD  LYS A 846      64.650  41.230  34.680  1.00  0.00           C
ATOM   3071  HD1 LYS A 846      64.310  40.250  35.070  1.00  0.00           H
ATOM   3072  HD2 LYS A 846      64.600  41.230  33.570  1.00  0.00           H
ATOM   3073  CE  LYS A 846      64.060  42.430  35.360  1.00  0.00           C
ATOM   3074  HE1 LYS A 846      64.480  43.420  35.070  1.00  0.00           H
ATOM   3075  HE2 LYS A 846      64.050  42.310  36.460  1.00  0.00           H
ATOM   3076  NZ  LYS A 846      62.650  42.450  34.940  1.00  0.00           N
ATOM   3077  HZ1 LYS A 846      62.590  42.340  33.910  1.00  0.00           H
ATOM   3078  HZ2 LYS A 846      62.250  43.330  35.320  1.00  0.00           H
ATOM   3079  HZ3 LYS A 846      62.090  41.690  35.370  1.00  0.00           H
ATOM   3080  C   LYS A 846      68.960  41.570  35.210  1.00  0.00           C
ATOM   3081  O   LYS A 846      69.130  41.060  34.150  1.00  0.00           O
ATOM   3082  N   THR A 847      69.280  42.810  35.430  1.00  0.00           N
ATOM   3083  HN  THR A 847      69.100  43.360  36.250  1.00  0.00           H
ATOM   3084  CA  THR A 847      70.160  43.530  34.490  1.00  0.00           C
ATOM   3085  HA  THR A 847      70.000  43.100  33.520  1.00  0.00           H
ATOM   3086  CB  THR A 847      69.880  45.020  34.460  1.00  0.00           C
ATOM   3087  HB  THR A 847      70.610  45.670  33.920  1.00  0.00           H
ATOM   3088  OG1 THR A 847      69.620  45.620  35.730  1.00  0.00           O
ATOM   3089  HG1 THR A 847      70.360  45.420  36.310  1.00  0.00           H
ATOM   3090  CG2 THR A 847      68.560  45.140  33.650  1.00  0.00           C
ATOM   3091 HG21 THR A 847      67.750  44.430  33.910  1.00  0.00           H
ATOM   3092 HG22 THR A 847      68.910  44.930  32.610  1.00  0.00           H
ATOM   3093 HG23 THR A 847      68.180  46.190  33.620  1.00  0.00           H
ATOM   3094  C   THR A 847      71.650  43.270  34.540  1.00  0.00           C
ATOM   3095  O   THR A 847      72.330  43.500  33.580  1.00  0.00           O
ATOM   3096  N   LYS A 848      72.120  42.610  35.620  1.00  0.00           N
ATOM   3097  HN  LYS A 848      71.390  42.370  36.270  1.00  0.00           H
ATOM   3098  CA  LYS A 848      73.400  42.020  35.710  1.00  0.00           C
ATOM   3099  HA  LYS A 848      74.000  42.870  35.420  1.00  0.00           H
ATOM   3100  CB  LYS A 848      73.850  41.710  37.160  1.00  0.00           C
ATOM   3101  HB1 LYS A 848      74.890  41.320  37.180  1.00  0.00           H
ATOM   3102  HB2 LYS A 848      73.210  40.880  37.550  1.00  0.00           H
ATOM   3103  CG  LYS A 848      73.900  42.950  38.200  1.00  0.00           C
ATOM   3104  HG1 LYS A 848      74.260  42.500  39.140  1.00  0.00           H
ATOM   3105  HG2 LYS A 848      72.840  43.290  38.300  1.00  0.00           H
ATOM   3106  CD  LYS A 848      74.820  44.190  37.810  1.00  0.00           C
ATOM   3107  HD1 LYS A 848      74.550  44.670  36.850  1.00  0.00           H
ATOM   3108  HD2 LYS A 848      75.870  43.850  37.700  1.00  0.00           H
ATOM   3109  CE  LYS A 848      74.890  45.320  38.850  1.00  0.00           C
ATOM   3110  HE1 LYS A 848      75.570  46.100  38.410  1.00  0.00           H
ATOM   3111  HE2 LYS A 848      75.270  45.020  39.850  1.00  0.00           H
ATOM   3112  NZ  LYS A 848      73.550  45.900  38.970  1.00  0.00           N
ATOM   3113  HZ1 LYS A 848      73.070  45.250  39.620  1.00  0.00           H
ATOM   3114  HZ2 LYS A 848      73.040  46.000  38.060  1.00  0.00           H
ATOM   3115  HZ3 LYS A 848      73.420  46.760  39.540  1.00  0.00           H
ATOM   3116  C   LYS A 848      73.800  40.910  34.770  1.00  0.00           C
ATOM   3117  O   LYS A 848      72.990  40.240  34.150  1.00  0.00           O
ATOM   3118  N   ARG A 849      75.090  40.630  34.550  1.00  0.00           N
ATOM   3119  HN  ARG A 849      75.810  41.130  35.020  1.00  0.00           H
ATOM   3120  CA  ARG A 849      75.590  39.620  33.610  1.00  0.00           C
ATOM   3121  HA  ARG A 849      74.900  39.540  32.780  1.00  0.00           H
ATOM   3122  CB  ARG A 849      77.030  40.040  33.150  1.00  0.00           C
ATOM   3123  HB1 ARG A 849      77.510  39.300  32.490  1.00  0.00           H
ATOM   3124  HB2 ARG A 849      77.730  40.120  34.010  1.00  0.00           H
ATOM   3125  CG  ARG A 849      77.230  41.330  32.280  1.00  0.00           C
ATOM   3126  HG1 ARG A 849      78.300  41.420  32.000  1.00  0.00           H
ATOM   3127  HG2 ARG A 849      77.060  42.210  32.940  1.00  0.00           H
ATOM   3128  CD  ARG A 849      76.280  41.480  31.080  1.00  0.00           C
ATOM   3129  HD1 ARG A 849      76.420  42.300  30.340  1.00  0.00           H
ATOM   3130  HD2 ARG A 849      75.270  41.560  31.530  1.00  0.00           H
ATOM   3131  NE  ARG A 849      76.400  40.160  30.200  1.00  0.00           N
ATOM   3132  HE  ARG A 849      75.670  39.470  30.260  1.00  0.00           H
ATOM   3133  CZ  ARG A 849      77.530  39.760  29.640  1.00  0.00           C
ATOM   3134  NH1 ARG A 849      77.690  38.500  29.320  1.00  0.00           N
ATOM   3135 HH11 ARG A 849      76.960  37.890  29.650  1.00  0.00           H
ATOM   3136 HH12 ARG A 849      78.610  38.150  29.200  1.00  0.00           H
ATOM   3137  NH2 ARG A 849      78.600  40.450  29.460  1.00  0.00           N
ATOM   3138 HH21 ARG A 849      78.620  41.440  29.610  1.00  0.00           H
ATOM   3139 HH22 ARG A 849      79.150  40.230  28.650  1.00  0.00           H
ATOM   3140  C   ARG A 849      75.760  38.270  34.300  1.00  0.00           C
ATOM   3141  O   ARG A 849      76.460  37.400  33.850  1.00  0.00           O
ATOM   3142  N   TYR A 850      75.100  38.100  35.470  1.00  0.00           N
ATOM   3143  HN  TYR A 850      74.480  38.840  35.730  1.00  0.00           H
ATOM   3144  CA  TYR A 850      75.460  37.070  36.470  1.00  0.00           C
ATOM   3145  HA  TYR A 850      76.430  36.630  36.480  1.00  0.00           H
ATOM   3146  CB  TYR A 850      75.260  37.670  37.910  1.00  0.00           C
ATOM   3147  HB1 TYR A 850      75.320  36.750  38.540  1.00  0.00           H
ATOM   3148  HB2 TYR A 850      74.240  38.070  38.080  1.00  0.00           H
ATOM   3149  CG  TYR A 850      76.350  38.720  38.230  1.00  0.00           C
ATOM   3150  CD1 TYR A 850      77.630  38.730  37.560  1.00  0.00           C
ATOM   3151  HD1 TYR A 850      77.950  37.930  36.910  1.00  0.00           H
ATOM   3152  CE1 TYR A 850      78.510  39.810  37.770  1.00  0.00           C
ATOM   3153  HE1 TYR A 850      79.410  39.770  37.170  1.00  0.00           H
ATOM   3154  CZ  TYR A 850      78.180  40.810  38.700  1.00  0.00           C
ATOM   3155  OH  TYR A 850      79.050  41.900  38.780  1.00  0.00           O
ATOM   3156  HH  TYR A 850      78.660  42.570  39.340  1.00  0.00           H
ATOM   3157  CD2 TYR A 850      75.980  39.760  39.020  1.00  0.00           C
ATOM   3158  HD2 TYR A 850      75.010  39.720  39.510  1.00  0.00           H
ATOM   3159  CE2 TYR A 850      76.950  40.770  39.350  1.00  0.00           C
ATOM   3160  HE2 TYR A 850      76.660  41.480  40.120  1.00  0.00           H
ATOM   3161  C   TYR A 850      74.460  35.980  36.300  1.00  0.00           C
ATOM   3162  O   TYR A 850      73.300  36.280  36.410  1.00  0.00           O
ATOM   3163  N   PHE A 851      74.770  34.730  36.070  1.00  0.00           N
ATOM   3164  HN  PHE A 851      75.740  34.500  36.070  1.00  0.00           H
ATOM   3165  CA  PHE A 851      73.840  33.640  35.760  1.00  0.00           C
ATOM   3166  HA  PHE A 851      74.560  32.830  35.740  1.00  0.00           H
ATOM   3167  CB  PHE A 851      72.810  33.430  36.930  1.00  0.00           C
ATOM   3168  HB1 PHE A 851      72.170  32.580  36.650  1.00  0.00           H
ATOM   3169  HB2 PHE A 851      72.170  34.350  37.030  1.00  0.00           H
ATOM   3170  CG  PHE A 851      73.450  33.140  38.310  1.00  0.00           C
ATOM   3171  CD1 PHE A 851      72.750  33.300  39.470  1.00  0.00           C
ATOM   3172  HD1 PHE A 851      71.690  33.540  39.480  1.00  0.00           H
ATOM   3173  CE1 PHE A 851      73.360  33.390  40.690  1.00  0.00           C
ATOM   3174  HE1 PHE A 851      72.830  33.500  41.630  1.00  0.00           H
ATOM   3175  CZ  PHE A 851      74.700  33.090  40.820  1.00  0.00           C
ATOM   3176  HZ  PHE A 851      75.240  32.980  41.750  1.00  0.00           H
ATOM   3177  CD2 PHE A 851      74.860  32.890  38.410  1.00  0.00           C
ATOM   3178  HD2 PHE A 851      75.520  32.870  37.560  1.00  0.00           H
ATOM   3179  CE2 PHE A 851      75.480  32.850  39.670  1.00  0.00           C
ATOM   3180  HE2 PHE A 851      76.540  32.640  39.730  1.00  0.00           H
ATOM   3181  C   PHE A 851      73.100  33.640  34.400  1.00  0.00           C
ATOM   3182  O   PHE A 851      73.150  34.680  33.730  1.00  0.00           O
ATOM   3183  N   PRO A 852      72.490  32.570  33.920  1.00  0.00           N
ATOM   3184  CD  PRO A 852      72.840  31.220  34.320  1.00  0.00           C
ATOM   3185  HD1 PRO A 852      72.270  31.060  35.260  1.00  0.00           H
ATOM   3186  HD2 PRO A 852      73.930  31.060  34.420  1.00  0.00           H
ATOM   3187  CA  PRO A 852      71.600  32.610  32.830  1.00  0.00           C
ATOM   3188  HA  PRO A 852      72.170  33.010  32.010  1.00  0.00           H
ATOM   3189  CB  PRO A 852      71.170  31.110  32.640  1.00  0.00           C
ATOM   3190  HB1 PRO A 852      70.940  30.810  31.610  1.00  0.00           H
ATOM   3191  HB2 PRO A 852      70.350  30.810  33.320  1.00  0.00           H
ATOM   3192  CG  PRO A 852      72.410  30.340  33.140  1.00  0.00           C
ATOM   3193  HG1 PRO A 852      72.190  29.290  33.450  1.00  0.00           H
ATOM   3194  HG2 PRO A 852      73.240  30.390  32.420  1.00  0.00           H
ATOM   3195  C   PRO A 852      70.390  33.620  33.100  1.00  0.00           C
ATOM   3196  O   PRO A 852      69.940  33.750  34.270  1.00  0.00           O
ATOM   3197  N   THR A 853      69.890  34.300  32.060  1.00  0.00           N
ATOM   3198  HN  THR A 853      70.450  34.110  31.270  1.00  0.00           H
ATOM   3199  CA  THR A 853      68.850  35.310  32.000  1.00  0.00           C
ATOM   3200  HA  THR A 853      69.380  36.150  32.420  1.00  0.00           H
ATOM   3201  CB  THR A 853      68.620  35.650  30.560  1.00  0.00           C
ATOM   3202  HB  THR A 853      69.610  35.670  30.050  1.00  0.00           H
ATOM   3203  OG1 THR A 853      67.970  36.840  30.450  1.00  0.00           O
ATOM   3204  HG1 THR A 853      67.080  36.720  30.780  1.00  0.00           H
ATOM   3205  CG2 THR A 853      67.860  34.550  29.750  1.00  0.00           C
ATOM   3206 HG21 THR A 853      67.900  34.930  28.710  1.00  0.00           H
ATOM   3207 HG22 THR A 853      66.810  34.400  30.120  1.00  0.00           H
ATOM   3208 HG23 THR A 853      68.370  33.570  29.850  1.00  0.00           H
ATOM   3209  C   THR A 853      67.590  34.980  32.780  1.00  0.00           C
ATOM   3210  O   THR A 853      67.040  35.910  33.460  1.00  0.00           O
ATOM   3211  N   LYS A 854      67.160  33.650  32.770  1.00  0.00           N
ATOM   3212  HN  LYS A 854      67.690  32.940  32.340  1.00  0.00           H
ATOM   3213  CA  LYS A 854      65.970  33.340  33.550  1.00  0.00           C
ATOM   3214  HA  LYS A 854      65.250  34.150  33.490  1.00  0.00           H
ATOM   3215  CB  LYS A 854      65.270  32.120  32.970  1.00  0.00           C
ATOM   3216  HB1 LYS A 854      64.370  32.120  33.620  1.00  0.00           H
ATOM   3217  HB2 LYS A 854      65.850  31.230  33.260  1.00  0.00           H
ATOM   3218  CG  LYS A 854      64.720  32.180  31.570  1.00  0.00           C
ATOM   3219  HG1 LYS A 854      64.230  31.190  31.400  1.00  0.00           H
ATOM   3220  HG2 LYS A 854      65.510  32.120  30.800  1.00  0.00           H
ATOM   3221  CD  LYS A 854      63.770  33.310  31.360  1.00  0.00           C
ATOM   3222  HD1 LYS A 854      64.320  34.260  31.530  1.00  0.00           H
ATOM   3223  HD2 LYS A 854      63.000  33.410  32.160  1.00  0.00           H
ATOM   3224  CE  LYS A 854      62.960  33.320  30.000  1.00  0.00           C
ATOM   3225  HE1 LYS A 854      63.620  33.420  29.130  1.00  0.00           H
ATOM   3226  HE2 LYS A 854      62.210  34.140  30.020  1.00  0.00           H
ATOM   3227  NZ  LYS A 854      62.230  32.040  29.840  1.00  0.00           N
ATOM   3228  HZ1 LYS A 854      61.440  31.840  30.490  1.00  0.00           H
ATOM   3229  HZ2 LYS A 854      62.860  31.230  29.640  1.00  0.00           H
ATOM   3230  HZ3 LYS A 854      61.660  32.250  29.010  1.00  0.00           H
ATOM   3231  C   LYS A 854      66.200  33.110  35.040  1.00  0.00           C
ATOM   3232  O   LYS A 854      65.390  33.450  35.910  1.00  0.00           O
ATOM   3233  N   VAL A 855      67.380  32.660  35.390  1.00  0.00           N
ATOM   3234  HN  VAL A 855      67.970  32.610  34.570  1.00  0.00           H
ATOM   3235  CA  VAL A 855      67.820  32.520  36.750  1.00  0.00           C
ATOM   3236  HA  VAL A 855      67.050  31.940  37.250  1.00  0.00           H
ATOM   3237  CB  VAL A 855      69.120  31.680  36.920  1.00  0.00           C
ATOM   3238  HB  VAL A 855      70.000  32.190  36.480  1.00  0.00           H
ATOM   3239  CG1 VAL A 855      69.490  31.380  38.340  1.00  0.00           C
ATOM   3240 HG11 VAL A 855      69.710  32.330  38.870  1.00  0.00           H
ATOM   3241 HG12 VAL A 855      70.400  30.790  38.550  1.00  0.00           H
ATOM   3242 HG13 VAL A 855      68.640  30.880  38.850  1.00  0.00           H
ATOM   3243  CG2 VAL A 855      69.100  30.350  36.050  1.00  0.00           C
ATOM   3244 HG21 VAL A 855      70.080  29.820  36.010  1.00  0.00           H
ATOM   3245 HG22 VAL A 855      68.790  30.620  35.030  1.00  0.00           H
ATOM   3246 HG23 VAL A 855      68.360  29.620  36.420  1.00  0.00           H
ATOM   3247  C   VAL A 855      67.940  33.890  37.450  1.00  0.00           C
ATOM   3248  O   VAL A 855      67.370  34.140  38.480  1.00  0.00           O
ATOM   3249  N   ARG A 856      68.600  34.800  36.840  1.00  0.00           N
ATOM   3250  HN  ARG A 856      69.160  34.720  36.020  1.00  0.00           H
ATOM   3251  CA  ARG A 856      68.640  36.140  37.350  1.00  0.00           C
ATOM   3252  HA  ARG A 856      68.750  35.980  38.410  1.00  0.00           H
ATOM   3253  CB  ARG A 856      69.780  36.980  36.810  1.00  0.00           C
ATOM   3254  HB1 ARG A 856      70.680  36.420  37.150  1.00  0.00           H
ATOM   3255  HB2 ARG A 856      69.820  37.970  37.300  1.00  0.00           H
ATOM   3256  CG  ARG A 856      69.890  37.090  35.250  1.00  0.00           C
ATOM   3257  HG1 ARG A 856      68.910  37.450  34.870  1.00  0.00           H
ATOM   3258  HG2 ARG A 856      69.880  36.070  34.800  1.00  0.00           H
ATOM   3259  CD  ARG A 856      70.920  38.110  34.880  1.00  0.00           C
ATOM   3260  HD1 ARG A 856      71.460  38.350  35.830  1.00  0.00           H
ATOM   3261  HD2 ARG A 856      70.550  39.100  34.540  1.00  0.00           H
ATOM   3262  NE  ARG A 856      71.880  37.490  33.910  1.00  0.00           N
ATOM   3263  HE  ARG A 856      72.370  36.670  34.240  1.00  0.00           H
ATOM   3264  CZ  ARG A 856      71.930  37.790  32.680  1.00  0.00           C
ATOM   3265  NH1 ARG A 856      71.370  38.850  32.090  1.00  0.00           N
ATOM   3266 HH11 ARG A 856      70.830  39.410  32.720  1.00  0.00           H
ATOM   3267 HH12 ARG A 856      71.380  38.830  31.090  1.00  0.00           H
ATOM   3268  NH2 ARG A 856      72.620  37.010  31.830  1.00  0.00           N
ATOM   3269 HH21 ARG A 856      72.650  37.190  30.840  1.00  0.00           H
ATOM   3270 HH22 ARG A 856      72.980  36.160  32.190  1.00  0.00           H
ATOM   3271  C   ARG A 856      67.320  36.920  37.340  1.00  0.00           C
ATOM   3272  O   ARG A 856      66.970  37.540  38.350  1.00  0.00           O
ATOM   3273  N   SER A 857      66.490  36.780  36.220  1.00  0.00           N
ATOM   3274  HN  SER A 857      66.780  36.300  35.400  1.00  0.00           H
ATOM   3275  CA  SER A 857      65.140  37.330  36.110  1.00  0.00           C
ATOM   3276  HA  SER A 857      65.320  38.390  36.180  1.00  0.00           H
ATOM   3277  CB  SER A 857      64.370  36.760  34.870  1.00  0.00           C
ATOM   3278  HB1 SER A 857      64.460  35.650  34.930  1.00  0.00           H
ATOM   3279  HB2 SER A 857      64.880  37.100  33.950  1.00  0.00           H
ATOM   3280  OG  SER A 857      63.000  37.150  34.670  1.00  0.00           O
ATOM   3281  HG1 SER A 857      62.400  36.600  35.200  1.00  0.00           H
ATOM   3282  C   SER A 857      64.270  36.920  37.370  1.00  0.00           C
ATOM   3283  O   SER A 857      63.700  37.740  38.090  1.00  0.00           O
ATOM   3284  N   THR A 858      64.330  35.660  37.730  1.00  0.00           N
ATOM   3285  HN  THR A 858      64.830  35.020  37.150  1.00  0.00           H
ATOM   3286  CA  THR A 858      63.680  35.100  38.920  1.00  0.00           C
ATOM   3287  HA  THR A 858      62.610  35.270  38.860  1.00  0.00           H
ATOM   3288  CB  THR A 858      63.830  33.600  38.890  1.00  0.00           C
ATOM   3289  HB  THR A 858      64.880  33.280  38.700  1.00  0.00           H
ATOM   3290  OG1 THR A 858      63.130  33.250  37.790  1.00  0.00           O
ATOM   3291  HG1 THR A 858      63.780  33.160  37.090  1.00  0.00           H
ATOM   3292  CG2 THR A 858      63.370  32.800  40.040  1.00  0.00           C
ATOM   3293 HG21 THR A 858      63.260  31.730  39.770  1.00  0.00           H
ATOM   3294 HG22 THR A 858      62.340  33.110  40.330  1.00  0.00           H
ATOM   3295 HG23 THR A 858      64.050  32.890  40.920  1.00  0.00           H
ATOM   3296  C   THR A 858      64.150  35.710  40.260  1.00  0.00           C
ATOM   3297  O   THR A 858      63.420  35.960  41.150  1.00  0.00           O
ATOM   3298  N   ILE A 859      65.530  35.880  40.480  1.00  0.00           N
ATOM   3299  HN  ILE A 859      66.210  35.520  39.850  1.00  0.00           H
ATOM   3300  CA  ILE A 859      66.100  36.570  41.650  1.00  0.00           C
ATOM   3301  HA  ILE A 859      65.660  36.050  42.480  1.00  0.00           H
ATOM   3302  CB  ILE A 859      67.650  36.530  41.630  1.00  0.00           C
ATOM   3303  HB  ILE A 859      67.900  36.760  40.580  1.00  0.00           H
ATOM   3304  CG2 ILE A 859      68.230  37.570  42.540  1.00  0.00           C
ATOM   3305 HG21 ILE A 859      69.330  37.500  42.560  1.00  0.00           H
ATOM   3306 HG22 ILE A 859      67.770  37.460  43.550  1.00  0.00           H
ATOM   3307 HG23 ILE A 859      68.090  38.580  42.100  1.00  0.00           H
ATOM   3308  CG1 ILE A 859      68.090  35.130  41.960  1.00  0.00           C
ATOM   3309 HG11 ILE A 859      67.540  34.440  41.300  1.00  0.00           H
ATOM   3310 HG12 ILE A 859      67.840  34.730  42.960  1.00  0.00           H
ATOM   3311  CD  ILE A 859      69.600  35.010  41.760  1.00  0.00           C
ATOM   3312  HD1 ILE A 859      70.090  35.440  42.660  1.00  0.00           H
ATOM   3313  HD2 ILE A 859      69.930  35.500  40.810  1.00  0.00           H
ATOM   3314  HD3 ILE A 859      69.850  33.930  41.800  1.00  0.00           H
ATOM   3315  C   ILE A 859      65.560  38.000  41.860  1.00  0.00           C
ATOM   3316  O   ILE A 859      65.220  38.270  42.960  1.00  0.00           O
ATOM   3317  N   SER A 860      65.480  38.770  40.810  1.00  0.00           N
ATOM   3318  HN  SER A 860      65.960  38.570  39.950  1.00  0.00           H
ATOM   3319  CA  SER A 860      64.840  40.040  40.790  1.00  0.00           C
ATOM   3320  HA  SER A 860      65.300  40.790  41.430  1.00  0.00           H
ATOM   3321  CB  SER A 860      65.150  40.730  39.430  1.00  0.00           C
ATOM   3322  HB1 SER A 860      64.720  41.760  39.430  1.00  0.00           H
ATOM   3323  HB2 SER A 860      64.740  40.220  38.530  1.00  0.00           H
ATOM   3324  OG  SER A 860      66.540  40.690  39.340  1.00  0.00           O
ATOM   3325  HG1 SER A 860      66.900  41.080  40.130  1.00  0.00           H
ATOM   3326  C   SER A 860      63.350  40.200  41.150  1.00  0.00           C
ATOM   3327  O   SER A 860      62.960  41.130  41.890  1.00  0.00           O
ATOM   3328  N   ASP A 861      62.560  39.160  40.830  1.00  0.00           N
ATOM   3329  HN  ASP A 861      62.920  38.460  40.230  1.00  0.00           H
ATOM   3330  CA  ASP A 861      61.210  39.020  41.320  1.00  0.00           C
ATOM   3331  HA  ASP A 861      60.880  40.060  41.360  1.00  0.00           H
ATOM   3332  CB  ASP A 861      60.120  38.260  40.480  1.00  0.00           C
ATOM   3333  HB1 ASP A 861      59.120  38.230  40.950  1.00  0.00           H
ATOM   3334  HB2 ASP A 861      60.370  37.180  40.460  1.00  0.00           H
ATOM   3335  CG  ASP A 861      59.980  38.910  39.100  1.00  0.00           C
ATOM   3336  OD1 ASP A 861      59.920  40.170  39.150  1.00  0.00           O
ATOM   3337  OD2 ASP A 861      59.780  38.240  38.110  1.00  0.00           O
ATOM   3338  C   ASP A 861      61.090  38.530  42.790  1.00  0.00           C
ATOM   3339  O   ASP A 861      60.170  38.750  43.610  1.00  0.00           O
ATOM   3340  N   PHE A 862      62.120  37.840  43.280  1.00  0.00           N
ATOM   3341  HN  PHE A 862      62.820  37.500  42.660  1.00  0.00           H
ATOM   3342  CA  PHE A 862      62.210  37.320  44.630  1.00  0.00           C
ATOM   3343  HA  PHE A 862      61.200  37.360  45.020  1.00  0.00           H
ATOM   3344  CB  PHE A 862      62.660  35.840  44.590  1.00  0.00           C
ATOM   3345  HB1 PHE A 862      63.690  35.730  44.980  1.00  0.00           H
ATOM   3346  HB2 PHE A 862      62.600  35.430  43.560  1.00  0.00           H
ATOM   3347  CG  PHE A 862      61.810  34.840  45.470  1.00  0.00           C
ATOM   3348  CD1 PHE A 862      60.620  35.080  46.180  1.00  0.00           C
ATOM   3349  HD1 PHE A 862      60.200  36.070  46.240  1.00  0.00           H
ATOM   3350  CE1 PHE A 862      59.850  34.050  46.770  1.00  0.00           C
ATOM   3351  HE1 PHE A 862      58.920  34.330  47.260  1.00  0.00           H
ATOM   3352  CZ  PHE A 862      60.240  32.780  46.680  1.00  0.00           C
ATOM   3353  HZ  PHE A 862      59.620  32.110  47.260  1.00  0.00           H
ATOM   3354  CD2 PHE A 862      62.280  33.490  45.400  1.00  0.00           C
ATOM   3355  HD2 PHE A 862      63.230  33.320  44.900  1.00  0.00           H
ATOM   3356  CE2 PHE A 862      61.490  32.480  46.020  1.00  0.00           C
ATOM   3357  HE2 PHE A 862      61.740  31.430  45.880  1.00  0.00           H
ATOM   3358  C   PHE A 862      63.050  38.090  45.640  1.00  0.00           C
ATOM   3359  O   PHE A 862      63.500  37.510  46.670  1.00  0.00           O
ATOM   3360  N   ALA A 863      63.390  39.320  45.240  1.00  0.00           N
ATOM   3361  HN  ALA A 863      62.930  39.740  44.450  1.00  0.00           H
ATOM   3362  CA  ALA A 863      64.340  40.120  45.930  1.00  0.00           C
ATOM   3363  HA  ALA A 863      65.220  39.480  45.930  1.00  0.00           H
ATOM   3364  CB  ALA A 863      64.550  41.340  45.000  1.00  0.00           C
ATOM   3365  HB1 ALA A 863      64.810  40.970  43.980  1.00  0.00           H
ATOM   3366  HB2 ALA A 863      65.380  41.930  45.440  1.00  0.00           H
ATOM   3367  HB3 ALA A 863      63.740  42.070  44.850  1.00  0.00           H
ATOM   3368  C   ALA A 863      63.950  40.440  47.420  1.00  0.00           C
ATOM   3369  O   ALA A 863      64.810  40.410  48.320  1.00  0.00           O
ATOM   3370  N   VAL A 864      62.630  40.720  47.730  1.00  0.00           N
ATOM   3371  HN  VAL A 864      61.890  40.860  47.070  1.00  0.00           H
ATOM   3372  CA  VAL A 864      62.150  40.900  49.070  1.00  0.00           C
ATOM   3373  HA  VAL A 864      62.770  41.690  49.490  1.00  0.00           H
ATOM   3374  CB  VAL A 864      60.770  41.390  48.980  1.00  0.00           C
ATOM   3375  HB  VAL A 864      60.360  40.770  48.150  1.00  0.00           H
ATOM   3376  CG1 VAL A 864      59.930  41.320  50.290  1.00  0.00           C
ATOM   3377 HG11 VAL A 864      60.380  41.970  51.080  1.00  0.00           H
ATOM   3378 HG12 VAL A 864      59.830  40.290  50.710  1.00  0.00           H
ATOM   3379 HG13 VAL A 864      58.910  41.610  49.980  1.00  0.00           H
ATOM   3380  CG2 VAL A 864      60.660  42.780  48.480  1.00  0.00           C
ATOM   3381 HG21 VAL A 864      61.170  43.410  49.250  1.00  0.00           H
ATOM   3382 HG22 VAL A 864      59.630  43.140  48.280  1.00  0.00           H
ATOM   3383 HG23 VAL A 864      61.230  43.010  47.550  1.00  0.00           H
ATOM   3384  C   VAL A 864      62.310  39.550  50.000  1.00  0.00           C
ATOM   3385  O   VAL A 864      62.930  39.570  51.050  1.00  0.00           O
ATOM   3386  N   PHE A 865      61.770  38.380  49.610  1.00  0.00           N
ATOM   3387  HN  PHE A 865      61.210  38.290  48.790  1.00  0.00           H
ATOM   3388  CA  PHE A 865      61.920  37.130  50.380  1.00  0.00           C
ATOM   3389  HA  PHE A 865      61.550  37.260  51.380  1.00  0.00           H
ATOM   3390  CB  PHE A 865      60.980  36.090  49.580  1.00  0.00           C
ATOM   3391  HB1 PHE A 865      61.470  36.050  48.590  1.00  0.00           H
ATOM   3392  HB2 PHE A 865      59.920  36.430  49.520  1.00  0.00           H
ATOM   3393  CG  PHE A 865      60.960  34.670  50.110  1.00  0.00           C
ATOM   3394  CD1 PHE A 865      61.520  33.620  49.450  1.00  0.00           C
ATOM   3395  HD1 PHE A 865      61.990  33.710  48.490  1.00  0.00           H
ATOM   3396  CE1 PHE A 865      61.650  32.350  50.070  1.00  0.00           C
ATOM   3397  HE1 PHE A 865      62.240  31.640  49.530  1.00  0.00           H
ATOM   3398  CZ  PHE A 865      61.080  32.130  51.320  1.00  0.00           C
ATOM   3399  HZ  PHE A 865      61.030  31.140  51.760  1.00  0.00           H
ATOM   3400  CD2 PHE A 865      60.560  34.470  51.450  1.00  0.00           C
ATOM   3401  HD2 PHE A 865      60.180  35.270  52.070  1.00  0.00           H
ATOM   3402  CE2 PHE A 865      60.460  33.200  51.960  1.00  0.00           C
ATOM   3403  HE2 PHE A 865      60.110  32.990  52.960  1.00  0.00           H
ATOM   3404  C   PHE A 865      63.430  36.630  50.510  1.00  0.00           C
ATOM   3405  O   PHE A 865      63.840  36.340  51.600  1.00  0.00           O
ATOM   3406  N   LEU A 866      64.260  36.670  49.440  1.00  0.00           N
ATOM   3407  HN  LEU A 866      63.790  37.000  48.620  1.00  0.00           H
ATOM   3408  CA  LEU A 866      65.720  36.430  49.500  1.00  0.00           C
ATOM   3409  HA  LEU A 866      65.760  35.400  49.820  1.00  0.00           H
ATOM   3410  CB  LEU A 866      66.480  36.370  48.130  1.00  0.00           C
ATOM   3411  HB1 LEU A 866      67.580  36.250  48.160  1.00  0.00           H
ATOM   3412  HB2 LEU A 866      66.390  37.350  47.610  1.00  0.00           H
ATOM   3413  CG  LEU A 866      65.890  35.250  47.220  1.00  0.00           C
ATOM   3414  HG  LEU A 866      64.790  35.450  47.130  1.00  0.00           H
ATOM   3415  CD1 LEU A 866      66.650  35.460  45.850  1.00  0.00           C
ATOM   3416 HD11 LEU A 866      66.580  36.540  45.580  1.00  0.00           H
ATOM   3417 HD12 LEU A 866      66.260  34.820  45.030  1.00  0.00           H
ATOM   3418 HD13 LEU A 866      67.740  35.360  45.990  1.00  0.00           H
ATOM   3419  CD2 LEU A 866      66.200  33.870  47.790  1.00  0.00           C
ATOM   3420 HD21 LEU A 866      65.460  33.460  48.510  1.00  0.00           H
ATOM   3421 HD22 LEU A 866      67.190  33.890  48.290  1.00  0.00           H
ATOM   3422 HD23 LEU A 866      66.280  33.140  46.950  1.00  0.00           H
ATOM   3423  C   LEU A 866      66.450  37.420  50.460  1.00  0.00           C
ATOM   3424  O   LEU A 866      67.420  37.080  51.170  1.00  0.00           O
ATOM   3425  N   THR A 867      65.980  38.680  50.690  1.00  0.00           N
ATOM   3426  HN  THR A 867      65.220  39.060  50.160  1.00  0.00           H
ATOM   3427  CA  THR A 867      66.600  39.550  51.660  1.00  0.00           C
ATOM   3428  HA  THR A 867      67.650  39.420  51.430  1.00  0.00           H
ATOM   3429  CB  THR A 867      66.160  41.000  51.750  1.00  0.00           C
ATOM   3430  HB  THR A 867      65.080  41.190  51.910  1.00  0.00           H
ATOM   3431  OG1 THR A 867      66.350  41.560  50.430  1.00  0.00           O
ATOM   3432  HG1 THR A 867      65.820  41.000  49.870  1.00  0.00           H
ATOM   3433  CG2 THR A 867      66.910  41.980  52.750  1.00  0.00           C
ATOM   3434 HG21 THR A 867      67.960  42.130  52.430  1.00  0.00           H
ATOM   3435 HG22 THR A 867      67.010  41.630  53.800  1.00  0.00           H
ATOM   3436 HG23 THR A 867      66.330  42.930  52.700  1.00  0.00           H
ATOM   3437  C   THR A 867      66.390  39.100  53.100  1.00  0.00           C
ATOM   3438  O   THR A 867      67.330  39.100  53.920  1.00  0.00           O
ATOM   3439  N   ILE A 868      65.130  38.740  53.440  1.00  0.00           N
ATOM   3440  HN  ILE A 868      64.430  38.770  52.730  1.00  0.00           H
ATOM   3441  CA  ILE A 868      64.690  38.180  54.710  1.00  0.00           C
ATOM   3442  HA  ILE A 868      64.940  38.830  55.540  1.00  0.00           H
ATOM   3443  CB  ILE A 868      63.170  38.080  54.720  1.00  0.00           C
ATOM   3444  HB  ILE A 868      62.780  37.560  53.820  1.00  0.00           H
ATOM   3445  CG2 ILE A 868      62.670  37.280  56.010  1.00  0.00           C
ATOM   3446 HG21 ILE A 868      63.290  37.620  56.870  1.00  0.00           H
ATOM   3447 HG22 ILE A 868      62.950  36.210  55.850  1.00  0.00           H
ATOM   3448 HG23 ILE A 868      61.590  37.280  56.260  1.00  0.00           H
ATOM   3449  CG1 ILE A 868      62.540  39.520  54.750  1.00  0.00           C
ATOM   3450 HG11 ILE A 868      63.150  40.200  54.110  1.00  0.00           H
ATOM   3451 HG12 ILE A 868      62.630  39.900  55.790  1.00  0.00           H
ATOM   3452  CD  ILE A 868      61.070  39.480  54.450  1.00  0.00           C
ATOM   3453  HD1 ILE A 868      60.970  38.980  53.470  1.00  0.00           H
ATOM   3454  HD2 ILE A 868      60.720  40.520  54.320  1.00  0.00           H
ATOM   3455  HD3 ILE A 868      60.470  38.850  55.160  1.00  0.00           H
ATOM   3456  C   ILE A 868      65.460  36.860  55.020  1.00  0.00           C
ATOM   3457  O   ILE A 868      65.870  36.810  56.200  1.00  0.00           O
ATOM   3458  N   VAL A 869      65.590  35.870  54.090  1.00  0.00           N
ATOM   3459  HN  VAL A 869      65.100  35.910  53.230  1.00  0.00           H
ATOM   3460  CA  VAL A 869      66.410  34.710  54.260  1.00  0.00           C
ATOM   3461  HA  VAL A 869      66.020  34.280  55.180  1.00  0.00           H
ATOM   3462  CB  VAL A 869      66.300  33.770  53.120  1.00  0.00           C
ATOM   3463  HB  VAL A 869      66.750  34.160  52.170  1.00  0.00           H
ATOM   3464  CG1 VAL A 869      67.190  32.470  53.420  1.00  0.00           C
ATOM   3465 HG11 VAL A 869      68.260  32.600  53.170  1.00  0.00           H
ATOM   3466 HG12 VAL A 869      66.870  31.650  52.750  1.00  0.00           H
ATOM   3467 HG13 VAL A 869      67.100  32.180  54.490  1.00  0.00           H
ATOM   3468  CG2 VAL A 869      64.880  33.390  52.760  1.00  0.00           C
ATOM   3469 HG21 VAL A 869      64.440  32.790  53.580  1.00  0.00           H
ATOM   3470 HG22 VAL A 869      64.730  32.730  51.880  1.00  0.00           H
ATOM   3471 HG23 VAL A 869      64.180  34.240  52.560  1.00  0.00           H
ATOM   3472  C   VAL A 869      67.850  35.070  54.500  1.00  0.00           C
ATOM   3473  O   VAL A 869      68.540  34.480  55.330  1.00  0.00           O
ATOM   3474  N   ILE A 870      68.470  36.060  53.720  1.00  0.00           N
ATOM   3475  HN  ILE A 870      68.080  36.450  52.890  1.00  0.00           H
ATOM   3476  CA  ILE A 870      69.810  36.530  54.080  1.00  0.00           C
ATOM   3477  HA  ILE A 870      70.470  35.680  54.100  1.00  0.00           H
ATOM   3478  CB  ILE A 870      70.400  37.420  52.950  1.00  0.00           C
ATOM   3479  HB  ILE A 870      69.600  38.020  52.470  1.00  0.00           H
ATOM   3480  CG2 ILE A 870      71.560  38.260  53.510  1.00  0.00           C
ATOM   3481 HG21 ILE A 870      72.070  38.630  52.590  1.00  0.00           H
ATOM   3482 HG22 ILE A 870      72.260  37.720  54.190  1.00  0.00           H
ATOM   3483 HG23 ILE A 870      71.220  39.180  54.030  1.00  0.00           H
ATOM   3484  CG1 ILE A 870      70.970  36.410  51.930  1.00  0.00           C
ATOM   3485 HG11 ILE A 870      70.270  35.570  51.770  1.00  0.00           H
ATOM   3486 HG12 ILE A 870      71.870  35.950  52.390  1.00  0.00           H
ATOM   3487  CD  ILE A 870      71.360  37.080  50.650  1.00  0.00           C
ATOM   3488  HD1 ILE A 870      71.810  38.090  50.620  1.00  0.00           H
ATOM   3489  HD2 ILE A 870      70.430  37.170  50.040  1.00  0.00           H
ATOM   3490  HD3 ILE A 870      72.050  36.540  49.960  1.00  0.00           H
ATOM   3491  C   ILE A 870      69.910  37.220  55.480  1.00  0.00           C
ATOM   3492  O   ILE A 870      70.840  36.980  56.220  1.00  0.00           O
ATOM   3493  N   MET A 871      68.950  38.000  55.920  1.00  0.00           N
ATOM   3494  HN  MET A 871      68.190  38.270  55.330  1.00  0.00           H
ATOM   3495  CA  MET A 871      68.990  38.540  57.280  1.00  0.00           C
ATOM   3496  HA  MET A 871      69.860  39.110  57.580  1.00  0.00           H
ATOM   3497  CB  MET A 871      67.840  39.490  57.550  1.00  0.00           C
ATOM   3498  HB1 MET A 871      67.870  39.710  58.630  1.00  0.00           H
ATOM   3499  HB2 MET A 871      66.840  39.100  57.220  1.00  0.00           H
ATOM   3500  CG  MET A 871      68.030  40.870  56.830  1.00  0.00           C
ATOM   3501  HG1 MET A 871      67.300  41.590  57.230  1.00  0.00           H
ATOM   3502  HG2 MET A 871      67.870  40.660  55.760  1.00  0.00           H
ATOM   3503  SD  MET A 871      69.640  41.620  57.090  1.00  0.00           S
ATOM   3504  CE  MET A 871      69.250  43.110  56.170  1.00  0.00           C
ATOM   3505  HE1 MET A 871      69.130  42.880  55.090  1.00  0.00           H
ATOM   3506  HE2 MET A 871      69.970  43.960  56.250  1.00  0.00           H
ATOM   3507  HE3 MET A 871      68.310  43.590  56.520  1.00  0.00           H
ATOM   3508  C   MET A 871      68.940  37.360  58.280  1.00  0.00           C
ATOM   3509  O   MET A 871      69.710  37.430  59.250  1.00  0.00           O
ATOM   3510  N   VAL A 872      68.060  36.300  58.170  1.00  0.00           N
ATOM   3511  HN  VAL A 872      67.430  36.260  57.390  1.00  0.00           H
ATOM   3512  CA  VAL A 872      68.150  35.230  59.160  1.00  0.00           C
ATOM   3513  HA  VAL A 872      68.290  35.720  60.130  1.00  0.00           H
ATOM   3514  CB  VAL A 872      66.880  34.440  59.280  1.00  0.00           C
ATOM   3515  HB  VAL A 872      67.020  33.730  60.130  1.00  0.00           H
ATOM   3516  CG1 VAL A 872      65.640  35.370  59.650  1.00  0.00           C
ATOM   3517 HG11 VAL A 872      64.760  34.790  60.000  1.00  0.00           H
ATOM   3518 HG12 VAL A 872      65.420  36.050  58.800  1.00  0.00           H
ATOM   3519 HG13 VAL A 872      66.020  35.940  60.530  1.00  0.00           H
ATOM   3520  CG2 VAL A 872      66.590  33.640  58.010  1.00  0.00           C
ATOM   3521 HG21 VAL A 872      65.520  33.330  58.030  1.00  0.00           H
ATOM   3522 HG22 VAL A 872      67.270  32.790  57.820  1.00  0.00           H
ATOM   3523 HG23 VAL A 872      66.680  34.350  57.160  1.00  0.00           H
ATOM   3524  C   VAL A 872      69.400  34.420  59.110  1.00  0.00           C
ATOM   3525  O   VAL A 872      69.720  33.910  60.180  1.00  0.00           O
ATOM   3526  N   THR A 873      70.180  34.360  58.020  1.00  0.00           N
ATOM   3527  HN  THR A 873      69.800  34.650  57.140  1.00  0.00           H
ATOM   3528  CA  THR A 873      71.590  34.000  58.200  1.00  0.00           C
ATOM   3529  HA  THR A 873      71.570  33.010  58.620  1.00  0.00           H
ATOM   3530  CB  THR A 873      72.290  33.870  56.810  1.00  0.00           C
ATOM   3531  HB  THR A 873      72.510  34.870  56.390  1.00  0.00           H
ATOM   3532  OG1 THR A 873      71.510  33.220  55.870  1.00  0.00           O
ATOM   3533  HG1 THR A 873      70.670  33.700  55.790  1.00  0.00           H
ATOM   3534  CG2 THR A 873      73.660  33.100  56.950  1.00  0.00           C
ATOM   3535 HG21 THR A 873      74.350  33.420  57.760  1.00  0.00           H
ATOM   3536 HG22 THR A 873      74.050  33.190  55.910  1.00  0.00           H
ATOM   3537 HG23 THR A 873      73.430  32.030  57.160  1.00  0.00           H
ATOM   3538  C   THR A 873      72.540  34.910  59.080  1.00  0.00           C
ATOM   3539  O   THR A 873      73.380  34.410  59.840  1.00  0.00           O
ATOM   3540  N   ILE A 874      72.370  36.250  58.980  1.00  0.00           N
ATOM   3541  HN  ILE A 874      71.830  36.670  58.250  1.00  0.00           H
ATOM   3542  CA  ILE A 874      73.220  37.180  59.840  1.00  0.00           C
ATOM   3543  HA  ILE A 874      74.240  36.890  59.680  1.00  0.00           H
ATOM   3544  CB  ILE A 874      72.820  38.700  59.570  1.00  0.00           C
ATOM   3545  HB  ILE A 874      71.820  38.840  60.030  1.00  0.00           H
ATOM   3546  CG2 ILE A 874      73.860  39.550  60.380  1.00  0.00           C
ATOM   3547 HG21 ILE A 874      73.840  39.490  61.490  1.00  0.00           H
ATOM   3548 HG22 ILE A 874      73.690  40.580  60.010  1.00  0.00           H
ATOM   3549 HG23 ILE A 874      74.880  39.280  60.010  1.00  0.00           H
ATOM   3550  CG1 ILE A 874      72.790  39.060  58.120  1.00  0.00           C
ATOM   3551 HG11 ILE A 874      72.360  40.080  58.090  1.00  0.00           H
ATOM   3552 HG12 ILE A 874      72.040  38.400  57.640  1.00  0.00           H
ATOM   3553  CD  ILE A 874      74.180  38.870  57.430  1.00  0.00           C
ATOM   3554  HD1 ILE A 874      74.780  38.000  57.780  1.00  0.00           H
ATOM   3555  HD2 ILE A 874      74.930  39.670  57.630  1.00  0.00           H
ATOM   3556  HD3 ILE A 874      73.940  38.730  56.360  1.00  0.00           H
ATOM   3557  C   ILE A 874      72.930  36.860  61.280  1.00  0.00           C
ATOM   3558  O   ILE A 874      73.760  36.670  62.150  1.00  0.00           O
ATOM   3559  N   ASP A 875      71.660  36.650  61.570  1.00  0.00           N
ATOM   3560  HN  ASP A 875      70.970  36.850  60.880  1.00  0.00           H
ATOM   3561  CA  ASP A 875      71.100  36.230  62.850  1.00  0.00           C
ATOM   3562  HA  ASP A 875      71.500  36.980  63.520  1.00  0.00           H
ATOM   3563  CB  ASP A 875      69.530  36.290  62.870  1.00  0.00           C
ATOM   3564  HB1 ASP A 875      69.070  35.370  62.440  1.00  0.00           H
ATOM   3565  HB2 ASP A 875      69.290  37.130  62.170  1.00  0.00           H
ATOM   3566  CG  ASP A 875      68.870  36.570  64.250  1.00  0.00           C
ATOM   3567  OD1 ASP A 875      69.420  37.370  65.080  1.00  0.00           O
ATOM   3568  OD2 ASP A 875      67.750  36.040  64.420  1.00  0.00           O
ATOM   3569  C   ASP A 875      71.620  34.940  63.380  1.00  0.00           C
ATOM   3570  O   ASP A 875      71.900  34.780  64.560  1.00  0.00           O
ATOM   3571  N   TYR A 876      71.680  33.890  62.550  1.00  0.00           N
ATOM   3572  HN  TYR A 876      71.210  33.970  61.670  1.00  0.00           H
ATOM   3573  CA  TYR A 876      72.370  32.580  62.860  1.00  0.00           C
ATOM   3574  HA  TYR A 876      71.970  32.290  63.820  1.00  0.00           H
ATOM   3575  CB  TYR A 876      72.070  31.630  61.700  1.00  0.00           C
ATOM   3576  HB1 TYR A 876      72.330  32.150  60.750  1.00  0.00           H
ATOM   3577  HB2 TYR A 876      70.990  31.360  61.690  1.00  0.00           H
ATOM   3578  CG  TYR A 876      72.830  30.330  61.870  1.00  0.00           C
ATOM   3579  CD1 TYR A 876      74.040  30.120  61.160  1.00  0.00           C
ATOM   3580  HD1 TYR A 876      74.510  31.000  60.760  1.00  0.00           H
ATOM   3581  CE1 TYR A 876      74.670  28.880  61.220  1.00  0.00           C
ATOM   3582  HE1 TYR A 876      75.620  28.680  60.750  1.00  0.00           H
ATOM   3583  CZ  TYR A 876      74.050  27.790  61.790  1.00  0.00           C
ATOM   3584  OH  TYR A 876      74.770  26.580  61.920  1.00  0.00           O
ATOM   3585  HH  TYR A 876      74.220  26.000  62.460  1.00  0.00           H
ATOM   3586  CD2 TYR A 876      72.360  29.260  62.680  1.00  0.00           C
ATOM   3587  HD2 TYR A 876      71.490  29.490  63.270  1.00  0.00           H
ATOM   3588  CE2 TYR A 876      72.920  27.990  62.610  1.00  0.00           C
ATOM   3589  HE2 TYR A 876      72.570  27.240  63.300  1.00  0.00           H
ATOM   3590  C   TYR A 876      73.910  32.650  63.190  1.00  0.00           C
ATOM   3591  O   TYR A 876      74.430  32.110  64.110  1.00  0.00           O
ATOM   3592  N   LEU A 877      74.590  33.490  62.360  1.00  0.00           N
ATOM   3593  HN  LEU A 877      74.140  33.990  61.620  1.00  0.00           H
ATOM   3594  CA  LEU A 877      76.000  33.780  62.430  1.00  0.00           C
ATOM   3595  HA  LEU A 877      76.540  32.860  62.540  1.00  0.00           H
ATOM   3596  CB  LEU A 877      76.280  34.450  61.120  1.00  0.00           C
ATOM   3597  HB1 LEU A 877      75.660  35.370  61.090  1.00  0.00           H
ATOM   3598  HB2 LEU A 877      75.850  33.820  60.300  1.00  0.00           H
ATOM   3599  CG  LEU A 877      77.730  34.820  60.770  1.00  0.00           C
ATOM   3600  HG  LEU A 877      78.210  35.230  61.680  1.00  0.00           H
ATOM   3601  CD1 LEU A 877      78.450  33.620  60.170  1.00  0.00           C
ATOM   3602 HD11 LEU A 877      78.030  33.420  59.160  1.00  0.00           H
ATOM   3603 HD12 LEU A 877      78.230  32.720  60.790  1.00  0.00           H
ATOM   3604 HD13 LEU A 877      79.540  33.710  60.010  1.00  0.00           H
ATOM   3605  CD2 LEU A 877      77.780  36.020  59.780  1.00  0.00           C
ATOM   3606 HD21 LEU A 877      77.350  35.740  58.790  1.00  0.00           H
ATOM   3607 HD22 LEU A 877      78.800  36.440  59.760  1.00  0.00           H
ATOM   3608 HD23 LEU A 877      77.120  36.770  60.260  1.00  0.00           H
ATOM   3609  C   LEU A 877      76.440  34.670  63.600  1.00  0.00           C
ATOM   3610  O   LEU A 877      77.540  34.460  64.110  1.00  0.00           O
ATOM   3611  N   VAL A 878      75.700  35.680  64.060  1.00  0.00           N
ATOM   3612  HN  VAL A 878      74.860  35.800  63.520  1.00  0.00           H
ATOM   3613  CA  VAL A 878      76.190  36.750  64.920  1.00  0.00           C
ATOM   3614  HA  VAL A 878      76.700  36.300  65.760  1.00  0.00           H
ATOM   3615  CB  VAL A 878      77.050  37.750  64.120  1.00  0.00           C
ATOM   3616  HB  VAL A 878      77.950  37.230  63.730  1.00  0.00           H
ATOM   3617  CG1 VAL A 878      76.300  38.320  62.900  1.00  0.00           C
ATOM   3618 HG11 VAL A 878      75.920  37.570  62.180  1.00  0.00           H
ATOM   3619 HG12 VAL A 878      77.030  38.980  62.400  1.00  0.00           H
ATOM   3620 HG13 VAL A 878      75.450  38.870  63.390  1.00  0.00           H
ATOM   3621  CG2 VAL A 878      77.700  38.890  64.980  1.00  0.00           C
ATOM   3622 HG21 VAL A 878      76.920  39.660  65.130  1.00  0.00           H
ATOM   3623 HG22 VAL A 878      78.570  39.350  64.450  1.00  0.00           H
ATOM   3624 HG23 VAL A 878      77.900  38.500  66.000  1.00  0.00           H
ATOM   3625  C   VAL A 878      75.030  37.540  65.670  1.00  0.00           C
ATOM   3626  O   VAL A 878      75.370  38.330  66.560  1.00  0.00           O
ATOM   3627  N   GLY A 879      73.690  37.340  65.370  1.00  0.00           N
ATOM   3628  HN  GLY A 879      73.600  36.750  64.560  1.00  0.00           H
ATOM   3629  CA  GLY A 879      72.520  37.950  65.890  1.00  0.00           C
ATOM   3630  HA1 GLY A 879      72.680  38.010  66.960  1.00  0.00           H
ATOM   3631  HA2 GLY A 879      71.730  37.260  65.610  1.00  0.00           H
ATOM   3632  C   GLY A 879      72.270  39.340  65.170  1.00  0.00           C
ATOM   3633  O   GLY A 879      73.240  40.020  64.790  1.00  0.00           O
ATOM   3634  N   VAL A 880      71.010  39.720  65.040  1.00  0.00           N
ATOM   3635  HN  VAL A 880      70.260  39.130  65.340  1.00  0.00           H
ATOM   3636  CA  VAL A 880      70.660  41.040  64.450  1.00  0.00           C
ATOM   3637  HA  VAL A 880      71.560  41.510  64.100  1.00  0.00           H
ATOM   3638  CB  VAL A 880      69.720  40.930  63.280  1.00  0.00           C
ATOM   3639  HB  VAL A 880      68.830  40.340  63.610  1.00  0.00           H
ATOM   3640  CG1 VAL A 880      69.170  42.240  62.840  1.00  0.00           C
ATOM   3641 HG11 VAL A 880      68.430  42.190  62.020  1.00  0.00           H
ATOM   3642 HG12 VAL A 880      69.910  42.950  62.400  1.00  0.00           H
ATOM   3643 HG13 VAL A 880      68.720  42.800  63.680  1.00  0.00           H
ATOM   3644  CG2 VAL A 880      70.480  40.310  62.080  1.00  0.00           C
ATOM   3645 HG21 VAL A 880      69.730  39.720  61.520  1.00  0.00           H
ATOM   3646 HG22 VAL A 880      71.270  39.630  62.430  1.00  0.00           H
ATOM   3647 HG23 VAL A 880      70.940  41.120  61.480  1.00  0.00           H
ATOM   3648  C   VAL A 880      69.970  41.860  65.570  1.00  0.00           C
ATOM   3649  O   VAL A 880      68.860  41.460  66.000  1.00  0.00           O
ATOM   3650  N   PRO A 881      70.510  42.960  66.050  1.00  0.00           N
ATOM   3651  CD  PRO A 881      71.870  43.480  65.750  1.00  0.00           C
ATOM   3652  HD1 PRO A 881      71.850  44.230  64.930  1.00  0.00           H
ATOM   3653  HD2 PRO A 881      72.660  42.730  65.560  1.00  0.00           H
ATOM   3654  CA  PRO A 881      69.810  43.890  66.920  1.00  0.00           C
ATOM   3655  HA  PRO A 881      69.390  43.230  67.670  1.00  0.00           H
ATOM   3656  CB  PRO A 881      70.890  44.890  67.430  1.00  0.00           C
ATOM   3657  HB1 PRO A 881      70.800  45.020  68.530  1.00  0.00           H
ATOM   3658  HB2 PRO A 881      70.860  45.900  66.950  1.00  0.00           H
ATOM   3659  CG  PRO A 881      72.250  44.340  67.040  1.00  0.00           C
ATOM   3660  HG1 PRO A 881      72.880  45.190  66.720  1.00  0.00           H
ATOM   3661  HG2 PRO A 881      72.710  43.640  67.770  1.00  0.00           H
ATOM   3662  C   PRO A 881      68.620  44.600  66.200  1.00  0.00           C
ATOM   3663  O   PRO A 881      68.720  45.000  65.060  1.00  0.00           O
ATOM   3664  N   SER A 882      67.530  44.710  66.920  1.00  0.00           N
ATOM   3665  HN  SER A 882      67.470  44.300  67.830  1.00  0.00           H
ATOM   3666  CA  SER A 882      66.360  45.490  66.550  1.00  0.00           C
ATOM   3667  HA  SER A 882      66.400  46.460  67.020  1.00  0.00           H
ATOM   3668  CB  SER A 882      66.070  45.710  64.970  1.00  0.00           C
ATOM   3669  HB1 SER A 882      65.010  46.060  64.870  1.00  0.00           H
ATOM   3670  HB2 SER A 882      66.200  44.810  64.320  1.00  0.00           H
ATOM   3671  OG  SER A 882      66.900  46.790  64.470  1.00  0.00           O
ATOM   3672  HG1 SER A 882      67.810  46.530  64.370  1.00  0.00           H
ATOM   3673  C   SER A 882      65.180  44.670  67.050  1.00  0.00           C
ATOM   3674  O   SER A 882      65.290  43.460  67.180  1.00  0.00           O
ATOM   3675  N   PRO A 883      64.050  45.320  67.490  1.00  0.00           N
ATOM   3676  CD  PRO A 883      63.910  46.790  67.620  1.00  0.00           C
ATOM   3677  HD1 PRO A 883      64.010  47.140  66.580  1.00  0.00           H
ATOM   3678  HD2 PRO A 883      64.810  47.150  68.160  1.00  0.00           H
ATOM   3679  CA  PRO A 883      62.790  44.760  67.810  1.00  0.00           C
ATOM   3680  HA  PRO A 883      62.910  44.250  68.760  1.00  0.00           H
ATOM   3681  CB  PRO A 883      61.770  45.940  67.980  1.00  0.00           C
ATOM   3682  HB1 PRO A 883      61.050  45.880  68.830  1.00  0.00           H
ATOM   3683  HB2 PRO A 883      61.270  46.240  67.040  1.00  0.00           H
ATOM   3684  CG  PRO A 883      62.650  47.110  68.400  1.00  0.00           C
ATOM   3685  HG1 PRO A 883      62.210  48.130  68.240  1.00  0.00           H
ATOM   3686  HG2 PRO A 883      62.810  47.010  69.490  1.00  0.00           H
ATOM   3687  C   PRO A 883      62.200  43.760  66.820  1.00  0.00           C
ATOM   3688  O   PRO A 883      62.240  44.010  65.610  1.00  0.00           O
ATOM   3689  N   LYS A 884      61.580  42.660  67.310  1.00  0.00           N
ATOM   3690  HN  LYS A 884      61.630  42.430  68.290  1.00  0.00           H
ATOM   3691  CA  LYS A 884      60.890  41.670  66.550  1.00  0.00           C
ATOM   3692  HA  LYS A 884      61.030  41.930  65.510  1.00  0.00           H
ATOM   3693  CB  LYS A 884      61.560  40.310  66.630  1.00  0.00           C
ATOM   3694  HB1 LYS A 884      61.010  39.600  65.960  1.00  0.00           H
ATOM   3695  HB2 LYS A 884      61.480  39.880  67.650  1.00  0.00           H
ATOM   3696  CG  LYS A 884      63.110  40.360  66.340  1.00  0.00           C
ATOM   3697  HG1 LYS A 884      63.640  40.710  67.250  1.00  0.00           H
ATOM   3698  HG2 LYS A 884      63.350  41.060  65.510  1.00  0.00           H
ATOM   3699  CD  LYS A 884      63.560  38.920  66.200  1.00  0.00           C
ATOM   3700  HD1 LYS A 884      63.320  38.510  65.190  1.00  0.00           H
ATOM   3701  HD2 LYS A 884      62.980  38.240  66.850  1.00  0.00           H
ATOM   3702  CE  LYS A 884      64.980  38.710  66.750  1.00  0.00           C
ATOM   3703  HE1 LYS A 884      65.110  37.680  67.150  1.00  0.00           H
ATOM   3704  HE2 LYS A 884      65.280  39.450  67.520  1.00  0.00           H
ATOM   3705  NZ  LYS A 884      65.910  38.890  65.650  1.00  0.00           N
ATOM   3706  HZ1 LYS A 884      65.540  38.550  64.750  1.00  0.00           H
ATOM   3707  HZ2 LYS A 884      66.870  38.540  65.830  1.00  0.00           H
ATOM   3708  HZ3 LYS A 884      66.070  39.920  65.550  1.00  0.00           H
ATOM   3709  C   LYS A 884      59.410  41.630  66.790  1.00  0.00           C
ATOM   3710  O   LYS A 884      58.880  42.070  67.860  1.00  0.00           O
ATOM   3711  N   LEU A 885      58.590  41.140  65.760  1.00  0.00           N
ATOM   3712  HN  LEU A 885      58.980  40.800  64.910  1.00  0.00           H
ATOM   3713  CA  LEU A 885      57.160  41.260  65.680  1.00  0.00           C
ATOM   3714  HA  LEU A 885      56.940  42.300  65.910  1.00  0.00           H
ATOM   3715  CB  LEU A 885      56.480  40.840  64.270  1.00  0.00           C
ATOM   3716  HB1 LEU A 885      56.990  39.870  64.090  1.00  0.00           H
ATOM   3717  HB2 LEU A 885      56.860  41.520  63.480  1.00  0.00           H
ATOM   3718  CG  LEU A 885      54.970  40.600  64.220  1.00  0.00           C
ATOM   3719  HG  LEU A 885      54.620  40.060  65.130  1.00  0.00           H
ATOM   3720  CD1 LEU A 885      54.120  41.870  64.270  1.00  0.00           C
ATOM   3721 HD11 LEU A 885      53.060  41.600  64.410  1.00  0.00           H
ATOM   3722 HD12 LEU A 885      54.230  42.360  63.270  1.00  0.00           H
ATOM   3723 HD13 LEU A 885      54.420  42.620  65.030  1.00  0.00           H
ATOM   3724  CD2 LEU A 885      54.670  39.770  62.930  1.00  0.00           C
ATOM   3725 HD21 LEU A 885      54.580  38.730  63.310  1.00  0.00           H
ATOM   3726 HD22 LEU A 885      55.550  39.920  62.260  1.00  0.00           H
ATOM   3727 HD23 LEU A 885      53.670  40.000  62.500  1.00  0.00           H
ATOM   3728  C   LEU A 885      56.510  40.530  66.820  1.00  0.00           C
ATOM   3729  O   LEU A 885      56.950  39.510  67.270  1.00  0.00           O
ATOM   3730  N   HSD A 886      55.440  41.090  67.370  1.00  0.00           N
ATOM   3731  HN  HSD A 886      54.950  41.870  66.980  1.00  0.00           H
ATOM   3732  CA  HSD A 886      54.710  40.450  68.490  1.00  0.00           C
ATOM   3733  HA  HSD A 886      55.180  39.510  68.760  1.00  0.00           H
ATOM   3734  CB  HSD A 886      54.630  41.410  69.720  1.00  0.00           C
ATOM   3735  HB1 HSD A 886      53.970  42.220  69.330  1.00  0.00           H
ATOM   3736  HB2 HSD A 886      55.690  41.750  69.770  1.00  0.00           H
ATOM   3737  ND1 HSD A 886      53.730  41.790  72.030  1.00  0.00           N
ATOM   3738  HD1 HSD A 886      53.650  42.790  71.940  1.00  0.00           H
ATOM   3739  CG  HSD A 886      54.050  40.900  71.000  1.00  0.00           C
ATOM   3740  CE1 HSD A 886      53.020  41.110  72.990  1.00  0.00           C
ATOM   3741  HE1 HSD A 886      52.550  41.540  73.890  1.00  0.00           H
ATOM   3742  NE2 HSD A 886      52.810  39.870  72.620  1.00  0.00           N
ATOM   3743  CD2 HSD A 886      53.480  39.750  71.390  1.00  0.00           C
ATOM   3744  HD2 HSD A 886      53.260  38.880  70.780  1.00  0.00           H
ATOM   3745  C   HSD A 886      53.310  39.990  68.160  1.00  0.00           C
ATOM   3746  O   HSD A 886      52.510  40.770  67.770  1.00  0.00           O
ATOM   3747  N   VAL A 887      53.090  38.700  68.100  1.00  0.00           N
ATOM   3748  HN  VAL A 887      53.770  38.020  68.350  1.00  0.00           H
ATOM   3749  CA  VAL A 887      51.730  38.230  67.670  1.00  0.00           C
ATOM   3750  HA  VAL A 887      51.180  39.130  67.440  1.00  0.00           H
ATOM   3751  CB  VAL A 887      51.810  37.330  66.370  1.00  0.00           C
ATOM   3752  HB  VAL A 887      50.800  36.890  66.200  1.00  0.00           H
ATOM   3753  CG1 VAL A 887      52.060  38.200  65.180  1.00  0.00           C
ATOM   3754 HG11 VAL A 887      53.140  38.460  65.060  1.00  0.00           H
ATOM   3755 HG12 VAL A 887      51.460  39.120  65.280  1.00  0.00           H
ATOM   3756 HG13 VAL A 887      51.680  37.810  64.210  1.00  0.00           H
ATOM   3757  CG2 VAL A 887      52.760  36.100  66.510  1.00  0.00           C
ATOM   3758 HG21 VAL A 887      53.840  36.380  66.600  1.00  0.00           H
ATOM   3759 HG22 VAL A 887      52.640  35.570  65.550  1.00  0.00           H
ATOM   3760 HG23 VAL A 887      52.440  35.420  67.320  1.00  0.00           H
ATOM   3761  C   VAL A 887      50.900  37.420  68.740  1.00  0.00           C
ATOM   3762  O   VAL A 887      51.510  36.660  69.480  1.00  0.00           O
ATOM   3763  N   PRO A 888      49.600  37.540  68.790  1.00  0.00           N
ATOM   3764  CD  PRO A 888      48.820  38.720  68.450  1.00  0.00           C
ATOM   3765  HD1 PRO A 888      48.410  38.720  67.420  1.00  0.00           H
ATOM   3766  HD2 PRO A 888      49.390  39.660  68.650  1.00  0.00           H
ATOM   3767  CA  PRO A 888      48.750  36.570  69.530  1.00  0.00           C
ATOM   3768  HA  PRO A 888      49.050  36.600  70.570  1.00  0.00           H
ATOM   3769  CB  PRO A 888      47.370  37.170  69.480  1.00  0.00           C
ATOM   3770  HB1 PRO A 888      46.680  36.870  70.310  1.00  0.00           H
ATOM   3771  HB2 PRO A 888      46.870  36.840  68.550  1.00  0.00           H
ATOM   3772  CG  PRO A 888      47.560  38.690  69.370  1.00  0.00           C
ATOM   3773  HG1 PRO A 888      46.740  39.240  68.870  1.00  0.00           H
ATOM   3774  HG2 PRO A 888      47.820  39.090  70.370  1.00  0.00           H
ATOM   3775  C   PRO A 888      48.820  35.200  68.990  1.00  0.00           C
ATOM   3776  O   PRO A 888      48.810  34.970  67.760  1.00  0.00           O
ATOM   3777  N   GLU A 889      48.830  34.220  69.920  1.00  0.00           N
ATOM   3778  HN  GLU A 889      48.680  34.500  70.870  1.00  0.00           H
ATOM   3779  CA  GLU A 889      49.050  32.840  69.680  1.00  0.00           C
ATOM   3780  HA  GLU A 889      49.460  32.610  68.710  1.00  0.00           H
ATOM   3781  CB  GLU A 889      50.150  32.350  70.690  1.00  0.00           C
ATOM   3782  HB1 GLU A 889      50.410  31.310  70.400  1.00  0.00           H
ATOM   3783  HB2 GLU A 889      49.810  32.410  71.740  1.00  0.00           H
ATOM   3784  CG  GLU A 889      51.490  33.200  70.730  1.00  0.00           C
ATOM   3785  HG1 GLU A 889      51.350  34.100  71.360  1.00  0.00           H
ATOM   3786  HG2 GLU A 889      51.740  33.630  69.740  1.00  0.00           H
ATOM   3787  CD  GLU A 889      52.670  32.360  71.250  1.00  0.00           C
ATOM   3788  OE1 GLU A 889      53.720  32.320  70.560  1.00  0.00           O
ATOM   3789  OE2 GLU A 889      52.490  31.670  72.320  1.00  0.00           O
ATOM   3790  C   GLU A 889      47.730  32.110  69.830  1.00  0.00           C
ATOM   3791  O   GLU A 889      46.810  32.600  70.470  1.00  0.00           O
ATOM   3792  N   LYS A 890      47.610  30.870  69.240  1.00  0.00           N
ATOM   3793  HN  LYS A 890      48.270  30.460  68.610  1.00  0.00           H
ATOM   3794  CA  LYS A 890      46.540  29.980  69.730  1.00  0.00           C
ATOM   3795  HA  LYS A 890      46.690  29.070  69.150  1.00  0.00           H
ATOM   3796  CB  LYS A 890      46.640  29.540  71.240  1.00  0.00           C
ATOM   3797  HB1 LYS A 890      45.930  28.710  71.460  1.00  0.00           H
ATOM   3798  HB2 LYS A 890      46.520  30.470  71.840  1.00  0.00           H
ATOM   3799  CG  LYS A 890      47.980  28.910  71.700  1.00  0.00           C
ATOM   3800  HG1 LYS A 890      48.040  29.100  72.800  1.00  0.00           H
ATOM   3801  HG2 LYS A 890      48.770  29.490  71.190  1.00  0.00           H
ATOM   3802  CD  LYS A 890      48.180  27.400  71.450  1.00  0.00           C
ATOM   3803  HD1 LYS A 890      49.220  27.160  71.780  1.00  0.00           H
ATOM   3804  HD2 LYS A 890      48.010  27.360  70.360  1.00  0.00           H
ATOM   3805  CE  LYS A 890      47.110  26.600  72.230  1.00  0.00           C
ATOM   3806  HE1 LYS A 890      46.090  26.880  71.900  1.00  0.00           H
ATOM   3807  HE2 LYS A 890      47.080  26.920  73.300  1.00  0.00           H
ATOM   3808  NZ  LYS A 890      47.230  25.140  72.240  1.00  0.00           N
ATOM   3809  HZ1 LYS A 890      47.270  24.780  71.260  1.00  0.00           H
ATOM   3810  HZ2 LYS A 890      46.500  24.650  72.810  1.00  0.00           H
ATOM   3811  HZ3 LYS A 890      48.160  25.020  72.670  1.00  0.00           H
ATOM   3812  C   LYS A 890      45.120  30.330  69.190  1.00  0.00           C
ATOM   3813  O   LYS A 890      44.040  30.010  69.720  1.00  0.00           O
ATOM   3814  N   PHE A 891      45.130  31.080  68.070  1.00  0.00           N
ATOM   3815  HN  PHE A 891      46.010  31.380  67.700  1.00  0.00           H
ATOM   3816  CA  PHE A 891      43.980  31.610  67.310  1.00  0.00           C
ATOM   3817  HA  PHE A 891      44.400  32.310  66.600  1.00  0.00           H
ATOM   3818  CB  PHE A 891      43.180  30.470  66.640  1.00  0.00           C
ATOM   3819  HB1 PHE A 891      42.750  29.820  67.440  1.00  0.00           H
ATOM   3820  HB2 PHE A 891      43.860  29.790  66.070  1.00  0.00           H
ATOM   3821  CG  PHE A 891      42.090  30.860  65.680  1.00  0.00           C
ATOM   3822  CD1 PHE A 891      40.720  30.430  65.840  1.00  0.00           C
ATOM   3823  HD1 PHE A 891      40.410  29.740  66.610  1.00  0.00           H
ATOM   3824  CE1 PHE A 891      39.740  30.760  64.890  1.00  0.00           C
ATOM   3825  HE1 PHE A 891      38.710  30.450  65.000  1.00  0.00           H
ATOM   3826  CZ  PHE A 891      40.000  31.580  63.820  1.00  0.00           C
ATOM   3827  HZ  PHE A 891      39.200  31.780  63.120  1.00  0.00           H
ATOM   3828  CD2 PHE A 891      42.340  31.660  64.570  1.00  0.00           C
ATOM   3829  HD2 PHE A 891      43.310  32.130  64.450  1.00  0.00           H
ATOM   3830  CE2 PHE A 891      41.340  32.040  63.670  1.00  0.00           C
ATOM   3831  HE2 PHE A 891      41.670  32.680  62.860  1.00  0.00           H
ATOM   3832  C   PHE A 891      43.090  32.540  68.150  1.00  0.00           C
ATOM   3833  O   PHE A 891      41.880  32.240  68.400  1.00  0.00           O
ATOM   3834  N   GLU A 892      43.730  33.690  68.500  1.00  0.00           N
ATOM   3835  HN  GLU A 892      44.630  33.800  68.120  1.00  0.00           H
ATOM   3836  CA  GLU A 892      43.230  34.780  69.350  1.00  0.00           C
ATOM   3837  HA  GLU A 892      42.210  34.570  69.580  1.00  0.00           H
ATOM   3838  CB  GLU A 892      44.060  34.770  70.680  1.00  0.00           C
ATOM   3839  HB1 GLU A 892      43.820  35.780  71.090  1.00  0.00           H
ATOM   3840  HB2 GLU A 892      45.150  34.630  70.560  1.00  0.00           H
ATOM   3841  CG  GLU A 892      43.530  33.700  71.700  1.00  0.00           C
ATOM   3842  HG1 GLU A 892      44.150  32.790  71.540  1.00  0.00           H
ATOM   3843  HG2 GLU A 892      42.480  33.410  71.460  1.00  0.00           H
ATOM   3844  CD  GLU A 892      43.500  34.010  73.170  1.00  0.00           C
ATOM   3845  OE1 GLU A 892      42.400  34.130  73.770  1.00  0.00           O
ATOM   3846  OE2 GLU A 892      44.590  34.100  73.810  1.00  0.00           O
ATOM   3847  C   GLU A 892      43.430  36.120  68.620  1.00  0.00           C
ATOM   3848  O   GLU A 892      44.530  36.420  68.160  1.00  0.00           O
ATOM   3849  N   PRO A 893      42.360  37.010  68.480  1.00  0.00           N
ATOM   3850  CD  PRO A 893      41.000  36.800  68.930  1.00  0.00           C
ATOM   3851  HD1 PRO A 893      41.070  36.420  69.980  1.00  0.00           H
ATOM   3852  HD2 PRO A 893      40.360  36.060  68.390  1.00  0.00           H
ATOM   3853  CA  PRO A 893      42.570  38.400  68.110  1.00  0.00           C
ATOM   3854  HA  PRO A 893      43.130  38.460  67.190  1.00  0.00           H
ATOM   3855  CB  PRO A 893      41.130  38.920  67.990  1.00  0.00           C
ATOM   3856  HB1 PRO A 893      40.750  38.750  66.950  1.00  0.00           H
ATOM   3857  HB2 PRO A 893      41.050  40.000  68.190  1.00  0.00           H
ATOM   3858  CG  PRO A 893      40.330  38.150  69.040  1.00  0.00           C
ATOM   3859  HG1 PRO A 893      40.630  38.560  70.020  1.00  0.00           H
ATOM   3860  HG2 PRO A 893      39.230  38.000  68.950  1.00  0.00           H
ATOM   3861  C   PRO A 893      43.370  39.280  69.040  1.00  0.00           C
ATOM   3862  O   PRO A 893      43.720  38.850  70.170  1.00  0.00           O
ATOM   3863  N   THR A 894      43.730  40.540  68.670  1.00  0.00           N
ATOM   3864  HN  THR A 894      43.570  40.900  67.750  1.00  0.00           H
ATOM   3865  CA  THR A 894      44.530  41.400  69.510  1.00  0.00           C
ATOM   3866  HA  THR A 894      45.350  40.820  69.940  1.00  0.00           H
ATOM   3867  CB  THR A 894      45.050  42.630  68.790  1.00  0.00           C
ATOM   3868  HB  THR A 894      44.310  43.460  68.650  1.00  0.00           H
ATOM   3869  OG1 THR A 894      45.430  42.130  67.500  1.00  0.00           O
ATOM   3870  HG1 THR A 894      44.660  41.900  66.980  1.00  0.00           H
ATOM   3871  CG2 THR A 894      46.270  42.990  69.570  1.00  0.00           C
ATOM   3872 HG21 THR A 894      46.820  43.930  69.370  1.00  0.00           H
ATOM   3873 HG22 THR A 894      47.080  42.270  69.300  1.00  0.00           H
ATOM   3874 HG23 THR A 894      46.280  43.020  70.680  1.00  0.00           H
ATOM   3875  C   THR A 894      43.670  41.880  70.650  1.00  0.00           C
ATOM   3876  O   THR A 894      44.150  42.150  71.810  1.00  0.00           O
ATOM   3877  N   HSD A 895      42.330  42.000  70.430  1.00  0.00           N
ATOM   3878  HN  HSD A 895      42.020  41.820  69.490  1.00  0.00           H
ATOM   3879  CA  HSD A 895      41.290  42.370  71.410  1.00  0.00           C
ATOM   3880  HA  HSD A 895      41.660  43.320  71.780  1.00  0.00           H
ATOM   3881  CB  HSD A 895      40.010  42.720  70.820  1.00  0.00           C
ATOM   3882  HB1 HSD A 895      39.620  41.870  70.230  1.00  0.00           H
ATOM   3883  HB2 HSD A 895      40.100  43.650  70.220  1.00  0.00           H
ATOM   3884  ND1 HSD A 895      39.070  44.390  72.530  1.00  0.00           N
ATOM   3885  HD1 HSD A 895      39.610  45.210  72.340  1.00  0.00           H
ATOM   3886  CG  HSD A 895      39.020  43.170  71.830  1.00  0.00           C
ATOM   3887  CE1 HSD A 895      38.100  44.310  73.490  1.00  0.00           C
ATOM   3888  HE1 HSD A 895      37.970  45.160  74.140  1.00  0.00           H
ATOM   3889  NE2 HSD A 895      37.500  43.170  73.460  1.00  0.00           N
ATOM   3890  CD2 HSD A 895      38.090  42.470  72.410  1.00  0.00           C
ATOM   3891  HD2 HSD A 895      37.850  41.410  72.400  1.00  0.00           H
ATOM   3892  C   HSD A 895      41.160  41.330  72.630  1.00  0.00           C
ATOM   3893  O   HSD A 895      40.970  40.150  72.330  1.00  0.00           O
ATOM   3894  N   PRO A 896      41.000  41.760  73.900  1.00  0.00           N
ATOM   3895  CD  PRO A 896      41.490  43.050  74.440  1.00  0.00           C
ATOM   3896  HD1 PRO A 896      40.730  43.860  74.340  1.00  0.00           H
ATOM   3897  HD2 PRO A 896      42.420  43.360  73.920  1.00  0.00           H
ATOM   3898  CA  PRO A 896      41.060  40.780  74.970  1.00  0.00           C
ATOM   3899  HA  PRO A 896      41.420  39.820  74.620  1.00  0.00           H
ATOM   3900  CB  PRO A 896      42.010  41.380  75.990  1.00  0.00           C
ATOM   3901  HB1 PRO A 896      43.050  41.090  75.760  1.00  0.00           H
ATOM   3902  HB2 PRO A 896      41.840  41.050  77.030  1.00  0.00           H
ATOM   3903  CG  PRO A 896      41.660  42.860  75.900  1.00  0.00           C
ATOM   3904  HG1 PRO A 896      40.690  43.090  76.410  1.00  0.00           H
ATOM   3905  HG2 PRO A 896      42.550  43.400  76.300  1.00  0.00           H
ATOM   3906  C   PRO A 896      39.850  40.340  75.610  1.00  0.00           C
ATOM   3907  O   PRO A 896      39.940  39.230  76.220  1.00  0.00           O
ATOM   3908  N   GLU A 897      38.750  41.080  75.650  1.00  0.00           N
ATOM   3909  HN  GLU A 897      38.770  41.930  75.140  1.00  0.00           H
ATOM   3910  CA  GLU A 897      37.570  40.850  76.490  1.00  0.00           C
ATOM   3911  HA  GLU A 897      37.840  40.620  77.510  1.00  0.00           H
ATOM   3912  CB  GLU A 897      36.660  42.090  76.650  1.00  0.00           C
ATOM   3913  HB1 GLU A 897      35.760  41.710  77.170  1.00  0.00           H
ATOM   3914  HB2 GLU A 897      36.370  42.330  75.590  1.00  0.00           H
ATOM   3915  CG  GLU A 897      37.310  43.210  77.400  1.00  0.00           C
ATOM   3916  HG1 GLU A 897      38.140  43.690  76.850  1.00  0.00           H
ATOM   3917  HG2 GLU A 897      37.680  42.790  78.350  1.00  0.00           H
ATOM   3918  CD  GLU A 897      36.190  44.270  77.720  1.00  0.00           C
ATOM   3919  OE1 GLU A 897      35.600  44.410  78.830  1.00  0.00           O
ATOM   3920  OE2 GLU A 897      35.970  45.090  76.780  1.00  0.00           O
ATOM   3921  C   GLU A 897      36.780  39.660  75.990  1.00  0.00           C
ATOM   3922  O   GLU A 897      36.120  38.900  76.700  1.00  0.00           O
ATOM   3923  N   ARG A 898      36.850  39.310  74.690  1.00  0.00           N
ATOM   3924  HN  ARG A 898      37.500  39.710  74.050  1.00  0.00           H
ATOM   3925  CA  ARG A 898      36.010  38.280  74.140  1.00  0.00           C
ATOM   3926  HA  ARG A 898      35.900  37.510  74.900  1.00  0.00           H
ATOM   3927  CB  ARG A 898      34.640  38.870  73.540  1.00  0.00           C
ATOM   3928  HB1 ARG A 898      33.980  39.150  74.390  1.00  0.00           H
ATOM   3929  HB2 ARG A 898      34.040  38.220  72.880  1.00  0.00           H
ATOM   3930  CG  ARG A 898      34.770  40.210  72.770  1.00  0.00           C
ATOM   3931  HG1 ARG A 898      35.360  40.920  73.390  1.00  0.00           H
ATOM   3932  HG2 ARG A 898      33.700  40.500  72.710  1.00  0.00           H
ATOM   3933  CD  ARG A 898      35.340  40.020  71.390  1.00  0.00           C
ATOM   3934  HD1 ARG A 898      34.870  39.210  70.790  1.00  0.00           H
ATOM   3935  HD2 ARG A 898      36.400  39.730  71.470  1.00  0.00           H
ATOM   3936  NE  ARG A 898      35.230  41.260  70.600  1.00  0.00           N
ATOM   3937  HE  ARG A 898      34.690  42.080  70.830  1.00  0.00           H
ATOM   3938  CZ  ARG A 898      35.930  41.460  69.560  1.00  0.00           C
ATOM   3939  NH1 ARG A 898      36.670  40.530  69.010  1.00  0.00           N
ATOM   3940 HH11 ARG A 898      37.020  40.570  68.070  1.00  0.00           H
ATOM   3941 HH12 ARG A 898      36.530  39.590  69.310  1.00  0.00           H
ATOM   3942  NH2 ARG A 898      35.880  42.610  68.980  1.00  0.00           N
ATOM   3943 HH21 ARG A 898      36.560  42.730  68.260  1.00  0.00           H
ATOM   3944 HH22 ARG A 898      35.580  43.360  69.580  1.00  0.00           H
ATOM   3945  C   ARG A 898      36.750  37.640  72.950  1.00  0.00           C
ATOM   3946  O   ARG A 898      37.780  38.200  72.480  1.00  0.00           O
ATOM   3947  N   GLY A 899      36.250  36.500  72.420  1.00  0.00           N
ATOM   3948  HN  GLY A 899      35.390  36.180  72.800  1.00  0.00           H
ATOM   3949  CA  GLY A 899      36.740  35.640  71.280  1.00  0.00           C
ATOM   3950  HA1 GLY A 899      36.060  34.830  71.100  1.00  0.00           H
ATOM   3951  HA2 GLY A 899      37.760  35.320  71.410  1.00  0.00           H
ATOM   3952  C   GLY A 899      36.650  36.430  70.010  1.00  0.00           C
ATOM   3953  O   GLY A 899      36.750  37.660  69.980  1.00  0.00           O
ATOM   3954  N   TRP A 900      36.270  35.720  68.910  1.00  0.00           N
ATOM   3955  HN  TRP A 900      36.230  34.720  68.910  1.00  0.00           H
ATOM   3956  CA  TRP A 900      36.170  36.290  67.570  1.00  0.00           C
ATOM   3957  HA  TRP A 900      37.060  36.870  67.380  1.00  0.00           H
ATOM   3958  CB  TRP A 900      36.310  35.130  66.590  1.00  0.00           C
ATOM   3959  HB1 TRP A 900      35.990  35.510  65.600  1.00  0.00           H
ATOM   3960  HB2 TRP A 900      35.700  34.220  66.820  1.00  0.00           H
ATOM   3961  CG  TRP A 900      37.680  34.750  66.390  1.00  0.00           C
ATOM   3962  CD1 TRP A 900      38.230  33.620  66.980  1.00  0.00           C
ATOM   3963  HD1 TRP A 900      37.720  32.780  67.420  1.00  0.00           H
ATOM   3964  NE1 TRP A 900      39.610  33.610  66.700  1.00  0.00           N
ATOM   3965  HE1 TRP A 900      40.290  32.920  66.760  1.00  0.00           H
ATOM   3966  CE2 TRP A 900      39.930  34.720  65.970  1.00  0.00           C
ATOM   3967  CD2 TRP A 900      38.710  35.460  65.700  1.00  0.00           C
ATOM   3968  CE3 TRP A 900      38.770  36.700  65.100  1.00  0.00           C
ATOM   3969  HE3 TRP A 900      37.940  37.370  64.940  1.00  0.00           H
ATOM   3970  CZ3 TRP A 900      40.000  37.290  64.860  1.00  0.00           C
ATOM   3971  HZ3 TRP A 900      39.970  38.300  64.480  1.00  0.00           H
ATOM   3972  CZ2 TRP A 900      41.150  35.230  65.640  1.00  0.00           C
ATOM   3973  HZ2 TRP A 900      42.060  34.720  65.970  1.00  0.00           H
ATOM   3974  CH2 TRP A 900      41.210  36.560  65.130  1.00  0.00           C
ATOM   3975  HH2 TRP A 900      42.170  36.990  64.880  1.00  0.00           H
ATOM   3976  C   TRP A 900      34.980  37.130  67.340  1.00  0.00           C
ATOM   3977  O   TRP A 900      35.130  38.350  67.410  1.00  0.00           O
ATOM   3978  N   ILE A 901      33.810  36.470  67.050  1.00  0.00           N
ATOM   3979  HN  ILE A 901      33.830  35.490  67.280  1.00  0.00           H
ATOM   3980  CA  ILE A 901      32.500  36.960  66.810  1.00  0.00           C
ATOM   3981  HA  ILE A 901      32.450  37.370  65.810  1.00  0.00           H
ATOM   3982  CB  ILE A 901      31.420  35.930  66.640  1.00  0.00           C
ATOM   3983  HB  ILE A 901      31.350  35.310  67.570  1.00  0.00           H
ATOM   3984  CG2 ILE A 901      30.070  36.580  66.400  1.00  0.00           C
ATOM   3985 HG21 ILE A 901      29.690  37.320  67.130  1.00  0.00           H
ATOM   3986 HG22 ILE A 901      29.330  35.760  66.220  1.00  0.00           H
ATOM   3987 HG23 ILE A 901      30.180  37.270  65.520  1.00  0.00           H
ATOM   3988  CG1 ILE A 901      31.710  34.910  65.400  1.00  0.00           C
ATOM   3989 HG11 ILE A 901      32.800  34.680  65.400  1.00  0.00           H
ATOM   3990 HG12 ILE A 901      31.660  35.540  64.490  1.00  0.00           H
ATOM   3991  CD  ILE A 901      30.820  33.780  65.330  1.00  0.00           C
ATOM   3992  HD1 ILE A 901      30.530  33.300  66.280  1.00  0.00           H
ATOM   3993  HD2 ILE A 901      31.310  33.000  64.690  1.00  0.00           H
ATOM   3994  HD3 ILE A 901      29.820  34.060  64.950  1.00  0.00           H
ATOM   3995  C   ILE A 901      32.100  38.210  67.680  1.00  0.00           C
ATOM   3996  O   ILE A 901      32.080  38.150  68.960  1.00  0.00           O
ATOM   3997  N   ILE A 902      31.770  39.330  67.110  1.00  0.00           N
ATOM   3998  HN  ILE A 902      31.830  39.510  66.140  1.00  0.00           H
ATOM   3999  CA  ILE A 902      31.350  40.400  68.000  1.00  0.00           C
ATOM   4000  HA  ILE A 902      31.920  40.480  68.910  1.00  0.00           H
ATOM   4001  CB  ILE A 902      31.680  41.770  67.510  1.00  0.00           C
ATOM   4002  HB  ILE A 902      32.780  41.760  67.360  1.00  0.00           H
ATOM   4003  CG2 ILE A 902      31.060  41.900  66.050  1.00  0.00           C
ATOM   4004 HG21 ILE A 902      31.450  41.180  65.300  1.00  0.00           H
ATOM   4005 HG22 ILE A 902      31.330  42.900  65.630  1.00  0.00           H
ATOM   4006 HG23 ILE A 902      29.960  41.720  66.000  1.00  0.00           H
ATOM   4007  CG1 ILE A 902      31.370  42.910  68.450  1.00  0.00           C
ATOM   4008 HG11 ILE A 902      31.610  42.620  69.490  1.00  0.00           H
ATOM   4009 HG12 ILE A 902      30.270  43.070  68.570  1.00  0.00           H
ATOM   4010  CD  ILE A 902      32.060  44.250  68.040  1.00  0.00           C
ATOM   4011  HD1 ILE A 902      33.160  44.210  67.870  1.00  0.00           H
ATOM   4012  HD2 ILE A 902      31.900  45.000  68.840  1.00  0.00           H
ATOM   4013  HD3 ILE A 902      31.690  44.580  67.040  1.00  0.00           H
ATOM   4014  C   ILE A 902      29.930  40.240  68.430  1.00  0.00           C
ATOM   4015  O   ILE A 902      29.100  39.570  67.750  1.00  0.00           O
ATOM   4016  N   SER A 903      29.510  40.760  69.640  1.00  0.00           N
ATOM   4017  HN  SER A 903      30.090  41.350  70.200  1.00  0.00           H
ATOM   4018  CA  SER A 903      28.260  40.380  70.100  1.00  0.00           C
ATOM   4019  HA  SER A 903      28.050  39.350  69.850  1.00  0.00           H
ATOM   4020  CB  SER A 903      28.190  40.420  71.670  1.00  0.00           C
ATOM   4021  HB1 SER A 903      27.290  39.820  71.940  1.00  0.00           H
ATOM   4022  HB2 SER A 903      28.190  41.480  71.970  1.00  0.00           H
ATOM   4023  OG  SER A 903      29.320  39.880  72.390  1.00  0.00           O
ATOM   4024  HG1 SER A 903      30.020  40.530  72.240  1.00  0.00           H
ATOM   4025  C   SER A 903      27.090  41.130  69.500  1.00  0.00           C
ATOM   4026  O   SER A 903      27.400  42.260  69.110  1.00  0.00           O
ATOM   4027  N   PRO A 904      25.820  40.690  69.430  1.00  0.00           N
ATOM   4028  CD  PRO A 904      25.400  39.280  69.690  1.00  0.00           C
ATOM   4029  HD1 PRO A 904      25.340  39.130  70.790  1.00  0.00           H
ATOM   4030  HD2 PRO A 904      26.130  38.570  69.260  1.00  0.00           H
ATOM   4031  CA  PRO A 904      24.870  41.350  68.570  1.00  0.00           C
ATOM   4032  HA  PRO A 904      25.240  41.300  67.550  1.00  0.00           H
ATOM   4033  CB  PRO A 904      23.650  40.510  68.710  1.00  0.00           C
ATOM   4034  HB1 PRO A 904      23.000  40.530  67.810  1.00  0.00           H
ATOM   4035  HB2 PRO A 904      22.980  40.760  69.560  1.00  0.00           H
ATOM   4036  CG  PRO A 904      24.060  39.090  68.930  1.00  0.00           C
ATOM   4037  HG1 PRO A 904      23.330  38.530  69.550  1.00  0.00           H
ATOM   4038  HG2 PRO A 904      24.250  38.600  67.950  1.00  0.00           H
ATOM   4039  C   PRO A 904      24.600  42.780  68.840  1.00  0.00           C
ATOM   4040  O   PRO A 904      24.010  43.130  69.860  1.00  0.00           O
ATOM   4041  N   LEU A 905      24.930  43.700  67.850  1.00  0.00           N
ATOM   4042  HN  LEU A 905      25.440  43.400  67.050  1.00  0.00           H
ATOM   4043  CA  LEU A 905      24.840  45.190  67.910  1.00  0.00           C
ATOM   4044  HA  LEU A 905      25.120  45.540  66.930  1.00  0.00           H
ATOM   4045  CB  LEU A 905      23.480  45.780  68.180  1.00  0.00           C
ATOM   4046  HB1 LEU A 905      23.420  46.870  68.330  1.00  0.00           H
ATOM   4047  HB2 LEU A 905      23.150  45.320  69.140  1.00  0.00           H
ATOM   4048  CG  LEU A 905      22.400  45.330  67.110  1.00  0.00           C
ATOM   4049  HG  LEU A 905      22.690  44.300  66.810  1.00  0.00           H
ATOM   4050  CD1 LEU A 905      21.020  45.220  67.690  1.00  0.00           C
ATOM   4051 HD11 LEU A 905      20.620  46.220  67.950  1.00  0.00           H
ATOM   4052 HD12 LEU A 905      21.000  44.690  68.670  1.00  0.00           H
ATOM   4053 HD13 LEU A 905      20.200  44.820  67.050  1.00  0.00           H
ATOM   4054  CD2 LEU A 905      22.570  46.100  65.820  1.00  0.00           C
ATOM   4055 HD21 LEU A 905      21.900  45.880  64.950  1.00  0.00           H
ATOM   4056 HD22 LEU A 905      23.610  45.930  65.450  1.00  0.00           H
ATOM   4057 HD23 LEU A 905      22.310  47.120  66.180  1.00  0.00           H
ATOM   4058  C   LEU A 905      25.860  45.870  68.990  1.00  0.00           C
ATOM   4059  O   LEU A 905      25.800  47.080  69.150  1.00  0.00           O
ATOM   4060  N   GLY A 906      26.820  45.100  69.550  1.00  0.00           N
ATOM   4061  HN  GLY A 906      26.800  44.110  69.460  1.00  0.00           H
ATOM   4062  CA  GLY A 906      27.990  45.500  70.390  1.00  0.00           C
ATOM   4063  HA1 GLY A 906      28.600  46.180  69.790  1.00  0.00           H
ATOM   4064  HA2 GLY A 906      28.490  44.610  70.730  1.00  0.00           H
ATOM   4065  C   GLY A 906      27.680  46.180  71.660  1.00  0.00           C
ATOM   4066  O   GLY A 906      26.650  46.050  72.320  1.00  0.00           O
ATOM   4067  N   ASP A 907      28.620  47.140  72.000  1.00  0.00           N
ATOM   4068  HN  ASP A 907      29.500  47.090  71.540  1.00  0.00           H
ATOM   4069  CA  ASP A 907      28.480  48.250  72.920  1.00  0.00           C
ATOM   4070  HA  ASP A 907      28.160  47.830  73.860  1.00  0.00           H
ATOM   4071  CB  ASP A 907      29.840  48.890  73.080  1.00  0.00           C
ATOM   4072  HB1 ASP A 907      29.820  49.790  73.740  1.00  0.00           H
ATOM   4073  HB2 ASP A 907      30.220  49.330  72.150  1.00  0.00           H
ATOM   4074  CG  ASP A 907      30.860  47.900  73.550  1.00  0.00           C
ATOM   4075  OD1 ASP A 907      30.560  47.230  74.560  1.00  0.00           O
ATOM   4076  OD2 ASP A 907      31.990  47.960  73.020  1.00  0.00           O
ATOM   4077  C   ASP A 907      27.530  49.330  72.540  1.00  0.00           C
ATOM   4078  O   ASP A 907      26.710  49.770  73.400  1.00  0.00           O
ATOM   4079  N   ASN A 908      27.580  49.850  71.250  1.00  0.00           N
ATOM   4080  HN  ASN A 908      28.260  49.410  70.660  1.00  0.00           H
ATOM   4081  CA  ASN A 908      26.790  50.920  70.630  1.00  0.00           C
ATOM   4082  HA  ASN A 908      27.420  51.790  70.450  1.00  0.00           H
ATOM   4083  CB  ASN A 908      26.400  50.530  69.140  1.00  0.00           C
ATOM   4084  HB1 ASN A 908      25.660  51.250  68.720  1.00  0.00           H
ATOM   4085  HB2 ASN A 908      25.800  49.600  69.200  1.00  0.00           H
ATOM   4086  CG  ASN A 908      27.650  50.590  68.220  1.00  0.00           C
ATOM   4087  OD1 ASN A 908      28.410  51.540  68.380  1.00  0.00           O
ATOM   4088  ND2 ASN A 908      27.860  49.540  67.430  1.00  0.00           N
ATOM   4089 HD21 ASN A 908      28.570  49.590  66.710  1.00  0.00           H
ATOM   4090 HD22 ASN A 908      27.180  48.810  67.390  1.00  0.00           H
ATOM   4091  C   ASN A 908      25.490  51.360  71.360  1.00  0.00           C
ATOM   4092  O   ASN A 908      24.600  50.550  71.490  1.00  0.00           O
ATOM   4093  N   PRO A 909      25.250  52.610  71.690  1.00  0.00           N
ATOM   4094  CD  PRO A 909      26.250  53.560  72.030  1.00  0.00           C
ATOM   4095  HD1 PRO A 909      26.720  53.840  71.060  1.00  0.00           H
ATOM   4096  HD2 PRO A 909      26.970  53.050  72.680  1.00  0.00           H
ATOM   4097  CA  PRO A 909      23.950  53.220  71.720  1.00  0.00           C
ATOM   4098  HA  PRO A 909      23.310  52.820  72.490  1.00  0.00           H
ATOM   4099  CB  PRO A 909      24.190  54.680  71.910  1.00  0.00           C
ATOM   4100  HB1 PRO A 909      23.350  55.170  72.450  1.00  0.00           H
ATOM   4101  HB2 PRO A 909      24.180  55.260  70.960  1.00  0.00           H
ATOM   4102  CG  PRO A 909      25.510  54.680  72.650  1.00  0.00           C
ATOM   4103  HG1 PRO A 909      26.010  55.640  72.430  1.00  0.00           H
ATOM   4104  HG2 PRO A 909      25.410  54.480  73.740  1.00  0.00           H
ATOM   4105  C   PRO A 909      23.110  52.950  70.500  1.00  0.00           C
ATOM   4106  O   PRO A 909      23.590  52.730  69.380  1.00  0.00           O
ATOM   4107  N   TRP A 910      21.760  52.980  70.730  1.00  0.00           N
ATOM   4108  HN  TRP A 910      21.320  53.170  71.610  1.00  0.00           H
ATOM   4109  CA  TRP A 910      20.810  52.820  69.710  1.00  0.00           C
ATOM   4110  HA  TRP A 910      21.000  51.830  69.310  1.00  0.00           H
ATOM   4111  CB  TRP A 910      19.350  52.760  70.350  1.00  0.00           C
ATOM   4112  HB1 TRP A 910      19.120  53.730  70.820  1.00  0.00           H
ATOM   4113  HB2 TRP A 910      19.410  51.970  71.120  1.00  0.00           H
ATOM   4114  CG  TRP A 910      18.300  52.460  69.280  1.00  0.00           C
ATOM   4115  CD1 TRP A 910      17.990  51.190  68.910  1.00  0.00           C
ATOM   4116  HD1 TRP A 910      18.510  50.280  69.200  1.00  0.00           H
ATOM   4117  NE1 TRP A 910      16.870  51.260  68.040  1.00  0.00           N
ATOM   4118  HE1 TRP A 910      16.330  50.480  67.820  1.00  0.00           H
ATOM   4119  CE2 TRP A 910      16.520  52.540  67.860  1.00  0.00           C
ATOM   4120  CD2 TRP A 910      17.380  53.330  68.640  1.00  0.00           C
ATOM   4121  CE3 TRP A 910      17.120  54.750  68.630  1.00  0.00           C
ATOM   4122  HE3 TRP A 910      17.760  55.410  69.190  1.00  0.00           H
ATOM   4123  CZ3 TRP A 910      16.130  55.320  67.830  1.00  0.00           C
ATOM   4124  HZ3 TRP A 910      16.160  56.390  67.800  1.00  0.00           H
ATOM   4125  CZ2 TRP A 910      15.470  53.070  67.140  1.00  0.00           C
ATOM   4126  HZ2 TRP A 910      14.890  52.430  66.490  1.00  0.00           H
ATOM   4127  CH2 TRP A 910      15.240  54.440  67.190  1.00  0.00           C
ATOM   4128  HH2 TRP A 910      14.490  54.830  66.520  1.00  0.00           H
ATOM   4129  C   TRP A 910      20.890  53.830  68.600  1.00  0.00           C
ATOM   4130  O   TRP A 910      20.820  53.550  67.410  1.00  0.00           O
ATOM   4131  N   TRP A 911      20.980  55.120  68.950  1.00  0.00           N
ATOM   4132  HN  TRP A 911      20.930  55.410  69.900  1.00  0.00           H
ATOM   4133  CA  TRP A 911      21.000  56.170  67.950  1.00  0.00           C
ATOM   4134  HA  TRP A 911      20.110  56.020  67.370  1.00  0.00           H
ATOM   4135  CB  TRP A 911      21.010  57.570  68.560  1.00  0.00           C
ATOM   4136  HB1 TRP A 911      20.070  57.720  69.140  1.00  0.00           H
ATOM   4137  HB2 TRP A 911      20.890  58.350  67.770  1.00  0.00           H
ATOM   4138  CG  TRP A 911      22.220  58.060  69.360  1.00  0.00           C
ATOM   4139  CD1 TRP A 911      22.350  57.960  70.770  1.00  0.00           C
ATOM   4140  HD1 TRP A 911      21.520  57.820  71.440  1.00  0.00           H
ATOM   4141  NE1 TRP A 911      23.650  58.280  71.070  1.00  0.00           N
ATOM   4142  HE1 TRP A 911      23.900  58.460  72.000  1.00  0.00           H
ATOM   4143  CE2 TRP A 911      24.420  58.540  69.960  1.00  0.00           C
ATOM   4144  CD2 TRP A 911      23.560  58.460  68.870  1.00  0.00           C
ATOM   4145  CE3 TRP A 911      24.060  58.760  67.550  1.00  0.00           C
ATOM   4146  HE3 TRP A 911      23.450  58.600  66.680  1.00  0.00           H
ATOM   4147  CZ3 TRP A 911      25.420  59.100  67.450  1.00  0.00           C
ATOM   4148  HZ3 TRP A 911      25.870  59.270  66.480  1.00  0.00           H
ATOM   4149  CZ2 TRP A 911      25.790  58.920  69.830  1.00  0.00           C
ATOM   4150  HZ2 TRP A 911      26.440  59.060  70.680  1.00  0.00           H
ATOM   4151  CH2 TRP A 911      26.290  59.120  68.560  1.00  0.00           C
ATOM   4152  HH2 TRP A 911      27.260  59.580  68.480  1.00  0.00           H
ATOM   4153  C   TRP A 911      22.200  55.960  67.020  1.00  0.00           C
ATOM   4154  O   TRP A 911      22.160  56.120  65.830  1.00  0.00           O
ATOM   4155  N   THR A 912      23.310  55.520  67.580  1.00  0.00           N
ATOM   4156  HN  THR A 912      23.280  55.350  68.560  1.00  0.00           H
ATOM   4157  CA  THR A 912      24.660  55.460  66.870  1.00  0.00           C
ATOM   4158  HA  THR A 912      25.040  56.390  66.510  1.00  0.00           H
ATOM   4159  CB  THR A 912      25.620  54.990  67.880  1.00  0.00           C
ATOM   4160  HB  THR A 912      25.220  54.180  68.510  1.00  0.00           H
ATOM   4161  OG1 THR A 912      25.890  55.990  68.840  1.00  0.00           O
ATOM   4162  HG1 THR A 912      25.820  56.800  68.350  1.00  0.00           H
ATOM   4163  CG2 THR A 912      27.030  54.580  67.410  1.00  0.00           C
ATOM   4164 HG21 THR A 912      27.520  53.780  68.000  1.00  0.00           H
ATOM   4165 HG22 THR A 912      27.630  55.500  67.220  1.00  0.00           H
ATOM   4166 HG23 THR A 912      26.830  54.150  66.410  1.00  0.00           H
ATOM   4167  C   THR A 912      24.510  54.520  65.730  1.00  0.00           C
ATOM   4168  O   THR A 912      25.080  54.810  64.690  1.00  0.00           O
ATOM   4169  N   LEU A 913      23.840  53.360  65.930  1.00  0.00           N
ATOM   4170  HN  LEU A 913      23.310  53.080  66.720  1.00  0.00           H
ATOM   4171  CA  LEU A 913      23.690  52.350  64.910  1.00  0.00           C
ATOM   4172  HA  LEU A 913      24.660  51.890  64.780  1.00  0.00           H
ATOM   4173  CB  LEU A 913      22.590  51.340  65.380  1.00  0.00           C
ATOM   4174  HB1 LEU A 913      22.300  50.640  64.570  1.00  0.00           H
ATOM   4175  HB2 LEU A 913      21.620  51.850  65.560  1.00  0.00           H
ATOM   4176  CG  LEU A 913      22.950  50.380  66.580  1.00  0.00           C
ATOM   4177  HG  LEU A 913      23.090  51.120  67.400  1.00  0.00           H
ATOM   4178  CD1 LEU A 913      21.780  49.530  66.980  1.00  0.00           C
ATOM   4179 HD11 LEU A 913      21.950  48.920  67.880  1.00  0.00           H
ATOM   4180 HD12 LEU A 913      21.330  49.010  66.110  1.00  0.00           H
ATOM   4181 HD13 LEU A 913      20.900  50.170  67.220  1.00  0.00           H
ATOM   4182  CD2 LEU A 913      24.270  49.530  66.330  1.00  0.00           C
ATOM   4183 HD21 LEU A 913      24.620  48.920  67.200  1.00  0.00           H
ATOM   4184 HD22 LEU A 913      25.110  50.210  66.100  1.00  0.00           H
ATOM   4185 HD23 LEU A 913      24.100  48.870  65.450  1.00  0.00           H
ATOM   4186  C   LEU A 913      23.060  52.920  63.660  1.00  0.00           C
ATOM   4187  O   LEU A 913      23.410  52.450  62.570  1.00  0.00           O
ATOM   4188  N   LEU A 914      22.100  53.880  63.780  1.00  0.00           N
ATOM   4189  HN  LEU A 914      21.870  54.200  64.680  1.00  0.00           H
ATOM   4190  CA  LEU A 914      21.490  54.510  62.590  1.00  0.00           C
ATOM   4191  HA  LEU A 914      21.170  53.740  61.900  1.00  0.00           H
ATOM   4192  CB  LEU A 914      20.320  55.330  63.140  1.00  0.00           C
ATOM   4193  HB1 LEU A 914      19.750  55.890  62.360  1.00  0.00           H
ATOM   4194  HB2 LEU A 914      20.740  56.060  63.880  1.00  0.00           H
ATOM   4195  CG  LEU A 914      19.200  54.600  64.040  1.00  0.00           C
ATOM   4196  HG  LEU A 914      19.660  54.030  64.880  1.00  0.00           H
ATOM   4197  CD1 LEU A 914      18.290  55.590  64.630  1.00  0.00           C
ATOM   4198 HD11 LEU A 914      17.900  56.250  63.820  1.00  0.00           H
ATOM   4199 HD12 LEU A 914      18.830  56.340  65.250  1.00  0.00           H
ATOM   4200 HD13 LEU A 914      17.410  55.260  65.230  1.00  0.00           H
ATOM   4201  CD2 LEU A 914      18.320  53.600  63.250  1.00  0.00           C
ATOM   4202 HD21 LEU A 914      17.670  54.180  62.550  1.00  0.00           H
ATOM   4203 HD22 LEU A 914      17.830  52.850  63.890  1.00  0.00           H
ATOM   4204 HD23 LEU A 914      18.930  53.000  62.530  1.00  0.00           H
ATOM   4205  C   LEU A 914      22.400  55.380  61.760  1.00  0.00           C
ATOM   4206  O   LEU A 914      22.310  55.360  60.560  1.00  0.00           O
ATOM   4207  N   ILE A 915      23.210  56.260  62.400  1.00  0.00           N
ATOM   4208  HN  ILE A 915      23.130  56.350  63.390  1.00  0.00           H
ATOM   4209  CA  ILE A 915      23.900  57.320  61.630  1.00  0.00           C
ATOM   4210  HA  ILE A 915      23.260  57.610  60.800  1.00  0.00           H
ATOM   4211  CB  ILE A 915      23.950  58.600  62.530  1.00  0.00           C
ATOM   4212  HB  ILE A 915      22.900  58.960  62.620  1.00  0.00           H
ATOM   4213  CG2 ILE A 915      24.590  58.260  63.880  1.00  0.00           C
ATOM   4214 HG21 ILE A 915      25.620  57.840  63.860  1.00  0.00           H
ATOM   4215 HG22 ILE A 915      23.950  57.500  64.370  1.00  0.00           H
ATOM   4216 HG23 ILE A 915      24.610  59.180  64.500  1.00  0.00           H
ATOM   4217  CG1 ILE A 915      24.560  59.920  61.920  1.00  0.00           C
ATOM   4218 HG11 ILE A 915      25.600  59.700  61.620  1.00  0.00           H
ATOM   4219 HG12 ILE A 915      24.590  60.720  62.690  1.00  0.00           H
ATOM   4220  CD  ILE A 915      23.810  60.430  60.580  1.00  0.00           C
ATOM   4221  HD1 ILE A 915      23.190  59.610  60.170  1.00  0.00           H
ATOM   4222  HD2 ILE A 915      24.560  60.700  59.800  1.00  0.00           H
ATOM   4223  HD3 ILE A 915      23.140  61.300  60.780  1.00  0.00           H
ATOM   4224  C   ILE A 915      25.260  56.820  61.170  1.00  0.00           C
ATOM   4225  O   ILE A 915      25.900  57.450  60.290  1.00  0.00           O
ATOM   4226  N   ALA A 916      25.730  55.680  61.660  1.00  0.00           N
ATOM   4227  HN  ALA A 916      25.110  55.260  62.320  1.00  0.00           H
ATOM   4228  CA  ALA A 916      26.830  54.860  61.070  1.00  0.00           C
ATOM   4229  HA  ALA A 916      27.710  55.470  61.210  1.00  0.00           H
ATOM   4230  CB  ALA A 916      26.900  53.570  61.970  1.00  0.00           C
ATOM   4231  HB1 ALA A 916      25.980  53.000  61.730  1.00  0.00           H
ATOM   4232  HB2 ALA A 916      26.960  53.880  63.030  1.00  0.00           H
ATOM   4233  HB3 ALA A 916      27.810  53.070  61.570  1.00  0.00           H
ATOM   4234  C   ALA A 916      26.610  54.570  59.530  1.00  0.00           C
ATOM   4235  O   ALA A 916      27.580  54.240  58.850  1.00  0.00           O
ATOM   4236  N   ALA A 917      25.450  54.800  58.910  1.00  0.00           N
ATOM   4237  HN  ALA A 917      24.590  54.960  59.410  1.00  0.00           H
ATOM   4238  CA  ALA A 917      25.150  54.890  57.400  1.00  0.00           C
ATOM   4239  HA  ALA A 917      25.190  53.920  56.930  1.00  0.00           H
ATOM   4240  CB  ALA A 917      23.700  55.440  57.240  1.00  0.00           C
ATOM   4241  HB1 ALA A 917      23.620  56.470  57.660  1.00  0.00           H
ATOM   4242  HB2 ALA A 917      22.950  54.820  57.760  1.00  0.00           H
ATOM   4243  HB3 ALA A 917      23.440  55.480  56.160  1.00  0.00           H
ATOM   4244  C   ALA A 917      26.140  55.890  56.790  1.00  0.00           C
ATOM   4245  O   ALA A 917      26.830  55.480  55.820  1.00  0.00           O
ATOM   4246  N   ILE A 918      26.170  57.140  57.260  1.00  0.00           N
ATOM   4247  HN  ILE A 918      25.560  57.390  58.000  1.00  0.00           H
ATOM   4248  CA  ILE A 918      26.870  58.210  56.590  1.00  0.00           C
ATOM   4249  HA  ILE A 918      26.460  58.160  55.590  1.00  0.00           H
ATOM   4250  CB  ILE A 918      26.510  59.610  57.150  1.00  0.00           C
ATOM   4251  HB  ILE A 918      26.830  59.670  58.220  1.00  0.00           H
ATOM   4252  CG2 ILE A 918      27.240  60.720  56.270  1.00  0.00           C
ATOM   4253 HG21 ILE A 918      26.890  61.700  56.660  1.00  0.00           H
ATOM   4254 HG22 ILE A 918      27.120  60.610  55.170  1.00  0.00           H
ATOM   4255 HG23 ILE A 918      28.330  60.750  56.450  1.00  0.00           H
ATOM   4256  CG1 ILE A 918      25.050  59.960  57.110  1.00  0.00           C
ATOM   4257 HG11 ILE A 918      24.950  60.960  57.570  1.00  0.00           H
ATOM   4258 HG12 ILE A 918      24.430  59.250  57.700  1.00  0.00           H
ATOM   4259  CD  ILE A 918      24.410  60.050  55.780  1.00  0.00           C
ATOM   4260  HD1 ILE A 918      24.710  60.960  55.210  1.00  0.00           H
ATOM   4261  HD2 ILE A 918      23.300  59.950  55.740  1.00  0.00           H
ATOM   4262  HD3 ILE A 918      24.740  59.170  55.190  1.00  0.00           H
ATOM   4263  C   ILE A 918      28.460  57.900  56.470  1.00  0.00           C
ATOM   4264  O   ILE A 918      29.020  58.150  55.410  1.00  0.00           O
ATOM   4265  N   PRO A 919      29.220  57.430  57.420  1.00  0.00           N
ATOM   4266  CD  PRO A 919      28.940  57.400  58.870  1.00  0.00           C
ATOM   4267  HD1 PRO A 919      28.370  56.480  59.120  1.00  0.00           H
ATOM   4268  HD2 PRO A 919      28.270  58.240  59.120  1.00  0.00           H
ATOM   4269  CA  PRO A 919      30.600  57.020  57.160  1.00  0.00           C
ATOM   4270  HA  PRO A 919      31.070  57.900  56.780  1.00  0.00           H
ATOM   4271  CB  PRO A 919      31.180  56.610  58.570  1.00  0.00           C
ATOM   4272  HB1 PRO A 919      32.270  56.820  58.640  1.00  0.00           H
ATOM   4273  HB2 PRO A 919      30.900  55.550  58.780  1.00  0.00           H
ATOM   4274  CG  PRO A 919      30.290  57.280  59.580  1.00  0.00           C
ATOM   4275  HG1 PRO A 919      30.040  56.670  60.470  1.00  0.00           H
ATOM   4276  HG2 PRO A 919      30.600  58.300  59.920  1.00  0.00           H
ATOM   4277  C   PRO A 919      30.720  55.900  56.130  1.00  0.00           C
ATOM   4278  O   PRO A 919      31.630  55.820  55.320  1.00  0.00           O
ATOM   4279  N   ALA A 920      29.750  54.920  56.190  1.00  0.00           N
ATOM   4280  HN  ALA A 920      28.960  55.120  56.760  1.00  0.00           H
ATOM   4281  CA  ALA A 920      29.750  53.830  55.220  1.00  0.00           C
ATOM   4282  HA  ALA A 920      30.680  53.290  55.290  1.00  0.00           H
ATOM   4283  CB  ALA A 920      28.660  52.880  55.660  1.00  0.00           C
ATOM   4284  HB1 ALA A 920      28.700  51.900  55.140  1.00  0.00           H
ATOM   4285  HB2 ALA A 920      27.640  53.310  55.480  1.00  0.00           H
ATOM   4286  HB3 ALA A 920      28.730  52.760  56.770  1.00  0.00           H
ATOM   4287  C   ALA A 920      29.610  54.310  53.760  1.00  0.00           C
ATOM   4288  O   ALA A 920      30.310  53.770  52.920  1.00  0.00           O
ATOM   4289  N   LEU A 921      28.910  55.410  53.560  1.00  0.00           N
ATOM   4290  HN  LEU A 921      28.290  55.740  54.270  1.00  0.00           H
ATOM   4291  CA  LEU A 921      28.690  56.110  52.360  1.00  0.00           C
ATOM   4292  HA  LEU A 921      28.220  55.390  51.710  1.00  0.00           H
ATOM   4293  CB  LEU A 921      27.690  57.250  52.610  1.00  0.00           C
ATOM   4294  HB1 LEU A 921      28.030  58.140  53.190  1.00  0.00           H
ATOM   4295  HB2 LEU A 921      26.910  56.860  53.290  1.00  0.00           H
ATOM   4296  CG  LEU A 921      26.990  57.800  51.320  1.00  0.00           C
ATOM   4297  HG  LEU A 921      27.750  57.920  50.520  1.00  0.00           H
ATOM   4298  CD1 LEU A 921      26.060  56.770  50.680  1.00  0.00           C
ATOM   4299 HD11 LEU A 921      25.860  57.130  49.650  1.00  0.00           H
ATOM   4300 HD12 LEU A 921      25.120  56.640  51.250  1.00  0.00           H
ATOM   4301 HD13 LEU A 921      26.480  55.750  50.640  1.00  0.00           H
ATOM   4302  CD2 LEU A 921      26.260  59.110  51.500  1.00  0.00           C
ATOM   4303 HD21 LEU A 921      26.020  59.570  50.520  1.00  0.00           H
ATOM   4304 HD22 LEU A 921      26.910  59.780  52.110  1.00  0.00           H
ATOM   4305 HD23 LEU A 921      25.460  58.870  52.230  1.00  0.00           H
ATOM   4306  C   LEU A 921      29.920  56.560  51.680  1.00  0.00           C
ATOM   4307  O   LEU A 921      30.230  56.370  50.520  1.00  0.00           O
ATOM   4308  N   LEU A 922      30.800  57.090  52.620  1.00  0.00           N
ATOM   4309  HN  LEU A 922      30.420  57.110  53.550  1.00  0.00           H
ATOM   4310  CA  LEU A 922      32.140  57.460  52.330  1.00  0.00           C
ATOM   4311  HA  LEU A 922      32.080  58.150  51.500  1.00  0.00           H
ATOM   4312  CB  LEU A 922      32.800  58.270  53.520  1.00  0.00           C
ATOM   4313  HB1 LEU A 922      33.870  58.580  53.440  1.00  0.00           H
ATOM   4314  HB2 LEU A 922      32.870  57.610  54.400  1.00  0.00           H
ATOM   4315  CG  LEU A 922      32.040  59.500  53.900  1.00  0.00           C
ATOM   4316  HG  LEU A 922      30.960  59.220  54.000  1.00  0.00           H
ATOM   4317  CD1 LEU A 922      32.560  59.910  55.320  1.00  0.00           C
ATOM   4318 HD11 LEU A 922      32.380  59.180  56.140  1.00  0.00           H
ATOM   4319 HD12 LEU A 922      32.070  60.820  55.690  1.00  0.00           H
ATOM   4320 HD13 LEU A 922      33.650  60.110  55.210  1.00  0.00           H
ATOM   4321  CD2 LEU A 922      32.250  60.690  52.930  1.00  0.00           C
ATOM   4322 HD21 LEU A 922      32.190  60.360  51.870  1.00  0.00           H
ATOM   4323 HD22 LEU A 922      33.290  61.060  53.060  1.00  0.00           H
ATOM   4324 HD23 LEU A 922      31.460  61.440  53.110  1.00  0.00           H
ATOM   4325  C   LEU A 922      33.100  56.330  52.060  1.00  0.00           C
ATOM   4326  O   LEU A 922      33.830  56.340  51.030  1.00  0.00           O
ATOM   4327  N   CYS A 923      33.050  55.300  52.870  1.00  0.00           N
ATOM   4328  HN  CYS A 923      32.310  55.310  53.540  1.00  0.00           H
ATOM   4329  CA  CYS A 923      33.890  54.170  52.900  1.00  0.00           C
ATOM   4330  HA  CYS A 923      34.880  54.590  52.800  1.00  0.00           H
ATOM   4331  CB  CYS A 923      33.640  53.270  54.130  1.00  0.00           C
ATOM   4332  HB1 CYS A 923      32.630  52.800  54.080  1.00  0.00           H
ATOM   4333  HB2 CYS A 923      33.700  53.870  55.070  1.00  0.00           H
ATOM   4334  SG  CYS A 923      34.930  51.870  54.170  1.00  0.00           S
ATOM   4335  HG1 CYS A 923      34.150  50.920  53.680  1.00  0.00           H
ATOM   4336  C   CYS A 923      33.830  53.450  51.590  1.00  0.00           C
ATOM   4337  O   CYS A 923      34.770  52.990  51.020  1.00  0.00           O
ATOM   4338  N   THR A 924      32.540  53.440  51.090  1.00  0.00           N
ATOM   4339  HN  THR A 924      31.960  54.140  51.490  1.00  0.00           H
ATOM   4340  CA  THR A 924      32.130  52.710  49.910  1.00  0.00           C
ATOM   4341  HA  THR A 924      32.420  51.680  49.910  1.00  0.00           H
ATOM   4342  CB  THR A 924      30.660  52.950  49.710  1.00  0.00           C
ATOM   4343  HB  THR A 924      30.460  54.040  49.750  1.00  0.00           H
ATOM   4344  OG1 THR A 924      29.980  52.150  50.650  1.00  0.00           O
ATOM   4345  HG1 THR A 924      30.380  52.340  51.500  1.00  0.00           H
ATOM   4346  CG2 THR A 924      30.190  52.510  48.340  1.00  0.00           C
ATOM   4347 HG21 THR A 924      30.400  53.200  47.500  1.00  0.00           H
ATOM   4348 HG22 THR A 924      29.150  52.100  48.290  1.00  0.00           H
ATOM   4349 HG23 THR A 924      30.660  51.520  48.140  1.00  0.00           H
ATOM   4350  C   THR A 924      32.860  53.320  48.690  1.00  0.00           C
ATOM   4351  O   THR A 924      33.260  52.650  47.720  1.00  0.00           O
ATOM   4352  N   ILE A 925      33.110  54.610  48.610  1.00  0.00           N
ATOM   4353  HN  ILE A 925      32.870  55.190  49.390  1.00  0.00           H
ATOM   4354  CA  ILE A 925      33.710  55.100  47.450  1.00  0.00           C
ATOM   4355  HA  ILE A 925      33.220  54.720  46.560  1.00  0.00           H
ATOM   4356  CB  ILE A 925      33.660  56.650  47.440  1.00  0.00           C
ATOM   4357  HB  ILE A 925      33.990  57.000  48.440  1.00  0.00           H
ATOM   4358  CG2 ILE A 925      34.560  57.300  46.280  1.00  0.00           C
ATOM   4359 HG21 ILE A 925      34.180  57.000  45.280  1.00  0.00           H
ATOM   4360 HG22 ILE A 925      35.610  56.960  46.370  1.00  0.00           H
ATOM   4361 HG23 ILE A 925      34.470  58.410  46.320  1.00  0.00           H
ATOM   4362  CG1 ILE A 925      32.120  57.090  47.340  1.00  0.00           C
ATOM   4363 HG11 ILE A 925      31.480  56.640  48.130  1.00  0.00           H
ATOM   4364 HG12 ILE A 925      31.680  56.640  46.430  1.00  0.00           H
ATOM   4365  CD  ILE A 925      31.870  58.600  47.530  1.00  0.00           C
ATOM   4366  HD1 ILE A 925      32.300  59.130  46.660  1.00  0.00           H
ATOM   4367  HD2 ILE A 925      32.330  58.950  48.480  1.00  0.00           H
ATOM   4368  HD3 ILE A 925      30.780  58.880  47.600  1.00  0.00           H
ATOM   4369  C   ILE A 925      35.180  54.670  47.460  1.00  0.00           C
ATOM   4370  O   ILE A 925      35.690  54.250  46.410  1.00  0.00           O
ATOM   4371  N   LEU A 926      35.950  54.700  48.610  1.00  0.00           N
ATOM   4372  HN  LEU A 926      35.500  54.960  49.470  1.00  0.00           H
ATOM   4373  CA  LEU A 926      37.370  54.250  48.720  1.00  0.00           C
ATOM   4374  HA  LEU A 926      37.950  54.870  48.030  1.00  0.00           H
ATOM   4375  CB  LEU A 926      37.880  54.510  50.200  1.00  0.00           C
ATOM   4376  HB1 LEU A 926      38.890  54.090  50.370  1.00  0.00           H
ATOM   4377  HB2 LEU A 926      37.140  53.910  50.790  1.00  0.00           H
ATOM   4378  CG  LEU A 926      37.810  56.000  50.690  1.00  0.00           C
ATOM   4379  HG  LEU A 926      36.760  56.360  50.530  1.00  0.00           H
ATOM   4380  CD1 LEU A 926      38.070  56.100  52.190  1.00  0.00           C
ATOM   4381 HD11 LEU A 926      37.660  57.080  52.540  1.00  0.00           H
ATOM   4382 HD12 LEU A 926      39.140  56.000  52.460  1.00  0.00           H
ATOM   4383 HD13 LEU A 926      37.440  55.410  52.770  1.00  0.00           H
ATOM   4384  CD2 LEU A 926      38.690  56.990  49.880  1.00  0.00           C
ATOM   4385 HD21 LEU A 926      38.610  57.930  50.440  1.00  0.00           H
ATOM   4386 HD22 LEU A 926      38.300  57.100  48.850  1.00  0.00           H
ATOM   4387 HD23 LEU A 926      39.740  56.620  49.850  1.00  0.00           H
ATOM   4388  C   LEU A 926      37.470  52.740  48.350  1.00  0.00           C
ATOM   4389  O   LEU A 926      38.300  52.290  47.510  1.00  0.00           O
ATOM   4390  N   ILE A 927      36.570  51.930  48.910  1.00  0.00           N
ATOM   4391  HN  ILE A 927      35.840  52.330  49.440  1.00  0.00           H
ATOM   4392  CA  ILE A 927      36.400  50.520  48.680  1.00  0.00           C
ATOM   4393  HA  ILE A 927      37.320  50.060  49.000  1.00  0.00           H
ATOM   4394  CB  ILE A 927      35.260  49.810  49.540  1.00  0.00           C
ATOM   4395  HB  ILE A 927      34.340  50.420  49.490  1.00  0.00           H
ATOM   4396  CG2 ILE A 927      34.820  48.410  48.990  1.00  0.00           C
ATOM   4397 HG21 ILE A 927      35.600  48.040  48.290  1.00  0.00           H
ATOM   4398 HG22 ILE A 927      33.830  48.490  48.500  1.00  0.00           H
ATOM   4399 HG23 ILE A 927      34.750  47.690  49.840  1.00  0.00           H
ATOM   4400  CG1 ILE A 927      35.700  49.790  51.040  1.00  0.00           C
ATOM   4401 HG11 ILE A 927      34.750  49.470  51.530  1.00  0.00           H
ATOM   4402 HG12 ILE A 927      35.960  50.780  51.440  1.00  0.00           H
ATOM   4403  CD  ILE A 927      36.800  48.790  51.420  1.00  0.00           C
ATOM   4404  HD1 ILE A 927      37.710  49.020  50.830  1.00  0.00           H
ATOM   4405  HD2 ILE A 927      36.490  47.730  51.490  1.00  0.00           H
ATOM   4406  HD3 ILE A 927      37.020  49.020  52.480  1.00  0.00           H
ATOM   4407  C   ILE A 927      36.110  50.250  47.140  1.00  0.00           C
ATOM   4408  O   ILE A 927      36.690  49.330  46.520  1.00  0.00           O
ATOM   4409  N   PHE A 928      35.240  50.990  46.450  1.00  0.00           N
ATOM   4410  HN  PHE A 928      34.900  51.770  46.960  1.00  0.00           H
ATOM   4411  CA  PHE A 928      35.010  50.900  45.020  1.00  0.00           C
ATOM   4412  HA  PHE A 928      34.660  49.910  44.800  1.00  0.00           H
ATOM   4413  CB  PHE A 928      33.840  51.880  44.750  1.00  0.00           C
ATOM   4414  HB1 PHE A 928      34.050  52.950  44.940  1.00  0.00           H
ATOM   4415  HB2 PHE A 928      32.940  51.640  45.360  1.00  0.00           H
ATOM   4416  CG  PHE A 928      33.420  51.840  43.200  1.00  0.00           C
ATOM   4417  CD1 PHE A 928      32.240  51.180  42.870  1.00  0.00           C
ATOM   4418  HD1 PHE A 928      31.670  50.680  43.630  1.00  0.00           H
ATOM   4419  CE1 PHE A 928      31.780  51.110  41.550  1.00  0.00           C
ATOM   4420  HE1 PHE A 928      30.790  50.670  41.480  1.00  0.00           H
ATOM   4421  CZ  PHE A 928      32.350  51.870  40.540  1.00  0.00           C
ATOM   4422  HZ  PHE A 928      31.840  51.910  39.580  1.00  0.00           H
ATOM   4423  CD2 PHE A 928      34.000  52.650  42.200  1.00  0.00           C
ATOM   4424  HD2 PHE A 928      34.900  53.180  42.450  1.00  0.00           H
ATOM   4425  CE2 PHE A 928      33.530  52.620  40.860  1.00  0.00           C
ATOM   4426  HE2 PHE A 928      33.940  53.410  40.240  1.00  0.00           H
ATOM   4427  C   PHE A 928      36.210  51.240  44.150  1.00  0.00           C
ATOM   4428  O   PHE A 928      36.630  50.440  43.310  1.00  0.00           O
ATOM   4429  N   MET A 929      36.850  52.420  44.330  1.00  0.00           N
ATOM   4430  HN  MET A 929      36.350  52.970  44.990  1.00  0.00           H
ATOM   4431  CA  MET A 929      38.060  52.790  43.630  1.00  0.00           C
ATOM   4432  HA  MET A 929      37.900  52.760  42.560  1.00  0.00           H
ATOM   4433  CB  MET A 929      38.440  54.290  44.020  1.00  0.00           C
ATOM   4434  HB1 MET A 929      39.450  54.520  43.610  1.00  0.00           H
ATOM   4435  HB2 MET A 929      38.490  54.400  45.120  1.00  0.00           H
ATOM   4436  CG  MET A 929      37.340  55.320  43.560  1.00  0.00           C
ATOM   4437  HG1 MET A 929      37.570  56.320  43.970  1.00  0.00           H
ATOM   4438  HG2 MET A 929      36.350  55.050  43.970  1.00  0.00           H
ATOM   4439  SD  MET A 929      37.140  55.300  41.740  1.00  0.00           S
ATOM   4440  CE  MET A 929      38.660  55.910  41.110  1.00  0.00           C
ATOM   4441  HE1 MET A 929      39.430  55.110  41.130  1.00  0.00           H
ATOM   4442  HE2 MET A 929      39.080  56.830  41.560  1.00  0.00           H
ATOM   4443  HE3 MET A 929      38.570  56.050  40.010  1.00  0.00           H
ATOM   4444  C   MET A 929      39.270  51.920  43.760  1.00  0.00           C
ATOM   4445  O   MET A 929      39.730  51.500  42.750  1.00  0.00           O
ATOM   4446  N   ASP A 930      39.730  51.570  44.990  1.00  0.00           N
ATOM   4447  HN  ASP A 930      39.340  51.980  45.810  1.00  0.00           H
ATOM   4448  CA  ASP A 930      40.980  50.790  45.140  1.00  0.00           C
ATOM   4449  HA  ASP A 930      41.730  51.280  44.550  1.00  0.00           H
ATOM   4450  CB  ASP A 930      41.290  50.780  46.690  1.00  0.00           C
ATOM   4451  HB1 ASP A 930      40.620  50.010  47.130  1.00  0.00           H
ATOM   4452  HB2 ASP A 930      40.950  51.750  47.110  1.00  0.00           H
ATOM   4453  CG  ASP A 930      42.770  50.630  47.030  1.00  0.00           C
ATOM   4454  OD1 ASP A 930      43.600  51.330  46.340  1.00  0.00           O
ATOM   4455  OD2 ASP A 930      43.160  49.750  47.810  1.00  0.00           O
ATOM   4456  C   ASP A 930      40.820  49.410  44.480  1.00  0.00           C
ATOM   4457  O   ASP A 930      41.670  48.830  43.730  1.00  0.00           O
ATOM   4458  N   GLN A 931      39.640  48.840  44.710  1.00  0.00           N
ATOM   4459  HN  GLN A 931      38.940  49.240  45.280  1.00  0.00           H
ATOM   4460  CA  GLN A 931      39.210  47.580  44.040  1.00  0.00           C
ATOM   4461  HA  GLN A 931      39.880  46.750  44.210  1.00  0.00           H
ATOM   4462  CB  GLN A 931      37.780  47.280  44.610  1.00  0.00           C
ATOM   4463  HB1 GLN A 931      37.040  48.100  44.540  1.00  0.00           H
ATOM   4464  HB2 GLN A 931      37.920  47.100  45.700  1.00  0.00           H
ATOM   4465  CG  GLN A 931      36.910  45.990  44.110  1.00  0.00           C
ATOM   4466  HG1 GLN A 931      36.640  46.380  43.110  1.00  0.00           H
ATOM   4467  HG2 GLN A 931      35.970  45.930  44.710  1.00  0.00           H
ATOM   4468  CD  GLN A 931      37.690  44.690  44.170  1.00  0.00           C
ATOM   4469  OE1 GLN A 931      38.230  44.240  45.120  1.00  0.00           O
ATOM   4470  NE2 GLN A 931      37.640  44.090  43.020  1.00  0.00           N
ATOM   4471 HE21 GLN A 931      38.030  43.170  42.950  1.00  0.00           H
ATOM   4472 HE22 GLN A 931      37.260  44.560  42.230  1.00  0.00           H
ATOM   4473  C   GLN A 931      39.100  47.580  42.540  1.00  0.00           C
ATOM   4474  O   GLN A 931      39.700  46.770  41.810  1.00  0.00           O
ATOM   4475  N   GLN A 932      38.440  48.660  42.010  1.00  0.00           N
ATOM   4476  HN  GLN A 932      38.020  49.290  42.650  1.00  0.00           H
ATOM   4477  CA  GLN A 932      38.170  48.810  40.550  1.00  0.00           C
ATOM   4478  HA  GLN A 932      37.820  47.920  40.050  1.00  0.00           H
ATOM   4479  CB  GLN A 932      37.080  49.900  40.340  1.00  0.00           C
ATOM   4480  HB1 GLN A 932      37.110  50.210  39.280  1.00  0.00           H
ATOM   4481  HB2 GLN A 932      37.250  50.780  40.990  1.00  0.00           H
ATOM   4482  CG  GLN A 932      35.610  49.410  40.620  1.00  0.00           C
ATOM   4483  HG1 GLN A 932      34.840  50.190  40.500  1.00  0.00           H
ATOM   4484  HG2 GLN A 932      35.670  48.990  41.640  1.00  0.00           H
ATOM   4485  CD  GLN A 932      35.260  48.240  39.690  1.00  0.00           C
ATOM   4486  OE1 GLN A 932      34.770  47.200  40.030  1.00  0.00           O
ATOM   4487  NE2 GLN A 932      35.490  48.450  38.390  1.00  0.00           N
ATOM   4488 HE21 GLN A 932      35.780  49.310  37.970  1.00  0.00           H
ATOM   4489 HE22 GLN A 932      35.450  47.720  37.710  1.00  0.00           H
ATOM   4490  C   GLN A 932      39.360  49.260  39.730  1.00  0.00           C
ATOM   4491  O   GLN A 932      39.450  48.740  38.630  1.00  0.00           O
ATOM   4492  N   ILE A 933      40.290  50.040  40.280  1.00  0.00           N
ATOM   4493  HN  ILE A 933      40.080  50.460  41.150  1.00  0.00           H
ATOM   4494  CA  ILE A 933      41.620  50.290  39.750  1.00  0.00           C
ATOM   4495  HA  ILE A 933      41.380  50.830  38.850  1.00  0.00           H
ATOM   4496  CB  ILE A 933      42.580  51.240  40.590  1.00  0.00           C
ATOM   4497  HB  ILE A 933      42.640  50.790  41.610  1.00  0.00           H
ATOM   4498  CG2 ILE A 933      44.050  51.250  39.960  1.00  0.00           C
ATOM   4499 HG21 ILE A 933      44.090  51.570  38.900  1.00  0.00           H
ATOM   4500 HG22 ILE A 933      44.710  50.350  39.990  1.00  0.00           H
ATOM   4501 HG23 ILE A 933      44.510  52.140  40.430  1.00  0.00           H
ATOM   4502  CG1 ILE A 933      42.000  52.620  40.520  1.00  0.00           C
ATOM   4503 HG11 ILE A 933      40.910  52.450  40.350  1.00  0.00           H
ATOM   4504 HG12 ILE A 933      42.310  53.240  39.660  1.00  0.00           H
ATOM   4505  CD  ILE A 933      42.240  53.520  41.840  1.00  0.00           C
ATOM   4506  HD1 ILE A 933      42.260  52.830  42.730  1.00  0.00           H
ATOM   4507  HD2 ILE A 933      41.320  54.120  41.940  1.00  0.00           H
ATOM   4508  HD3 ILE A 933      43.220  54.050  41.780  1.00  0.00           H
ATOM   4509  C   ILE A 933      42.340  48.980  39.390  1.00  0.00           C
ATOM   4510  O   ILE A 933      42.800  48.810  38.240  1.00  0.00           O
ATOM   4511  N   THR A 934      42.310  47.990  40.330  1.00  0.00           N
ATOM   4512  HN  THR A 934      41.920  48.240  41.200  1.00  0.00           H
ATOM   4513  CA  THR A 934      42.780  46.640  40.080  1.00  0.00           C
ATOM   4514  HA  THR A 934      43.730  46.740  39.580  1.00  0.00           H
ATOM   4515  CB  THR A 934      42.830  45.830  41.380  1.00  0.00           C
ATOM   4516  HB  THR A 934      41.810  45.790  41.800  1.00  0.00           H
ATOM   4517  OG1 THR A 934      43.730  46.440  42.270  1.00  0.00           O
ATOM   4518  HG1 THR A 934      43.420  46.300  43.170  1.00  0.00           H
ATOM   4519  CG2 THR A 934      43.320  44.370  41.150  1.00  0.00           C
ATOM   4520 HG21 THR A 934      43.500  43.810  42.090  1.00  0.00           H
ATOM   4521 HG22 THR A 934      44.280  44.410  40.590  1.00  0.00           H
ATOM   4522 HG23 THR A 934      42.660  43.730  40.520  1.00  0.00           H
ATOM   4523  C   THR A 934      41.930  45.890  39.070  1.00  0.00           C
ATOM   4524  O   THR A 934      42.420  45.430  38.090  1.00  0.00           O
ATOM   4525  N   ALA A 935      40.640  45.860  39.170  1.00  0.00           N
ATOM   4526  HN  ALA A 935      40.160  46.300  39.930  1.00  0.00           H
ATOM   4527  CA  ALA A 935      39.800  45.050  38.280  1.00  0.00           C
ATOM   4528  HA  ALA A 935      40.240  44.060  38.280  1.00  0.00           H
ATOM   4529  CB  ALA A 935      38.330  44.970  38.760  1.00  0.00           C
ATOM   4530  HB1 ALA A 935      37.760  44.230  38.160  1.00  0.00           H
ATOM   4531  HB2 ALA A 935      37.850  45.950  38.550  1.00  0.00           H
ATOM   4532  HB3 ALA A 935      38.300  44.720  39.840  1.00  0.00           H
ATOM   4533  C   ALA A 935      39.860  45.470  36.870  1.00  0.00           C
ATOM   4534  O   ALA A 935      40.070  44.600  36.020  1.00  0.00           O
ATOM   4535  N   VAL A 936      39.830  46.810  36.570  1.00  0.00           N
ATOM   4536  HN  VAL A 936      39.760  47.450  37.330  1.00  0.00           H
ATOM   4537  CA  VAL A 936      39.940  47.440  35.300  1.00  0.00           C
ATOM   4538  HA  VAL A 936      39.250  46.950  34.620  1.00  0.00           H
ATOM   4539  CB  VAL A 936      39.470  48.890  35.350  1.00  0.00           C
ATOM   4540  HB  VAL A 936      40.080  49.420  36.100  1.00  0.00           H
ATOM   4541  CG1 VAL A 936      39.720  49.700  34.100  1.00  0.00           C
ATOM   4542 HG11 VAL A 936      39.560  50.790  34.260  1.00  0.00           H
ATOM   4543 HG12 VAL A 936      39.080  49.330  33.260  1.00  0.00           H
ATOM   4544 HG13 VAL A 936      40.760  49.660  33.720  1.00  0.00           H
ATOM   4545  CG2 VAL A 936      37.960  48.820  35.780  1.00  0.00           C
ATOM   4546 HG21 VAL A 936      37.450  49.790  35.620  1.00  0.00           H
ATOM   4547 HG22 VAL A 936      37.890  48.410  36.810  1.00  0.00           H
ATOM   4548 HG23 VAL A 936      37.410  48.180  35.050  1.00  0.00           H
ATOM   4549  C   VAL A 936      41.290  47.280  34.700  1.00  0.00           C
ATOM   4550  O   VAL A 936      41.420  46.920  33.530  1.00  0.00           O
ATOM   4551  N   ILE A 937      42.500  47.490  35.400  1.00  0.00           N
ATOM   4552  HN  ILE A 937      42.460  47.840  36.340  1.00  0.00           H
ATOM   4553  CA  ILE A 937      43.870  47.450  34.790  1.00  0.00           C
ATOM   4554  HA  ILE A 937      43.750  48.060  33.920  1.00  0.00           H
ATOM   4555  CB  ILE A 937      44.960  48.110  35.690  1.00  0.00           C
ATOM   4556  HB  ILE A 937      44.490  49.000  36.170  1.00  0.00           H
ATOM   4557  CG2 ILE A 937      45.360  47.240  36.870  1.00  0.00           C
ATOM   4558 HG21 ILE A 937      45.870  47.880  37.620  1.00  0.00           H
ATOM   4559 HG22 ILE A 937      45.970  46.370  36.560  1.00  0.00           H
ATOM   4560 HG23 ILE A 937      44.390  46.850  37.270  1.00  0.00           H
ATOM   4561  CG1 ILE A 937      46.240  48.540  34.890  1.00  0.00           C
ATOM   4562 HG11 ILE A 937      46.590  47.770  34.160  1.00  0.00           H
ATOM   4563 HG12 ILE A 937      47.110  48.710  35.560  1.00  0.00           H
ATOM   4564  CD  ILE A 937      46.020  49.770  34.050  1.00  0.00           C
ATOM   4565  HD1 ILE A 937      45.570  50.650  34.580  1.00  0.00           H
ATOM   4566  HD2 ILE A 937      45.320  49.590  33.210  1.00  0.00           H
ATOM   4567  HD3 ILE A 937      46.950  50.150  33.570  1.00  0.00           H
ATOM   4568  C   ILE A 937      44.250  46.000  34.330  1.00  0.00           C
ATOM   4569  O   ILE A 937      45.030  45.840  33.370  1.00  0.00           O
ATOM   4570  N   ILE A 938      43.620  44.960  34.880  1.00  0.00           N
ATOM   4571  HN  ILE A 938      42.990  45.190  35.620  1.00  0.00           H
ATOM   4572  CA  ILE A 938      43.740  43.560  34.450  1.00  0.00           C
ATOM   4573  HA  ILE A 938      44.730  43.450  34.040  1.00  0.00           H
ATOM   4574  CB  ILE A 938      43.400  42.630  35.650  1.00  0.00           C
ATOM   4575  HB  ILE A 938      42.350  42.930  35.870  1.00  0.00           H
ATOM   4576  CG2 ILE A 938      43.520  41.140  35.350  1.00  0.00           C
ATOM   4577 HG21 ILE A 938      44.470  40.820  34.870  1.00  0.00           H
ATOM   4578 HG22 ILE A 938      42.660  40.910  34.680  1.00  0.00           H
ATOM   4579 HG23 ILE A 938      43.430  40.610  36.330  1.00  0.00           H
ATOM   4580  CG1 ILE A 938      44.180  42.900  36.920  1.00  0.00           C
ATOM   4581 HG11 ILE A 938      44.010  42.100  37.680  1.00  0.00           H
ATOM   4582 HG12 ILE A 938      43.770  43.750  37.510  1.00  0.00           H
ATOM   4583  CD  ILE A 938      45.700  42.950  36.870  1.00  0.00           C
ATOM   4584  HD1 ILE A 938      46.200  41.960  36.820  1.00  0.00           H
ATOM   4585  HD2 ILE A 938      46.130  43.460  37.760  1.00  0.00           H
ATOM   4586  HD3 ILE A 938      45.970  43.540  35.980  1.00  0.00           H
ATOM   4587  C   ILE A 938      42.810  43.150  33.310  1.00  0.00           C
ATOM   4588  O   ILE A 938      43.080  42.180  32.590  1.00  0.00           O
ATOM   4589  N   ASN A 939      41.750  43.970  33.060  1.00  0.00           N
ATOM   4590  HN  ASN A 939      41.530  44.660  33.750  1.00  0.00           H
ATOM   4591  CA  ASN A 939      40.830  43.830  31.950  1.00  0.00           C
ATOM   4592  HA  ASN A 939      40.790  42.780  31.690  1.00  0.00           H
ATOM   4593  CB  ASN A 939      39.420  44.360  32.430  1.00  0.00           C
ATOM   4594  HB1 ASN A 939      39.350  45.470  32.410  1.00  0.00           H
ATOM   4595  HB2 ASN A 939      39.130  43.910  33.400  1.00  0.00           H
ATOM   4596  CG  ASN A 939      38.370  43.810  31.440  1.00  0.00           C
ATOM   4597  OD1 ASN A 939      38.580  43.000  30.570  1.00  0.00           O
ATOM   4598  ND2 ASN A 939      37.070  44.220  31.520  1.00  0.00           N
ATOM   4599 HD21 ASN A 939      36.810  44.740  32.330  1.00  0.00           H
ATOM   4600 HD22 ASN A 939      36.440  44.040  30.760  1.00  0.00           H
ATOM   4601  C   ASN A 939      41.330  44.650  30.690  1.00  0.00           C
ATOM   4602  O   ASN A 939      41.430  45.870  30.710  1.00  0.00           O
ATOM   4603  N   ARG A 940      41.640  44.000  29.570  1.00  0.00           N
ATOM   4604  HN  ARG A 940      41.390  43.060  29.340  1.00  0.00           H
ATOM   4605  CA  ARG A 940      42.230  44.570  28.480  1.00  0.00           C
ATOM   4606  HA  ARG A 940      42.170  45.640  28.390  1.00  0.00           H
ATOM   4607  CB  ARG A 940      43.630  44.170  28.350  1.00  0.00           C
ATOM   4608  HB1 ARG A 940      44.050  44.320  27.330  1.00  0.00           H
ATOM   4609  HB2 ARG A 940      43.610  43.060  28.280  1.00  0.00           H
ATOM   4610  CG  ARG A 940      44.710  44.500  29.420  1.00  0.00           C
ATOM   4611  HG1 ARG A 940      45.660  44.000  29.140  1.00  0.00           H
ATOM   4612  HG2 ARG A 940      44.400  44.090  30.410  1.00  0.00           H
ATOM   4613  CD  ARG A 940      45.150  45.990  29.460  1.00  0.00           C
ATOM   4614  HD1 ARG A 940      45.490  46.260  28.440  1.00  0.00           H
ATOM   4615  HD2 ARG A 940      46.010  46.190  30.130  1.00  0.00           H
ATOM   4616  NE  ARG A 940      44.030  46.860  29.910  1.00  0.00           N
ATOM   4617  HE  ARG A 940      43.100  46.500  30.000  1.00  0.00           H
ATOM   4618  CZ  ARG A 940      44.180  48.070  30.460  1.00  0.00           C
ATOM   4619  NH1 ARG A 940      43.180  48.470  31.130  1.00  0.00           N
ATOM   4620 HH11 ARG A 940      42.780  47.700  31.610  1.00  0.00           H
ATOM   4621 HH12 ARG A 940      43.260  49.340  31.640  1.00  0.00           H
ATOM   4622  NH2 ARG A 940      45.290  48.810  30.360  1.00  0.00           N
ATOM   4623 HH21 ARG A 940      45.920  48.670  29.590  1.00  0.00           H
ATOM   4624 HH22 ARG A 940      45.180  49.780  30.560  1.00  0.00           H
ATOM   4625  C   ARG A 940      41.400  44.210  27.170  1.00  0.00           C
ATOM   4626  O   ARG A 940      40.590  43.320  27.260  1.00  0.00           O
ATOM   4627  N   LYS A 941      41.580  44.920  25.970  1.00  0.00           N
ATOM   4628  HN  LYS A 941      42.310  45.570  25.810  1.00  0.00           H
ATOM   4629  CA  LYS A 941      40.840  44.660  24.780  1.00  0.00           C
ATOM   4630  HA  LYS A 941      39.920  44.170  25.020  1.00  0.00           H
ATOM   4631  CB  LYS A 941      40.660  46.120  24.140  1.00  0.00           C
ATOM   4632  HB1 LYS A 941      40.000  45.950  23.270  1.00  0.00           H
ATOM   4633  HB2 LYS A 941      41.630  46.610  23.900  1.00  0.00           H
ATOM   4634  CG  LYS A 941      39.880  47.190  24.970  1.00  0.00           C
ATOM   4635  HG1 LYS A 941      39.820  48.090  24.320  1.00  0.00           H
ATOM   4636  HG2 LYS A 941      40.480  47.460  25.850  1.00  0.00           H
ATOM   4637  CD  LYS A 941      38.450  46.830  25.320  1.00  0.00           C
ATOM   4638  HD1 LYS A 941      38.480  45.810  25.750  1.00  0.00           H
ATOM   4639  HD2 LYS A 941      37.780  46.750  24.440  1.00  0.00           H
ATOM   4640  CE  LYS A 941      37.730  47.740  26.390  1.00  0.00           C
ATOM   4641  HE1 LYS A 941      36.640  47.580  26.470  1.00  0.00           H
ATOM   4642  HE2 LYS A 941      37.890  48.810  26.120  1.00  0.00           H
ATOM   4643  NZ  LYS A 941      38.370  47.530  27.740  1.00  0.00           N
ATOM   4644  HZ1 LYS A 941      37.740  48.030  28.400  1.00  0.00           H
ATOM   4645  HZ2 LYS A 941      39.330  47.930  27.800  1.00  0.00           H
ATOM   4646  HZ3 LYS A 941      38.380  46.540  28.040  1.00  0.00           H
ATOM   4647  C   LYS A 941      41.680  43.730  23.920  1.00  0.00           C
ATOM   4648  O   LYS A 941      41.200  42.790  23.230  1.00  0.00           O
ATOM   4649  N   GLU A 942      43.020  43.870  24.110  1.00  0.00           N
ATOM   4650  HN  GLU A 942      43.360  44.680  24.580  1.00  0.00           H
ATOM   4651  CA  GLU A 942      43.980  42.930  23.590  1.00  0.00           C
ATOM   4652  HA  GLU A 942      43.690  42.730  22.560  1.00  0.00           H
ATOM   4653  CB  GLU A 942      45.460  43.450  23.660  1.00  0.00           C
ATOM   4654  HB1 GLU A 942      46.170  42.600  23.550  1.00  0.00           H
ATOM   4655  HB2 GLU A 942      45.700  43.950  24.620  1.00  0.00           H
ATOM   4656  CG  GLU A 942      45.660  44.390  22.490  1.00  0.00           C
ATOM   4657  HG1 GLU A 942      44.790  45.080  22.440  1.00  0.00           H
ATOM   4658  HG2 GLU A 942      45.780  43.780  21.570  1.00  0.00           H
ATOM   4659  CD  GLU A 942      46.810  45.340  22.790  1.00  0.00           C
ATOM   4660  OE1 GLU A 942      46.580  46.560  22.870  1.00  0.00           O
ATOM   4661  OE2 GLU A 942      48.000  44.920  22.850  1.00  0.00           O
ATOM   4662  C   GLU A 942      43.920  41.560  24.260  1.00  0.00           C
ATOM   4663  O   GLU A 942      43.840  41.350  25.450  1.00  0.00           O
ATOM   4664  N   HSD A 943      44.090  40.370  23.470  1.00  0.00           N
ATOM   4665  HN  HSD A 943      44.230  40.420  22.480  1.00  0.00           H
ATOM   4666  CA  HSD A 943      44.270  39.060  24.050  1.00  0.00           C
ATOM   4667  HA  HSD A 943      44.250  38.380  23.220  1.00  0.00           H
ATOM   4668  CB  HSD A 943      45.690  38.930  24.640  1.00  0.00           C
ATOM   4669  HB1 HSD A 943      45.960  37.940  25.070  1.00  0.00           H
ATOM   4670  HB2 HSD A 943      45.850  39.680  25.440  1.00  0.00           H
ATOM   4671  ND1 HSD A 943      46.730  38.210  22.510  1.00  0.00           N
ATOM   4672  HD1 HSD A 943      46.150  37.400  22.390  1.00  0.00           H
ATOM   4673  CG  HSD A 943      46.740  39.130  23.530  1.00  0.00           C
ATOM   4674  CE1 HSD A 943      47.660  38.630  21.570  1.00  0.00           C
ATOM   4675  HE1 HSD A 943      48.010  38.080  20.700  1.00  0.00           H
ATOM   4676  NE2 HSD A 943      48.190  39.760  21.910  1.00  0.00           N
ATOM   4677  CD2 HSD A 943      47.590  40.080  23.150  1.00  0.00           C
ATOM   4678  HD2 HSD A 943      47.920  40.960  23.680  1.00  0.00           H
ATOM   4679  C   HSD A 943      43.260  38.680  25.150  1.00  0.00           C
ATOM   4680  O   HSD A 943      43.540  38.410  26.300  1.00  0.00           O
ATOM   4681  N   LYS A 944      41.950  38.920  24.860  1.00  0.00           N
ATOM   4682  HN  LYS A 944      41.770  39.330  23.970  1.00  0.00           H
ATOM   4683  CA  LYS A 944      40.800  38.590  25.670  1.00  0.00           C
ATOM   4684  HA  LYS A 944      40.590  39.500  26.220  1.00  0.00           H
ATOM   4685  CB  LYS A 944      39.560  38.370  24.790  1.00  0.00           C
ATOM   4686  HB1 LYS A 944      38.670  37.960  25.330  1.00  0.00           H
ATOM   4687  HB2 LYS A 944      39.790  37.640  23.990  1.00  0.00           H
ATOM   4688  CG  LYS A 944      39.010  39.660  24.080  1.00  0.00           C
ATOM   4689  HG1 LYS A 944      39.780  40.240  23.520  1.00  0.00           H
ATOM   4690  HG2 LYS A 944      38.700  40.230  24.980  1.00  0.00           H
ATOM   4691  CD  LYS A 944      37.810  39.530  23.140  1.00  0.00           C
ATOM   4692  HD1 LYS A 944      38.160  38.930  22.280  1.00  0.00           H
ATOM   4693  HD2 LYS A 944      37.650  40.550  22.730  1.00  0.00           H
ATOM   4694  CE  LYS A 944      36.450  38.940  23.730  1.00  0.00           C
ATOM   4695  HE1 LYS A 944      36.070  39.560  24.570  1.00  0.00           H
ATOM   4696  HE2 LYS A 944      36.610  37.940  24.180  1.00  0.00           H
ATOM   4697  NZ  LYS A 944      35.380  38.900  22.720  1.00  0.00           N
ATOM   4698  HZ1 LYS A 944      34.980  39.860  22.710  1.00  0.00           H
ATOM   4699  HZ2 LYS A 944      34.590  38.310  23.060  1.00  0.00           H
ATOM   4700  HZ3 LYS A 944      35.690  38.740  21.740  1.00  0.00           H
ATOM   4701  C   LYS A 944      40.810  37.460  26.520  1.00  0.00           C
ATOM   4702  O   LYS A 944      41.350  36.410  26.240  1.00  0.00           O
ATOM   4703  N   LEU A 945      40.160  37.570  27.750  1.00  0.00           N
ATOM   4704  HN  LEU A 945      39.760  38.420  28.100  1.00  0.00           H
ATOM   4705  CA  LEU A 945      40.010  36.470  28.680  1.00  0.00           C
ATOM   4706  HA  LEU A 945      40.970  35.980  28.720  1.00  0.00           H
ATOM   4707  CB  LEU A 945      39.610  37.050  30.090  1.00  0.00           C
ATOM   4708  HB1 LEU A 945      39.520  36.240  30.850  1.00  0.00           H
ATOM   4709  HB2 LEU A 945      38.670  37.640  30.020  1.00  0.00           H
ATOM   4710  CG  LEU A 945      40.680  37.920  30.690  1.00  0.00           C
ATOM   4711  HG  LEU A 945      40.880  38.820  30.050  1.00  0.00           H
ATOM   4712  CD1 LEU A 945      40.090  38.440  31.990  1.00  0.00           C
ATOM   4713 HD11 LEU A 945      40.770  39.180  32.450  1.00  0.00           H
ATOM   4714 HD12 LEU A 945      40.000  37.530  32.630  1.00  0.00           H
ATOM   4715 HD13 LEU A 945      39.140  38.970  31.760  1.00  0.00           H
ATOM   4716  CD2 LEU A 945      42.080  37.250  31.000  1.00  0.00           C
ATOM   4717 HD21 LEU A 945      42.700  37.110  30.090  1.00  0.00           H
ATOM   4718 HD22 LEU A 945      41.980  36.340  31.620  1.00  0.00           H
ATOM   4719 HD23 LEU A 945      42.680  37.970  31.590  1.00  0.00           H
ATOM   4720  C   LEU A 945      39.080  35.440  28.260  1.00  0.00           C
ATOM   4721  O   LEU A 945      37.910  35.620  27.870  1.00  0.00           O
ATOM   4722  N   LYS A 946      39.540  34.200  28.480  1.00  0.00           N
ATOM   4723  HN  LYS A 946      40.370  34.100  29.030  1.00  0.00           H
ATOM   4724  CA  LYS A 946      38.850  33.010  28.030  1.00  0.00           C
ATOM   4725  HA  LYS A 946      38.140  33.350  27.290  1.00  0.00           H
ATOM   4726  CB  LYS A 946      39.810  32.120  27.260  1.00  0.00           C
ATOM   4727  HB1 LYS A 946      39.090  31.420  26.800  1.00  0.00           H
ATOM   4728  HB2 LYS A 946      40.400  31.450  27.920  1.00  0.00           H
ATOM   4729  CG  LYS A 946      40.890  32.670  26.280  1.00  0.00           C
ATOM   4730  HG1 LYS A 946      41.470  33.470  26.790  1.00  0.00           H
ATOM   4731  HG2 LYS A 946      40.410  33.190  25.420  1.00  0.00           H
ATOM   4732  CD  LYS A 946      41.880  31.570  25.720  1.00  0.00           C
ATOM   4733  HD1 LYS A 946      42.610  32.100  25.070  1.00  0.00           H
ATOM   4734  HD2 LYS A 946      41.200  30.930  25.120  1.00  0.00           H
ATOM   4735  CE  LYS A 946      42.720  30.770  26.700  1.00  0.00           C
ATOM   4736  HE1 LYS A 946      43.530  30.270  26.130  1.00  0.00           H
ATOM   4737  HE2 LYS A 946      42.110  30.050  27.290  1.00  0.00           H
ATOM   4738  NZ  LYS A 946      43.480  31.640  27.660  1.00  0.00           N
ATOM   4739  HZ1 LYS A 946      44.110  32.260  27.110  1.00  0.00           H
ATOM   4740  HZ2 LYS A 946      44.030  31.150  28.390  1.00  0.00           H
ATOM   4741  HZ3 LYS A 946      42.840  32.240  28.220  1.00  0.00           H
ATOM   4742  C   LYS A 946      38.060  32.280  29.080  1.00  0.00           C
ATOM   4743  O   LYS A 946      37.170  31.520  28.800  1.00  0.00           O
ATOM   4744  N   LYS A 947      38.360  32.610  30.370  1.00  0.00           N
ATOM   4745  HN  LYS A 947      39.070  33.310  30.420  1.00  0.00           H
ATOM   4746  CA  LYS A 947      37.680  32.220  31.620  1.00  0.00           C
ATOM   4747  HA  LYS A 947      36.920  31.500  31.370  1.00  0.00           H
ATOM   4748  CB  LYS A 947      38.560  31.720  32.750  1.00  0.00           C
ATOM   4749  HB1 LYS A 947      37.950  31.600  33.670  1.00  0.00           H
ATOM   4750  HB2 LYS A 947      39.460  32.350  32.920  1.00  0.00           H
ATOM   4751  CG  LYS A 947      39.250  30.450  32.340  1.00  0.00           C
ATOM   4752  HG1 LYS A 947      39.980  30.200  33.150  1.00  0.00           H
ATOM   4753  HG2 LYS A 947      39.870  30.640  31.440  1.00  0.00           H
ATOM   4754  CD  LYS A 947      38.370  29.240  32.110  1.00  0.00           C
ATOM   4755  HD1 LYS A 947      37.700  29.430  31.250  1.00  0.00           H
ATOM   4756  HD2 LYS A 947      37.720  29.230  33.010  1.00  0.00           H
ATOM   4757  CE  LYS A 947      39.020  27.840  31.780  1.00  0.00           C
ATOM   4758  HE1 LYS A 947      39.410  27.650  30.770  1.00  0.00           H
ATOM   4759  HE2 LYS A 947      38.230  27.140  32.150  1.00  0.00           H
ATOM   4760  NZ  LYS A 947      40.150  27.640  32.620  1.00  0.00           N
ATOM   4761  HZ1 LYS A 947      40.810  26.890  32.300  1.00  0.00           H
ATOM   4762  HZ2 LYS A 947      39.810  27.490  33.580  1.00  0.00           H
ATOM   4763  HZ3 LYS A 947      40.800  28.470  32.670  1.00  0.00           H
ATOM   4764  C   LYS A 947      36.930  33.520  31.870  1.00  0.00           C
ATOM   4765  O   LYS A 947      35.830  33.730  31.420  1.00  0.00           O
ATOM   4766  N   GLY A 948      37.580  34.530  32.500  1.00  0.00           N
ATOM   4767  HN  GLY A 948      38.510  34.420  32.830  1.00  0.00           H
ATOM   4768  CA  GLY A 948      37.120  35.930  32.900  1.00  0.00           C
ATOM   4769  HA1 GLY A 948      36.790  36.470  32.030  1.00  0.00           H
ATOM   4770  HA2 GLY A 948      37.830  36.370  33.570  1.00  0.00           H
ATOM   4771  C   GLY A 948      35.860  35.900  33.730  1.00  0.00           C
ATOM   4772  O   GLY A 948      35.210  34.890  33.910  1.00  0.00           O
ATOM   4773  N   ALA A 949      35.540  37.040  34.220  1.00  0.00           N
ATOM   4774  HN  ALA A 949      35.980  37.930  34.200  1.00  0.00           H
ATOM   4775  CA  ALA A 949      34.340  37.200  35.040  1.00  0.00           C
ATOM   4776  HA  ALA A 949      33.750  36.360  34.700  1.00  0.00           H
ATOM   4777  CB  ALA A 949      34.610  36.940  36.460  1.00  0.00           C
ATOM   4778  HB1 ALA A 949      34.980  35.890  36.600  1.00  0.00           H
ATOM   4779  HB2 ALA A 949      33.660  36.950  37.030  1.00  0.00           H
ATOM   4780  HB3 ALA A 949      35.430  37.550  36.880  1.00  0.00           H
ATOM   4781  C   ALA A 949      33.590  38.430  34.760  1.00  0.00           C
ATOM   4782  O   ALA A 949      34.090  39.450  34.320  1.00  0.00           O
ATOM   4783  N   GLY A 950      32.320  38.400  35.150  1.00  0.00           N
ATOM   4784  HN  GLY A 950      31.990  37.560  35.570  1.00  0.00           H
ATOM   4785  CA  GLY A 950      31.330  39.430  35.030  1.00  0.00           C
ATOM   4786  HA1 GLY A 950      30.610  39.180  35.800  1.00  0.00           H
ATOM   4787  HA2 GLY A 950      30.900  39.300  34.050  1.00  0.00           H
ATOM   4788  C   GLY A 950      31.770  40.870  35.450  1.00  0.00           C
ATOM   4789  O   GLY A 950      32.280  41.060  36.530  1.00  0.00           O
ATOM   4790  N   TYR A 951      31.360  41.820  34.670  1.00  0.00           N
ATOM   4791  HN  TYR A 951      31.070  41.530  33.760  1.00  0.00           H
ATOM   4792  CA  TYR A 951      31.970  43.190  34.850  1.00  0.00           C
ATOM   4793  HA  TYR A 951      33.020  43.040  34.650  1.00  0.00           H
ATOM   4794  CB  TYR A 951      31.380  44.090  33.780  1.00  0.00           C
ATOM   4795  HB1 TYR A 951      30.280  44.270  33.770  1.00  0.00           H
ATOM   4796  HB2 TYR A 951      31.390  43.550  32.810  1.00  0.00           H
ATOM   4797  CG  TYR A 951      32.170  45.280  33.350  1.00  0.00           C
ATOM   4798  CD1 TYR A 951      31.500  46.350  32.730  1.00  0.00           C
ATOM   4799  HD1 TYR A 951      30.430  46.490  32.730  1.00  0.00           H
ATOM   4800  CE1 TYR A 951      32.210  47.450  32.210  1.00  0.00           C
ATOM   4801  HE1 TYR A 951      31.630  48.200  31.700  1.00  0.00           H
ATOM   4802  CZ  TYR A 951      33.620  47.450  32.350  1.00  0.00           C
ATOM   4803  OH  TYR A 951      34.320  48.530  31.850  1.00  0.00           O
ATOM   4804  HH  TYR A 951      35.230  48.510  32.180  1.00  0.00           H
ATOM   4805  CD2 TYR A 951      33.620  45.270  33.310  1.00  0.00           C
ATOM   4806  HD2 TYR A 951      34.190  44.410  33.660  1.00  0.00           H
ATOM   4807  CE2 TYR A 951      34.290  46.400  32.870  1.00  0.00           C
ATOM   4808  HE2 TYR A 951      35.370  46.420  32.950  1.00  0.00           H
ATOM   4809  C   TYR A 951      31.780  43.850  36.160  1.00  0.00           C
ATOM   4810  O   TYR A 951      32.620  44.670  36.670  1.00  0.00           O
ATOM   4811  N   HSD A 952      30.660  43.620  36.770  1.00  0.00           N
ATOM   4812  HN  HSD A 952      29.970  43.030  36.360  1.00  0.00           H
ATOM   4813  CA  HSD A 952      30.200  44.240  37.960  1.00  0.00           C
ATOM   4814  HA  HSD A 952      30.910  44.970  38.330  1.00  0.00           H
ATOM   4815  CB  HSD A 952      28.840  44.970  37.600  1.00  0.00           C
ATOM   4816  HB1 HSD A 952      29.000  45.740  36.820  1.00  0.00           H
ATOM   4817  HB2 HSD A 952      28.590  45.530  38.520  1.00  0.00           H
ATOM   4818  ND1 HSD A 952      27.540  44.110  35.630  1.00  0.00           N
ATOM   4819  HD1 HSD A 952      28.000  44.590  34.890  1.00  0.00           H
ATOM   4820  CG  HSD A 952      27.720  44.170  37.040  1.00  0.00           C
ATOM   4821  CE1 HSD A 952      26.550  43.260  35.390  1.00  0.00           C
ATOM   4822  HE1 HSD A 952      26.340  42.980  34.360  1.00  0.00           H
ATOM   4823  NE2 HSD A 952      26.100  42.780  36.510  1.00  0.00           N
ATOM   4824  CD2 HSD A 952      26.840  43.300  37.560  1.00  0.00           C
ATOM   4825  HD2 HSD A 952      26.560  43.180  38.600  1.00  0.00           H
ATOM   4826  C   HSD A 952      29.840  43.220  39.060  1.00  0.00           C
ATOM   4827  O   HSD A 952      29.460  43.470  40.130  1.00  0.00           O
ATOM   4828  N   LEU A 953      30.280  41.930  38.900  1.00  0.00           N
ATOM   4829  HN  LEU A 953      30.600  41.730  37.970  1.00  0.00           H
ATOM   4830  CA  LEU A 953      30.180  40.820  39.860  1.00  0.00           C
ATOM   4831  HA  LEU A 953      29.230  40.920  40.350  1.00  0.00           H
ATOM   4832  CB  LEU A 953      30.170  39.520  39.100  1.00  0.00           C
ATOM   4833  HB1 LEU A 953      31.180  39.480  38.640  1.00  0.00           H
ATOM   4834  HB2 LEU A 953      29.450  39.630  38.270  1.00  0.00           H
ATOM   4835  CG  LEU A 953      30.120  38.210  39.880  1.00  0.00           C
ATOM   4836  HG  LEU A 953      30.900  38.240  40.670  1.00  0.00           H
ATOM   4837  CD1 LEU A 953      28.680  38.050  40.530  1.00  0.00           C
ATOM   4838 HD11 LEU A 953      28.620  37.010  40.910  1.00  0.00           H
ATOM   4839 HD12 LEU A 953      27.840  38.240  39.820  1.00  0.00           H
ATOM   4840 HD13 LEU A 953      28.580  38.640  41.450  1.00  0.00           H
ATOM   4841  CD2 LEU A 953      30.290  37.090  38.860  1.00  0.00           C
ATOM   4842 HD21 LEU A 953      30.150  36.070  39.310  1.00  0.00           H
ATOM   4843 HD22 LEU A 953      31.350  37.100  38.530  1.00  0.00           H
ATOM   4844 HD23 LEU A 953      29.730  37.180  37.900  1.00  0.00           H
ATOM   4845  C   LEU A 953      31.260  40.910  40.920  1.00  0.00           C
ATOM   4846  O   LEU A 953      31.040  40.460  42.030  1.00  0.00           O
ATOM   4847  N   ASP A 954      32.440  41.550  40.590  1.00  0.00           N
ATOM   4848  HN  ASP A 954      32.590  41.710  39.620  1.00  0.00           H
ATOM   4849  CA  ASP A 954      33.450  41.800  41.640  1.00  0.00           C
ATOM   4850  HA  ASP A 954      33.670  40.800  42.000  1.00  0.00           H
ATOM   4851  CB  ASP A 954      34.790  42.380  41.060  1.00  0.00           C
ATOM   4852  HB1 ASP A 954      35.040  41.840  40.120  1.00  0.00           H
ATOM   4853  HB2 ASP A 954      35.690  42.180  41.690  1.00  0.00           H
ATOM   4854  CG  ASP A 954      34.620  43.860  40.710  1.00  0.00           C
ATOM   4855  OD1 ASP A 954      33.770  44.210  39.900  1.00  0.00           O
ATOM   4856  OD2 ASP A 954      35.330  44.840  41.380  1.00  0.00           O
ATOM   4857  HD2 ASP A 954      35.200  45.750  41.080  1.00  0.00           H
ATOM   4858  C   ASP A 954      33.070  42.560  42.890  1.00  0.00           C
ATOM   4859  O   ASP A 954      33.490  42.260  44.020  1.00  0.00           O
ATOM   4860  N   LEU A 955      32.220  43.690  42.690  1.00  0.00           N
ATOM   4861  HN  LEU A 955      31.930  43.970  41.780  1.00  0.00           H
ATOM   4862  CA  LEU A 955      31.820  44.370  43.840  1.00  0.00           C
ATOM   4863  HA  LEU A 955      32.600  44.490  44.580  1.00  0.00           H
ATOM   4864  CB  LEU A 955      31.390  45.710  43.290  1.00  0.00           C
ATOM   4865  HB1 LEU A 955      30.700  46.320  43.920  1.00  0.00           H
ATOM   4866  HB2 LEU A 955      30.740  45.470  42.430  1.00  0.00           H
ATOM   4867  CG  LEU A 955      32.550  46.640  42.840  1.00  0.00           C
ATOM   4868  HG  LEU A 955      33.280  46.070  42.210  1.00  0.00           H
ATOM   4869  CD1 LEU A 955      32.150  47.840  42.070  1.00  0.00           C
ATOM   4870 HD11 LEU A 955      31.860  47.630  41.020  1.00  0.00           H
ATOM   4871 HD12 LEU A 955      33.020  48.530  41.980  1.00  0.00           H
ATOM   4872 HD13 LEU A 955      31.390  48.400  42.650  1.00  0.00           H
ATOM   4873  CD2 LEU A 955      33.210  47.130  44.140  1.00  0.00           C
ATOM   4874 HD21 LEU A 955      33.740  46.250  44.580  1.00  0.00           H
ATOM   4875 HD22 LEU A 955      32.540  47.690  44.840  1.00  0.00           H
ATOM   4876 HD23 LEU A 955      33.990  47.890  43.930  1.00  0.00           H
ATOM   4877  C   LEU A 955      30.680  43.790  44.730  1.00  0.00           C
ATOM   4878  O   LEU A 955      30.580  44.070  45.920  1.00  0.00           O
ATOM   4879  N   LEU A 956      29.950  42.880  44.150  1.00  0.00           N
ATOM   4880  HN  LEU A 956      30.320  42.600  43.270  1.00  0.00           H
ATOM   4881  CA  LEU A 956      29.070  41.990  44.840  1.00  0.00           C
ATOM   4882  HA  LEU A 956      28.470  42.590  45.510  1.00  0.00           H
ATOM   4883  CB  LEU A 956      28.050  41.090  44.060  1.00  0.00           C
ATOM   4884  HB1 LEU A 956      27.650  40.240  44.650  1.00  0.00           H
ATOM   4885  HB2 LEU A 956      28.570  40.670  43.180  1.00  0.00           H
ATOM   4886  CG  LEU A 956      26.750  41.790  43.550  1.00  0.00           C
ATOM   4887  HG  LEU A 956      27.120  42.480  42.760  1.00  0.00           H
ATOM   4888  CD1 LEU A 956      25.830  40.700  42.860  1.00  0.00           C
ATOM   4889 HD11 LEU A 956      24.900  41.250  42.560  1.00  0.00           H
ATOM   4890 HD12 LEU A 956      25.700  39.900  43.620  1.00  0.00           H
ATOM   4891 HD13 LEU A 956      26.210  40.230  41.920  1.00  0.00           H
ATOM   4892  CD2 LEU A 956      26.040  42.570  44.670  1.00  0.00           C
ATOM   4893 HD21 LEU A 956      25.790  41.910  45.520  1.00  0.00           H
ATOM   4894 HD22 LEU A 956      25.190  43.010  44.110  1.00  0.00           H
ATOM   4895 HD23 LEU A 956      26.730  43.380  44.990  1.00  0.00           H
ATOM   4896  C   LEU A 956      29.810  41.020  45.810  1.00  0.00           C
ATOM   4897  O   LEU A 956      29.440  40.790  46.930  1.00  0.00           O
ATOM   4898  N   MET A 957      30.910  40.400  45.360  1.00  0.00           N
ATOM   4899  HN  MET A 957      31.290  40.580  44.460  1.00  0.00           H
ATOM   4900  CA  MET A 957      31.690  39.480  46.200  1.00  0.00           C
ATOM   4901  HA  MET A 957      31.050  38.730  46.640  1.00  0.00           H
ATOM   4902  CB  MET A 957      32.800  38.810  45.430  1.00  0.00           C
ATOM   4903  HB1 MET A 957      33.430  38.100  46.010  1.00  0.00           H
ATOM   4904  HB2 MET A 957      33.550  39.520  45.020  1.00  0.00           H
ATOM   4905  CG  MET A 957      32.380  37.940  44.230  1.00  0.00           C
ATOM   4906  HG1 MET A 957      33.300  37.730  43.640  1.00  0.00           H
ATOM   4907  HG2 MET A 957      31.660  38.530  43.600  1.00  0.00           H
ATOM   4908  SD  MET A 957      31.590  36.380  44.700  1.00  0.00           S
ATOM   4909  CE  MET A 957      30.460  36.330  43.240  1.00  0.00           C
ATOM   4910  HE1 MET A 957      30.960  36.290  42.240  1.00  0.00           H
ATOM   4911  HE2 MET A 957      29.720  37.150  43.240  1.00  0.00           H
ATOM   4912  HE3 MET A 957      29.810  35.430  43.260  1.00  0.00           H
ATOM   4913  C   MET A 957      32.220  40.240  47.450  1.00  0.00           C
ATOM   4914  O   MET A 957      31.960  39.870  48.560  1.00  0.00           O
ATOM   4915  N   VAL A 958      32.860  41.380  47.240  1.00  0.00           N
ATOM   4916  HN  VAL A 958      33.030  41.620  46.280  1.00  0.00           H
ATOM   4917  CA  VAL A 958      33.370  42.300  48.240  1.00  0.00           C
ATOM   4918  HA  VAL A 958      34.000  41.740  48.910  1.00  0.00           H
ATOM   4919  CB  VAL A 958      34.130  43.310  47.530  1.00  0.00           C
ATOM   4920  HB  VAL A 958      33.430  43.780  46.790  1.00  0.00           H
ATOM   4921  CG1 VAL A 958      34.670  44.430  48.440  1.00  0.00           C
ATOM   4922 HG11 VAL A 958      35.360  45.030  47.830  1.00  0.00           H
ATOM   4923 HG12 VAL A 958      35.200  44.110  49.360  1.00  0.00           H
ATOM   4924 HG13 VAL A 958      33.920  45.140  48.870  1.00  0.00           H
ATOM   4925  CG2 VAL A 958      35.350  42.590  46.810  1.00  0.00           C
ATOM   4926 HG21 VAL A 958      35.060  42.110  45.850  1.00  0.00           H
ATOM   4927 HG22 VAL A 958      35.740  41.880  47.550  1.00  0.00           H
ATOM   4928 HG23 VAL A 958      36.130  43.330  46.490  1.00  0.00           H
ATOM   4929  C   VAL A 958      32.220  42.920  49.190  1.00  0.00           C
ATOM   4930  O   VAL A 958      32.410  43.270  50.360  1.00  0.00           O
ATOM   4931  N   GLY A 959      31.010  43.200  48.610  1.00  0.00           N
ATOM   4932  HN  GLY A 959      30.890  43.080  47.630  1.00  0.00           H
ATOM   4933  CA  GLY A 959      29.940  43.720  49.440  1.00  0.00           C
ATOM   4934  HA1 GLY A 959      29.120  43.720  48.740  1.00  0.00           H
ATOM   4935  HA2 GLY A 959      30.230  44.660  49.880  1.00  0.00           H
ATOM   4936  C   GLY A 959      29.570  42.840  50.540  1.00  0.00           C
ATOM   4937  O   GLY A 959      29.570  43.230  51.730  1.00  0.00           O
ATOM   4938  N   VAL A 960      29.250  41.570  50.170  1.00  0.00           N
ATOM   4939  HN  VAL A 960      29.250  41.300  49.220  1.00  0.00           H
ATOM   4940  CA  VAL A 960      28.790  40.630  51.130  1.00  0.00           C
ATOM   4941  HA  VAL A 960      27.940  41.000  51.680  1.00  0.00           H
ATOM   4942  CB  VAL A 960      28.260  39.460  50.300  1.00  0.00           C
ATOM   4943  HB  VAL A 960      28.990  39.270  49.480  1.00  0.00           H
ATOM   4944  CG1 VAL A 960      28.290  38.110  51.140  1.00  0.00           C
ATOM   4945 HG11 VAL A 960      29.240  37.720  51.560  1.00  0.00           H
ATOM   4946 HG12 VAL A 960      27.940  37.300  50.470  1.00  0.00           H
ATOM   4947 HG13 VAL A 960      27.600  38.270  52.000  1.00  0.00           H
ATOM   4948  CG2 VAL A 960      26.890  39.750  49.600  1.00  0.00           C
ATOM   4949 HG21 VAL A 960      26.820  39.210  48.640  1.00  0.00           H
ATOM   4950 HG22 VAL A 960      26.770  40.810  49.290  1.00  0.00           H
ATOM   4951 HG23 VAL A 960      26.020  39.370  50.190  1.00  0.00           H
ATOM   4952  C   VAL A 960      29.850  40.250  52.100  1.00  0.00           C
ATOM   4953  O   VAL A 960      29.690  40.310  53.340  1.00  0.00           O
ATOM   4954  N   MET A 961      31.140  40.030  51.560  1.00  0.00           N
ATOM   4955  HN  MET A 961      31.210  39.990  50.570  1.00  0.00           H
ATOM   4956  CA  MET A 961      32.260  39.670  52.420  1.00  0.00           C
ATOM   4957  HA  MET A 961      32.010  38.920  53.160  1.00  0.00           H
ATOM   4958  CB  MET A 961      33.450  39.090  51.670  1.00  0.00           C
ATOM   4959  HB1 MET A 961      34.320  38.920  52.350  1.00  0.00           H
ATOM   4960  HB2 MET A 961      33.760  39.870  50.940  1.00  0.00           H
ATOM   4961  CG  MET A 961      33.090  37.800  51.030  1.00  0.00           C
ATOM   4962  HG1 MET A 961      34.060  37.380  50.670  1.00  0.00           H
ATOM   4963  HG2 MET A 961      32.560  37.890  50.060  1.00  0.00           H
ATOM   4964  SD  MET A 961      32.220  36.550  51.990  1.00  0.00           S
ATOM   4965  CE  MET A 961      33.560  36.070  53.140  1.00  0.00           C
ATOM   4966  HE1 MET A 961      33.440  35.020  53.480  1.00  0.00           H
ATOM   4967  HE2 MET A 961      33.700  36.770  53.980  1.00  0.00           H
ATOM   4968  HE3 MET A 961      34.490  35.890  52.550  1.00  0.00           H
ATOM   4969  C   MET A 961      32.770  40.630  53.440  1.00  0.00           C
ATOM   4970  O   MET A 961      33.240  40.260  54.540  1.00  0.00           O
ATOM   4971  N   LEU A 962      32.750  41.930  53.180  1.00  0.00           N
ATOM   4972  HN  LEU A 962      32.440  42.170  52.260  1.00  0.00           H
ATOM   4973  CA  LEU A 962      32.980  43.000  54.110  1.00  0.00           C
ATOM   4974  HA  LEU A 962      33.970  42.830  54.510  1.00  0.00           H
ATOM   4975  CB  LEU A 962      32.760  44.260  53.210  1.00  0.00           C
ATOM   4976  HB1 LEU A 962      31.700  44.290  52.900  1.00  0.00           H
ATOM   4977  HB2 LEU A 962      33.260  44.070  52.230  1.00  0.00           H
ATOM   4978  CG  LEU A 962      33.220  45.690  53.700  1.00  0.00           C
ATOM   4979  HG  LEU A 962      34.210  45.620  54.200  1.00  0.00           H
ATOM   4980  CD1 LEU A 962      33.460  46.510  52.370  1.00  0.00           C
ATOM   4981 HD11 LEU A 962      34.230  46.060  51.720  1.00  0.00           H
ATOM   4982 HD12 LEU A 962      33.740  47.530  52.710  1.00  0.00           H
ATOM   4983 HD13 LEU A 962      32.480  46.520  51.850  1.00  0.00           H
ATOM   4984  CD2 LEU A 962      32.330  46.440  54.640  1.00  0.00           C
ATOM   4985 HD21 LEU A 962      31.300  46.370  54.230  1.00  0.00           H
ATOM   4986 HD22 LEU A 962      32.630  47.510  54.680  1.00  0.00           H
ATOM   4987 HD23 LEU A 962      32.380  45.940  55.620  1.00  0.00           H
ATOM   4988  C   LEU A 962      31.990  42.930  55.250  1.00  0.00           C
ATOM   4989  O   LEU A 962      32.330  43.090  56.440  1.00  0.00           O
ATOM   4990  N   GLY A 963      30.760  42.560  54.890  1.00  0.00           N
ATOM   4991  HN  GLY A 963      30.490  42.290  53.970  1.00  0.00           H
ATOM   4992  CA  GLY A 963      29.680  42.370  55.950  1.00  0.00           C
ATOM   4993  HA1 GLY A 963      28.850  41.980  55.380  1.00  0.00           H
ATOM   4994  HA2 GLY A 963      29.550  43.320  56.440  1.00  0.00           H
ATOM   4995  C   GLY A 963      30.050  41.230  56.880  1.00  0.00           C
ATOM   4996  O   GLY A 963      29.930  41.220  58.060  1.00  0.00           O
ATOM   4997  N   VAL A 964      30.480  40.130  56.240  1.00  0.00           N
ATOM   4998  HN  VAL A 964      30.580  40.180  55.250  1.00  0.00           H
ATOM   4999  CA  VAL A 964      30.820  38.850  56.960  1.00  0.00           C
ATOM   5000  HA  VAL A 964      30.060  38.470  57.610  1.00  0.00           H
ATOM   5001  CB  VAL A 964      31.140  37.630  55.970  1.00  0.00           C
ATOM   5002  HB  VAL A 964      31.880  37.850  55.170  1.00  0.00           H
ATOM   5003  CG1 VAL A 964      31.550  36.340  56.700  1.00  0.00           C
ATOM   5004 HG11 VAL A 964      32.480  36.510  57.280  1.00  0.00           H
ATOM   5005 HG12 VAL A 964      31.600  35.460  56.020  1.00  0.00           H
ATOM   5006 HG13 VAL A 964      30.920  36.030  57.570  1.00  0.00           H
ATOM   5007  CG2 VAL A 964      29.860  37.260  55.210  1.00  0.00           C
ATOM   5008 HG21 VAL A 964      29.570  38.150  54.630  1.00  0.00           H
ATOM   5009 HG22 VAL A 964      29.110  36.870  55.930  1.00  0.00           H
ATOM   5010 HG23 VAL A 964      30.030  36.430  54.490  1.00  0.00           H
ATOM   5011  C   VAL A 964      32.070  39.100  57.840  1.00  0.00           C
ATOM   5012  O   VAL A 964      32.200  38.690  58.970  1.00  0.00           O
ATOM   5013  N   CYS A 965      33.110  39.830  57.320  1.00  0.00           N
ATOM   5014  HN  CYS A 965      33.110  40.220  56.410  1.00  0.00           H
ATOM   5015  CA  CYS A 965      34.310  40.250  58.040  1.00  0.00           C
ATOM   5016  HA  CYS A 965      34.660  39.330  58.460  1.00  0.00           H
ATOM   5017  CB  CYS A 965      35.430  40.830  57.180  1.00  0.00           C
ATOM   5018  HB1 CYS A 965      36.180  41.410  57.750  1.00  0.00           H
ATOM   5019  HB2 CYS A 965      35.030  41.590  56.490  1.00  0.00           H
ATOM   5020  SG  CYS A 965      36.280  39.570  56.180  1.00  0.00           S
ATOM   5021  HG1 CYS A 965      35.460  39.790  55.160  1.00  0.00           H
ATOM   5022  C   CYS A 965      33.970  41.160  59.240  1.00  0.00           C
ATOM   5023  O   CYS A 965      34.470  40.990  60.330  1.00  0.00           O
ATOM   5024  N   SER A 966      33.080  42.140  59.060  1.00  0.00           N
ATOM   5025  HN  SER A 966      32.600  42.310  58.210  1.00  0.00           H
ATOM   5026  CA  SER A 966      32.470  42.820  60.180  1.00  0.00           C
ATOM   5027  HA  SER A 966      33.280  43.520  60.380  1.00  0.00           H
ATOM   5028  CB  SER A 966      31.330  43.790  59.760  1.00  0.00           C
ATOM   5029  HB1 SER A 966      30.980  44.400  60.620  1.00  0.00           H
ATOM   5030  HB2 SER A 966      30.470  43.170  59.440  1.00  0.00           H
ATOM   5031  OG  SER A 966      31.790  44.580  58.740  1.00  0.00           O
ATOM   5032  HG1 SER A 966      31.980  44.170  57.900  1.00  0.00           H
ATOM   5033  C   SER A 966      31.990  41.980  61.370  1.00  0.00           C
ATOM   5034  O   SER A 966      32.360  42.360  62.480  1.00  0.00           O
ATOM   5035  N   VAL A 967      31.140  41.020  61.190  1.00  0.00           N
ATOM   5036  HN  VAL A 967      30.910  40.780  60.250  1.00  0.00           H
ATOM   5037  CA  VAL A 967      30.520  40.160  62.220  1.00  0.00           C
ATOM   5038  HA  VAL A 967      30.070  40.910  62.850  1.00  0.00           H
ATOM   5039  CB  VAL A 967      29.400  39.180  61.660  1.00  0.00           C
ATOM   5040  HB  VAL A 967      29.880  38.460  60.960  1.00  0.00           H
ATOM   5041  CG1 VAL A 967      28.720  38.480  62.890  1.00  0.00           C
ATOM   5042 HG11 VAL A 967      28.620  39.100  63.800  1.00  0.00           H
ATOM   5043 HG12 VAL A 967      29.260  37.540  63.130  1.00  0.00           H
ATOM   5044 HG13 VAL A 967      27.690  38.180  62.590  1.00  0.00           H
ATOM   5045  CG2 VAL A 967      28.350  39.950  60.860  1.00  0.00           C
ATOM   5046 HG21 VAL A 967      28.650  40.210  59.820  1.00  0.00           H
ATOM   5047 HG22 VAL A 967      27.890  40.780  61.450  1.00  0.00           H
ATOM   5048 HG23 VAL A 967      27.630  39.290  60.360  1.00  0.00           H
ATOM   5049  C   VAL A 967      31.560  39.340  62.960  1.00  0.00           C
ATOM   5050  O   VAL A 967      31.530  39.050  64.150  1.00  0.00           O
ATOM   5051  N   MET A 968      32.530  38.810  62.150  1.00  0.00           N
ATOM   5052  HN  MET A 968      32.480  38.850  61.160  1.00  0.00           H
ATOM   5053  CA  MET A 968      33.780  38.150  62.640  1.00  0.00           C
ATOM   5054  HA  MET A 968      33.550  37.460  63.450  1.00  0.00           H
ATOM   5055  CB  MET A 968      34.400  37.470  61.420  1.00  0.00           C
ATOM   5056  HB1 MET A 968      35.470  37.210  61.630  1.00  0.00           H
ATOM   5057  HB2 MET A 968      34.510  38.080  60.510  1.00  0.00           H
ATOM   5058  CG  MET A 968      33.740  36.220  60.780  1.00  0.00           C
ATOM   5059  HG1 MET A 968      34.290  36.010  59.840  1.00  0.00           H
ATOM   5060  HG2 MET A 968      32.730  36.530  60.430  1.00  0.00           H
[truncated: 6,873,249 more chars]
