# Supplementary material for: CryoEM and computational modeling structural insights into the pH regulator NBCn1
Source: Nat Commun. 2025 Nov 11;16:9932. doi: 10.1038/s41467-025-64868-z (PMC12606367; doi:10.1038/s41467-025-64868-z)
Supplement: Supplementary file 7 — Supplementary Data 5 [file 41467_2025_64868_MOESM7_ESM.zip › 100ns_z_restr_MD_NBCn1_2NaCO3/hNBCn1_IF/z-restr_hNBCn1_IF_2NaCO3_first_step_35.pdb]

REMARK    GENERATED BY TRJCONV
TITLE     Title t= 4100.00000 step= 2050000
REMARK    THIS IS A SIMULATION BOX
CRYST1   93.289   93.289  102.770  90.00  90.00  90.00 P 1           1
MODEL        1
ATOM      1  N   LEU A 585      23.790  39.060  37.310  1.00  0.00           N
ATOM      2  HT1 LEU A 585      23.430  39.980  37.000  1.00  0.00           H
ATOM      3  HT2 LEU A 585      23.010  38.410  37.070  1.00  0.00           H
ATOM      4  HT3 LEU A 585      24.600  38.870  36.690  1.00  0.00           H
ATOM      5  CA  LEU A 585      24.150  38.860  38.690  1.00  0.00           C
ATOM      6  HA  LEU A 585      25.180  39.160  38.770  1.00  0.00           H
ATOM      7  CB  LEU A 585      23.270  39.810  39.520  1.00  0.00           C
ATOM      8  HB1 LEU A 585      22.190  39.680  39.290  1.00  0.00           H
ATOM      9  HB2 LEU A 585      23.460  40.870  39.280  1.00  0.00           H
ATOM     10  CG  LEU A 585      23.370  39.630  41.110  1.00  0.00           C
ATOM     11  HG  LEU A 585      23.130  38.590  41.420  1.00  0.00           H
ATOM     12  CD1 LEU A 585      24.790  39.750  41.540  1.00  0.00           C
ATOM     13 HD11 LEU A 585      24.840  39.710  42.650  1.00  0.00           H
ATOM     14 HD12 LEU A 585      25.220  40.750  41.340  1.00  0.00           H
ATOM     15 HD13 LEU A 585      25.430  38.900  41.210  1.00  0.00           H
ATOM     16  CD2 LEU A 585      22.430  40.590  41.790  1.00  0.00           C
ATOM     17 HD21 LEU A 585      22.290  40.420  42.880  1.00  0.00           H
ATOM     18 HD22 LEU A 585      21.460  40.390  41.260  1.00  0.00           H
ATOM     19 HD23 LEU A 585      22.640  41.660  41.590  1.00  0.00           H
ATOM     20  C   LEU A 585      24.050  37.380  39.030  1.00  0.00           C
ATOM     21  O   LEU A 585      25.020  36.680  38.830  1.00  0.00           O
ATOM     22  N   ILE A 586      22.920  36.790  39.400  1.00  0.00           N
ATOM     23  HN  ILE A 586      22.100  37.360  39.490  1.00  0.00           H
ATOM     24  CA  ILE A 586      22.790  35.310  39.600  1.00  0.00           C
ATOM     25  HA  ILE A 586      23.570  35.080  40.300  1.00  0.00           H
ATOM     26  CB  ILE A 586      21.450  34.940  40.250  1.00  0.00           C
ATOM     27  HB  ILE A 586      20.650  35.310  39.570  1.00  0.00           H
ATOM     28  CG2 ILE A 586      21.260  33.390  40.350  1.00  0.00           C
ATOM     29 HG21 ILE A 586      20.980  33.140  39.310  1.00  0.00           H
ATOM     30 HG22 ILE A 586      20.430  33.090  41.040  1.00  0.00           H
ATOM     31 HG23 ILE A 586      22.180  32.860  40.670  1.00  0.00           H
ATOM     32  CG1 ILE A 586      21.220  35.620  41.580  1.00  0.00           C
ATOM     33 HG11 ILE A 586      20.280  35.170  41.970  1.00  0.00           H
ATOM     34 HG12 ILE A 586      21.030  36.700  41.450  1.00  0.00           H
ATOM     35  CD  ILE A 586      22.330  35.240  42.520  1.00  0.00           C
ATOM     36  HD1 ILE A 586      22.110  35.490  43.590  1.00  0.00           H
ATOM     37  HD2 ILE A 586      23.310  35.730  42.300  1.00  0.00           H
ATOM     38  HD3 ILE A 586      22.630  34.170  42.580  1.00  0.00           H
ATOM     39  C   ILE A 586      23.020  34.470  38.280  1.00  0.00           C
ATOM     40  O   ILE A 586      23.600  33.340  38.290  1.00  0.00           O
ATOM     41  N   LEU A 587      22.660  35.070  37.140  1.00  0.00           N
ATOM     42  HN  LEU A 587      22.160  35.930  37.160  1.00  0.00           H
ATOM     43  CA  LEU A 587      22.820  34.550  35.780  1.00  0.00           C
ATOM     44  HA  LEU A 587      22.420  33.550  35.870  1.00  0.00           H
ATOM     45  CB  LEU A 587      21.990  35.540  34.830  1.00  0.00           C
ATOM     46  HB1 LEU A 587      22.500  36.530  34.900  1.00  0.00           H
ATOM     47  HB2 LEU A 587      20.990  35.560  35.320  1.00  0.00           H
ATOM     48  CG  LEU A 587      21.890  35.170  33.310  1.00  0.00           C
ATOM     49  HG  LEU A 587      22.890  34.880  32.910  1.00  0.00           H
ATOM     50  CD1 LEU A 587      20.900  34.120  32.950  1.00  0.00           C
ATOM     51 HD11 LEU A 587      20.850  34.010  31.850  1.00  0.00           H
ATOM     52 HD12 LEU A 587      19.870  34.320  33.300  1.00  0.00           H
ATOM     53 HD13 LEU A 587      21.160  33.130  33.390  1.00  0.00           H
ATOM     54  CD2 LEU A 587      21.660  36.490  32.510  1.00  0.00           C
ATOM     55 HD21 LEU A 587      21.580  36.420  31.410  1.00  0.00           H
ATOM     56 HD22 LEU A 587      22.490  37.200  32.710  1.00  0.00           H
ATOM     57 HD23 LEU A 587      20.730  36.940  32.930  1.00  0.00           H
ATOM     58  C   LEU A 587      24.270  34.460  35.340  1.00  0.00           C
ATOM     59  O   LEU A 587      24.650  33.460  34.720  1.00  0.00           O
ATOM     60  N   ASP A 588      25.110  35.390  35.730  1.00  0.00           N
ATOM     61  HN  ASP A 588      24.780  36.050  36.410  1.00  0.00           H
ATOM     62  CA  ASP A 588      26.610  35.310  35.550  1.00  0.00           C
ATOM     63  HA  ASP A 588      26.750  35.190  34.480  1.00  0.00           H
ATOM     64  CB  ASP A 588      27.240  36.660  36.080  1.00  0.00           C
ATOM     65  HB1 ASP A 588      28.330  36.610  35.910  1.00  0.00           H
ATOM     66  HB2 ASP A 588      26.990  36.790  37.160  1.00  0.00           H
ATOM     67  CG  ASP A 588      26.550  37.790  35.370  1.00  0.00           C
ATOM     68  OD1 ASP A 588      26.610  37.910  34.140  1.00  0.00           O
ATOM     69  OD2 ASP A 588      26.190  38.670  36.170  1.00  0.00           O
ATOM     70  C   ASP A 588      27.190  34.060  36.330  1.00  0.00           C
ATOM     71  O   ASP A 588      28.070  33.340  35.850  1.00  0.00           O
ATOM     72  N   ILE A 589      26.680  33.790  37.560  1.00  0.00           N
ATOM     73  HN  ILE A 589      26.030  34.470  37.890  1.00  0.00           H
ATOM     74  CA  ILE A 589      27.050  32.670  38.410  1.00  0.00           C
ATOM     75  HA  ILE A 589      28.120  32.640  38.520  1.00  0.00           H
ATOM     76  CB  ILE A 589      26.560  32.840  39.830  1.00  0.00           C
ATOM     77  HB  ILE A 589      25.550  33.300  39.770  1.00  0.00           H
ATOM     78  CG2 ILE A 589      26.640  31.510  40.620  1.00  0.00           C
ATOM     79 HG21 ILE A 589      26.370  31.560  41.700  1.00  0.00           H
ATOM     80 HG22 ILE A 589      27.690  31.150  40.500  1.00  0.00           H
ATOM     81 HG23 ILE A 589      26.050  30.670  40.190  1.00  0.00           H
ATOM     82  CG1 ILE A 589      27.340  33.990  40.560  1.00  0.00           C
ATOM     83 HG11 ILE A 589      27.570  34.820  39.860  1.00  0.00           H
ATOM     84 HG12 ILE A 589      28.360  33.680  40.890  1.00  0.00           H
ATOM     85  CD  ILE A 589      26.620  34.660  41.820  1.00  0.00           C
ATOM     86  HD1 ILE A 589      25.640  35.020  41.460  1.00  0.00           H
ATOM     87  HD2 ILE A 589      27.360  35.430  42.150  1.00  0.00           H
ATOM     88  HD3 ILE A 589      26.290  33.960  42.610  1.00  0.00           H
ATOM     89  C   ILE A 589      26.660  31.360  37.770  1.00  0.00           C
ATOM     90  O   ILE A 589      27.450  30.400  37.730  1.00  0.00           O
ATOM     91  N   LYS A 590      25.430  31.310  37.140  1.00  0.00           N
ATOM     92  HN  LYS A 590      24.800  32.070  37.310  1.00  0.00           H
ATOM     93  CA  LYS A 590      24.900  30.210  36.330  1.00  0.00           C
ATOM     94  HA  LYS A 590      24.980  29.350  36.990  1.00  0.00           H
ATOM     95  CB  LYS A 590      23.330  30.490  36.140  1.00  0.00           C
ATOM     96  HB1 LYS A 590      22.830  29.780  35.450  1.00  0.00           H
ATOM     97  HB2 LYS A 590      23.200  31.520  35.770  1.00  0.00           H
ATOM     98  CG  LYS A 590      22.560  30.250  37.400  1.00  0.00           C
ATOM     99  HG1 LYS A 590      23.100  30.790  38.210  1.00  0.00           H
ATOM    100  HG2 LYS A 590      22.460  29.170  37.650  1.00  0.00           H
ATOM    101  CD  LYS A 590      21.080  30.790  37.510  1.00  0.00           C
ATOM    102  HD1 LYS A 590      21.120  31.890  37.700  1.00  0.00           H
ATOM    103  HD2 LYS A 590      20.470  30.460  38.370  1.00  0.00           H
ATOM    104  CE  LYS A 590      20.400  30.430  36.150  1.00  0.00           C
ATOM    105  HE1 LYS A 590      20.310  29.330  36.230  1.00  0.00           H
ATOM    106  HE2 LYS A 590      21.000  30.650  35.250  1.00  0.00           H
ATOM    107  NZ  LYS A 590      19.060  31.080  36.050  1.00  0.00           N
ATOM    108  HZ1 LYS A 590      18.410  30.560  36.660  1.00  0.00           H
ATOM    109  HZ2 LYS A 590      18.710  31.140  35.070  1.00  0.00           H
ATOM    110  HZ3 LYS A 590      18.990  32.080  36.310  1.00  0.00           H
ATOM    111  C   LYS A 590      25.540  29.910  35.000  1.00  0.00           C
ATOM    112  O   LYS A 590      25.810  28.780  34.610  1.00  0.00           O
ATOM    113  N   ARG A 591      25.870  31.010  34.200  1.00  0.00           N
ATOM    114  HN  ARG A 591      25.570  31.880  34.540  1.00  0.00           H
ATOM    115  CA  ARG A 591      26.650  30.840  32.930  1.00  0.00           C
ATOM    116  HA  ARG A 591      26.210  30.100  32.280  1.00  0.00           H
ATOM    117  CB  ARG A 591      26.450  32.180  32.110  1.00  0.00           C
ATOM    118  HB1 ARG A 591      27.080  32.020  31.210  1.00  0.00           H
ATOM    119  HB2 ARG A 591      26.740  33.110  32.660  1.00  0.00           H
ATOM    120  CG  ARG A 591      24.950  32.290  31.670  1.00  0.00           C
ATOM    121  HG1 ARG A 591      24.360  32.350  32.610  1.00  0.00           H
ATOM    122  HG2 ARG A 591      24.730  31.290  31.240  1.00  0.00           H
ATOM    123  CD  ARG A 591      24.640  33.460  30.750  1.00  0.00           C
ATOM    124  HD1 ARG A 591      25.470  33.540  30.020  1.00  0.00           H
ATOM    125  HD2 ARG A 591      24.600  34.350  31.410  1.00  0.00           H
ATOM    126  NE  ARG A 591      23.280  33.170  30.160  1.00  0.00           N
ATOM    127  HE  ARG A 591      22.800  32.310  30.310  1.00  0.00           H
ATOM    128  CZ  ARG A 591      22.550  34.110  29.550  1.00  0.00           C
ATOM    129  NH1 ARG A 591      22.950  35.270  29.140  1.00  0.00           N
ATOM    130 HH11 ARG A 591      23.870  35.640  29.270  1.00  0.00           H
ATOM    131 HH12 ARG A 591      22.280  35.840  28.690  1.00  0.00           H
ATOM    132  NH2 ARG A 591      21.280  33.970  29.260  1.00  0.00           N
ATOM    133 HH21 ARG A 591      20.770  34.510  28.590  1.00  0.00           H
ATOM    134 HH22 ARG A 591      20.880  33.100  29.590  1.00  0.00           H
ATOM    135  C   ARG A 591      28.090  30.450  33.240  1.00  0.00           C
ATOM    136  O   ARG A 591      28.760  29.700  32.510  1.00  0.00           O
ATOM    137  N   LYS A 592      28.710  30.910  34.350  1.00  0.00           N
ATOM    138  HN  LYS A 592      28.270  31.540  34.990  1.00  0.00           H
ATOM    139  CA  LYS A 592      30.210  30.770  34.530  1.00  0.00           C
ATOM    140  HA  LYS A 592      30.770  30.510  33.640  1.00  0.00           H
ATOM    141  CB  LYS A 592      30.930  32.000  35.070  1.00  0.00           C
ATOM    142  HB1 LYS A 592      31.990  31.840  35.380  1.00  0.00           H
ATOM    143  HB2 LYS A 592      30.340  32.550  35.840  1.00  0.00           H
ATOM    144  CG  LYS A 592      31.100  33.160  34.060  1.00  0.00           C
ATOM    145  HG1 LYS A 592      31.620  33.990  34.620  1.00  0.00           H
ATOM    146  HG2 LYS A 592      30.150  33.540  33.640  1.00  0.00           H
ATOM    147  CD  LYS A 592      32.040  32.840  32.860  1.00  0.00           C
ATOM    148  HD1 LYS A 592      31.600  31.960  32.340  1.00  0.00           H
ATOM    149  HD2 LYS A 592      33.070  32.630  33.210  1.00  0.00           H
ATOM    150  CE  LYS A 592      32.100  34.130  31.940  1.00  0.00           C
ATOM    151  HE1 LYS A 592      32.620  34.980  32.440  1.00  0.00           H
ATOM    152  HE2 LYS A 592      31.060  34.450  31.700  1.00  0.00           H
ATOM    153  NZ  LYS A 592      32.840  33.890  30.720  1.00  0.00           N
ATOM    154  HZ1 LYS A 592      32.390  33.110  30.200  1.00  0.00           H
ATOM    155  HZ2 LYS A 592      33.790  33.530  30.940  1.00  0.00           H
ATOM    156  HZ3 LYS A 592      32.830  34.750  30.130  1.00  0.00           H
ATOM    157  C   LYS A 592      30.510  29.610  35.410  1.00  0.00           C
ATOM    158  O   LYS A 592      31.640  29.240  35.530  1.00  0.00           O
ATOM    159  N   ALA A 593      29.450  28.870  35.830  1.00  0.00           N
ATOM    160  HN  ALA A 593      28.500  29.090  35.670  1.00  0.00           H
ATOM    161  CA  ALA A 593      29.440  27.630  36.570  1.00  0.00           C
ATOM    162  HA  ALA A 593      29.960  27.860  37.480  1.00  0.00           H
ATOM    163  CB  ALA A 593      28.000  27.230  37.040  1.00  0.00           C
ATOM    164  HB1 ALA A 593      27.570  26.470  36.350  1.00  0.00           H
ATOM    165  HB2 ALA A 593      27.250  28.060  37.010  1.00  0.00           H
ATOM    166  HB3 ALA A 593      27.860  26.880  38.090  1.00  0.00           H
ATOM    167  C   ALA A 593      30.180  26.390  36.080  1.00  0.00           C
ATOM    168  O   ALA A 593      30.690  25.730  36.960  1.00  0.00           O
ATOM    169  N   PRO A 594      30.230  25.930  34.800  1.00  0.00           N
ATOM    170  CD  PRO A 594      29.810  26.650  33.570  1.00  0.00           C
ATOM    171  HD1 PRO A 594      30.350  27.620  33.470  1.00  0.00           H
ATOM    172  HD2 PRO A 594      28.700  26.760  33.620  1.00  0.00           H
ATOM    173  CA  PRO A 594      30.710  24.620  34.510  1.00  0.00           C
ATOM    174  HA  PRO A 594      30.460  23.980  35.340  1.00  0.00           H
ATOM    175  CB  PRO A 594      30.090  24.320  33.120  1.00  0.00           C
ATOM    176  HB1 PRO A 594      29.040  23.980  33.220  1.00  0.00           H
ATOM    177  HB2 PRO A 594      30.650  23.530  32.590  1.00  0.00           H
ATOM    178  CG  PRO A 594      30.240  25.720  32.420  1.00  0.00           C
ATOM    179  HG1 PRO A 594      31.330  25.720  32.170  1.00  0.00           H
ATOM    180  HG2 PRO A 594      29.690  25.860  31.470  1.00  0.00           H
ATOM    181  C   PRO A 594      32.210  24.480  34.490  1.00  0.00           C
ATOM    182  O   PRO A 594      32.770  23.490  34.080  1.00  0.00           O
ATOM    183  N   PHE A 595      32.960  25.530  34.960  1.00  0.00           N
ATOM    184  HN  PHE A 595      32.450  26.350  35.200  1.00  0.00           H
ATOM    185  CA  PHE A 595      34.400  25.440  35.070  1.00  0.00           C
ATOM    186  HA  PHE A 595      34.730  24.650  34.410  1.00  0.00           H
ATOM    187  CB  PHE A 595      35.040  26.750  34.680  1.00  0.00           C
ATOM    188  HB1 PHE A 595      36.120  26.480  34.530  1.00  0.00           H
ATOM    189  HB2 PHE A 595      34.890  27.560  35.430  1.00  0.00           H
ATOM    190  CG  PHE A 595      34.690  27.220  33.270  1.00  0.00           C
ATOM    191  CD1 PHE A 595      33.800  28.290  33.110  1.00  0.00           C
ATOM    192  HD1 PHE A 595      33.380  28.840  33.950  1.00  0.00           H
ATOM    193  CE1 PHE A 595      33.420  28.690  31.840  1.00  0.00           C
ATOM    194  HE1 PHE A 595      32.740  29.510  31.640  1.00  0.00           H
ATOM    195  CZ  PHE A 595      33.920  27.980  30.740  1.00  0.00           C
ATOM    196  HZ  PHE A 595      33.680  28.350  29.750  1.00  0.00           H
ATOM    197  CD2 PHE A 595      35.220  26.520  32.200  1.00  0.00           C
ATOM    198  HD2 PHE A 595      35.840  25.650  32.260  1.00  0.00           H
ATOM    199  CE2 PHE A 595      34.790  26.890  30.900  1.00  0.00           C
ATOM    200  HE2 PHE A 595      35.260  26.430  30.050  1.00  0.00           H
ATOM    201  C   PHE A 595      34.830  24.970  36.470  1.00  0.00           C
ATOM    202  O   PHE A 595      35.980  24.680  36.730  1.00  0.00           O
ATOM    203  N   PHE A 596      33.880  24.810  37.440  1.00  0.00           N
ATOM    204  HN  PHE A 596      32.960  24.800  37.070  1.00  0.00           H
ATOM    205  CA  PHE A 596      34.020  24.480  38.830  1.00  0.00           C
ATOM    206  HA  PHE A 596      34.550  25.310  39.250  1.00  0.00           H
ATOM    207  CB  PHE A 596      32.630  24.490  39.530  1.00  0.00           C
ATOM    208  HB1 PHE A 596      32.010  23.660  39.140  1.00  0.00           H
ATOM    209  HB2 PHE A 596      32.220  25.500  39.320  1.00  0.00           H
ATOM    210  CG  PHE A 596      32.830  24.260  41.040  1.00  0.00           C
ATOM    211  CD1 PHE A 596      33.080  25.440  41.860  1.00  0.00           C
ATOM    212  HD1 PHE A 596      33.260  26.390  41.380  1.00  0.00           H
ATOM    213  CE1 PHE A 596      33.120  25.230  43.240  1.00  0.00           C
ATOM    214  HE1 PHE A 596      33.330  26.150  43.760  1.00  0.00           H
ATOM    215  CZ  PHE A 596      32.850  23.950  43.840  1.00  0.00           C
ATOM    216  HZ  PHE A 596      33.050  23.950  44.900  1.00  0.00           H
ATOM    217  CD2 PHE A 596      32.490  23.020  41.670  1.00  0.00           C
ATOM    218  HD2 PHE A 596      32.220  22.140  41.100  1.00  0.00           H
ATOM    219  CE2 PHE A 596      32.490  22.910  43.060  1.00  0.00           C
ATOM    220  HE2 PHE A 596      32.160  22.040  43.590  1.00  0.00           H
ATOM    221  C   PHE A 596      34.880  23.240  39.170  1.00  0.00           C
ATOM    222  O   PHE A 596      35.790  23.330  39.990  1.00  0.00           O
ATOM    223  N   LEU A 597      34.530  22.070  38.560  1.00  0.00           N
ATOM    224  HN  LEU A 597      33.770  21.890  37.950  1.00  0.00           H
ATOM    225  CA  LEU A 597      35.450  20.940  38.750  1.00  0.00           C
ATOM    226  HA  LEU A 597      35.870  20.970  39.740  1.00  0.00           H
ATOM    227  CB  LEU A 597      34.690  19.540  38.520  1.00  0.00           C
ATOM    228  HB1 LEU A 597      35.310  18.620  38.450  1.00  0.00           H
ATOM    229  HB2 LEU A 597      34.080  19.690  37.600  1.00  0.00           H
ATOM    230  CG  LEU A 597      33.680  19.280  39.710  1.00  0.00           C
ATOM    231  HG  LEU A 597      33.220  20.180  40.170  1.00  0.00           H
ATOM    232  CD1 LEU A 597      32.510  18.460  39.240  1.00  0.00           C
ATOM    233 HD11 LEU A 597      31.850  19.140  38.660  1.00  0.00           H
ATOM    234 HD12 LEU A 597      31.870  17.990  40.010  1.00  0.00           H
ATOM    235 HD13 LEU A 597      32.930  17.580  38.710  1.00  0.00           H
ATOM    236  CD2 LEU A 597      34.400  18.630  40.950  1.00  0.00           C
ATOM    237 HD21 LEU A 597      34.660  17.570  40.820  1.00  0.00           H
ATOM    238 HD22 LEU A 597      33.690  18.610  41.820  1.00  0.00           H
ATOM    239 HD23 LEU A 597      35.260  19.310  41.150  1.00  0.00           H
ATOM    240  C   LEU A 597      36.610  20.920  37.770  1.00  0.00           C
ATOM    241  O   LEU A 597      37.720  20.520  38.090  1.00  0.00           O
ATOM    242  N   SER A 598      36.340  21.470  36.550  1.00  0.00           N
ATOM    243  HN  SER A 598      35.470  21.920  36.410  1.00  0.00           H
ATOM    244  CA  SER A 598      37.280  21.470  35.420  1.00  0.00           C
ATOM    245  HA  SER A 598      37.440  20.420  35.190  1.00  0.00           H
ATOM    246  CB  SER A 598      36.600  22.120  34.110  1.00  0.00           C
ATOM    247  HB1 SER A 598      36.130  23.110  34.330  1.00  0.00           H
ATOM    248  HB2 SER A 598      35.780  21.410  33.870  1.00  0.00           H
ATOM    249  OG  SER A 598      37.510  22.320  32.990  1.00  0.00           O
ATOM    250  HG1 SER A 598      37.740  21.440  32.680  1.00  0.00           H
ATOM    251  C   SER A 598      38.570  22.180  35.810  1.00  0.00           C
ATOM    252  O   SER A 598      39.670  21.700  35.560  1.00  0.00           O
ATOM    253  N   ASP A 599      38.450  23.320  36.530  1.00  0.00           N
ATOM    254  HN  ASP A 599      37.530  23.650  36.750  1.00  0.00           H
ATOM    255  CA  ASP A 599      39.620  23.990  37.070  1.00  0.00           C
ATOM    256  HA  ASP A 599      40.240  24.370  36.270  1.00  0.00           H
ATOM    257  CB  ASP A 599      39.170  25.250  37.870  1.00  0.00           C
ATOM    258  HB1 ASP A 599      40.060  25.660  38.390  1.00  0.00           H
ATOM    259  HB2 ASP A 599      38.360  25.090  38.610  1.00  0.00           H
ATOM    260  CG  ASP A 599      38.820  26.470  36.970  1.00  0.00           C
ATOM    261  OD1 ASP A 599      38.820  26.430  35.710  1.00  0.00           O
ATOM    262  OD2 ASP A 599      38.560  27.550  37.660  1.00  0.00           O
ATOM    263  C   ASP A 599      40.540  23.220  37.940  1.00  0.00           C
ATOM    264  O   ASP A 599      41.760  23.320  37.740  1.00  0.00           O
ATOM    265  N   PHE A 600      40.120  22.280  38.850  1.00  0.00           N
ATOM    266  HN  PHE A 600      39.130  22.160  38.860  1.00  0.00           H
ATOM    267  CA  PHE A 600      40.930  21.300  39.530  1.00  0.00           C
ATOM    268  HA  PHE A 600      41.700  21.900  40.000  1.00  0.00           H
ATOM    269  CB  PHE A 600      40.140  20.430  40.590  1.00  0.00           C
ATOM    270  HB1 PHE A 600      40.780  19.610  40.970  1.00  0.00           H
ATOM    271  HB2 PHE A 600      39.220  19.970  40.170  1.00  0.00           H
ATOM    272  CG  PHE A 600      39.670  21.300  41.680  1.00  0.00           C
ATOM    273  CD1 PHE A 600      38.440  21.900  41.630  1.00  0.00           C
ATOM    274  HD1 PHE A 600      37.710  21.880  40.840  1.00  0.00           H
ATOM    275  CE1 PHE A 600      38.080  22.730  42.760  1.00  0.00           C
ATOM    276  HE1 PHE A 600      37.120  23.220  42.690  1.00  0.00           H
ATOM    277  CZ  PHE A 600      39.010  23.070  43.780  1.00  0.00           C
ATOM    278  HZ  PHE A 600      38.720  23.640  44.650  1.00  0.00           H
ATOM    279  CD2 PHE A 600      40.520  21.480  42.780  1.00  0.00           C
ATOM    280  HD2 PHE A 600      41.460  20.950  42.870  1.00  0.00           H
ATOM    281  CE2 PHE A 600      40.220  22.370  43.830  1.00  0.00           C
ATOM    282  HE2 PHE A 600      40.910  22.390  44.660  1.00  0.00           H
ATOM    283  C   PHE A 600      41.610  20.320  38.680  1.00  0.00           C
ATOM    284  O   PHE A 600      42.800  20.050  38.910  1.00  0.00           O
ATOM    285  N   LYS A 601      40.910  19.720  37.660  1.00  0.00           N
ATOM    286  HN  LYS A 601      40.000  19.990  37.360  1.00  0.00           H
ATOM    287  CA  LYS A 601      41.630  18.890  36.700  1.00  0.00           C
ATOM    288  HA  LYS A 601      42.140  18.090  37.220  1.00  0.00           H
ATOM    289  CB  LYS A 601      40.570  18.290  35.760  1.00  0.00           C
ATOM    290  HB1 LYS A 601      41.060  17.520  35.130  1.00  0.00           H
ATOM    291  HB2 LYS A 601      40.090  19.070  35.110  1.00  0.00           H
ATOM    292  CG  LYS A 601      39.360  17.550  36.490  1.00  0.00           C
ATOM    293  HG1 LYS A 601      38.800  18.390  36.950  1.00  0.00           H
ATOM    294  HG2 LYS A 601      39.690  16.760  37.200  1.00  0.00           H
ATOM    295  CD  LYS A 601      38.340  16.870  35.520  1.00  0.00           C
ATOM    296  HD1 LYS A 601      38.920  16.250  34.820  1.00  0.00           H
ATOM    297  HD2 LYS A 601      38.030  17.700  34.830  1.00  0.00           H
ATOM    298  CE  LYS A 601      37.280  16.060  36.250  1.00  0.00           C
ATOM    299  HE1 LYS A 601      36.780  16.600  37.080  1.00  0.00           H
ATOM    300  HE2 LYS A 601      37.660  15.130  36.710  1.00  0.00           H
ATOM    301  NZ  LYS A 601      36.360  15.570  35.260  1.00  0.00           N
ATOM    302  HZ1 LYS A 601      36.780  14.660  34.980  1.00  0.00           H
ATOM    303  HZ2 LYS A 601      36.330  16.220  34.450  1.00  0.00           H
ATOM    304  HZ3 LYS A 601      35.390  15.370  35.610  1.00  0.00           H
ATOM    305  C   LYS A 601      42.640  19.680  35.910  1.00  0.00           C
ATOM    306  O   LYS A 601      43.750  19.210  35.780  1.00  0.00           O
ATOM    307  N   ASP A 602      42.300  20.920  35.430  1.00  0.00           N
ATOM    308  HN  ASP A 602      41.430  21.370  35.580  1.00  0.00           H
ATOM    309  CA  ASP A 602      43.260  21.720  34.660  1.00  0.00           C
ATOM    310  HA  ASP A 602      43.610  21.190  33.790  1.00  0.00           H
ATOM    311  CB  ASP A 602      42.530  23.080  34.270  1.00  0.00           C
ATOM    312  HB1 ASP A 602      43.310  23.850  34.030  1.00  0.00           H
ATOM    313  HB2 ASP A 602      41.810  23.330  35.070  1.00  0.00           H
ATOM    314  CG  ASP A 602      41.720  22.840  33.030  1.00  0.00           C
ATOM    315  OD1 ASP A 602      41.940  21.820  32.350  1.00  0.00           O
ATOM    316  OD2 ASP A 602      40.990  23.800  32.660  1.00  0.00           O
ATOM    317  C   ASP A 602      44.560  22.150  35.420  1.00  0.00           C
ATOM    318  O   ASP A 602      45.680  22.290  34.830  1.00  0.00           O
ATOM    319  N   ALA A 603      44.360  22.440  36.710  1.00  0.00           N
ATOM    320  HN  ALA A 603      43.450  22.260  37.090  1.00  0.00           H
ATOM    321  CA  ALA A 603      45.450  22.810  37.650  1.00  0.00           C
ATOM    322  HA  ALA A 603      46.110  23.530  37.170  1.00  0.00           H
ATOM    323  CB  ALA A 603      44.820  23.610  38.880  1.00  0.00           C
ATOM    324  HB1 ALA A 603      44.220  22.900  39.490  1.00  0.00           H
ATOM    325  HB2 ALA A 603      44.090  24.400  38.660  1.00  0.00           H
ATOM    326  HB3 ALA A 603      45.610  24.140  39.460  1.00  0.00           H
ATOM    327  C   ALA A 603      46.290  21.760  38.110  1.00  0.00           C
ATOM    328  O   ALA A 603      47.280  22.020  38.780  1.00  0.00           O
ATOM    329  N   LEU A 604      46.010  20.440  37.930  1.00  0.00           N
ATOM    330  HN  LEU A 604      45.120  20.210  37.540  1.00  0.00           H
ATOM    331  CA  LEU A 604      46.950  19.360  38.220  1.00  0.00           C
ATOM    332  HA  LEU A 604      47.370  19.640  39.170  1.00  0.00           H
ATOM    333  CB  LEU A 604      46.300  17.990  38.230  1.00  0.00           C
ATOM    334  HB1 LEU A 604      46.050  17.570  37.230  1.00  0.00           H
ATOM    335  HB2 LEU A 604      45.340  17.950  38.800  1.00  0.00           H
ATOM    336  CG  LEU A 604      47.350  16.960  38.790  1.00  0.00           C
ATOM    337  HG  LEU A 604      48.320  17.120  38.270  1.00  0.00           H
ATOM    338  CD1 LEU A 604      47.650  17.050  40.310  1.00  0.00           C
ATOM    339 HD11 LEU A 604      46.730  16.760  40.870  1.00  0.00           H
ATOM    340 HD12 LEU A 604      47.910  18.100  40.500  1.00  0.00           H
ATOM    341 HD13 LEU A 604      48.480  16.350  40.560  1.00  0.00           H
ATOM    342  CD2 LEU A 604      46.920  15.520  38.460  1.00  0.00           C
ATOM    343 HD21 LEU A 604      47.590  14.810  38.990  1.00  0.00           H
ATOM    344 HD22 LEU A 604      46.840  15.400  37.360  1.00  0.00           H
ATOM    345 HD23 LEU A 604      45.920  15.330  38.900  1.00  0.00           H
ATOM    346  C   LEU A 604      48.080  19.380  37.150  1.00  0.00           C
ATOM    347  O   LEU A 604      48.140  18.460  36.330  1.00  0.00           O
ATOM    348  N   SER A 605      48.910  20.460  37.090  1.00  0.00           N
ATOM    349  HN  SER A 605      48.730  21.140  37.800  1.00  0.00           H
ATOM    350  CA  SER A 605      49.740  20.800  35.920  1.00  0.00           C
ATOM    351  HA  SER A 605      50.110  19.880  35.500  1.00  0.00           H
ATOM    352  CB  SER A 605      48.980  21.670  34.880  1.00  0.00           C
ATOM    353  HB1 SER A 605      48.500  22.430  35.520  1.00  0.00           H
ATOM    354  HB2 SER A 605      48.180  20.990  34.510  1.00  0.00           H
ATOM    355  OG  SER A 605      49.740  22.320  33.850  1.00  0.00           O
ATOM    356  HG1 SER A 605      50.220  21.700  33.280  1.00  0.00           H
ATOM    357  C   SER A 605      51.000  21.560  36.330  1.00  0.00           C
ATOM    358  O   SER A 605      50.890  22.430  37.290  1.00  0.00           O
ATOM    359  N   LEU A 606      52.170  21.340  35.790  1.00  0.00           N
ATOM    360  HN  LEU A 606      52.280  20.740  34.990  1.00  0.00           H
ATOM    361  CA  LEU A 606      53.470  21.800  36.360  1.00  0.00           C
ATOM    362  HA  LEU A 606      53.560  21.320  37.320  1.00  0.00           H
ATOM    363  CB  LEU A 606      54.820  21.440  35.580  1.00  0.00           C
ATOM    364  HB1 LEU A 606      54.660  21.630  34.500  1.00  0.00           H
ATOM    365  HB2 LEU A 606      54.840  20.340  35.730  1.00  0.00           H
ATOM    366  CG  LEU A 606      56.170  22.020  36.050  1.00  0.00           C
ATOM    367  HG  LEU A 606      56.110  23.130  36.030  1.00  0.00           H
ATOM    368  CD1 LEU A 606      56.540  21.680  37.540  1.00  0.00           C
ATOM    369 HD11 LEU A 606      57.300  22.360  37.990  1.00  0.00           H
ATOM    370 HD12 LEU A 606      56.990  20.660  37.620  1.00  0.00           H
ATOM    371 HD13 LEU A 606      55.640  21.730  38.200  1.00  0.00           H
ATOM    372  CD2 LEU A 606      57.370  21.630  35.150  1.00  0.00           C
ATOM    373 HD21 LEU A 606      57.120  21.980  34.120  1.00  0.00           H
ATOM    374 HD22 LEU A 606      57.450  20.530  34.980  1.00  0.00           H
ATOM    375 HD23 LEU A 606      58.300  22.110  35.500  1.00  0.00           H
ATOM    376  C   LEU A 606      53.530  23.280  36.660  1.00  0.00           C
ATOM    377  O   LEU A 606      53.990  23.700  37.780  1.00  0.00           O
ATOM    378  N   GLN A 607      53.110  24.160  35.730  1.00  0.00           N
ATOM    379  HN  GLN A 607      52.900  23.740  34.860  1.00  0.00           H
ATOM    380  CA  GLN A 607      53.100  25.600  35.900  1.00  0.00           C
ATOM    381  HA  GLN A 607      54.100  25.890  36.200  1.00  0.00           H
ATOM    382  CB  GLN A 607      52.700  26.240  34.550  1.00  0.00           C
ATOM    383  HB1 GLN A 607      51.640  25.970  34.390  1.00  0.00           H
ATOM    384  HB2 GLN A 607      53.310  25.650  33.830  1.00  0.00           H
ATOM    385  CG  GLN A 607      52.870  27.730  34.530  1.00  0.00           C
ATOM    386  HG1 GLN A 607      53.860  28.000  34.960  1.00  0.00           H
ATOM    387  HG2 GLN A 607      52.250  28.390  35.170  1.00  0.00           H
ATOM    388  CD  GLN A 607      52.830  28.200  33.110  1.00  0.00           C
ATOM    389  OE1 GLN A 607      52.850  27.410  32.170  1.00  0.00           O
ATOM    390  NE2 GLN A 607      52.970  29.520  32.950  1.00  0.00           N
ATOM    391 HE21 GLN A 607      53.080  29.890  32.030  1.00  0.00           H
ATOM    392 HE22 GLN A 607      53.250  30.000  33.780  1.00  0.00           H
ATOM    393  C   GLN A 607      52.180  26.000  37.140  1.00  0.00           C
ATOM    394  O   GLN A 607      52.500  26.830  38.050  1.00  0.00           O
ATOM    395  N   CYS A 608      51.010  25.350  37.380  1.00  0.00           N
ATOM    396  HN  CYS A 608      50.770  24.580  36.800  1.00  0.00           H
ATOM    397  CA  CYS A 608      50.050  25.670  38.400  1.00  0.00           C
ATOM    398  HA  CYS A 608      50.010  26.750  38.550  1.00  0.00           H
ATOM    399  CB  CYS A 608      48.700  25.050  37.970  1.00  0.00           C
ATOM    400  HB1 CYS A 608      48.040  25.010  38.860  1.00  0.00           H
ATOM    401  HB2 CYS A 608      48.940  24.010  37.680  1.00  0.00           H
ATOM    402  SG  CYS A 608      47.860  25.820  36.520  1.00  0.00           S
ATOM    403  HG1 CYS A 608      47.590  27.000  37.060  1.00  0.00           H
ATOM    404  C   CYS A 608      50.440  25.180  39.780  1.00  0.00           C
ATOM    405  O   CYS A 608      50.460  25.880  40.790  1.00  0.00           O
ATOM    406  N   LEU A 609      50.970  23.950  39.830  1.00  0.00           N
ATOM    407  HN  LEU A 609      51.050  23.420  39.000  1.00  0.00           H
ATOM    408  CA  LEU A 609      51.460  23.460  41.090  1.00  0.00           C
ATOM    409  HA  LEU A 609      50.740  23.480  41.890  1.00  0.00           H
ATOM    410  CB  LEU A 609      51.720  21.990  40.800  1.00  0.00           C
ATOM    411  HB1 LEU A 609      52.030  21.560  41.780  1.00  0.00           H
ATOM    412  HB2 LEU A 609      52.490  21.950  39.990  1.00  0.00           H
ATOM    413  CG  LEU A 609      50.450  21.230  40.410  1.00  0.00           C
ATOM    414  HG  LEU A 609      50.070  21.750  39.510  1.00  0.00           H
ATOM    415  CD1 LEU A 609      50.890  19.830  39.970  1.00  0.00           C
ATOM    416 HD11 LEU A 609      50.150  19.420  39.250  1.00  0.00           H
ATOM    417 HD12 LEU A 609      50.880  19.050  40.750  1.00  0.00           H
ATOM    418 HD13 LEU A 609      51.740  19.970  39.270  1.00  0.00           H
ATOM    419  CD2 LEU A 609      49.390  21.220  41.520  1.00  0.00           C
ATOM    420 HD21 LEU A 609      48.620  20.450  41.280  1.00  0.00           H
ATOM    421 HD22 LEU A 609      48.970  22.220  41.750  1.00  0.00           H
ATOM    422 HD23 LEU A 609      49.810  20.980  42.520  1.00  0.00           H
ATOM    423  C   LEU A 609      52.710  24.150  41.640  1.00  0.00           C
ATOM    424  O   LEU A 609      52.710  24.450  42.880  1.00  0.00           O
ATOM    425  N   ALA A 610      53.610  24.530  40.730  1.00  0.00           N
ATOM    426  HN  ALA A 610      53.480  24.230  39.780  1.00  0.00           H
ATOM    427  CA  ALA A 610      54.810  25.180  41.240  1.00  0.00           C
ATOM    428  HA  ALA A 610      55.080  24.630  42.120  1.00  0.00           H
ATOM    429  CB  ALA A 610      55.870  24.930  40.160  1.00  0.00           C
ATOM    430  HB1 ALA A 610      56.880  25.220  40.500  1.00  0.00           H
ATOM    431  HB2 ALA A 610      55.650  25.610  39.320  1.00  0.00           H
ATOM    432  HB3 ALA A 610      55.850  23.860  39.820  1.00  0.00           H
ATOM    433  C   ALA A 610      54.500  26.680  41.560  1.00  0.00           C
ATOM    434  O   ALA A 610      55.030  27.250  42.490  1.00  0.00           O
ATOM    435  N   SER A 611      53.540  27.250  40.820  1.00  0.00           N
ATOM    436  HN  SER A 611      53.160  26.740  40.060  1.00  0.00           H
ATOM    437  CA  SER A 611      52.890  28.540  41.090  1.00  0.00           C
ATOM    438  HA  SER A 611      53.730  29.220  41.170  1.00  0.00           H
ATOM    439  CB  SER A 611      51.940  29.200  40.030  1.00  0.00           C
ATOM    440  HB1 SER A 611      51.400  30.130  40.320  1.00  0.00           H
ATOM    441  HB2 SER A 611      51.120  28.490  39.810  1.00  0.00           H
ATOM    442  OG  SER A 611      52.520  29.440  38.760  1.00  0.00           O
ATOM    443  HG1 SER A 611      52.520  28.550  38.390  1.00  0.00           H
ATOM    444  C   SER A 611      52.200  28.770  42.460  1.00  0.00           C
ATOM    445  O   SER A 611      52.650  29.740  43.110  1.00  0.00           O
ATOM    446  N   ILE A 612      51.310  27.840  42.890  1.00  0.00           N
ATOM    447  HN  ILE A 612      51.250  26.990  42.370  1.00  0.00           H
ATOM    448  CA  ILE A 612      50.570  27.950  44.140  1.00  0.00           C
ATOM    449  HA  ILE A 612      49.830  28.700  43.950  1.00  0.00           H
ATOM    450  CB  ILE A 612      49.980  26.660  44.600  1.00  0.00           C
ATOM    451  HB  ILE A 612      50.710  25.840  44.690  1.00  0.00           H
ATOM    452  CG2 ILE A 612      49.280  26.890  45.910  1.00  0.00           C
ATOM    453 HG21 ILE A 612      49.870  27.200  46.790  1.00  0.00           H
ATOM    454 HG22 ILE A 612      48.780  25.970  46.270  1.00  0.00           H
ATOM    455 HG23 ILE A 612      48.710  27.840  45.780  1.00  0.00           H
ATOM    456  CG1 ILE A 612      48.970  26.160  43.650  1.00  0.00           C
ATOM    457 HG11 ILE A 612      49.140  26.380  42.580  1.00  0.00           H
ATOM    458 HG12 ILE A 612      48.000  26.620  43.910  1.00  0.00           H
ATOM    459  CD  ILE A 612      48.750  24.570  43.610  1.00  0.00           C
ATOM    460  HD1 ILE A 612      49.750  24.080  43.460  1.00  0.00           H
ATOM    461  HD2 ILE A 612      47.990  24.270  42.860  1.00  0.00           H
ATOM    462  HD3 ILE A 612      48.240  24.120  44.500  1.00  0.00           H
ATOM    463  C   ILE A 612      51.690  28.120  45.270  1.00  0.00           C
ATOM    464  O   ILE A 612      51.660  29.130  45.960  1.00  0.00           O
ATOM    465  N   LEU A 613      52.720  27.250  45.450  1.00  0.00           N
ATOM    466  HN  LEU A 613      52.660  26.370  44.980  1.00  0.00           H
ATOM    467  CA  LEU A 613      53.770  27.380  46.430  1.00  0.00           C
ATOM    468  HA  LEU A 613      53.230  27.350  47.360  1.00  0.00           H
ATOM    469  CB  LEU A 613      54.630  26.130  46.560  1.00  0.00           C
ATOM    470  HB1 LEU A 613      55.430  26.240  47.310  1.00  0.00           H
ATOM    471  HB2 LEU A 613      55.180  26.080  45.590  1.00  0.00           H
ATOM    472  CG  LEU A 613      53.940  24.690  46.800  1.00  0.00           C
ATOM    473  HG  LEU A 613      53.380  24.350  45.900  1.00  0.00           H
ATOM    474  CD1 LEU A 613      55.100  23.610  46.910  1.00  0.00           C
ATOM    475 HD11 LEU A 613      55.890  23.770  47.670  1.00  0.00           H
ATOM    476 HD12 LEU A 613      55.660  23.580  45.950  1.00  0.00           H
ATOM    477 HD13 LEU A 613      54.770  22.550  47.040  1.00  0.00           H
ATOM    478  CD2 LEU A 613      52.920  24.640  47.950  1.00  0.00           C
ATOM    479 HD21 LEU A 613      52.030  25.280  47.770  1.00  0.00           H
ATOM    480 HD22 LEU A 613      53.500  24.910  48.850  1.00  0.00           H
ATOM    481 HD23 LEU A 613      52.560  23.590  48.070  1.00  0.00           H
ATOM    482  C   LEU A 613      54.600  28.680  46.320  1.00  0.00           C
ATOM    483  O   LEU A 613      54.780  29.390  47.330  1.00  0.00           O
ATOM    484  N   PHE A 614      55.150  29.010  45.040  1.00  0.00           N
ATOM    485  HN  PHE A 614      54.970  28.440  44.240  1.00  0.00           H
ATOM    486  CA  PHE A 614      55.970  30.180  44.750  1.00  0.00           C
ATOM    487  HA  PHE A 614      56.820  30.140  45.410  1.00  0.00           H
ATOM    488  CB  PHE A 614      56.410  30.230  43.230  1.00  0.00           C
ATOM    489  HB1 PHE A 614      55.570  30.240  42.520  1.00  0.00           H
ATOM    490  HB2 PHE A 614      57.020  29.320  43.050  1.00  0.00           H
ATOM    491  CG  PHE A 614      57.340  31.390  43.030  1.00  0.00           C
ATOM    492  CD1 PHE A 614      58.570  31.420  43.770  1.00  0.00           C
ATOM    493  HD1 PHE A 614      58.850  30.710  44.540  1.00  0.00           H
ATOM    494  CE1 PHE A 614      59.420  32.530  43.700  1.00  0.00           C
ATOM    495  HE1 PHE A 614      60.390  32.410  44.180  1.00  0.00           H
ATOM    496  CZ  PHE A 614      59.150  33.600  42.820  1.00  0.00           C
ATOM    497  HZ  PHE A 614      59.960  34.210  42.460  1.00  0.00           H
ATOM    498  CD2 PHE A 614      57.080  32.420  42.180  1.00  0.00           C
ATOM    499  HD2 PHE A 614      56.210  32.360  41.560  1.00  0.00           H
ATOM    500  CE2 PHE A 614      57.880  33.570  42.110  1.00  0.00           C
ATOM    501  HE2 PHE A 614      57.720  34.250  41.290  1.00  0.00           H
ATOM    502  C   PHE A 614      55.230  31.540  45.200  1.00  0.00           C
ATOM    503  O   PHE A 614      55.680  32.370  46.060  1.00  0.00           O
ATOM    504  N   LEU A 615      53.960  31.580  44.740  1.00  0.00           N
ATOM    505  HN  LEU A 615      53.640  30.710  44.360  1.00  0.00           H
ATOM    506  CA  LEU A 615      53.180  32.770  44.970  1.00  0.00           C
ATOM    507  HA  LEU A 615      53.840  33.590  44.760  1.00  0.00           H
ATOM    508  CB  LEU A 615      51.860  32.820  44.150  1.00  0.00           C
ATOM    509  HB1 LEU A 615      51.200  33.620  44.540  1.00  0.00           H
ATOM    510  HB2 LEU A 615      51.370  31.830  44.300  1.00  0.00           H
ATOM    511  CG  LEU A 615      52.180  32.990  42.600  1.00  0.00           C
ATOM    512  HG  LEU A 615      52.960  32.240  42.340  1.00  0.00           H
ATOM    513  CD1 LEU A 615      50.930  32.630  41.820  1.00  0.00           C
ATOM    514 HD11 LEU A 615      50.520  31.750  42.370  1.00  0.00           H
ATOM    515 HD12 LEU A 615      51.080  32.490  40.730  1.00  0.00           H
ATOM    516 HD13 LEU A 615      50.150  33.400  42.000  1.00  0.00           H
ATOM    517  CD2 LEU A 615      52.660  34.420  42.310  1.00  0.00           C
ATOM    518 HD21 LEU A 615      53.530  34.750  42.920  1.00  0.00           H
ATOM    519 HD22 LEU A 615      51.860  35.110  42.630  1.00  0.00           H
ATOM    520 HD23 LEU A 615      52.780  34.570  41.210  1.00  0.00           H
ATOM    521  C   LEU A 615      52.670  32.870  46.440  1.00  0.00           C
ATOM    522  O   LEU A 615      52.780  33.950  46.960  1.00  0.00           O
ATOM    523  N   TYR A 616      52.340  31.790  47.140  1.00  0.00           N
ATOM    524  HN  TYR A 616      52.300  30.930  46.650  1.00  0.00           H
ATOM    525  CA  TYR A 616      51.990  31.840  48.530  1.00  0.00           C
ATOM    526  HA  TYR A 616      51.120  32.480  48.600  1.00  0.00           H
ATOM    527  CB  TYR A 616      51.710  30.320  48.980  1.00  0.00           C
ATOM    528  HB1 TYR A 616      52.300  29.550  48.460  1.00  0.00           H
ATOM    529  HB2 TYR A 616      50.650  30.030  48.780  1.00  0.00           H
ATOM    530  CG  TYR A 616      52.000  30.130  50.480  1.00  0.00           C
ATOM    531  CD1 TYR A 616      53.040  29.240  50.870  1.00  0.00           C
ATOM    532  HD1 TYR A 616      53.540  28.720  50.060  1.00  0.00           H
ATOM    533  CE1 TYR A 616      53.300  28.990  52.220  1.00  0.00           C
ATOM    534  HE1 TYR A 616      54.010  28.220  52.490  1.00  0.00           H
ATOM    535  CZ  TYR A 616      52.500  29.580  53.180  1.00  0.00           C
ATOM    536  OH  TYR A 616      52.570  29.250  54.560  1.00  0.00           O
ATOM    537  HH  TYR A 616      51.970  29.830  55.050  1.00  0.00           H
ATOM    538  CD2 TYR A 616      51.370  30.900  51.440  1.00  0.00           C
ATOM    539  HD2 TYR A 616      50.680  31.680  51.170  1.00  0.00           H
ATOM    540  CE2 TYR A 616      51.520  30.570  52.810  1.00  0.00           C
ATOM    541  HE2 TYR A 616      51.010  31.190  53.530  1.00  0.00           H
ATOM    542  C   TYR A 616      53.090  32.510  49.330  1.00  0.00           C
ATOM    543  O   TYR A 616      52.900  33.390  50.150  1.00  0.00           O
ATOM    544  N   CYS A 617      54.370  32.090  49.010  1.00  0.00           N
ATOM    545  HN  CYS A 617      54.480  31.300  48.410  1.00  0.00           H
ATOM    546  CA  CYS A 617      55.590  32.680  49.630  1.00  0.00           C
ATOM    547  HA  CYS A 617      55.470  32.670  50.700  1.00  0.00           H
ATOM    548  CB  CYS A 617      56.930  31.870  49.410  1.00  0.00           C
ATOM    549  HB1 CYS A 617      57.740  32.510  49.800  1.00  0.00           H
ATOM    550  HB2 CYS A 617      57.010  31.750  48.310  1.00  0.00           H
ATOM    551  SG  CYS A 617      57.230  30.190  50.160  1.00  0.00           S
ATOM    552  HG1 CYS A 617      56.010  29.720  49.980  1.00  0.00           H
ATOM    553  C   CYS A 617      55.840  34.110  49.200  1.00  0.00           C
ATOM    554  O   CYS A 617      56.200  34.950  50.040  1.00  0.00           O
ATOM    555  N   ALA A 618      55.610  34.460  47.950  1.00  0.00           N
ATOM    556  HN  ALA A 618      55.360  33.780  47.260  1.00  0.00           H
ATOM    557  CA  ALA A 618      55.690  35.760  47.350  1.00  0.00           C
ATOM    558  HA  ALA A 618      56.590  36.180  47.750  1.00  0.00           H
ATOM    559  CB  ALA A 618      55.600  35.750  45.860  1.00  0.00           C
ATOM    560  HB1 ALA A 618      55.860  36.670  45.280  1.00  0.00           H
ATOM    561  HB2 ALA A 618      54.700  35.260  45.440  1.00  0.00           H
ATOM    562  HB3 ALA A 618      56.380  35.030  45.510  1.00  0.00           H
ATOM    563  C   ALA A 618      54.660  36.750  48.020  1.00  0.00           C
ATOM    564  O   ALA A 618      55.050  37.870  48.280  1.00  0.00           O
ATOM    565  N   CYS A 619      53.410  36.240  48.300  1.00  0.00           N
ATOM    566  HN  CYS A 619      53.210  35.270  48.200  1.00  0.00           H
ATOM    567  CA  CYS A 619      52.240  37.090  48.680  1.00  0.00           C
ATOM    568  HA  CYS A 619      52.420  38.100  48.320  1.00  0.00           H
ATOM    569  CB  CYS A 619      50.940  36.310  48.230  1.00  0.00           C
ATOM    570  HB1 CYS A 619      50.010  36.760  48.640  1.00  0.00           H
ATOM    571  HB2 CYS A 619      51.010  35.340  48.760  1.00  0.00           H
ATOM    572  SG  CYS A 619      50.570  36.010  46.410  1.00  0.00           S
ATOM    573  HG1 CYS A 619      51.670  35.290  46.440  1.00  0.00           H
ATOM    574  C   CYS A 619      52.060  37.190  50.220  1.00  0.00           C
ATOM    575  O   CYS A 619      51.480  38.160  50.740  1.00  0.00           O
ATOM    576  N   MET A 620      52.600  36.210  51.020  1.00  0.00           N
ATOM    577  HN  MET A 620      52.850  35.340  50.610  1.00  0.00           H
ATOM    578  CA  MET A 620      52.640  36.320  52.450  1.00  0.00           C
ATOM    579  HA  MET A 620      51.610  36.280  52.770  1.00  0.00           H
ATOM    580  CB  MET A 620      53.320  35.070  53.000  1.00  0.00           C
ATOM    581  HB1 MET A 620      53.900  35.290  53.920  1.00  0.00           H
ATOM    582  HB2 MET A 620      54.140  34.890  52.280  1.00  0.00           H
ATOM    583  CG  MET A 620      52.370  33.870  53.210  1.00  0.00           C
ATOM    584  HG1 MET A 620      53.000  33.030  53.530  1.00  0.00           H
ATOM    585  HG2 MET A 620      51.820  33.660  52.280  1.00  0.00           H
ATOM    586  SD  MET A 620      51.060  34.170  54.420  1.00  0.00           S
ATOM    587  CE  MET A 620      52.040  34.230  55.970  1.00  0.00           C
ATOM    588  HE1 MET A 620      52.860  33.480  56.010  1.00  0.00           H
ATOM    589  HE2 MET A 620      51.450  33.980  56.890  1.00  0.00           H
ATOM    590  HE3 MET A 620      52.500  35.210  56.250  1.00  0.00           H
ATOM    591  C   MET A 620      53.310  37.570  53.090  1.00  0.00           C
ATOM    592  O   MET A 620      52.680  38.180  54.010  1.00  0.00           O
ATOM    593  N   SER A 621      54.500  38.060  52.610  1.00  0.00           N
ATOM    594  HN  SER A 621      54.950  37.520  51.910  1.00  0.00           H
ATOM    595  CA  SER A 621      55.010  39.290  53.250  1.00  0.00           C
ATOM    596  HA  SER A 621      55.070  39.080  54.320  1.00  0.00           H
ATOM    597  CB  SER A 621      56.450  39.610  52.860  1.00  0.00           C
ATOM    598  HB1 SER A 621      56.750  40.540  53.400  1.00  0.00           H
ATOM    599  HB2 SER A 621      56.510  39.750  51.770  1.00  0.00           H
ATOM    600  OG  SER A 621      57.360  38.560  53.190  1.00  0.00           O
ATOM    601  HG1 SER A 621      57.270  37.800  52.620  1.00  0.00           H
ATOM    602  C   SER A 621      54.140  40.510  53.180  1.00  0.00           C
ATOM    603  O   SER A 621      54.070  41.110  54.250  1.00  0.00           O
ATOM    604  N   PRO A 622      53.610  41.040  52.060  1.00  0.00           N
ATOM    605  CD  PRO A 622      54.070  40.740  50.770  1.00  0.00           C
ATOM    606  HD1 PRO A 622      53.750  39.700  50.540  1.00  0.00           H
ATOM    607  HD2 PRO A 622      55.180  40.820  50.830  1.00  0.00           H
ATOM    608  CA  PRO A 622      52.510  41.960  51.960  1.00  0.00           C
ATOM    609  HA  PRO A 622      52.960  42.870  52.310  1.00  0.00           H
ATOM    610  CB  PRO A 622      52.270  42.190  50.520  1.00  0.00           C
ATOM    611  HB1 PRO A 622      51.940  43.220  50.270  1.00  0.00           H
ATOM    612  HB2 PRO A 622      51.410  41.540  50.240  1.00  0.00           H
ATOM    613  CG  PRO A 622      53.520  41.840  49.800  1.00  0.00           C
ATOM    614  HG1 PRO A 622      53.260  41.460  48.790  1.00  0.00           H
ATOM    615  HG2 PRO A 622      54.130  42.770  49.770  1.00  0.00           H
ATOM    616  C   PRO A 622      51.390  41.720  52.970  1.00  0.00           C
ATOM    617  O   PRO A 622      51.050  42.700  53.610  1.00  0.00           O
ATOM    618  N   VAL A 623      50.840  40.520  53.230  1.00  0.00           N
ATOM    619  HN  VAL A 623      51.150  39.700  52.740  1.00  0.00           H
ATOM    620  CA  VAL A 623      49.780  40.210  54.280  1.00  0.00           C
ATOM    621  HA  VAL A 623      49.080  41.010  54.070  1.00  0.00           H
ATOM    622  CB  VAL A 623      49.220  38.800  54.300  1.00  0.00           C
ATOM    623  HB  VAL A 623      49.840  38.040  54.830  1.00  0.00           H
ATOM    624  CG1 VAL A 623      47.850  38.890  54.920  1.00  0.00           C
ATOM    625 HG11 VAL A 623      47.160  39.560  54.380  1.00  0.00           H
ATOM    626 HG12 VAL A 623      47.930  39.230  55.970  1.00  0.00           H
ATOM    627 HG13 VAL A 623      47.280  37.950  54.880  1.00  0.00           H
ATOM    628  CG2 VAL A 623      49.030  38.150  52.960  1.00  0.00           C
ATOM    629 HG21 VAL A 623      49.940  37.550  52.760  1.00  0.00           H
ATOM    630 HG22 VAL A 623      48.890  38.940  52.190  1.00  0.00           H
ATOM    631 HG23 VAL A 623      48.080  37.580  52.980  1.00  0.00           H
ATOM    632  C   VAL A 623      50.250  40.600  55.640  1.00  0.00           C
ATOM    633  O   VAL A 623      49.600  41.430  56.260  1.00  0.00           O
ATOM    634  N   ILE A 624      51.380  40.050  56.030  1.00  0.00           N
ATOM    635  HN  ILE A 624      51.800  39.280  55.570  1.00  0.00           H
ATOM    636  CA  ILE A 624      51.920  40.270  57.380  1.00  0.00           C
ATOM    637  HA  ILE A 624      51.230  40.020  58.170  1.00  0.00           H
ATOM    638  CB  ILE A 624      53.140  39.410  57.730  1.00  0.00           C
ATOM    639  HB  ILE A 624      54.000  39.560  57.040  1.00  0.00           H
ATOM    640  CG2 ILE A 624      53.600  39.670  59.200  1.00  0.00           C
ATOM    641 HG21 ILE A 624      52.830  39.370  59.940  1.00  0.00           H
ATOM    642 HG22 ILE A 624      53.980  40.710  59.230  1.00  0.00           H
ATOM    643 HG23 ILE A 624      54.470  39.020  59.430  1.00  0.00           H
ATOM    644  CG1 ILE A 624      52.880  37.870  57.600  1.00  0.00           C
ATOM    645 HG11 ILE A 624      53.710  37.420  58.190  1.00  0.00           H
ATOM    646 HG12 ILE A 624      52.950  37.610  56.520  1.00  0.00           H
ATOM    647  CD  ILE A 624      51.590  37.390  58.250  1.00  0.00           C
ATOM    648  HD1 ILE A 624      51.530  36.290  58.360  1.00  0.00           H
ATOM    649  HD2 ILE A 624      50.710  37.650  57.620  1.00  0.00           H
ATOM    650  HD3 ILE A 624      51.590  37.680  59.320  1.00  0.00           H
ATOM    651  C   ILE A 624      52.260  41.740  57.690  1.00  0.00           C
ATOM    652  O   ILE A 624      52.090  42.240  58.780  1.00  0.00           O
ATOM    653  N   THR A 625      52.750  42.370  56.650  1.00  0.00           N
ATOM    654  HN  THR A 625      52.940  41.860  55.810  1.00  0.00           H
ATOM    655  CA  THR A 625      53.070  43.760  56.680  1.00  0.00           C
ATOM    656  HA  THR A 625      53.750  44.060  57.460  1.00  0.00           H
ATOM    657  CB  THR A 625      53.760  44.270  55.380  1.00  0.00           C
ATOM    658  HB  THR A 625      53.060  44.030  54.550  1.00  0.00           H
ATOM    659  OG1 THR A 625      54.940  43.480  55.290  1.00  0.00           O
ATOM    660  HG1 THR A 625      54.670  42.630  54.940  1.00  0.00           H
ATOM    661  CG2 THR A 625      54.160  45.750  55.500  1.00  0.00           C
ATOM    662 HG21 THR A 625      53.210  46.320  55.610  1.00  0.00           H
ATOM    663 HG22 THR A 625      54.710  46.070  54.590  1.00  0.00           H
ATOM    664 HG23 THR A 625      54.790  45.830  56.410  1.00  0.00           H
ATOM    665  C   THR A 625      51.850  44.690  56.830  1.00  0.00           C
ATOM    666  O   THR A 625      51.880  45.690  57.580  1.00  0.00           O
ATOM    667  N   PHE A 626      50.710  44.330  56.220  1.00  0.00           N
ATOM    668  HN  PHE A 626      50.730  43.560  55.580  1.00  0.00           H
ATOM    669  CA  PHE A 626      49.480  45.000  56.500  1.00  0.00           C
ATOM    670  HA  PHE A 626      49.600  46.070  56.490  1.00  0.00           H
ATOM    671  CB  PHE A 626      48.530  44.770  55.320  1.00  0.00           C
ATOM    672  HB1 PHE A 626      48.640  43.690  55.110  1.00  0.00           H
ATOM    673  HB2 PHE A 626      48.970  45.240  54.410  1.00  0.00           H
ATOM    674  CG  PHE A 626      47.110  45.130  55.560  1.00  0.00           C
ATOM    675  CD1 PHE A 626      46.290  44.280  56.310  1.00  0.00           C
ATOM    676  HD1 PHE A 626      46.820  43.390  56.620  1.00  0.00           H
ATOM    677  CE1 PHE A 626      45.000  44.660  56.590  1.00  0.00           C
ATOM    678  HE1 PHE A 626      44.370  44.040  57.230  1.00  0.00           H
ATOM    679  CZ  PHE A 626      44.520  45.900  56.250  1.00  0.00           C
ATOM    680  HZ  PHE A 626      43.530  46.250  56.540  1.00  0.00           H
ATOM    681  CD2 PHE A 626      46.630  46.370  55.180  1.00  0.00           C
ATOM    682  HD2 PHE A 626      47.160  47.260  54.860  1.00  0.00           H
ATOM    683  CE2 PHE A 626      45.290  46.710  55.500  1.00  0.00           C
ATOM    684  HE2 PHE A 626      44.960  47.690  55.180  1.00  0.00           H
ATOM    685  C   PHE A 626      48.990  44.770  57.920  1.00  0.00           C
ATOM    686  O   PHE A 626      48.610  45.660  58.620  1.00  0.00           O
ATOM    687  N   GLY A 627      49.040  43.530  58.370  1.00  0.00           N
ATOM    688  HN  GLY A 627      49.250  42.730  57.810  1.00  0.00           H
ATOM    689  CA  GLY A 627      48.620  43.210  59.710  1.00  0.00           C
ATOM    690  HA1 GLY A 627      48.810  42.160  59.900  1.00  0.00           H
ATOM    691  HA2 GLY A 627      47.590  43.450  59.890  1.00  0.00           H
ATOM    692  C   GLY A 627      49.400  43.870  60.810  1.00  0.00           C
ATOM    693  O   GLY A 627      48.830  44.260  61.820  1.00  0.00           O
ATOM    694  N   GLY A 628      50.760  44.000  60.540  1.00  0.00           N
ATOM    695  HN  GLY A 628      51.210  43.580  59.740  1.00  0.00           H
ATOM    696  CA  GLY A 628      51.670  44.590  61.520  1.00  0.00           C
ATOM    697  HA1 GLY A 628      52.710  44.610  61.230  1.00  0.00           H
ATOM    698  HA2 GLY A 628      51.480  44.110  62.470  1.00  0.00           H
ATOM    699  C   GLY A 628      51.470  46.060  61.650  1.00  0.00           C
ATOM    700  O   GLY A 628      51.390  46.470  62.780  1.00  0.00           O
ATOM    701  N   LEU A 629      51.320  46.780  60.530  1.00  0.00           N
ATOM    702  HN  LEU A 629      51.170  46.320  59.660  1.00  0.00           H
ATOM    703  CA  LEU A 629      51.020  48.210  60.430  1.00  0.00           C
ATOM    704  HA  LEU A 629      51.810  48.650  61.030  1.00  0.00           H
ATOM    705  CB  LEU A 629      51.250  48.810  59.040  1.00  0.00           C
ATOM    706  HB1 LEU A 629      50.740  49.800  59.040  1.00  0.00           H
ATOM    707  HB2 LEU A 629      50.780  48.120  58.310  1.00  0.00           H
ATOM    708  CG  LEU A 629      52.680  49.150  58.730  1.00  0.00           C
ATOM    709  HG  LEU A 629      52.830  49.280  57.630  1.00  0.00           H
ATOM    710  CD1 LEU A 629      53.030  50.480  59.430  1.00  0.00           C
ATOM    711 HD11 LEU A 629      52.280  51.230  59.100  1.00  0.00           H
ATOM    712 HD12 LEU A 629      54.040  50.900  59.190  1.00  0.00           H
ATOM    713 HD13 LEU A 629      52.930  50.330  60.520  1.00  0.00           H
ATOM    714  CD2 LEU A 629      53.760  48.100  59.050  1.00  0.00           C
ATOM    715 HD21 LEU A 629      53.800  47.820  60.130  1.00  0.00           H
ATOM    716 HD22 LEU A 629      54.780  48.410  58.740  1.00  0.00           H
ATOM    717 HD23 LEU A 629      53.670  47.160  58.460  1.00  0.00           H
ATOM    718  C   LEU A 629      49.680  48.700  61.060  1.00  0.00           C
ATOM    719  O   LEU A 629      49.590  49.730  61.800  1.00  0.00           O
ATOM    720  N   LEU A 630      48.690  47.820  60.810  1.00  0.00           N
ATOM    721  HN  LEU A 630      48.830  47.040  60.220  1.00  0.00           H
ATOM    722  CA  LEU A 630      47.380  47.930  61.460  1.00  0.00           C
ATOM    723  HA  LEU A 630      46.920  48.890  61.280  1.00  0.00           H
ATOM    724  CB  LEU A 630      46.540  46.800  60.910  1.00  0.00           C
ATOM    725  HB1 LEU A 630      47.110  45.850  61.020  1.00  0.00           H
ATOM    726  HB2 LEU A 630      46.370  46.990  59.840  1.00  0.00           H
ATOM    727  CG  LEU A 630      45.110  46.710  61.600  1.00  0.00           C
ATOM    728  HG  LEU A 630      45.270  46.640  62.700  1.00  0.00           H
ATOM    729  CD1 LEU A 630      44.260  47.960  61.440  1.00  0.00           C
ATOM    730 HD11 LEU A 630      44.690  48.870  61.890  1.00  0.00           H
ATOM    731 HD12 LEU A 630      43.250  47.910  61.890  1.00  0.00           H
ATOM    732 HD13 LEU A 630      44.210  48.190  60.350  1.00  0.00           H
ATOM    733  CD2 LEU A 630      44.280  45.500  61.190  1.00  0.00           C
ATOM    734 HD21 LEU A 630      43.240  45.690  61.530  1.00  0.00           H
ATOM    735 HD22 LEU A 630      44.660  44.600  61.740  1.00  0.00           H
ATOM    736 HD23 LEU A 630      44.300  45.380  60.090  1.00  0.00           H
ATOM    737  C   LEU A 630      47.540  47.690  62.970  1.00  0.00           C
ATOM    738  O   LEU A 630      46.890  48.280  63.830  1.00  0.00           O
ATOM    739  N   GLY A 631      48.330  46.730  63.470  1.00  0.00           N
ATOM    740  HN  GLY A 631      48.730  46.070  62.840  1.00  0.00           H
ATOM    741  CA  GLY A 631      48.630  46.480  64.890  1.00  0.00           C
ATOM    742  HA1 GLY A 631      49.270  45.600  64.950  1.00  0.00           H
ATOM    743  HA2 GLY A 631      47.710  46.250  65.410  1.00  0.00           H
ATOM    744  C   GLY A 631      49.330  47.640  65.610  1.00  0.00           C
ATOM    745  O   GLY A 631      48.870  48.040  66.650  1.00  0.00           O
ATOM    746  N   GLU A 632      50.310  48.210  64.920  1.00  0.00           N
ATOM    747  HN  GLU A 632      50.690  47.770  64.110  1.00  0.00           H
ATOM    748  CA  GLU A 632      50.960  49.440  65.310  1.00  0.00           C
ATOM    749  HA  GLU A 632      51.420  49.230  66.260  1.00  0.00           H
ATOM    750  CB  GLU A 632      52.170  49.690  64.360  1.00  0.00           C
ATOM    751  HB1 GLU A 632      52.630  50.690  64.510  1.00  0.00           H
ATOM    752  HB2 GLU A 632      51.760  49.640  63.340  1.00  0.00           H
ATOM    753  CG  GLU A 632      53.240  48.610  64.440  1.00  0.00           C
ATOM    754  HG1 GLU A 632      53.910  48.700  63.540  1.00  0.00           H
ATOM    755  HG2 GLU A 632      52.950  47.550  64.320  1.00  0.00           H
ATOM    756  CD  GLU A 632      54.310  48.820  65.490  1.00  0.00           C
ATOM    757  OE1 GLU A 632      55.250  49.650  65.290  1.00  0.00           O
ATOM    758  OE2 GLU A 632      54.190  48.040  66.490  1.00  0.00           O
ATOM    759  C   GLU A 632      49.980  50.670  65.350  1.00  0.00           C
ATOM    760  O   GLU A 632      50.070  51.420  66.320  1.00  0.00           O
ATOM    761  N   ALA A 633      49.120  50.970  64.300  1.00  0.00           N
ATOM    762  HN  ALA A 633      49.160  50.490  63.430  1.00  0.00           H
ATOM    763  CA  ALA A 633      48.250  52.090  64.160  1.00  0.00           C
ATOM    764  HA  ALA A 633      48.750  53.020  64.410  1.00  0.00           H
ATOM    765  CB  ALA A 633      47.500  52.170  62.820  1.00  0.00           C
ATOM    766  HB1 ALA A 633      47.320  51.110  62.530  1.00  0.00           H
ATOM    767  HB2 ALA A 633      48.210  52.600  62.070  1.00  0.00           H
ATOM    768  HB3 ALA A 633      46.600  52.790  62.950  1.00  0.00           H
ATOM    769  C   ALA A 633      47.170  52.140  65.270  1.00  0.00           C
ATOM    770  O   ALA A 633      46.850  53.150  65.920  1.00  0.00           O
ATOM    771  N   THR A 634      46.630  50.970  65.530  1.00  0.00           N
ATOM    772  HN  THR A 634      46.820  50.180  64.960  1.00  0.00           H
ATOM    773  CA  THR A 634      45.400  50.830  66.450  1.00  0.00           C
ATOM    774  HA  THR A 634      44.910  51.790  66.500  1.00  0.00           H
ATOM    775  CB  THR A 634      44.510  49.700  66.010  1.00  0.00           C
ATOM    776  HB  THR A 634      43.600  49.770  66.640  1.00  0.00           H
ATOM    777  OG1 THR A 634      45.050  48.400  66.150  1.00  0.00           O
ATOM    778  HG1 THR A 634      45.460  48.080  65.340  1.00  0.00           H
ATOM    779  CG2 THR A 634      44.260  49.900  64.500  1.00  0.00           C
ATOM    780 HG21 THR A 634      44.960  49.410  63.810  1.00  0.00           H
ATOM    781 HG22 THR A 634      44.310  51.000  64.320  1.00  0.00           H
ATOM    782 HG23 THR A 634      43.240  49.590  64.170  1.00  0.00           H
ATOM    783  C   THR A 634      45.800  50.500  67.950  1.00  0.00           C
ATOM    784  O   THR A 634      44.990  50.390  68.850  1.00  0.00           O
ATOM    785  N   GLU A 635      47.150  50.230  68.150  1.00  0.00           N
ATOM    786  HN  GLU A 635      47.720  50.390  67.350  1.00  0.00           H
ATOM    787  CA  GLU A 635      47.660  49.740  69.390  1.00  0.00           C
ATOM    788  HA  GLU A 635      48.730  49.670  69.260  1.00  0.00           H
ATOM    789  CB  GLU A 635      47.430  50.680  70.570  1.00  0.00           C
ATOM    790  HB1 GLU A 635      47.800  50.140  71.470  1.00  0.00           H
ATOM    791  HB2 GLU A 635      46.330  50.790  70.680  1.00  0.00           H
ATOM    792  CG  GLU A 635      48.270  51.930  70.500  1.00  0.00           C
ATOM    793  HG1 GLU A 635      48.340  52.290  69.450  1.00  0.00           H
ATOM    794  HG2 GLU A 635      49.270  51.760  70.940  1.00  0.00           H
ATOM    795  CD  GLU A 635      47.590  53.020  71.210  1.00  0.00           C
ATOM    796  OE1 GLU A 635      48.140  53.460  72.300  1.00  0.00           O
ATOM    797  OE2 GLU A 635      46.580  53.580  70.690  1.00  0.00           O
ATOM    798  C   GLU A 635      47.360  48.300  69.670  1.00  0.00           C
ATOM    799  O   GLU A 635      47.400  47.960  70.830  1.00  0.00           O
ATOM    800  N   GLY A 636      46.960  47.650  68.630  1.00  0.00           N
ATOM    801  HN  GLY A 636      46.820  48.250  67.840  1.00  0.00           H
ATOM    802  CA  GLY A 636      46.790  46.210  68.360  1.00  0.00           C
ATOM    803  HA1 GLY A 636      47.570  45.650  68.850  1.00  0.00           H
ATOM    804  HA2 GLY A 636      46.940  46.160  67.290  1.00  0.00           H
ATOM    805  C   GLY A 636      45.500  45.560  68.700  1.00  0.00           C
ATOM    806  O   GLY A 636      45.420  44.450  69.250  1.00  0.00           O
ATOM    807  N   ARG A 637      44.400  46.230  68.440  1.00  0.00           N
ATOM    808  HN  ARG A 637      44.370  47.070  67.920  1.00  0.00           H
ATOM    809  CA  ARG A 637      43.060  45.690  68.810  1.00  0.00           C
ATOM    810  HA  ARG A 637      43.020  45.430  69.850  1.00  0.00           H
ATOM    811  CB  ARG A 637      42.060  46.840  68.740  1.00  0.00           C
ATOM    812  HB1 ARG A 637      41.130  46.480  69.230  1.00  0.00           H
ATOM    813  HB2 ARG A 637      41.740  47.050  67.690  1.00  0.00           H
ATOM    814  CG  ARG A 637      42.450  48.170  69.320  1.00  0.00           C
ATOM    815  HG1 ARG A 637      41.620  48.870  69.170  1.00  0.00           H
ATOM    816  HG2 ARG A 637      43.290  48.640  68.760  1.00  0.00           H
ATOM    817  CD  ARG A 637      42.670  48.240  70.870  1.00  0.00           C
ATOM    818  HD1 ARG A 637      43.430  47.460  71.120  1.00  0.00           H
ATOM    819  HD2 ARG A 637      41.730  47.900  71.370  1.00  0.00           H
ATOM    820  NE  ARG A 637      43.130  49.640  71.290  1.00  0.00           N
ATOM    821  HE  ARG A 637      43.630  50.290  70.720  1.00  0.00           H
ATOM    822  CZ  ARG A 637      43.050  50.020  72.510  1.00  0.00           C
ATOM    823  NH1 ARG A 637      43.380  51.290  72.840  1.00  0.00           N
ATOM    824 HH11 ARG A 637      43.610  51.910  72.090  1.00  0.00           H
ATOM    825 HH12 ARG A 637      43.260  51.650  73.760  1.00  0.00           H
ATOM    826  NH2 ARG A 637      42.510  49.290  73.470  1.00  0.00           N
ATOM    827 HH21 ARG A 637      42.290  48.320  73.350  1.00  0.00           H
ATOM    828 HH22 ARG A 637      42.510  49.660  74.400  1.00  0.00           H
ATOM    829  C   ARG A 637      42.710  44.510  67.960  1.00  0.00           C
ATOM    830  O   ARG A 637      41.990  43.580  68.370  1.00  0.00           O
ATOM    831  N   ILE A 638      43.250  44.590  66.710  1.00  0.00           N
ATOM    832  HN  ILE A 638      43.870  45.350  66.530  1.00  0.00           H
ATOM    833  CA  ILE A 638      43.340  43.590  65.630  1.00  0.00           C
ATOM    834  HA  ILE A 638      43.160  42.590  65.990  1.00  0.00           H
ATOM    835  CB  ILE A 638      42.380  43.840  64.430  1.00  0.00           C
ATOM    836  HB  ILE A 638      42.750  43.320  63.520  1.00  0.00           H
ATOM    837  CG2 ILE A 638      41.040  43.090  64.710  1.00  0.00           C
ATOM    838 HG21 ILE A 638      40.510  43.280  65.670  1.00  0.00           H
ATOM    839 HG22 ILE A 638      41.270  42.030  64.940  1.00  0.00           H
ATOM    840 HG23 ILE A 638      40.350  43.110  63.830  1.00  0.00           H
ATOM    841  CG1 ILE A 638      42.130  45.370  64.160  1.00  0.00           C
ATOM    842 HG11 ILE A 638      43.090  45.870  63.910  1.00  0.00           H
ATOM    843 HG12 ILE A 638      41.690  45.740  65.110  1.00  0.00           H
ATOM    844  CD  ILE A 638      41.000  45.530  63.120  1.00  0.00           C
ATOM    845  HD1 ILE A 638      40.010  45.290  63.560  1.00  0.00           H
ATOM    846  HD2 ILE A 638      41.110  44.920  62.200  1.00  0.00           H
ATOM    847  HD3 ILE A 638      40.860  46.610  62.870  1.00  0.00           H
ATOM    848  C   ILE A 638      44.740  43.680  65.090  1.00  0.00           C
ATOM    849  O   ILE A 638      45.410  44.670  65.400  1.00  0.00           O
ATOM    850  N   SER A 639      45.210  42.670  64.400  1.00  0.00           N
ATOM    851  HN  SER A 639      44.750  41.800  64.250  1.00  0.00           H
ATOM    852  CA  SER A 639      46.570  42.690  63.790  1.00  0.00           C
ATOM    853  HA  SER A 639      46.850  43.640  63.350  1.00  0.00           H
ATOM    854  CB  SER A 639      47.580  42.400  65.010  1.00  0.00           C
ATOM    855  HB1 SER A 639      47.670  41.320  65.260  1.00  0.00           H
ATOM    856  HB2 SER A 639      47.050  42.820  65.870  1.00  0.00           H
ATOM    857  OG  SER A 639      48.930  42.900  64.830  1.00  0.00           O
ATOM    858  HG1 SER A 639      49.350  42.480  65.590  1.00  0.00           H
ATOM    859  C   SER A 639      46.790  41.610  62.710  1.00  0.00           C
ATOM    860  O   SER A 639      45.910  41.390  61.840  1.00  0.00           O
ATOM    861  N   ALA A 640      47.970  40.900  62.660  1.00  0.00           N
ATOM    862  HN  ALA A 640      48.730  41.150  63.250  1.00  0.00           H
ATOM    863  CA  ALA A 640      48.470  39.960  61.720  1.00  0.00           C
ATOM    864  HA  ALA A 640      48.380  40.440  60.760  1.00  0.00           H
ATOM    865  CB  ALA A 640      49.970  39.650  61.950  1.00  0.00           C
ATOM    866  HB1 ALA A 640      50.500  40.620  62.110  1.00  0.00           H
ATOM    867  HB2 ALA A 640      50.440  39.160  61.070  1.00  0.00           H
ATOM    868  HB3 ALA A 640      50.150  39.110  62.900  1.00  0.00           H
ATOM    869  C   ALA A 640      47.740  38.660  61.590  1.00  0.00           C
ATOM    870  O   ALA A 640      47.540  38.190  60.500  1.00  0.00           O
ATOM    871  N   ILE A 641      47.340  38.030  62.660  1.00  0.00           N
ATOM    872  HN  ILE A 641      47.620  38.340  63.560  1.00  0.00           H
ATOM    873  CA  ILE A 641      46.570  36.750  62.700  1.00  0.00           C
ATOM    874  HA  ILE A 641      47.100  36.230  61.900  1.00  0.00           H
ATOM    875  CB  ILE A 641      46.610  36.010  64.040  1.00  0.00           C
ATOM    876  HB  ILE A 641      46.410  36.800  64.790  1.00  0.00           H
ATOM    877  CG2 ILE A 641      45.500  34.900  64.090  1.00  0.00           C
ATOM    878 HG21 ILE A 641      45.580  34.140  63.290  1.00  0.00           H
ATOM    879 HG22 ILE A 641      44.520  35.410  63.980  1.00  0.00           H
ATOM    880 HG23 ILE A 641      45.660  34.430  65.070  1.00  0.00           H
ATOM    881  CG1 ILE A 641      48.040  35.420  64.390  1.00  0.00           C
ATOM    882 HG11 ILE A 641      47.910  34.580  65.100  1.00  0.00           H
ATOM    883 HG12 ILE A 641      48.590  36.190  64.980  1.00  0.00           H
ATOM    884  CD  ILE A 641      48.840  34.900  63.230  1.00  0.00           C
ATOM    885  HD1 ILE A 641      49.390  35.750  62.800  1.00  0.00           H
ATOM    886  HD2 ILE A 641      48.280  34.310  62.470  1.00  0.00           H
ATOM    887  HD3 ILE A 641      49.660  34.250  63.600  1.00  0.00           H
ATOM    888  C   ILE A 641      45.140  36.980  62.160  1.00  0.00           C
ATOM    889  O   ILE A 641      44.670  36.220  61.300  1.00  0.00           O
ATOM    890  N   GLU A 642      44.530  38.090  62.610  1.00  0.00           N
ATOM    891  HN  GLU A 642      44.900  38.620  63.360  1.00  0.00           H
ATOM    892  CA  GLU A 642      43.270  38.600  62.080  1.00  0.00           C
ATOM    893  HA  GLU A 642      42.540  37.820  62.230  1.00  0.00           H
ATOM    894  CB  GLU A 642      42.780  39.810  62.920  1.00  0.00           C
ATOM    895  HB1 GLU A 642      41.820  40.040  62.430  1.00  0.00           H
ATOM    896  HB2 GLU A 642      43.440  40.700  62.830  1.00  0.00           H
ATOM    897  CG  GLU A 642      42.630  39.390  64.350  1.00  0.00           C
ATOM    898  HG1 GLU A 642      42.350  38.320  64.280  1.00  0.00           H
ATOM    899  HG2 GLU A 642      41.690  39.900  64.680  1.00  0.00           H
ATOM    900  CD  GLU A 642      43.740  39.780  65.280  1.00  0.00           C
ATOM    901  OE1 GLU A 642      43.420  40.220  66.420  1.00  0.00           O
ATOM    902  OE2 GLU A 642      44.920  39.710  64.890  1.00  0.00           O
ATOM    903  C   GLU A 642      43.300  38.780  60.600  1.00  0.00           C
ATOM    904  O   GLU A 642      42.460  38.240  59.900  1.00  0.00           O
ATOM    905  N   SER A 643      44.400  39.460  60.120  1.00  0.00           N
ATOM    906  HN  SER A 643      45.100  39.780  60.750  1.00  0.00           H
ATOM    907  CA  SER A 643      44.660  39.780  58.710  1.00  0.00           C
ATOM    908  HA  SER A 643      43.830  40.400  58.390  1.00  0.00           H
ATOM    909  CB  SER A 643      45.980  40.530  58.490  1.00  0.00           C
ATOM    910  HB1 SER A 643      46.100  40.890  57.440  1.00  0.00           H
ATOM    911  HB2 SER A 643      46.890  39.960  58.790  1.00  0.00           H
ATOM    912  OG  SER A 643      45.920  41.740  59.270  1.00  0.00           O
ATOM    913  HG1 SER A 643      45.990  41.520  60.210  1.00  0.00           H
ATOM    914  C   SER A 643      44.780  38.480  57.880  1.00  0.00           C
ATOM    915  O   SER A 643      44.080  38.230  56.870  1.00  0.00           O
ATOM    916  N   LEU A 644      45.630  37.440  58.260  1.00  0.00           N
ATOM    917  HN  LEU A 644      46.280  37.540  58.990  1.00  0.00           H
ATOM    918  CA  LEU A 644      45.630  36.130  57.560  1.00  0.00           C
ATOM    919  HA  LEU A 644      45.960  36.410  56.570  1.00  0.00           H
ATOM    920  CB  LEU A 644      46.540  35.170  58.330  1.00  0.00           C
ATOM    921  HB1 LEU A 644      46.560  34.100  58.040  1.00  0.00           H
ATOM    922  HB2 LEU A 644      46.380  35.250  59.430  1.00  0.00           H
ATOM    923  CG  LEU A 644      47.970  35.570  57.970  1.00  0.00           C
ATOM    924  HG  LEU A 644      48.160  36.670  58.040  1.00  0.00           H
ATOM    925  CD1 LEU A 644      48.930  34.990  59.090  1.00  0.00           C
ATOM    926 HD11 LEU A 644      49.990  35.220  58.840  1.00  0.00           H
ATOM    927 HD12 LEU A 644      49.010  33.880  59.130  1.00  0.00           H
ATOM    928 HD13 LEU A 644      48.720  35.440  60.090  1.00  0.00           H
ATOM    929  CD2 LEU A 644      48.420  35.130  56.570  1.00  0.00           C
ATOM    930 HD21 LEU A 644      47.680  35.340  55.770  1.00  0.00           H
ATOM    931 HD22 LEU A 644      48.460  34.020  56.620  1.00  0.00           H
ATOM    932 HD23 LEU A 644      49.430  35.440  56.210  1.00  0.00           H
ATOM    933  C   LEU A 644      44.320  35.310  57.530  1.00  0.00           C
ATOM    934  O   LEU A 644      44.050  34.660  56.530  1.00  0.00           O
ATOM    935  N   PHE A 645      43.590  35.140  58.730  1.00  0.00           N
ATOM    936  HN  PHE A 645      44.030  35.480  59.550  1.00  0.00           H
ATOM    937  CA  PHE A 645      42.200  34.640  58.680  1.00  0.00           C
ATOM    938  HA  PHE A 645      42.140  33.680  58.200  1.00  0.00           H
ATOM    939  CB  PHE A 645      41.710  34.540  60.180  1.00  0.00           C
ATOM    940  HB1 PHE A 645      41.680  35.540  60.660  1.00  0.00           H
ATOM    941  HB2 PHE A 645      42.470  33.960  60.720  1.00  0.00           H
ATOM    942  CG  PHE A 645      40.310  33.920  60.560  1.00  0.00           C
ATOM    943  CD1 PHE A 645      39.700  34.200  61.810  1.00  0.00           C
ATOM    944  HD1 PHE A 645      40.290  34.680  62.580  1.00  0.00           H
ATOM    945  CE1 PHE A 645      38.410  33.690  62.080  1.00  0.00           C
ATOM    946  HE1 PHE A 645      37.940  33.950  63.020  1.00  0.00           H
ATOM    947  CZ  PHE A 645      37.700  32.900  61.090  1.00  0.00           C
ATOM    948  HZ  PHE A 645      36.760  32.500  61.410  1.00  0.00           H
ATOM    949  CD2 PHE A 645      39.590  33.170  59.590  1.00  0.00           C
ATOM    950  HD2 PHE A 645      40.080  33.020  58.640  1.00  0.00           H
ATOM    951  CE2 PHE A 645      38.350  32.630  59.900  1.00  0.00           C
ATOM    952  HE2 PHE A 645      37.840  32.110  59.100  1.00  0.00           H
ATOM    953  C   PHE A 645      41.290  35.520  57.800  1.00  0.00           C
ATOM    954  O   PHE A 645      40.590  35.010  56.910  1.00  0.00           O
ATOM    955  N   GLY A 646      41.310  36.870  57.860  1.00  0.00           N
ATOM    956  HN  GLY A 646      41.850  37.410  58.520  1.00  0.00           H
ATOM    957  CA  GLY A 646      40.450  37.730  57.000  1.00  0.00           C
ATOM    958  HA1 GLY A 646      40.710  38.740  57.310  1.00  0.00           H
ATOM    959  HA2 GLY A 646      39.420  37.570  57.300  1.00  0.00           H
ATOM    960  C   GLY A 646      40.680  37.490  55.560  1.00  0.00           C
ATOM    961  O   GLY A 646      39.670  37.400  54.830  1.00  0.00           O
ATOM    962  N   ALA A 647      41.930  37.460  55.170  1.00  0.00           N
ATOM    963  HN  ALA A 647      42.710  37.620  55.780  1.00  0.00           H
ATOM    964  CA  ALA A 647      42.270  37.360  53.780  1.00  0.00           C
ATOM    965  HA  ALA A 647      41.690  38.150  53.300  1.00  0.00           H
ATOM    966  CB  ALA A 647      43.730  37.730  53.640  1.00  0.00           C
ATOM    967  HB1 ALA A 647      44.300  37.080  54.330  1.00  0.00           H
ATOM    968  HB2 ALA A 647      43.830  38.820  53.870  1.00  0.00           H
ATOM    969  HB3 ALA A 647      44.070  37.500  52.610  1.00  0.00           H
ATOM    970  C   ALA A 647      42.060  35.960  53.230  1.00  0.00           C
ATOM    971  O   ALA A 647      41.560  35.800  52.120  1.00  0.00           O
ATOM    972  N   SER A 648      42.370  34.920  54.070  1.00  0.00           N
ATOM    973  HN  SER A 648      42.740  35.070  54.990  1.00  0.00           H
ATOM    974  CA  SER A 648      42.080  33.590  53.660  1.00  0.00           C
ATOM    975  HA  SER A 648      42.350  33.540  52.620  1.00  0.00           H
ATOM    976  CB  SER A 648      42.680  32.380  54.380  1.00  0.00           C
ATOM    977  HB1 SER A 648      43.760  32.430  54.130  1.00  0.00           H
ATOM    978  HB2 SER A 648      42.220  31.420  54.030  1.00  0.00           H
ATOM    979  OG  SER A 648      42.500  32.380  55.840  1.00  0.00           O
ATOM    980  HG1 SER A 648      43.050  33.080  56.220  1.00  0.00           H
ATOM    981  C   SER A 648      40.510  33.330  53.590  1.00  0.00           C
ATOM    982  O   SER A 648      40.000  32.770  52.660  1.00  0.00           O
ATOM    983  N   LEU A 649      39.760  33.720  54.640  1.00  0.00           N
ATOM    984  HN  LEU A 649      40.170  34.190  55.420  1.00  0.00           H
ATOM    985  CA  LEU A 649      38.360  33.600  54.760  1.00  0.00           C
ATOM    986  HA  LEU A 649      38.190  32.540  54.660  1.00  0.00           H
ATOM    987  CB  LEU A 649      37.950  33.940  56.200  1.00  0.00           C
ATOM    988  HB1 LEU A 649      38.260  34.970  56.480  1.00  0.00           H
ATOM    989  HB2 LEU A 649      38.400  33.290  56.970  1.00  0.00           H
ATOM    990  CG  LEU A 649      36.420  33.900  56.490  1.00  0.00           C
ATOM    991  HG  LEU A 649      35.840  34.550  55.810  1.00  0.00           H
ATOM    992  CD1 LEU A 649      35.920  32.460  56.410  1.00  0.00           C
ATOM    993 HD11 LEU A 649      35.920  32.210  55.340  1.00  0.00           H
ATOM    994 HD12 LEU A 649      34.880  32.390  56.810  1.00  0.00           H
ATOM    995 HD13 LEU A 649      36.480  31.760  57.070  1.00  0.00           H
ATOM    996  CD2 LEU A 649      36.160  34.530  57.870  1.00  0.00           C
ATOM    997 HD21 LEU A 649      36.720  33.950  58.630  1.00  0.00           H
ATOM    998 HD22 LEU A 649      35.070  34.450  58.080  1.00  0.00           H
ATOM    999 HD23 LEU A 649      36.480  35.580  57.690  1.00  0.00           H
ATOM   1000  C   LEU A 649      37.520  34.260  53.680  1.00  0.00           C
ATOM   1001  O   LEU A 649      36.750  33.590  53.010  1.00  0.00           O
ATOM   1002  N   THR A 650      37.800  35.560  53.390  1.00  0.00           N
ATOM   1003  HN  THR A 650      38.500  36.050  53.880  1.00  0.00           H
ATOM   1004  CA  THR A 650      37.280  36.380  52.250  1.00  0.00           C
ATOM   1005  HA  THR A 650      36.210  36.340  52.300  1.00  0.00           H
ATOM   1006  CB  THR A 650      37.790  37.870  52.290  1.00  0.00           C
ATOM   1007  HB  THR A 650      38.880  37.770  52.130  1.00  0.00           H
ATOM   1008  OG1 THR A 650      37.470  38.460  53.560  1.00  0.00           O
ATOM   1009  HG1 THR A 650      38.050  38.020  54.180  1.00  0.00           H
ATOM   1010  CG2 THR A 650      37.080  38.730  51.220  1.00  0.00           C
ATOM   1011 HG21 THR A 650      37.150  38.310  50.200  1.00  0.00           H
ATOM   1012 HG22 THR A 650      37.460  39.770  51.170  1.00  0.00           H
ATOM   1013 HG23 THR A 650      35.990  38.760  51.400  1.00  0.00           H
ATOM   1014  C   THR A 650      37.680  35.780  50.950  1.00  0.00           C
ATOM   1015  O   THR A 650      36.970  35.720  49.970  1.00  0.00           O
ATOM   1016  N   GLY A 651      38.990  35.400  50.850  1.00  0.00           N
ATOM   1017  HN  GLY A 651      39.570  35.440  51.650  1.00  0.00           H
ATOM   1018  CA  GLY A 651      39.600  35.000  49.580  1.00  0.00           C
ATOM   1019  HA1 GLY A 651      40.650  35.200  49.760  1.00  0.00           H
ATOM   1020  HA2 GLY A 651      39.200  35.610  48.770  1.00  0.00           H
ATOM   1021  C   GLY A 651      39.390  33.550  49.250  1.00  0.00           C
ATOM   1022  O   GLY A 651      39.420  33.240  48.040  1.00  0.00           O
ATOM   1023  N   ILE A 652      39.190  32.590  50.160  1.00  0.00           N
ATOM   1024  HN  ILE A 652      39.240  32.840  51.120  1.00  0.00           H
ATOM   1025  CA  ILE A 652      38.740  31.300  49.760  1.00  0.00           C
ATOM   1026  HA  ILE A 652      39.440  31.000  48.980  1.00  0.00           H
ATOM   1027  CB  ILE A 652      38.780  30.240  50.890  1.00  0.00           C
ATOM   1028  HB  ILE A 652      38.400  30.760  51.800  1.00  0.00           H
ATOM   1029  CG2 ILE A 652      37.900  29.050  50.650  1.00  0.00           C
ATOM   1030 HG21 ILE A 652      38.430  28.560  49.810  1.00  0.00           H
ATOM   1031 HG22 ILE A 652      36.890  29.300  50.260  1.00  0.00           H
ATOM   1032 HG23 ILE A 652      37.830  28.340  51.500  1.00  0.00           H
ATOM   1033  CG1 ILE A 652      40.140  29.710  51.360  1.00  0.00           C
ATOM   1034 HG11 ILE A 652      40.930  30.490  51.250  1.00  0.00           H
ATOM   1035 HG12 ILE A 652      40.460  29.040  50.550  1.00  0.00           H
ATOM   1036  CD  ILE A 652      40.320  29.130  52.780  1.00  0.00           C
ATOM   1037  HD1 ILE A 652      39.780  28.160  52.850  1.00  0.00           H
ATOM   1038  HD2 ILE A 652      39.940  29.810  53.580  1.00  0.00           H
ATOM   1039  HD3 ILE A 652      41.400  29.070  53.040  1.00  0.00           H
ATOM   1040  C   ILE A 652      37.370  31.320  49.040  1.00  0.00           C
ATOM   1041  O   ILE A 652      37.200  30.800  47.930  1.00  0.00           O
ATOM   1042  N   ALA A 653      36.420  32.060  49.580  1.00  0.00           N
ATOM   1043  HN  ALA A 653      36.590  32.510  50.460  1.00  0.00           H
ATOM   1044  CA  ALA A 653      35.070  32.250  48.980  1.00  0.00           C
ATOM   1045  HA  ALA A 653      34.630  31.280  48.860  1.00  0.00           H
ATOM   1046  CB  ALA A 653      34.210  33.070  49.950  1.00  0.00           C
ATOM   1047  HB1 ALA A 653      33.160  33.250  49.660  1.00  0.00           H
ATOM   1048  HB2 ALA A 653      34.770  34.030  50.040  1.00  0.00           H
ATOM   1049  HB3 ALA A 653      34.140  32.480  50.890  1.00  0.00           H
ATOM   1050  C   ALA A 653      35.090  32.950  47.700  1.00  0.00           C
ATOM   1051  O   ALA A 653      34.430  32.520  46.790  1.00  0.00           O
ATOM   1052  N   TYR A 654      35.840  34.030  47.620  1.00  0.00           N
ATOM   1053  HN  TYR A 654      36.350  34.290  48.440  1.00  0.00           H
ATOM   1054  CA  TYR A 654      36.080  34.770  46.380  1.00  0.00           C
ATOM   1055  HA  TYR A 654      35.080  35.100  46.130  1.00  0.00           H
ATOM   1056  CB  TYR A 654      37.010  36.080  46.790  1.00  0.00           C
ATOM   1057  HB1 TYR A 654      38.070  35.880  47.050  1.00  0.00           H
ATOM   1058  HB2 TYR A 654      36.530  36.600  47.640  1.00  0.00           H
ATOM   1059  CG  TYR A 654      37.180  37.020  45.650  1.00  0.00           C
ATOM   1060  CD1 TYR A 654      38.300  36.890  44.800  1.00  0.00           C
ATOM   1061  HD1 TYR A 654      38.900  36.000  44.860  1.00  0.00           H
ATOM   1062  CE1 TYR A 654      38.570  37.830  43.870  1.00  0.00           C
ATOM   1063  HE1 TYR A 654      39.420  37.770  43.210  1.00  0.00           H
ATOM   1064  CZ  TYR A 654      37.960  39.090  43.890  1.00  0.00           C
ATOM   1065  OH  TYR A 654      38.530  40.220  43.230  1.00  0.00           O
ATOM   1066  HH  TYR A 654      39.230  39.910  42.640  1.00  0.00           H
ATOM   1067  CD2 TYR A 654      36.470  38.260  45.620  1.00  0.00           C
ATOM   1068  HD2 TYR A 654      35.630  38.440  46.270  1.00  0.00           H
ATOM   1069  CE2 TYR A 654      36.910  39.320  44.740  1.00  0.00           C
ATOM   1070  HE2 TYR A 654      36.510  40.320  44.790  1.00  0.00           H
ATOM   1071  C   TYR A 654      36.770  33.990  45.230  1.00  0.00           C
ATOM   1072  O   TYR A 654      36.390  34.060  44.060  1.00  0.00           O
ATOM   1073  N   SER A 655      37.790  33.170  45.560  1.00  0.00           N
ATOM   1074  HN  SER A 655      38.090  33.130  46.510  1.00  0.00           H
ATOM   1075  CA  SER A 655      38.360  32.210  44.640  1.00  0.00           C
ATOM   1076  HA  SER A 655      38.400  32.750  43.700  1.00  0.00           H
ATOM   1077  CB  SER A 655      39.790  31.690  44.920  1.00  0.00           C
ATOM   1078  HB1 SER A 655      40.410  32.610  44.860  1.00  0.00           H
ATOM   1079  HB2 SER A 655      40.180  31.030  44.130  1.00  0.00           H
ATOM   1080  OG  SER A 655      39.880  31.170  46.270  1.00  0.00           O
ATOM   1081  HG1 SER A 655      39.780  31.890  46.890  1.00  0.00           H
ATOM   1082  C   SER A 655      37.430  31.040  44.300  1.00  0.00           C
ATOM   1083  O   SER A 655      37.450  30.630  43.140  1.00  0.00           O
ATOM   1084  N   LEU A 656      36.780  30.330  45.200  1.00  0.00           N
ATOM   1085  HN  LEU A 656      36.780  30.730  46.110  1.00  0.00           H
ATOM   1086  CA  LEU A 656      35.960  29.110  44.940  1.00  0.00           C
ATOM   1087  HA  LEU A 656      36.600  28.370  44.500  1.00  0.00           H
ATOM   1088  CB  LEU A 656      35.520  28.530  46.330  1.00  0.00           C
ATOM   1089  HB1 LEU A 656      34.880  29.300  46.790  1.00  0.00           H
ATOM   1090  HB2 LEU A 656      36.490  28.310  46.830  1.00  0.00           H
ATOM   1091  CG  LEU A 656      34.810  27.100  46.280  1.00  0.00           C
ATOM   1092  HG  LEU A 656      33.900  27.170  45.640  1.00  0.00           H
ATOM   1093  CD1 LEU A 656      35.870  26.070  45.760  1.00  0.00           C
ATOM   1094 HD11 LEU A 656      35.360  25.100  45.660  1.00  0.00           H
ATOM   1095 HD12 LEU A 656      36.740  25.990  46.460  1.00  0.00           H
ATOM   1096 HD13 LEU A 656      36.260  26.240  44.730  1.00  0.00           H
ATOM   1097  CD2 LEU A 656      34.430  26.730  47.640  1.00  0.00           C
ATOM   1098 HD21 LEU A 656      34.010  27.600  48.170  1.00  0.00           H
ATOM   1099 HD22 LEU A 656      35.220  26.310  48.310  1.00  0.00           H
ATOM   1100 HD23 LEU A 656      33.610  25.980  47.680  1.00  0.00           H
ATOM   1101  C   LEU A 656      34.770  29.250  44.000  1.00  0.00           C
ATOM   1102  O   LEU A 656      34.700  28.450  43.100  1.00  0.00           O
ATOM   1103  N   PHE A 657      34.010  30.320  44.130  1.00  0.00           N
ATOM   1104  HN  PHE A 657      34.140  30.970  44.880  1.00  0.00           H
ATOM   1105  CA  PHE A 657      32.870  30.610  43.310  1.00  0.00           C
ATOM   1106  HA  PHE A 657      32.520  29.710  42.830  1.00  0.00           H
ATOM   1107  CB  PHE A 657      31.700  31.170  44.140  1.00  0.00           C
ATOM   1108  HB1 PHE A 657      30.890  31.590  43.500  1.00  0.00           H
ATOM   1109  HB2 PHE A 657      32.110  32.020  44.720  1.00  0.00           H
ATOM   1110  CG  PHE A 657      31.190  30.120  45.130  1.00  0.00           C
ATOM   1111  CD1 PHE A 657      30.230  29.170  44.790  1.00  0.00           C
ATOM   1112  HD1 PHE A 657      29.640  29.200  43.890  1.00  0.00           H
ATOM   1113  CE1 PHE A 657      29.910  28.240  45.710  1.00  0.00           C
ATOM   1114  HE1 PHE A 657      29.060  27.610  45.490  1.00  0.00           H
ATOM   1115  CZ  PHE A 657      30.490  28.110  46.940  1.00  0.00           C
ATOM   1116  HZ  PHE A 657      30.080  27.450  47.700  1.00  0.00           H
ATOM   1117  CD2 PHE A 657      31.760  30.080  46.380  1.00  0.00           C
ATOM   1118  HD2 PHE A 657      32.450  30.860  46.690  1.00  0.00           H
ATOM   1119  CE2 PHE A 657      31.390  29.100  47.330  1.00  0.00           C
ATOM   1120  HE2 PHE A 657      31.800  29.090  48.340  1.00  0.00           H
ATOM   1121  C   PHE A 657      33.210  31.660  42.220  1.00  0.00           C
ATOM   1122  O   PHE A 657      32.360  32.100  41.430  1.00  0.00           O
ATOM   1123  N   ALA A 658      34.510  31.980  42.220  1.00  0.00           N
ATOM   1124  HN  ALA A 658      35.060  31.490  42.890  1.00  0.00           H
ATOM   1125  CA  ALA A 658      35.120  32.630  41.020  1.00  0.00           C
ATOM   1126  HA  ALA A 658      36.150  32.710  41.330  1.00  0.00           H
ATOM   1127  CB  ALA A 658      35.250  31.750  39.740  1.00  0.00           C
ATOM   1128  HB1 ALA A 658      34.240  31.410  39.420  1.00  0.00           H
ATOM   1129  HB2 ALA A 658      35.930  30.870  39.860  1.00  0.00           H
ATOM   1130  HB3 ALA A 658      35.690  32.280  38.860  1.00  0.00           H
ATOM   1131  C   ALA A 658      34.560  34.010  40.770  1.00  0.00           C
ATOM   1132  O   ALA A 658      33.920  34.350  39.790  1.00  0.00           O
ATOM   1133  N   GLY A 659      34.850  34.930  41.710  1.00  0.00           N
ATOM   1134  HN  GLY A 659      35.370  34.640  42.500  1.00  0.00           H
ATOM   1135  CA  GLY A 659      34.570  36.390  41.520  1.00  0.00           C
ATOM   1136  HA1 GLY A 659      34.850  36.950  42.390  1.00  0.00           H
ATOM   1137  HA2 GLY A 659      33.510  36.570  41.380  1.00  0.00           H
ATOM   1138  C   GLY A 659      35.350  37.000  40.380  1.00  0.00           C
ATOM   1139  O   GLY A 659      34.780  37.850  39.740  1.00  0.00           O
ATOM   1140  N   GLN A 660      36.660  36.600  40.070  1.00  0.00           N
ATOM   1141  HN  GLN A 660      37.040  35.870  40.630  1.00  0.00           H
ATOM   1142  CA  GLN A 660      37.520  37.080  39.010  1.00  0.00           C
ATOM   1143  HA  GLN A 660      37.040  36.820  38.070  1.00  0.00           H
ATOM   1144  CB  GLN A 660      37.710  38.620  38.950  1.00  0.00           C
ATOM   1145  HB1 GLN A 660      37.760  39.120  39.950  1.00  0.00           H
ATOM   1146  HB2 GLN A 660      36.800  39.060  38.500  1.00  0.00           H
ATOM   1147  CG  GLN A 660      38.870  39.150  38.140  1.00  0.00           C
ATOM   1148  HG1 GLN A 660      39.830  39.030  38.690  1.00  0.00           H
ATOM   1149  HG2 GLN A 660      38.640  40.240  38.150  1.00  0.00           H
ATOM   1150  CD  GLN A 660      39.010  38.650  36.740  1.00  0.00           C
ATOM   1151  OE1 GLN A 660      39.810  37.730  36.540  1.00  0.00           O
ATOM   1152  NE2 GLN A 660      38.250  39.160  35.720  1.00  0.00           N
ATOM   1153 HE21 GLN A 660      38.330  38.810  34.790  1.00  0.00           H
ATOM   1154 HE22 GLN A 660      37.550  39.850  35.880  1.00  0.00           H
ATOM   1155  C   GLN A 660      38.900  36.380  39.320  1.00  0.00           C
ATOM   1156  O   GLN A 660      39.610  36.790  40.210  1.00  0.00           O
ATOM   1157  N   PRO A 661      39.200  35.200  38.640  1.00  0.00           N
ATOM   1158  CD  PRO A 661      38.210  34.490  37.840  1.00  0.00           C
ATOM   1159  HD1 PRO A 661      38.110  35.030  36.870  1.00  0.00           H
ATOM   1160  HD2 PRO A 661      37.180  34.600  38.260  1.00  0.00           H
ATOM   1161  CA  PRO A 661      40.120  34.260  39.290  1.00  0.00           C
ATOM   1162  HA  PRO A 661      39.890  34.290  40.340  1.00  0.00           H
ATOM   1163  CB  PRO A 661      39.770  32.910  38.770  1.00  0.00           C
ATOM   1164  HB1 PRO A 661      39.290  32.440  39.660  1.00  0.00           H
ATOM   1165  HB2 PRO A 661      40.570  32.190  38.470  1.00  0.00           H
ATOM   1166  CG  PRO A 661      38.740  33.130  37.660  1.00  0.00           C
ATOM   1167  HG1 PRO A 661      39.220  32.970  36.680  1.00  0.00           H
ATOM   1168  HG2 PRO A 661      37.920  32.400  37.780  1.00  0.00           H
ATOM   1169  C   PRO A 661      41.530  34.590  39.120  1.00  0.00           C
ATOM   1170  O   PRO A 661      42.350  33.900  39.640  1.00  0.00           O
ATOM   1171  N   LEU A 662      41.770  35.610  38.280  1.00  0.00           N
ATOM   1172  HN  LEU A 662      41.030  35.860  37.660  1.00  0.00           H
ATOM   1173  CA  LEU A 662      43.070  36.260  38.100  1.00  0.00           C
ATOM   1174  HA  LEU A 662      43.790  35.460  38.110  1.00  0.00           H
ATOM   1175  CB  LEU A 662      43.070  37.040  36.740  1.00  0.00           C
ATOM   1176  HB1 LEU A 662      44.040  37.570  36.640  1.00  0.00           H
ATOM   1177  HB2 LEU A 662      42.340  37.870  36.800  1.00  0.00           H
ATOM   1178  CG  LEU A 662      42.740  36.280  35.400  1.00  0.00           C
ATOM   1179  HG  LEU A 662      41.860  35.620  35.480  1.00  0.00           H
ATOM   1180  CD1 LEU A 662      42.510  37.200  34.220  1.00  0.00           C
ATOM   1181 HD11 LEU A 662      42.150  36.570  33.380  1.00  0.00           H
ATOM   1182 HD12 LEU A 662      43.490  37.630  33.910  1.00  0.00           H
ATOM   1183 HD13 LEU A 662      41.690  37.950  34.260  1.00  0.00           H
ATOM   1184  CD2 LEU A 662      43.850  35.270  35.060  1.00  0.00           C
ATOM   1185 HD21 LEU A 662      44.140  34.620  35.910  1.00  0.00           H
ATOM   1186 HD22 LEU A 662      44.750  35.860  34.830  1.00  0.00           H
ATOM   1187 HD23 LEU A 662      43.540  34.730  34.150  1.00  0.00           H
ATOM   1188  C   LEU A 662      43.500  37.150  39.220  1.00  0.00           C
ATOM   1189  O   LEU A 662      44.680  37.480  39.310  1.00  0.00           O
ATOM   1190  N   THR A 663      42.610  37.540  40.160  1.00  0.00           N
ATOM   1191  HN  THR A 663      41.690  37.160  40.090  1.00  0.00           H
ATOM   1192  CA  THR A 663      42.890  38.420  41.280  1.00  0.00           C
ATOM   1193  HA  THR A 663      43.820  38.950  41.150  1.00  0.00           H
ATOM   1194  CB  THR A 663      41.900  39.600  41.360  1.00  0.00           C
ATOM   1195  HB  THR A 663      41.910  40.060  42.370  1.00  0.00           H
ATOM   1196  OG1 THR A 663      40.560  39.190  41.290  1.00  0.00           O
ATOM   1197  HG1 THR A 663      40.570  38.380  40.760  1.00  0.00           H
ATOM   1198  CG2 THR A 663      42.200  40.550  40.260  1.00  0.00           C
ATOM   1199 HG21 THR A 663      41.550  41.440  40.390  1.00  0.00           H
ATOM   1200 HG22 THR A 663      42.050  39.970  39.320  1.00  0.00           H
ATOM   1201 HG23 THR A 663      43.240  40.910  40.240  1.00  0.00           H
ATOM   1202  C   THR A 663      43.080  37.800  42.650  1.00  0.00           C
ATOM   1203  O   THR A 663      42.500  36.730  42.960  1.00  0.00           O
ATOM   1204  N   ILE A 664      43.960  38.380  43.410  1.00  0.00           N
ATOM   1205  HN  ILE A 664      44.490  39.150  43.110  1.00  0.00           H
ATOM   1206  CA  ILE A 664      44.400  37.760  44.690  1.00  0.00           C
ATOM   1207  HA  ILE A 664      43.710  36.960  44.940  1.00  0.00           H
ATOM   1208  CB  ILE A 664      45.810  37.180  44.520  1.00  0.00           C
ATOM   1209  HB  ILE A 664      46.470  38.000  44.170  1.00  0.00           H
ATOM   1210  CG2 ILE A 664      46.340  36.620  45.840  1.00  0.00           C
ATOM   1211 HG21 ILE A 664      47.190  35.910  45.790  1.00  0.00           H
ATOM   1212 HG22 ILE A 664      45.620  35.790  46.060  1.00  0.00           H
ATOM   1213 HG23 ILE A 664      46.460  37.260  46.730  1.00  0.00           H
ATOM   1214  CG1 ILE A 664      45.900  36.150  43.350  1.00  0.00           C
ATOM   1215 HG11 ILE A 664      46.970  35.840  43.320  1.00  0.00           H
ATOM   1216 HG12 ILE A 664      45.610  36.770  42.490  1.00  0.00           H
ATOM   1217  CD  ILE A 664      45.140  34.790  43.450  1.00  0.00           C
ATOM   1218  HD1 ILE A 664      45.350  34.310  44.420  1.00  0.00           H
ATOM   1219  HD2 ILE A 664      45.420  34.120  42.590  1.00  0.00           H
ATOM   1220  HD3 ILE A 664      44.030  34.870  43.460  1.00  0.00           H
ATOM   1221  C   ILE A 664      44.360  38.860  45.790  1.00  0.00           C
ATOM   1222  O   ILE A 664      44.580  40.020  45.460  1.00  0.00           O
ATOM   1223  N   LEU A 665      44.020  38.510  47.030  1.00  0.00           N
ATOM   1224  HN  LEU A 665      44.220  37.570  47.280  1.00  0.00           H
ATOM   1225  CA  LEU A 665      43.820  39.340  48.190  1.00  0.00           C
ATOM   1226  HA  LEU A 665      43.780  40.390  47.930  1.00  0.00           H
ATOM   1227  CB  LEU A 665      42.410  39.180  48.900  1.00  0.00           C
ATOM   1228  HB1 LEU A 665      42.050  40.100  49.410  1.00  0.00           H
ATOM   1229  HB2 LEU A 665      42.560  38.410  49.690  1.00  0.00           H
ATOM   1230  CG  LEU A 665      41.290  38.540  48.060  1.00  0.00           C
ATOM   1231  HG  LEU A 665      41.650  37.560  47.690  1.00  0.00           H
ATOM   1232  CD1 LEU A 665      40.020  38.360  48.890  1.00  0.00           C
ATOM   1233 HD11 LEU A 665      39.170  38.060  48.240  1.00  0.00           H
ATOM   1234 HD12 LEU A 665      39.720  39.300  49.390  1.00  0.00           H
ATOM   1235 HD13 LEU A 665      40.060  37.530  49.620  1.00  0.00           H
ATOM   1236  CD2 LEU A 665      40.840  39.370  46.810  1.00  0.00           C
ATOM   1237 HD21 LEU A 665      40.090  38.770  46.250  1.00  0.00           H
ATOM   1238 HD22 LEU A 665      41.760  39.510  46.210  1.00  0.00           H
ATOM   1239 HD23 LEU A 665      40.390  40.330  47.130  1.00  0.00           H
ATOM   1240  C   LEU A 665      44.950  39.270  49.190  1.00  0.00           C
ATOM   1241  O   LEU A 665      45.680  38.300  49.200  1.00  0.00           O
ATOM   1242  N   GLY A 666      45.170  40.210  50.140  1.00  0.00           N
ATOM   1243  HN  GLY A 666      44.580  41.000  50.130  1.00  0.00           H
ATOM   1244  CA  GLY A 666      46.100  40.110  51.240  1.00  0.00           C
ATOM   1245  HA1 GLY A 666      46.880  39.400  51.000  1.00  0.00           H
ATOM   1246  HA2 GLY A 666      45.580  39.770  52.120  1.00  0.00           H
ATOM   1247  C   GLY A 666      46.800  41.430  51.680  1.00  0.00           C
ATOM   1248  O   GLY A 666      47.360  41.490  52.780  1.00  0.00           O
ATOM   1249  N   SER A 667      46.820  42.560  50.900  1.00  0.00           N
ATOM   1250  HN  SER A 667      46.700  42.430  49.930  1.00  0.00           H
ATOM   1251  CA  SER A 667      47.200  43.890  51.400  1.00  0.00           C
ATOM   1252  HA  SER A 667      47.070  43.980  52.470  1.00  0.00           H
ATOM   1253  CB  SER A 667      48.720  44.170  50.960  1.00  0.00           C
ATOM   1254  HB1 SER A 667      49.430  43.370  51.260  1.00  0.00           H
ATOM   1255  HB2 SER A 667      49.130  45.110  51.390  1.00  0.00           H
ATOM   1256  OG  SER A 667      48.740  44.190  49.540  1.00  0.00           O
ATOM   1257  HG1 SER A 667      48.210  44.940  49.270  1.00  0.00           H
ATOM   1258  C   SER A 667      46.340  44.930  50.820  1.00  0.00           C
ATOM   1259  O   SER A 667      46.260  45.010  49.580  1.00  0.00           O
ATOM   1260  N   THR A 668      45.700  45.810  51.580  1.00  0.00           N
ATOM   1261  HN  THR A 668      45.770  45.560  52.550  1.00  0.00           H
ATOM   1262  CA  THR A 668      44.860  46.910  51.120  1.00  0.00           C
ATOM   1263  HA  THR A 668      44.990  47.060  50.060  1.00  0.00           H
ATOM   1264  CB  THR A 668      43.390  46.590  51.230  1.00  0.00           C
ATOM   1265  HB  THR A 668      43.150  45.950  50.350  1.00  0.00           H
ATOM   1266  OG1 THR A 668      42.520  47.730  51.110  1.00  0.00           O
ATOM   1267  HG1 THR A 668      42.480  47.810  50.170  1.00  0.00           H
ATOM   1268  CG2 THR A 668      43.130  45.720  52.580  1.00  0.00           C
ATOM   1269 HG21 THR A 668      43.360  44.640  52.500  1.00  0.00           H
ATOM   1270 HG22 THR A 668      42.050  45.820  52.810  1.00  0.00           H
ATOM   1271 HG23 THR A 668      43.670  46.210  53.410  1.00  0.00           H
ATOM   1272  C   THR A 668      45.160  48.170  51.780  1.00  0.00           C
ATOM   1273  O   THR A 668      44.940  48.450  52.960  1.00  0.00           O
ATOM   1274  N   GLY A 669      45.750  49.050  50.960  1.00  0.00           N
ATOM   1275  HN  GLY A 669      46.170  48.640  50.160  1.00  0.00           H
ATOM   1276  CA  GLY A 669      46.160  50.430  51.460  1.00  0.00           C
ATOM   1277  HA1 GLY A 669      46.590  50.890  50.600  1.00  0.00           H
ATOM   1278  HA2 GLY A 669      46.730  50.190  52.350  1.00  0.00           H
ATOM   1279  C   GLY A 669      45.150  51.320  51.970  1.00  0.00           C
ATOM   1280  O   GLY A 669      45.390  51.810  53.070  1.00  0.00           O
ATOM   1281  N   PRO A 670      44.050  51.590  51.350  1.00  0.00           N
ATOM   1282  CD  PRO A 670      43.720  51.360  49.940  1.00  0.00           C
ATOM   1283  HD1 PRO A 670      43.180  50.400  49.850  1.00  0.00           H
ATOM   1284  HD2 PRO A 670      44.590  51.240  49.260  1.00  0.00           H
ATOM   1285  CA  PRO A 670      43.100  52.500  51.900  1.00  0.00           C
ATOM   1286  HA  PRO A 670      43.550  53.440  52.130  1.00  0.00           H
ATOM   1287  CB  PRO A 670      42.000  52.690  50.880  1.00  0.00           C
ATOM   1288  HB1 PRO A 670      41.600  53.730  50.820  1.00  0.00           H
ATOM   1289  HB2 PRO A 670      41.170  51.980  51.000  1.00  0.00           H
ATOM   1290  CG  PRO A 670      42.720  52.420  49.500  1.00  0.00           C
ATOM   1291  HG1 PRO A 670      42.090  52.120  48.640  1.00  0.00           H
ATOM   1292  HG2 PRO A 670      43.250  53.350  49.210  1.00  0.00           H
ATOM   1293  C   PRO A 670      42.430  52.130  53.160  1.00  0.00           C
ATOM   1294  O   PRO A 670      42.170  53.030  54.000  1.00  0.00           O
ATOM   1295  N   VAL A 671      42.180  50.820  53.410  1.00  0.00           N
ATOM   1296  HN  VAL A 671      42.250  50.140  52.690  1.00  0.00           H
ATOM   1297  CA  VAL A 671      41.810  50.290  54.790  1.00  0.00           C
ATOM   1298  HA  VAL A 671      40.850  50.740  54.890  1.00  0.00           H
ATOM   1299  CB  VAL A 671      41.450  48.790  54.700  1.00  0.00           C
ATOM   1300  HB  VAL A 671      42.270  48.230  54.200  1.00  0.00           H
ATOM   1301  CG1 VAL A 671      41.060  48.190  56.050  1.00  0.00           C
ATOM   1302 HG11 VAL A 671      41.920  48.300  56.760  1.00  0.00           H
ATOM   1303 HG12 VAL A 671      40.930  47.090  56.160  1.00  0.00           H
ATOM   1304 HG13 VAL A 671      40.220  48.740  56.510  1.00  0.00           H
ATOM   1305  CG2 VAL A 671      40.180  48.570  53.750  1.00  0.00           C
ATOM   1306 HG21 VAL A 671      39.900  47.490  53.790  1.00  0.00           H
ATOM   1307 HG22 VAL A 671      40.590  48.740  52.730  1.00  0.00           H
ATOM   1308 HG23 VAL A 671      39.260  49.170  53.930  1.00  0.00           H
ATOM   1309  C   VAL A 671      42.760  50.680  55.890  1.00  0.00           C
ATOM   1310  O   VAL A 671      42.350  51.240  56.900  1.00  0.00           O
ATOM   1311  N   LEU A 672      44.050  50.490  55.740  1.00  0.00           N
ATOM   1312  HN  LEU A 672      44.470  50.010  54.980  1.00  0.00           H
ATOM   1313  CA  LEU A 672      45.200  50.840  56.620  1.00  0.00           C
ATOM   1314  HA  LEU A 672      45.100  50.210  57.500  1.00  0.00           H
ATOM   1315  CB  LEU A 672      46.580  50.570  56.020  1.00  0.00           C
ATOM   1316  HB1 LEU A 672      46.830  51.170  55.110  1.00  0.00           H
ATOM   1317  HB2 LEU A 672      46.570  49.520  55.650  1.00  0.00           H
ATOM   1318  CG  LEU A 672      47.810  50.750  56.970  1.00  0.00           C
ATOM   1319  HG  LEU A 672      47.770  51.780  57.380  1.00  0.00           H
ATOM   1320  CD1 LEU A 672      47.600  49.740  58.130  1.00  0.00           C
ATOM   1321 HD11 LEU A 672      47.400  48.770  57.630  1.00  0.00           H
ATOM   1322 HD12 LEU A 672      46.790  50.030  58.830  1.00  0.00           H
ATOM   1323 HD13 LEU A 672      48.540  49.720  58.720  1.00  0.00           H
ATOM   1324  CD2 LEU A 672      49.160  50.440  56.300  1.00  0.00           C
ATOM   1325 HD21 LEU A 672      49.330  51.140  55.450  1.00  0.00           H
ATOM   1326 HD22 LEU A 672      49.150  49.430  55.840  1.00  0.00           H
ATOM   1327 HD23 LEU A 672      49.960  50.400  57.070  1.00  0.00           H
ATOM   1328  C   LEU A 672      45.070  52.330  57.110  1.00  0.00           C
ATOM   1329  O   LEU A 672      44.950  52.630  58.310  1.00  0.00           O
ATOM   1330  N   VAL A 673      44.950  53.220  56.110  1.00  0.00           N
ATOM   1331  HN  VAL A 673      44.980  52.950  55.150  1.00  0.00           H
ATOM   1332  CA  VAL A 673      44.640  54.660  56.350  1.00  0.00           C
ATOM   1333  HA  VAL A 673      45.400  55.050  57.000  1.00  0.00           H
ATOM   1334  CB  VAL A 673      44.780  55.420  55.010  1.00  0.00           C
ATOM   1335  HB  VAL A 673      44.090  54.970  54.270  1.00  0.00           H
ATOM   1336  CG1 VAL A 673      44.510  56.940  55.250  1.00  0.00           C
ATOM   1337 HG11 VAL A 673      43.420  57.160  55.420  1.00  0.00           H
ATOM   1338 HG12 VAL A 673      44.750  57.510  54.330  1.00  0.00           H
ATOM   1339 HG13 VAL A 673      45.170  57.260  56.080  1.00  0.00           H
ATOM   1340  CG2 VAL A 673      46.250  55.320  54.490  1.00  0.00           C
ATOM   1341 HG21 VAL A 673      46.950  55.810  55.210  1.00  0.00           H
ATOM   1342 HG22 VAL A 673      46.390  55.810  53.500  1.00  0.00           H
ATOM   1343 HG23 VAL A 673      46.710  54.320  54.430  1.00  0.00           H
ATOM   1344  C   VAL A 673      43.300  54.910  57.070  1.00  0.00           C
ATOM   1345  O   VAL A 673      43.160  55.720  58.030  1.00  0.00           O
ATOM   1346  N   PHE A 674      42.210  54.180  56.650  1.00  0.00           N
ATOM   1347  HN  PHE A 674      42.110  53.390  56.060  1.00  0.00           H
ATOM   1348  CA  PHE A 674      40.760  54.440  57.110  1.00  0.00           C
ATOM   1349  HA  PHE A 674      40.620  55.500  57.220  1.00  0.00           H
ATOM   1350  CB  PHE A 674      39.700  53.870  56.100  1.00  0.00           C
ATOM   1351  HB1 PHE A 674      39.880  52.780  55.980  1.00  0.00           H
ATOM   1352  HB2 PHE A 674      39.690  54.360  55.100  1.00  0.00           H
ATOM   1353  CG  PHE A 674      38.290  53.890  56.720  1.00  0.00           C
ATOM   1354  CD1 PHE A 674      37.640  55.100  56.610  1.00  0.00           C
ATOM   1355  HD1 PHE A 674      38.050  55.960  56.100  1.00  0.00           H
ATOM   1356  CE1 PHE A 674      36.350  55.300  57.160  1.00  0.00           C
ATOM   1357  HE1 PHE A 674      35.780  56.210  57.050  1.00  0.00           H
ATOM   1358  CZ  PHE A 674      35.780  54.260  57.880  1.00  0.00           C
ATOM   1359  HZ  PHE A 674      34.810  54.410  58.350  1.00  0.00           H
ATOM   1360  CD2 PHE A 674      37.560  52.840  57.300  1.00  0.00           C
ATOM   1361  HD2 PHE A 674      37.950  51.830  57.270  1.00  0.00           H
ATOM   1362  CE2 PHE A 674      36.350  53.020  57.990  1.00  0.00           C
ATOM   1363  HE2 PHE A 674      35.850  52.260  58.580  1.00  0.00           H
ATOM   1364  C   PHE A 674      40.520  53.900  58.570  1.00  0.00           C
ATOM   1365  O   PHE A 674      39.880  54.580  59.390  1.00  0.00           O
ATOM   1366  N   GLU A 675      41.090  52.700  58.970  1.00  0.00           N
ATOM   1367  HN  GLU A 675      41.580  52.200  58.270  1.00  0.00           H
ATOM   1368  CA  GLU A 675      41.100  52.140  60.290  1.00  0.00           C
ATOM   1369  HA  GLU A 675      40.070  52.180  60.610  1.00  0.00           H
ATOM   1370  CB  GLU A 675      41.810  50.760  60.230  1.00  0.00           C
ATOM   1371  HB1 GLU A 675      41.940  50.300  61.230  1.00  0.00           H
ATOM   1372  HB2 GLU A 675      42.830  50.880  59.820  1.00  0.00           H
ATOM   1373  CG  GLU A 675      41.010  49.650  59.510  1.00  0.00           C
ATOM   1374  HG1 GLU A 675      41.760  48.850  59.340  1.00  0.00           H
ATOM   1375  HG2 GLU A 675      40.720  49.970  58.490  1.00  0.00           H
ATOM   1376  CD  GLU A 675      39.830  48.930  60.180  1.00  0.00           C
ATOM   1377  OE1 GLU A 675      39.310  47.910  59.640  1.00  0.00           O
ATOM   1378  OE2 GLU A 675      39.350  49.440  61.210  1.00  0.00           O
ATOM   1379  C   GLU A 675      41.860  53.030  61.230  1.00  0.00           C
ATOM   1380  O   GLU A 675      41.400  53.170  62.420  1.00  0.00           O
ATOM   1381  N   LYS A 676      43.000  53.680  60.920  1.00  0.00           N
ATOM   1382  HN  LYS A 676      43.430  53.550  60.030  1.00  0.00           H
ATOM   1383  CA  LYS A 676      43.690  54.640  61.860  1.00  0.00           C
ATOM   1384  HA  LYS A 676      43.760  54.110  62.810  1.00  0.00           H
ATOM   1385  CB  LYS A 676      45.070  55.080  61.250  1.00  0.00           C
ATOM   1386  HB1 LYS A 676      44.850  55.630  60.320  1.00  0.00           H
ATOM   1387  HB2 LYS A 676      45.590  54.140  60.970  1.00  0.00           H
ATOM   1388  CG  LYS A 676      46.010  55.870  62.260  1.00  0.00           C
ATOM   1389  HG1 LYS A 676      45.910  55.200  63.130  1.00  0.00           H
ATOM   1390  HG2 LYS A 676      45.690  56.900  62.480  1.00  0.00           H
ATOM   1391  CD  LYS A 676      47.450  56.020  61.700  1.00  0.00           C
ATOM   1392  HD1 LYS A 676      47.480  56.360  60.650  1.00  0.00           H
ATOM   1393  HD2 LYS A 676      47.900  55.000  61.630  1.00  0.00           H
ATOM   1394  CE  LYS A 676      48.350  56.910  62.650  1.00  0.00           C
ATOM   1395  HE1 LYS A 676      48.280  56.750  63.750  1.00  0.00           H
ATOM   1396  HE2 LYS A 676      48.180  57.980  62.410  1.00  0.00           H
ATOM   1397  NZ  LYS A 676      49.840  56.640  62.350  1.00  0.00           N
ATOM   1398  HZ1 LYS A 676      50.140  55.690  62.650  1.00  0.00           H
ATOM   1399  HZ2 LYS A 676      50.380  57.350  62.890  1.00  0.00           H
ATOM   1400  HZ3 LYS A 676      50.000  56.780  61.330  1.00  0.00           H
ATOM   1401  C   LYS A 676      42.960  55.980  62.030  1.00  0.00           C
ATOM   1402  O   LYS A 676      43.000  56.500  63.120  1.00  0.00           O
ATOM   1403  N   ILE A 677      42.350  56.570  61.010  1.00  0.00           N
ATOM   1404  HN  ILE A 677      42.550  56.220  60.110  1.00  0.00           H
ATOM   1405  CA  ILE A 677      41.440  57.700  61.070  1.00  0.00           C
ATOM   1406  HA  ILE A 677      41.880  58.510  61.640  1.00  0.00           H
ATOM   1407  CB  ILE A 677      41.210  58.230  59.630  1.00  0.00           C
ATOM   1408  HB  ILE A 677      41.160  57.380  58.920  1.00  0.00           H
ATOM   1409  CG2 ILE A 677      39.870  58.990  59.410  1.00  0.00           C
ATOM   1410 HG21 ILE A 677      39.060  58.240  59.370  1.00  0.00           H
ATOM   1411 HG22 ILE A 677      39.920  59.500  58.420  1.00  0.00           H
ATOM   1412 HG23 ILE A 677      39.620  59.770  60.170  1.00  0.00           H
ATOM   1413  CG1 ILE A 677      42.470  58.920  59.060  1.00  0.00           C
ATOM   1414 HG11 ILE A 677      43.400  58.330  59.250  1.00  0.00           H
ATOM   1415 HG12 ILE A 677      42.570  59.900  59.570  1.00  0.00           H
ATOM   1416  CD  ILE A 677      42.470  59.080  57.530  1.00  0.00           C
ATOM   1417  HD1 ILE A 677      41.740  59.840  57.190  1.00  0.00           H
ATOM   1418  HD2 ILE A 677      42.330  58.080  57.050  1.00  0.00           H
ATOM   1419  HD3 ILE A 677      43.450  59.560  57.340  1.00  0.00           H
ATOM   1420  C   ILE A 677      40.130  57.400  61.820  1.00  0.00           C
ATOM   1421  O   ILE A 677      39.630  58.240  62.550  1.00  0.00           O
ATOM   1422  N   LEU A 678      39.460  56.230  61.650  1.00  0.00           N
ATOM   1423  HN  LEU A 678      39.750  55.600  60.930  1.00  0.00           H
ATOM   1424  CA  LEU A 678      38.340  55.700  62.410  1.00  0.00           C
ATOM   1425  HA  LEU A 678      37.560  56.430  62.320  1.00  0.00           H
ATOM   1426  CB  LEU A 678      37.870  54.320  61.720  1.00  0.00           C
ATOM   1427  HB1 LEU A 678      38.650  53.530  61.830  1.00  0.00           H
ATOM   1428  HB2 LEU A 678      37.770  54.510  60.640  1.00  0.00           H
ATOM   1429  CG  LEU A 678      36.620  53.790  62.450  1.00  0.00           C
ATOM   1430  HG  LEU A 678      36.870  53.670  63.530  1.00  0.00           H
ATOM   1431  CD1 LEU A 678      35.450  54.760  62.290  1.00  0.00           C
ATOM   1432 HD11 LEU A 678      34.490  54.370  62.690  1.00  0.00           H
ATOM   1433 HD12 LEU A 678      35.430  55.100  61.230  1.00  0.00           H
ATOM   1434 HD13 LEU A 678      35.570  55.700  62.870  1.00  0.00           H
ATOM   1435  CD2 LEU A 678      36.120  52.420  61.870  1.00  0.00           C
ATOM   1436 HD21 LEU A 678      36.840  51.570  62.000  1.00  0.00           H
ATOM   1437 HD22 LEU A 678      35.940  52.620  60.800  1.00  0.00           H
ATOM   1438 HD23 LEU A 678      35.200  52.070  62.380  1.00  0.00           H
ATOM   1439  C   LEU A 678      38.620  55.570  63.860  1.00  0.00           C
ATOM   1440  O   LEU A 678      37.900  55.990  64.760  1.00  0.00           O
ATOM   1441  N   TYR A 679      39.770  55.000  64.120  1.00  0.00           N
ATOM   1442  HN  TYR A 679      40.370  54.670  63.400  1.00  0.00           H
ATOM   1443  CA  TYR A 679      40.270  54.820  65.520  1.00  0.00           C
ATOM   1444  HA  TYR A 679      39.630  54.170  66.110  1.00  0.00           H
ATOM   1445  CB  TYR A 679      41.690  54.050  65.400  1.00  0.00           C
ATOM   1446  HB1 TYR A 679      42.250  54.800  64.800  1.00  0.00           H
ATOM   1447  HB2 TYR A 679      41.520  53.040  64.970  1.00  0.00           H
ATOM   1448  CG  TYR A 679      42.300  53.830  66.740  1.00  0.00           C
ATOM   1449  CD1 TYR A 679      41.640  53.040  67.680  1.00  0.00           C
ATOM   1450  HD1 TYR A 679      40.600  52.770  67.560  1.00  0.00           H
ATOM   1451  CE1 TYR A 679      42.270  52.750  68.930  1.00  0.00           C
ATOM   1452  HE1 TYR A 679      41.670  52.330  69.730  1.00  0.00           H
ATOM   1453  CZ  TYR A 679      43.520  53.210  69.190  1.00  0.00           C
ATOM   1454  OH  TYR A 679      44.060  52.990  70.500  1.00  0.00           O
ATOM   1455  HH  TYR A 679      44.970  53.290  70.440  1.00  0.00           H
ATOM   1456  CD2 TYR A 679      43.680  54.110  66.930  1.00  0.00           C
ATOM   1457  HD2 TYR A 679      44.270  54.510  66.130  1.00  0.00           H
ATOM   1458  CE2 TYR A 679      44.260  53.900  68.230  1.00  0.00           C
ATOM   1459  HE2 TYR A 679      45.280  54.240  68.330  1.00  0.00           H
ATOM   1460  C   TYR A 679      40.450  56.130  66.240  1.00  0.00           C
ATOM   1461  O   TYR A 679      39.990  56.290  67.290  1.00  0.00           O
ATOM   1462  N   LYS A 680      41.060  57.190  65.650  1.00  0.00           N
ATOM   1463  HN  LYS A 680      41.430  57.090  64.720  1.00  0.00           H
ATOM   1464  CA  LYS A 680      41.260  58.540  66.130  1.00  0.00           C
ATOM   1465  HA  LYS A 680      41.700  58.380  67.110  1.00  0.00           H
ATOM   1466  CB  LYS A 680      42.290  59.370  65.330  1.00  0.00           C
ATOM   1467  HB1 LYS A 680      42.230  60.430  65.680  1.00  0.00           H
ATOM   1468  HB2 LYS A 680      42.030  59.300  64.250  1.00  0.00           H
ATOM   1469  CG  LYS A 680      43.690  58.870  65.400  1.00  0.00           C
ATOM   1470  HG1 LYS A 680      43.750  57.790  65.130  1.00  0.00           H
ATOM   1471  HG2 LYS A 680      44.060  58.850  66.450  1.00  0.00           H
ATOM   1472  CD  LYS A 680      44.660  59.620  64.510  1.00  0.00           C
ATOM   1473  HD1 LYS A 680      44.680  60.700  64.740  1.00  0.00           H
ATOM   1474  HD2 LYS A 680      44.340  59.650  63.450  1.00  0.00           H
ATOM   1475  CE  LYS A 680      46.150  59.170  64.660  1.00  0.00           C
ATOM   1476  HE1 LYS A 680      46.760  59.710  63.910  1.00  0.00           H
ATOM   1477  HE2 LYS A 680      46.160  58.120  64.320  1.00  0.00           H
ATOM   1478  NZ  LYS A 680      46.630  59.390  66.010  1.00  0.00           N
ATOM   1479  HZ1 LYS A 680      46.780  60.390  66.290  1.00  0.00           H
ATOM   1480  HZ2 LYS A 680      47.490  58.790  66.050  1.00  0.00           H
ATOM   1481  HZ3 LYS A 680      45.940  58.940  66.650  1.00  0.00           H
ATOM   1482  C   LYS A 680      39.880  59.270  66.510  1.00  0.00           C
ATOM   1483  O   LYS A 680      39.700  59.770  67.620  1.00  0.00           O
ATOM   1484  N   PHE A 681      38.890  59.140  65.560  1.00  0.00           N
ATOM   1485  HN  PHE A 681      39.080  58.530  64.810  1.00  0.00           H
ATOM   1486  CA  PHE A 681      37.540  59.570  65.690  1.00  0.00           C
ATOM   1487  HA  PHE A 681      37.510  60.630  65.900  1.00  0.00           H
ATOM   1488  CB  PHE A 681      36.820  59.450  64.300  1.00  0.00           C
ATOM   1489  HB1 PHE A 681      37.240  58.690  63.630  1.00  0.00           H
ATOM   1490  HB2 PHE A 681      36.930  60.340  63.650  1.00  0.00           H
ATOM   1491  CG  PHE A 681      35.260  59.240  64.350  1.00  0.00           C
ATOM   1492  CD1 PHE A 681      34.670  57.940  64.350  1.00  0.00           C
ATOM   1493  HD1 PHE A 681      35.320  57.090  64.270  1.00  0.00           H
ATOM   1494  CE1 PHE A 681      33.330  57.840  64.310  1.00  0.00           C
ATOM   1495  HE1 PHE A 681      32.900  56.840  64.400  1.00  0.00           H
ATOM   1496  CZ  PHE A 681      32.440  58.960  64.310  1.00  0.00           C
ATOM   1497  HZ  PHE A 681      31.370  58.860  64.450  1.00  0.00           H
ATOM   1498  CD2 PHE A 681      34.400  60.340  64.360  1.00  0.00           C
ATOM   1499  HD2 PHE A 681      34.810  61.340  64.320  1.00  0.00           H
ATOM   1500  CE2 PHE A 681      33.010  60.250  64.360  1.00  0.00           C
ATOM   1501  HE2 PHE A 681      32.460  61.180  64.310  1.00  0.00           H
ATOM   1502  C   PHE A 681      36.780  58.950  66.840  1.00  0.00           C
ATOM   1503  O   PHE A 681      36.110  59.620  67.610  1.00  0.00           O
ATOM   1504  N   CYS A 682      36.880  57.620  67.040  1.00  0.00           N
ATOM   1505  HN  CYS A 682      37.320  57.050  66.350  1.00  0.00           H
ATOM   1506  CA  CYS A 682      36.230  56.910  68.110  1.00  0.00           C
ATOM   1507  HA  CYS A 682      35.180  57.210  68.080  1.00  0.00           H
ATOM   1508  CB  CYS A 682      36.400  55.390  68.000  1.00  0.00           C
ATOM   1509  HB1 CYS A 682      35.980  54.920  68.910  1.00  0.00           H
ATOM   1510  HB2 CYS A 682      37.480  55.100  68.010  1.00  0.00           H
ATOM   1511  SG  CYS A 682      35.590  54.720  66.670  1.00  0.00           S
ATOM   1512  HG1 CYS A 682      36.290  55.430  65.800  1.00  0.00           H
ATOM   1513  C   CYS A 682      36.680  57.400  69.490  1.00  0.00           C
ATOM   1514  O   CYS A 682      35.880  57.680  70.420  1.00  0.00           O
ATOM   1515  N   ARG A 683      37.960  57.760  69.730  1.00  0.00           N
ATOM   1516  HN  ARG A 683      38.680  57.600  69.040  1.00  0.00           H
ATOM   1517  CA  ARG A 683      38.420  58.150  71.020  1.00  0.00           C
ATOM   1518  HA  ARG A 683      37.890  57.660  71.830  1.00  0.00           H
ATOM   1519  CB  ARG A 683      39.780  57.620  71.040  1.00  0.00           C
ATOM   1520  HB1 ARG A 683      40.280  57.850  72.010  1.00  0.00           H
ATOM   1521  HB2 ARG A 683      40.360  58.100  70.210  1.00  0.00           H
ATOM   1522  CG  ARG A 683      39.950  56.070  70.770  1.00  0.00           C
ATOM   1523  HG1 ARG A 683      40.870  55.710  71.270  1.00  0.00           H
ATOM   1524  HG2 ARG A 683      39.970  55.680  69.730  1.00  0.00           H
ATOM   1525  CD  ARG A 683      38.840  55.200  71.470  1.00  0.00           C
ATOM   1526  HD1 ARG A 683      38.800  54.180  71.060  1.00  0.00           H
ATOM   1527  HD2 ARG A 683      37.780  55.500  71.310  1.00  0.00           H
ATOM   1528  NE  ARG A 683      39.090  55.140  72.930  1.00  0.00           N
ATOM   1529  HE  ARG A 683      40.020  55.250  73.300  1.00  0.00           H
ATOM   1530  CZ  ARG A 683      38.170  54.920  73.840  1.00  0.00           C
ATOM   1531  NH1 ARG A 683      38.710  54.820  75.050  1.00  0.00           N
ATOM   1532 HH11 ARG A 683      38.110  54.630  75.840  1.00  0.00           H
ATOM   1533 HH12 ARG A 683      39.700  54.670  75.030  1.00  0.00           H
ATOM   1534  NH2 ARG A 683      36.880  54.870  73.630  1.00  0.00           N
ATOM   1535 HH21 ARG A 683      36.510  55.000  72.710  1.00  0.00           H
ATOM   1536 HH22 ARG A 683      36.410  54.260  74.250  1.00  0.00           H
ATOM   1537  C   ARG A 683      38.290  59.640  71.370  1.00  0.00           C
ATOM   1538  O   ARG A 683      38.530  59.990  72.550  1.00  0.00           O
ATOM   1539  N   ASP A 684      37.800  60.460  70.480  1.00  0.00           N
ATOM   1540  HN  ASP A 684      37.750  60.080  69.560  1.00  0.00           H
ATOM   1541  CA  ASP A 684      37.420  61.850  70.750  1.00  0.00           C
ATOM   1542  HA  ASP A 684      37.900  62.280  71.610  1.00  0.00           H
ATOM   1543  CB  ASP A 684      37.830  62.670  69.530  1.00  0.00           C
ATOM   1544  HB1 ASP A 684      37.110  63.500  69.380  1.00  0.00           H
ATOM   1545  HB2 ASP A 684      37.860  61.950  68.670  1.00  0.00           H
ATOM   1546  CG  ASP A 684      39.210  63.350  69.640  1.00  0.00           C
ATOM   1547  OD1 ASP A 684      39.520  64.260  68.850  1.00  0.00           O
ATOM   1548  OD2 ASP A 684      40.110  62.900  70.470  1.00  0.00           O
ATOM   1549  C   ASP A 684      35.960  61.970  70.890  1.00  0.00           C
ATOM   1550  O   ASP A 684      35.350  62.760  71.630  1.00  0.00           O
ATOM   1551  N   TYR A 685      35.170  61.120  70.170  1.00  0.00           N
ATOM   1552  HN  TYR A 685      35.580  60.550  69.460  1.00  0.00           H
ATOM   1553  CA  TYR A 685      33.710  61.300  70.150  1.00  0.00           C
ATOM   1554  HA  TYR A 685      33.450  62.300  70.460  1.00  0.00           H
ATOM   1555  CB  TYR A 685      33.220  60.980  68.710  1.00  0.00           C
ATOM   1556  HB1 TYR A 685      32.200  60.550  68.720  1.00  0.00           H
ATOM   1557  HB2 TYR A 685      33.880  60.160  68.340  1.00  0.00           H
ATOM   1558  CG  TYR A 685      33.380  62.280  67.940  1.00  0.00           C
ATOM   1559  CD1 TYR A 685      32.330  63.170  68.030  1.00  0.00           C
ATOM   1560  HD1 TYR A 685      31.450  62.840  68.550  1.00  0.00           H
ATOM   1561  CE1 TYR A 685      32.330  64.370  67.320  1.00  0.00           C
ATOM   1562  HE1 TYR A 685      31.490  65.030  67.180  1.00  0.00           H
ATOM   1563  CZ  TYR A 685      33.450  64.650  66.490  1.00  0.00           C
ATOM   1564  OH  TYR A 685      33.260  65.680  65.560  1.00  0.00           O
ATOM   1565  HH  TYR A 685      32.490  66.180  65.820  1.00  0.00           H
ATOM   1566  CD2 TYR A 685      34.540  62.570  67.120  1.00  0.00           C
ATOM   1567  HD2 TYR A 685      35.420  61.950  67.170  1.00  0.00           H
ATOM   1568  CE2 TYR A 685      34.520  63.770  66.410  1.00  0.00           C
ATOM   1569  HE2 TYR A 685      35.320  64.000  65.730  1.00  0.00           H
ATOM   1570  C   TYR A 685      33.080  60.390  71.190  1.00  0.00           C
ATOM   1571  O   TYR A 685      31.890  60.310  71.450  1.00  0.00           O
ATOM   1572  N   GLN A 686      34.030  59.640  71.880  1.00  0.00           N
ATOM   1573  HN  GLN A 686      34.980  59.870  71.670  1.00  0.00           H
ATOM   1574  CA  GLN A 686      33.750  58.640  72.830  1.00  0.00           C
ATOM   1575  HA  GLN A 686      34.760  58.280  72.780  1.00  0.00           H
ATOM   1576  CB  GLN A 686      33.350  59.270  74.150  1.00  0.00           C
ATOM   1577  HB1 GLN A 686      33.070  58.430  74.840  1.00  0.00           H
ATOM   1578  HB2 GLN A 686      32.450  59.930  74.130  1.00  0.00           H
ATOM   1579  CG  GLN A 686      34.580  59.890  74.890  1.00  0.00           C
ATOM   1580  HG1 GLN A 686      34.260  60.330  75.860  1.00  0.00           H
ATOM   1581  HG2 GLN A 686      34.980  60.730  74.290  1.00  0.00           H
ATOM   1582  CD  GLN A 686      35.570  58.790  75.280  1.00  0.00           C
ATOM   1583  OE1 GLN A 686      35.160  57.700  75.580  1.00  0.00           O
ATOM   1584  NE2 GLN A 686      36.900  58.920  75.000  1.00  0.00           N
ATOM   1585 HE21 GLN A 686      37.410  58.160  75.380  1.00  0.00           H
ATOM   1586 HE22 GLN A 686      37.260  59.840  74.830  1.00  0.00           H
ATOM   1587  C   GLN A 686      32.860  57.530  72.550  1.00  0.00           C
ATOM   1588  O   GLN A 686      31.840  57.220  73.130  1.00  0.00           O
ATOM   1589  N   LEU A 687      33.300  56.680  71.580  1.00  0.00           N
ATOM   1590  HN  LEU A 687      34.160  56.910  71.130  1.00  0.00           H
ATOM   1591  CA  LEU A 687      32.650  55.520  71.060  1.00  0.00           C
ATOM   1592  HA  LEU A 687      31.740  55.280  71.610  1.00  0.00           H
ATOM   1593  CB  LEU A 687      32.340  55.740  69.570  1.00  0.00           C
ATOM   1594  HB1 LEU A 687      32.150  54.800  69.000  1.00  0.00           H
ATOM   1595  HB2 LEU A 687      33.210  56.230  69.100  1.00  0.00           H
ATOM   1596  CG  LEU A 687      31.220  56.690  69.280  1.00  0.00           C
ATOM   1597  HG  LEU A 687      31.420  57.550  69.940  1.00  0.00           H
ATOM   1598  CD1 LEU A 687      31.260  57.230  67.830  1.00  0.00           C
ATOM   1599 HD11 LEU A 687      32.270  57.500  67.470  1.00  0.00           H
ATOM   1600 HD12 LEU A 687      30.660  58.160  67.820  1.00  0.00           H
ATOM   1601 HD13 LEU A 687      30.930  56.480  67.080  1.00  0.00           H
ATOM   1602  CD2 LEU A 687      29.850  56.100  69.660  1.00  0.00           C
ATOM   1603 HD21 LEU A 687      29.900  55.940  70.760  1.00  0.00           H
ATOM   1604 HD22 LEU A 687      29.640  55.190  69.080  1.00  0.00           H
ATOM   1605 HD23 LEU A 687      29.130  56.930  69.490  1.00  0.00           H
ATOM   1606  C   LEU A 687      33.730  54.430  71.340  1.00  0.00           C
ATOM   1607  O   LEU A 687      34.890  54.710  71.640  1.00  0.00           O
ATOM   1608  N   SER A 688      33.270  53.160  71.440  1.00  0.00           N
ATOM   1609  HN  SER A 688      32.290  52.980  71.440  1.00  0.00           H
ATOM   1610  CA  SER A 688      34.050  51.950  71.350  1.00  0.00           C
ATOM   1611  HA  SER A 688      35.030  52.160  71.750  1.00  0.00           H
ATOM   1612  CB  SER A 688      33.510  50.680  72.050  1.00  0.00           C
ATOM   1613  HB1 SER A 688      32.580  50.350  71.530  1.00  0.00           H
ATOM   1614  HB2 SER A 688      33.360  50.820  73.150  1.00  0.00           H
ATOM   1615  OG  SER A 688      34.340  49.580  71.870  1.00  0.00           O
ATOM   1616  HG1 SER A 688      35.040  49.660  72.530  1.00  0.00           H
ATOM   1617  C   SER A 688      34.270  51.500  69.870  1.00  0.00           C
ATOM   1618  O   SER A 688      33.360  51.420  69.060  1.00  0.00           O
ATOM   1619  N   TYR A 689      35.550  51.310  69.560  1.00  0.00           N
ATOM   1620  HN  TYR A 689      36.150  51.370  70.360  1.00  0.00           H
ATOM   1621  CA  TYR A 689      36.120  50.970  68.230  1.00  0.00           C
ATOM   1622  HA  TYR A 689      35.580  51.560  67.490  1.00  0.00           H
ATOM   1623  CB  TYR A 689      37.540  51.360  68.140  1.00  0.00           C
ATOM   1624  HB1 TYR A 689      38.160  50.900  68.940  1.00  0.00           H
ATOM   1625  HB2 TYR A 689      37.790  52.430  68.330  1.00  0.00           H
ATOM   1626  CG  TYR A 689      38.260  50.740  66.940  1.00  0.00           C
ATOM   1627  CD1 TYR A 689      39.190  49.650  67.000  1.00  0.00           C
ATOM   1628  HD1 TYR A 689      39.450  49.260  67.980  1.00  0.00           H
ATOM   1629  CE1 TYR A 689      39.880  49.160  65.880  1.00  0.00           C
ATOM   1630  HE1 TYR A 689      40.570  48.340  65.930  1.00  0.00           H
ATOM   1631  CZ  TYR A 689      39.720  49.770  64.600  1.00  0.00           C
ATOM   1632  OH  TYR A 689      40.480  49.350  63.550  1.00  0.00           O
ATOM   1633  HH  TYR A 689      39.960  49.490  62.770  1.00  0.00           H
ATOM   1634  CD2 TYR A 689      38.160  51.340  65.710  1.00  0.00           C
ATOM   1635  HD2 TYR A 689      37.360  52.060  65.700  1.00  0.00           H
ATOM   1636  CE2 TYR A 689      38.870  50.850  64.520  1.00  0.00           C
ATOM   1637  HE2 TYR A 689      38.800  51.390  63.590  1.00  0.00           H
ATOM   1638  C   TYR A 689      35.770  49.560  67.760  1.00  0.00           C
ATOM   1639  O   TYR A 689      35.250  49.440  66.650  1.00  0.00           O
ATOM   1640  N   LEU A 690      35.900  48.500  68.530  1.00  0.00           N
ATOM   1641  HN  LEU A 690      36.440  48.550  69.370  1.00  0.00           H
ATOM   1642  CA  LEU A 690      35.570  47.180  67.930  1.00  0.00           C
ATOM   1643  HA  LEU A 690      36.040  47.070  66.950  1.00  0.00           H
ATOM   1644  CB  LEU A 690      36.150  46.020  68.770  1.00  0.00           C
ATOM   1645  HB1 LEU A 690      35.760  45.030  68.420  1.00  0.00           H
ATOM   1646  HB2 LEU A 690      35.860  46.270  69.800  1.00  0.00           H
ATOM   1647  CG  LEU A 690      37.680  45.930  68.650  1.00  0.00           C
ATOM   1648  HG  LEU A 690      38.080  46.850  69.130  1.00  0.00           H
ATOM   1649  CD1 LEU A 690      38.120  44.770  69.590  1.00  0.00           C
ATOM   1650 HD11 LEU A 690      37.510  44.870  70.520  1.00  0.00           H
ATOM   1651 HD12 LEU A 690      39.170  44.940  69.900  1.00  0.00           H
ATOM   1652 HD13 LEU A 690      37.950  43.730  69.220  1.00  0.00           H
ATOM   1653  CD2 LEU A 690      38.250  45.660  67.240  1.00  0.00           C
ATOM   1654 HD21 LEU A 690      39.300  45.280  67.280  1.00  0.00           H
ATOM   1655 HD22 LEU A 690      38.360  46.620  66.690  1.00  0.00           H
ATOM   1656 HD23 LEU A 690      37.490  45.050  66.710  1.00  0.00           H
ATOM   1657  C   LEU A 690      34.080  47.000  67.760  1.00  0.00           C
ATOM   1658  O   LEU A 690      33.670  46.540  66.690  1.00  0.00           O
ATOM   1659  N   SER A 691      33.250  47.530  68.640  1.00  0.00           N
ATOM   1660  HN  SER A 691      33.540  48.010  69.460  1.00  0.00           H
ATOM   1661  CA  SER A 691      31.890  47.410  68.410  1.00  0.00           C
ATOM   1662  HA  SER A 691      31.600  46.460  68.000  1.00  0.00           H
ATOM   1663  CB  SER A 691      31.140  47.610  69.710  1.00  0.00           C
ATOM   1664  HB1 SER A 691      31.380  48.630  70.070  1.00  0.00           H
ATOM   1665  HB2 SER A 691      31.420  46.840  70.450  1.00  0.00           H
ATOM   1666  OG  SER A 691      29.710  47.550  69.560  1.00  0.00           O
ATOM   1667  HG1 SER A 691      29.580  46.730  70.040  1.00  0.00           H
ATOM   1668  C   SER A 691      31.380  48.370  67.370  1.00  0.00           C
ATOM   1669  O   SER A 691      30.720  47.940  66.420  1.00  0.00           O
ATOM   1670  N   LEU A 692      31.800  49.660  67.300  1.00  0.00           N
ATOM   1671  HN  LEU A 692      32.380  49.990  68.040  1.00  0.00           H
ATOM   1672  CA  LEU A 692      31.390  50.600  66.230  1.00  0.00           C
ATOM   1673  HA  LEU A 692      30.310  50.630  66.120  1.00  0.00           H
ATOM   1674  CB  LEU A 692      31.950  52.050  66.450  1.00  0.00           C
ATOM   1675  HB1 LEU A 692      33.030  51.840  66.280  1.00  0.00           H
ATOM   1676  HB2 LEU A 692      31.770  52.370  67.500  1.00  0.00           H
ATOM   1677  CG  LEU A 692      31.390  53.110  65.430  1.00  0.00           C
ATOM   1678  HG  LEU A 692      31.550  52.780  64.380  1.00  0.00           H
ATOM   1679  CD1 LEU A 692      29.870  53.300  65.680  1.00  0.00           C
ATOM   1680 HD11 LEU A 692      29.450  54.110  65.050  1.00  0.00           H
ATOM   1681 HD12 LEU A 692      29.900  53.520  66.760  1.00  0.00           H
ATOM   1682 HD13 LEU A 692      29.220  52.410  65.540  1.00  0.00           H
ATOM   1683  CD2 LEU A 692      32.020  54.500  65.630  1.00  0.00           C
ATOM   1684 HD21 LEU A 692      31.570  55.370  65.110  1.00  0.00           H
ATOM   1685 HD22 LEU A 692      33.100  54.400  65.410  1.00  0.00           H
ATOM   1686 HD23 LEU A 692      31.920  54.530  66.740  1.00  0.00           H
ATOM   1687  C   LEU A 692      31.860  50.080  64.790  1.00  0.00           C
ATOM   1688  O   LEU A 692      31.180  50.160  63.770  1.00  0.00           O
ATOM   1689  N   ARG A 693      33.120  49.540  64.750  1.00  0.00           N
ATOM   1690  HN  ARG A 693      33.780  49.540  65.500  1.00  0.00           H
ATOM   1691  CA  ARG A 693      33.730  49.010  63.530  1.00  0.00           C
ATOM   1692  HA  ARG A 693      33.760  49.710  62.710  1.00  0.00           H
ATOM   1693  CB  ARG A 693      35.130  48.410  63.780  1.00  0.00           C
ATOM   1694  HB1 ARG A 693      35.000  47.680  64.610  1.00  0.00           H
ATOM   1695  HB2 ARG A 693      35.680  49.280  64.190  1.00  0.00           H
ATOM   1696  CG  ARG A 693      35.820  47.770  62.570  1.00  0.00           C
ATOM   1697  HG1 ARG A 693      35.810  48.570  61.800  1.00  0.00           H
ATOM   1698  HG2 ARG A 693      35.190  46.950  62.180  1.00  0.00           H
ATOM   1699  CD  ARG A 693      37.150  47.220  62.960  1.00  0.00           C
ATOM   1700  HD1 ARG A 693      36.990  46.410  63.710  1.00  0.00           H
ATOM   1701  HD2 ARG A 693      37.880  47.930  63.370  1.00  0.00           H
ATOM   1702  NE  ARG A 693      37.810  46.650  61.720  1.00  0.00           N
ATOM   1703  HE  ARG A 693      38.180  47.410  61.210  1.00  0.00           H
ATOM   1704  CZ  ARG A 693      37.370  45.600  61.050  1.00  0.00           C
ATOM   1705  NH1 ARG A 693      36.670  44.660  61.630  1.00  0.00           N
ATOM   1706 HH11 ARG A 693      36.530  44.720  62.620  1.00  0.00           H
ATOM   1707 HH12 ARG A 693      36.550  43.870  61.020  1.00  0.00           H
ATOM   1708  NH2 ARG A 693      37.820  45.600  59.800  1.00  0.00           N
ATOM   1709 HH21 ARG A 693      37.450  44.890  59.190  1.00  0.00           H
ATOM   1710 HH22 ARG A 693      38.280  46.440  59.530  1.00  0.00           H
ATOM   1711  C   ARG A 693      32.930  47.820  63.060  1.00  0.00           C
ATOM   1712  O   ARG A 693      32.650  47.730  61.860  1.00  0.00           O
ATOM   1713  N   THR A 694      32.540  46.870  63.960  1.00  0.00           N
ATOM   1714  HN  THR A 694      32.780  46.820  64.920  1.00  0.00           H
ATOM   1715  CA  THR A 694      31.540  45.900  63.480  1.00  0.00           C
ATOM   1716  HA  THR A 694      32.120  45.430  62.690  1.00  0.00           H
ATOM   1717  CB  THR A 694      31.280  44.840  64.590  1.00  0.00           C
ATOM   1718  HB  THR A 694      31.400  45.330  65.580  1.00  0.00           H
ATOM   1719  OG1 THR A 694      32.330  43.910  64.420  1.00  0.00           O
ATOM   1720  HG1 THR A 694      31.920  43.050  64.320  1.00  0.00           H
ATOM   1721  CG2 THR A 694      29.970  44.130  64.420  1.00  0.00           C
ATOM   1722 HG21 THR A 694      29.920  43.360  63.620  1.00  0.00           H
ATOM   1723 HG22 THR A 694      29.040  44.740  64.450  1.00  0.00           H
ATOM   1724 HG23 THR A 694      29.930  43.660  65.430  1.00  0.00           H
ATOM   1725  C   THR A 694      30.190  46.420  62.930  1.00  0.00           C
ATOM   1726  O   THR A 694      29.650  45.960  61.980  1.00  0.00           O
ATOM   1727  N   SER A 695      29.560  47.420  63.560  1.00  0.00           N
ATOM   1728  HN  SER A 695      29.830  47.780  64.450  1.00  0.00           H
ATOM   1729  CA  SER A 695      28.450  48.170  63.010  1.00  0.00           C
ATOM   1730  HA  SER A 695      27.590  47.550  62.800  1.00  0.00           H
ATOM   1731  CB  SER A 695      27.990  49.220  64.010  1.00  0.00           C
ATOM   1732  HB1 SER A 695      27.210  49.930  63.650  1.00  0.00           H
ATOM   1733  HB2 SER A 695      28.820  49.860  64.360  1.00  0.00           H
ATOM   1734  OG  SER A 695      27.380  48.690  65.210  1.00  0.00           O
ATOM   1735  HG1 SER A 695      27.210  49.400  65.840  1.00  0.00           H
ATOM   1736  C   SER A 695      28.710  48.850  61.650  1.00  0.00           C
ATOM   1737  O   SER A 695      27.900  48.790  60.720  1.00  0.00           O
ATOM   1738  N   ILE A 696      29.840  49.600  61.510  1.00  0.00           N
ATOM   1739  HN  ILE A 696      30.530  49.510  62.230  1.00  0.00           H
ATOM   1740  CA  ILE A 696      30.300  50.200  60.260  1.00  0.00           C
ATOM   1741  HA  ILE A 696      29.420  50.770  59.960  1.00  0.00           H
ATOM   1742  CB  ILE A 696      31.500  51.100  60.470  1.00  0.00           C
ATOM   1743  HB  ILE A 696      32.180  50.520  61.120  1.00  0.00           H
ATOM   1744  CG2 ILE A 696      32.180  51.390  59.130  1.00  0.00           C
ATOM   1745 HG21 ILE A 696      31.530  51.820  58.350  1.00  0.00           H
ATOM   1746 HG22 ILE A 696      32.620  50.470  58.690  1.00  0.00           H
ATOM   1747 HG23 ILE A 696      32.990  52.110  59.380  1.00  0.00           H
ATOM   1748  CG1 ILE A 696      31.260  52.430  61.180  1.00  0.00           C
ATOM   1749 HG11 ILE A 696      30.630  52.170  62.060  1.00  0.00           H
ATOM   1750 HG12 ILE A 696      30.700  53.070  60.470  1.00  0.00           H
ATOM   1751  CD  ILE A 696      32.480  53.130  61.700  1.00  0.00           C
ATOM   1752  HD1 ILE A 696      33.300  53.050  60.960  1.00  0.00           H
ATOM   1753  HD2 ILE A 696      32.850  52.730  62.660  1.00  0.00           H
ATOM   1754  HD3 ILE A 696      32.300  54.230  61.780  1.00  0.00           H
ATOM   1755  C   ILE A 696      30.460  49.110  59.150  1.00  0.00           C
ATOM   1756  O   ILE A 696      30.000  49.240  58.030  1.00  0.00           O
ATOM   1757  N   GLY A 697      31.000  47.910  59.510  1.00  0.00           N
ATOM   1758  HN  GLY A 697      31.490  47.820  60.370  1.00  0.00           H
ATOM   1759  CA  GLY A 697      31.130  46.710  58.720  1.00  0.00           C
ATOM   1760  HA1 GLY A 697      31.550  45.910  59.320  1.00  0.00           H
ATOM   1761  HA2 GLY A 697      31.730  46.880  57.850  1.00  0.00           H
ATOM   1762  C   GLY A 697      29.820  46.230  58.150  1.00  0.00           C
ATOM   1763  O   GLY A 697      29.600  46.160  56.920  1.00  0.00           O
ATOM   1764  N   LEU A 698      28.770  46.110  59.060  1.00  0.00           N
ATOM   1765  HN  LEU A 698      28.940  46.340  60.020  1.00  0.00           H
ATOM   1766  CA  LEU A 698      27.480  45.680  58.670  1.00  0.00           C
ATOM   1767  HA  LEU A 698      27.670  44.960  57.890  1.00  0.00           H
ATOM   1768  CB  LEU A 698      26.720  44.980  59.770  1.00  0.00           C
ATOM   1769  HB1 LEU A 698      25.670  44.770  59.530  1.00  0.00           H
ATOM   1770  HB2 LEU A 698      26.650  45.610  60.690  1.00  0.00           H
ATOM   1771  CG  LEU A 698      27.310  43.650  60.200  1.00  0.00           C
ATOM   1772  HG  LEU A 698      28.350  43.890  60.480  1.00  0.00           H
ATOM   1773  CD1 LEU A 698      26.540  43.200  61.490  1.00  0.00           C
ATOM   1774 HD11 LEU A 698      25.580  42.730  61.150  1.00  0.00           H
ATOM   1775 HD12 LEU A 698      26.340  44.080  62.130  1.00  0.00           H
ATOM   1776 HD13 LEU A 698      27.110  42.440  62.060  1.00  0.00           H
ATOM   1777  CD2 LEU A 698      27.270  42.560  59.100  1.00  0.00           C
ATOM   1778 HD21 LEU A 698      27.800  41.640  59.440  1.00  0.00           H
ATOM   1779 HD22 LEU A 698      27.760  42.930  58.180  1.00  0.00           H
ATOM   1780 HD23 LEU A 698      26.220  42.350  58.820  1.00  0.00           H
ATOM   1781  C   LEU A 698      26.680  46.680  57.880  1.00  0.00           C
ATOM   1782  O   LEU A 698      25.870  46.250  57.040  1.00  0.00           O
ATOM   1783  N   TRP A 699      26.770  47.990  58.070  1.00  0.00           N
ATOM   1784  HN  TRP A 699      27.390  48.370  58.750  1.00  0.00           H
ATOM   1785  CA  TRP A 699      26.250  48.980  57.150  1.00  0.00           C
ATOM   1786  HA  TRP A 699      25.220  48.680  56.970  1.00  0.00           H
ATOM   1787  CB  TRP A 699      26.200  50.420  57.810  1.00  0.00           C
ATOM   1788  HB1 TRP A 699      26.090  51.240  57.060  1.00  0.00           H
ATOM   1789  HB2 TRP A 699      27.210  50.600  58.230  1.00  0.00           H
ATOM   1790  CG  TRP A 699      25.180  50.720  58.850  1.00  0.00           C
ATOM   1791  CD1 TRP A 699      25.370  51.090  60.180  1.00  0.00           C
ATOM   1792  HD1 TRP A 699      26.390  51.250  60.520  1.00  0.00           H
ATOM   1793  NE1 TRP A 699      24.130  51.360  60.720  1.00  0.00           N
ATOM   1794  HE1 TRP A 699      23.910  51.730  61.600  1.00  0.00           H
ATOM   1795  CE2 TRP A 699      23.160  51.190  59.740  1.00  0.00           C
ATOM   1796  CD2 TRP A 699      23.810  50.860  58.520  1.00  0.00           C
ATOM   1797  CE3 TRP A 699      23.030  50.420  57.360  1.00  0.00           C
ATOM   1798  HE3 TRP A 699      23.380  50.160  56.380  1.00  0.00           H
ATOM   1799  CZ3 TRP A 699      21.680  50.680  57.470  1.00  0.00           C
ATOM   1800  HZ3 TRP A 699      21.040  50.450  56.630  1.00  0.00           H
ATOM   1801  CZ2 TRP A 699      21.740  51.380  59.790  1.00  0.00           C
ATOM   1802  HZ2 TRP A 699      21.320  51.690  60.750  1.00  0.00           H
ATOM   1803  CH2 TRP A 699      20.990  51.090  58.630  1.00  0.00           C
ATOM   1804  HH2 TRP A 699      19.920  51.060  58.690  1.00  0.00           H
ATOM   1805  C   TRP A 699      26.930  49.140  55.830  1.00  0.00           C
ATOM   1806  O   TRP A 699      26.280  49.410  54.770  1.00  0.00           O
ATOM   1807  N   THR A 700      28.300  48.960  55.850  1.00  0.00           N
ATOM   1808  HN  THR A 700      28.660  48.940  56.780  1.00  0.00           H
ATOM   1809  CA  THR A 700      29.130  48.870  54.610  1.00  0.00           C
ATOM   1810  HA  THR A 700      28.880  49.730  54.020  1.00  0.00           H
ATOM   1811  CB  THR A 700      30.610  48.790  54.690  1.00  0.00           C
ATOM   1812  HB  THR A 700      30.890  47.800  55.110  1.00  0.00           H
ATOM   1813  OG1 THR A 700      31.050  49.800  55.660  1.00  0.00           O
ATOM   1814  HG1 THR A 700      31.060  49.400  56.540  1.00  0.00           H
ATOM   1815  CG2 THR A 700      31.210  49.150  53.360  1.00  0.00           C
ATOM   1816 HG21 THR A 700      30.850  48.470  52.560  1.00  0.00           H
ATOM   1817 HG22 THR A 700      32.310  49.060  53.480  1.00  0.00           H
ATOM   1818 HG23 THR A 700      30.960  50.180  53.010  1.00  0.00           H
ATOM   1819  C   THR A 700      28.680  47.660  53.820  1.00  0.00           C
ATOM   1820  O   THR A 700      28.460  47.780  52.620  1.00  0.00           O
ATOM   1821  N   SER A 701      28.460  46.540  54.550  1.00  0.00           N
ATOM   1822  HN  SER A 701      28.610  46.570  55.540  1.00  0.00           H
ATOM   1823  CA  SER A 701      27.980  45.400  53.760  1.00  0.00           C
ATOM   1824  HA  SER A 701      28.710  45.270  52.980  1.00  0.00           H
ATOM   1825  CB  SER A 701      28.050  44.150  54.760  1.00  0.00           C
ATOM   1826  HB1 SER A 701      27.370  44.370  55.620  1.00  0.00           H
ATOM   1827  HB2 SER A 701      29.100  44.090  55.140  1.00  0.00           H
ATOM   1828  OG  SER A 701      27.530  42.920  54.150  1.00  0.00           O
ATOM   1829  HG1 SER A 701      28.100  42.610  53.440  1.00  0.00           H
ATOM   1830  C   SER A 701      26.560  45.520  53.210  1.00  0.00           C
ATOM   1831  O   SER A 701      26.390  45.060  52.070  1.00  0.00           O
ATOM   1832  N   PHE A 702      25.580  46.040  53.940  1.00  0.00           N
ATOM   1833  HN  PHE A 702      25.750  46.470  54.820  1.00  0.00           H
ATOM   1834  CA  PHE A 702      24.270  46.410  53.420  1.00  0.00           C
ATOM   1835  HA  PHE A 702      23.790  45.490  53.140  1.00  0.00           H
ATOM   1836  CB  PHE A 702      23.550  47.090  54.600  1.00  0.00           C
ATOM   1837  HB1 PHE A 702      24.120  48.000  54.890  1.00  0.00           H
ATOM   1838  HB2 PHE A 702      23.600  46.500  55.530  1.00  0.00           H
ATOM   1839  CG  PHE A 702      22.120  47.510  54.370  1.00  0.00           C
ATOM   1840  CD1 PHE A 702      21.720  48.870  54.200  1.00  0.00           C
ATOM   1841  HD1 PHE A 702      22.480  49.640  54.140  1.00  0.00           H
ATOM   1842  CE1 PHE A 702      20.420  49.080  53.680  1.00  0.00           C
ATOM   1843  HE1 PHE A 702      20.050  50.040  53.380  1.00  0.00           H
ATOM   1844  CZ  PHE A 702      19.540  47.950  53.490  1.00  0.00           C
ATOM   1845  HZ  PHE A 702      18.500  48.210  53.300  1.00  0.00           H
ATOM   1846  CD2 PHE A 702      21.220  46.450  54.300  1.00  0.00           C
ATOM   1847  HD2 PHE A 702      21.690  45.500  54.470  1.00  0.00           H
ATOM   1848  CE2 PHE A 702      19.970  46.660  53.760  1.00  0.00           C
ATOM   1849  HE2 PHE A 702      19.370  45.770  53.610  1.00  0.00           H
ATOM   1850  C   PHE A 702      24.440  47.380  52.260  1.00  0.00           C
ATOM   1851  O   PHE A 702      23.980  47.140  51.160  1.00  0.00           O
ATOM   1852  N   LEU A 703      25.160  48.470  52.400  1.00  0.00           N
ATOM   1853  HN  LEU A 703      25.690  48.560  53.230  1.00  0.00           H
ATOM   1854  CA  LEU A 703      25.340  49.430  51.290  1.00  0.00           C
ATOM   1855  HA  LEU A 703      24.350  49.660  50.940  1.00  0.00           H
ATOM   1856  CB  LEU A 703      25.970  50.720  51.830  1.00  0.00           C
ATOM   1857  HB1 LEU A 703      26.310  51.440  51.070  1.00  0.00           H
ATOM   1858  HB2 LEU A 703      26.810  50.380  52.480  1.00  0.00           H
ATOM   1859  CG  LEU A 703      24.990  51.400  52.850  1.00  0.00           C
ATOM   1860  HG  LEU A 703      24.610  50.750  53.650  1.00  0.00           H
ATOM   1861  CD1 LEU A 703      25.760  52.490  53.560  1.00  0.00           C
ATOM   1862 HD11 LEU A 703      26.620  51.930  53.970  1.00  0.00           H
ATOM   1863 HD12 LEU A 703      25.180  53.030  54.340  1.00  0.00           H
ATOM   1864 HD13 LEU A 703      26.090  53.200  52.760  1.00  0.00           H
ATOM   1865  CD2 LEU A 703      23.770  52.070  52.140  1.00  0.00           C
ATOM   1866 HD21 LEU A 703      23.010  51.490  51.590  1.00  0.00           H
ATOM   1867 HD22 LEU A 703      24.200  52.820  51.430  1.00  0.00           H
ATOM   1868 HD23 LEU A 703      23.270  52.810  52.790  1.00  0.00           H
ATOM   1869  C   LEU A 703      26.080  48.910  50.040  1.00  0.00           C
ATOM   1870  O   LEU A 703      25.640  49.100  48.860  1.00  0.00           O
ATOM   1871  N   CYS A 704      27.180  48.100  50.180  1.00  0.00           N
ATOM   1872  HN  CYS A 704      27.330  47.680  51.070  1.00  0.00           H
ATOM   1873  CA  CYS A 704      27.880  47.430  49.030  1.00  0.00           C
ATOM   1874  HA  CYS A 704      28.220  48.190  48.350  1.00  0.00           H
ATOM   1875  CB  CYS A 704      29.230  46.670  49.550  1.00  0.00           C
ATOM   1876  HB1 CYS A 704      28.930  45.740  50.090  1.00  0.00           H
ATOM   1877  HB2 CYS A 704      29.630  47.370  50.320  1.00  0.00           H
ATOM   1878  SG  CYS A 704      30.620  46.250  48.360  1.00  0.00           S
ATOM   1879  HG1 CYS A 704      30.820  47.530  48.080  1.00  0.00           H
ATOM   1880  C   CYS A 704      27.060  46.440  48.250  1.00  0.00           C
ATOM   1881  O   CYS A 704      27.090  46.540  47.040  1.00  0.00           O
ATOM   1882  N   ILE A 705      26.360  45.490  48.940  1.00  0.00           N
ATOM   1883  HN  ILE A 705      26.480  45.470  49.930  1.00  0.00           H
ATOM   1884  CA  ILE A 705      25.570  44.490  48.350  1.00  0.00           C
ATOM   1885  HA  ILE A 705      26.240  44.040  47.630  1.00  0.00           H
ATOM   1886  CB  ILE A 705      25.310  43.360  49.300  1.00  0.00           C
ATOM   1887  HB  ILE A 705      24.670  43.790  50.100  1.00  0.00           H
ATOM   1888  CG2 ILE A 705      24.570  42.140  48.670  1.00  0.00           C
ATOM   1889 HG21 ILE A 705      25.090  41.870  47.710  1.00  0.00           H
ATOM   1890 HG22 ILE A 705      23.500  42.270  48.410  1.00  0.00           H
ATOM   1891 HG23 ILE A 705      24.640  41.280  49.350  1.00  0.00           H
ATOM   1892  CG1 ILE A 705      26.590  42.820  50.010  1.00  0.00           C
ATOM   1893 HG11 ILE A 705      27.340  43.600  50.280  1.00  0.00           H
ATOM   1894 HG12 ILE A 705      27.060  42.080  49.320  1.00  0.00           H
ATOM   1895  CD  ILE A 705      26.250  42.010  51.310  1.00  0.00           C
ATOM   1896  HD1 ILE A 705      25.750  42.600  52.120  1.00  0.00           H
ATOM   1897  HD2 ILE A 705      27.230  41.640  51.670  1.00  0.00           H
ATOM   1898  HD3 ILE A 705      25.640  41.110  51.110  1.00  0.00           H
ATOM   1899  C   ILE A 705      24.400  44.970  47.570  1.00  0.00           C
ATOM   1900  O   ILE A 705      24.300  44.670  46.380  1.00  0.00           O
ATOM   1901  N   VAL A 706      23.660  45.970  48.130  1.00  0.00           N
ATOM   1902  HN  VAL A 706      23.710  46.210  49.090  1.00  0.00           H
ATOM   1903  CA  VAL A 706      22.550  46.550  47.440  1.00  0.00           C
ATOM   1904  HA  VAL A 706      21.930  45.770  47.020  1.00  0.00           H
ATOM   1905  CB  VAL A 706      21.790  47.460  48.340  1.00  0.00           C
ATOM   1906  HB  VAL A 706      22.470  48.160  48.870  1.00  0.00           H
ATOM   1907  CG1 VAL A 706      20.590  48.310  47.720  1.00  0.00           C
ATOM   1908 HG11 VAL A 706      19.840  47.570  47.350  1.00  0.00           H
ATOM   1909 HG12 VAL A 706      20.960  48.960  46.900  1.00  0.00           H
ATOM   1910 HG13 VAL A 706      20.100  48.810  48.570  1.00  0.00           H
ATOM   1911  CG2 VAL A 706      21.200  46.720  49.580  1.00  0.00           C
ATOM   1912 HG21 VAL A 706      21.970  46.070  50.060  1.00  0.00           H
ATOM   1913 HG22 VAL A 706      20.280  46.200  49.220  1.00  0.00           H
ATOM   1914 HG23 VAL A 706      20.860  47.470  50.320  1.00  0.00           H
ATOM   1915  C   VAL A 706      22.960  47.390  46.240  1.00  0.00           C
ATOM   1916  O   VAL A 706      22.240  47.300  45.230  1.00  0.00           O
ATOM   1917  N   LEU A 707      24.060  48.200  46.350  1.00  0.00           N
ATOM   1918  HN  LEU A 707      24.530  48.240  47.230  1.00  0.00           H
ATOM   1919  CA  LEU A 707      24.520  48.990  45.280  1.00  0.00           C
ATOM   1920  HA  LEU A 707      23.710  49.610  44.900  1.00  0.00           H
ATOM   1921  CB  LEU A 707      25.670  49.840  45.750  1.00  0.00           C
ATOM   1922  HB1 LEU A 707      26.550  49.290  46.130  1.00  0.00           H
ATOM   1923  HB2 LEU A 707      25.310  50.500  46.580  1.00  0.00           H
ATOM   1924  CG  LEU A 707      26.170  50.900  44.740  1.00  0.00           C
ATOM   1925  HG  LEU A 707      26.500  50.410  43.790  1.00  0.00           H
ATOM   1926  CD1 LEU A 707      25.110  51.960  44.450  1.00  0.00           C
ATOM   1927 HD11 LEU A 707      24.160  51.590  43.990  1.00  0.00           H
ATOM   1928 HD12 LEU A 707      25.550  52.660  43.710  1.00  0.00           H
ATOM   1929 HD13 LEU A 707      24.850  52.530  45.380  1.00  0.00           H
ATOM   1930  CD2 LEU A 707      27.410  51.590  45.430  1.00  0.00           C
ATOM   1931 HD21 LEU A 707      27.090  52.310  46.220  1.00  0.00           H
ATOM   1932 HD22 LEU A 707      27.900  52.150  44.610  1.00  0.00           H
ATOM   1933 HD23 LEU A 707      28.040  50.720  45.730  1.00  0.00           H
ATOM   1934  C   LEU A 707      24.890  48.160  44.080  1.00  0.00           C
ATOM   1935  O   LEU A 707      24.430  48.470  43.030  1.00  0.00           O
ATOM   1936  N   VAL A 708      25.710  47.110  44.240  1.00  0.00           N
ATOM   1937  HN  VAL A 708      26.110  46.800  45.100  1.00  0.00           H
ATOM   1938  CA  VAL A 708      26.070  46.220  43.160  1.00  0.00           C
ATOM   1939  HA  VAL A 708      26.280  46.860  42.300  1.00  0.00           H
ATOM   1940  CB  VAL A 708      27.430  45.520  43.380  1.00  0.00           C
ATOM   1941  HB  VAL A 708      28.110  46.350  43.680  1.00  0.00           H
ATOM   1942  CG1 VAL A 708      27.330  44.530  44.540  1.00  0.00           C
ATOM   1943 HG11 VAL A 708      28.360  44.350  44.930  1.00  0.00           H
ATOM   1944 HG12 VAL A 708      26.920  43.530  44.260  1.00  0.00           H
ATOM   1945 HG13 VAL A 708      26.670  44.900  45.340  1.00  0.00           H
ATOM   1946  CG2 VAL A 708      27.880  44.780  42.100  1.00  0.00           C
ATOM   1947 HG21 VAL A 708      27.200  43.940  41.840  1.00  0.00           H
ATOM   1948 HG22 VAL A 708      28.940  44.450  42.040  1.00  0.00           H
ATOM   1949 HG23 VAL A 708      27.740  45.440  41.210  1.00  0.00           H
ATOM   1950  C   VAL A 708      24.980  45.290  42.690  1.00  0.00           C
ATOM   1951  O   VAL A 708      24.770  45.220  41.510  1.00  0.00           O
ATOM   1952  N   ALA A 709      24.090  44.830  43.610  1.00  0.00           N
ATOM   1953  HN  ALA A 709      24.290  44.950  44.580  1.00  0.00           H
ATOM   1954  CA  ALA A 709      22.900  44.200  43.240  1.00  0.00           C
ATOM   1955  HA  ALA A 709      23.240  43.450  42.540  1.00  0.00           H
ATOM   1956  CB  ALA A 709      22.150  43.600  44.340  1.00  0.00           C
ATOM   1957  HB1 ALA A 709      21.250  43.070  43.970  1.00  0.00           H
ATOM   1958  HB2 ALA A 709      21.770  44.310  45.120  1.00  0.00           H
ATOM   1959  HB3 ALA A 709      22.760  42.820  44.860  1.00  0.00           H
ATOM   1960  C   ALA A 709      21.970  44.970  42.350  1.00  0.00           C
ATOM   1961  O   ALA A 709      21.390  44.460  41.360  1.00  0.00           O
ATOM   1962  N   THR A 710      21.850  46.320  42.620  1.00  0.00           N
ATOM   1963  HN  THR A 710      22.280  46.730  43.420  1.00  0.00           H
ATOM   1964  CA  THR A 710      21.000  47.260  41.810  1.00  0.00           C
ATOM   1965  HA  THR A 710      20.070  46.770  41.570  1.00  0.00           H
ATOM   1966  CB  THR A 710      20.810  48.610  42.510  1.00  0.00           C
ATOM   1967  HB  THR A 710      21.760  49.150  42.700  1.00  0.00           H
ATOM   1968  OG1 THR A 710      20.210  48.460  43.790  1.00  0.00           O
ATOM   1969  HG1 THR A 710      20.830  47.920  44.290  1.00  0.00           H
ATOM   1970  CG2 THR A 710      19.900  49.490  41.680  1.00  0.00           C
ATOM   1971 HG21 THR A 710      20.340  49.780  40.700  1.00  0.00           H
ATOM   1972 HG22 THR A 710      19.630  50.440  42.180  1.00  0.00           H
ATOM   1973 HG23 THR A 710      18.930  49.070  41.370  1.00  0.00           H
ATOM   1974  C   THR A 710      21.660  47.460  40.390  1.00  0.00           C
ATOM   1975  O   THR A 710      20.990  47.260  39.380  1.00  0.00           O
ATOM   1976  N   ASP A 711      22.910  47.850  40.450  1.00  0.00           N
ATOM   1977  HN  ASP A 711      23.390  47.800  41.320  1.00  0.00           H
ATOM   1978  CA  ASP A 711      23.820  48.210  39.290  1.00  0.00           C
ATOM   1979  HA  ASP A 711      24.550  47.430  39.450  1.00  0.00           H
ATOM   1980  CB  ASP A 711      23.170  48.100  37.830  1.00  0.00           C
ATOM   1981  HB1 ASP A 711      22.300  48.790  37.760  1.00  0.00           H
ATOM   1982  HB2 ASP A 711      22.870  47.030  37.790  1.00  0.00           H
ATOM   1983  CG  ASP A 711      24.160  48.320  36.680  1.00  0.00           C
ATOM   1984  OD1 ASP A 711      23.820  48.780  35.560  1.00  0.00           O
ATOM   1985  OD2 ASP A 711      25.280  47.860  36.920  1.00  0.00           O
ATOM   1986  C   ASP A 711      24.700  49.410  39.640  1.00  0.00           C
ATOM   1987  O   ASP A 711      24.230  50.480  39.830  1.00  0.00           O
ATOM   1988  N   ALA A 712      26.040  49.270  39.590  1.00  0.00           N
ATOM   1989  HN  ALA A 712      26.340  48.330  39.430  1.00  0.00           H
ATOM   1990  CA  ALA A 712      27.080  50.270  39.770  1.00  0.00           C
ATOM   1991  HA  ALA A 712      26.630  51.150  40.230  1.00  0.00           H
ATOM   1992  CB  ALA A 712      28.100  49.640  40.770  1.00  0.00           C
ATOM   1993  HB1 ALA A 712      28.580  48.820  40.200  1.00  0.00           H
ATOM   1994  HB2 ALA A 712      27.640  49.250  41.700  1.00  0.00           H
ATOM   1995  HB3 ALA A 712      28.900  50.320  41.140  1.00  0.00           H
ATOM   1996  C   ALA A 712      27.810  50.800  38.520  1.00  0.00           C
ATOM   1997  O   ALA A 712      28.630  51.710  38.520  1.00  0.00           O
ATOM   1998  N   SER A 713      27.420  50.320  37.330  1.00  0.00           N
ATOM   1999  HN  SER A 713      26.890  49.470  37.310  1.00  0.00           H
ATOM   2000  CA  SER A 713      28.080  50.550  36.070  1.00  0.00           C
ATOM   2001  HA  SER A 713      29.100  50.230  36.180  1.00  0.00           H
ATOM   2002  CB  SER A 713      27.370  49.630  35.020  1.00  0.00           C
ATOM   2003  HB1 SER A 713      27.770  49.710  33.990  1.00  0.00           H
ATOM   2004  HB2 SER A 713      26.320  49.960  34.950  1.00  0.00           H
ATOM   2005  OG  SER A 713      27.410  48.290  35.490  1.00  0.00           O
ATOM   2006  HG1 SER A 713      26.530  48.040  35.760  1.00  0.00           H
ATOM   2007  C   SER A 713      28.300  51.990  35.660  1.00  0.00           C
ATOM   2008  O   SER A 713      29.310  52.300  35.000  1.00  0.00           O
ATOM   2009  N   SER A 714      27.340  52.880  36.020  1.00  0.00           N
ATOM   2010  HN  SER A 714      26.600  52.580  36.620  1.00  0.00           H
ATOM   2011  CA  SER A 714      27.470  54.330  35.820  1.00  0.00           C
ATOM   2012  HA  SER A 714      27.680  54.470  34.770  1.00  0.00           H
ATOM   2013  CB  SER A 714      26.230  55.220  36.150  1.00  0.00           C
ATOM   2014  HB1 SER A 714      26.100  55.120  37.250  1.00  0.00           H
ATOM   2015  HB2 SER A 714      25.420  54.680  35.610  1.00  0.00           H
ATOM   2016  OG  SER A 714      26.350  56.600  35.790  1.00  0.00           O
ATOM   2017  HG1 SER A 714      25.440  56.920  35.920  1.00  0.00           H
ATOM   2018  C   SER A 714      28.660  54.920  36.540  1.00  0.00           C
ATOM   2019  O   SER A 714      29.390  55.740  36.000  1.00  0.00           O
ATOM   2020  N   LEU A 715      28.940  54.440  37.780  1.00  0.00           N
ATOM   2021  HN  LEU A 715      28.420  53.750  38.260  1.00  0.00           H
ATOM   2022  CA  LEU A 715      30.020  54.980  38.490  1.00  0.00           C
ATOM   2023  HA  LEU A 715      30.070  56.060  38.510  1.00  0.00           H
ATOM   2024  CB  LEU A 715      29.860  54.620  40.030  1.00  0.00           C
ATOM   2025  HB1 LEU A 715      30.650  55.020  40.720  1.00  0.00           H
ATOM   2026  HB2 LEU A 715      29.970  53.510  40.110  1.00  0.00           H
ATOM   2027  CG  LEU A 715      28.490  55.020  40.710  1.00  0.00           C
ATOM   2028  HG  LEU A 715      27.680  54.390  40.300  1.00  0.00           H
ATOM   2029  CD1 LEU A 715      28.470  54.700  42.240  1.00  0.00           C
ATOM   2030 HD11 LEU A 715      29.140  55.410  42.780  1.00  0.00           H
ATOM   2031 HD12 LEU A 715      29.000  53.730  42.280  1.00  0.00           H
ATOM   2032 HD13 LEU A 715      27.450  54.690  42.680  1.00  0.00           H
ATOM   2033  CD2 LEU A 715      28.220  56.510  40.560  1.00  0.00           C
ATOM   2034 HD21 LEU A 715      28.090  56.710  39.470  1.00  0.00           H
ATOM   2035 HD22 LEU A 715      29.120  57.020  40.970  1.00  0.00           H
ATOM   2036 HD23 LEU A 715      27.290  56.830  41.060  1.00  0.00           H
ATOM   2037  C   LEU A 715      31.410  54.580  37.950  1.00  0.00           C
ATOM   2038  O   LEU A 715      32.470  55.210  38.010  1.00  0.00           O
ATOM   2039  N   VAL A 716      31.470  53.340  37.390  1.00  0.00           N
ATOM   2040  HN  VAL A 716      30.590  52.880  37.270  1.00  0.00           H
ATOM   2041  CA  VAL A 716      32.570  52.720  36.650  1.00  0.00           C
ATOM   2042  HA  VAL A 716      33.420  52.720  37.300  1.00  0.00           H
ATOM   2043  CB  VAL A 716      32.230  51.260  36.410  1.00  0.00           C
ATOM   2044  HB  VAL A 716      31.290  51.270  35.820  1.00  0.00           H
ATOM   2045  CG1 VAL A 716      33.290  50.500  35.650  1.00  0.00           C
ATOM   2046 HG11 VAL A 716      34.210  50.320  36.230  1.00  0.00           H
ATOM   2047 HG12 VAL A 716      33.510  50.980  34.670  1.00  0.00           H
ATOM   2048 HG13 VAL A 716      32.880  49.490  35.400  1.00  0.00           H
ATOM   2049  CG2 VAL A 716      31.960  50.520  37.730  1.00  0.00           C
ATOM   2050 HG21 VAL A 716      31.960  49.420  37.680  1.00  0.00           H
ATOM   2051 HG22 VAL A 716      31.040  50.880  38.230  1.00  0.00           H
ATOM   2052 HG23 VAL A 716      32.830  50.800  38.370  1.00  0.00           H
ATOM   2053  C   VAL A 716      32.910  53.560  35.430  1.00  0.00           C
ATOM   2054  O   VAL A 716      34.040  53.980  35.170  1.00  0.00           O
ATOM   2055  N   CYS A 717      31.900  54.110  34.650  1.00  0.00           N
ATOM   2056  HN  CYS A 717      30.940  53.930  34.900  1.00  0.00           H
ATOM   2057  CA  CYS A 717      32.170  54.790  33.450  1.00  0.00           C
ATOM   2058  HA  CYS A 717      33.070  54.400  32.980  1.00  0.00           H
ATOM   2059  CB  CYS A 717      30.950  54.810  32.470  1.00  0.00           C
ATOM   2060  HB1 CYS A 717      31.130  55.470  31.600  1.00  0.00           H
ATOM   2061  HB2 CYS A 717      30.210  55.420  33.010  1.00  0.00           H
ATOM   2062  SG  CYS A 717      30.270  53.170  32.020  1.00  0.00           S
ATOM   2063  HG1 CYS A 717      29.380  53.190  33.000  1.00  0.00           H
ATOM   2064  C   CYS A 717      32.500  56.220  33.710  1.00  0.00           C
ATOM   2065  O   CYS A 717      32.560  56.960  32.720  1.00  0.00           O
ATOM   2066  N   TYR A 718      32.710  56.770  34.870  1.00  0.00           N
ATOM   2067  HN  TYR A 718      32.650  56.230  35.700  1.00  0.00           H
ATOM   2068  CA  TYR A 718      33.200  58.090  35.210  1.00  0.00           C
ATOM   2069  HA  TYR A 718      33.510  58.650  34.340  1.00  0.00           H
ATOM   2070  CB  TYR A 718      32.230  58.840  36.120  1.00  0.00           C
ATOM   2071  HB1 TYR A 718      32.680  59.720  36.630  1.00  0.00           H
ATOM   2072  HB2 TYR A 718      31.790  58.120  36.840  1.00  0.00           H
ATOM   2073  CG  TYR A 718      31.050  59.340  35.230  1.00  0.00           C
ATOM   2074  CD1 TYR A 718      31.300  60.300  34.280  1.00  0.00           C
ATOM   2075  HD1 TYR A 718      32.360  60.500  34.230  1.00  0.00           H
ATOM   2076  CE1 TYR A 718      30.340  60.690  33.360  1.00  0.00           C
ATOM   2077  HE1 TYR A 718      30.620  61.340  32.550  1.00  0.00           H
ATOM   2078  CZ  TYR A 718      29.000  60.330  33.540  1.00  0.00           C
ATOM   2079  OH  TYR A 718      28.020  60.820  32.630  1.00  0.00           O
ATOM   2080  HH  TYR A 718      27.130  60.650  32.940  1.00  0.00           H
ATOM   2081  CD2 TYR A 718      29.720  58.890  35.360  1.00  0.00           C
ATOM   2082  HD2 TYR A 718      29.480  58.050  35.990  1.00  0.00           H
ATOM   2083  CE2 TYR A 718      28.640  59.430  34.580  1.00  0.00           C
ATOM   2084  HE2 TYR A 718      27.670  58.980  34.590  1.00  0.00           H
ATOM   2085  C   TYR A 718      34.530  57.950  35.980  1.00  0.00           C
ATOM   2086  O   TYR A 718      35.100  58.950  36.410  1.00  0.00           O
ATOM   2087  N   ILE A 719      35.100  56.720  36.020  1.00  0.00           N
ATOM   2088  HN  ILE A 719      34.730  56.040  35.390  1.00  0.00           H
ATOM   2089  CA  ILE A 719      36.460  56.570  36.560  1.00  0.00           C
ATOM   2090  HA  ILE A 719      36.620  57.390  37.250  1.00  0.00           H
ATOM   2091  CB  ILE A 719      36.640  55.340  37.430  1.00  0.00           C
ATOM   2092  HB  ILE A 719      36.340  54.440  36.870  1.00  0.00           H
ATOM   2093  CG2 ILE A 719      38.100  55.160  37.730  1.00  0.00           C
ATOM   2094 HG21 ILE A 719      38.180  54.350  38.490  1.00  0.00           H
ATOM   2095 HG22 ILE A 719      38.600  56.050  38.160  1.00  0.00           H
ATOM   2096 HG23 ILE A 719      38.730  54.760  36.920  1.00  0.00           H
ATOM   2097  CG1 ILE A 719      35.810  55.420  38.760  1.00  0.00           C
ATOM   2098 HG11 ILE A 719      34.760  55.640  38.460  1.00  0.00           H
ATOM   2099 HG12 ILE A 719      36.140  56.310  39.350  1.00  0.00           H
ATOM   2100  CD  ILE A 719      35.800  54.170  39.620  1.00  0.00           C
ATOM   2101  HD1 ILE A 719      35.170  54.220  40.530  1.00  0.00           H
ATOM   2102  HD2 ILE A 719      36.810  53.810  39.880  1.00  0.00           H
ATOM   2103  HD3 ILE A 719      35.430  53.350  38.970  1.00  0.00           H
ATOM   2104  C   ILE A 719      37.540  56.600  35.490  1.00  0.00           C
ATOM   2105  O   ILE A 719      37.530  55.860  34.470  1.00  0.00           O
ATOM   2106  N   THR A 720      38.350  57.670  35.550  1.00  0.00           N
ATOM   2107  HN  THR A 720      38.310  58.360  36.270  1.00  0.00           H
ATOM   2108  CA  THR A 720      39.400  57.900  34.510  1.00  0.00           C
ATOM   2109  HA  THR A 720      39.460  57.010  33.890  1.00  0.00           H
ATOM   2110  CB  THR A 720      39.150  59.010  33.410  1.00  0.00           C
ATOM   2111  HB  THR A 720      39.940  58.810  32.670  1.00  0.00           H
ATOM   2112  OG1 THR A 720      39.410  60.310  33.840  1.00  0.00           O
ATOM   2113  HG1 THR A 720      39.300  60.820  33.040  1.00  0.00           H
ATOM   2114  CG2 THR A 720      37.790  58.780  32.770  1.00  0.00           C
ATOM   2115 HG21 THR A 720      37.630  59.410  31.860  1.00  0.00           H
ATOM   2116 HG22 THR A 720      36.960  59.060  33.440  1.00  0.00           H
ATOM   2117 HG23 THR A 720      37.680  57.690  32.590  1.00  0.00           H
ATOM   2118  C   THR A 720      40.810  57.980  35.210  1.00  0.00           C
ATOM   2119  O   THR A 720      40.980  58.130  36.430  1.00  0.00           O
ATOM   2120  N   ARG A 721      41.870  57.800  34.420  1.00  0.00           N
ATOM   2121  HN  ARG A 721      41.770  57.710  33.430  1.00  0.00           H
ATOM   2122  CA  ARG A 721      43.270  57.700  34.860  1.00  0.00           C
ATOM   2123  HA  ARG A 721      43.190  56.960  35.640  1.00  0.00           H
ATOM   2124  CB  ARG A 721      44.350  57.200  33.840  1.00  0.00           C
ATOM   2125  HB1 ARG A 721      45.410  57.390  34.080  1.00  0.00           H
ATOM   2126  HB2 ARG A 721      44.130  57.830  32.950  1.00  0.00           H
ATOM   2127  CG  ARG A 721      44.250  55.670  33.570  1.00  0.00           C
ATOM   2128  HG1 ARG A 721      44.710  55.350  32.610  1.00  0.00           H
ATOM   2129  HG2 ARG A 721      43.210  55.340  33.380  1.00  0.00           H
ATOM   2130  CD  ARG A 721      44.840  54.740  34.670  1.00  0.00           C
ATOM   2131  HD1 ARG A 721      44.720  53.670  34.380  1.00  0.00           H
ATOM   2132  HD2 ARG A 721      44.560  54.900  35.730  1.00  0.00           H
ATOM   2133  NE  ARG A 721      46.340  54.920  34.480  1.00  0.00           N
ATOM   2134  HE  ARG A 721      46.630  55.560  33.780  1.00  0.00           H
ATOM   2135  CZ  ARG A 721      47.330  54.210  35.060  1.00  0.00           C
ATOM   2136  NH1 ARG A 721      47.030  53.260  35.870  1.00  0.00           N
ATOM   2137 HH11 ARG A 721      46.070  52.970  35.870  1.00  0.00           H
ATOM   2138 HH12 ARG A 721      47.750  52.830  36.420  1.00  0.00           H
ATOM   2139  NH2 ARG A 721      48.620  54.470  34.850  1.00  0.00           N
ATOM   2140 HH21 ARG A 721      48.820  55.070  34.070  1.00  0.00           H
ATOM   2141 HH22 ARG A 721      49.270  53.740  35.010  1.00  0.00           H
ATOM   2142  C   ARG A 721      43.740  58.900  35.710  1.00  0.00           C
ATOM   2143  O   ARG A 721      44.460  58.710  36.700  1.00  0.00           O
ATOM   2144  N   PHE A 722      43.440  60.140  35.340  1.00  0.00           N
ATOM   2145  HN  PHE A 722      42.880  60.290  34.530  1.00  0.00           H
ATOM   2146  CA  PHE A 722      43.560  61.240  36.280  1.00  0.00           C
ATOM   2147  HA  PHE A 722      44.630  61.440  36.270  1.00  0.00           H
ATOM   2148  CB  PHE A 722      42.790  62.550  35.810  1.00  0.00           C
ATOM   2149  HB1 PHE A 722      41.740  62.230  35.640  1.00  0.00           H
ATOM   2150  HB2 PHE A 722      43.210  62.870  34.830  1.00  0.00           H
ATOM   2151  CG  PHE A 722      42.910  63.680  36.740  1.00  0.00           C
ATOM   2152  CD1 PHE A 722      43.930  64.630  36.520  1.00  0.00           C
ATOM   2153  HD1 PHE A 722      44.760  64.430  35.850  1.00  0.00           H
ATOM   2154  CE1 PHE A 722      44.050  65.710  37.400  1.00  0.00           C
ATOM   2155  HE1 PHE A 722      44.890  66.350  37.160  1.00  0.00           H
ATOM   2156  CZ  PHE A 722      43.100  66.020  38.310  1.00  0.00           C
ATOM   2157  HZ  PHE A 722      43.250  66.840  38.990  1.00  0.00           H
ATOM   2158  CD2 PHE A 722      41.890  64.020  37.660  1.00  0.00           C
ATOM   2159  HD2 PHE A 722      40.950  63.520  37.820  1.00  0.00           H
ATOM   2160  CE2 PHE A 722      41.980  65.140  38.530  1.00  0.00           C
ATOM   2161  HE2 PHE A 722      41.180  65.350  39.220  1.00  0.00           H
ATOM   2162  C   PHE A 722      43.270  60.870  37.770  1.00  0.00           C
ATOM   2163  O   PHE A 722      44.180  60.970  38.580  1.00  0.00           O
ATOM   2164  N   THR A 723      42.050  60.440  38.140  1.00  0.00           N
ATOM   2165  HN  THR A 723      41.300  60.350  37.480  1.00  0.00           H
ATOM   2166  CA  THR A 723      41.570  60.150  39.500  1.00  0.00           C
ATOM   2167  HA  THR A 723      41.750  61.040  40.080  1.00  0.00           H
ATOM   2168  CB  THR A 723      40.060  59.930  39.510  1.00  0.00           C
ATOM   2169  HB  THR A 723      39.760  59.410  38.570  1.00  0.00           H
ATOM   2170  OG1 THR A 723      39.380  61.160  39.650  1.00  0.00           O
ATOM   2171  HG1 THR A 723      39.720  61.660  38.900  1.00  0.00           H
ATOM   2172  CG2 THR A 723      39.530  59.120  40.700  1.00  0.00           C
ATOM   2173 HG21 THR A 723      39.890  59.440  41.710  1.00  0.00           H
ATOM   2174 HG22 THR A 723      39.890  58.090  40.540  1.00  0.00           H
ATOM   2175 HG23 THR A 723      38.430  59.000  40.650  1.00  0.00           H
ATOM   2176  C   THR A 723      42.370  58.980  40.030  1.00  0.00           C
ATOM   2177  O   THR A 723      42.850  59.070  41.160  1.00  0.00           O
ATOM   2178  N   GLU A 724      42.640  57.920  39.260  1.00  0.00           N
ATOM   2179  HN  GLU A 724      42.260  58.010  38.340  1.00  0.00           H
ATOM   2180  CA  GLU A 724      43.340  56.690  39.590  1.00  0.00           C
ATOM   2181  HA  GLU A 724      42.800  56.370  40.470  1.00  0.00           H
ATOM   2182  CB  GLU A 724      43.290  55.580  38.420  1.00  0.00           C
ATOM   2183  HB1 GLU A 724      43.840  54.650  38.670  1.00  0.00           H
ATOM   2184  HB2 GLU A 724      43.620  56.130  37.510  1.00  0.00           H
ATOM   2185  CG  GLU A 724      41.870  55.100  38.240  1.00  0.00           C
ATOM   2186  HG1 GLU A 724      41.180  55.950  38.060  1.00  0.00           H
ATOM   2187  HG2 GLU A 724      41.440  54.550  39.100  1.00  0.00           H
ATOM   2188  CD  GLU A 724      41.770  54.060  37.150  1.00  0.00           C
ATOM   2189  OE1 GLU A 724      41.740  52.850  37.490  1.00  0.00           O
ATOM   2190  OE2 GLU A 724      41.760  54.420  35.890  1.00  0.00           O
ATOM   2191  C   GLU A 724      44.770  56.950  40.050  1.00  0.00           C
ATOM   2192  O   GLU A 724      45.240  56.390  41.000  1.00  0.00           O
ATOM   2193  N   GLU A 725      45.510  57.860  39.400  1.00  0.00           N
ATOM   2194  HN  GLU A 725      45.110  58.440  38.680  1.00  0.00           H
ATOM   2195  CA  GLU A 725      46.870  58.240  39.800  1.00  0.00           C
ATOM   2196  HA  GLU A 725      47.360  57.320  40.080  1.00  0.00           H
ATOM   2197  CB  GLU A 725      47.740  58.750  38.550  1.00  0.00           C
ATOM   2198  HB1 GLU A 725      48.750  59.010  38.920  1.00  0.00           H
ATOM   2199  HB2 GLU A 725      47.310  59.680  38.100  1.00  0.00           H
ATOM   2200  CG  GLU A 725      47.700  57.580  37.450  1.00  0.00           C
ATOM   2201  HG1 GLU A 725      46.670  57.560  37.020  1.00  0.00           H
ATOM   2202  HG2 GLU A 725      48.050  56.610  37.880  1.00  0.00           H
ATOM   2203  CD  GLU A 725      48.710  57.840  36.360  1.00  0.00           C
ATOM   2204  OE1 GLU A 725      48.270  58.500  35.370  1.00  0.00           O
ATOM   2205  OE2 GLU A 725      49.870  57.440  36.570  1.00  0.00           O
ATOM   2206  C   GLU A 725      46.960  59.160  41.000  1.00  0.00           C
ATOM   2207  O   GLU A 725      47.850  59.030  41.800  1.00  0.00           O
ATOM   2208  N   ALA A 726      46.000  60.050  41.190  1.00  0.00           N
ATOM   2209  HN  ALA A 726      45.230  60.100  40.540  1.00  0.00           H
ATOM   2210  CA  ALA A 726      46.040  61.040  42.240  1.00  0.00           C
ATOM   2211  HA  ALA A 726      47.040  61.420  42.380  1.00  0.00           H
ATOM   2212  CB  ALA A 726      45.150  62.180  41.680  1.00  0.00           C
ATOM   2213  HB1 ALA A 726      45.070  62.880  42.540  1.00  0.00           H
ATOM   2214  HB2 ALA A 726      44.120  61.850  41.460  1.00  0.00           H
ATOM   2215  HB3 ALA A 726      45.630  62.680  40.810  1.00  0.00           H
ATOM   2216  C   ALA A 726      45.600  60.360  43.570  1.00  0.00           C
ATOM   2217  O   ALA A 726      46.010  60.750  44.630  1.00  0.00           O
ATOM   2218  N   PHE A 727      44.740  59.350  43.490  1.00  0.00           N
ATOM   2219  HN  PHE A 727      44.370  59.070  42.600  1.00  0.00           H
ATOM   2220  CA  PHE A 727      44.360  58.480  44.550  1.00  0.00           C
ATOM   2221  HA  PHE A 727      43.970  59.070  45.370  1.00  0.00           H
ATOM   2222  CB  PHE A 727      43.190  57.620  44.080  1.00  0.00           C
ATOM   2223  HB1 PHE A 727      43.490  57.080  43.150  1.00  0.00           H
ATOM   2224  HB2 PHE A 727      42.380  58.320  43.790  1.00  0.00           H
ATOM   2225  CG  PHE A 727      42.690  56.760  45.110  1.00  0.00           C
ATOM   2226  CD1 PHE A 727      42.930  55.380  45.070  1.00  0.00           C
ATOM   2227  HD1 PHE A 727      43.740  55.150  44.400  1.00  0.00           H
ATOM   2228  CE1 PHE A 727      42.180  54.530  45.830  1.00  0.00           C
ATOM   2229  HE1 PHE A 727      42.290  53.470  45.760  1.00  0.00           H
ATOM   2230  CZ  PHE A 727      41.240  55.020  46.730  1.00  0.00           C
ATOM   2231  HZ  PHE A 727      40.590  54.300  47.210  1.00  0.00           H
ATOM   2232  CD2 PHE A 727      41.790  57.280  46.070  1.00  0.00           C
ATOM   2233  HD2 PHE A 727      41.620  58.340  46.170  1.00  0.00           H
ATOM   2234  CE2 PHE A 727      41.140  56.340  46.990  1.00  0.00           C
ATOM   2235  HE2 PHE A 727      40.470  56.800  47.710  1.00  0.00           H
ATOM   2236  C   PHE A 727      45.580  57.690  45.120  1.00  0.00           C
ATOM   2237  O   PHE A 727      45.880  57.550  46.260  1.00  0.00           O
ATOM   2238  N   ALA A 728      46.350  57.080  44.220  1.00  0.00           N
ATOM   2239  HN  ALA A 728      46.110  56.900  43.270  1.00  0.00           H
ATOM   2240  CA  ALA A 728      47.520  56.360  44.590  1.00  0.00           C
ATOM   2241  HA  ALA A 728      47.270  55.760  45.460  1.00  0.00           H
ATOM   2242  CB  ALA A 728      47.880  55.350  43.410  1.00  0.00           C
ATOM   2243  HB1 ALA A 728      48.200  55.940  42.530  1.00  0.00           H
ATOM   2244  HB2 ALA A 728      46.920  54.870  43.120  1.00  0.00           H
ATOM   2245  HB3 ALA A 728      48.650  54.620  43.710  1.00  0.00           H
ATOM   2246  C   ALA A 728      48.690  57.270  44.960  1.00  0.00           C
ATOM   2247  O   ALA A 728      49.460  56.960  45.890  1.00  0.00           O
ATOM   2248  N   ALA A 729      49.000  58.450  44.270  1.00  0.00           N
ATOM   2249  HN  ALA A 729      48.580  58.600  43.370  1.00  0.00           H
ATOM   2250  CA  ALA A 729      50.040  59.400  44.770  1.00  0.00           C
ATOM   2251  HA  ALA A 729      50.950  58.840  44.950  1.00  0.00           H
ATOM   2252  CB  ALA A 729      50.350  60.610  43.780  1.00  0.00           C
ATOM   2253  HB1 ALA A 729      49.470  61.260  43.630  1.00  0.00           H
ATOM   2254  HB2 ALA A 729      50.520  60.160  42.780  1.00  0.00           H
ATOM   2255  HB3 ALA A 729      51.240  61.160  44.160  1.00  0.00           H
ATOM   2256  C   ALA A 729      49.570  59.970  46.170  1.00  0.00           C
ATOM   2257  O   ALA A 729      50.470  60.090  47.010  1.00  0.00           O
ATOM   2258  N   LEU A 730      48.240  60.230  46.380  1.00  0.00           N
ATOM   2259  HN  LEU A 730      47.560  60.120  45.650  1.00  0.00           H
ATOM   2260  CA  LEU A 730      47.700  60.550  47.710  1.00  0.00           C
ATOM   2261  HA  LEU A 730      48.160  61.480  48.010  1.00  0.00           H
ATOM   2262  CB  LEU A 730      46.190  60.920  47.750  1.00  0.00           C
ATOM   2263  HB1 LEU A 730      45.440  60.110  47.660  1.00  0.00           H
ATOM   2264  HB2 LEU A 730      45.930  61.470  46.830  1.00  0.00           H
ATOM   2265  CG  LEU A 730      45.720  61.590  49.060  1.00  0.00           C
ATOM   2266  HG  LEU A 730      45.750  60.860  49.890  1.00  0.00           H
ATOM   2267  CD1 LEU A 730      46.700  62.830  49.410  1.00  0.00           C
ATOM   2268 HD11 LEU A 730      47.560  62.320  49.890  1.00  0.00           H
ATOM   2269 HD12 LEU A 730      46.180  63.500  50.140  1.00  0.00           H
ATOM   2270 HD13 LEU A 730      47.010  63.410  48.510  1.00  0.00           H
ATOM   2271  CD2 LEU A 730      44.300  62.100  48.940  1.00  0.00           C
ATOM   2272 HD21 LEU A 730      43.560  61.280  48.820  1.00  0.00           H
ATOM   2273 HD22 LEU A 730      44.060  62.820  48.130  1.00  0.00           H
ATOM   2274 HD23 LEU A 730      43.830  62.600  49.810  1.00  0.00           H
ATOM   2275  C   LEU A 730      48.000  59.550  48.700  1.00  0.00           C
ATOM   2276  O   LEU A 730      48.410  59.820  49.840  1.00  0.00           O
ATOM   2277  N   ILE A 731      47.770  58.280  48.450  1.00  0.00           N
ATOM   2278  HN  ILE A 731      47.310  58.160  47.570  1.00  0.00           H
ATOM   2279  CA  ILE A 731      48.130  57.160  49.300  1.00  0.00           C
ATOM   2280  HA  ILE A 731      47.860  57.340  50.330  1.00  0.00           H
ATOM   2281  CB  ILE A 731      47.510  55.810  48.920  1.00  0.00           C
ATOM   2282  HB  ILE A 731      47.780  55.560  47.880  1.00  0.00           H
ATOM   2283  CG2 ILE A 731      48.020  54.610  49.800  1.00  0.00           C
ATOM   2284 HG21 ILE A 731      47.290  53.790  49.640  1.00  0.00           H
ATOM   2285 HG22 ILE A 731      48.040  55.010  50.830  1.00  0.00           H
ATOM   2286 HG23 ILE A 731      49.100  54.510  49.580  1.00  0.00           H
ATOM   2287  CG1 ILE A 731      45.960  56.040  49.120  1.00  0.00           C
ATOM   2288 HG11 ILE A 731      45.560  57.070  49.070  1.00  0.00           H
ATOM   2289 HG12 ILE A 731      45.750  55.640  50.140  1.00  0.00           H
ATOM   2290  CD  ILE A 731      45.110  55.120  48.180  1.00  0.00           C
ATOM   2291  HD1 ILE A 731      45.320  54.060  48.410  1.00  0.00           H
ATOM   2292  HD2 ILE A 731      45.110  55.320  47.100  1.00  0.00           H
ATOM   2293  HD3 ILE A 731      44.050  55.360  48.450  1.00  0.00           H
ATOM   2294  C   ILE A 731      49.590  57.040  49.580  1.00  0.00           C
ATOM   2295  O   ILE A 731      49.990  56.840  50.720  1.00  0.00           O
ATOM   2296  N   CYS A 732      50.440  57.140  48.580  1.00  0.00           N
ATOM   2297  HN  CYS A 732      50.160  57.230  47.630  1.00  0.00           H
ATOM   2298  CA  CYS A 732      51.930  57.090  48.720  1.00  0.00           C
ATOM   2299  HA  CYS A 732      52.140  56.130  49.180  1.00  0.00           H
ATOM   2300  CB  CYS A 732      52.650  56.950  47.300  1.00  0.00           C
ATOM   2301  HB1 CYS A 732      53.760  56.890  47.400  1.00  0.00           H
ATOM   2302  HB2 CYS A 732      52.620  57.900  46.700  1.00  0.00           H
ATOM   2303  SG  CYS A 732      52.250  55.500  46.250  1.00  0.00           S
ATOM   2304  HG1 CYS A 732      50.990  55.710  45.920  1.00  0.00           H
ATOM   2305  C   CYS A 732      52.570  58.140  49.570  1.00  0.00           C
ATOM   2306  O   CYS A 732      53.300  57.890  50.540  1.00  0.00           O
ATOM   2307  N   ILE A 733      52.200  59.410  49.280  1.00  0.00           N
ATOM   2308  HN  ILE A 733      51.430  59.550  48.660  1.00  0.00           H
ATOM   2309  CA  ILE A 733      52.450  60.580  50.150  1.00  0.00           C
ATOM   2310  HA  ILE A 733      53.530  60.460  50.170  1.00  0.00           H
ATOM   2311  CB  ILE A 733      52.180  61.900  49.470  1.00  0.00           C
ATOM   2312  HB  ILE A 733      52.600  61.840  48.440  1.00  0.00           H
ATOM   2313  CG2 ILE A 733      50.660  62.220  49.350  1.00  0.00           C
ATOM   2314 HG21 ILE A 733      50.270  63.000  50.040  1.00  0.00           H
ATOM   2315 HG22 ILE A 733      50.040  61.300  49.320  1.00  0.00           H
ATOM   2316 HG23 ILE A 733      50.410  62.680  48.370  1.00  0.00           H
ATOM   2317  CG1 ILE A 733      52.920  63.120  50.140  1.00  0.00           C
ATOM   2318 HG11 ILE A 733      53.680  62.700  50.810  1.00  0.00           H
ATOM   2319 HG12 ILE A 733      52.180  63.600  50.830  1.00  0.00           H
ATOM   2320  CD  ILE A 733      53.580  64.170  49.170  1.00  0.00           C
ATOM   2321  HD1 ILE A 733      53.900  64.980  49.860  1.00  0.00           H
ATOM   2322  HD2 ILE A 733      52.940  64.570  48.350  1.00  0.00           H
ATOM   2323  HD3 ILE A 733      54.430  63.730  48.600  1.00  0.00           H
ATOM   2324  C   ILE A 733      51.920  60.380  51.560  1.00  0.00           C
ATOM   2325  O   ILE A 733      52.740  60.560  52.420  1.00  0.00           O
ATOM   2326  N   ILE A 734      50.710  59.900  51.850  1.00  0.00           N
ATOM   2327  HN  ILE A 734      50.090  59.920  51.070  1.00  0.00           H
ATOM   2328  CA  ILE A 734      50.410  59.430  53.160  1.00  0.00           C
ATOM   2329  HA  ILE A 734      50.490  60.280  53.810  1.00  0.00           H
ATOM   2330  CB  ILE A 734      48.900  59.110  53.350  1.00  0.00           C
ATOM   2331  HB  ILE A 734      48.630  58.300  52.630  1.00  0.00           H
ATOM   2332  CG2 ILE A 734      48.480  58.490  54.690  1.00  0.00           C
ATOM   2333 HG21 ILE A 734      48.960  57.490  54.700  1.00  0.00           H
ATOM   2334 HG22 ILE A 734      47.390  58.300  54.810  1.00  0.00           H
ATOM   2335 HG23 ILE A 734      48.700  59.160  55.560  1.00  0.00           H
ATOM   2336  CG1 ILE A 734      48.050  60.430  53.040  1.00  0.00           C
ATOM   2337 HG11 ILE A 734      48.420  61.000  52.150  1.00  0.00           H
ATOM   2338 HG12 ILE A 734      48.160  61.110  53.910  1.00  0.00           H
ATOM   2339  CD  ILE A 734      46.590  60.050  52.720  1.00  0.00           C
ATOM   2340  HD1 ILE A 734      45.970  60.910  52.380  1.00  0.00           H
ATOM   2341  HD2 ILE A 734      46.090  59.520  53.560  1.00  0.00           H
ATOM   2342  HD3 ILE A 734      46.690  59.380  51.850  1.00  0.00           H
ATOM   2343  C   ILE A 734      51.250  58.290  53.810  1.00  0.00           C
ATOM   2344  O   ILE A 734      51.670  58.350  54.990  1.00  0.00           O
ATOM   2345  N   PHE A 735      51.570  57.150  53.050  1.00  0.00           N
ATOM   2346  HN  PHE A 735      51.110  56.950  52.200  1.00  0.00           H
ATOM   2347  CA  PHE A 735      52.510  56.130  53.440  1.00  0.00           C
ATOM   2348  HA  PHE A 735      52.140  55.800  54.400  1.00  0.00           H
ATOM   2349  CB  PHE A 735      52.570  54.950  52.340  1.00  0.00           C
ATOM   2350  HB1 PHE A 735      53.560  54.470  52.280  1.00  0.00           H
ATOM   2351  HB2 PHE A 735      52.370  55.310  51.310  1.00  0.00           H
ATOM   2352  CG  PHE A 735      51.660  53.780  52.410  1.00  0.00           C
ATOM   2353  CD1 PHE A 735      50.310  53.840  52.750  1.00  0.00           C
ATOM   2354  HD1 PHE A 735      49.920  54.730  53.250  1.00  0.00           H
ATOM   2355  CE1 PHE A 735      49.540  52.720  52.710  1.00  0.00           C
ATOM   2356  HE1 PHE A 735      48.520  52.870  53.060  1.00  0.00           H
ATOM   2357  CZ  PHE A 735      50.040  51.440  52.280  1.00  0.00           C
ATOM   2358  HZ  PHE A 735      49.360  50.600  52.190  1.00  0.00           H
ATOM   2359  CD2 PHE A 735      52.210  52.530  52.000  1.00  0.00           C
ATOM   2360  HD2 PHE A 735      53.240  52.500  51.710  1.00  0.00           H
ATOM   2361  CE2 PHE A 735      51.380  51.380  51.850  1.00  0.00           C
ATOM   2362  HE2 PHE A 735      51.680  50.530  51.270  1.00  0.00           H
ATOM   2363  C   PHE A 735      53.860  56.710  53.780  1.00  0.00           C
ATOM   2364  O   PHE A 735      54.470  56.160  54.730  1.00  0.00           O
ATOM   2365  N   ILE A 736      54.420  57.720  53.050  1.00  0.00           N
ATOM   2366  HN  ILE A 736      54.100  57.880  52.120  1.00  0.00           H
ATOM   2367  CA  ILE A 736      55.710  58.340  53.360  1.00  0.00           C
ATOM   2368  HA  ILE A 736      56.390  57.490  53.440  1.00  0.00           H
ATOM   2369  CB  ILE A 736      56.180  59.340  52.240  1.00  0.00           C
ATOM   2370  HB  ILE A 736      55.400  60.110  52.090  1.00  0.00           H
ATOM   2371  CG2 ILE A 736      57.530  60.090  52.640  1.00  0.00           C
ATOM   2372 HG21 ILE A 736      58.330  59.320  52.760  1.00  0.00           H
ATOM   2373 HG22 ILE A 736      57.410  60.550  53.640  1.00  0.00           H
ATOM   2374 HG23 ILE A 736      57.760  60.870  51.890  1.00  0.00           H
ATOM   2375  CG1 ILE A 736      56.390  58.620  50.840  1.00  0.00           C
ATOM   2376 HG11 ILE A 736      56.580  59.440  50.120  1.00  0.00           H
ATOM   2377 HG12 ILE A 736      55.510  58.000  50.560  1.00  0.00           H
ATOM   2378  CD  ILE A 736      57.490  57.530  50.910  1.00  0.00           C
ATOM   2379  HD1 ILE A 736      57.470  56.860  50.020  1.00  0.00           H
ATOM   2380  HD2 ILE A 736      57.280  56.820  51.730  1.00  0.00           H
ATOM   2381  HD3 ILE A 736      58.510  57.950  51.080  1.00  0.00           H
ATOM   2382  C   ILE A 736      55.660  59.020  54.740  1.00  0.00           C
ATOM   2383  O   ILE A 736      56.550  58.890  55.620  1.00  0.00           O
ATOM   2384  N   TYR A 737      54.550  59.760  55.030  1.00  0.00           N
ATOM   2385  HN  TYR A 737      53.800  59.930  54.390  1.00  0.00           H
ATOM   2386  CA  TYR A 737      54.240  60.360  56.300  1.00  0.00           C
ATOM   2387  HA  TYR A 737      55.080  60.920  56.670  1.00  0.00           H
ATOM   2388  CB  TYR A 737      53.080  61.390  56.190  1.00  0.00           C
ATOM   2389  HB1 TYR A 737      52.710  61.580  57.220  1.00  0.00           H
ATOM   2390  HB2 TYR A 737      52.160  61.070  55.640  1.00  0.00           H
ATOM   2391  CG  TYR A 737      53.710  62.680  55.670  1.00  0.00           C
ATOM   2392  CD1 TYR A 737      54.440  63.460  56.540  1.00  0.00           C
ATOM   2393  HD1 TYR A 737      54.800  63.100  57.500  1.00  0.00           H
ATOM   2394  CE1 TYR A 737      54.920  64.750  56.170  1.00  0.00           C
ATOM   2395  HE1 TYR A 737      55.560  65.290  56.850  1.00  0.00           H
ATOM   2396  CZ  TYR A 737      54.530  65.330  54.960  1.00  0.00           C
ATOM   2397  OH  TYR A 737      55.110  66.560  54.600  1.00  0.00           O
ATOM   2398  HH  TYR A 737      55.270  67.040  55.420  1.00  0.00           H
ATOM   2399  CD2 TYR A 737      53.390  63.300  54.420  1.00  0.00           C
ATOM   2400  HD2 TYR A 737      52.830  62.670  53.750  1.00  0.00           H
ATOM   2401  CE2 TYR A 737      53.830  64.550  54.050  1.00  0.00           C
ATOM   2402  HE2 TYR A 737      53.670  65.000  53.080  1.00  0.00           H
ATOM   2403  C   TYR A 737      54.100  59.320  57.420  1.00  0.00           C
ATOM   2404  O   TYR A 737      54.540  59.630  58.530  1.00  0.00           O
ATOM   2405  N   GLU A 738      53.500  58.140  57.200  1.00  0.00           N
ATOM   2406  HN  GLU A 738      52.960  58.090  56.370  1.00  0.00           H
ATOM   2407  CA  GLU A 738      53.420  57.060  58.150  1.00  0.00           C
ATOM   2408  HA  GLU A 738      52.920  57.400  59.040  1.00  0.00           H
ATOM   2409  CB  GLU A 738      52.570  55.920  57.550  1.00  0.00           C
ATOM   2410  HB1 GLU A 738      52.790  54.980  58.100  1.00  0.00           H
ATOM   2411  HB2 GLU A 738      52.880  55.870  56.480  1.00  0.00           H
ATOM   2412  CG  GLU A 738      51.010  56.170  57.670  1.00  0.00           C
ATOM   2413  HG1 GLU A 738      50.540  55.210  57.350  1.00  0.00           H
ATOM   2414  HG2 GLU A 738      50.700  57.100  57.140  1.00  0.00           H
ATOM   2415  CD  GLU A 738      50.550  56.320  59.120  1.00  0.00           C
ATOM   2416  OE1 GLU A 738      50.710  55.360  59.930  1.00  0.00           O
ATOM   2417  OE2 GLU A 738      49.950  57.360  59.510  1.00  0.00           O
ATOM   2418  C   GLU A 738      54.750  56.570  58.560  1.00  0.00           C
ATOM   2419  O   GLU A 738      55.080  56.330  59.690  1.00  0.00           O
ATOM   2420  N   ALA A 739      55.610  56.440  57.520  1.00  0.00           N
ATOM   2421  HN  ALA A 739      55.210  56.740  56.640  1.00  0.00           H
ATOM   2422  CA  ALA A 739      57.040  56.120  57.610  1.00  0.00           C
ATOM   2423  HA  ALA A 739      57.100  55.220  58.200  1.00  0.00           H
ATOM   2424  CB  ALA A 739      57.780  55.810  56.250  1.00  0.00           C
ATOM   2425  HB1 ALA A 739      57.750  56.800  55.730  1.00  0.00           H
ATOM   2426  HB2 ALA A 739      57.170  55.030  55.730  1.00  0.00           H
ATOM   2427  HB3 ALA A 739      58.820  55.440  56.330  1.00  0.00           H
ATOM   2428  C   ALA A 739      57.850  57.200  58.400  1.00  0.00           C
ATOM   2429  O   ALA A 739      58.600  56.770  59.290  1.00  0.00           O
ATOM   2430  N   LEU A 740      57.700  58.520  58.120  1.00  0.00           N
ATOM   2431  HN  LEU A 740      57.110  58.750  57.350  1.00  0.00           H
ATOM   2432  CA  LEU A 740      58.340  59.560  58.840  1.00  0.00           C
ATOM   2433  HA  LEU A 740      59.350  59.320  58.580  1.00  0.00           H
ATOM   2434  CB  LEU A 740      57.980  60.910  58.170  1.00  0.00           C
ATOM   2435  HB1 LEU A 740      56.880  61.010  58.000  1.00  0.00           H
ATOM   2436  HB2 LEU A 740      58.530  61.040  57.210  1.00  0.00           H
ATOM   2437  CG  LEU A 740      58.470  62.150  58.960  1.00  0.00           C
ATOM   2438  HG  LEU A 740      57.960  62.290  59.930  1.00  0.00           H
ATOM   2439  CD1 LEU A 740      59.990  62.060  59.200  1.00  0.00           C
ATOM   2440 HD11 LEU A 740      60.570  61.770  58.300  1.00  0.00           H
ATOM   2441 HD12 LEU A 740      60.210  61.420  60.090  1.00  0.00           H
ATOM   2442 HD13 LEU A 740      60.350  63.090  59.430  1.00  0.00           H
ATOM   2443  CD2 LEU A 740      58.060  63.460  58.280  1.00  0.00           C
ATOM   2444 HD21 LEU A 740      58.700  63.350  57.380  1.00  0.00           H
ATOM   2445 HD22 LEU A 740      58.440  64.430  58.650  1.00  0.00           H
ATOM   2446 HD23 LEU A 740      56.970  63.520  58.050  1.00  0.00           H
ATOM   2447  C   LEU A 740      57.870  59.640  60.360  1.00  0.00           C
ATOM   2448  O   LEU A 740      58.670  59.840  61.260  1.00  0.00           O
ATOM   2449  N   GLU A 741      56.590  59.420  60.690  1.00  0.00           N
ATOM   2450  HN  GLU A 741      55.890  59.270  59.990  1.00  0.00           H
ATOM   2451  CA  GLU A 741      56.080  59.290  61.990  1.00  0.00           C
ATOM   2452  HA  GLU A 741      56.360  60.120  62.620  1.00  0.00           H
ATOM   2453  CB  GLU A 741      54.540  59.150  61.890  1.00  0.00           C
ATOM   2454  HB1 GLU A 741      54.360  58.110  61.540  1.00  0.00           H
ATOM   2455  HB2 GLU A 741      54.130  59.790  61.100  1.00  0.00           H
ATOM   2456  CG  GLU A 741      53.790  59.320  63.220  1.00  0.00           C
ATOM   2457  HG1 GLU A 741      53.770  60.410  63.390  1.00  0.00           H
ATOM   2458  HG2 GLU A 741      54.310  58.780  64.030  1.00  0.00           H
ATOM   2459  CD  GLU A 741      52.390  58.690  63.110  1.00  0.00           C
ATOM   2460  OE1 GLU A 741      52.090  57.730  63.840  1.00  0.00           O
ATOM   2461  OE2 GLU A 741      51.610  59.280  62.350  1.00  0.00           O
ATOM   2462  C   GLU A 741      56.620  58.080  62.760  1.00  0.00           C
ATOM   2463  O   GLU A 741      56.780  58.120  63.980  1.00  0.00           O
ATOM   2464  N   LYS A 742      56.890  56.940  62.050  1.00  0.00           N
ATOM   2465  HN  LYS A 742      56.570  56.780  61.130  1.00  0.00           H
ATOM   2466  CA  LYS A 742      57.450  55.780  62.790  1.00  0.00           C
ATOM   2467  HA  LYS A 742      56.850  55.620  63.660  1.00  0.00           H
ATOM   2468  CB  LYS A 742      57.400  54.580  61.880  1.00  0.00           C
ATOM   2469  HB1 LYS A 742      58.050  54.490  60.990  1.00  0.00           H
ATOM   2470  HB2 LYS A 742      56.420  54.530  61.360  1.00  0.00           H
ATOM   2471  CG  LYS A 742      57.640  53.210  62.620  1.00  0.00           C
ATOM   2472  HG1 LYS A 742      58.500  53.170  63.330  1.00  0.00           H
ATOM   2473  HG2 LYS A 742      57.980  52.430  61.900  1.00  0.00           H
ATOM   2474  CD  LYS A 742      56.300  52.620  63.180  1.00  0.00           C
ATOM   2475  HD1 LYS A 742      56.480  51.520  63.100  1.00  0.00           H
ATOM   2476  HD2 LYS A 742      55.460  52.860  62.490  1.00  0.00           H
ATOM   2477  CE  LYS A 742      56.150  52.930  64.700  1.00  0.00           C
ATOM   2478  HE1 LYS A 742      56.210  54.030  64.830  1.00  0.00           H
ATOM   2479  HE2 LYS A 742      57.100  52.590  65.140  1.00  0.00           H
ATOM   2480  NZ  LYS A 742      55.040  52.290  65.310  1.00  0.00           N
ATOM   2481  HZ1 LYS A 742      54.830  52.680  66.250  1.00  0.00           H
ATOM   2482  HZ2 LYS A 742      55.070  51.250  65.300  1.00  0.00           H
ATOM   2483  HZ3 LYS A 742      54.170  52.460  64.750  1.00  0.00           H
ATOM   2484  C   LYS A 742      58.850  56.100  63.480  1.00  0.00           C
ATOM   2485  O   LYS A 742      59.240  55.650  64.560  1.00  0.00           O
ATOM   2486  N   LEU A 743      59.660  56.980  62.750  1.00  0.00           N
ATOM   2487  HN  LEU A 743      59.460  57.390  61.870  1.00  0.00           H
ATOM   2488  CA  LEU A 743      60.930  57.450  63.280  1.00  0.00           C
ATOM   2489  HA  LEU A 743      61.590  56.640  63.550  1.00  0.00           H
ATOM   2490  CB  LEU A 743      61.670  58.290  62.200  1.00  0.00           C
ATOM   2491  HB1 LEU A 743      62.430  58.970  62.650  1.00  0.00           H
ATOM   2492  HB2 LEU A 743      61.040  59.060  61.710  1.00  0.00           H
ATOM   2493  CG  LEU A 743      62.260  57.550  61.030  1.00  0.00           C
ATOM   2494  HG  LEU A 743      61.480  56.860  60.660  1.00  0.00           H
ATOM   2495  CD1 LEU A 743      62.650  58.480  59.900  1.00  0.00           C
ATOM   2496 HD11 LEU A 743      63.160  57.920  59.080  1.00  0.00           H
ATOM   2497 HD12 LEU A 743      63.330  59.300  60.230  1.00  0.00           H
ATOM   2498 HD13 LEU A 743      61.670  58.940  59.630  1.00  0.00           H
ATOM   2499  CD2 LEU A 743      63.450  56.740  61.590  1.00  0.00           C
ATOM   2500 HD21 LEU A 743      63.370  56.420  62.650  1.00  0.00           H
ATOM   2501 HD22 LEU A 743      64.300  57.440  61.470  1.00  0.00           H
ATOM   2502 HD23 LEU A 743      63.740  55.850  60.970  1.00  0.00           H
ATOM   2503  C   LEU A 743      60.730  58.310  64.580  1.00  0.00           C
ATOM   2504  O   LEU A 743      61.350  58.100  65.650  1.00  0.00           O
ATOM   2505  N   PHE A 744      59.740  59.280  64.630  1.00  0.00           N
ATOM   2506  HN  PHE A 744      59.220  59.550  63.820  1.00  0.00           H
ATOM   2507  CA  PHE A 744      59.360  59.970  65.880  1.00  0.00           C
ATOM   2508  HA  PHE A 744      60.250  60.380  66.330  1.00  0.00           H
ATOM   2509  CB  PHE A 744      58.420  61.140  65.560  1.00  0.00           C
ATOM   2510  HB1 PHE A 744      58.220  61.720  66.480  1.00  0.00           H
ATOM   2511  HB2 PHE A 744      57.400  60.880  65.240  1.00  0.00           H
ATOM   2512  CG  PHE A 744      59.020  62.140  64.650  1.00  0.00           C
ATOM   2513  CD1 PHE A 744      58.320  62.490  63.470  1.00  0.00           C
ATOM   2514  HD1 PHE A 744      57.320  62.110  63.320  1.00  0.00           H
ATOM   2515  CE1 PHE A 744      58.870  63.390  62.660  1.00  0.00           C
ATOM   2516  HE1 PHE A 744      58.330  63.700  61.770  1.00  0.00           H
ATOM   2517  CZ  PHE A 744      60.130  64.020  62.890  1.00  0.00           C
ATOM   2518  HZ  PHE A 744      60.450  64.710  62.120  1.00  0.00           H
ATOM   2519  CD2 PHE A 744      60.190  62.850  65.000  1.00  0.00           C
ATOM   2520  HD2 PHE A 744      60.640  62.590  65.950  1.00  0.00           H
ATOM   2521  CE2 PHE A 744      60.810  63.740  64.100  1.00  0.00           C
ATOM   2522  HE2 PHE A 744      61.730  64.290  64.240  1.00  0.00           H
ATOM   2523  C   PHE A 744      58.870  58.930  66.990  1.00  0.00           C
ATOM   2524  O   PHE A 744      59.220  59.120  68.120  1.00  0.00           O
ATOM   2525  N   ASP A 745      58.060  57.950  66.630  1.00  0.00           N
ATOM   2526  HN  ASP A 745      57.810  57.810  65.680  1.00  0.00           H
ATOM   2527  CA  ASP A 745      57.500  57.000  67.520  1.00  0.00           C
ATOM   2528  HA  ASP A 745      57.110  57.570  68.360  1.00  0.00           H
ATOM   2529  CB  ASP A 745      56.510  56.100  66.830  1.00  0.00           C
ATOM   2530  HB1 ASP A 745      57.120  55.300  66.360  1.00  0.00           H
ATOM   2531  HB2 ASP A 745      55.890  56.560  66.030  1.00  0.00           H
ATOM   2532  CG  ASP A 745      55.540  55.490  67.760  1.00  0.00           C
ATOM   2533  OD1 ASP A 745      55.110  56.220  68.660  1.00  0.00           O
ATOM   2534  OD2 ASP A 745      55.040  54.360  67.450  1.00  0.00           O
ATOM   2535  C   ASP A 745      58.530  56.110  68.220  1.00  0.00           C
ATOM   2536  O   ASP A 745      58.540  55.820  69.410  1.00  0.00           O
ATOM   2537  N   LEU A 746      59.610  55.700  67.440  1.00  0.00           N
ATOM   2538  HN  LEU A 746      59.780  56.040  66.520  1.00  0.00           H
ATOM   2539  CA  LEU A 746      60.760  55.020  67.910  1.00  0.00           C
ATOM   2540  HA  LEU A 746      60.390  54.190  68.470  1.00  0.00           H
ATOM   2541  CB  LEU A 746      61.550  54.320  66.770  1.00  0.00           C
ATOM   2542  HB1 LEU A 746      62.510  53.840  67.060  1.00  0.00           H
ATOM   2543  HB2 LEU A 746      61.920  55.050  66.030  1.00  0.00           H
ATOM   2544  CG  LEU A 746      60.810  53.160  66.050  1.00  0.00           C
ATOM   2545  HG  LEU A 746      59.760  53.490  65.890  1.00  0.00           H
ATOM   2546  CD1 LEU A 746      61.450  52.960  64.700  1.00  0.00           C
ATOM   2547 HD11 LEU A 746      61.020  52.070  64.200  1.00  0.00           H
ATOM   2548 HD12 LEU A 746      62.540  52.800  64.770  1.00  0.00           H
ATOM   2549 HD13 LEU A 746      61.190  53.880  64.120  1.00  0.00           H
ATOM   2550  CD2 LEU A 746      60.780  51.890  66.880  1.00  0.00           C
ATOM   2551 HD21 LEU A 746      60.550  50.990  66.260  1.00  0.00           H
ATOM   2552 HD22 LEU A 746      60.040  52.000  67.700  1.00  0.00           H
ATOM   2553 HD23 LEU A 746      61.830  51.640  67.150  1.00  0.00           H
ATOM   2554  C   LEU A 746      61.710  55.830  68.800  1.00  0.00           C
ATOM   2555  O   LEU A 746      62.290  55.280  69.720  1.00  0.00           O
ATOM   2556  N   GLY A 747      61.720  57.150  68.580  1.00  0.00           N
ATOM   2557  HN  GLY A 747      61.210  57.470  67.790  1.00  0.00           H
ATOM   2558  CA  GLY A 747      62.430  58.190  69.370  1.00  0.00           C
ATOM   2559  HA1 GLY A 747      62.600  59.100  68.840  1.00  0.00           H
ATOM   2560  HA2 GLY A 747      63.360  57.720  69.670  1.00  0.00           H
ATOM   2561  C   GLY A 747      61.680  58.410  70.660  1.00  0.00           C
ATOM   2562  O   GLY A 747      62.210  58.360  71.770  1.00  0.00           O
ATOM   2563  N   GLU A 748      60.350  58.700  70.640  1.00  0.00           N
ATOM   2564  HN  GLU A 748      59.930  58.670  69.740  1.00  0.00           H
ATOM   2565  CA  GLU A 748      59.420  58.980  71.710  1.00  0.00           C
ATOM   2566  HA  GLU A 748      59.740  59.850  72.260  1.00  0.00           H
ATOM   2567  CB  GLU A 748      57.890  59.160  71.200  1.00  0.00           C
ATOM   2568  HB1 GLU A 748      57.510  58.210  70.760  1.00  0.00           H
ATOM   2569  HB2 GLU A 748      57.870  59.930  70.410  1.00  0.00           H
ATOM   2570  CG  GLU A 748      56.910  59.530  72.290  1.00  0.00           C
ATOM   2571  HG1 GLU A 748      57.390  60.320  72.920  1.00  0.00           H
ATOM   2572  HG2 GLU A 748      56.640  58.610  72.830  1.00  0.00           H
ATOM   2573  CD  GLU A 748      55.530  59.980  71.730  1.00  0.00           C
ATOM   2574  OE1 GLU A 748      55.210  61.200  71.850  1.00  0.00           O
ATOM   2575  OE2 GLU A 748      54.680  59.130  71.350  1.00  0.00           O
ATOM   2576  C   GLU A 748      59.420  57.870  72.770  1.00  0.00           C
ATOM   2577  O   GLU A 748      59.180  58.120  73.950  1.00  0.00           O
ATOM   2578  N   THR A 749      59.590  56.620  72.340  1.00  0.00           N
ATOM   2579  HN  THR A 749      59.840  56.600  71.370  1.00  0.00           H
ATOM   2580  CA  THR A 749      59.710  55.370  73.040  1.00  0.00           C
ATOM   2581  HA  THR A 749      58.950  55.470  73.810  1.00  0.00           H
ATOM   2582  CB  THR A 749      59.300  54.270  72.080  1.00  0.00           C
ATOM   2583  HB  THR A 749      60.040  54.240  71.260  1.00  0.00           H
ATOM   2584  OG1 THR A 749      57.960  54.340  71.590  1.00  0.00           O
ATOM   2585  HG1 THR A 749      57.930  55.030  70.920  1.00  0.00           H
ATOM   2586  CG2 THR A 749      59.360  52.860  72.850  1.00  0.00           C
ATOM   2587 HG21 THR A 749      60.260  52.770  73.510  1.00  0.00           H
ATOM   2588 HG22 THR A 749      59.320  52.140  72.000  1.00  0.00           H
ATOM   2589 HG23 THR A 749      58.480  52.750  73.510  1.00  0.00           H
ATOM   2590  C   THR A 749      61.070  55.150  73.690  1.00  0.00           C
ATOM   2591  O   THR A 749      61.180  54.890  74.880  1.00  0.00           O
ATOM   2592  N   TYR A 750      62.160  55.250  72.920  1.00  0.00           N
ATOM   2593  HN  TYR A 750      62.160  55.400  71.930  1.00  0.00           H
ATOM   2594  CA  TYR A 750      63.340  54.610  73.340  1.00  0.00           C
ATOM   2595  HA  TYR A 750      63.330  54.250  74.370  1.00  0.00           H
ATOM   2596  CB  TYR A 750      63.860  53.440  72.400  1.00  0.00           C
ATOM   2597  HB1 TYR A 750      64.910  53.160  72.580  1.00  0.00           H
ATOM   2598  HB2 TYR A 750      63.720  53.870  71.380  1.00  0.00           H
ATOM   2599  CG  TYR A 750      63.020  52.230  72.430  1.00  0.00           C
ATOM   2600  CD1 TYR A 750      62.330  51.840  71.280  1.00  0.00           C
ATOM   2601  HD1 TYR A 750      62.430  52.380  70.350  1.00  0.00           H
ATOM   2602  CE1 TYR A 750      61.520  50.700  71.300  1.00  0.00           C
ATOM   2603  HE1 TYR A 750      60.820  50.490  70.510  1.00  0.00           H
ATOM   2604  CZ  TYR A 750      61.260  50.080  72.460  1.00  0.00           C
ATOM   2605  OH  TYR A 750      60.230  49.100  72.550  1.00  0.00           O
ATOM   2606  HH  TYR A 750      60.300  48.750  73.450  1.00  0.00           H
ATOM   2607  CD2 TYR A 750      62.880  51.440  73.580  1.00  0.00           C
ATOM   2608  HD2 TYR A 750      63.270  51.700  74.560  1.00  0.00           H
ATOM   2609  CE2 TYR A 750      61.970  50.400  73.570  1.00  0.00           C
ATOM   2610  HE2 TYR A 750      61.720  50.060  74.560  1.00  0.00           H
ATOM   2611  C   TYR A 750      64.440  55.570  73.360  1.00  0.00           C
ATOM   2612  O   TYR A 750      65.530  55.210  73.620  1.00  0.00           O
ATOM   2613  N   ALA A 751      64.230  56.900  73.280  1.00  0.00           N
ATOM   2614  HN  ALA A 751      63.290  57.180  73.120  1.00  0.00           H
ATOM   2615  CA  ALA A 751      65.200  57.990  72.970  1.00  0.00           C
ATOM   2616  HA  ALA A 751      64.570  58.840  72.800  1.00  0.00           H
ATOM   2617  CB  ALA A 751      66.100  58.330  74.130  1.00  0.00           C
ATOM   2618  HB1 ALA A 751      65.400  58.510  74.980  1.00  0.00           H
ATOM   2619  HB2 ALA A 751      66.710  59.230  73.890  1.00  0.00           H
ATOM   2620  HB3 ALA A 751      66.600  57.410  74.480  1.00  0.00           H
ATOM   2621  C   ALA A 751      66.010  57.640  71.720  1.00  0.00           C
ATOM   2622  O   ALA A 751      65.460  57.090  70.770  1.00  0.00           O
ATOM   2623  N   PHE A 752      67.320  58.110  71.610  1.00  0.00           N
ATOM   2624  HN  PHE A 752      67.680  58.640  72.370  1.00  0.00           H
ATOM   2625  CA  PHE A 752      68.130  57.680  70.550  1.00  0.00           C
ATOM   2626  HA  PHE A 752      68.100  56.610  70.490  1.00  0.00           H
ATOM   2627  CB  PHE A 752      67.740  58.340  69.150  1.00  0.00           C
ATOM   2628  HB1 PHE A 752      66.860  57.760  68.800  1.00  0.00           H
ATOM   2629  HB2 PHE A 752      68.550  58.400  68.400  1.00  0.00           H
ATOM   2630  CG  PHE A 752      67.430  59.880  69.350  1.00  0.00           C
ATOM   2631  CD1 PHE A 752      66.090  60.350  69.540  1.00  0.00           C
ATOM   2632  HD1 PHE A 752      65.210  59.750  69.420  1.00  0.00           H
ATOM   2633  CE1 PHE A 752      65.940  61.740  69.870  1.00  0.00           C
ATOM   2634  HE1 PHE A 752      64.920  62.070  70.050  1.00  0.00           H
ATOM   2635  CZ  PHE A 752      67.040  62.540  69.960  1.00  0.00           C
ATOM   2636  HZ  PHE A 752      66.960  63.580  70.200  1.00  0.00           H
ATOM   2637  CD2 PHE A 752      68.490  60.750  69.270  1.00  0.00           C
ATOM   2638  HD2 PHE A 752      69.510  60.390  69.200  1.00  0.00           H
ATOM   2639  CE2 PHE A 752      68.310  62.070  69.620  1.00  0.00           C
ATOM   2640  HE2 PHE A 752      69.160  62.700  69.410  1.00  0.00           H
ATOM   2641  C   PHE A 752      69.490  57.900  71.040  1.00  0.00           C
ATOM   2642  O   PHE A 752      69.590  58.580  72.030  1.00  0.00           O
ATOM   2643  N   PRO A 822      70.560  57.270  70.500  1.00  0.00           N
ATOM   2644  CD  PRO A 822      71.900  57.410  70.980  1.00  0.00           C
ATOM   2645  HD1 PRO A 822      71.840  57.040  72.020  1.00  0.00           H
ATOM   2646  HD2 PRO A 822      72.120  58.490  70.990  1.00  0.00           H
ATOM   2647  CA  PRO A 822      70.530  56.350  69.370  1.00  0.00           C
ATOM   2648  HA  PRO A 822      70.020  56.670  68.470  1.00  0.00           H
ATOM   2649  CB  PRO A 822      71.960  56.230  68.900  1.00  0.00           C
ATOM   2650  HB1 PRO A 822      72.050  57.000  68.100  1.00  0.00           H
ATOM   2651  HB2 PRO A 822      72.330  55.250  68.530  1.00  0.00           H
ATOM   2652  CG  PRO A 822      72.870  56.500  70.130  1.00  0.00           C
ATOM   2653  HG1 PRO A 822      73.150  55.510  70.550  1.00  0.00           H
ATOM   2654  HG2 PRO A 822      73.750  57.120  69.860  1.00  0.00           H
ATOM   2655  C   PRO A 822      69.980  55.070  69.760  1.00  0.00           C
ATOM   2656  O   PRO A 822      69.110  54.610  69.070  1.00  0.00           O
ATOM   2657  N   ASP A 823      70.460  54.420  70.860  1.00  0.00           N
ATOM   2658  HN  ASP A 823      71.030  54.920  71.510  1.00  0.00           H
ATOM   2659  CA  ASP A 823      70.020  53.140  71.420  1.00  0.00           C
ATOM   2660  HA  ASP A 823      70.970  52.700  71.690  1.00  0.00           H
ATOM   2661  CB  ASP A 823      69.230  53.420  72.730  1.00  0.00           C
ATOM   2662  HB1 ASP A 823      69.060  52.460  73.270  1.00  0.00           H
ATOM   2663  HB2 ASP A 823      68.350  54.060  72.530  1.00  0.00           H
ATOM   2664  CG  ASP A 823      70.070  54.130  73.820  1.00  0.00           C
ATOM   2665  OD1 ASP A 823      69.580  54.870  74.760  1.00  0.00           O
ATOM   2666  OD2 ASP A 823      71.340  53.860  73.790  1.00  0.00           O
ATOM   2667  C   ASP A 823      69.400  52.180  70.460  1.00  0.00           C
ATOM   2668  O   ASP A 823      69.920  51.810  69.340  1.00  0.00           O
ATOM   2669  N   VAL A 824      68.220  51.610  70.850  1.00  0.00           N
ATOM   2670  HN  VAL A 824      67.840  51.710  71.770  1.00  0.00           H
ATOM   2671  CA  VAL A 824      67.370  50.790  69.970  1.00  0.00           C
ATOM   2672  HA  VAL A 824      67.960  49.920  69.730  1.00  0.00           H
ATOM   2673  CB  VAL A 824      66.080  50.400  70.740  1.00  0.00           C
ATOM   2674  HB  VAL A 824      65.450  51.300  70.920  1.00  0.00           H
ATOM   2675  CG1 VAL A 824      65.270  49.390  69.970  1.00  0.00           C
ATOM   2676 HG11 VAL A 824      64.450  49.910  69.440  1.00  0.00           H
ATOM   2677 HG12 VAL A 824      64.800  48.620  70.620  1.00  0.00           H
ATOM   2678 HG13 VAL A 824      65.780  48.790  69.180  1.00  0.00           H
ATOM   2679  CG2 VAL A 824      66.450  49.930  72.180  1.00  0.00           C
ATOM   2680 HG21 VAL A 824      65.490  49.990  72.740  1.00  0.00           H
ATOM   2681 HG22 VAL A 824      67.150  50.550  72.770  1.00  0.00           H
ATOM   2682 HG23 VAL A 824      66.730  48.870  72.290  1.00  0.00           H
ATOM   2683  C   VAL A 824      66.980  51.420  68.580  1.00  0.00           C
ATOM   2684  O   VAL A 824      67.020  50.790  67.530  1.00  0.00           O
ATOM   2685  N   LEU A 825      66.690  52.720  68.590  1.00  0.00           N
ATOM   2686  HN  LEU A 825      66.790  53.250  69.430  1.00  0.00           H
ATOM   2687  CA  LEU A 825      66.330  53.420  67.340  1.00  0.00           C
ATOM   2688  HA  LEU A 825      65.520  52.880  66.870  1.00  0.00           H
ATOM   2689  CB  LEU A 825      66.000  54.880  67.530  1.00  0.00           C
ATOM   2690  HB1 LEU A 825      66.860  55.360  68.030  1.00  0.00           H
ATOM   2691  HB2 LEU A 825      65.070  54.810  68.140  1.00  0.00           H
ATOM   2692  CG  LEU A 825      65.750  55.660  66.270  1.00  0.00           C
ATOM   2693  HG  LEU A 825      65.350  54.980  65.480  1.00  0.00           H
ATOM   2694  CD1 LEU A 825      64.490  56.620  66.550  1.00  0.00           C
ATOM   2695 HD11 LEU A 825      63.580  56.000  66.690  1.00  0.00           H
ATOM   2696 HD12 LEU A 825      64.410  57.280  65.660  1.00  0.00           H
ATOM   2697 HD13 LEU A 825      64.560  57.280  67.430  1.00  0.00           H
ATOM   2698  CD2 LEU A 825      67.020  56.430  65.780  1.00  0.00           C
ATOM   2699 HD21 LEU A 825      67.610  57.040  66.500  1.00  0.00           H
ATOM   2700 HD22 LEU A 825      66.720  57.200  65.040  1.00  0.00           H
ATOM   2701 HD23 LEU A 825      67.670  55.780  65.160  1.00  0.00           H
ATOM   2702  C   LEU A 825      67.470  53.340  66.300  1.00  0.00           C
ATOM   2703  O   LEU A 825      67.120  53.130  65.150  1.00  0.00           O
ATOM   2704  N   PHE A 826      68.760  53.420  66.610  1.00  0.00           N
ATOM   2705  HN  PHE A 826      69.000  53.520  67.570  1.00  0.00           H
ATOM   2706  CA  PHE A 826      69.830  53.280  65.730  1.00  0.00           C
ATOM   2707  HA  PHE A 826      69.700  54.040  64.960  1.00  0.00           H
ATOM   2708  CB  PHE A 826      71.150  53.540  66.540  1.00  0.00           C
ATOM   2709  HB1 PHE A 826      71.230  52.640  67.190  1.00  0.00           H
ATOM   2710  HB2 PHE A 826      71.010  54.450  67.150  1.00  0.00           H
ATOM   2711  CG  PHE A 826      72.530  53.500  65.800  1.00  0.00           C
ATOM   2712  CD1 PHE A 826      72.600  53.750  64.450  1.00  0.00           C
ATOM   2713  HD1 PHE A 826      71.710  53.960  63.870  1.00  0.00           H
ATOM   2714  CE1 PHE A 826      73.770  53.780  63.770  1.00  0.00           C
ATOM   2715  HE1 PHE A 826      73.820  53.990  62.700  1.00  0.00           H
ATOM   2716  CZ  PHE A 826      74.970  53.430  64.430  1.00  0.00           C
ATOM   2717  HZ  PHE A 826      75.920  53.370  63.930  1.00  0.00           H
ATOM   2718  CD2 PHE A 826      73.730  53.210  66.440  1.00  0.00           C
ATOM   2719  HD2 PHE A 826      73.780  53.200  67.520  1.00  0.00           H
ATOM   2720  CE2 PHE A 826      74.990  53.250  65.800  1.00  0.00           C
ATOM   2721  HE2 PHE A 826      75.880  53.260  66.410  1.00  0.00           H
ATOM   2722  C   PHE A 826      69.820  51.920  64.940  1.00  0.00           C
ATOM   2723  O   PHE A 826      69.750  51.850  63.700  1.00  0.00           O
ATOM   2724  N   TRP A 827      69.640  50.830  65.640  1.00  0.00           N
ATOM   2725  HN  TRP A 827      69.710  50.850  66.630  1.00  0.00           H
ATOM   2726  CA  TRP A 827      69.370  49.570  64.960  1.00  0.00           C
ATOM   2727  HA  TRP A 827      70.170  49.440  64.240  1.00  0.00           H
ATOM   2728  CB  TRP A 827      69.590  48.250  65.740  1.00  0.00           C
ATOM   2729  HB1 TRP A 827      69.640  47.400  65.020  1.00  0.00           H
ATOM   2730  HB2 TRP A 827      68.700  48.180  66.390  1.00  0.00           H
ATOM   2731  CG  TRP A 827      70.830  48.310  66.520  1.00  0.00           C
ATOM   2732  CD1 TRP A 827      71.070  48.850  67.800  1.00  0.00           C
ATOM   2733  HD1 TRP A 827      70.330  49.320  68.430  1.00  0.00           H
ATOM   2734  NE1 TRP A 827      72.360  48.680  68.190  1.00  0.00           N
ATOM   2735  HE1 TRP A 827      72.870  49.150  68.880  1.00  0.00           H
ATOM   2736  CE2 TRP A 827      73.030  48.140  67.110  1.00  0.00           C
ATOM   2737  CD2 TRP A 827      72.140  48.030  66.020  1.00  0.00           C
ATOM   2738  CE3 TRP A 827      72.630  47.670  64.750  1.00  0.00           C
ATOM   2739  HE3 TRP A 827      71.950  47.500  63.930  1.00  0.00           H
ATOM   2740  CZ3 TRP A 827      73.970  47.400  64.590  1.00  0.00           C
ATOM   2741  HZ3 TRP A 827      74.200  47.100  63.570  1.00  0.00           H
ATOM   2742  CZ2 TRP A 827      74.350  47.820  67.010  1.00  0.00           C
ATOM   2743  HZ2 TRP A 827      74.840  47.880  67.970  1.00  0.00           H
ATOM   2744  CH2 TRP A 827      74.840  47.440  65.730  1.00  0.00           C
ATOM   2745  HH2 TRP A 827      75.880  47.160  65.620  1.00  0.00           H
ATOM   2746  C   TRP A 827      68.140  49.390  64.170  1.00  0.00           C
ATOM   2747  O   TRP A 827      68.230  48.800  63.070  1.00  0.00           O
ATOM   2748  N   CYS A 828      66.970  49.880  64.730  1.00  0.00           N
ATOM   2749  HN  CYS A 828      67.040  50.300  65.630  1.00  0.00           H
ATOM   2750  CA  CYS A 828      65.770  49.890  63.920  1.00  0.00           C
ATOM   2751  HA  CYS A 828      65.460  48.890  63.650  1.00  0.00           H
ATOM   2752  CB  CYS A 828      64.630  50.660  64.630  1.00  0.00           C
ATOM   2753  HB1 CYS A 828      63.640  50.690  64.110  1.00  0.00           H
ATOM   2754  HB2 CYS A 828      64.970  51.700  64.820  1.00  0.00           H
ATOM   2755  SG  CYS A 828      64.260  49.830  66.210  1.00  0.00           S
ATOM   2756  HG1 CYS A 828      65.440  49.930  66.780  1.00  0.00           H
ATOM   2757  C   CYS A 828      65.940  50.690  62.620  1.00  0.00           C
ATOM   2758  O   CYS A 828      65.450  50.180  61.560  1.00  0.00           O
ATOM   2759  N   VAL A 829      66.560  51.850  62.600  1.00  0.00           N
ATOM   2760  HN  VAL A 829      66.780  52.270  63.470  1.00  0.00           H
ATOM   2761  CA  VAL A 829      66.890  52.680  61.430  1.00  0.00           C
ATOM   2762  HA  VAL A 829      65.970  52.900  60.900  1.00  0.00           H
ATOM   2763  CB  VAL A 829      67.560  54.000  61.820  1.00  0.00           C
ATOM   2764  HB  VAL A 829      68.420  53.780  62.480  1.00  0.00           H
ATOM   2765  CG1 VAL A 829      68.110  54.710  60.560  1.00  0.00           C
ATOM   2766 HG11 VAL A 829      67.470  54.460  59.690  1.00  0.00           H
ATOM   2767 HG12 VAL A 829      69.110  54.300  60.280  1.00  0.00           H
ATOM   2768 HG13 VAL A 829      68.270  55.810  60.520  1.00  0.00           H
ATOM   2769  CG2 VAL A 829      66.500  54.820  62.540  1.00  0.00           C
ATOM   2770 HG21 VAL A 829      65.560  54.850  61.920  1.00  0.00           H
ATOM   2771 HG22 VAL A 829      66.790  55.860  62.790  1.00  0.00           H
ATOM   2772 HG23 VAL A 829      66.270  54.420  63.540  1.00  0.00           H
ATOM   2773  C   VAL A 829      67.750  51.880  60.420  1.00  0.00           C
ATOM   2774  O   VAL A 829      67.430  51.760  59.260  1.00  0.00           O
ATOM   2775  N   ILE A 830      68.800  51.210  60.970  1.00  0.00           N
ATOM   2776  HN  ILE A 830      69.110  51.310  61.910  1.00  0.00           H
ATOM   2777  CA  ILE A 830      69.610  50.330  60.030  1.00  0.00           C
ATOM   2778  HA  ILE A 830      69.860  50.950  59.180  1.00  0.00           H
ATOM   2779  CB  ILE A 830      70.910  49.930  60.560  1.00  0.00           C
ATOM   2780  HB  ILE A 830      70.680  49.340  61.480  1.00  0.00           H
ATOM   2781  CG2 ILE A 830      71.730  48.960  59.640  1.00  0.00           C
ATOM   2782 HG21 ILE A 830      71.080  48.130  59.280  1.00  0.00           H
ATOM   2783 HG22 ILE A 830      72.610  48.520  60.130  1.00  0.00           H
ATOM   2784 HG23 ILE A 830      71.970  49.440  58.660  1.00  0.00           H
ATOM   2785  CG1 ILE A 830      71.770  51.140  61.030  1.00  0.00           C
ATOM   2786 HG11 ILE A 830      72.790  50.730  61.190  1.00  0.00           H
ATOM   2787 HG12 ILE A 830      71.440  51.450  62.050  1.00  0.00           H
ATOM   2788  CD  ILE A 830      71.790  52.450  60.250  1.00  0.00           C
ATOM   2789  HD1 ILE A 830      72.650  53.080  60.550  1.00  0.00           H
ATOM   2790  HD2 ILE A 830      70.890  53.110  60.290  1.00  0.00           H
ATOM   2791  HD3 ILE A 830      71.780  52.250  59.160  1.00  0.00           H
ATOM   2792  C   ILE A 830      68.810  49.220  59.490  1.00  0.00           C
ATOM   2793  O   ILE A 830      68.920  48.870  58.280  1.00  0.00           O
ATOM   2794  N   LEU A 831      68.030  48.540  60.340  1.00  0.00           N
ATOM   2795  HN  LEU A 831      68.010  48.660  61.330  1.00  0.00           H
ATOM   2796  CA  LEU A 831      67.100  47.440  59.860  1.00  0.00           C
ATOM   2797  HA  LEU A 831      67.750  46.820  59.270  1.00  0.00           H
ATOM   2798  CB  LEU A 831      66.550  46.720  61.120  1.00  0.00           C
ATOM   2799  HB1 LEU A 831      65.550  47.150  61.330  1.00  0.00           H
ATOM   2800  HB2 LEU A 831      67.310  46.770  61.930  1.00  0.00           H
ATOM   2801  CG  LEU A 831      66.530  45.170  60.950  1.00  0.00           C
ATOM   2802  HG  LEU A 831      65.790  44.970  60.140  1.00  0.00           H
ATOM   2803  CD1 LEU A 831      67.890  44.560  60.690  1.00  0.00           C
ATOM   2804 HD11 LEU A 831      67.830  43.490  60.420  1.00  0.00           H
ATOM   2805 HD12 LEU A 831      68.510  44.580  61.620  1.00  0.00           H
ATOM   2806 HD13 LEU A 831      68.370  45.050  59.830  1.00  0.00           H
ATOM   2807  CD2 LEU A 831      65.850  44.490  62.100  1.00  0.00           C
ATOM   2808 HD21 LEU A 831      64.780  44.770  62.120  1.00  0.00           H
ATOM   2809 HD22 LEU A 831      66.440  44.830  62.980  1.00  0.00           H
ATOM   2810 HD23 LEU A 831      66.020  43.400  62.020  1.00  0.00           H
ATOM   2811  C   LEU A 831      65.980  47.860  58.830  1.00  0.00           C
ATOM   2812  O   LEU A 831      65.820  47.240  57.840  1.00  0.00           O
ATOM   2813  N   PHE A 832      65.320  48.990  59.170  1.00  0.00           N
ATOM   2814  HN  PHE A 832      65.470  49.370  60.080  1.00  0.00           H
ATOM   2815  CA  PHE A 832      64.460  49.730  58.270  1.00  0.00           C
ATOM   2816  HA  PHE A 832      63.630  49.120  57.970  1.00  0.00           H
ATOM   2817  CB  PHE A 832      63.860  50.920  59.130  1.00  0.00           C
ATOM   2818  HB1 PHE A 832      64.750  51.440  59.550  1.00  0.00           H
ATOM   2819  HB2 PHE A 832      63.150  50.440  59.840  1.00  0.00           H
ATOM   2820  CG  PHE A 832      63.010  52.020  58.480  1.00  0.00           C
ATOM   2821  CD1 PHE A 832      62.870  53.260  59.150  1.00  0.00           C
ATOM   2822  HD1 PHE A 832      63.470  53.200  60.040  1.00  0.00           H
ATOM   2823  CE1 PHE A 832      61.970  54.240  58.720  1.00  0.00           C
ATOM   2824  HE1 PHE A 832      61.680  55.070  59.340  1.00  0.00           H
ATOM   2825  CZ  PHE A 832      61.250  54.110  57.560  1.00  0.00           C
ATOM   2826  HZ  PHE A 832      60.620  54.850  57.100  1.00  0.00           H
ATOM   2827  CD2 PHE A 832      62.220  51.880  57.400  1.00  0.00           C
ATOM   2828  HD2 PHE A 832      62.290  50.930  56.890  1.00  0.00           H
ATOM   2829  CE2 PHE A 832      61.360  52.870  56.930  1.00  0.00           C
ATOM   2830  HE2 PHE A 832      60.810  52.790  56.010  1.00  0.00           H
ATOM   2831  C   PHE A 832      65.000  50.200  56.920  1.00  0.00           C
ATOM   2832  O   PHE A 832      64.500  49.770  55.930  1.00  0.00           O
ATOM   2833  N   PHE A 833      66.170  50.940  56.880  1.00  0.00           N
ATOM   2834  HN  PHE A 833      66.490  51.420  57.690  1.00  0.00           H
ATOM   2835  CA  PHE A 833      66.720  51.390  55.640  1.00  0.00           C
ATOM   2836  HA  PHE A 833      65.950  51.880  55.060  1.00  0.00           H
ATOM   2837  CB  PHE A 833      67.860  52.440  55.900  1.00  0.00           C
ATOM   2838  HB1 PHE A 833      68.540  52.390  55.030  1.00  0.00           H
ATOM   2839  HB2 PHE A 833      68.380  52.050  56.800  1.00  0.00           H
ATOM   2840  CG  PHE A 833      67.340  53.840  56.110  1.00  0.00           C
ATOM   2841  CD1 PHE A 833      66.530  54.230  57.210  1.00  0.00           C
ATOM   2842  HD1 PHE A 833      66.230  53.450  57.890  1.00  0.00           H
ATOM   2843  CE1 PHE A 833      65.970  55.470  57.340  1.00  0.00           C
ATOM   2844  HE1 PHE A 833      65.390  55.740  58.210  1.00  0.00           H
ATOM   2845  CZ  PHE A 833      66.230  56.410  56.340  1.00  0.00           C
ATOM   2846  HZ  PHE A 833      65.790  57.380  56.480  1.00  0.00           H
ATOM   2847  CD2 PHE A 833      67.610  54.820  55.130  1.00  0.00           C
ATOM   2848  HD2 PHE A 833      68.280  54.640  54.300  1.00  0.00           H
ATOM   2849  CE2 PHE A 833      67.080  56.130  55.220  1.00  0.00           C
ATOM   2850  HE2 PHE A 833      67.260  56.930  54.520  1.00  0.00           H
ATOM   2851  C   PHE A 833      67.360  50.230  54.920  1.00  0.00           C
ATOM   2852  O   PHE A 833      67.260  50.170  53.690  1.00  0.00           O
ATOM   2853  N   THR A 834      67.980  49.260  55.550  1.00  0.00           N
ATOM   2854  HN  THR A 834      67.980  49.160  56.540  1.00  0.00           H
ATOM   2855  CA  THR A 834      68.560  48.170  54.820  1.00  0.00           C
ATOM   2856  HA  THR A 834      69.000  48.550  53.910  1.00  0.00           H
ATOM   2857  CB  THR A 834      69.730  47.410  55.440  1.00  0.00           C
ATOM   2858  HB  THR A 834      70.160  46.560  54.870  1.00  0.00           H
ATOM   2859  OG1 THR A 834      69.340  46.780  56.610  1.00  0.00           O
ATOM   2860  HG1 THR A 834      69.150  47.550  57.140  1.00  0.00           H
ATOM   2861  CG2 THR A 834      70.920  48.420  55.700  1.00  0.00           C
ATOM   2862 HG21 THR A 834      70.560  49.250  56.350  1.00  0.00           H
ATOM   2863 HG22 THR A 834      71.190  48.870  54.720  1.00  0.00           H
ATOM   2864 HG23 THR A 834      71.770  47.910  56.220  1.00  0.00           H
ATOM   2865  C   THR A 834      67.540  47.180  54.370  1.00  0.00           C
ATOM   2866  O   THR A 834      67.710  46.530  53.380  1.00  0.00           O
ATOM   2867  N   THR A 835      66.370  47.010  55.010  1.00  0.00           N
ATOM   2868  HN  THR A 835      66.240  47.370  55.940  1.00  0.00           H
ATOM   2869  CA  THR A 835      65.360  46.200  54.440  1.00  0.00           C
ATOM   2870  HA  THR A 835      65.770  45.260  54.100  1.00  0.00           H
ATOM   2871  CB  THR A 835      64.280  45.880  55.420  1.00  0.00           C
ATOM   2872  HB  THR A 835      63.970  46.820  55.910  1.00  0.00           H
ATOM   2873  OG1 THR A 835      64.650  45.070  56.530  1.00  0.00           O
ATOM   2874  HG1 THR A 835      65.090  45.650  57.150  1.00  0.00           H
ATOM   2875  CG2 THR A 835      62.990  45.220  54.850  1.00  0.00           C
ATOM   2876 HG21 THR A 835      62.210  44.920  55.570  1.00  0.00           H
ATOM   2877 HG22 THR A 835      63.210  44.310  54.240  1.00  0.00           H
ATOM   2878 HG23 THR A 835      62.450  45.880  54.130  1.00  0.00           H
ATOM   2879  C   THR A 835      64.780  46.750  53.170  1.00  0.00           C
ATOM   2880  O   THR A 835      64.610  46.030  52.150  1.00  0.00           O
ATOM   2881  N   PHE A 836      64.550  48.160  53.140  1.00  0.00           N
ATOM   2882  HN  PHE A 836      64.790  48.780  53.870  1.00  0.00           H
ATOM   2883  CA  PHE A 836      64.140  48.840  51.880  1.00  0.00           C
ATOM   2884  HA  PHE A 836      63.210  48.440  51.490  1.00  0.00           H
ATOM   2885  CB  PHE A 836      63.530  50.320  52.090  1.00  0.00           C
ATOM   2886  HB1 PHE A 836      64.270  50.870  52.710  1.00  0.00           H
ATOM   2887  HB2 PHE A 836      62.560  50.170  52.610  1.00  0.00           H
ATOM   2888  CG  PHE A 836      63.320  51.040  50.760  1.00  0.00           C
ATOM   2889  CD1 PHE A 836      63.660  52.400  50.630  1.00  0.00           C
ATOM   2890  HD1 PHE A 836      63.980  52.910  51.520  1.00  0.00           H
ATOM   2891  CE1 PHE A 836      63.490  53.090  49.460  1.00  0.00           C
ATOM   2892  HE1 PHE A 836      63.860  54.110  49.480  1.00  0.00           H
ATOM   2893  CZ  PHE A 836      63.130  52.380  48.330  1.00  0.00           C
ATOM   2894  HZ  PHE A 836      63.200  52.850  47.350  1.00  0.00           H
ATOM   2895  CD2 PHE A 836      62.920  50.370  49.600  1.00  0.00           C
ATOM   2896  HD2 PHE A 836      62.680  49.320  49.620  1.00  0.00           H
ATOM   2897  CE2 PHE A 836      62.820  51.010  48.420  1.00  0.00           C
ATOM   2898  HE2 PHE A 836      62.510  50.500  47.530  1.00  0.00           H
ATOM   2899  C   PHE A 836      65.250  48.780  50.810  1.00  0.00           C
ATOM   2900  O   PHE A 836      64.940  48.420  49.710  1.00  0.00           O
ATOM   2901  N   PHE A 837      66.540  49.060  51.100  1.00  0.00           N
ATOM   2902  HN  PHE A 837      66.710  49.490  51.990  1.00  0.00           H
ATOM   2903  CA  PHE A 837      67.470  49.080  49.940  1.00  0.00           C
ATOM   2904  HA  PHE A 837      67.080  49.620  49.090  1.00  0.00           H
ATOM   2905  CB  PHE A 837      68.750  49.850  50.320  1.00  0.00           C
ATOM   2906  HB1 PHE A 837      69.390  49.760  49.410  1.00  0.00           H
ATOM   2907  HB2 PHE A 837      69.260  49.300  51.140  1.00  0.00           H
ATOM   2908  CG  PHE A 837      68.610  51.310  50.550  1.00  0.00           C
ATOM   2909  CD1 PHE A 837      67.890  52.070  49.590  1.00  0.00           C
ATOM   2910  HD1 PHE A 837      67.480  51.580  48.720  1.00  0.00           H
ATOM   2911  CE1 PHE A 837      67.650  53.400  49.920  1.00  0.00           C
ATOM   2912  HE1 PHE A 837      67.110  54.080  49.270  1.00  0.00           H
ATOM   2913  CZ  PHE A 837      68.210  54.030  51.080  1.00  0.00           C
ATOM   2914  HZ  PHE A 837      68.120  55.100  51.250  1.00  0.00           H
ATOM   2915  CD2 PHE A 837      69.270  51.970  51.640  1.00  0.00           C
ATOM   2916  HD2 PHE A 837      69.880  51.390  52.310  1.00  0.00           H
ATOM   2917  CE2 PHE A 837      69.040  53.280  51.940  1.00  0.00           C
ATOM   2918  HE2 PHE A 837      69.540  53.760  52.770  1.00  0.00           H
ATOM   2919  C   PHE A 837      67.880  47.620  49.490  1.00  0.00           C
ATOM   2920  O   PHE A 837      68.280  47.380  48.330  1.00  0.00           O
ATOM   2921  N   LEU A 838      67.780  46.660  50.390  1.00  0.00           N
ATOM   2922  HN  LEU A 838      67.270  46.830  51.240  1.00  0.00           H
ATOM   2923  CA  LEU A 838      68.040  45.250  50.050  1.00  0.00           C
ATOM   2924  HA  LEU A 838      68.930  45.250  49.430  1.00  0.00           H
ATOM   2925  CB  LEU A 838      68.290  44.400  51.270  1.00  0.00           C
ATOM   2926  HB1 LEU A 838      67.430  44.480  51.970  1.00  0.00           H
ATOM   2927  HB2 LEU A 838      69.060  44.880  51.900  1.00  0.00           H
ATOM   2928  CG  LEU A 838      68.600  42.880  51.200  1.00  0.00           C
ATOM   2929  HG  LEU A 838      67.740  42.400  50.680  1.00  0.00           H
ATOM   2930  CD1 LEU A 838      69.920  42.630  50.390  1.00  0.00           C
ATOM   2931 HD11 LEU A 838      70.180  41.570  50.160  1.00  0.00           H
ATOM   2932 HD12 LEU A 838      70.790  43.100  50.880  1.00  0.00           H
ATOM   2933 HD13 LEU A 838      69.840  43.120  49.390  1.00  0.00           H
ATOM   2934  CD2 LEU A 838      68.650  42.340  52.630  1.00  0.00           C
ATOM   2935 HD21 LEU A 838      68.720  41.240  52.740  1.00  0.00           H
ATOM   2936 HD22 LEU A 838      67.710  42.600  53.150  1.00  0.00           H
ATOM   2937 HD23 LEU A 838      69.420  42.910  53.200  1.00  0.00           H
ATOM   2938  C   LEU A 838      66.890  44.730  49.130  1.00  0.00           C
ATOM   2939  O   LEU A 838      67.100  44.090  48.100  1.00  0.00           O
ATOM   2940  N   SER A 839      65.700  44.970  49.540  1.00  0.00           N
ATOM   2941  HN  SER A 839      65.590  45.380  50.440  1.00  0.00           H
ATOM   2942  CA  SER A 839      64.480  44.650  48.660  1.00  0.00           C
ATOM   2943  HA  SER A 839      64.570  43.630  48.360  1.00  0.00           H
ATOM   2944  CB  SER A 839      63.200  44.950  49.480  1.00  0.00           C
ATOM   2945  HB1 SER A 839      63.430  44.460  50.450  1.00  0.00           H
ATOM   2946  HB2 SER A 839      62.250  44.510  49.080  1.00  0.00           H
ATOM   2947  OG  SER A 839      62.980  46.310  49.830  1.00  0.00           O
ATOM   2948  HG1 SER A 839      63.430  46.380  50.680  1.00  0.00           H
ATOM   2949  C   SER A 839      64.270  45.450  47.310  1.00  0.00           C
ATOM   2950  O   SER A 839      63.850  44.930  46.260  1.00  0.00           O
ATOM   2951  N   SER A 840      64.610  46.830  47.350  1.00  0.00           N
ATOM   2952  HN  SER A 840      64.980  47.240  48.170  1.00  0.00           H
ATOM   2953  CA  SER A 840      64.770  47.470  46.080  1.00  0.00           C
ATOM   2954  HA  SER A 840      63.890  47.150  45.560  1.00  0.00           H
ATOM   2955  CB  SER A 840      64.840  49.000  46.160  1.00  0.00           C
ATOM   2956  HB1 SER A 840      63.860  49.420  46.430  1.00  0.00           H
ATOM   2957  HB2 SER A 840      65.150  49.450  45.190  1.00  0.00           H
ATOM   2958  OG  SER A 840      65.680  49.500  47.220  1.00  0.00           O
ATOM   2959  HG1 SER A 840      65.300  49.140  48.020  1.00  0.00           H
ATOM   2960  C   SER A 840      65.850  46.910  45.210  1.00  0.00           C
ATOM   2961  O   SER A 840      65.710  46.710  44.020  1.00  0.00           O
ATOM   2962  N   PHE A 841      67.020  46.630  45.770  1.00  0.00           N
ATOM   2963  HN  PHE A 841      67.050  46.800  46.750  1.00  0.00           H
ATOM   2964  CA  PHE A 841      68.100  46.010  45.120  1.00  0.00           C
ATOM   2965  HA  PHE A 841      68.450  46.700  44.370  1.00  0.00           H
ATOM   2966  CB  PHE A 841      69.340  45.890  46.020  1.00  0.00           C
ATOM   2967  HB1 PHE A 841      68.960  45.310  46.880  1.00  0.00           H
ATOM   2968  HB2 PHE A 841      69.640  46.900  46.380  1.00  0.00           H
ATOM   2969  CG  PHE A 841      70.570  45.300  45.420  1.00  0.00           C
ATOM   2970  CD1 PHE A 841      70.920  43.930  45.560  1.00  0.00           C
ATOM   2971  HD1 PHE A 841      70.330  43.360  46.280  1.00  0.00           H
ATOM   2972  CE1 PHE A 841      72.030  43.370  44.860  1.00  0.00           C
ATOM   2973  HE1 PHE A 841      72.350  42.360  45.050  1.00  0.00           H
ATOM   2974  CZ  PHE A 841      72.780  44.180  44.030  1.00  0.00           C
ATOM   2975  HZ  PHE A 841      73.670  43.770  43.570  1.00  0.00           H
ATOM   2976  CD2 PHE A 841      71.440  46.110  44.620  1.00  0.00           C
ATOM   2977  HD2 PHE A 841      71.360  47.180  44.520  1.00  0.00           H
ATOM   2978  CE2 PHE A 841      72.520  45.550  43.960  1.00  0.00           C
ATOM   2979  HE2 PHE A 841      73.180  46.130  43.330  1.00  0.00           H
ATOM   2980  C   PHE A 841      67.870  44.770  44.400  1.00  0.00           C
ATOM   2981  O   PHE A 841      68.150  44.580  43.230  1.00  0.00           O
ATOM   2982  N   LEU A 842      67.260  43.790  45.170  1.00  0.00           N
ATOM   2983  HN  LEU A 842      67.170  43.940  46.150  1.00  0.00           H
ATOM   2984  CA  LEU A 842      66.810  42.540  44.610  1.00  0.00           C
ATOM   2985  HA  LEU A 842      67.550  42.080  43.980  1.00  0.00           H
ATOM   2986  CB  LEU A 842      66.260  41.700  45.790  1.00  0.00           C
ATOM   2987  HB1 LEU A 842      65.760  40.800  45.400  1.00  0.00           H
ATOM   2988  HB2 LEU A 842      65.530  42.300  46.370  1.00  0.00           H
ATOM   2989  CG  LEU A 842      67.350  41.310  46.830  1.00  0.00           C
ATOM   2990  HG  LEU A 842      67.810  42.190  47.320  1.00  0.00           H
ATOM   2991  CD1 LEU A 842      66.790  40.300  47.870  1.00  0.00           C
ATOM   2992 HD11 LEU A 842      67.570  39.950  48.580  1.00  0.00           H
ATOM   2993 HD12 LEU A 842      66.300  39.390  47.450  1.00  0.00           H
ATOM   2994 HD13 LEU A 842      65.980  40.720  48.510  1.00  0.00           H
ATOM   2995  CD2 LEU A 842      68.560  40.570  46.200  1.00  0.00           C
ATOM   2996 HD21 LEU A 842      68.230  39.690  45.600  1.00  0.00           H
ATOM   2997 HD22 LEU A 842      69.230  40.290  47.050  1.00  0.00           H
ATOM   2998 HD23 LEU A 842      69.150  41.340  45.660  1.00  0.00           H
ATOM   2999  C   LEU A 842      65.650  42.780  43.580  1.00  0.00           C
ATOM   3000  O   LEU A 842      65.680  42.200  42.450  1.00  0.00           O
ATOM   3001  N   LYS A 843      64.610  43.630  43.800  1.00  0.00           N
ATOM   3002  HN  LYS A 843      64.490  44.160  44.640  1.00  0.00           H
ATOM   3003  CA  LYS A 843      63.650  44.010  42.760  1.00  0.00           C
ATOM   3004  HA  LYS A 843      63.070  43.140  42.510  1.00  0.00           H
ATOM   3005  CB  LYS A 843      62.630  45.010  43.340  1.00  0.00           C
ATOM   3006  HB1 LYS A 843      63.100  45.990  43.570  1.00  0.00           H
ATOM   3007  HB2 LYS A 843      62.120  44.570  44.220  1.00  0.00           H
ATOM   3008  CG  LYS A 843      61.610  45.390  42.270  1.00  0.00           C
ATOM   3009  HG1 LYS A 843      62.060  46.070  41.520  1.00  0.00           H
ATOM   3010  HG2 LYS A 843      60.840  45.990  42.810  1.00  0.00           H
ATOM   3011  CD  LYS A 843      60.940  44.260  41.570  1.00  0.00           C
ATOM   3012  HD1 LYS A 843      61.610  43.410  41.320  1.00  0.00           H
ATOM   3013  HD2 LYS A 843      60.540  44.710  40.640  1.00  0.00           H
ATOM   3014  CE  LYS A 843      59.780  43.620  42.440  1.00  0.00           C
ATOM   3015  HE1 LYS A 843      59.020  44.380  42.730  1.00  0.00           H
ATOM   3016  HE2 LYS A 843      60.210  43.140  43.350  1.00  0.00           H
ATOM   3017  NZ  LYS A 843      59.080  42.600  41.660  1.00  0.00           N
ATOM   3018  HZ1 LYS A 843      58.680  43.040  40.810  1.00  0.00           H
ATOM   3019  HZ2 LYS A 843      58.360  42.140  42.230  1.00  0.00           H
ATOM   3020  HZ3 LYS A 843      59.710  41.830  41.350  1.00  0.00           H
ATOM   3021  C   LYS A 843      64.360  44.470  41.410  1.00  0.00           C
ATOM   3022  O   LYS A 843      63.920  43.930  40.390  1.00  0.00           O
ATOM   3023  N   GLN A 844      65.420  45.310  41.480  1.00  0.00           N
ATOM   3024  HN  GLN A 844      65.660  45.750  42.340  1.00  0.00           H
ATOM   3025  CA  GLN A 844      66.190  45.640  40.290  1.00  0.00           C
ATOM   3026  HA  GLN A 844      65.590  45.630  39.390  1.00  0.00           H
ATOM   3027  CB  GLN A 844      66.800  47.060  40.410  1.00  0.00           C
ATOM   3028  HB1 GLN A 844      67.410  47.300  39.520  1.00  0.00           H
ATOM   3029  HB2 GLN A 844      67.330  47.160  41.370  1.00  0.00           H
ATOM   3030  CG  GLN A 844      65.740  48.200  40.380  1.00  0.00           C
ATOM   3031  HG1 GLN A 844      66.270  49.160  40.600  1.00  0.00           H
ATOM   3032  HG2 GLN A 844      64.900  48.120  41.090  1.00  0.00           H
ATOM   3033  CD  GLN A 844      65.120  48.410  39.000  1.00  0.00           C
ATOM   3034  OE1 GLN A 844      64.580  47.540  38.330  1.00  0.00           O
ATOM   3035  NE2 GLN A 844      65.250  49.690  38.520  1.00  0.00           N
ATOM   3036 HE21 GLN A 844      64.620  49.940  37.790  1.00  0.00           H
ATOM   3037 HE22 GLN A 844      65.840  50.390  38.920  1.00  0.00           H
ATOM   3038  C   GLN A 844      67.290  44.640  39.830  1.00  0.00           C
ATOM   3039  O   GLN A 844      68.230  44.940  39.060  1.00  0.00           O
ATOM   3040  N   PHE A 845      67.260  43.400  40.320  1.00  0.00           N
ATOM   3041  HN  PHE A 845      66.600  43.180  41.030  1.00  0.00           H
ATOM   3042  CA  PHE A 845      68.210  42.360  39.960  1.00  0.00           C
ATOM   3043  HA  PHE A 845      69.150  42.900  40.080  1.00  0.00           H
ATOM   3044  CB  PHE A 845      68.110  41.150  40.980  1.00  0.00           C
ATOM   3045  HB1 PHE A 845      67.250  40.480  40.760  1.00  0.00           H
ATOM   3046  HB2 PHE A 845      68.060  41.530  42.020  1.00  0.00           H
ATOM   3047  CG  PHE A 845      69.370  40.290  40.810  1.00  0.00           C
ATOM   3048  CD1 PHE A 845      70.550  40.760  41.560  1.00  0.00           C
ATOM   3049  HD1 PHE A 845      70.400  41.570  42.260  1.00  0.00           H
ATOM   3050  CE1 PHE A 845      71.750  40.100  41.340  1.00  0.00           C
ATOM   3051  HE1 PHE A 845      72.660  40.320  41.880  1.00  0.00           H
ATOM   3052  CZ  PHE A 845      71.870  38.990  40.430  1.00  0.00           C
ATOM   3053  HZ  PHE A 845      72.770  38.400  40.400  1.00  0.00           H
ATOM   3054  CD2 PHE A 845      69.500  39.210  39.990  1.00  0.00           C
ATOM   3055  HD2 PHE A 845      68.580  38.980  39.480  1.00  0.00           H
ATOM   3056  CE2 PHE A 845      70.680  38.450  39.880  1.00  0.00           C
ATOM   3057  HE2 PHE A 845      70.780  37.640  39.170  1.00  0.00           H
ATOM   3058  C   PHE A 845      68.150  41.900  38.580  1.00  0.00           C
ATOM   3059  O   PHE A 845      69.150  41.550  37.970  1.00  0.00           O
ATOM   3060  N   LYS A 846      66.970  41.960  37.930  1.00  0.00           N
ATOM   3061  HN  LYS A 846      66.170  42.030  38.530  1.00  0.00           H
ATOM   3062  CA  LYS A 846      66.720  42.040  36.500  1.00  0.00           C
ATOM   3063  HA  LYS A 846      66.890  41.080  36.030  1.00  0.00           H
ATOM   3064  CB  LYS A 846      65.260  42.330  36.130  1.00  0.00           C
ATOM   3065  HB1 LYS A 846      65.090  42.620  35.070  1.00  0.00           H
ATOM   3066  HB2 LYS A 846      64.900  43.180  36.740  1.00  0.00           H
ATOM   3067  CG  LYS A 846      64.330  41.080  36.150  1.00  0.00           C
ATOM   3068  HG1 LYS A 846      64.300  40.630  37.160  1.00  0.00           H
ATOM   3069  HG2 LYS A 846      64.720  40.360  35.420  1.00  0.00           H
ATOM   3070  CD  LYS A 846      62.880  41.670  35.830  1.00  0.00           C
ATOM   3071  HD1 LYS A 846      62.380  40.780  35.360  1.00  0.00           H
ATOM   3072  HD2 LYS A 846      62.880  42.380  34.990  1.00  0.00           H
ATOM   3073  CE  LYS A 846      61.980  42.110  36.980  1.00  0.00           C
ATOM   3074  HE1 LYS A 846      62.390  43.080  37.320  1.00  0.00           H
ATOM   3075  HE2 LYS A 846      62.120  41.340  37.770  1.00  0.00           H
ATOM   3076  NZ  LYS A 846      60.620  42.330  36.520  1.00  0.00           N
ATOM   3077  HZ1 LYS A 846      59.930  42.410  37.300  1.00  0.00           H
ATOM   3078  HZ2 LYS A 846      60.350  41.480  35.990  1.00  0.00           H
ATOM   3079  HZ3 LYS A 846      60.670  43.090  35.820  1.00  0.00           H
ATOM   3080  C   LYS A 846      67.610  43.000  35.630  1.00  0.00           C
ATOM   3081  O   LYS A 846      67.880  42.750  34.480  1.00  0.00           O
ATOM   3082  N   THR A 847      68.160  44.130  36.180  1.00  0.00           N
ATOM   3083  HN  THR A 847      68.240  44.290  37.160  1.00  0.00           H
ATOM   3084  CA  THR A 847      69.040  45.040  35.390  1.00  0.00           C
ATOM   3085  HA  THR A 847      68.830  44.900  34.340  1.00  0.00           H
ATOM   3086  CB  THR A 847      69.010  46.530  35.710  1.00  0.00           C
ATOM   3087  HB  THR A 847      69.510  47.200  34.960  1.00  0.00           H
ATOM   3088  OG1 THR A 847      69.590  46.760  36.960  1.00  0.00           O
ATOM   3089  HG1 THR A 847      69.800  47.690  36.870  1.00  0.00           H
ATOM   3090  CG2 THR A 847      67.560  47.160  35.740  1.00  0.00           C
ATOM   3091 HG21 THR A 847      67.620  48.230  36.040  1.00  0.00           H
ATOM   3092 HG22 THR A 847      67.080  46.530  36.510  1.00  0.00           H
ATOM   3093 HG23 THR A 847      66.880  47.140  34.880  1.00  0.00           H
ATOM   3094  C   THR A 847      70.490  44.540  35.560  1.00  0.00           C
ATOM   3095  O   THR A 847      71.400  45.110  34.920  1.00  0.00           O
ATOM   3096  N   LYS A 848      70.840  43.500  36.360  1.00  0.00           N
ATOM   3097  HN  LYS A 848      70.160  42.910  36.780  1.00  0.00           H
ATOM   3098  CA  LYS A 848      72.150  43.050  36.430  1.00  0.00           C
ATOM   3099  HA  LYS A 848      72.850  43.820  36.150  1.00  0.00           H
ATOM   3100  CB  LYS A 848      72.430  42.430  37.800  1.00  0.00           C
ATOM   3101  HB1 LYS A 848      73.510  42.190  37.940  1.00  0.00           H
ATOM   3102  HB2 LYS A 848      71.760  41.570  38.010  1.00  0.00           H
ATOM   3103  CG  LYS A 848      72.120  43.230  39.060  1.00  0.00           C
ATOM   3104  HG1 LYS A 848      72.410  42.540  39.890  1.00  0.00           H
ATOM   3105  HG2 LYS A 848      71.020  43.280  39.210  1.00  0.00           H
ATOM   3106  CD  LYS A 848      72.910  44.590  39.310  1.00  0.00           C
ATOM   3107  HD1 LYS A 848      73.980  44.440  39.040  1.00  0.00           H
ATOM   3108  HD2 LYS A 848      72.910  44.800  40.410  1.00  0.00           H
ATOM   3109  CE  LYS A 848      72.410  45.870  38.600  1.00  0.00           C
ATOM   3110  HE1 LYS A 848      72.470  45.860  37.490  1.00  0.00           H
ATOM   3111  HE2 LYS A 848      73.040  46.710  38.950  1.00  0.00           H
ATOM   3112  NZ  LYS A 848      71.060  46.120  39.070  1.00  0.00           N
ATOM   3113  HZ1 LYS A 848      70.800  45.520  39.880  1.00  0.00           H
ATOM   3114  HZ2 LYS A 848      70.350  45.870  38.340  1.00  0.00           H
ATOM   3115  HZ3 LYS A 848      70.910  47.120  39.290  1.00  0.00           H
ATOM   3116  C   LYS A 848      72.340  41.970  35.360  1.00  0.00           C
ATOM   3117  O   LYS A 848      71.460  41.440  34.730  1.00  0.00           O
ATOM   3118  N   ARG A 849      73.610  41.710  34.930  1.00  0.00           N
ATOM   3119  HN  ARG A 849      74.430  42.110  35.330  1.00  0.00           H
ATOM   3120  CA  ARG A 849      73.810  40.800  33.840  1.00  0.00           C
ATOM   3121  HA  ARG A 849      72.870  40.650  33.330  1.00  0.00           H
ATOM   3122  CB  ARG A 849      74.820  41.350  32.770  1.00  0.00           C
ATOM   3123  HB1 ARG A 849      74.960  40.530  32.040  1.00  0.00           H
ATOM   3124  HB2 ARG A 849      75.840  41.410  33.220  1.00  0.00           H
ATOM   3125  CG  ARG A 849      74.410  42.640  31.950  1.00  0.00           C
ATOM   3126  HG1 ARG A 849      75.280  43.160  31.480  1.00  0.00           H
ATOM   3127  HG2 ARG A 849      73.890  43.340  32.650  1.00  0.00           H
ATOM   3128  CD  ARG A 849      73.510  42.350  30.790  1.00  0.00           C
ATOM   3129  HD1 ARG A 849      73.090  43.280  30.360  1.00  0.00           H
ATOM   3130  HD2 ARG A 849      72.640  41.710  31.050  1.00  0.00           H
ATOM   3131  NE  ARG A 849      74.320  41.760  29.630  1.00  0.00           N
ATOM   3132  HE  ARG A 849      75.260  41.450  29.730  1.00  0.00           H
ATOM   3133  CZ  ARG A 849      73.820  41.520  28.440  1.00  0.00           C
ATOM   3134  NH1 ARG A 849      74.540  40.710  27.710  1.00  0.00           N
ATOM   3135 HH11 ARG A 849      75.200  40.120  28.170  1.00  0.00           H
ATOM   3136 HH12 ARG A 849      74.210  40.460  26.800  1.00  0.00           H
ATOM   3137  NH2 ARG A 849      72.790  42.110  27.920  1.00  0.00           N
ATOM   3138 HH21 ARG A 849      72.400  42.850  28.460  1.00  0.00           H
ATOM   3139 HH22 ARG A 849      72.400  41.800  27.050  1.00  0.00           H
ATOM   3140  C   ARG A 849      74.280  39.440  34.320  1.00  0.00           C
ATOM   3141  O   ARG A 849      74.440  38.370  33.670  1.00  0.00           O
ATOM   3142  N   TYR A 850      74.500  39.290  35.650  1.00  0.00           N
ATOM   3143  HN  TYR A 850      74.380  40.170  36.110  1.00  0.00           H
ATOM   3144  CA  TYR A 850      74.670  38.040  36.420  1.00  0.00           C
ATOM   3145  HA  TYR A 850      75.470  37.460  35.980  1.00  0.00           H
ATOM   3146  CB  TYR A 850      74.960  38.420  37.890  1.00  0.00           C
ATOM   3147  HB1 TYR A 850      73.940  38.730  38.230  1.00  0.00           H
ATOM   3148  HB2 TYR A 850      75.650  39.280  37.760  1.00  0.00           H
ATOM   3149  CG  TYR A 850      75.570  37.270  38.720  1.00  0.00           C
ATOM   3150  CD1 TYR A 850      76.950  37.220  38.430  1.00  0.00           C
ATOM   3151  HD1 TYR A 850      77.370  37.910  37.710  1.00  0.00           H
ATOM   3152  CE1 TYR A 850      77.730  36.410  39.280  1.00  0.00           C
ATOM   3153  HE1 TYR A 850      78.800  36.510  39.210  1.00  0.00           H
ATOM   3154  CZ  TYR A 850      77.130  35.440  40.130  1.00  0.00           C
ATOM   3155  OH  TYR A 850      78.020  34.610  40.940  1.00  0.00           O
ATOM   3156  HH  TYR A 850      78.860  34.430  40.530  1.00  0.00           H
ATOM   3157  CD2 TYR A 850      74.930  36.450  39.630  1.00  0.00           C
ATOM   3158  HD2 TYR A 850      73.860  36.510  39.750  1.00  0.00           H
ATOM   3159  CE2 TYR A 850      75.730  35.500  40.280  1.00  0.00           C
ATOM   3160  HE2 TYR A 850      75.270  34.770  40.930  1.00  0.00           H
ATOM   3161  C   TYR A 850      73.490  37.050  36.350  1.00  0.00           C
ATOM   3162  O   TYR A 850      72.300  37.420  36.370  1.00  0.00           O
ATOM   3163  N   PHE A 851      73.830  35.820  36.430  1.00  0.00           N
ATOM   3164  HN  PHE A 851      74.750  35.480  36.300  1.00  0.00           H
ATOM   3165  CA  PHE A 851      72.930  34.720  36.290  1.00  0.00           C
ATOM   3166  HA  PHE A 851      73.590  33.880  36.360  1.00  0.00           H
ATOM   3167  CB  PHE A 851      71.930  34.450  37.500  1.00  0.00           C
ATOM   3168  HB1 PHE A 851      71.100  33.800  37.160  1.00  0.00           H
ATOM   3169  HB2 PHE A 851      71.370  35.370  37.780  1.00  0.00           H
ATOM   3170  CG  PHE A 851      72.430  33.960  38.820  1.00  0.00           C
ATOM   3171  CD1 PHE A 851      73.380  32.940  38.810  1.00  0.00           C
ATOM   3172  HD1 PHE A 851      73.940  32.510  37.990  1.00  0.00           H
ATOM   3173  CE1 PHE A 851      73.710  32.450  40.100  1.00  0.00           C
ATOM   3174  HE1 PHE A 851      74.400  31.610  40.080  1.00  0.00           H
ATOM   3175  CZ  PHE A 851      73.270  32.980  41.290  1.00  0.00           C
ATOM   3176  HZ  PHE A 851      73.600  32.590  42.250  1.00  0.00           H
ATOM   3177  CD2 PHE A 851      71.900  34.520  40.030  1.00  0.00           C
ATOM   3178  HD2 PHE A 851      71.180  35.320  40.050  1.00  0.00           H
ATOM   3179  CE2 PHE A 851      72.350  34.010  41.300  1.00  0.00           C
ATOM   3180  HE2 PHE A 851      72.100  34.520  42.210  1.00  0.00           H
ATOM   3181  C   PHE A 851      72.300  34.400  34.920  1.00  0.00           C
ATOM   3182  O   PHE A 851      72.160  35.310  34.070  1.00  0.00           O
ATOM   3183  N   PRO A 852      71.960  33.140  34.570  1.00  0.00           N
ATOM   3184  CD  PRO A 852      72.560  31.920  35.150  1.00  0.00           C
ATOM   3185  HD1 PRO A 852      72.070  31.710  36.130  1.00  0.00           H
ATOM   3186  HD2 PRO A 852      73.660  31.940  35.350  1.00  0.00           H
ATOM   3187  CA  PRO A 852      70.930  32.920  33.540  1.00  0.00           C
ATOM   3188  HA  PRO A 852      71.350  33.320  32.630  1.00  0.00           H
ATOM   3189  CB  PRO A 852      70.810  31.400  33.460  1.00  0.00           C
ATOM   3190  HB1 PRO A 852      70.680  31.150  32.400  1.00  0.00           H
ATOM   3191  HB2 PRO A 852      70.090  31.000  34.210  1.00  0.00           H
ATOM   3192  CG  PRO A 852      72.220  30.880  34.000  1.00  0.00           C
ATOM   3193  HG1 PRO A 852      72.160  29.860  34.430  1.00  0.00           H
ATOM   3194  HG2 PRO A 852      73.000  30.830  33.220  1.00  0.00           H
ATOM   3195  C   PRO A 852      69.600  33.550  33.790  1.00  0.00           C
ATOM   3196  O   PRO A 852      69.190  33.820  34.930  1.00  0.00           O
ATOM   3197  N   THR A 853      68.810  33.770  32.750  1.00  0.00           N
ATOM   3198  HN  THR A 853      69.010  33.300  31.900  1.00  0.00           H
ATOM   3199  CA  THR A 853      67.640  34.580  32.790  1.00  0.00           C
ATOM   3200  HA  THR A 853      67.980  35.580  33.040  1.00  0.00           H
ATOM   3201  CB  THR A 853      67.120  34.870  31.310  1.00  0.00           C
ATOM   3202  HB  THR A 853      68.010  35.130  30.700  1.00  0.00           H
ATOM   3203  OG1 THR A 853      66.140  35.870  31.270  1.00  0.00           O
ATOM   3204  HG1 THR A 853      65.420  35.370  31.650  1.00  0.00           H
ATOM   3205  CG2 THR A 853      66.540  33.590  30.740  1.00  0.00           C
ATOM   3206 HG21 THR A 853      65.590  33.240  31.210  1.00  0.00           H
ATOM   3207 HG22 THR A 853      67.240  32.730  30.670  1.00  0.00           H
ATOM   3208 HG23 THR A 853      66.260  33.820  29.690  1.00  0.00           H
ATOM   3209  C   THR A 853      66.540  34.180  33.730  1.00  0.00           C
ATOM   3210  O   THR A 853      66.040  35.090  34.450  1.00  0.00           O
ATOM   3211  N   LYS A 854      66.100  32.910  33.810  1.00  0.00           N
ATOM   3212  HN  LYS A 854      66.470  32.200  33.240  1.00  0.00           H
ATOM   3213  CA  LYS A 854      65.080  32.480  34.750  1.00  0.00           C
ATOM   3214  HA  LYS A 854      64.160  33.050  34.660  1.00  0.00           H
ATOM   3215  CB  LYS A 854      64.630  30.970  34.540  1.00  0.00           C
ATOM   3216  HB1 LYS A 854      63.890  30.870  35.350  1.00  0.00           H
ATOM   3217  HB2 LYS A 854      65.480  30.250  34.570  1.00  0.00           H
ATOM   3218  CG  LYS A 854      64.030  30.820  33.170  1.00  0.00           C
ATOM   3219  HG1 LYS A 854      64.780  31.010  32.370  1.00  0.00           H
ATOM   3220  HG2 LYS A 854      63.180  31.510  33.000  1.00  0.00           H
ATOM   3221  CD  LYS A 854      63.380  29.350  33.010  1.00  0.00           C
ATOM   3222  HD1 LYS A 854      62.600  29.220  33.790  1.00  0.00           H
ATOM   3223  HD2 LYS A 854      64.210  28.610  33.090  1.00  0.00           H
ATOM   3224  CE  LYS A 854      62.700  29.280  31.650  1.00  0.00           C
ATOM   3225  HE1 LYS A 854      63.470  29.310  30.850  1.00  0.00           H
ATOM   3226  HE2 LYS A 854      62.000  30.130  31.550  1.00  0.00           H
ATOM   3227  NZ  LYS A 854      61.970  27.990  31.500  1.00  0.00           N
ATOM   3228  HZ1 LYS A 854      61.840  27.940  30.480  1.00  0.00           H
ATOM   3229  HZ2 LYS A 854      61.120  27.950  32.110  1.00  0.00           H
ATOM   3230  HZ3 LYS A 854      62.620  27.220  31.770  1.00  0.00           H
ATOM   3231  C   LYS A 854      65.400  32.620  36.250  1.00  0.00           C
ATOM   3232  O   LYS A 854      64.680  33.150  37.080  1.00  0.00           O
ATOM   3233  N   VAL A 855      66.690  32.260  36.510  1.00  0.00           N
ATOM   3234  HN  VAL A 855      67.210  31.850  35.770  1.00  0.00           H
ATOM   3235  CA  VAL A 855      67.330  32.360  37.860  1.00  0.00           C
ATOM   3236  HA  VAL A 855      66.810  31.690  38.540  1.00  0.00           H
ATOM   3237  CB  VAL A 855      68.690  31.750  37.830  1.00  0.00           C
ATOM   3238  HB  VAL A 855      69.400  32.300  37.160  1.00  0.00           H
ATOM   3239  CG1 VAL A 855      69.350  31.820  39.210  1.00  0.00           C
ATOM   3240 HG11 VAL A 855      70.360  31.370  39.290  1.00  0.00           H
ATOM   3241 HG12 VAL A 855      68.640  31.450  39.980  1.00  0.00           H
ATOM   3242 HG13 VAL A 855      69.660  32.870  39.420  1.00  0.00           H
ATOM   3243  CG2 VAL A 855      68.690  30.310  37.370  1.00  0.00           C
ATOM   3244 HG21 VAL A 855      69.710  29.870  37.480  1.00  0.00           H
ATOM   3245 HG22 VAL A 855      68.450  30.170  36.300  1.00  0.00           H
ATOM   3246 HG23 VAL A 855      68.060  29.610  37.950  1.00  0.00           H
ATOM   3247  C   VAL A 855      67.280  33.740  38.350  1.00  0.00           C
ATOM   3248  O   VAL A 855      66.680  34.020  39.350  1.00  0.00           O
ATOM   3249  N   ARG A 856      67.910  34.620  37.460  1.00  0.00           N
ATOM   3250  HN  ARG A 856      68.340  34.270  36.630  1.00  0.00           H
ATOM   3251  CA  ARG A 856      68.050  36.050  37.700  1.00  0.00           C
ATOM   3252  HA  ARG A 856      68.680  36.220  38.560  1.00  0.00           H
ATOM   3253  CB  ARG A 856      68.700  36.600  36.510  1.00  0.00           C
ATOM   3254  HB1 ARG A 856      68.060  36.440  35.610  1.00  0.00           H
ATOM   3255  HB2 ARG A 856      69.650  36.030  36.380  1.00  0.00           H
ATOM   3256  CG  ARG A 856      69.080  38.130  36.540  1.00  0.00           C
ATOM   3257  HG1 ARG A 856      70.070  38.210  37.040  1.00  0.00           H
ATOM   3258  HG2 ARG A 856      68.310  38.750  37.050  1.00  0.00           H
ATOM   3259  CD  ARG A 856      69.190  38.930  35.180  1.00  0.00           C
ATOM   3260  HD1 ARG A 856      69.590  39.960  35.280  1.00  0.00           H
ATOM   3261  HD2 ARG A 856      68.290  38.840  34.540  1.00  0.00           H
ATOM   3262  NE  ARG A 856      70.240  38.150  34.500  1.00  0.00           N
ATOM   3263  HE  ARG A 856      70.910  37.660  35.050  1.00  0.00           H
ATOM   3264  CZ  ARG A 856      70.740  38.420  33.320  1.00  0.00           C
ATOM   3265  NH1 ARG A 856      70.300  39.390  32.520  1.00  0.00           N
ATOM   3266 HH11 ARG A 856      69.510  39.920  32.780  1.00  0.00           H
ATOM   3267 HH12 ARG A 856      70.250  39.020  31.590  1.00  0.00           H
ATOM   3268  NH2 ARG A 856      71.580  37.610  32.810  1.00  0.00           N
ATOM   3269 HH21 ARG A 856      71.810  37.820  31.860  1.00  0.00           H
ATOM   3270 HH22 ARG A 856      71.900  36.820  33.340  1.00  0.00           H
ATOM   3271  C   ARG A 856      66.750  36.850  37.840  1.00  0.00           C
ATOM   3272  O   ARG A 856      66.580  37.570  38.800  1.00  0.00           O
ATOM   3273  N   SER A 857      65.710  36.600  36.940  1.00  0.00           N
ATOM   3274  HN  SER A 857      65.920  36.080  36.120  1.00  0.00           H
ATOM   3275  CA  SER A 857      64.340  37.010  37.080  1.00  0.00           C
ATOM   3276  HA  SER A 857      64.330  38.090  37.040  1.00  0.00           H
ATOM   3277  CB  SER A 857      63.480  36.330  35.900  1.00  0.00           C
ATOM   3278  HB1 SER A 857      62.460  36.730  36.060  1.00  0.00           H
ATOM   3279  HB2 SER A 857      63.540  35.230  36.000  1.00  0.00           H
ATOM   3280  OG  SER A 857      64.030  36.810  34.680  1.00  0.00           O
ATOM   3281  HG1 SER A 857      64.860  36.330  34.630  1.00  0.00           H
ATOM   3282  C   SER A 857      63.610  36.550  38.380  1.00  0.00           C
ATOM   3283  O   SER A 857      63.010  37.380  39.100  1.00  0.00           O
ATOM   3284  N   THR A 858      63.860  35.300  38.780  1.00  0.00           N
ATOM   3285  HN  THR A 858      64.250  34.660  38.110  1.00  0.00           H
ATOM   3286  CA  THR A 858      63.340  34.680  40.030  1.00  0.00           C
ATOM   3287  HA  THR A 858      62.260  34.730  40.000  1.00  0.00           H
ATOM   3288  CB  THR A 858      63.610  33.160  40.180  1.00  0.00           C
ATOM   3289  HB  THR A 858      64.710  32.960  40.260  1.00  0.00           H
ATOM   3290  OG1 THR A 858      63.050  32.480  39.020  1.00  0.00           O
ATOM   3291  HG1 THR A 858      63.660  32.780  38.330  1.00  0.00           H
ATOM   3292  CG2 THR A 858      62.930  32.570  41.410  1.00  0.00           C
ATOM   3293 HG21 THR A 858      63.160  31.500  41.560  1.00  0.00           H
ATOM   3294 HG22 THR A 858      61.820  32.680  41.290  1.00  0.00           H
ATOM   3295 HG23 THR A 858      63.110  33.120  42.350  1.00  0.00           H
ATOM   3296  C   THR A 858      63.830  35.450  41.230  1.00  0.00           C
ATOM   3297  O   THR A 858      63.050  35.680  42.150  1.00  0.00           O
ATOM   3298  N   ILE A 859      65.130  35.880  41.330  1.00  0.00           N
ATOM   3299  HN  ILE A 859      65.810  35.850  40.610  1.00  0.00           H
ATOM   3300  CA  ILE A 859      65.460  36.710  42.550  1.00  0.00           C
ATOM   3301  HA  ILE A 859      65.430  36.150  43.490  1.00  0.00           H
ATOM   3302  CB  ILE A 859      66.950  37.170  42.400  1.00  0.00           C
ATOM   3303  HB  ILE A 859      67.010  37.830  41.510  1.00  0.00           H
ATOM   3304  CG2 ILE A 859      67.520  37.960  43.590  1.00  0.00           C
ATOM   3305 HG21 ILE A 859      68.030  37.240  44.260  1.00  0.00           H
ATOM   3306 HG22 ILE A 859      66.850  38.580  44.210  1.00  0.00           H
ATOM   3307 HG23 ILE A 859      68.440  38.490  43.250  1.00  0.00           H
ATOM   3308  CG1 ILE A 859      67.900  36.010  42.060  1.00  0.00           C
ATOM   3309 HG11 ILE A 859      68.920  36.360  42.300  1.00  0.00           H
ATOM   3310 HG12 ILE A 859      67.810  35.820  40.960  1.00  0.00           H
ATOM   3311  CD  ILE A 859      67.700  34.840  43.010  1.00  0.00           C
ATOM   3312  HD1 ILE A 859      68.620  34.240  43.010  1.00  0.00           H
ATOM   3313  HD2 ILE A 859      66.860  34.200  42.680  1.00  0.00           H
ATOM   3314  HD3 ILE A 859      67.530  35.100  44.070  1.00  0.00           H
ATOM   3315  C   ILE A 859      64.600  38.040  42.750  1.00  0.00           C
ATOM   3316  O   ILE A 859      64.200  38.370  43.860  1.00  0.00           O
ATOM   3317  N   SER A 860      64.230  38.780  41.670  1.00  0.00           N
ATOM   3318  HN  SER A 860      64.460  38.430  40.750  1.00  0.00           H
ATOM   3319  CA  SER A 860      63.480  40.020  41.610  1.00  0.00           C
ATOM   3320  HA  SER A 860      63.790  40.690  42.400  1.00  0.00           H
ATOM   3321  CB  SER A 860      63.750  40.610  40.180  1.00  0.00           C
ATOM   3322  HB1 SER A 860      63.100  41.490  40.030  1.00  0.00           H
ATOM   3323  HB2 SER A 860      63.640  39.880  39.360  1.00  0.00           H
ATOM   3324  OG  SER A 860      65.030  41.210  40.190  1.00  0.00           O
ATOM   3325  HG1 SER A 860      65.170  41.540  41.080  1.00  0.00           H
ATOM   3326  C   SER A 860      61.990  39.840  41.740  1.00  0.00           C
ATOM   3327  O   SER A 860      61.260  40.710  42.230  1.00  0.00           O
ATOM   3328  N   ASP A 861      61.520  38.630  41.420  1.00  0.00           N
ATOM   3329  HN  ASP A 861      62.120  37.920  41.050  1.00  0.00           H
ATOM   3330  CA  ASP A 861      60.150  38.180  41.610  1.00  0.00           C
ATOM   3331  HA  ASP A 861      59.390  38.940  41.530  1.00  0.00           H
ATOM   3332  CB  ASP A 861      59.780  36.960  40.610  1.00  0.00           C
ATOM   3333  HB1 ASP A 861      59.030  36.440  41.220  1.00  0.00           H
ATOM   3334  HB2 ASP A 861      60.730  36.410  40.400  1.00  0.00           H
ATOM   3335  CG  ASP A 861      59.150  37.520  39.310  1.00  0.00           C
ATOM   3336  OD1 ASP A 861      58.620  38.650  39.290  1.00  0.00           O
ATOM   3337  OD2 ASP A 861      59.170  36.770  38.350  1.00  0.00           O
ATOM   3338  C   ASP A 861      60.030  37.790  43.110  1.00  0.00           C
ATOM   3339  O   ASP A 861      58.980  37.970  43.770  1.00  0.00           O
ATOM   3340  N   PHE A 862      61.110  37.280  43.740  1.00  0.00           N
ATOM   3341  HN  PHE A 862      62.020  37.180  43.370  1.00  0.00           H
ATOM   3342  CA  PHE A 862      60.920  36.680  45.060  1.00  0.00           C
ATOM   3343  HA  PHE A 862      59.890  36.560  45.360  1.00  0.00           H
ATOM   3344  CB  PHE A 862      61.600  35.270  44.980  1.00  0.00           C
ATOM   3345  HB1 PHE A 862      62.690  35.260  44.810  1.00  0.00           H
ATOM   3346  HB2 PHE A 862      61.340  34.790  44.010  1.00  0.00           H
ATOM   3347  CG  PHE A 862      61.280  34.280  46.050  1.00  0.00           C
ATOM   3348  CD1 PHE A 862      60.090  34.370  46.790  1.00  0.00           C
ATOM   3349  HD1 PHE A 862      59.210  34.960  46.590  1.00  0.00           H
ATOM   3350  CE1 PHE A 862      59.960  33.460  47.890  1.00  0.00           C
ATOM   3351  HE1 PHE A 862      59.100  33.540  48.550  1.00  0.00           H
ATOM   3352  CZ  PHE A 862      60.990  32.600  48.280  1.00  0.00           C
ATOM   3353  HZ  PHE A 862      60.960  32.070  49.220  1.00  0.00           H
ATOM   3354  CD2 PHE A 862      62.220  33.300  46.350  1.00  0.00           C
ATOM   3355  HD2 PHE A 862      63.070  33.100  45.720  1.00  0.00           H
ATOM   3356  CE2 PHE A 862      62.120  32.490  47.490  1.00  0.00           C
ATOM   3357  HE2 PHE A 862      62.950  31.870  47.780  1.00  0.00           H
ATOM   3358  C   PHE A 862      61.550  37.600  46.080  1.00  0.00           C
ATOM   3359  O   PHE A 862      61.770  37.240  47.280  1.00  0.00           O
ATOM   3360  N   ALA A 863      61.740  38.900  45.740  1.00  0.00           N
ATOM   3361  HN  ALA A 863      61.290  39.200  44.900  1.00  0.00           H
ATOM   3362  CA  ALA A 863      62.540  39.890  46.400  1.00  0.00           C
ATOM   3363  HA  ALA A 863      63.540  39.500  46.380  1.00  0.00           H
ATOM   3364  CB  ALA A 863      62.490  41.210  45.640  1.00  0.00           C
ATOM   3365  HB1 ALA A 863      63.030  41.990  46.200  1.00  0.00           H
ATOM   3366  HB2 ALA A 863      61.440  41.400  45.310  1.00  0.00           H
ATOM   3367  HB3 ALA A 863      62.930  41.230  44.610  1.00  0.00           H
ATOM   3368  C   ALA A 863      62.160  40.110  47.870  1.00  0.00           C
ATOM   3369  O   ALA A 863      63.150  40.210  48.580  1.00  0.00           O
ATOM   3370  N   VAL A 864      60.860  40.280  48.270  1.00  0.00           N
ATOM   3371  HN  VAL A 864      60.110  40.210  47.610  1.00  0.00           H
ATOM   3372  CA  VAL A 864      60.510  40.520  49.670  1.00  0.00           C
ATOM   3373  HA  VAL A 864      61.070  41.340  50.080  1.00  0.00           H
ATOM   3374  CB  VAL A 864      59.120  40.970  49.850  1.00  0.00           C
ATOM   3375  HB  VAL A 864      58.310  40.270  49.540  1.00  0.00           H
ATOM   3376  CG1 VAL A 864      58.920  41.420  51.370  1.00  0.00           C
ATOM   3377 HG11 VAL A 864      59.640  42.170  51.730  1.00  0.00           H
ATOM   3378 HG12 VAL A 864      58.960  40.480  51.960  1.00  0.00           H
ATOM   3379 HG13 VAL A 864      57.890  41.790  51.570  1.00  0.00           H
ATOM   3380  CG2 VAL A 864      58.900  42.190  48.900  1.00  0.00           C
ATOM   3381 HG21 VAL A 864      59.740  42.920  48.960  1.00  0.00           H
ATOM   3382 HG22 VAL A 864      57.970  42.700  49.240  1.00  0.00           H
ATOM   3383 HG23 VAL A 864      58.650  41.810  47.890  1.00  0.00           H
ATOM   3384  C   VAL A 864      60.800  39.320  50.550  1.00  0.00           C
ATOM   3385  O   VAL A 864      61.350  39.470  51.650  1.00  0.00           O
ATOM   3386  N   PHE A 865      60.400  38.040  50.210  1.00  0.00           N
ATOM   3387  HN  PHE A 865      59.950  37.920  49.340  1.00  0.00           H
ATOM   3388  CA  PHE A 865      60.640  36.880  51.010  1.00  0.00           C
ATOM   3389  HA  PHE A 865      60.250  37.070  52.000  1.00  0.00           H
ATOM   3390  CB  PHE A 865      59.990  35.650  50.410  1.00  0.00           C
ATOM   3391  HB1 PHE A 865      60.540  35.280  49.530  1.00  0.00           H
ATOM   3392  HB2 PHE A 865      58.940  35.790  50.070  1.00  0.00           H
ATOM   3393  CG  PHE A 865      59.900  34.550  51.420  1.00  0.00           C
ATOM   3394  CD1 PHE A 865      60.940  33.640  51.520  1.00  0.00           C
ATOM   3395  HD1 PHE A 865      61.860  33.670  50.930  1.00  0.00           H
ATOM   3396  CE1 PHE A 865      60.880  32.660  52.520  1.00  0.00           C
ATOM   3397  HE1 PHE A 865      61.710  31.980  52.570  1.00  0.00           H
ATOM   3398  CZ  PHE A 865      59.690  32.440  53.240  1.00  0.00           C
ATOM   3399  HZ  PHE A 865      59.550  31.570  53.840  1.00  0.00           H
ATOM   3400  CD2 PHE A 865      58.680  34.410  52.220  1.00  0.00           C
ATOM   3401  HD2 PHE A 865      57.960  35.190  52.030  1.00  0.00           H
ATOM   3402  CE2 PHE A 865      58.630  33.380  53.120  1.00  0.00           C
ATOM   3403  HE2 PHE A 865      57.760  33.210  53.750  1.00  0.00           H
ATOM   3404  C   PHE A 865      62.120  36.690  51.140  1.00  0.00           C
ATOM   3405  O   PHE A 865      62.640  36.480  52.240  1.00  0.00           O
ATOM   3406  N   LEU A 866      62.920  36.840  50.040  1.00  0.00           N
ATOM   3407  HN  LEU A 866      62.580  36.960  49.110  1.00  0.00           H
ATOM   3408  CA  LEU A 866      64.430  36.740  50.020  1.00  0.00           C
ATOM   3409  HA  LEU A 866      64.700  35.770  50.410  1.00  0.00           H
ATOM   3410  CB  LEU A 866      64.960  36.940  48.550  1.00  0.00           C
ATOM   3411  HB1 LEU A 866      66.040  37.170  48.390  1.00  0.00           H
ATOM   3412  HB2 LEU A 866      64.380  37.850  48.260  1.00  0.00           H
ATOM   3413  CG  LEU A 866      64.680  35.760  47.570  1.00  0.00           C
ATOM   3414  HG  LEU A 866      63.590  35.560  47.640  1.00  0.00           H
ATOM   3415  CD1 LEU A 866      65.220  36.180  46.260  1.00  0.00           C
ATOM   3416 HD11 LEU A 866      66.270  35.910  46.000  1.00  0.00           H
ATOM   3417 HD12 LEU A 866      65.100  37.250  45.960  1.00  0.00           H
ATOM   3418 HD13 LEU A 866      64.630  35.610  45.500  1.00  0.00           H
ATOM   3419  CD2 LEU A 866      65.470  34.560  48.060  1.00  0.00           C
ATOM   3420 HD21 LEU A 866      65.570  33.810  47.250  1.00  0.00           H
ATOM   3421 HD22 LEU A 866      65.030  34.040  48.940  1.00  0.00           H
ATOM   3422 HD23 LEU A 866      66.490  34.900  48.310  1.00  0.00           H
ATOM   3423  C   LEU A 866      65.050  37.750  50.930  1.00  0.00           C
ATOM   3424  O   LEU A 866      66.060  37.470  51.610  1.00  0.00           O
ATOM   3425  N   THR A 867      64.550  38.970  50.970  1.00  0.00           N
ATOM   3426  HN  THR A 867      63.640  39.080  50.570  1.00  0.00           H
ATOM   3427  CA  THR A 867      65.070  40.040  51.830  1.00  0.00           C
ATOM   3428  HA  THR A 867      66.130  40.190  51.690  1.00  0.00           H
ATOM   3429  CB  THR A 867      64.410  41.420  51.510  1.00  0.00           C
ATOM   3430  HB  THR A 867      63.300  41.270  51.530  1.00  0.00           H
ATOM   3431  OG1 THR A 867      64.590  41.780  50.140  1.00  0.00           O
ATOM   3432  HG1 THR A 867      64.200  41.050  49.640  1.00  0.00           H
ATOM   3433  CG2 THR A 867      64.780  42.610  52.380  1.00  0.00           C
ATOM   3434 HG21 THR A 867      64.890  42.380  53.460  1.00  0.00           H
ATOM   3435 HG22 THR A 867      63.940  43.340  52.210  1.00  0.00           H
ATOM   3436 HG23 THR A 867      65.760  43.050  52.080  1.00  0.00           H
ATOM   3437  C   THR A 867      64.860  39.720  53.270  1.00  0.00           C
ATOM   3438  O   THR A 867      65.690  39.980  54.180  1.00  0.00           O
ATOM   3439  N   ILE A 868      63.660  39.120  53.620  1.00  0.00           N
ATOM   3440  HN  ILE A 868      62.930  38.940  52.970  1.00  0.00           H
ATOM   3441  CA  ILE A 868      63.350  38.830  55.020  1.00  0.00           C
ATOM   3442  HA  ILE A 868      63.750  39.630  55.620  1.00  0.00           H
ATOM   3443  CB  ILE A 868      61.860  38.650  55.270  1.00  0.00           C
ATOM   3444  HB  ILE A 868      61.430  37.980  54.500  1.00  0.00           H
ATOM   3445  CG2 ILE A 868      61.620  37.910  56.560  1.00  0.00           C
ATOM   3446 HG21 ILE A 868      61.950  36.840  56.520  1.00  0.00           H
ATOM   3447 HG22 ILE A 868      60.540  37.980  56.830  1.00  0.00           H
ATOM   3448 HG23 ILE A 868      62.180  38.400  57.380  1.00  0.00           H
ATOM   3449  CG1 ILE A 868      61.190  40.020  55.080  1.00  0.00           C
ATOM   3450 HG11 ILE A 868      61.240  40.420  54.040  1.00  0.00           H
ATOM   3451 HG12 ILE A 868      61.770  40.710  55.740  1.00  0.00           H
ATOM   3452  CD  ILE A 868      59.680  40.040  55.430  1.00  0.00           C
ATOM   3453  HD1 ILE A 868      59.600  39.740  56.500  1.00  0.00           H
ATOM   3454  HD2 ILE A 868      59.150  39.320  54.780  1.00  0.00           H
ATOM   3455  HD3 ILE A 868      59.140  41.010  55.300  1.00  0.00           H
ATOM   3456  C   ILE A 868      64.230  37.700  55.560  1.00  0.00           C
ATOM   3457  O   ILE A 868      64.710  37.740  56.680  1.00  0.00           O
ATOM   3458  N   VAL A 869      64.550  36.730  54.670  1.00  0.00           N
ATOM   3459  HN  VAL A 869      64.180  36.710  53.750  1.00  0.00           H
ATOM   3460  CA  VAL A 869      65.430  35.590  54.990  1.00  0.00           C
ATOM   3461  HA  VAL A 869      64.890  35.030  55.750  1.00  0.00           H
ATOM   3462  CB  VAL A 869      65.530  34.750  53.750  1.00  0.00           C
ATOM   3463  HB  VAL A 869      65.530  35.360  52.830  1.00  0.00           H
ATOM   3464  CG1 VAL A 869      66.710  33.740  53.720  1.00  0.00           C
ATOM   3465 HG11 VAL A 869      67.680  34.240  53.510  1.00  0.00           H
ATOM   3466 HG12 VAL A 869      66.560  33.150  52.780  1.00  0.00           H
ATOM   3467 HG13 VAL A 869      66.650  33.070  54.600  1.00  0.00           H
ATOM   3468  CG2 VAL A 869      64.240  33.830  53.800  1.00  0.00           C
ATOM   3469 HG21 VAL A 869      63.310  34.430  53.880  1.00  0.00           H
ATOM   3470 HG22 VAL A 869      64.240  33.200  54.720  1.00  0.00           H
ATOM   3471 HG23 VAL A 869      64.120  33.240  52.860  1.00  0.00           H
ATOM   3472  C   VAL A 869      66.800  36.040  55.510  1.00  0.00           C
ATOM   3473  O   VAL A 869      67.250  35.620  56.560  1.00  0.00           O
ATOM   3474  N   ILE A 870      67.430  37.050  54.900  1.00  0.00           N
ATOM   3475  HN  ILE A 870      67.060  37.430  54.050  1.00  0.00           H
ATOM   3476  CA  ILE A 870      68.680  37.650  55.300  1.00  0.00           C
ATOM   3477  HA  ILE A 870      69.440  36.930  55.580  1.00  0.00           H
ATOM   3478  CB  ILE A 870      69.390  38.540  54.330  1.00  0.00           C
ATOM   3479  HB  ILE A 870      68.610  39.300  54.130  1.00  0.00           H
ATOM   3480  CG2 ILE A 870      70.570  39.220  54.900  1.00  0.00           C
ATOM   3481 HG21 ILE A 870      70.300  39.770  55.840  1.00  0.00           H
ATOM   3482 HG22 ILE A 870      71.120  39.980  54.300  1.00  0.00           H
ATOM   3483 HG23 ILE A 870      71.320  38.470  55.240  1.00  0.00           H
ATOM   3484  CG1 ILE A 870      69.550  37.740  52.950  1.00  0.00           C
ATOM   3485 HG11 ILE A 870      68.610  37.180  52.800  1.00  0.00           H
ATOM   3486 HG12 ILE A 870      70.360  37.010  53.200  1.00  0.00           H
ATOM   3487  CD  ILE A 870      69.820  38.660  51.810  1.00  0.00           C
ATOM   3488  HD1 ILE A 870      70.610  39.380  52.130  1.00  0.00           H
ATOM   3489  HD2 ILE A 870      68.920  39.250  51.580  1.00  0.00           H
ATOM   3490  HD3 ILE A 870      70.130  38.090  50.900  1.00  0.00           H
ATOM   3491  C   ILE A 870      68.470  38.260  56.670  1.00  0.00           C
ATOM   3492  O   ILE A 870      69.310  38.030  57.600  1.00  0.00           O
ATOM   3493  N   MET A 871      67.340  38.970  56.900  1.00  0.00           N
ATOM   3494  HN  MET A 871      66.730  39.150  56.140  1.00  0.00           H
ATOM   3495  CA  MET A 871      67.040  39.640  58.220  1.00  0.00           C
ATOM   3496  HA  MET A 871      67.900  40.250  58.460  1.00  0.00           H
ATOM   3497  CB  MET A 871      65.800  40.640  58.190  1.00  0.00           C
ATOM   3498  HB1 MET A 871      65.660  41.010  59.220  1.00  0.00           H
ATOM   3499  HB2 MET A 871      64.940  40.080  57.750  1.00  0.00           H
ATOM   3500  CG  MET A 871      65.900  41.830  57.250  1.00  0.00           C
ATOM   3501  HG1 MET A 871      64.930  42.360  57.210  1.00  0.00           H
ATOM   3502  HG2 MET A 871      66.170  41.480  56.230  1.00  0.00           H
ATOM   3503  SD  MET A 871      67.130  42.960  57.830  1.00  0.00           S
ATOM   3504  CE  MET A 871      67.670  43.710  56.290  1.00  0.00           C
ATOM   3505  HE1 MET A 871      68.560  44.340  56.490  1.00  0.00           H
ATOM   3506  HE2 MET A 871      66.850  44.250  55.760  1.00  0.00           H
ATOM   3507  HE3 MET A 871      68.130  42.910  55.670  1.00  0.00           H
ATOM   3508  C   MET A 871      66.890  38.720  59.430  1.00  0.00           C
ATOM   3509  O   MET A 871      67.570  38.920  60.490  1.00  0.00           O
ATOM   3510  N   VAL A 872      66.090  37.630  59.270  1.00  0.00           N
ATOM   3511  HN  VAL A 872      65.610  37.380  58.440  1.00  0.00           H
ATOM   3512  CA  VAL A 872      65.940  36.560  60.330  1.00  0.00           C
ATOM   3513  HA  VAL A 872      65.670  37.070  61.250  1.00  0.00           H
ATOM   3514  CB  VAL A 872      64.800  35.630  60.130  1.00  0.00           C
ATOM   3515  HB  VAL A 872      64.880  34.880  60.940  1.00  0.00           H
ATOM   3516  CG1 VAL A 872      63.370  36.340  60.370  1.00  0.00           C
ATOM   3517 HG11 VAL A 872      63.310  36.860  61.340  1.00  0.00           H
ATOM   3518 HG12 VAL A 872      62.540  35.600  60.380  1.00  0.00           H
ATOM   3519 HG13 VAL A 872      63.030  37.060  59.610  1.00  0.00           H
ATOM   3520  CG2 VAL A 872      64.830  34.840  58.840  1.00  0.00           C
ATOM   3521 HG21 VAL A 872      65.790  34.310  58.660  1.00  0.00           H
ATOM   3522 HG22 VAL A 872      64.710  35.520  57.970  1.00  0.00           H
ATOM   3523 HG23 VAL A 872      64.020  34.070  58.830  1.00  0.00           H
ATOM   3524  C   VAL A 872      67.190  35.810  60.610  1.00  0.00           C
ATOM   3525  O   VAL A 872      67.430  35.440  61.750  1.00  0.00           O
ATOM   3526  N   THR A 873      68.000  35.490  59.610  1.00  0.00           N
ATOM   3527  HN  THR A 873      67.720  35.730  58.690  1.00  0.00           H
ATOM   3528  CA  THR A 873      69.390  34.970  59.760  1.00  0.00           C
ATOM   3529  HA  THR A 873      69.280  34.080  60.350  1.00  0.00           H
ATOM   3530  CB  THR A 873      70.070  34.700  58.440  1.00  0.00           C
ATOM   3531  HB  THR A 873      70.290  35.680  57.980  1.00  0.00           H
ATOM   3532  OG1 THR A 873      69.290  33.960  57.490  1.00  0.00           O
ATOM   3533  HG1 THR A 873      68.520  34.510  57.320  1.00  0.00           H
ATOM   3534  CG2 THR A 873      71.330  33.850  58.570  1.00  0.00           C
ATOM   3535 HG21 THR A 873      71.150  32.830  58.970  1.00  0.00           H
ATOM   3536 HG22 THR A 873      72.110  34.300  59.230  1.00  0.00           H
ATOM   3537 HG23 THR A 873      71.860  33.730  57.590  1.00  0.00           H
ATOM   3538  C   THR A 873      70.260  35.960  60.600  1.00  0.00           C
ATOM   3539  O   THR A 873      70.940  35.620  61.550  1.00  0.00           O
ATOM   3540  N   ILE A 874      70.250  37.210  60.260  1.00  0.00           N
ATOM   3541  HN  ILE A 874      69.530  37.420  59.600  1.00  0.00           H
ATOM   3542  CA  ILE A 874      70.980  38.250  60.940  1.00  0.00           C
ATOM   3543  HA  ILE A 874      72.010  37.940  61.000  1.00  0.00           H
ATOM   3544  CB  ILE A 874      70.910  39.490  60.070  1.00  0.00           C
ATOM   3545  HB  ILE A 874      69.950  39.420  59.510  1.00  0.00           H
ATOM   3546  CG2 ILE A 874      70.920  40.810  60.870  1.00  0.00           C
ATOM   3547 HG21 ILE A 874      69.960  40.970  61.390  1.00  0.00           H
ATOM   3548 HG22 ILE A 874      71.130  41.650  60.170  1.00  0.00           H
ATOM   3549 HG23 ILE A 874      71.790  40.800  61.560  1.00  0.00           H
ATOM   3550  CG1 ILE A 874      71.980  39.420  58.930  1.00  0.00           C
ATOM   3551 HG11 ILE A 874      71.670  40.300  58.320  1.00  0.00           H
ATOM   3552 HG12 ILE A 874      71.770  38.520  58.330  1.00  0.00           H
ATOM   3553  CD  ILE A 874      73.510  39.610  59.200  1.00  0.00           C
ATOM   3554  HD1 ILE A 874      73.980  38.960  59.980  1.00  0.00           H
ATOM   3555  HD2 ILE A 874      73.750  40.660  59.490  1.00  0.00           H
ATOM   3556  HD3 ILE A 874      74.050  39.420  58.260  1.00  0.00           H
ATOM   3557  C   ILE A 874      70.630  38.560  62.390  1.00  0.00           C
ATOM   3558  O   ILE A 874      71.510  38.820  63.190  1.00  0.00           O
ATOM   3559  N   ASP A 875      69.390  38.560  62.770  1.00  0.00           N
ATOM   3560  HN  ASP A 875      68.660  38.480  62.090  1.00  0.00           H
ATOM   3561  CA  ASP A 875      68.960  38.390  64.170  1.00  0.00           C
ATOM   3562  HA  ASP A 875      69.430  39.180  64.730  1.00  0.00           H
ATOM   3563  CB  ASP A 875      67.420  38.500  64.290  1.00  0.00           C
ATOM   3564  HB1 ASP A 875      66.820  37.750  63.740  1.00  0.00           H
ATOM   3565  HB2 ASP A 875      67.290  39.460  63.740  1.00  0.00           H
ATOM   3566  CG  ASP A 875      66.910  38.500  65.690  1.00  0.00           C
ATOM   3567  OD1 ASP A 875      66.000  37.780  66.060  1.00  0.00           O
ATOM   3568  OD2 ASP A 875      67.470  39.180  66.560  1.00  0.00           O
ATOM   3569  C   ASP A 875      69.530  37.120  64.940  1.00  0.00           C
ATOM   3570  O   ASP A 875      69.970  37.330  66.070  1.00  0.00           O
ATOM   3571  N   TYR A 876      69.500  35.920  64.360  1.00  0.00           N
ATOM   3572  HN  TYR A 876      69.000  35.790  63.500  1.00  0.00           H
ATOM   3573  CA  TYR A 876      70.100  34.790  65.030  1.00  0.00           C
ATOM   3574  HA  TYR A 876      69.660  34.760  66.010  1.00  0.00           H
ATOM   3575  CB  TYR A 876      69.640  33.510  64.350  1.00  0.00           C
ATOM   3576  HB1 TYR A 876      69.780  33.540  63.250  1.00  0.00           H
ATOM   3577  HB2 TYR A 876      68.560  33.520  64.610  1.00  0.00           H
ATOM   3578  CG  TYR A 876      70.270  32.180  64.910  1.00  0.00           C
ATOM   3579  CD1 TYR A 876      71.510  31.770  64.380  1.00  0.00           C
ATOM   3580  HD1 TYR A 876      71.900  32.250  63.510  1.00  0.00           H
ATOM   3581  CE1 TYR A 876      72.230  30.800  65.090  1.00  0.00           C
ATOM   3582  HE1 TYR A 876      73.220  30.410  64.860  1.00  0.00           H
ATOM   3583  CZ  TYR A 876      71.650  30.150  66.160  1.00  0.00           C
ATOM   3584  OH  TYR A 876      72.350  29.230  66.930  1.00  0.00           O
ATOM   3585  HH  TYR A 876      73.280  29.210  66.670  1.00  0.00           H
ATOM   3586  CD2 TYR A 876      69.700  31.630  66.020  1.00  0.00           C
ATOM   3587  HD2 TYR A 876      68.700  31.930  66.240  1.00  0.00           H
ATOM   3588  CE2 TYR A 876      70.360  30.540  66.600  1.00  0.00           C
ATOM   3589  HE2 TYR A 876      70.100  29.880  67.420  1.00  0.00           H
ATOM   3590  C   TYR A 876      71.680  34.940  65.210  1.00  0.00           C
ATOM   3591  O   TYR A 876      72.240  34.750  66.270  1.00  0.00           O
ATOM   3592  N   LEU A 877      72.350  35.370  64.090  1.00  0.00           N
ATOM   3593  HN  LEU A 877      71.820  35.610  63.280  1.00  0.00           H
ATOM   3594  CA  LEU A 877      73.800  35.480  64.030  1.00  0.00           C
ATOM   3595  HA  LEU A 877      74.340  34.560  64.220  1.00  0.00           H
ATOM   3596  CB  LEU A 877      74.200  35.910  62.590  1.00  0.00           C
ATOM   3597  HB1 LEU A 877      75.250  36.280  62.540  1.00  0.00           H
ATOM   3598  HB2 LEU A 877      73.450  36.710  62.430  1.00  0.00           H
ATOM   3599  CG  LEU A 877      74.180  34.800  61.560  1.00  0.00           C
ATOM   3600  HG  LEU A 877      73.150  34.400  61.590  1.00  0.00           H
ATOM   3601  CD1 LEU A 877      74.670  35.370  60.270  1.00  0.00           C
ATOM   3602 HD11 LEU A 877      74.710  34.710  59.370  1.00  0.00           H
ATOM   3603 HD12 LEU A 877      75.660  35.860  60.390  1.00  0.00           H
ATOM   3604 HD13 LEU A 877      74.010  36.240  60.090  1.00  0.00           H
ATOM   3605  CD2 LEU A 877      75.160  33.650  61.920  1.00  0.00           C
ATOM   3606 HD21 LEU A 877      75.250  32.950  61.070  1.00  0.00           H
ATOM   3607 HD22 LEU A 877      74.940  33.090  62.860  1.00  0.00           H
ATOM   3608 HD23 LEU A 877      76.180  34.080  62.000  1.00  0.00           H
ATOM   3609  C   LEU A 877      74.380  36.590  64.930  1.00  0.00           C
ATOM   3610  O   LEU A 877      75.390  36.450  65.570  1.00  0.00           O
ATOM   3611  N   VAL A 878      73.720  37.800  65.020  1.00  0.00           N
ATOM   3612  HN  VAL A 878      72.960  37.970  64.400  1.00  0.00           H
ATOM   3613  CA  VAL A 878      74.260  38.910  65.830  1.00  0.00           C
ATOM   3614  HA  VAL A 878      75.290  38.750  66.100  1.00  0.00           H
ATOM   3615  CB  VAL A 878      74.260  40.150  64.990  1.00  0.00           C
ATOM   3616  HB  VAL A 878      73.230  40.370  64.640  1.00  0.00           H
ATOM   3617  CG1 VAL A 878      74.770  41.400  65.670  1.00  0.00           C
ATOM   3618 HG11 VAL A 878      75.750  41.300  66.190  1.00  0.00           H
ATOM   3619 HG12 VAL A 878      74.050  41.650  66.470  1.00  0.00           H
ATOM   3620 HG13 VAL A 878      74.860  42.260  64.990  1.00  0.00           H
ATOM   3621  CG2 VAL A 878      75.150  40.000  63.730  1.00  0.00           C
ATOM   3622 HG21 VAL A 878      75.280  40.900  63.080  1.00  0.00           H
ATOM   3623 HG22 VAL A 878      74.740  39.200  63.090  1.00  0.00           H
ATOM   3624 HG23 VAL A 878      76.110  39.540  64.100  1.00  0.00           H
ATOM   3625  C   VAL A 878      73.440  39.300  67.040  1.00  0.00           C
ATOM   3626  O   VAL A 878      74.000  39.510  68.170  1.00  0.00           O
ATOM   3627  N   GLY A 879      72.080  39.460  66.820  1.00  0.00           N
ATOM   3628  HN  GLY A 879      71.850  39.200  65.890  1.00  0.00           H
ATOM   3629  CA  GLY A 879      71.060  39.720  67.750  1.00  0.00           C
ATOM   3630  HA1 GLY A 879      70.930  39.040  68.580  1.00  0.00           H
ATOM   3631  HA2 GLY A 879      70.120  39.590  67.220  1.00  0.00           H
ATOM   3632  C   GLY A 879      70.970  41.140  68.320  1.00  0.00           C
ATOM   3633  O   GLY A 879      70.890  41.350  69.540  1.00  0.00           O
ATOM   3634  N   VAL A 880      70.980  42.180  67.510  1.00  0.00           N
ATOM   3635  HN  VAL A 880      71.160  42.020  66.540  1.00  0.00           H
ATOM   3636  CA  VAL A 880      70.890  43.550  67.940  1.00  0.00           C
ATOM   3637  HA  VAL A 880      71.560  43.710  68.760  1.00  0.00           H
ATOM   3638  CB  VAL A 880      71.050  44.580  66.820  1.00  0.00           C
ATOM   3639  HB  VAL A 880      71.010  45.610  67.220  1.00  0.00           H
ATOM   3640  CG1 VAL A 880      72.350  44.320  66.200  1.00  0.00           C
ATOM   3641 HG11 VAL A 880      72.460  45.110  65.420  1.00  0.00           H
ATOM   3642 HG12 VAL A 880      72.370  43.360  65.650  1.00  0.00           H
ATOM   3643 HG13 VAL A 880      73.140  44.420  66.980  1.00  0.00           H
ATOM   3644  CG2 VAL A 880      69.940  44.530  65.780  1.00  0.00           C
ATOM   3645 HG21 VAL A 880      68.960  44.910  66.120  1.00  0.00           H
ATOM   3646 HG22 VAL A 880      69.850  43.550  65.270  1.00  0.00           H
ATOM   3647 HG23 VAL A 880      70.170  45.230  64.950  1.00  0.00           H
ATOM   3648  C   VAL A 880      69.470  43.860  68.510  1.00  0.00           C
ATOM   3649  O   VAL A 880      68.450  43.220  68.270  1.00  0.00           O
ATOM   3650  N   PRO A 881      69.450  44.850  69.400  1.00  0.00           N
ATOM   3651  CD  PRO A 881      70.500  45.500  70.170  1.00  0.00           C
ATOM   3652  HD1 PRO A 881      71.210  46.020  69.470  1.00  0.00           H
ATOM   3653  HD2 PRO A 881      71.050  44.720  70.740  1.00  0.00           H
ATOM   3654  CA  PRO A 881      68.140  45.490  69.650  1.00  0.00           C
ATOM   3655  HA  PRO A 881      67.640  44.750  70.250  1.00  0.00           H
ATOM   3656  CB  PRO A 881      68.540  46.820  70.340  1.00  0.00           C
ATOM   3657  HB1 PRO A 881      67.770  47.120  71.080  1.00  0.00           H
ATOM   3658  HB2 PRO A 881      68.640  47.710  69.680  1.00  0.00           H
ATOM   3659  CG  PRO A 881      69.860  46.490  71.110  1.00  0.00           C
ATOM   3660  HG1 PRO A 881      70.490  47.400  71.250  1.00  0.00           H
ATOM   3661  HG2 PRO A 881      69.610  46.070  72.110  1.00  0.00           H
ATOM   3662  C   PRO A 881      67.250  45.860  68.350  1.00  0.00           C
ATOM   3663  O   PRO A 881      67.730  46.370  67.330  1.00  0.00           O
ATOM   3664  N   SER A 882      65.970  45.450  68.430  1.00  0.00           N
ATOM   3665  HN  SER A 882      65.750  44.960  69.270  1.00  0.00           H
ATOM   3666  CA  SER A 882      64.780  45.810  67.660  1.00  0.00           C
ATOM   3667  HA  SER A 882      64.730  46.880  67.800  1.00  0.00           H
ATOM   3668  CB  SER A 882      64.980  45.520  66.160  1.00  0.00           C
ATOM   3669  HB1 SER A 882      64.030  45.340  65.620  1.00  0.00           H
ATOM   3670  HB2 SER A 882      65.640  44.640  66.000  1.00  0.00           H
ATOM   3671  OG  SER A 882      65.730  46.550  65.510  1.00  0.00           O
ATOM   3672  HG1 SER A 882      66.580  46.680  65.950  1.00  0.00           H
ATOM   3673  C   SER A 882      63.540  45.050  68.120  1.00  0.00           C
ATOM   3674  O   SER A 882      63.610  43.860  68.300  1.00  0.00           O
ATOM   3675  N   PRO A 883      62.360  45.680  68.320  1.00  0.00           N
ATOM   3676  CD  PRO A 883      62.330  47.140  68.430  1.00  0.00           C
ATOM   3677  HD1 PRO A 883      62.600  47.600  67.460  1.00  0.00           H
ATOM   3678  HD2 PRO A 883      63.040  47.610  69.140  1.00  0.00           H
ATOM   3679  CA  PRO A 883      61.070  45.090  68.590  1.00  0.00           C
ATOM   3680  HA  PRO A 883      61.010  44.710  69.600  1.00  0.00           H
ATOM   3681  CB  PRO A 883      60.110  46.360  68.430  1.00  0.00           C
ATOM   3682  HB1 PRO A 883      59.240  46.350  69.140  1.00  0.00           H
ATOM   3683  HB2 PRO A 883      59.860  46.500  67.360  1.00  0.00           H
ATOM   3684  CG  PRO A 883      60.930  47.630  68.840  1.00  0.00           C
ATOM   3685  HG1 PRO A 883      60.680  48.600  68.370  1.00  0.00           H
ATOM   3686  HG2 PRO A 883      61.000  47.810  69.920  1.00  0.00           H
ATOM   3687  C   PRO A 883      60.540  43.930  67.700  1.00  0.00           C
ATOM   3688  O   PRO A 883      60.750  44.030  66.520  1.00  0.00           O
ATOM   3689  N   LYS A 884      59.830  42.910  68.280  1.00  0.00           N
ATOM   3690  HN  LYS A 884      59.690  42.920  69.270  1.00  0.00           H
ATOM   3691  CA  LYS A 884      59.560  41.720  67.520  1.00  0.00           C
ATOM   3692  HA  LYS A 884      59.960  41.880  66.530  1.00  0.00           H
ATOM   3693  CB  LYS A 884      60.190  40.340  68.140  1.00  0.00           C
ATOM   3694  HB1 LYS A 884      59.440  39.530  68.070  1.00  0.00           H
ATOM   3695  HB2 LYS A 884      60.330  40.600  69.200  1.00  0.00           H
ATOM   3696  CG  LYS A 884      61.570  40.000  67.550  1.00  0.00           C
ATOM   3697  HG1 LYS A 884      61.430  39.570  66.540  1.00  0.00           H
ATOM   3698  HG2 LYS A 884      61.990  39.130  68.090  1.00  0.00           H
ATOM   3699  CD  LYS A 884      62.540  41.070  67.660  1.00  0.00           C
ATOM   3700  HD1 LYS A 884      62.570  41.400  68.720  1.00  0.00           H
ATOM   3701  HD2 LYS A 884      62.170  41.890  67.000  1.00  0.00           H
ATOM   3702  CE  LYS A 884      64.030  40.840  67.170  1.00  0.00           C
ATOM   3703  HE1 LYS A 884      64.610  41.790  67.080  1.00  0.00           H
ATOM   3704  HE2 LYS A 884      63.940  40.350  66.180  1.00  0.00           H
ATOM   3705  NZ  LYS A 884      64.660  39.880  68.010  1.00  0.00           N
ATOM   3706  HZ1 LYS A 884      64.160  39.260  68.680  1.00  0.00           H
ATOM   3707  HZ2 LYS A 884      65.420  40.410  68.480  1.00  0.00           H
ATOM   3708  HZ3 LYS A 884      65.170  39.190  67.410  1.00  0.00           H
ATOM   3709  C   LYS A 884      58.050  41.520  67.390  1.00  0.00           C
ATOM   3710  O   LYS A 884      57.180  42.060  68.120  1.00  0.00           O
ATOM   3711  N   LEU A 885      57.630  40.830  66.320  1.00  0.00           N
ATOM   3712  HN  LEU A 885      58.310  40.460  65.690  1.00  0.00           H
ATOM   3713  CA  LEU A 885      56.310  40.470  66.090  1.00  0.00           C
ATOM   3714  HA  LEU A 885      55.850  41.440  66.140  1.00  0.00           H
ATOM   3715  CB  LEU A 885      56.180  39.980  64.640  1.00  0.00           C
ATOM   3716  HB1 LEU A 885      56.850  39.100  64.480  1.00  0.00           H
ATOM   3717  HB2 LEU A 885      56.550  40.870  64.100  1.00  0.00           H
ATOM   3718  CG  LEU A 885      54.820  39.540  64.060  1.00  0.00           C
ATOM   3719  HG  LEU A 885      54.590  38.560  64.530  1.00  0.00           H
ATOM   3720  CD1 LEU A 885      53.600  40.460  64.400  1.00  0.00           C
ATOM   3721 HD11 LEU A 885      53.380  40.610  65.470  1.00  0.00           H
ATOM   3722 HD12 LEU A 885      52.700  39.900  64.050  1.00  0.00           H
ATOM   3723 HD13 LEU A 885      53.590  41.500  64.010  1.00  0.00           H
ATOM   3724  CD2 LEU A 885      54.790  39.220  62.510  1.00  0.00           C
ATOM   3725 HD21 LEU A 885      53.780  38.820  62.230  1.00  0.00           H
ATOM   3726 HD22 LEU A 885      55.520  38.410  62.340  1.00  0.00           H
ATOM   3727 HD23 LEU A 885      55.080  40.040  61.830  1.00  0.00           H
ATOM   3728  C   LEU A 885      55.650  39.580  67.150  1.00  0.00           C
ATOM   3729  O   LEU A 885      56.010  38.440  67.470  1.00  0.00           O
ATOM   3730  N   HSD A 886      54.540  40.080  67.860  1.00  0.00           N
ATOM   3731  HN  HSD A 886      54.180  40.990  67.680  1.00  0.00           H
ATOM   3732  CA  HSD A 886      53.770  39.360  68.830  1.00  0.00           C
ATOM   3733  HA  HSD A 886      54.310  38.490  69.170  1.00  0.00           H
ATOM   3734  CB  HSD A 886      53.460  40.150  70.120  1.00  0.00           C
ATOM   3735  HB1 HSD A 886      52.770  39.520  70.730  1.00  0.00           H
ATOM   3736  HB2 HSD A 886      53.100  41.170  69.840  1.00  0.00           H
ATOM   3737  ND1 HSD A 886      55.810  41.140  70.400  1.00  0.00           N
ATOM   3738  HD1 HSD A 886      56.050  41.200  69.430  1.00  0.00           H
ATOM   3739  CG  HSD A 886      54.700  40.540  70.880  1.00  0.00           C
ATOM   3740  CE1 HSD A 886      56.620  41.440  71.380  1.00  0.00           C
ATOM   3741  HE1 HSD A 886      57.560  41.980  71.330  1.00  0.00           H
ATOM   3742  NE2 HSD A 886      56.180  40.920  72.520  1.00  0.00           N
ATOM   3743  CD2 HSD A 886      54.940  40.460  72.240  1.00  0.00           C
ATOM   3744  HD2 HSD A 886      54.390  39.990  73.040  1.00  0.00           H
ATOM   3745  C   HSD A 886      52.480  38.810  68.290  1.00  0.00           C
ATOM   3746  O   HSD A 886      51.550  39.530  67.900  1.00  0.00           O
ATOM   3747  N   VAL A 887      52.240  37.520  68.360  1.00  0.00           N
ATOM   3748  HN  VAL A 887      52.930  36.910  68.750  1.00  0.00           H
ATOM   3749  CA  VAL A 887      51.090  36.820  67.780  1.00  0.00           C
ATOM   3750  HA  VAL A 887      50.390  37.580  67.470  1.00  0.00           H
ATOM   3751  CB  VAL A 887      51.380  36.010  66.520  1.00  0.00           C
ATOM   3752  HB  VAL A 887      50.400  35.620  66.140  1.00  0.00           H
ATOM   3753  CG1 VAL A 887      51.820  36.890  65.330  1.00  0.00           C
ATOM   3754 HG11 VAL A 887      52.140  36.130  64.590  1.00  0.00           H
ATOM   3755 HG12 VAL A 887      52.660  37.510  65.700  1.00  0.00           H
ATOM   3756 HG13 VAL A 887      51.020  37.560  64.960  1.00  0.00           H
ATOM   3757  CG2 VAL A 887      52.440  34.970  66.890  1.00  0.00           C
ATOM   3758 HG21 VAL A 887      53.280  35.610  67.240  1.00  0.00           H
ATOM   3759 HG22 VAL A 887      52.550  34.410  65.930  1.00  0.00           H
ATOM   3760 HG23 VAL A 887      52.160  34.270  67.720  1.00  0.00           H
ATOM   3761  C   VAL A 887      50.390  36.040  68.820  1.00  0.00           C
ATOM   3762  O   VAL A 887      51.010  35.290  69.580  1.00  0.00           O
ATOM   3763  N   PRO A 888      49.100  36.150  68.980  1.00  0.00           N
ATOM   3764  CD  PRO A 888      48.170  36.880  68.150  1.00  0.00           C
ATOM   3765  HD1 PRO A 888      48.270  36.600  67.080  1.00  0.00           H
ATOM   3766  HD2 PRO A 888      48.440  37.950  68.270  1.00  0.00           H
ATOM   3767  CA  PRO A 888      48.440  35.360  69.990  1.00  0.00           C
ATOM   3768  HA  PRO A 888      48.950  35.350  70.940  1.00  0.00           H
ATOM   3769  CB  PRO A 888      47.130  36.080  70.120  1.00  0.00           C
ATOM   3770  HB1 PRO A 888      47.420  36.950  70.750  1.00  0.00           H
ATOM   3771  HB2 PRO A 888      46.360  35.430  70.570  1.00  0.00           H
ATOM   3772  CG  PRO A 888      46.770  36.610  68.800  1.00  0.00           C
ATOM   3773  HG1 PRO A 888      46.290  35.800  68.200  1.00  0.00           H
ATOM   3774  HG2 PRO A 888      46.130  37.510  68.880  1.00  0.00           H
ATOM   3775  C   PRO A 888      48.400  33.900  69.750  1.00  0.00           C
ATOM   3776  O   PRO A 888      48.430  33.540  68.570  1.00  0.00           O
ATOM   3777  N   GLU A 889      48.560  33.070  70.810  1.00  0.00           N
ATOM   3778  HN  GLU A 889      48.530  33.370  71.760  1.00  0.00           H
ATOM   3779  CA  GLU A 889      48.720  31.630  70.590  1.00  0.00           C
ATOM   3780  HA  GLU A 889      49.290  31.470  69.690  1.00  0.00           H
ATOM   3781  CB  GLU A 889      49.700  30.930  71.540  1.00  0.00           C
ATOM   3782  HB1 GLU A 889      49.950  29.900  71.200  1.00  0.00           H
ATOM   3783  HB2 GLU A 889      49.270  30.800  72.550  1.00  0.00           H
ATOM   3784  CG  GLU A 889      51.000  31.820  71.780  1.00  0.00           C
ATOM   3785  HG1 GLU A 889      50.760  32.640  72.490  1.00  0.00           H
ATOM   3786  HG2 GLU A 889      51.350  32.250  70.820  1.00  0.00           H
ATOM   3787  CD  GLU A 889      52.140  31.120  72.480  1.00  0.00           C
ATOM   3788  OE1 GLU A 889      53.160  30.790  71.810  1.00  0.00           O
ATOM   3789  OE2 GLU A 889      52.000  30.820  73.730  1.00  0.00           O
ATOM   3790  C   GLU A 889      47.380  30.910  70.530  1.00  0.00           C
ATOM   3791  O   GLU A 889      46.370  31.350  71.090  1.00  0.00           O
ATOM   3792  N   LYS A 890      47.380  29.660  70.010  1.00  0.00           N
ATOM   3793  HN  LYS A 890      48.280  29.420  69.670  1.00  0.00           H
ATOM   3794  CA  LYS A 890      46.280  28.650  69.850  1.00  0.00           C
ATOM   3795  HA  LYS A 890      46.550  28.110  68.950  1.00  0.00           H
ATOM   3796  CB  LYS A 890      46.110  27.660  70.990  1.00  0.00           C
ATOM   3797  HB1 LYS A 890      45.040  27.330  71.050  1.00  0.00           H
ATOM   3798  HB2 LYS A 890      46.310  28.300  71.870  1.00  0.00           H
ATOM   3799  CG  LYS A 890      47.090  26.490  70.950  1.00  0.00           C
ATOM   3800  HG1 LYS A 890      46.850  25.870  71.840  1.00  0.00           H
ATOM   3801  HG2 LYS A 890      48.160  26.810  71.020  1.00  0.00           H
ATOM   3802  CD  LYS A 890      46.930  25.800  69.620  1.00  0.00           C
ATOM   3803  HD1 LYS A 890      47.510  26.460  68.940  1.00  0.00           H
ATOM   3804  HD2 LYS A 890      45.830  25.740  69.430  1.00  0.00           H
ATOM   3805  CE  LYS A 890      47.670  24.510  69.620  1.00  0.00           C
ATOM   3806  HE1 LYS A 890      47.350  23.740  70.360  1.00  0.00           H
ATOM   3807  HE2 LYS A 890      48.750  24.720  69.760  1.00  0.00           H
ATOM   3808  NZ  LYS A 890      47.530  23.880  68.330  1.00  0.00           N
ATOM   3809  HZ1 LYS A 890      48.220  23.110  68.210  1.00  0.00           H
ATOM   3810  HZ2 LYS A 890      47.750  24.440  67.480  1.00  0.00           H
ATOM   3811  HZ3 LYS A 890      46.580  23.480  68.240  1.00  0.00           H
ATOM   3812  C   LYS A 890      44.920  29.240  69.490  1.00  0.00           C
ATOM   3813  O   LYS A 890      43.970  29.160  70.280  1.00  0.00           O
ATOM   3814  N   PHE A 891      44.720  29.710  68.220  1.00  0.00           N
ATOM   3815  HN  PHE A 891      45.480  29.730  67.570  1.00  0.00           H
ATOM   3816  CA  PHE A 891      43.480  30.250  67.740  1.00  0.00           C
ATOM   3817  HA  PHE A 891      43.910  30.980  67.070  1.00  0.00           H
ATOM   3818  CB  PHE A 891      42.820  29.150  66.860  1.00  0.00           C
ATOM   3819  HB1 PHE A 891      42.310  28.390  67.480  1.00  0.00           H
ATOM   3820  HB2 PHE A 891      43.680  28.600  66.430  1.00  0.00           H
ATOM   3821  CG  PHE A 891      41.880  29.590  65.770  1.00  0.00           C
ATOM   3822  CD1 PHE A 891      40.620  29.000  65.600  1.00  0.00           C
ATOM   3823  HD1 PHE A 891      40.320  28.170  66.220  1.00  0.00           H
ATOM   3824  CE1 PHE A 891      39.690  29.420  64.600  1.00  0.00           C
ATOM   3825  HE1 PHE A 891      38.730  28.960  64.410  1.00  0.00           H
ATOM   3826  CZ  PHE A 891      39.980  30.600  63.910  1.00  0.00           C
ATOM   3827  HZ  PHE A 891      39.230  31.120  63.340  1.00  0.00           H
ATOM   3828  CD2 PHE A 891      42.170  30.750  65.040  1.00  0.00           C
ATOM   3829  HD2 PHE A 891      43.150  31.210  65.140  1.00  0.00           H
ATOM   3830  CE2 PHE A 891      41.240  31.210  64.120  1.00  0.00           C
ATOM   3831  HE2 PHE A 891      41.460  32.120  63.570  1.00  0.00           H
ATOM   3832  C   PHE A 891      42.630  31.080  68.670  1.00  0.00           C
ATOM   3833  O   PHE A 891      41.520  30.740  69.130  1.00  0.00           O
ATOM   3834  N   GLU A 892      43.170  32.220  69.000  1.00  0.00           N
ATOM   3835  HN  GLU A 892      44.030  32.430  68.550  1.00  0.00           H
ATOM   3836  CA  GLU A 892      42.550  33.310  69.860  1.00  0.00           C
ATOM   3837  HA  GLU A 892      41.500  33.100  70.000  1.00  0.00           H
ATOM   3838  CB  GLU A 892      43.080  33.460  71.340  1.00  0.00           C
ATOM   3839  HB1 GLU A 892      42.880  34.400  71.900  1.00  0.00           H
ATOM   3840  HB2 GLU A 892      44.180  33.510  71.210  1.00  0.00           H
ATOM   3841  CG  GLU A 892      42.690  32.240  72.140  1.00  0.00           C
ATOM   3842  HG1 GLU A 892      43.380  31.460  71.760  1.00  0.00           H
ATOM   3843  HG2 GLU A 892      41.650  31.880  71.950  1.00  0.00           H
ATOM   3844  CD  GLU A 892      42.890  32.490  73.600  1.00  0.00           C
ATOM   3845  OE1 GLU A 892      41.900  32.590  74.340  1.00  0.00           O
ATOM   3846  OE2 GLU A 892      44.080  32.510  74.010  1.00  0.00           O
ATOM   3847  C   GLU A 892      42.700  34.600  69.080  1.00  0.00           C
ATOM   3848  O   GLU A 892      43.700  34.760  68.410  1.00  0.00           O
ATOM   3849  N   PRO A 893      41.760  35.520  69.080  1.00  0.00           N
ATOM   3850  CD  PRO A 893      40.520  35.470  69.920  1.00  0.00           C
ATOM   3851  HD1 PRO A 893      40.850  35.770  70.940  1.00  0.00           H
ATOM   3852  HD2 PRO A 893      40.040  34.480  70.010  1.00  0.00           H
ATOM   3853  CA  PRO A 893      41.990  36.890  68.630  1.00  0.00           C
ATOM   3854  HA  PRO A 893      42.430  36.950  67.640  1.00  0.00           H
ATOM   3855  CB  PRO A 893      40.570  37.540  68.660  1.00  0.00           C
ATOM   3856  HB1 PRO A 893      40.180  37.790  67.660  1.00  0.00           H
ATOM   3857  HB2 PRO A 893      40.600  38.510  69.210  1.00  0.00           H
ATOM   3858  CG  PRO A 893      39.640  36.600  69.390  1.00  0.00           C
ATOM   3859  HG1 PRO A 893      39.210  37.070  70.300  1.00  0.00           H
ATOM   3860  HG2 PRO A 893      38.880  36.170  68.700  1.00  0.00           H
ATOM   3861  C   PRO A 893      42.950  37.570  69.530  1.00  0.00           C
ATOM   3862  O   PRO A 893      43.380  37.130  70.550  1.00  0.00           O
ATOM   3863  N   THR A 894      43.400  38.700  69.040  1.00  0.00           N
ATOM   3864  HN  THR A 894      43.150  38.920  68.090  1.00  0.00           H
ATOM   3865  CA  THR A 894      44.390  39.550  69.820  1.00  0.00           C
ATOM   3866  HA  THR A 894      45.110  38.890  70.270  1.00  0.00           H
ATOM   3867  CB  THR A 894      45.230  40.560  69.020  1.00  0.00           C
ATOM   3868  HB  THR A 894      44.650  41.440  68.690  1.00  0.00           H
ATOM   3869  OG1 THR A 894      45.690  39.930  67.810  1.00  0.00           O
ATOM   3870  HG1 THR A 894      44.920  40.020  67.250  1.00  0.00           H
ATOM   3871  CG2 THR A 894      46.460  40.960  69.860  1.00  0.00           C
ATOM   3872 HG21 THR A 894      46.190  41.050  70.940  1.00  0.00           H
ATOM   3873 HG22 THR A 894      46.900  41.880  69.410  1.00  0.00           H
ATOM   3874 HG23 THR A 894      47.220  40.160  69.890  1.00  0.00           H
ATOM   3875  C   THR A 894      43.650  40.330  70.870  1.00  0.00           C
ATOM   3876  O   THR A 894      44.180  40.520  71.970  1.00  0.00           O
ATOM   3877  N   HSD A 895      42.320  40.580  70.660  1.00  0.00           N
ATOM   3878  HN  HSD A 895      41.920  40.230  69.820  1.00  0.00           H
ATOM   3879  CA  HSD A 895      41.490  41.170  71.650  1.00  0.00           C
ATOM   3880  HA  HSD A 895      42.100  41.860  72.220  1.00  0.00           H
ATOM   3881  CB  HSD A 895      40.220  41.770  70.900  1.00  0.00           C
ATOM   3882  HB1 HSD A 895      39.640  41.000  70.350  1.00  0.00           H
ATOM   3883  HB2 HSD A 895      40.640  42.530  70.200  1.00  0.00           H
ATOM   3884  ND1 HSD A 895      39.500  43.690  72.370  1.00  0.00           N
ATOM   3885  HD1 HSD A 895      40.270  44.310  72.220  1.00  0.00           H
ATOM   3886  CG  HSD A 895      39.290  42.430  71.820  1.00  0.00           C
ATOM   3887  CE1 HSD A 895      38.380  43.950  73.040  1.00  0.00           C
ATOM   3888  HE1 HSD A 895      38.420  44.810  73.710  1.00  0.00           H
ATOM   3889  NE2 HSD A 895      37.440  43.000  72.920  1.00  0.00           N
ATOM   3890  CD2 HSD A 895      38.040  42.040  72.160  1.00  0.00           C
ATOM   3891  HD2 HSD A 895      37.480  41.140  71.940  1.00  0.00           H
ATOM   3892  C   HSD A 895      41.000  40.010  72.630  1.00  0.00           C
ATOM   3893  O   HSD A 895      40.490  38.990  72.150  1.00  0.00           O
ATOM   3894  N   PRO A 896      41.170  40.000  73.950  1.00  0.00           N
ATOM   3895  CD  PRO A 896      42.010  40.930  74.620  1.00  0.00           C
ATOM   3896  HD1 PRO A 896      41.550  41.930  74.600  1.00  0.00           H
ATOM   3897  HD2 PRO A 896      42.970  41.050  74.060  1.00  0.00           H
ATOM   3898  CA  PRO A 896      41.010  38.820  74.780  1.00  0.00           C
ATOM   3899  HA  PRO A 896      41.030  37.940  74.170  1.00  0.00           H
ATOM   3900  CB  PRO A 896      42.240  38.960  75.670  1.00  0.00           C
ATOM   3901  HB1 PRO A 896      43.150  38.690  75.080  1.00  0.00           H
ATOM   3902  HB2 PRO A 896      42.100  38.420  76.630  1.00  0.00           H
ATOM   3903  CG  PRO A 896      42.310  40.450  76.000  1.00  0.00           C
ATOM   3904  HG1 PRO A 896      41.560  40.690  76.790  1.00  0.00           H
ATOM   3905  HG2 PRO A 896      43.310  40.810  76.360  1.00  0.00           H
ATOM   3906  C   PRO A 896      39.680  38.850  75.480  1.00  0.00           C
ATOM   3907  O   PRO A 896      39.410  37.920  76.230  1.00  0.00           O
ATOM   3908  N   GLU A 897      38.890  39.920  75.310  1.00  0.00           N
ATOM   3909  HN  GLU A 897      39.330  40.570  74.700  1.00  0.00           H
ATOM   3910  CA  GLU A 897      37.700  40.270  76.030  1.00  0.00           C
ATOM   3911  HA  GLU A 897      37.950  39.870  77.000  1.00  0.00           H
ATOM   3912  CB  GLU A 897      37.600  41.800  76.210  1.00  0.00           C
ATOM   3913  HB1 GLU A 897      36.590  41.870  76.660  1.00  0.00           H
ATOM   3914  HB2 GLU A 897      37.690  42.470  75.320  1.00  0.00           H
ATOM   3915  CG  GLU A 897      38.760  42.280  77.100  1.00  0.00           C
ATOM   3916  HG1 GLU A 897      39.750  42.100  76.640  1.00  0.00           H
ATOM   3917  HG2 GLU A 897      38.690  41.760  78.080  1.00  0.00           H
ATOM   3918  CD  GLU A 897      38.590  43.790  77.290  1.00  0.00           C
ATOM   3919  OE1 GLU A 897      39.370  44.610  76.740  1.00  0.00           O
ATOM   3920  OE2 GLU A 897      37.590  44.160  77.950  1.00  0.00           O
ATOM   3921  C   GLU A 897      36.360  39.630  75.560  1.00  0.00           C
ATOM   3922  O   GLU A 897      35.340  39.710  76.230  1.00  0.00           O
ATOM   3923  N   ARG A 898      36.510  38.860  74.480  1.00  0.00           N
ATOM   3924  HN  ARG A 898      37.440  38.810  74.120  1.00  0.00           H
ATOM   3925  CA  ARG A 898      35.480  37.910  73.950  1.00  0.00           C
ATOM   3926  HA  ARG A 898      35.290  37.220  74.760  1.00  0.00           H
ATOM   3927  CB  ARG A 898      34.110  38.500  73.420  1.00  0.00           C
ATOM   3928  HB1 ARG A 898      33.550  38.870  74.320  1.00  0.00           H
ATOM   3929  HB2 ARG A 898      33.510  37.670  73.000  1.00  0.00           H
ATOM   3930  CG  ARG A 898      34.200  39.700  72.450  1.00  0.00           C
ATOM   3931  HG1 ARG A 898      34.750  40.520  72.950  1.00  0.00           H
ATOM   3932  HG2 ARG A 898      33.200  40.070  72.130  1.00  0.00           H
ATOM   3933  CD  ARG A 898      34.940  39.420  71.180  1.00  0.00           C
ATOM   3934  HD1 ARG A 898      34.320  38.750  70.530  1.00  0.00           H
ATOM   3935  HD2 ARG A 898      35.910  38.920  71.340  1.00  0.00           H
ATOM   3936  NE  ARG A 898      35.040  40.640  70.320  1.00  0.00           N
ATOM   3937  HE  ARG A 898      34.810  41.590  70.560  1.00  0.00           H
ATOM   3938  CZ  ARG A 898      35.720  40.510  69.220  1.00  0.00           C
ATOM   3939  NH1 ARG A 898      36.080  39.390  68.600  1.00  0.00           N
ATOM   3940 HH11 ARG A 898      36.790  39.340  67.890  1.00  0.00           H
ATOM   3941 HH12 ARG A 898      35.650  38.570  68.950  1.00  0.00           H
ATOM   3942  NH2 ARG A 898      35.980  41.590  68.510  1.00  0.00           N
ATOM   3943 HH21 ARG A 898      36.640  41.650  67.760  1.00  0.00           H
ATOM   3944 HH22 ARG A 898      35.740  42.440  68.990  1.00  0.00           H
ATOM   3945  C   ARG A 898      36.160  36.990  72.970  1.00  0.00           C
ATOM   3946  O   ARG A 898      37.350  37.200  72.760  1.00  0.00           O
ATOM   3947  N   GLY A 899      35.580  35.920  72.510  1.00  0.00           N
ATOM   3948  HN  GLY A 899      34.650  35.760  72.850  1.00  0.00           H
ATOM   3949  CA  GLY A 899      36.170  35.070  71.410  1.00  0.00           C
ATOM   3950  HA1 GLY A 899      35.460  34.260  71.330  1.00  0.00           H
ATOM   3951  HA2 GLY A 899      37.130  34.790  71.800  1.00  0.00           H
ATOM   3952  C   GLY A 899      36.220  35.690  70.000  1.00  0.00           C
ATOM   3953  O   GLY A 899      36.240  36.940  69.830  1.00  0.00           O
ATOM   3954  N   TRP A 900      36.290  34.840  68.930  1.00  0.00           N
ATOM   3955  HN  TRP A 900      36.320  33.860  69.080  1.00  0.00           H
ATOM   3956  CA  TRP A 900      36.270  35.260  67.480  1.00  0.00           C
ATOM   3957  HA  TRP A 900      37.040  36.010  67.440  1.00  0.00           H
ATOM   3958  CB  TRP A 900      36.560  34.120  66.510  1.00  0.00           C
ATOM   3959  HB1 TRP A 900      36.390  34.290  65.430  1.00  0.00           H
ATOM   3960  HB2 TRP A 900      36.000  33.180  66.760  1.00  0.00           H
ATOM   3961  CG  TRP A 900      38.050  33.840  66.680  1.00  0.00           C
ATOM   3962  CD1 TRP A 900      38.590  32.880  67.430  1.00  0.00           C
ATOM   3963  HD1 TRP A 900      38.080  32.130  68.020  1.00  0.00           H
ATOM   3964  NE1 TRP A 900      39.990  32.760  67.260  1.00  0.00           N
ATOM   3965  HE1 TRP A 900      40.540  32.340  67.940  1.00  0.00           H
ATOM   3966  CE2 TRP A 900      40.360  33.790  66.460  1.00  0.00           C
ATOM   3967  CD2 TRP A 900      39.200  34.550  66.050  1.00  0.00           C
ATOM   3968  CE3 TRP A 900      39.320  35.710  65.290  1.00  0.00           C
ATOM   3969  HE3 TRP A 900      38.490  36.300  64.950  1.00  0.00           H
ATOM   3970  CZ3 TRP A 900      40.580  36.210  65.010  1.00  0.00           C
ATOM   3971  HZ3 TRP A 900      40.730  37.120  64.450  1.00  0.00           H
ATOM   3972  CZ2 TRP A 900      41.590  34.210  66.010  1.00  0.00           C
ATOM   3973  HZ2 TRP A 900      42.520  33.670  66.070  1.00  0.00           H
ATOM   3974  CH2 TRP A 900      41.710  35.440  65.400  1.00  0.00           C
ATOM   3975  HH2 TRP A 900      42.720  35.840  65.340  1.00  0.00           H
ATOM   3976  C   TRP A 900      35.050  36.040  67.130  1.00  0.00           C
ATOM   3977  O   TRP A 900      35.070  37.070  66.460  1.00  0.00           O
ATOM   3978  N   ILE A 901      33.930  35.580  67.640  1.00  0.00           N
ATOM   3979  HN  ILE A 901      33.890  34.830  68.290  1.00  0.00           H
ATOM   3980  CA  ILE A 901      32.650  36.190  67.300  1.00  0.00           C
ATOM   3981  HA  ILE A 901      32.740  36.470  66.260  1.00  0.00           H
ATOM   3982  CB  ILE A 901      31.440  35.230  67.320  1.00  0.00           C
ATOM   3983  HB  ILE A 901      31.240  35.090  68.390  1.00  0.00           H
ATOM   3984  CG2 ILE A 901      30.210  36.040  66.780  1.00  0.00           C
ATOM   3985 HG21 ILE A 901      29.470  35.320  66.380  1.00  0.00           H
ATOM   3986 HG22 ILE A 901      30.550  36.590  65.870  1.00  0.00           H
ATOM   3987 HG23 ILE A 901      29.770  36.700  67.560  1.00  0.00           H
ATOM   3988  CG1 ILE A 901      31.660  33.960  66.480  1.00  0.00           C
ATOM   3989 HG11 ILE A 901      30.700  33.410  66.350  1.00  0.00           H
ATOM   3990 HG12 ILE A 901      32.270  33.240  67.050  1.00  0.00           H
ATOM   3991  CD  ILE A 901      32.270  34.200  65.140  1.00  0.00           C
ATOM   3992  HD1 ILE A 901      32.390  33.250  64.580  1.00  0.00           H
ATOM   3993  HD2 ILE A 901      33.260  34.700  65.040  1.00  0.00           H
ATOM   3994  HD3 ILE A 901      31.590  34.840  64.530  1.00  0.00           H
ATOM   3995  C   ILE A 901      32.390  37.500  68.110  1.00  0.00           C
ATOM   3996  O   ILE A 901      32.570  37.510  69.300  1.00  0.00           O
ATOM   3997  N   ILE A 902      31.900  38.580  67.520  1.00  0.00           N
ATOM   3998  HN  ILE A 902      31.760  38.690  66.530  1.00  0.00           H
ATOM   3999  CA  ILE A 902      31.470  39.740  68.240  1.00  0.00           C
ATOM   4000  HA  ILE A 902      31.740  39.660  69.290  1.00  0.00           H
ATOM   4001  CB  ILE A 902      32.210  40.990  67.840  1.00  0.00           C
ATOM   4002  HB  ILE A 902      33.260  40.820  68.140  1.00  0.00           H
ATOM   4003  CG2 ILE A 902      32.160  41.140  66.300  1.00  0.00           C
ATOM   4004 HG21 ILE A 902      31.140  41.440  65.990  1.00  0.00           H
ATOM   4005 HG22 ILE A 902      32.590  40.300  65.720  1.00  0.00           H
ATOM   4006 HG23 ILE A 902      32.880  41.980  66.150  1.00  0.00           H
ATOM   4007  CG1 ILE A 902      31.830  42.280  68.510  1.00  0.00           C
ATOM   4008 HG11 ILE A 902      30.910  42.650  68.010  1.00  0.00           H
ATOM   4009 HG12 ILE A 902      32.680  42.970  68.330  1.00  0.00           H
ATOM   4010  CD  ILE A 902      31.620  42.200  69.990  1.00  0.00           C
ATOM   4011  HD1 ILE A 902      31.220  43.200  70.280  1.00  0.00           H
ATOM   4012  HD2 ILE A 902      32.510  41.960  70.600  1.00  0.00           H
ATOM   4013  HD3 ILE A 902      30.800  41.520  70.300  1.00  0.00           H
ATOM   4014  C   ILE A 902      29.940  40.000  68.010  1.00  0.00           C
ATOM   4015  O   ILE A 902      29.430  39.990  66.870  1.00  0.00           O
ATOM   4016  N   SER A 903      29.110  40.280  69.060  1.00  0.00           N
ATOM   4017  HN  SER A 903      29.470  40.330  69.990  1.00  0.00           H
ATOM   4018  CA  SER A 903      27.760  40.540  68.850  1.00  0.00           C
ATOM   4019  HA  SER A 903      27.350  39.780  68.190  1.00  0.00           H
ATOM   4020  CB  SER A 903      27.030  40.380  70.280  1.00  0.00           C
ATOM   4021  HB1 SER A 903      27.000  39.300  70.530  1.00  0.00           H
ATOM   4022  HB2 SER A 903      25.970  40.690  70.260  1.00  0.00           H
ATOM   4023  OG  SER A 903      27.680  41.010  71.410  1.00  0.00           O
ATOM   4024  HG1 SER A 903      27.750  41.890  71.030  1.00  0.00           H
ATOM   4025  C   SER A 903      27.540  41.980  68.450  1.00  0.00           C
ATOM   4026  O   SER A 903      28.090  42.850  69.120  1.00  0.00           O
ATOM   4027  N   PRO A 904      26.750  42.370  67.480  1.00  0.00           N
ATOM   4028  CD  PRO A 904      26.240  41.560  66.360  1.00  0.00           C
ATOM   4029  HD1 PRO A 904      25.380  40.960  66.730  1.00  0.00           H
ATOM   4030  HD2 PRO A 904      26.950  40.850  65.880  1.00  0.00           H
ATOM   4031  CA  PRO A 904      26.280  43.780  67.330  1.00  0.00           C
ATOM   4032  HA  PRO A 904      27.140  44.390  67.090  1.00  0.00           H
ATOM   4033  CB  PRO A 904      25.350  43.790  66.090  1.00  0.00           C
ATOM   4034  HB1 PRO A 904      25.390  44.680  65.440  1.00  0.00           H
ATOM   4035  HB2 PRO A 904      24.300  43.670  66.460  1.00  0.00           H
ATOM   4036  CG  PRO A 904      25.710  42.530  65.290  1.00  0.00           C
ATOM   4037  HG1 PRO A 904      24.910  42.150  64.620  1.00  0.00           H
ATOM   4038  HG2 PRO A 904      26.540  42.910  64.650  1.00  0.00           H
ATOM   4039  C   PRO A 904      25.600  44.430  68.540  1.00  0.00           C
ATOM   4040  O   PRO A 904      24.670  43.920  69.100  1.00  0.00           O
ATOM   4041  N   LEU A 905      26.020  45.630  68.870  1.00  0.00           N
ATOM   4042  HN  LEU A 905      26.880  45.920  68.450  1.00  0.00           H
ATOM   4043  CA  LEU A 905      25.400  46.620  69.700  1.00  0.00           C
ATOM   4044  HA  LEU A 905      25.840  47.550  69.350  1.00  0.00           H
ATOM   4045  CB  LEU A 905      23.950  46.940  69.350  1.00  0.00           C
ATOM   4046  HB1 LEU A 905      23.310  46.930  70.260  1.00  0.00           H
ATOM   4047  HB2 LEU A 905      23.650  46.170  68.610  1.00  0.00           H
ATOM   4048  CG  LEU A 905      23.780  48.300  68.630  1.00  0.00           C
ATOM   4049  HG  LEU A 905      24.390  48.230  67.700  1.00  0.00           H
ATOM   4050  CD1 LEU A 905      22.370  48.460  68.200  1.00  0.00           C
ATOM   4051 HD11 LEU A 905      21.680  48.770  69.010  1.00  0.00           H
ATOM   4052 HD12 LEU A 905      21.950  47.600  67.630  1.00  0.00           H
ATOM   4053 HD13 LEU A 905      22.300  49.200  67.380  1.00  0.00           H
ATOM   4054  CD2 LEU A 905      24.270  49.480  69.550  1.00  0.00           C
ATOM   4055 HD21 LEU A 905      25.360  49.490  69.740  1.00  0.00           H
ATOM   4056 HD22 LEU A 905      23.670  49.260  70.460  1.00  0.00           H
ATOM   4057 HD23 LEU A 905      23.910  50.460  69.200  1.00  0.00           H
ATOM   4058  C   LEU A 905      25.750  46.470  71.180  1.00  0.00           C
ATOM   4059  O   LEU A 905      25.950  47.520  71.850  1.00  0.00           O
ATOM   4060  N   GLY A 906      25.890  45.240  71.670  1.00  0.00           N
ATOM   4061  HN  GLY A 906      25.730  44.410  71.130  1.00  0.00           H
ATOM   4062  CA  GLY A 906      26.320  45.090  73.050  1.00  0.00           C
ATOM   4063  HA1 GLY A 906      27.370  45.320  73.220  1.00  0.00           H
ATOM   4064  HA2 GLY A 906      26.290  44.050  73.330  1.00  0.00           H
ATOM   4065  C   GLY A 906      25.390  45.730  74.080  1.00  0.00           C
ATOM   4066  O   GLY A 906      24.210  45.420  74.150  1.00  0.00           O
ATOM   4067  N   ASP A 907      26.000  46.560  74.940  1.00  0.00           N
ATOM   4068  HN  ASP A 907      26.990  46.480  75.040  1.00  0.00           H
ATOM   4069  CA  ASP A 907      25.300  47.460  75.900  1.00  0.00           C
ATOM   4070  HA  ASP A 907      24.240  47.210  75.960  1.00  0.00           H
ATOM   4071  CB  ASP A 907      25.800  47.280  77.330  1.00  0.00           C
ATOM   4072  HB1 ASP A 907      25.140  47.780  78.070  1.00  0.00           H
ATOM   4073  HB2 ASP A 907      26.840  47.650  77.460  1.00  0.00           H
ATOM   4074  CG  ASP A 907      25.660  45.840  77.770  1.00  0.00           C
ATOM   4075  OD1 ASP A 907      26.520  45.490  78.560  1.00  0.00           O
ATOM   4076  OD2 ASP A 907      24.580  45.200  77.570  1.00  0.00           O
ATOM   4077  C   ASP A 907      25.330  48.910  75.470  1.00  0.00           C
ATOM   4078  O   ASP A 907      25.040  49.780  76.290  1.00  0.00           O
ATOM   4079  N   ASN A 908      25.700  49.270  74.250  1.00  0.00           N
ATOM   4080  HN  ASN A 908      25.940  48.590  73.550  1.00  0.00           H
ATOM   4081  CA  ASN A 908      25.880  50.650  73.910  1.00  0.00           C
ATOM   4082  HA  ASN A 908      26.340  51.150  74.760  1.00  0.00           H
ATOM   4083  CB  ASN A 908      26.840  50.850  72.670  1.00  0.00           C
ATOM   4084  HB1 ASN A 908      27.070  51.900  72.380  1.00  0.00           H
ATOM   4085  HB2 ASN A 908      26.410  50.340  71.770  1.00  0.00           H
ATOM   4086  CG  ASN A 908      28.240  50.270  72.930  1.00  0.00           C
ATOM   4087  OD1 ASN A 908      28.960  50.030  71.930  1.00  0.00           O
ATOM   4088  ND2 ASN A 908      28.730  50.110  74.170  1.00  0.00           N
ATOM   4089 HD21 ASN A 908      29.680  49.990  74.460  1.00  0.00           H
ATOM   4090 HD22 ASN A 908      28.180  50.340  74.980  1.00  0.00           H
ATOM   4091  C   ASN A 908      24.520  51.250  73.510  1.00  0.00           C
ATOM   4092  O   ASN A 908      23.660  50.520  72.930  1.00  0.00           O
ATOM   4093  N   PRO A 909      24.300  52.490  73.850  1.00  0.00           N
ATOM   4094  CD  PRO A 909      25.170  53.430  74.620  1.00  0.00           C
ATOM   4095  HD1 PRO A 909      26.090  53.610  74.050  1.00  0.00           H
ATOM   4096  HD2 PRO A 909      25.530  52.980  75.580  1.00  0.00           H
ATOM   4097  CA  PRO A 909      23.200  53.310  73.230  1.00  0.00           C
ATOM   4098  HA  PRO A 909      22.310  52.970  73.760  1.00  0.00           H
ATOM   4099  CB  PRO A 909      23.510  54.740  73.620  1.00  0.00           C
ATOM   4100  HB1 PRO A 909      22.680  55.420  73.870  1.00  0.00           H
ATOM   4101  HB2 PRO A 909      24.100  55.170  72.780  1.00  0.00           H
ATOM   4102  CG  PRO A 909      24.410  54.660  74.900  1.00  0.00           C
ATOM   4103  HG1 PRO A 909      25.130  55.500  75.050  1.00  0.00           H
ATOM   4104  HG2 PRO A 909      23.690  54.600  75.740  1.00  0.00           H
ATOM   4105  C   PRO A 909      22.870  53.250  71.730  1.00  0.00           C
ATOM   4106  O   PRO A 909      23.820  53.300  70.930  1.00  0.00           O
ATOM   4107  N   TRP A 910      21.580  53.110  71.330  1.00  0.00           N
ATOM   4108  HN  TRP A 910      20.950  52.870  72.060  1.00  0.00           H
ATOM   4109  CA  TRP A 910      21.080  52.810  69.930  1.00  0.00           C
ATOM   4110  HA  TRP A 910      21.630  51.920  69.630  1.00  0.00           H
ATOM   4111  CB  TRP A 910      19.490  52.660  69.970  1.00  0.00           C
ATOM   4112  HB1 TRP A 910      18.980  53.510  70.480  1.00  0.00           H
ATOM   4113  HB2 TRP A 910      19.250  51.810  70.650  1.00  0.00           H
ATOM   4114  CG  TRP A 910      18.920  52.440  68.610  1.00  0.00           C
ATOM   4115  CD1 TRP A 910      18.800  51.230  68.040  1.00  0.00           C
ATOM   4116  HD1 TRP A 910      19.260  50.320  68.370  1.00  0.00           H
ATOM   4117  NE1 TRP A 910      18.010  51.340  66.940  1.00  0.00           N
ATOM   4118  HE1 TRP A 910      17.620  50.580  66.480  1.00  0.00           H
ATOM   4119  CE2 TRP A 910      17.640  52.690  66.860  1.00  0.00           C
ATOM   4120  CD2 TRP A 910      18.180  53.420  67.870  1.00  0.00           C
ATOM   4121  CE3 TRP A 910      18.010  54.800  68.050  1.00  0.00           C
ATOM   4122  HE3 TRP A 910      18.560  55.310  68.830  1.00  0.00           H
ATOM   4123  CZ3 TRP A 910      17.300  55.370  66.990  1.00  0.00           C
ATOM   4124  HZ3 TRP A 910      17.130  56.440  67.070  1.00  0.00           H
ATOM   4125  CZ2 TRP A 910      16.820  53.220  65.860  1.00  0.00           C
ATOM   4126  HZ2 TRP A 910      16.370  52.620  65.070  1.00  0.00           H
ATOM   4127  CH2 TRP A 910      16.710  54.610  65.910  1.00  0.00           C
ATOM   4128  HH2 TRP A 910      16.340  55.160  65.060  1.00  0.00           H
ATOM   4129  C   TRP A 910      21.510  53.920  68.930  1.00  0.00           C
ATOM   4130  O   TRP A 910      21.690  53.590  67.770  1.00  0.00           O
ATOM   4131  N   TRP A 911      21.520  55.140  69.420  1.00  0.00           N
ATOM   4132  HN  TRP A 911      21.200  55.410  70.330  1.00  0.00           H
ATOM   4133  CA  TRP A 911      22.070  56.260  68.600  1.00  0.00           C
ATOM   4134  HA  TRP A 911      21.290  56.470  67.890  1.00  0.00           H
ATOM   4135  CB  TRP A 911      22.200  57.570  69.520  1.00  0.00           C
ATOM   4136  HB1 TRP A 911      21.160  57.720  69.900  1.00  0.00           H
ATOM   4137  HB2 TRP A 911      22.390  58.340  68.740  1.00  0.00           H
ATOM   4138  CG  TRP A 911      23.210  57.720  70.630  1.00  0.00           C
ATOM   4139  CD1 TRP A 911      22.820  57.790  71.990  1.00  0.00           C
ATOM   4140  HD1 TRP A 911      21.800  57.700  72.320  1.00  0.00           H
ATOM   4141  NE1 TRP A 911      23.800  58.370  72.700  1.00  0.00           N
ATOM   4142  HE1 TRP A 911      23.880  58.460  73.680  1.00  0.00           H
ATOM   4143  CE2 TRP A 911      24.890  58.570  71.850  1.00  0.00           C
ATOM   4144  CD2 TRP A 911      24.480  58.250  70.540  1.00  0.00           C
ATOM   4145  CE3 TRP A 911      25.310  58.530  69.450  1.00  0.00           C
ATOM   4146  HE3 TRP A 911      25.100  58.500  68.390  1.00  0.00           H
ATOM   4147  CZ3 TRP A 911      26.530  59.170  69.770  1.00  0.00           C
ATOM   4148  HZ3 TRP A 911      27.270  59.340  69.000  1.00  0.00           H
ATOM   4149  CZ2 TRP A 911      26.080  59.200  72.110  1.00  0.00           C
ATOM   4150  HZ2 TRP A 911      26.400  59.390  73.130  1.00  0.00           H
ATOM   4151  CH2 TRP A 911      26.990  59.360  71.060  1.00  0.00           C
ATOM   4152  HH2 TRP A 911      27.970  59.750  71.290  1.00  0.00           H
ATOM   4153  C   TRP A 911      23.460  56.020  67.900  1.00  0.00           C
ATOM   4154  O   TRP A 911      23.650  56.560  66.820  1.00  0.00           O
ATOM   4155  N   THR A 912      24.320  55.200  68.480  1.00  0.00           N
ATOM   4156  HN  THR A 912      24.030  54.890  69.380  1.00  0.00           H
ATOM   4157  CA  THR A 912      25.540  54.780  67.920  1.00  0.00           C
ATOM   4158  HA  THR A 912      26.060  55.670  67.590  1.00  0.00           H
ATOM   4159  CB  THR A 912      26.410  54.050  68.870  1.00  0.00           C
ATOM   4160  HB  THR A 912      27.420  53.780  68.450  1.00  0.00           H
ATOM   4161  OG1 THR A 912      25.900  52.810  69.300  1.00  0.00           O
ATOM   4162  HG1 THR A 912      25.080  52.920  69.800  1.00  0.00           H
ATOM   4163  CG2 THR A 912      26.600  54.940  70.120  1.00  0.00           C
ATOM   4164 HG21 THR A 912      26.750  55.990  69.770  1.00  0.00           H
ATOM   4165 HG22 THR A 912      27.420  54.720  70.840  1.00  0.00           H
ATOM   4166 HG23 THR A 912      25.660  55.010  70.700  1.00  0.00           H
ATOM   4167  C   THR A 912      25.370  53.990  66.600  1.00  0.00           C
ATOM   4168  O   THR A 912      26.240  54.040  65.750  1.00  0.00           O
ATOM   4169  N   LEU A 913      24.230  53.230  66.370  1.00  0.00           N
ATOM   4170  HN  LEU A 913      23.500  53.400  67.030  1.00  0.00           H
ATOM   4171  CA  LEU A 913      24.000  52.480  65.110  1.00  0.00           C
ATOM   4172  HA  LEU A 913      24.900  51.900  64.990  1.00  0.00           H
ATOM   4173  CB  LEU A 913      22.780  51.580  65.300  1.00  0.00           C
ATOM   4174  HB1 LEU A 913      21.900  52.060  65.780  1.00  0.00           H
ATOM   4175  HB2 LEU A 913      23.080  50.890  66.120  1.00  0.00           H
ATOM   4176  CG  LEU A 913      22.480  50.710  64.120  1.00  0.00           C
ATOM   4177  HG  LEU A 913      22.290  51.430  63.300  1.00  0.00           H
ATOM   4178  CD1 LEU A 913      23.610  49.850  63.730  1.00  0.00           C
ATOM   4179 HD11 LEU A 913      23.210  49.160  62.960  1.00  0.00           H
ATOM   4180 HD12 LEU A 913      24.070  49.250  64.560  1.00  0.00           H
ATOM   4181 HD13 LEU A 913      24.480  50.380  63.270  1.00  0.00           H
ATOM   4182  CD2 LEU A 913      21.200  49.930  64.270  1.00  0.00           C
ATOM   4183 HD21 LEU A 913      20.400  50.500  64.800  1.00  0.00           H
ATOM   4184 HD22 LEU A 913      21.460  49.130  64.990  1.00  0.00           H
ATOM   4185 HD23 LEU A 913      20.890  49.440  63.320  1.00  0.00           H
ATOM   4186  C   LEU A 913      23.790  53.350  63.890  1.00  0.00           C
ATOM   4187  O   LEU A 913      24.290  53.050  62.840  1.00  0.00           O
ATOM   4188  N   LEU A 914      23.170  54.550  64.080  1.00  0.00           N
ATOM   4189  HN  LEU A 914      22.680  54.720  64.920  1.00  0.00           H
ATOM   4190  CA  LEU A 914      23.090  55.590  63.030  1.00  0.00           C
ATOM   4191  HA  LEU A 914      22.980  55.090  62.070  1.00  0.00           H
ATOM   4192  CB  LEU A 914      21.900  56.440  63.380  1.00  0.00           C
ATOM   4193  HB1 LEU A 914      21.630  57.170  62.570  1.00  0.00           H
ATOM   4194  HB2 LEU A 914      22.160  57.080  64.250  1.00  0.00           H
ATOM   4195  CG  LEU A 914      20.620  55.770  63.930  1.00  0.00           C
ATOM   4196  HG  LEU A 914      20.800  55.260  64.900  1.00  0.00           H
ATOM   4197  CD1 LEU A 914      19.580  56.800  64.390  1.00  0.00           C
ATOM   4198 HD11 LEU A 914      19.470  57.620  63.640  1.00  0.00           H
ATOM   4199 HD12 LEU A 914      19.850  57.230  65.380  1.00  0.00           H
ATOM   4200 HD13 LEU A 914      18.610  56.290  64.590  1.00  0.00           H
ATOM   4201  CD2 LEU A 914      20.060  54.800  62.940  1.00  0.00           C
ATOM   4202 HD21 LEU A 914      20.030  55.210  61.910  1.00  0.00           H
ATOM   4203 HD22 LEU A 914      19.010  54.580  63.180  1.00  0.00           H
ATOM   4204 HD23 LEU A 914      20.680  53.910  62.690  1.00  0.00           H
ATOM   4205  C   LEU A 914      24.460  56.320  62.810  1.00  0.00           C
ATOM   4206  O   LEU A 914      24.740  56.830  61.700  1.00  0.00           O
ATOM   4207  N   ILE A 915      25.300  56.470  63.850  1.00  0.00           N
ATOM   4208  HN  ILE A 915      25.040  56.260  64.780  1.00  0.00           H
ATOM   4209  CA  ILE A 915      26.670  57.000  63.680  1.00  0.00           C
ATOM   4210  HA  ILE A 915      26.620  57.950  63.190  1.00  0.00           H
ATOM   4211  CB  ILE A 915      27.530  57.140  65.020  1.00  0.00           C
ATOM   4212  HB  ILE A 915      27.680  56.170  65.550  1.00  0.00           H
ATOM   4213  CG2 ILE A 915      28.980  57.570  64.810  1.00  0.00           C
ATOM   4214 HG21 ILE A 915      29.450  56.810  64.150  1.00  0.00           H
ATOM   4215 HG22 ILE A 915      29.530  57.470  65.760  1.00  0.00           H
ATOM   4216 HG23 ILE A 915      29.010  58.560  64.320  1.00  0.00           H
ATOM   4217  CG1 ILE A 915      26.750  58.050  65.990  1.00  0.00           C
ATOM   4218 HG11 ILE A 915      27.360  58.030  66.920  1.00  0.00           H
ATOM   4219 HG12 ILE A 915      25.750  57.630  66.200  1.00  0.00           H
ATOM   4220  CD  ILE A 915      26.680  59.530  65.520  1.00  0.00           C
ATOM   4221  HD1 ILE A 915      27.630  60.090  65.680  1.00  0.00           H
ATOM   4222  HD2 ILE A 915      25.860  59.960  66.140  1.00  0.00           H
ATOM   4223  HD3 ILE A 915      26.340  59.490  64.460  1.00  0.00           H
ATOM   4224  C   ILE A 915      27.480  56.200  62.770  1.00  0.00           C
ATOM   4225  O   ILE A 915      28.000  56.710  61.770  1.00  0.00           O
ATOM   4226  N   ALA A 916      27.480  54.880  63.030  1.00  0.00           N
ATOM   4227  HN  ALA A 916      27.080  54.630  63.900  1.00  0.00           H
ATOM   4228  CA  ALA A 916      28.110  53.880  62.210  1.00  0.00           C
ATOM   4229  HA  ALA A 916      29.140  54.160  62.220  1.00  0.00           H
ATOM   4230  CB  ALA A 916      27.680  52.550  62.760  1.00  0.00           C
ATOM   4231  HB1 ALA A 916      26.590  52.410  62.640  1.00  0.00           H
ATOM   4232  HB2 ALA A 916      27.890  52.420  63.850  1.00  0.00           H
ATOM   4233  HB3 ALA A 916      28.250  51.650  62.420  1.00  0.00           H
ATOM   4234  C   ALA A 916      27.680  53.750  60.790  1.00  0.00           C
ATOM   4235  O   ALA A 916      28.470  53.210  60.000  1.00  0.00           O
ATOM   4236  N   ALA A 917      26.500  54.290  60.400  1.00  0.00           N
ATOM   4237  HN  ALA A 917      25.800  54.520  61.090  1.00  0.00           H
ATOM   4238  CA  ALA A 917      26.130  54.170  58.960  1.00  0.00           C
ATOM   4239  HA  ALA A 917      26.390  53.150  58.730  1.00  0.00           H
ATOM   4240  CB  ALA A 917      24.610  54.490  58.800  1.00  0.00           C
ATOM   4241  HB1 ALA A 917      24.260  54.420  57.750  1.00  0.00           H
ATOM   4242  HB2 ALA A 917      24.490  55.560  59.070  1.00  0.00           H
ATOM   4243  HB3 ALA A 917      23.940  53.860  59.420  1.00  0.00           H
ATOM   4244  C   ALA A 917      26.910  55.270  58.100  1.00  0.00           C
ATOM   4245  O   ALA A 917      27.400  54.970  56.980  1.00  0.00           O
ATOM   4246  N   ILE A 918      27.170  56.490  58.640  1.00  0.00           N
ATOM   4247  HN  ILE A 918      26.750  56.730  59.520  1.00  0.00           H
ATOM   4248  CA  ILE A 918      27.870  57.560  57.890  1.00  0.00           C
ATOM   4249  HA  ILE A 918      27.540  57.580  56.860  1.00  0.00           H
ATOM   4250  CB  ILE A 918      27.830  58.960  58.660  1.00  0.00           C
ATOM   4251  HB  ILE A 918      28.230  58.780  59.680  1.00  0.00           H
ATOM   4252  CG2 ILE A 918      28.740  60.030  58.080  1.00  0.00           C
ATOM   4253 HG21 ILE A 918      29.790  59.700  58.210  1.00  0.00           H
ATOM   4254 HG22 ILE A 918      28.570  60.990  58.630  1.00  0.00           H
ATOM   4255 HG23 ILE A 918      28.560  60.180  57.000  1.00  0.00           H
ATOM   4256  CG1 ILE A 918      26.390  59.450  58.680  1.00  0.00           C
ATOM   4257 HG11 ILE A 918      26.290  60.420  59.240  1.00  0.00           H
ATOM   4258 HG12 ILE A 918      25.650  58.840  59.250  1.00  0.00           H
ATOM   4259  CD  ILE A 918      25.690  59.640  57.310  1.00  0.00           C
ATOM   4260  HD1 ILE A 918      26.370  60.040  56.520  1.00  0.00           H
ATOM   4261  HD2 ILE A 918      24.810  60.310  57.400  1.00  0.00           H
ATOM   4262  HD3 ILE A 918      25.350  58.650  56.930  1.00  0.00           H
ATOM   4263  C   ILE A 918      29.350  57.290  57.570  1.00  0.00           C
ATOM   4264  O   ILE A 918      29.870  57.550  56.420  1.00  0.00           O
ATOM   4265  N   PRO A 919      30.250  56.770  58.400  1.00  0.00           N
ATOM   4266  CD  PRO A 919      30.180  56.790  59.900  1.00  0.00           C
ATOM   4267  HD1 PRO A 919      29.650  55.890  60.290  1.00  0.00           H
ATOM   4268  HD2 PRO A 919      29.640  57.650  60.330  1.00  0.00           H
ATOM   4269  CA  PRO A 919      31.510  56.230  57.950  1.00  0.00           C
ATOM   4270  HA  PRO A 919      32.030  56.970  57.350  1.00  0.00           H
ATOM   4271  CB  PRO A 919      32.280  55.940  59.260  1.00  0.00           C
ATOM   4272  HB1 PRO A 919      33.360  56.200  59.140  1.00  0.00           H
ATOM   4273  HB2 PRO A 919      32.180  54.890  59.610  1.00  0.00           H
ATOM   4274  CG  PRO A 919      31.610  56.800  60.410  1.00  0.00           C
ATOM   4275  HG1 PRO A 919      31.670  56.400  61.450  1.00  0.00           H
ATOM   4276  HG2 PRO A 919      32.060  57.810  60.470  1.00  0.00           H
ATOM   4277  C   PRO A 919      31.480  54.920  57.040  1.00  0.00           C
ATOM   4278  O   PRO A 919      32.420  54.740  56.320  1.00  0.00           O
ATOM   4279  N   ALA A 920      30.420  54.160  57.090  1.00  0.00           N
ATOM   4280  HN  ALA A 920      29.620  54.330  57.680  1.00  0.00           H
ATOM   4281  CA  ALA A 920      30.130  53.140  56.150  1.00  0.00           C
ATOM   4282  HA  ALA A 920      30.960  52.450  56.180  1.00  0.00           H
ATOM   4283  CB  ALA A 920      28.850  52.310  56.410  1.00  0.00           C
ATOM   4284  HB1 ALA A 920      28.750  51.430  55.740  1.00  0.00           H
ATOM   4285  HB2 ALA A 920      27.930  52.910  56.240  1.00  0.00           H
ATOM   4286  HB3 ALA A 920      28.880  51.990  57.470  1.00  0.00           H
ATOM   4287  C   ALA A 920      29.980  53.620  54.680  1.00  0.00           C
ATOM   4288  O   ALA A 920      30.670  53.010  53.870  1.00  0.00           O
ATOM   4289  N   LEU A 921      29.250  54.720  54.360  1.00  0.00           N
ATOM   4290  HN  LEU A 921      28.590  55.110  55.000  1.00  0.00           H
ATOM   4291  CA  LEU A 921      29.210  55.330  53.070  1.00  0.00           C
ATOM   4292  HA  LEU A 921      28.750  54.620  52.410  1.00  0.00           H
ATOM   4293  CB  LEU A 921      28.330  56.560  53.150  1.00  0.00           C
ATOM   4294  HB1 LEU A 921      28.360  57.080  52.180  1.00  0.00           H
ATOM   4295  HB2 LEU A 921      28.740  57.280  53.890  1.00  0.00           H
ATOM   4296  CG  LEU A 921      26.820  56.370  53.360  1.00  0.00           C
ATOM   4297  HG  LEU A 921      26.650  55.540  54.080  1.00  0.00           H
ATOM   4298  CD1 LEU A 921      26.230  57.710  53.930  1.00  0.00           C
ATOM   4299 HD11 LEU A 921      25.120  57.710  54.020  1.00  0.00           H
ATOM   4300 HD12 LEU A 921      26.540  58.540  53.270  1.00  0.00           H
ATOM   4301 HD13 LEU A 921      26.740  57.880  54.900  1.00  0.00           H
ATOM   4302  CD2 LEU A 921      26.130  56.020  52.090  1.00  0.00           C
ATOM   4303 HD21 LEU A 921      25.230  55.400  52.270  1.00  0.00           H
ATOM   4304 HD22 LEU A 921      26.760  55.490  51.330  1.00  0.00           H
ATOM   4305 HD23 LEU A 921      25.730  56.940  51.640  1.00  0.00           H
ATOM   4306  C   LEU A 921      30.590  55.720  52.540  1.00  0.00           C
ATOM   4307  O   LEU A 921      31.020  55.380  51.480  1.00  0.00           O
ATOM   4308  N   LEU A 922      31.390  56.410  53.410  1.00  0.00           N
ATOM   4309  HN  LEU A 922      31.010  56.740  54.270  1.00  0.00           H
ATOM   4310  CA  LEU A 922      32.730  56.750  53.020  1.00  0.00           C
ATOM   4311  HA  LEU A 922      32.800  57.250  52.060  1.00  0.00           H
ATOM   4312  CB  LEU A 922      33.370  57.710  54.060  1.00  0.00           C
ATOM   4313  HB1 LEU A 922      34.260  58.130  53.540  1.00  0.00           H
ATOM   4314  HB2 LEU A 922      33.850  57.190  54.910  1.00  0.00           H
ATOM   4315  CG  LEU A 922      32.530  58.860  54.520  1.00  0.00           C
ATOM   4316  HG  LEU A 922      31.610  58.450  55.010  1.00  0.00           H
ATOM   4317  CD1 LEU A 922      33.130  59.650  55.760  1.00  0.00           C
ATOM   4318 HD11 LEU A 922      33.320  58.810  56.460  1.00  0.00           H
ATOM   4319 HD12 LEU A 922      32.310  60.320  56.110  1.00  0.00           H
ATOM   4320 HD13 LEU A 922      34.030  60.190  55.430  1.00  0.00           H
ATOM   4321  CD2 LEU A 922      32.080  59.840  53.410  1.00  0.00           C
ATOM   4322 HD21 LEU A 922      32.920  59.910  52.690  1.00  0.00           H
ATOM   4323 HD22 LEU A 922      31.780  60.810  53.840  1.00  0.00           H
ATOM   4324 HD23 LEU A 922      31.230  59.440  52.820  1.00  0.00           H
ATOM   4325  C   LEU A 922      33.620  55.500  52.890  1.00  0.00           C
ATOM   4326  O   LEU A 922      34.470  55.460  52.070  1.00  0.00           O
ATOM   4327  N   CYS A 923      33.470  54.430  53.740  1.00  0.00           N
ATOM   4328  HN  CYS A 923      32.930  54.490  54.580  1.00  0.00           H
ATOM   4329  CA  CYS A 923      34.200  53.130  53.620  1.00  0.00           C
ATOM   4330  HA  CYS A 923      35.240  53.430  53.720  1.00  0.00           H
ATOM   4331  CB  CYS A 923      34.060  52.150  54.880  1.00  0.00           C
ATOM   4332  HB1 CYS A 923      32.970  52.050  55.090  1.00  0.00           H
ATOM   4333  HB2 CYS A 923      34.490  52.670  55.750  1.00  0.00           H
ATOM   4334  SG  CYS A 923      34.870  50.550  54.840  1.00  0.00           S
ATOM   4335  HG1 CYS A 923      34.110  49.900  53.970  1.00  0.00           H
ATOM   4336  C   CYS A 923      33.900  52.370  52.350  1.00  0.00           C
ATOM   4337  O   CYS A 923      34.880  51.760  51.880  1.00  0.00           O
ATOM   4338  N   THR A 924      32.680  52.440  51.820  1.00  0.00           N
ATOM   4339  HN  THR A 924      31.960  52.890  52.320  1.00  0.00           H
ATOM   4340  CA  THR A 924      32.310  51.960  50.570  1.00  0.00           C
ATOM   4341  HA  THR A 924      32.590  50.920  50.570  1.00  0.00           H
ATOM   4342  CB  THR A 924      30.790  52.060  50.280  1.00  0.00           C
ATOM   4343  HB  THR A 924      30.520  53.140  50.290  1.00  0.00           H
ATOM   4344  OG1 THR A 924      30.070  51.570  51.370  1.00  0.00           O
ATOM   4345  HG1 THR A 924      29.960  52.260  52.040  1.00  0.00           H
ATOM   4346  CG2 THR A 924      30.340  51.370  49.000  1.00  0.00           C
ATOM   4347 HG21 THR A 924      30.810  51.780  48.090  1.00  0.00           H
ATOM   4348 HG22 THR A 924      29.250  51.340  48.780  1.00  0.00           H
ATOM   4349 HG23 THR A 924      30.700  50.320  49.020  1.00  0.00           H
ATOM   4350  C   THR A 924      33.090  52.580  49.430  1.00  0.00           C
ATOM   4351  O   THR A 924      33.340  52.020  48.360  1.00  0.00           O
ATOM   4352  N   ILE A 925      33.460  53.870  49.530  1.00  0.00           N
ATOM   4353  HN  ILE A 925      33.270  54.480  50.290  1.00  0.00           H
ATOM   4354  CA  ILE A 925      34.160  54.560  48.540  1.00  0.00           C
ATOM   4355  HA  ILE A 925      33.670  54.360  47.590  1.00  0.00           H
ATOM   4356  CB  ILE A 925      34.240  56.110  48.670  1.00  0.00           C
ATOM   4357  HB  ILE A 925      34.710  56.440  49.630  1.00  0.00           H
ATOM   4358  CG2 ILE A 925      35.140  56.660  47.490  1.00  0.00           C
ATOM   4359 HG21 ILE A 925      35.080  57.770  47.440  1.00  0.00           H
ATOM   4360 HG22 ILE A 925      34.750  56.200  46.560  1.00  0.00           H
ATOM   4361 HG23 ILE A 925      36.190  56.350  47.670  1.00  0.00           H
ATOM   4362  CG1 ILE A 925      32.880  56.690  48.610  1.00  0.00           C
ATOM   4363 HG11 ILE A 925      32.200  56.210  49.340  1.00  0.00           H
ATOM   4364 HG12 ILE A 925      32.430  56.690  47.600  1.00  0.00           H
ATOM   4365  CD  ILE A 925      32.930  58.210  49.090  1.00  0.00           C
ATOM   4366  HD1 ILE A 925      31.940  58.700  48.990  1.00  0.00           H
ATOM   4367  HD2 ILE A 925      33.690  58.790  48.510  1.00  0.00           H
ATOM   4368  HD3 ILE A 925      33.090  58.260  50.190  1.00  0.00           H
ATOM   4369  C   ILE A 925      35.510  53.960  48.290  1.00  0.00           C
ATOM   4370  O   ILE A 925      35.940  53.810  47.140  1.00  0.00           O
ATOM   4371  N   LEU A 926      36.190  53.570  49.360  1.00  0.00           N
ATOM   4372  HN  LEU A 926      35.750  53.600  50.260  1.00  0.00           H
ATOM   4373  CA  LEU A 926      37.610  53.240  49.270  1.00  0.00           C
ATOM   4374  HA  LEU A 926      38.140  53.930  48.620  1.00  0.00           H
ATOM   4375  CB  LEU A 926      38.190  53.300  50.700  1.00  0.00           C
ATOM   4376  HB1 LEU A 926      39.270  53.050  50.570  1.00  0.00           H
ATOM   4377  HB2 LEU A 926      37.640  52.720  51.470  1.00  0.00           H
ATOM   4378  CG  LEU A 926      38.290  54.680  51.330  1.00  0.00           C
ATOM   4379  HG  LEU A 926      37.260  55.070  51.450  1.00  0.00           H
ATOM   4380  CD1 LEU A 926      38.780  54.630  52.860  1.00  0.00           C
ATOM   4381 HD11 LEU A 926      39.860  54.390  52.840  1.00  0.00           H
ATOM   4382 HD12 LEU A 926      38.030  53.920  53.290  1.00  0.00           H
ATOM   4383 HD13 LEU A 926      38.660  55.570  53.420  1.00  0.00           H
ATOM   4384  CD2 LEU A 926      39.060  55.630  50.500  1.00  0.00           C
ATOM   4385 HD21 LEU A 926      40.110  55.270  50.330  1.00  0.00           H
ATOM   4386 HD22 LEU A 926      39.100  56.620  51.010  1.00  0.00           H
ATOM   4387 HD23 LEU A 926      38.520  55.710  49.530  1.00  0.00           H
ATOM   4388  C   LEU A 926      37.740  51.850  48.700  1.00  0.00           C
ATOM   4389  O   LEU A 926      38.430  51.590  47.700  1.00  0.00           O
ATOM   4390  N   ILE A 927      36.750  50.970  49.190  1.00  0.00           N
ATOM   4391  HN  ILE A 927      36.140  51.350  49.880  1.00  0.00           H
ATOM   4392  CA  ILE A 927      36.520  49.620  48.720  1.00  0.00           C
ATOM   4393  HA  ILE A 927      37.380  49.020  48.970  1.00  0.00           H
ATOM   4394  CB  ILE A 927      35.340  48.980  49.490  1.00  0.00           C
ATOM   4395  HB  ILE A 927      34.480  49.670  49.480  1.00  0.00           H
ATOM   4396  CG2 ILE A 927      34.880  47.640  48.870  1.00  0.00           C
ATOM   4397 HG21 ILE A 927      35.700  46.900  48.750  1.00  0.00           H
ATOM   4398 HG22 ILE A 927      34.290  47.830  47.950  1.00  0.00           H
ATOM   4399 HG23 ILE A 927      34.060  47.190  49.480  1.00  0.00           H
ATOM   4400  CG1 ILE A 927      35.620  48.730  50.990  1.00  0.00           C
ATOM   4401 HG11 ILE A 927      34.660  48.710  51.550  1.00  0.00           H
ATOM   4402 HG12 ILE A 927      36.080  49.640  51.430  1.00  0.00           H
ATOM   4403  CD  ILE A 927      36.400  47.450  51.320  1.00  0.00           C
ATOM   4404  HD1 ILE A 927      36.950  47.520  52.280  1.00  0.00           H
ATOM   4405  HD2 ILE A 927      37.310  47.330  50.680  1.00  0.00           H
ATOM   4406  HD3 ILE A 927      35.780  46.520  51.300  1.00  0.00           H
ATOM   4407  C   ILE A 927      36.260  49.450  47.250  1.00  0.00           C
ATOM   4408  O   ILE A 927      36.930  48.650  46.580  1.00  0.00           O
ATOM   4409  N   PHE A 928      35.380  50.290  46.700  1.00  0.00           N
ATOM   4410  HN  PHE A 928      34.810  50.860  47.290  1.00  0.00           H
ATOM   4411  CA  PHE A 928      35.010  50.410  45.310  1.00  0.00           C
ATOM   4412  HA  PHE A 928      34.670  49.440  44.980  1.00  0.00           H
ATOM   4413  CB  PHE A 928      33.720  51.330  45.120  1.00  0.00           C
ATOM   4414  HB1 PHE A 928      34.000  52.310  45.570  1.00  0.00           H
ATOM   4415  HB2 PHE A 928      33.020  50.750  45.740  1.00  0.00           H
ATOM   4416  CG  PHE A 928      33.150  51.560  43.720  1.00  0.00           C
ATOM   4417  CD1 PHE A 928      31.950  50.840  43.440  1.00  0.00           C
ATOM   4418  HD1 PHE A 928      31.460  50.180  44.150  1.00  0.00           H
ATOM   4419  CE1 PHE A 928      31.390  50.820  42.170  1.00  0.00           C
ATOM   4420  HE1 PHE A 928      30.530  50.190  41.980  1.00  0.00           H
ATOM   4421  CZ  PHE A 928      31.930  51.680  41.180  1.00  0.00           C
ATOM   4422  HZ  PHE A 928      31.580  51.650  40.160  1.00  0.00           H
ATOM   4423  CD2 PHE A 928      33.720  52.440  42.770  1.00  0.00           C
ATOM   4424  HD2 PHE A 928      34.560  53.060  43.060  1.00  0.00           H
ATOM   4425  CE2 PHE A 928      33.070  52.450  41.460  1.00  0.00           C
ATOM   4426  HE2 PHE A 928      33.420  53.100  40.670  1.00  0.00           H
ATOM   4427  C   PHE A 928      36.130  50.900  44.500  1.00  0.00           C
ATOM   4428  O   PHE A 928      36.440  50.260  43.500  1.00  0.00           O
ATOM   4429  N   MET A 929      36.920  51.950  44.860  1.00  0.00           N
ATOM   4430  HN  MET A 929      36.700  52.390  45.730  1.00  0.00           H
ATOM   4431  CA  MET A 929      38.110  52.350  44.070  1.00  0.00           C
ATOM   4432  HA  MET A 929      37.790  52.550  43.060  1.00  0.00           H
ATOM   4433  CB  MET A 929      38.590  53.700  44.540  1.00  0.00           C
ATOM   4434  HB1 MET A 929      39.420  54.070  43.920  1.00  0.00           H
ATOM   4435  HB2 MET A 929      39.030  53.670  45.570  1.00  0.00           H
ATOM   4436  CG  MET A 929      37.520  54.820  44.400  1.00  0.00           C
ATOM   4437  HG1 MET A 929      38.040  55.690  44.860  1.00  0.00           H
ATOM   4438  HG2 MET A 929      36.680  54.410  45.000  1.00  0.00           H
ATOM   4439  SD  MET A 929      37.020  55.160  42.760  1.00  0.00           S
ATOM   4440  CE  MET A 929      38.560  55.840  42.040  1.00  0.00           C
ATOM   4441  HE1 MET A 929      39.410  55.200  42.300  1.00  0.00           H
ATOM   4442  HE2 MET A 929      38.790  56.890  42.300  1.00  0.00           H
ATOM   4443  HE3 MET A 929      38.450  55.860  40.940  1.00  0.00           H
ATOM   4444  C   MET A 929      39.370  51.390  44.140  1.00  0.00           C
ATOM   4445  O   MET A 929      40.050  51.160  43.100  1.00  0.00           O
ATOM   4446  N   ASP A 930      39.670  50.810  45.300  1.00  0.00           N
ATOM   4447  HN  ASP A 930      39.100  50.860  46.120  1.00  0.00           H
ATOM   4448  CA  ASP A 930      40.810  49.890  45.450  1.00  0.00           C
ATOM   4449  HA  ASP A 930      41.670  50.350  45.010  1.00  0.00           H
ATOM   4450  CB  ASP A 930      41.070  49.490  46.940  1.00  0.00           C
ATOM   4451  HB1 ASP A 930      40.260  48.760  47.190  1.00  0.00           H
ATOM   4452  HB2 ASP A 930      41.060  50.460  47.480  1.00  0.00           H
ATOM   4453  CG  ASP A 930      42.470  49.010  47.300  1.00  0.00           C
ATOM   4454  OD1 ASP A 930      43.480  49.300  46.590  1.00  0.00           O
ATOM   4455  OD2 ASP A 930      42.630  48.250  48.290  1.00  0.00           O
ATOM   4456  C   ASP A 930      40.590  48.580  44.630  1.00  0.00           C
ATOM   4457  O   ASP A 930      41.520  48.060  44.040  1.00  0.00           O
ATOM   4458  N   GLN A 931      39.320  48.040  44.690  1.00  0.00           N
ATOM   4459  HN  GLN A 931      38.610  48.490  45.230  1.00  0.00           H
ATOM   4460  CA  GLN A 931      38.890  46.830  43.950  1.00  0.00           C
ATOM   4461  HA  GLN A 931      39.650  46.070  44.050  1.00  0.00           H
ATOM   4462  CB  GLN A 931      37.520  46.450  44.440  1.00  0.00           C
ATOM   4463  HB1 GLN A 931      36.920  47.370  44.330  1.00  0.00           H
ATOM   4464  HB2 GLN A 931      37.650  46.230  45.510  1.00  0.00           H
ATOM   4465  CG  GLN A 931      36.880  45.160  43.800  1.00  0.00           C
ATOM   4466  HG1 GLN A 931      36.950  45.290  42.700  1.00  0.00           H
ATOM   4467  HG2 GLN A 931      35.840  44.950  44.130  1.00  0.00           H
ATOM   4468  CD  GLN A 931      37.700  43.930  44.210  1.00  0.00           C
ATOM   4469  OE1 GLN A 931      37.940  43.740  45.370  1.00  0.00           O
ATOM   4470  NE2 GLN A 931      38.110  43.100  43.170  1.00  0.00           N
ATOM   4471 HE21 GLN A 931      38.380  42.160  43.340  1.00  0.00           H
ATOM   4472 HE22 GLN A 931      37.960  43.320  42.210  1.00  0.00           H
ATOM   4473  C   GLN A 931      38.830  47.150  42.480  1.00  0.00           C
ATOM   4474  O   GLN A 931      39.300  46.410  41.630  1.00  0.00           O
ATOM   4475  N   GLN A 932      38.330  48.350  42.120  1.00  0.00           N
ATOM   4476  HN  GLN A 932      37.990  48.910  42.850  1.00  0.00           H
ATOM   4477  CA  GLN A 932      38.250  48.850  40.740  1.00  0.00           C
ATOM   4478  HA  GLN A 932      37.770  48.040  40.220  1.00  0.00           H
ATOM   4479  CB  GLN A 932      37.310  50.040  40.540  1.00  0.00           C
ATOM   4480  HB1 GLN A 932      37.430  50.460  39.520  1.00  0.00           H
ATOM   4481  HB2 GLN A 932      37.680  50.800  41.250  1.00  0.00           H
ATOM   4482  CG  GLN A 932      35.880  49.740  40.730  1.00  0.00           C
ATOM   4483  HG1 GLN A 932      35.310  50.660  40.990  1.00  0.00           H
ATOM   4484  HG2 GLN A 932      35.630  49.120  41.620  1.00  0.00           H
ATOM   4485  CD  GLN A 932      35.110  48.950  39.640  1.00  0.00           C
ATOM   4486  OE1 GLN A 932      34.450  47.970  39.870  1.00  0.00           O
ATOM   4487  NE2 GLN A 932      35.360  49.320  38.370  1.00  0.00           N
ATOM   4488 HE21 GLN A 932      36.010  50.060  38.180  1.00  0.00           H
ATOM   4489 HE22 GLN A 932      35.200  48.650  37.650  1.00  0.00           H
ATOM   4490  C   GLN A 932      39.530  49.120  39.990  1.00  0.00           C
ATOM   4491  O   GLN A 932      39.690  48.780  38.780  1.00  0.00           O
ATOM   4492  N   ILE A 933      40.530  49.650  40.680  1.00  0.00           N
ATOM   4493  HN  ILE A 933      40.420  49.930  41.630  1.00  0.00           H
ATOM   4494  CA  ILE A 933      41.830  49.890  40.060  1.00  0.00           C
ATOM   4495  HA  ILE A 933      41.680  50.400  39.130  1.00  0.00           H
ATOM   4496  CB  ILE A 933      42.650  50.740  40.970  1.00  0.00           C
ATOM   4497  HB  ILE A 933      42.450  50.490  42.030  1.00  0.00           H
ATOM   4498  CG2 ILE A 933      44.160  50.660  40.540  1.00  0.00           C
ATOM   4499 HG21 ILE A 933      44.870  51.250  41.160  1.00  0.00           H
ATOM   4500 HG22 ILE A 933      44.190  50.980  39.480  1.00  0.00           H
ATOM   4501 HG23 ILE A 933      44.580  49.640  40.690  1.00  0.00           H
ATOM   4502  CG1 ILE A 933      42.110  52.230  40.950  1.00  0.00           C
ATOM   4503 HG11 ILE A 933      41.060  52.260  41.310  1.00  0.00           H
ATOM   4504 HG12 ILE A 933      42.090  52.690  39.940  1.00  0.00           H
ATOM   4505  CD  ILE A 933      42.820  53.210  41.840  1.00  0.00           C
ATOM   4506  HD1 ILE A 933      43.820  53.420  41.410  1.00  0.00           H
ATOM   4507  HD2 ILE A 933      42.920  52.890  42.910  1.00  0.00           H
ATOM   4508  HD3 ILE A 933      42.200  54.130  41.890  1.00  0.00           H
ATOM   4509  C   ILE A 933      42.540  48.520  39.760  1.00  0.00           C
ATOM   4510  O   ILE A 933      42.890  48.130  38.660  1.00  0.00           O
ATOM   4511  N   THR A 934      42.560  47.600  40.720  1.00  0.00           N
ATOM   4512  HN  THR A 934      42.090  47.860  41.560  1.00  0.00           H
ATOM   4513  CA  THR A 934      43.040  46.250  40.570  1.00  0.00           C
ATOM   4514  HA  THR A 934      44.110  46.220  40.400  1.00  0.00           H
ATOM   4515  CB  THR A 934      42.920  45.440  41.760  1.00  0.00           C
ATOM   4516  HB  THR A 934      41.820  45.390  41.890  1.00  0.00           H
ATOM   4517  OG1 THR A 934      43.550  46.090  42.860  1.00  0.00           O
ATOM   4518  HG1 THR A 934      43.320  45.680  43.690  1.00  0.00           H
ATOM   4519  CG2 THR A 934      43.620  44.050  41.570  1.00  0.00           C
ATOM   4520 HG21 THR A 934      43.180  43.410  40.780  1.00  0.00           H
ATOM   4521 HG22 THR A 934      43.610  43.530  42.550  1.00  0.00           H
ATOM   4522 HG23 THR A 934      44.700  44.180  41.340  1.00  0.00           H
ATOM   4523  C   THR A 934      42.430  45.380  39.430  1.00  0.00           C
ATOM   4524  O   THR A 934      43.120  44.800  38.620  1.00  0.00           O
ATOM   4525  N   ALA A 935      41.110  45.370  39.380  1.00  0.00           N
ATOM   4526  HN  ALA A 935      40.540  45.830  40.060  1.00  0.00           H
ATOM   4527  CA  ALA A 935      40.310  44.890  38.290  1.00  0.00           C
ATOM   4528  HA  ALA A 935      40.540  43.850  38.280  1.00  0.00           H
ATOM   4529  CB  ALA A 935      38.870  45.120  38.760  1.00  0.00           C
ATOM   4530  HB1 ALA A 935      38.780  44.580  39.730  1.00  0.00           H
ATOM   4531  HB2 ALA A 935      38.080  44.640  38.140  1.00  0.00           H
ATOM   4532  HB3 ALA A 935      38.610  46.180  38.950  1.00  0.00           H
ATOM   4533  C   ALA A 935      40.550  45.580  36.940  1.00  0.00           C
ATOM   4534  O   ALA A 935      40.770  44.840  36.030  1.00  0.00           O
ATOM   4535  N   VAL A 936      40.660  46.870  36.820  1.00  0.00           N
ATOM   4536  HN  VAL A 936      40.490  47.400  37.650  1.00  0.00           H
ATOM   4537  CA  VAL A 936      40.840  47.580  35.500  1.00  0.00           C
ATOM   4538  HA  VAL A 936      40.160  47.270  34.720  1.00  0.00           H
ATOM   4539  CB  VAL A 936      40.480  49.060  35.480  1.00  0.00           C
ATOM   4540  HB  VAL A 936      40.950  49.650  36.300  1.00  0.00           H
ATOM   4541  CG1 VAL A 936      40.880  49.680  34.150  1.00  0.00           C
ATOM   4542 HG11 VAL A 936      40.240  49.230  33.380  1.00  0.00           H
ATOM   4543 HG12 VAL A 936      41.960  49.620  33.910  1.00  0.00           H
ATOM   4544 HG13 VAL A 936      40.590  50.740  34.260  1.00  0.00           H
ATOM   4545  CG2 VAL A 936      38.910  49.170  35.820  1.00  0.00           C
ATOM   4546 HG21 VAL A 936      38.270  49.080  34.910  1.00  0.00           H
ATOM   4547 HG22 VAL A 936      38.570  50.200  36.060  1.00  0.00           H
ATOM   4548 HG23 VAL A 936      38.530  48.520  36.630  1.00  0.00           H
ATOM   4549  C   VAL A 936      42.190  47.290  34.950  1.00  0.00           C
ATOM   4550  O   VAL A 936      42.390  47.170  33.770  1.00  0.00           O
ATOM   4551  N   ILE A 937      43.200  47.180  35.800  1.00  0.00           N
ATOM   4552  HN  ILE A 937      43.020  47.540  36.710  1.00  0.00           H
ATOM   4553  CA  ILE A 937      44.590  46.890  35.500  1.00  0.00           C
ATOM   4554  HA  ILE A 937      44.930  47.610  34.770  1.00  0.00           H
ATOM   4555  CB  ILE A 937      45.540  47.120  36.710  1.00  0.00           C
ATOM   4556  HB  ILE A 937      45.080  46.610  37.590  1.00  0.00           H
ATOM   4557  CG2 ILE A 937      46.930  46.530  36.410  1.00  0.00           C
ATOM   4558 HG21 ILE A 937      47.280  46.790  35.390  1.00  0.00           H
ATOM   4559 HG22 ILE A 937      46.790  45.430  36.450  1.00  0.00           H
ATOM   4560 HG23 ILE A 937      47.630  46.820  37.210  1.00  0.00           H
ATOM   4561  CG1 ILE A 937      45.570  48.640  37.160  1.00  0.00           C
ATOM   4562 HG11 ILE A 937      44.590  49.140  37.240  1.00  0.00           H
ATOM   4563 HG12 ILE A 937      46.280  49.070  36.420  1.00  0.00           H
ATOM   4564  CD  ILE A 937      46.370  48.870  38.490  1.00  0.00           C
ATOM   4565  HD1 ILE A 937      47.350  48.370  38.650  1.00  0.00           H
ATOM   4566  HD2 ILE A 937      45.800  48.470  39.360  1.00  0.00           H
ATOM   4567  HD3 ILE A 937      46.530  49.960  38.670  1.00  0.00           H
ATOM   4568  C   ILE A 937      44.690  45.430  34.980  1.00  0.00           C
ATOM   4569  O   ILE A 937      45.300  45.240  33.920  1.00  0.00           O
ATOM   4570  N   ILE A 938      44.180  44.350  35.660  1.00  0.00           N
ATOM   4571  HN  ILE A 938      43.850  44.520  36.580  1.00  0.00           H
ATOM   4572  CA  ILE A 938      44.170  43.010  35.170  1.00  0.00           C
ATOM   4573  HA  ILE A 938      45.190  42.720  35.010  1.00  0.00           H
ATOM   4574  CB  ILE A 938      43.520  42.190  36.300  1.00  0.00           C
ATOM   4575  HB  ILE A 938      42.580  42.680  36.590  1.00  0.00           H
ATOM   4576  CG2 ILE A 938      43.200  40.750  35.810  1.00  0.00           C
ATOM   4577 HG21 ILE A 938      42.320  40.470  35.200  1.00  0.00           H
ATOM   4578 HG22 ILE A 938      43.100  40.100  36.710  1.00  0.00           H
ATOM   4579 HG23 ILE A 938      44.150  40.360  35.380  1.00  0.00           H
ATOM   4580  CG1 ILE A 938      44.400  42.090  37.570  1.00  0.00           C
ATOM   4581 HG11 ILE A 938      43.810  41.510  38.300  1.00  0.00           H
ATOM   4582 HG12 ILE A 938      44.440  43.110  38.010  1.00  0.00           H
ATOM   4583  CD  ILE A 938      45.820  41.600  37.430  1.00  0.00           C
ATOM   4584  HD1 ILE A 938      46.450  42.310  36.850  1.00  0.00           H
ATOM   4585  HD2 ILE A 938      45.990  40.640  36.900  1.00  0.00           H
ATOM   4586  HD3 ILE A 938      46.320  41.450  38.420  1.00  0.00           H
ATOM   4587  C   ILE A 938      43.330  42.890  33.900  1.00  0.00           C
ATOM   4588  O   ILE A 938      43.760  42.180  33.030  1.00  0.00           O
ATOM   4589  N   ASN A 939      42.170  43.620  33.750  1.00  0.00           N
ATOM   4590  HN  ASN A 939      41.730  44.080  34.520  1.00  0.00           H
ATOM   4591  CA  ASN A 939      41.330  43.800  32.570  1.00  0.00           C
ATOM   4592  HA  ASN A 939      41.180  42.810  32.170  1.00  0.00           H
ATOM   4593  CB  ASN A 939      39.980  44.570  32.810  1.00  0.00           C
ATOM   4594  HB1 ASN A 939      40.170  45.590  33.190  1.00  0.00           H
ATOM   4595  HB2 ASN A 939      39.520  43.990  33.650  1.00  0.00           H
ATOM   4596  CG  ASN A 939      39.100  44.640  31.500  1.00  0.00           C
ATOM   4597  OD1 ASN A 939      39.200  45.610  30.760  1.00  0.00           O
ATOM   4598  ND2 ASN A 939      38.330  43.590  31.140  1.00  0.00           N
ATOM   4599 HD21 ASN A 939      38.130  42.920  31.850  1.00  0.00           H
ATOM   4600 HD22 ASN A 939      37.850  43.670  30.260  1.00  0.00           H
ATOM   4601  C   ASN A 939      42.200  44.450  31.400  1.00  0.00           C
ATOM   4602  O   ASN A 939      42.690  45.590  31.520  1.00  0.00           O
ATOM   4603  N   ARG A 940      42.610  43.650  30.410  1.00  0.00           N
ATOM   4604  HN  ARG A 940      42.510  42.660  30.330  1.00  0.00           H
ATOM   4605  CA  ARG A 940      43.390  44.100  29.290  1.00  0.00           C
ATOM   4606  HA  ARG A 940      43.540  45.160  29.230  1.00  0.00           H
ATOM   4607  CB  ARG A 940      44.870  43.590  29.370  1.00  0.00           C
ATOM   4608  HB1 ARG A 940      45.400  43.490  28.380  1.00  0.00           H
ATOM   4609  HB2 ARG A 940      44.780  42.600  29.850  1.00  0.00           H
ATOM   4610  CG  ARG A 940      45.700  44.480  30.340  1.00  0.00           C
ATOM   4611  HG1 ARG A 940      46.660  43.930  30.390  1.00  0.00           H
ATOM   4612  HG2 ARG A 940      45.330  44.450  31.390  1.00  0.00           H
ATOM   4613  CD  ARG A 940      45.940  45.920  29.850  1.00  0.00           C
ATOM   4614  HD1 ARG A 940      45.860  46.100  28.750  1.00  0.00           H
ATOM   4615  HD2 ARG A 940      46.860  46.310  30.340  1.00  0.00           H
ATOM   4616  NE  ARG A 940      44.910  46.800  30.480  1.00  0.00           N
ATOM   4617  HE  ARG A 940      44.200  46.380  31.040  1.00  0.00           H
ATOM   4618  CZ  ARG A 940      44.680  48.090  30.180  1.00  0.00           C
ATOM   4619  NH1 ARG A 940      43.480  48.630  30.440  1.00  0.00           N
ATOM   4620 HH11 ARG A 940      42.730  48.060  30.760  1.00  0.00           H
ATOM   4621 HH12 ARG A 940      43.100  49.440  30.000  1.00  0.00           H
ATOM   4622  NH2 ARG A 940      45.590  48.770  29.570  1.00  0.00           N
ATOM   4623 HH21 ARG A 940      46.360  48.290  29.170  1.00  0.00           H
ATOM   4624 HH22 ARG A 940      45.360  49.730  29.370  1.00  0.00           H
ATOM   4625  C   ARG A 940      42.760  43.650  27.910  1.00  0.00           C
ATOM   4626  O   ARG A 940      42.470  42.480  27.680  1.00  0.00           O
ATOM   4627  N   LYS A 941      42.620  44.590  26.950  1.00  0.00           N
ATOM   4628  HN  LYS A 941      42.930  45.520  27.140  1.00  0.00           H
ATOM   4629  CA  LYS A 941      41.770  44.410  25.720  1.00  0.00           C
ATOM   4630  HA  LYS A 941      40.760  44.100  25.980  1.00  0.00           H
ATOM   4631  CB  LYS A 941      41.860  45.650  24.780  1.00  0.00           C
ATOM   4632  HB1 LYS A 941      41.640  45.320  23.740  1.00  0.00           H
ATOM   4633  HB2 LYS A 941      42.940  45.890  24.770  1.00  0.00           H
ATOM   4634  CG  LYS A 941      41.090  46.880  25.270  1.00  0.00           C
ATOM   4635  HG1 LYS A 941      41.360  47.170  26.310  1.00  0.00           H
ATOM   4636  HG2 LYS A 941      40.010  46.630  25.160  1.00  0.00           H
ATOM   4637  CD  LYS A 941      41.500  48.130  24.430  1.00  0.00           C
ATOM   4638  HD1 LYS A 941      41.240  47.850  23.390  1.00  0.00           H
ATOM   4639  HD2 LYS A 941      42.600  48.230  24.540  1.00  0.00           H
ATOM   4640  CE  LYS A 941      40.770  49.420  24.780  1.00  0.00           C
ATOM   4641  HE1 LYS A 941      40.860  49.570  25.880  1.00  0.00           H
ATOM   4642  HE2 LYS A 941      39.700  49.300  24.500  1.00  0.00           H
ATOM   4643  NZ  LYS A 941      41.490  50.470  24.120  1.00  0.00           N
ATOM   4644  HZ1 LYS A 941      41.940  51.120  24.800  1.00  0.00           H
ATOM   4645  HZ2 LYS A 941      40.900  50.960  23.430  1.00  0.00           H
ATOM   4646  HZ3 LYS A 941      42.210  49.980  23.550  1.00  0.00           H
ATOM   4647  C   LYS A 941      42.400  43.290  24.820  1.00  0.00           C
ATOM   4648  O   LYS A 941      41.550  42.490  24.390  1.00  0.00           O
ATOM   4649  N   GLU A 942      43.770  43.190  24.600  1.00  0.00           N
ATOM   4650  HN  GLU A 942      44.400  43.720  25.160  1.00  0.00           H
ATOM   4651  CA  GLU A 942      44.330  42.160  23.690  1.00  0.00           C
ATOM   4652  HA  GLU A 942      43.630  41.900  22.900  1.00  0.00           H
ATOM   4653  CB  GLU A 942      45.620  42.760  23.030  1.00  0.00           C
ATOM   4654  HB1 GLU A 942      46.130  42.030  22.370  1.00  0.00           H
ATOM   4655  HB2 GLU A 942      46.370  42.930  23.830  1.00  0.00           H
ATOM   4656  CG  GLU A 942      45.310  44.070  22.210  1.00  0.00           C
ATOM   4657  HG1 GLU A 942      45.000  44.940  22.830  1.00  0.00           H
ATOM   4658  HG2 GLU A 942      44.430  43.870  21.550  1.00  0.00           H
ATOM   4659  CD  GLU A 942      46.480  44.520  21.400  1.00  0.00           C
ATOM   4660  OE1 GLU A 942      47.140  43.620  20.880  1.00  0.00           O
ATOM   4661  OE2 GLU A 942      46.630  45.770  21.240  1.00  0.00           O
ATOM   4662  C   GLU A 942      44.580  40.890  24.300  1.00  0.00           C
ATOM   4663  O   GLU A 942      45.020  39.970  23.590  1.00  0.00           O
ATOM   4664  N   HSD A 943      44.450  40.690  25.580  1.00  0.00           N
ATOM   4665  HN  HSD A 943      44.320  41.500  26.160  1.00  0.00           H
ATOM   4666  CA  HSD A 943      44.470  39.390  26.360  1.00  0.00           C
ATOM   4667  HA  HSD A 943      45.270  38.790  25.940  1.00  0.00           H
ATOM   4668  CB  HSD A 943      44.830  39.570  27.850  1.00  0.00           C
ATOM   4669  HB1 HSD A 943      44.720  38.570  28.340  1.00  0.00           H
ATOM   4670  HB2 HSD A 943      44.130  40.280  28.320  1.00  0.00           H
ATOM   4671  ND1 HSD A 943      46.730  40.010  29.400  1.00  0.00           N
ATOM   4672  HD1 HSD A 943      46.210  40.030  30.260  1.00  0.00           H
ATOM   4673  CG  HSD A 943      46.240  39.900  28.060  1.00  0.00           C
ATOM   4674  CE1 HSD A 943      48.050  40.180  29.280  1.00  0.00           C
ATOM   4675  HE1 HSD A 943      48.800  40.390  30.040  1.00  0.00           H
ATOM   4676  NE2 HSD A 943      48.410  40.150  28.000  1.00  0.00           N
ATOM   4677  CD2 HSD A 943      47.280  40.020  27.260  1.00  0.00           C
ATOM   4678  HD2 HSD A 943      47.360  39.980  26.180  1.00  0.00           H
ATOM   4679  C   HSD A 943      43.190  38.620  26.120  1.00  0.00           C
ATOM   4680  O   HSD A 943      42.150  38.930  26.740  1.00  0.00           O
ATOM   4681  N   LYS A 944      43.230  37.600  25.370  1.00  0.00           N
ATOM   4682  HN  LYS A 944      44.060  37.220  24.960  1.00  0.00           H
ATOM   4683  CA  LYS A 944      42.030  36.830  25.000  1.00  0.00           C
ATOM   4684  HA  LYS A 944      41.220  37.530  25.190  1.00  0.00           H
ATOM   4685  CB  LYS A 944      42.120  36.400  23.520  1.00  0.00           C
ATOM   4686  HB1 LYS A 944      41.150  36.000  23.130  1.00  0.00           H
ATOM   4687  HB2 LYS A 944      42.980  35.700  23.470  1.00  0.00           H
ATOM   4688  CG  LYS A 944      42.360  37.590  22.550  1.00  0.00           C
ATOM   4689  HG1 LYS A 944      42.440  37.140  21.540  1.00  0.00           H
ATOM   4690  HG2 LYS A 944      43.350  38.030  22.800  1.00  0.00           H
ATOM   4691  CD  LYS A 944      41.310  38.690  22.430  1.00  0.00           C
ATOM   4692  HD1 LYS A 944      41.780  39.400  21.710  1.00  0.00           H
ATOM   4693  HD2 LYS A 944      41.150  39.240  23.370  1.00  0.00           H
ATOM   4694  CE  LYS A 944      39.970  38.160  21.840  1.00  0.00           C
ATOM   4695  HE1 LYS A 944      39.400  37.540  22.560  1.00  0.00           H
ATOM   4696  HE2 LYS A 944      40.130  37.570  20.920  1.00  0.00           H
ATOM   4697  NZ  LYS A 944      39.050  39.310  21.540  1.00  0.00           N
ATOM   4698  HZ1 LYS A 944      38.110  39.180  21.150  1.00  0.00           H
ATOM   4699  HZ2 LYS A 944      39.610  39.880  20.870  1.00  0.00           H
ATOM   4700  HZ3 LYS A 944      38.910  39.960  22.340  1.00  0.00           H
ATOM   4701  C   LYS A 944      41.890  35.730  25.920  1.00  0.00           C
ATOM   4702  O   LYS A 944      42.730  34.900  26.100  1.00  0.00           O
ATOM   4703  N   LEU A 945      40.740  35.700  26.540  1.00  0.00           N
ATOM   4704  HN  LEU A 945      39.970  36.300  26.280  1.00  0.00           H
ATOM   4705  CA  LEU A 945      40.330  34.840  27.720  1.00  0.00           C
ATOM   4706  HA  LEU A 945      41.170  34.230  28.030  1.00  0.00           H
ATOM   4707  CB  LEU A 945      39.860  35.710  28.900  1.00  0.00           C
ATOM   4708  HB1 LEU A 945      39.600  35.050  29.760  1.00  0.00           H
ATOM   4709  HB2 LEU A 945      38.940  36.280  28.610  1.00  0.00           H
ATOM   4710  CG  LEU A 945      40.940  36.730  29.410  1.00  0.00           C
ATOM   4711  HG  LEU A 945      41.450  37.180  28.530  1.00  0.00           H
ATOM   4712  CD1 LEU A 945      40.400  37.840  30.300  1.00  0.00           C
ATOM   4713 HD11 LEU A 945      39.580  38.440  29.860  1.00  0.00           H
ATOM   4714 HD12 LEU A 945      41.240  38.500  30.610  1.00  0.00           H
ATOM   4715 HD13 LEU A 945      39.980  37.340  31.200  1.00  0.00           H
ATOM   4716  CD2 LEU A 945      41.890  35.900  30.220  1.00  0.00           C
ATOM   4717 HD21 LEU A 945      42.370  35.160  29.550  1.00  0.00           H
ATOM   4718 HD22 LEU A 945      41.430  35.390  31.080  1.00  0.00           H
ATOM   4719 HD23 LEU A 945      42.760  36.480  30.630  1.00  0.00           H
ATOM   4720  C   LEU A 945      39.270  33.900  27.310  1.00  0.00           C
ATOM   4721  O   LEU A 945      38.310  34.240  26.720  1.00  0.00           O
ATOM   4722  N   LYS A 946      39.370  32.710  27.740  1.00  0.00           N
ATOM   4723  HN  LYS A 946      40.110  32.430  28.360  1.00  0.00           H
ATOM   4724  CA  LYS A 946      38.670  31.590  27.170  1.00  0.00           C
ATOM   4725  HA  LYS A 946      38.190  31.920  26.260  1.00  0.00           H
ATOM   4726  CB  LYS A 946      39.770  30.440  26.850  1.00  0.00           C
ATOM   4727  HB1 LYS A 946      39.340  29.530  26.370  1.00  0.00           H
ATOM   4728  HB2 LYS A 946      40.230  30.030  27.770  1.00  0.00           H
ATOM   4729  CG  LYS A 946      40.850  30.970  25.960  1.00  0.00           C
ATOM   4730  HG1 LYS A 946      41.420  30.130  25.500  1.00  0.00           H
ATOM   4731  HG2 LYS A 946      41.450  31.690  26.540  1.00  0.00           H
ATOM   4732  CD  LYS A 946      40.410  31.640  24.630  1.00  0.00           C
ATOM   4733  HD1 LYS A 946      39.700  32.480  24.790  1.00  0.00           H
ATOM   4734  HD2 LYS A 946      39.830  30.820  24.160  1.00  0.00           H
ATOM   4735  CE  LYS A 946      41.630  32.080  23.820  1.00  0.00           C
ATOM   4736  HE1 LYS A 946      42.410  31.320  23.640  1.00  0.00           H
ATOM   4737  HE2 LYS A 946      42.110  32.870  24.440  1.00  0.00           H
ATOM   4738  NZ  LYS A 946      41.270  32.600  22.470  1.00  0.00           N
ATOM   4739  HZ1 LYS A 946      41.090  31.800  21.840  1.00  0.00           H
ATOM   4740  HZ2 LYS A 946      41.990  33.230  22.060  1.00  0.00           H
ATOM   4741  HZ3 LYS A 946      40.330  33.020  22.350  1.00  0.00           H
ATOM   4742  C   LYS A 946      37.690  31.090  28.200  1.00  0.00           C
ATOM   4743  O   LYS A 946      36.620  30.690  27.780  1.00  0.00           O
ATOM   4744  N   LYS A 947      37.940  31.340  29.560  1.00  0.00           N
ATOM   4745  HN  LYS A 947      38.830  31.650  29.900  1.00  0.00           H
ATOM   4746  CA  LYS A 947      36.880  31.240  30.510  1.00  0.00           C
ATOM   4747  HA  LYS A 947      36.060  30.660  30.130  1.00  0.00           H
ATOM   4748  CB  LYS A 947      37.510  30.470  31.690  1.00  0.00           C
ATOM   4749  HB1 LYS A 947      36.840  30.320  32.550  1.00  0.00           H
ATOM   4750  HB2 LYS A 947      38.330  31.100  32.110  1.00  0.00           H
ATOM   4751  CG  LYS A 947      38.080  29.040  31.270  1.00  0.00           C
ATOM   4752  HG1 LYS A 947      38.860  29.130  30.490  1.00  0.00           H
ATOM   4753  HG2 LYS A 947      37.250  28.440  30.860  1.00  0.00           H
ATOM   4754  CD  LYS A 947      38.560  28.250  32.530  1.00  0.00           C
ATOM   4755  HD1 LYS A 947      37.650  28.020  33.110  1.00  0.00           H
ATOM   4756  HD2 LYS A 947      39.130  28.960  33.180  1.00  0.00           H
ATOM   4757  CE  LYS A 947      39.170  26.850  32.250  1.00  0.00           C
ATOM   4758  HE1 LYS A 947      39.790  26.960  31.340  1.00  0.00           H
ATOM   4759  HE2 LYS A 947      38.360  26.150  31.950  1.00  0.00           H
ATOM   4760  NZ  LYS A 947      39.950  26.350  33.370  1.00  0.00           N
ATOM   4761  HZ1 LYS A 947      39.520  26.350  34.310  1.00  0.00           H
ATOM   4762  HZ2 LYS A 947      40.750  27.020  33.420  1.00  0.00           H
ATOM   4763  HZ3 LYS A 947      40.330  25.420  33.090  1.00  0.00           H
ATOM   4764  C   LYS A 947      36.420  32.620  30.880  1.00  0.00           C
ATOM   4765  O   LYS A 947      35.190  32.860  31.150  1.00  0.00           O
ATOM   4766  N   GLY A 948      37.330  33.600  30.850  1.00  0.00           N
ATOM   4767  HN  GLY A 948      38.240  33.260  30.620  1.00  0.00           H
ATOM   4768  CA  GLY A 948      37.140  34.970  31.440  1.00  0.00           C
ATOM   4769  HA1 GLY A 948      36.590  35.620  30.770  1.00  0.00           H
ATOM   4770  HA2 GLY A 948      38.100  35.460  31.540  1.00  0.00           H
ATOM   4771  C   GLY A 948      36.440  34.950  32.760  1.00  0.00           C
ATOM   4772  O   GLY A 948      36.550  34.170  33.660  1.00  0.00           O
ATOM   4773  N   ALA A 949      35.600  36.000  32.980  1.00  0.00           N
ATOM   4774  HN  ALA A 949      35.540  36.760  32.330  1.00  0.00           H
ATOM   4775  CA  ALA A 949      34.870  36.070  34.260  1.00  0.00           C
ATOM   4776  HA  ALA A 949      34.550  35.110  34.630  1.00  0.00           H
ATOM   4777  CB  ALA A 949      35.630  36.760  35.410  1.00  0.00           C
ATOM   4778  HB1 ALA A 949      34.970  36.700  36.290  1.00  0.00           H
ATOM   4779  HB2 ALA A 949      36.020  37.770  35.160  1.00  0.00           H
ATOM   4780  HB3 ALA A 949      36.560  36.160  35.520  1.00  0.00           H
ATOM   4781  C   ALA A 949      33.630  36.830  33.950  1.00  0.00           C
ATOM   4782  O   ALA A 949      33.700  37.770  33.090  1.00  0.00           O
ATOM   4783  N   GLY A 950      32.480  36.660  34.630  1.00  0.00           N
ATOM   4784  HN  GLY A 950      32.360  36.100  35.440  1.00  0.00           H
ATOM   4785  CA  GLY A 950      31.420  37.660  34.600  1.00  0.00           C
ATOM   4786  HA1 GLY A 950      30.610  37.250  35.180  1.00  0.00           H
ATOM   4787  HA2 GLY A 950      31.110  37.870  33.580  1.00  0.00           H
ATOM   4788  C   GLY A 950      31.720  38.940  35.260  1.00  0.00           C
ATOM   4789  O   GLY A 950      32.490  39.060  36.170  1.00  0.00           O
ATOM   4790  N   TYR A 951      31.110  39.980  34.700  1.00  0.00           N
ATOM   4791  HN  TYR A 951      30.640  39.850  33.820  1.00  0.00           H
ATOM   4792  CA  TYR A 951      31.270  41.400  34.960  1.00  0.00           C
ATOM   4793  HA  TYR A 951      32.290  41.530  34.620  1.00  0.00           H
ATOM   4794  CB  TYR A 951      30.300  42.200  34.030  1.00  0.00           C
ATOM   4795  HB1 TYR A 951      29.290  41.800  34.310  1.00  0.00           H
ATOM   4796  HB2 TYR A 951      30.570  42.130  32.960  1.00  0.00           H
ATOM   4797  CG  TYR A 951      30.210  43.640  34.270  1.00  0.00           C
ATOM   4798  CD1 TYR A 951      29.030  44.230  34.780  1.00  0.00           C
ATOM   4799  HD1 TYR A 951      28.250  43.610  35.230  1.00  0.00           H
ATOM   4800  CE1 TYR A 951      29.010  45.620  35.090  1.00  0.00           C
ATOM   4801  HE1 TYR A 951      28.120  46.040  35.550  1.00  0.00           H
ATOM   4802  CZ  TYR A 951      30.150  46.380  34.920  1.00  0.00           C
ATOM   4803  OH  TYR A 951      30.100  47.760  35.090  1.00  0.00           O
ATOM   4804  HH  TYR A 951      29.170  47.970  35.020  1.00  0.00           H
ATOM   4805  CD2 TYR A 951      31.410  44.390  34.190  1.00  0.00           C
ATOM   4806  HD2 TYR A 951      32.320  43.940  33.830  1.00  0.00           H
ATOM   4807  CE2 TYR A 951      31.330  45.790  34.490  1.00  0.00           C
ATOM   4808  HE2 TYR A 951      32.270  46.320  34.430  1.00  0.00           H
ATOM   4809  C   TYR A 951      31.440  41.990  36.430  1.00  0.00           C
ATOM   4810  O   TYR A 951      32.480  42.530  36.800  1.00  0.00           O
ATOM   4811  N   HSD A 952      30.510  41.840  37.440  1.00  0.00           N
ATOM   4812  HN  HSD A 952      29.700  41.290  37.270  1.00  0.00           H
ATOM   4813  CA  HSD A 952      30.380  42.570  38.670  1.00  0.00           C
ATOM   4814  HA  HSD A 952      31.220  43.240  38.740  1.00  0.00           H
ATOM   4815  CB  HSD A 952      29.090  43.470  38.630  1.00  0.00           C
ATOM   4816  HB1 HSD A 952      29.230  44.230  37.820  1.00  0.00           H
ATOM   4817  HB2 HSD A 952      29.100  44.110  39.540  1.00  0.00           H
ATOM   4818  ND1 HSD A 952      26.650  43.560  38.820  1.00  0.00           N
ATOM   4819  HD1 HSD A 952      26.740  44.560  38.860  1.00  0.00           H
ATOM   4820  CG  HSD A 952      27.740  42.710  38.740  1.00  0.00           C
ATOM   4821  CE1 HSD A 952      25.570  42.790  38.720  1.00  0.00           C
ATOM   4822  HE1 HSD A 952      24.550  43.200  38.760  1.00  0.00           H
ATOM   4823  NE2 HSD A 952      25.820  41.520  38.550  1.00  0.00           N
ATOM   4824  CD2 HSD A 952      27.230  41.470  38.520  1.00  0.00           C
ATOM   4825  HD2 HSD A 952      27.740  40.520  38.510  1.00  0.00           H
ATOM   4826  C   HSD A 952      30.490  41.600  39.820  1.00  0.00           C
ATOM   4827  O   HSD A 952      30.210  41.990  40.960  1.00  0.00           O
ATOM   4828  N   LEU A 953      30.880  40.370  39.570  1.00  0.00           N
ATOM   4829  HN  LEU A 953      31.190  40.210  38.650  1.00  0.00           H
ATOM   4830  CA  LEU A 953      30.930  39.270  40.570  1.00  0.00           C
ATOM   4831  HA  LEU A 953      30.010  39.390  41.110  1.00  0.00           H
ATOM   4832  CB  LEU A 953      31.120  37.870  40.010  1.00  0.00           C
ATOM   4833  HB1 LEU A 953      31.300  37.030  40.700  1.00  0.00           H
ATOM   4834  HB2 LEU A 953      32.020  37.900  39.360  1.00  0.00           H
ATOM   4835  CG  LEU A 953      30.040  37.360  39.050  1.00  0.00           C
ATOM   4836  HG  LEU A 953      30.090  38.010  38.160  1.00  0.00           H
ATOM   4837  CD1 LEU A 953      30.030  35.840  38.690  1.00  0.00           C
ATOM   4838 HD11 LEU A 953      30.880  35.660  38.010  1.00  0.00           H
ATOM   4839 HD12 LEU A 953      29.100  35.570  38.150  1.00  0.00           H
ATOM   4840 HD13 LEU A 953      30.230  35.240  39.610  1.00  0.00           H
ATOM   4841  CD2 LEU A 953      28.670  37.640  39.740  1.00  0.00           C
ATOM   4842 HD21 LEU A 953      28.540  38.730  39.950  1.00  0.00           H
ATOM   4843 HD22 LEU A 953      28.630  37.010  40.650  1.00  0.00           H
ATOM   4844 HD23 LEU A 953      27.910  37.360  38.970  1.00  0.00           H
ATOM   4845  C   LEU A 953      31.960  39.560  41.680  1.00  0.00           C
ATOM   4846  O   LEU A 953      31.780  39.100  42.820  1.00  0.00           O
ATOM   4847  N   ASP A 954      33.140  40.250  41.430  1.00  0.00           N
ATOM   4848  HN  ASP A 954      33.410  40.410  40.490  1.00  0.00           H
ATOM   4849  CA  ASP A 954      34.190  40.530  42.440  1.00  0.00           C
ATOM   4850  HA  ASP A 954      34.400  39.590  42.930  1.00  0.00           H
ATOM   4851  CB  ASP A 954      35.500  41.010  41.770  1.00  0.00           C
ATOM   4852  HB1 ASP A 954      35.770  40.240  41.020  1.00  0.00           H
ATOM   4853  HB2 ASP A 954      36.280  41.160  42.530  1.00  0.00           H
ATOM   4854  CG  ASP A 954      35.370  42.330  41.030  1.00  0.00           C
ATOM   4855  OD1 ASP A 954      34.300  42.750  40.580  1.00  0.00           O
ATOM   4856  OD2 ASP A 954      36.520  43.060  40.820  1.00  0.00           O
ATOM   4857  HD2 ASP A 954      36.290  43.880  40.380  1.00  0.00           H
ATOM   4858  C   ASP A 954      33.670  41.410  43.540  1.00  0.00           C
ATOM   4859  O   ASP A 954      33.850  41.170  44.720  1.00  0.00           O
ATOM   4860  N   LEU A 955      32.930  42.460  43.240  1.00  0.00           N
ATOM   4861  HN  LEU A 955      32.940  42.670  42.260  1.00  0.00           H
ATOM   4862  CA  LEU A 955      32.210  43.400  44.140  1.00  0.00           C
ATOM   4863  HA  LEU A 955      32.950  43.650  44.880  1.00  0.00           H
ATOM   4864  CB  LEU A 955      31.630  44.670  43.490  1.00  0.00           C
ATOM   4865  HB1 LEU A 955      30.920  45.050  44.250  1.00  0.00           H
ATOM   4866  HB2 LEU A 955      31.190  44.430  42.510  1.00  0.00           H
ATOM   4867  CG  LEU A 955      32.700  45.770  43.230  1.00  0.00           C
ATOM   4868  HG  LEU A 955      33.560  45.320  42.680  1.00  0.00           H
ATOM   4869  CD1 LEU A 955      32.150  46.940  42.440  1.00  0.00           C
ATOM   4870 HD11 LEU A 955      33.000  47.570  42.110  1.00  0.00           H
ATOM   4871 HD12 LEU A 955      31.310  47.550  42.850  1.00  0.00           H
ATOM   4872 HD13 LEU A 955      31.810  46.520  41.470  1.00  0.00           H
ATOM   4873  CD2 LEU A 955      33.110  46.290  44.610  1.00  0.00           C
ATOM   4874 HD21 LEU A 955      32.210  46.680  45.130  1.00  0.00           H
ATOM   4875 HD22 LEU A 955      33.920  47.040  44.490  1.00  0.00           H
ATOM   4876 HD23 LEU A 955      33.490  45.460  45.230  1.00  0.00           H
ATOM   4877  C   LEU A 955      31.150  42.620  44.960  1.00  0.00           C
ATOM   4878  O   LEU A 955      31.000  42.900  46.150  1.00  0.00           O
ATOM   4879  N   LEU A 956      30.340  41.680  44.300  1.00  0.00           N
ATOM   4880  HN  LEU A 956      30.450  41.500  43.330  1.00  0.00           H
ATOM   4881  CA  LEU A 956      29.420  40.900  45.170  1.00  0.00           C
ATOM   4882  HA  LEU A 956      28.770  41.620  45.650  1.00  0.00           H
ATOM   4883  CB  LEU A 956      28.480  40.200  44.230  1.00  0.00           C
ATOM   4884  HB1 LEU A 956      29.160  39.800  43.450  1.00  0.00           H
ATOM   4885  HB2 LEU A 956      27.850  40.990  43.780  1.00  0.00           H
ATOM   4886  CG  LEU A 956      27.680  38.920  44.660  1.00  0.00           C
ATOM   4887  HG  LEU A 956      28.340  38.270  45.270  1.00  0.00           H
ATOM   4888  CD1 LEU A 956      26.400  39.280  45.460  1.00  0.00           C
ATOM   4889 HD11 LEU A 956      25.810  38.350  45.670  1.00  0.00           H
ATOM   4890 HD12 LEU A 956      25.830  39.910  44.750  1.00  0.00           H
ATOM   4891 HD13 LEU A 956      26.700  39.810  46.400  1.00  0.00           H
ATOM   4892  CD2 LEU A 956      27.350  38.030  43.470  1.00  0.00           C
ATOM   4893 HD21 LEU A 956      26.590  37.220  43.520  1.00  0.00           H
ATOM   4894 HD22 LEU A 956      28.320  37.730  43.010  1.00  0.00           H
ATOM   4895 HD23 LEU A 956      26.940  38.750  42.750  1.00  0.00           H
ATOM   4896  C   LEU A 956      30.110  40.020  46.150  1.00  0.00           C
ATOM   4897  O   LEU A 956      29.700  39.910  47.290  1.00  0.00           O
ATOM   4898  N   MET A 957      31.120  39.300  45.720  1.00  0.00           N
ATOM   4899  HN  MET A 957      31.510  39.490  44.830  1.00  0.00           H
ATOM   4900  CA  MET A 957      31.890  38.550  46.740  1.00  0.00           C
ATOM   4901  HA  MET A 957      31.160  37.950  47.270  1.00  0.00           H
ATOM   4902  CB  MET A 957      32.750  37.300  46.210  1.00  0.00           C
ATOM   4903  HB1 MET A 957      33.410  36.990  47.050  1.00  0.00           H
ATOM   4904  HB2 MET A 957      33.530  37.620  45.490  1.00  0.00           H
ATOM   4905  CG  MET A 957      31.840  36.130  45.840  1.00  0.00           C
ATOM   4906  HG1 MET A 957      30.780  36.430  45.740  1.00  0.00           H
ATOM   4907  HG2 MET A 957      31.870  35.330  46.610  1.00  0.00           H
ATOM   4908  SD  MET A 957      32.500  35.390  44.280  1.00  0.00           S
ATOM   4909  CE  MET A 957      31.020  35.360  43.300  1.00  0.00           C
ATOM   4910  HE1 MET A 957      30.180  34.850  43.830  1.00  0.00           H
ATOM   4911  HE2 MET A 957      31.130  34.770  42.360  1.00  0.00           H
ATOM   4912  HE3 MET A 957      30.820  36.430  43.090  1.00  0.00           H
ATOM   4913  C   MET A 957      32.590  39.340  47.830  1.00  0.00           C
ATOM   4914  O   MET A 957      32.560  38.970  49.010  1.00  0.00           O
ATOM   4915  N   VAL A 958      33.220  40.550  47.570  1.00  0.00           N
ATOM   4916  HN  VAL A 958      33.410  40.940  46.670  1.00  0.00           H
ATOM   4917  CA  VAL A 958      33.580  41.400  48.670  1.00  0.00           C
ATOM   4918  HA  VAL A 958      34.330  40.890  49.270  1.00  0.00           H
ATOM   4919  CB  VAL A 958      34.370  42.640  48.120  1.00  0.00           C
ATOM   4920  HB  VAL A 958      33.740  43.100  47.330  1.00  0.00           H
ATOM   4921  CG1 VAL A 958      34.490  43.730  49.270  1.00  0.00           C
ATOM   4922 HG11 VAL A 958      33.460  44.040  49.540  1.00  0.00           H
ATOM   4923 HG12 VAL A 958      35.140  44.550  48.900  1.00  0.00           H
ATOM   4924 HG13 VAL A 958      34.900  43.260  50.190  1.00  0.00           H
ATOM   4925  CG2 VAL A 958      35.700  42.120  47.550  1.00  0.00           C
ATOM   4926 HG21 VAL A 958      36.120  42.980  46.990  1.00  0.00           H
ATOM   4927 HG22 VAL A 958      35.480  41.290  46.830  1.00  0.00           H
ATOM   4928 HG23 VAL A 958      36.370  41.770  48.360  1.00  0.00           H
ATOM   4929  C   VAL A 958      32.440  41.900  49.540  1.00  0.00           C
ATOM   4930  O   VAL A 958      32.490  41.630  50.730  1.00  0.00           O
ATOM   4931  N   GLY A 959      31.310  42.440  48.940  1.00  0.00           N
ATOM   4932  HN  GLY A 959      31.360  42.450  47.940  1.00  0.00           H
ATOM   4933  CA  GLY A 959      30.030  42.730  49.550  1.00  0.00           C
ATOM   4934  HA1 GLY A 959      29.310  42.780  48.750  1.00  0.00           H
ATOM   4935  HA2 GLY A 959      30.100  43.700  50.050  1.00  0.00           H
ATOM   4936  C   GLY A 959      29.610  41.830  50.630  1.00  0.00           C
ATOM   4937  O   GLY A 959      29.550  42.180  51.830  1.00  0.00           O
ATOM   4938  N   VAL A 960      29.260  40.550  50.310  1.00  0.00           N
ATOM   4939  HN  VAL A 960      29.250  40.260  49.360  1.00  0.00           H
ATOM   4940  CA  VAL A 960      28.810  39.500  51.150  1.00  0.00           C
ATOM   4941  HA  VAL A 960      28.000  39.870  51.760  1.00  0.00           H
ATOM   4942  CB  VAL A 960      28.420  38.200  50.500  1.00  0.00           C
ATOM   4943  HB  VAL A 960      29.200  37.850  49.780  1.00  0.00           H
ATOM   4944  CG1 VAL A 960      28.130  37.090  51.530  1.00  0.00           C
ATOM   4945 HG11 VAL A 960      27.400  36.380  51.090  1.00  0.00           H
ATOM   4946 HG12 VAL A 960      27.680  37.400  52.500  1.00  0.00           H
ATOM   4947 HG13 VAL A 960      29.090  36.600  51.790  1.00  0.00           H
ATOM   4948  CG2 VAL A 960      27.120  38.580  49.800  1.00  0.00           C
ATOM   4949 HG21 VAL A 960      26.320  38.860  50.520  1.00  0.00           H
ATOM   4950 HG22 VAL A 960      26.890  37.650  49.220  1.00  0.00           H
ATOM   4951 HG23 VAL A 960      27.100  39.320  48.980  1.00  0.00           H
ATOM   4952  C   VAL A 960      29.910  39.210  52.170  1.00  0.00           C
ATOM   4953  O   VAL A 960      29.670  38.970  53.380  1.00  0.00           O
ATOM   4954  N   MET A 961      31.200  39.130  51.670  1.00  0.00           N
ATOM   4955  HN  MET A 961      31.550  39.390  50.770  1.00  0.00           H
ATOM   4956  CA  MET A 961      32.260  38.610  52.580  1.00  0.00           C
ATOM   4957  HA  MET A 961      31.830  37.760  53.090  1.00  0.00           H
ATOM   4958  CB  MET A 961      33.450  37.980  51.760  1.00  0.00           C
ATOM   4959  HB1 MET A 961      34.280  37.670  52.420  1.00  0.00           H
ATOM   4960  HB2 MET A 961      33.730  38.700  50.960  1.00  0.00           H
ATOM   4961  CG  MET A 961      32.950  36.640  51.070  1.00  0.00           C
ATOM   4962  HG1 MET A 961      33.820  36.300  50.480  1.00  0.00           H
ATOM   4963  HG2 MET A 961      32.070  36.800  50.410  1.00  0.00           H
ATOM   4964  SD  MET A 961      32.370  35.280  52.220  1.00  0.00           S
ATOM   4965  CE  MET A 961      33.870  34.730  53.040  1.00  0.00           C
ATOM   4966  HE1 MET A 961      33.780  33.790  53.620  1.00  0.00           H
ATOM   4967  HE2 MET A 961      34.230  35.540  53.710  1.00  0.00           H
ATOM   4968  HE3 MET A 961      34.570  34.540  52.200  1.00  0.00           H
ATOM   4969  C   MET A 961      32.770  39.570  53.600  1.00  0.00           C
ATOM   4970  O   MET A 961      33.170  39.190  54.730  1.00  0.00           O
ATOM   4971  N   LEU A 962      32.760  40.870  53.310  1.00  0.00           N
ATOM   4972  HN  LEU A 962      32.460  41.180  52.420  1.00  0.00           H
ATOM   4973  CA  LEU A 962      33.080  41.910  54.360  1.00  0.00           C
ATOM   4974  HA  LEU A 962      34.080  41.790  54.750  1.00  0.00           H
ATOM   4975  CB  LEU A 962      33.070  43.250  53.580  1.00  0.00           C
ATOM   4976  HB1 LEU A 962      32.260  43.330  52.820  1.00  0.00           H
ATOM   4977  HB2 LEU A 962      34.050  43.290  53.080  1.00  0.00           H
ATOM   4978  CG  LEU A 962      33.120  44.580  54.480  1.00  0.00           C
ATOM   4979  HG  LEU A 962      33.690  44.350  55.400  1.00  0.00           H
ATOM   4980  CD1 LEU A 962      33.780  45.740  53.770  1.00  0.00           C
ATOM   4981 HD11 LEU A 962      34.820  45.400  53.540  1.00  0.00           H
ATOM   4982 HD12 LEU A 962      33.830  46.640  54.410  1.00  0.00           H
ATOM   4983 HD13 LEU A 962      33.320  45.930  52.780  1.00  0.00           H
ATOM   4984  CD2 LEU A 962      31.770  45.190  54.890  1.00  0.00           C
ATOM   4985 HD21 LEU A 962      31.130  44.410  55.370  1.00  0.00           H
ATOM   4986 HD22 LEU A 962      31.220  45.400  53.950  1.00  0.00           H
ATOM   4987 HD23 LEU A 962      31.930  45.920  55.710  1.00  0.00           H
ATOM   4988  C   LEU A 962      32.120  41.890  55.470  1.00  0.00           C
ATOM   4989  O   LEU A 962      32.430  42.190  56.600  1.00  0.00           O
ATOM   4990  N   GLY A 963      30.870  41.390  55.270  1.00  0.00           N
ATOM   4991  HN  GLY A 963      30.510  41.190  54.360  1.00  0.00           H
ATOM   4992  CA  GLY A 963      29.940  41.000  56.380  1.00  0.00           C
ATOM   4993  HA1 GLY A 963      28.970  40.840  55.940  1.00  0.00           H
ATOM   4994  HA2 GLY A 963      29.940  41.790  57.110  1.00  0.00           H
ATOM   4995  C   GLY A 963      30.210  39.910  57.210  1.00  0.00           C
ATOM   4996  O   GLY A 963      30.110  39.990  58.440  1.00  0.00           O
ATOM   4997  N   VAL A 964      30.630  38.870  56.600  1.00  0.00           N
ATOM   4998  HN  VAL A 964      30.830  38.920  55.620  1.00  0.00           H
ATOM   4999  CA  VAL A 964      31.180  37.650  57.300  1.00  0.00           C
ATOM   5000  HA  VAL A 964      30.540  37.240  58.060  1.00  0.00           H
ATOM   5001  CB  VAL A 964      31.430  36.530  56.350  1.00  0.00           C
ATOM   5002  HB  VAL A 964      31.970  36.910  55.460  1.00  0.00           H
ATOM   5003  CG1 VAL A 964      32.080  35.320  57.000  1.00  0.00           C
ATOM   5004 HG11 VAL A 964      31.380  35.050  57.810  1.00  0.00           H
ATOM   5005 HG12 VAL A 964      33.090  35.560  57.390  1.00  0.00           H
ATOM   5006 HG13 VAL A 964      32.100  34.460  56.310  1.00  0.00           H
ATOM   5007  CG2 VAL A 964      30.090  36.090  55.740  1.00  0.00           C
ATOM   5008 HG21 VAL A 964      29.640  36.930  55.170  1.00  0.00           H
ATOM   5009 HG22 VAL A 964      29.270  35.760  56.420  1.00  0.00           H
ATOM   5010 HG23 VAL A 964      30.250  35.290  54.970  1.00  0.00           H
ATOM   5011  C   VAL A 964      32.350  37.940  58.170  1.00  0.00           C
ATOM   5012  O   VAL A 964      32.370  37.640  59.340  1.00  0.00           O
ATOM   5013  N   CYS A 965      33.370  38.620  57.670  1.00  0.00           N
ATOM   5014  HN  CYS A 965      33.370  38.810  56.690  1.00  0.00           H
ATOM   5015  CA  CYS A 965      34.600  39.090  58.430  1.00  0.00           C
ATOM   5016  HA  CYS A 965      35.030  38.290  59.000  1.00  0.00           H
ATOM   5017  CB  CYS A 965      35.630  39.660  57.460  1.00  0.00           C
ATOM   5018  HB1 CYS A 965      36.510  40.230  57.870  1.00  0.00           H
ATOM   5019  HB2 CYS A 965      35.090  40.290  56.720  1.00  0.00           H
ATOM   5020  SG  CYS A 965      36.240  38.390  56.420  1.00  0.00           S
ATOM   5021  HG1 CYS A 965      36.420  39.230  55.410  1.00  0.00           H
ATOM   5022  C   CYS A 965      34.310  40.150  59.510  1.00  0.00           C
ATOM   5023  O   CYS A 965      35.010  40.180  60.540  1.00  0.00           O
ATOM   5024  N   SER A 966      33.260  40.980  59.380  1.00  0.00           N
ATOM   5025  HN  SER A 966      32.790  40.820  58.510  1.00  0.00           H
ATOM   5026  CA  SER A 966      32.730  41.910  60.400  1.00  0.00           C
ATOM   5027  HA  SER A 966      33.520  42.530  60.800  1.00  0.00           H
ATOM   5028  CB  SER A 966      31.540  42.760  59.870  1.00  0.00           C
ATOM   5029  HB1 SER A 966      31.390  43.430  60.750  1.00  0.00           H
ATOM   5030  HB2 SER A 966      30.570  42.300  59.590  1.00  0.00           H
ATOM   5031  OG  SER A 966      32.050  43.540  58.730  1.00  0.00           O
ATOM   5032  HG1 SER A 966      32.410  43.000  58.030  1.00  0.00           H
ATOM   5033  C   SER A 966      32.140  41.240  61.620  1.00  0.00           C
ATOM   5034  O   SER A 966      32.420  41.720  62.750  1.00  0.00           O
ATOM   5035  N   VAL A 967      31.360  40.110  61.440  1.00  0.00           N
ATOM   5036  HN  VAL A 967      31.150  39.780  60.520  1.00  0.00           H
ATOM   5037  CA  VAL A 967      30.940  39.370  62.540  1.00  0.00           C
ATOM   5038  HA  VAL A 967      30.520  40.070  63.260  1.00  0.00           H
ATOM   5039  CB  VAL A 967      29.780  38.380  62.150  1.00  0.00           C
ATOM   5040  HB  VAL A 967      29.960  37.860  61.190  1.00  0.00           H
ATOM   5041  CG1 VAL A 967      29.510  37.230  63.130  1.00  0.00           C
ATOM   5042 HG11 VAL A 967      30.460  36.640  63.210  1.00  0.00           H
ATOM   5043 HG12 VAL A 967      28.740  36.590  62.660  1.00  0.00           H
ATOM   5044 HG13 VAL A 967      29.130  37.630  64.090  1.00  0.00           H
ATOM   5045  CG2 VAL A 967      28.480  39.250  62.070  1.00  0.00           C
ATOM   5046 HG21 VAL A 967      28.190  39.510  63.110  1.00  0.00           H
ATOM   5047 HG22 VAL A 967      27.670  38.620  61.660  1.00  0.00           H
ATOM   5048 HG23 VAL A 967      28.640  40.130  61.410  1.00  0.00           H
ATOM   5049  C   VAL A 967      32.000  38.580  63.300  1.00  0.00           C
ATOM   5050  O   VAL A 967      31.890  38.190  64.440  1.00  0.00           O
ATOM   5051  N   MET A 968      33.090  38.300  62.590  1.00  0.00           N
ATOM   5052  HN  MET A 968      33.360  38.620  61.680  1.00  0.00           H
ATOM   5053  CA  MET A 968      34.130  37.450  63.150  1.00  0.00           C
ATOM   5054  HA  MET A 968      33.770  36.820  63.950  1.00  0.00           H
ATOM   5055  CB  MET A 968      34.630  36.530  62.040  1.00  0.00           C
ATOM   5056  HB1 MET A 968      35.510  35.940  62.390  1.00  0.00           H
ATOM   5057  HB2 MET A 968      35.040  37.170  61.230  1.00  0.00           H
ATOM   5058  CG  MET A 968      33.590  35.770  61.260  1.00  0.00           C
ATOM   5059  HG1 MET A 968      33.740  35.780  60.160  1.00  0.00           H
ATOM   5060  HG2 MET A 968      32.650  36.310  61.460  1.00  0.00           H
[truncated: 6,873,249 more chars]
