# Supplementary material for: CryoEM and computational modeling structural insights into the pH regulator NBCn1
Source: Nat Commun. 2025 Nov 11;16:9932. doi: 10.1038/s41467-025-64868-z (PMC12606367; doi:10.1038/s41467-025-64868-z)
Supplement: Supplementary file 7 — Supplementary Data 5 [file 41467_2025_64868_MOESM7_ESM.zip › 100ns_z_restr_MD_NBCn1_2NaCO3/hNBCn1_IF/z-restr_hNBCn1_IF_2NaCO3_first_step_41.pdb]

REMARK    GENERATED BY TRJCONV
TITLE     Title t= 4100.00000 step= 2050000
REMARK    THIS IS A SIMULATION BOX
CRYST1   93.555   93.555  102.356  90.00  90.00  90.00 P 1           1
MODEL        1
ATOM      1  N   LEU A 585      24.270  37.140  37.660  1.00  0.00           N
ATOM      2  HT1 LEU A 585      23.290  37.450  37.520  1.00  0.00           H
ATOM      3  HT2 LEU A 585      24.620  36.760  36.760  1.00  0.00           H
ATOM      4  HT3 LEU A 585      24.860  37.980  37.520  1.00  0.00           H
ATOM      5  CA  LEU A 585      24.750  36.320  38.880  1.00  0.00           C
ATOM      6  HA  LEU A 585      25.830  36.350  38.890  1.00  0.00           H
ATOM      7  CB  LEU A 585      24.090  36.950  40.170  1.00  0.00           C
ATOM      8  HB1 LEU A 585      22.980  36.870  40.150  1.00  0.00           H
ATOM      9  HB2 LEU A 585      24.380  38.020  40.300  1.00  0.00           H
ATOM     10  CG  LEU A 585      24.600  36.230  41.490  1.00  0.00           C
ATOM     11  HG  LEU A 585      24.060  35.260  41.510  1.00  0.00           H
ATOM     12  CD1 LEU A 585      26.100  35.960  41.570  1.00  0.00           C
ATOM     13 HD11 LEU A 585      26.630  36.810  41.120  1.00  0.00           H
ATOM     14 HD12 LEU A 585      26.390  34.970  41.150  1.00  0.00           H
ATOM     15 HD13 LEU A 585      26.530  35.970  42.600  1.00  0.00           H
ATOM     16  CD2 LEU A 585      24.060  36.970  42.780  1.00  0.00           C
ATOM     17 HD21 LEU A 585      24.460  37.990  42.920  1.00  0.00           H
ATOM     18 HD22 LEU A 585      24.220  36.300  43.670  1.00  0.00           H
ATOM     19 HD23 LEU A 585      22.960  37.070  42.690  1.00  0.00           H
ATOM     20  C   LEU A 585      24.460  34.880  38.690  1.00  0.00           C
ATOM     21  O   LEU A 585      25.350  34.110  38.250  1.00  0.00           O
ATOM     22  N   ILE A 586      23.270  34.340  38.970  1.00  0.00           N
ATOM     23  HN  ILE A 586      22.470  34.940  38.960  1.00  0.00           H
ATOM     24  CA  ILE A 586      23.040  32.890  39.130  1.00  0.00           C
ATOM     25  HA  ILE A 586      23.920  32.490  39.590  1.00  0.00           H
ATOM     26  CB  ILE A 586      21.600  32.620  39.840  1.00  0.00           C
ATOM     27  HB  ILE A 586      20.950  33.220  39.170  1.00  0.00           H
ATOM     28  CG2 ILE A 586      21.190  31.200  39.770  1.00  0.00           C
ATOM     29 HG21 ILE A 586      20.330  31.130  40.480  1.00  0.00           H
ATOM     30 HG22 ILE A 586      22.070  30.580  40.050  1.00  0.00           H
ATOM     31 HG23 ILE A 586      20.900  30.920  38.720  1.00  0.00           H
ATOM     32  CG1 ILE A 586      21.420  33.230  41.240  1.00  0.00           C
ATOM     33 HG11 ILE A 586      20.350  33.060  41.460  1.00  0.00           H
ATOM     34 HG12 ILE A 586      21.620  34.330  41.270  1.00  0.00           H
ATOM     35  CD  ILE A 586      22.260  32.560  42.320  1.00  0.00           C
ATOM     36  HD1 ILE A 586      23.310  32.680  41.950  1.00  0.00           H
ATOM     37  HD2 ILE A 586      22.020  31.470  42.330  1.00  0.00           H
ATOM     38  HD3 ILE A 586      22.280  33.110  43.270  1.00  0.00           H
ATOM     39  C   ILE A 586      22.950  32.220  37.770  1.00  0.00           C
ATOM     40  O   ILE A 586      23.160  31.010  37.580  1.00  0.00           O
ATOM     41  N   LEU A 587      22.720  32.970  36.680  1.00  0.00           N
ATOM     42  HN  LEU A 587      22.460  33.920  36.860  1.00  0.00           H
ATOM     43  CA  LEU A 587      22.880  32.590  35.320  1.00  0.00           C
ATOM     44  HA  LEU A 587      22.280  31.700  35.230  1.00  0.00           H
ATOM     45  CB  LEU A 587      22.240  33.670  34.450  1.00  0.00           C
ATOM     46  HB1 LEU A 587      22.790  34.590  34.760  1.00  0.00           H
ATOM     47  HB2 LEU A 587      21.200  33.700  34.810  1.00  0.00           H
ATOM     48  CG  LEU A 587      21.990  33.570  32.920  1.00  0.00           C
ATOM     49  HG  LEU A 587      23.000  33.650  32.490  1.00  0.00           H
ATOM     50  CD1 LEU A 587      21.360  32.240  32.410  1.00  0.00           C
ATOM     51 HD11 LEU A 587      21.940  31.340  32.720  1.00  0.00           H
ATOM     52 HD12 LEU A 587      21.320  32.230  31.300  1.00  0.00           H
ATOM     53 HD13 LEU A 587      20.310  32.080  32.720  1.00  0.00           H
ATOM     54  CD2 LEU A 587      21.130  34.730  32.360  1.00  0.00           C
ATOM     55 HD21 LEU A 587      21.150  34.690  31.250  1.00  0.00           H
ATOM     56 HD22 LEU A 587      21.560  35.630  32.850  1.00  0.00           H
ATOM     57 HD23 LEU A 587      20.070  34.570  32.660  1.00  0.00           H
ATOM     58  C   LEU A 587      24.320  32.370  34.880  1.00  0.00           C
ATOM     59  O   LEU A 587      24.670  31.280  34.350  1.00  0.00           O
ATOM     60  N   ASP A 588      25.250  33.330  35.250  1.00  0.00           N
ATOM     61  HN  ASP A 588      25.000  34.200  35.640  1.00  0.00           H
ATOM     62  CA  ASP A 588      26.700  33.100  35.100  1.00  0.00           C
ATOM     63  HA  ASP A 588      26.920  32.920  34.060  1.00  0.00           H
ATOM     64  CB  ASP A 588      27.520  34.360  35.490  1.00  0.00           C
ATOM     65  HB1 ASP A 588      28.520  34.360  35.030  1.00  0.00           H
ATOM     66  HB2 ASP A 588      27.660  34.440  36.580  1.00  0.00           H
ATOM     67  CG  ASP A 588      26.810  35.650  35.100  1.00  0.00           C
ATOM     68  OD1 ASP A 588      25.840  35.940  35.810  1.00  0.00           O
ATOM     69  OD2 ASP A 588      27.310  36.300  34.130  1.00  0.00           O
ATOM     70  C   ASP A 588      27.100  31.900  35.900  1.00  0.00           C
ATOM     71  O   ASP A 588      27.760  30.930  35.440  1.00  0.00           O
ATOM     72  N   ILE A 589      26.640  31.840  37.140  1.00  0.00           N
ATOM     73  HN  ILE A 589      26.040  32.600  37.360  1.00  0.00           H
ATOM     74  CA  ILE A 589      26.970  30.770  38.010  1.00  0.00           C
ATOM     75  HA  ILE A 589      28.050  30.720  38.050  1.00  0.00           H
ATOM     76  CB  ILE A 589      26.500  31.030  39.480  1.00  0.00           C
ATOM     77  HB  ILE A 589      25.430  31.250  39.310  1.00  0.00           H
ATOM     78  CG2 ILE A 589      26.560  29.770  40.400  1.00  0.00           C
ATOM     79 HG21 ILE A 589      25.840  29.000  40.060  1.00  0.00           H
ATOM     80 HG22 ILE A 589      26.350  30.170  41.410  1.00  0.00           H
ATOM     81 HG23 ILE A 589      27.580  29.310  40.430  1.00  0.00           H
ATOM     82  CG1 ILE A 589      27.100  32.240  40.250  1.00  0.00           C
ATOM     83 HG11 ILE A 589      26.400  32.530  41.050  1.00  0.00           H
ATOM     84 HG12 ILE A 589      27.310  33.110  39.580  1.00  0.00           H
ATOM     85  CD  ILE A 589      28.480  31.960  40.840  1.00  0.00           C
ATOM     86  HD1 ILE A 589      29.110  31.450  40.080  1.00  0.00           H
ATOM     87  HD2 ILE A 589      28.310  31.250  41.680  1.00  0.00           H
ATOM     88  HD3 ILE A 589      29.010  32.890  41.120  1.00  0.00           H
ATOM     89  C   ILE A 589      26.510  29.390  37.550  1.00  0.00           C
ATOM     90  O   ILE A 589      27.410  28.530  37.510  1.00  0.00           O
ATOM     91  N   LYS A 590      25.270  29.140  37.040  1.00  0.00           N
ATOM     92  HN  LYS A 590      24.580  29.870  36.970  1.00  0.00           H
ATOM     93  CA  LYS A 590      24.890  27.910  36.340  1.00  0.00           C
ATOM     94  HA  LYS A 590      25.030  27.070  37.000  1.00  0.00           H
ATOM     95  CB  LYS A 590      23.390  27.830  35.960  1.00  0.00           C
ATOM     96  HB1 LYS A 590      23.070  26.980  35.330  1.00  0.00           H
ATOM     97  HB2 LYS A 590      23.080  28.790  35.480  1.00  0.00           H
ATOM     98  CG  LYS A 590      22.450  27.580  37.260  1.00  0.00           C
ATOM     99  HG1 LYS A 590      22.630  28.350  38.040  1.00  0.00           H
ATOM    100  HG2 LYS A 590      22.700  26.550  37.620  1.00  0.00           H
ATOM    101  CD  LYS A 590      20.900  27.590  36.780  1.00  0.00           C
ATOM    102  HD1 LYS A 590      20.300  27.310  37.660  1.00  0.00           H
ATOM    103  HD2 LYS A 590      20.780  26.830  35.980  1.00  0.00           H
ATOM    104  CE  LYS A 590      20.410  28.920  36.220  1.00  0.00           C
ATOM    105  HE1 LYS A 590      21.080  29.540  35.570  1.00  0.00           H
ATOM    106  HE2 LYS A 590      20.320  29.620  37.080  1.00  0.00           H
ATOM    107  NZ  LYS A 590      19.100  28.830  35.560  1.00  0.00           N
ATOM    108  HZ1 LYS A 590      18.990  28.040  34.890  1.00  0.00           H
ATOM    109  HZ2 LYS A 590      18.940  29.720  35.050  1.00  0.00           H
ATOM    110  HZ3 LYS A 590      18.340  28.710  36.250  1.00  0.00           H
ATOM    111  C   LYS A 590      25.790  27.510  35.140  1.00  0.00           C
ATOM    112  O   LYS A 590      26.020  26.390  34.900  1.00  0.00           O
ATOM    113  N   ARG A 591      26.130  28.540  34.290  1.00  0.00           N
ATOM    114  HN  ARG A 591      25.720  29.440  34.440  1.00  0.00           H
ATOM    115  CA  ARG A 591      26.860  28.300  33.090  1.00  0.00           C
ATOM    116  HA  ARG A 591      26.400  27.400  32.690  1.00  0.00           H
ATOM    117  CB  ARG A 591      26.570  29.600  32.160  1.00  0.00           C
ATOM    118  HB1 ARG A 591      27.260  29.500  31.300  1.00  0.00           H
ATOM    119  HB2 ARG A 591      26.890  30.550  32.650  1.00  0.00           H
ATOM    120  CG  ARG A 591      25.050  29.610  31.600  1.00  0.00           C
ATOM    121  HG1 ARG A 591      24.330  29.630  32.450  1.00  0.00           H
ATOM    122  HG2 ARG A 591      25.040  28.610  31.100  1.00  0.00           H
ATOM    123  CD  ARG A 591      24.690  30.780  30.660  1.00  0.00           C
ATOM    124  HD1 ARG A 591      25.490  30.890  29.880  1.00  0.00           H
ATOM    125  HD2 ARG A 591      24.710  31.720  31.260  1.00  0.00           H
ATOM    126  NE  ARG A 591      23.450  30.380  29.950  1.00  0.00           N
ATOM    127  HE  ARG A 591      23.080  29.460  30.110  1.00  0.00           H
ATOM    128  CZ  ARG A 591      22.890  31.060  28.990  1.00  0.00           C
ATOM    129  NH1 ARG A 591      23.140  32.370  28.830  1.00  0.00           N
ATOM    130 HH11 ARG A 591      23.620  32.920  29.510  1.00  0.00           H
ATOM    131 HH12 ARG A 591      22.360  32.850  28.410  1.00  0.00           H
ATOM    132  NH2 ARG A 591      22.070  30.480  28.170  1.00  0.00           N
ATOM    133 HH21 ARG A 591      21.680  30.980  27.400  1.00  0.00           H
ATOM    134 HH22 ARG A 591      22.270  29.510  28.120  1.00  0.00           H
ATOM    135  C   ARG A 591      28.350  27.930  33.290  1.00  0.00           C
ATOM    136  O   ARG A 591      28.950  27.190  32.520  1.00  0.00           O
ATOM    137  N   LYS A 592      29.010  28.350  34.400  1.00  0.00           N
ATOM    138  HN  LYS A 592      28.560  28.970  35.050  1.00  0.00           H
ATOM    139  CA  LYS A 592      30.380  28.030  34.670  1.00  0.00           C
ATOM    140  HA  LYS A 592      30.810  27.620  33.770  1.00  0.00           H
ATOM    141  CB  LYS A 592      31.210  29.310  35.100  1.00  0.00           C
ATOM    142  HB1 LYS A 592      32.240  28.940  35.290  1.00  0.00           H
ATOM    143  HB2 LYS A 592      30.720  29.710  36.010  1.00  0.00           H
ATOM    144  CG  LYS A 592      31.240  30.450  34.090  1.00  0.00           C
ATOM    145  HG1 LYS A 592      31.750  31.350  34.500  1.00  0.00           H
ATOM    146  HG2 LYS A 592      30.220  30.780  33.800  1.00  0.00           H
ATOM    147  CD  LYS A 592      31.940  30.160  32.760  1.00  0.00           C
ATOM    148  HD1 LYS A 592      31.780  29.070  32.560  1.00  0.00           H
ATOM    149  HD2 LYS A 592      33.010  30.260  33.040  1.00  0.00           H
ATOM    150  CE  LYS A 592      31.400  30.890  31.550  1.00  0.00           C
ATOM    151  HE1 LYS A 592      31.170  31.950  31.760  1.00  0.00           H
ATOM    152  HE2 LYS A 592      30.510  30.380  31.120  1.00  0.00           H
ATOM    153  NZ  LYS A 592      32.390  30.970  30.520  1.00  0.00           N
ATOM    154  HZ1 LYS A 592      32.220  30.230  29.810  1.00  0.00           H
ATOM    155  HZ2 LYS A 592      33.310  30.900  31.000  1.00  0.00           H
ATOM    156  HZ3 LYS A 592      32.430  31.890  30.030  1.00  0.00           H
ATOM    157  C   LYS A 592      30.620  26.860  35.600  1.00  0.00           C
ATOM    158  O   LYS A 592      31.690  26.370  35.880  1.00  0.00           O
ATOM    159  N   ALA A 593      29.490  26.320  36.110  1.00  0.00           N
ATOM    160  HN  ALA A 593      28.600  26.750  35.980  1.00  0.00           H
ATOM    161  CA  ALA A 593      29.550  25.120  36.960  1.00  0.00           C
ATOM    162  HA  ALA A 593      30.180  25.410  37.790  1.00  0.00           H
ATOM    163  CB  ALA A 593      28.190  24.880  37.600  1.00  0.00           C
ATOM    164  HB1 ALA A 593      27.500  24.540  36.790  1.00  0.00           H
ATOM    165  HB2 ALA A 593      27.810  25.690  38.240  1.00  0.00           H
ATOM    166  HB3 ALA A 593      28.300  23.990  38.260  1.00  0.00           H
ATOM    167  C   ALA A 593      30.270  23.890  36.320  1.00  0.00           C
ATOM    168  O   ALA A 593      31.110  23.280  36.960  1.00  0.00           O
ATOM    169  N   PRO A 594      30.120  23.510  35.100  1.00  0.00           N
ATOM    170  CD  PRO A 594      28.830  23.770  34.380  1.00  0.00           C
ATOM    171  HD1 PRO A 594      28.870  24.800  33.950  1.00  0.00           H
ATOM    172  HD2 PRO A 594      27.960  23.760  35.080  1.00  0.00           H
ATOM    173  CA  PRO A 594      30.880  22.460  34.420  1.00  0.00           C
ATOM    174  HA  PRO A 594      30.740  21.530  34.950  1.00  0.00           H
ATOM    175  CB  PRO A 594      30.290  22.330  33.030  1.00  0.00           C
ATOM    176  HB1 PRO A 594      30.420  21.300  32.650  1.00  0.00           H
ATOM    177  HB2 PRO A 594      30.840  23.070  32.410  1.00  0.00           H
ATOM    178  CG  PRO A 594      28.790  22.810  33.280  1.00  0.00           C
ATOM    179  HG1 PRO A 594      28.290  23.240  32.380  1.00  0.00           H
ATOM    180  HG2 PRO A 594      28.130  21.980  33.590  1.00  0.00           H
ATOM    181  C   PRO A 594      32.410  22.560  34.300  1.00  0.00           C
ATOM    182  O   PRO A 594      33.000  21.560  34.000  1.00  0.00           O
ATOM    183  N   PHE A 595      33.050  23.770  34.420  1.00  0.00           N
ATOM    184  HN  PHE A 595      32.550  24.610  34.570  1.00  0.00           H
ATOM    185  CA  PHE A 595      34.550  23.830  34.410  1.00  0.00           C
ATOM    186  HA  PHE A 595      34.930  23.180  33.620  1.00  0.00           H
ATOM    187  CB  PHE A 595      34.870  25.290  34.140  1.00  0.00           C
ATOM    188  HB1 PHE A 595      35.970  25.440  34.150  1.00  0.00           H
ATOM    189  HB2 PHE A 595      34.290  25.940  34.820  1.00  0.00           H
ATOM    190  CG  PHE A 595      34.420  25.670  32.810  1.00  0.00           C
ATOM    191  CD1 PHE A 595      33.320  26.500  32.530  1.00  0.00           C
ATOM    192  HD1 PHE A 595      32.880  26.870  33.450  1.00  0.00           H
ATOM    193  CE1 PHE A 595      33.040  26.870  31.210  1.00  0.00           C
ATOM    194  HE1 PHE A 595      32.160  27.440  30.940  1.00  0.00           H
ATOM    195  CZ  PHE A 595      33.910  26.530  30.180  1.00  0.00           C
ATOM    196  HZ  PHE A 595      33.710  26.810  29.150  1.00  0.00           H
ATOM    197  CD2 PHE A 595      35.170  25.170  31.720  1.00  0.00           C
ATOM    198  HD2 PHE A 595      35.940  24.410  31.830  1.00  0.00           H
ATOM    199  CE2 PHE A 595      34.840  25.510  30.430  1.00  0.00           C
ATOM    200  HE2 PHE A 595      35.350  24.970  29.640  1.00  0.00           H
ATOM    201  C   PHE A 595      35.240  23.510  35.680  1.00  0.00           C
ATOM    202  O   PHE A 595      36.460  23.280  35.660  1.00  0.00           O
ATOM    203  N   PHE A 596      34.430  23.380  36.790  1.00  0.00           N
ATOM    204  HN  PHE A 596      33.460  23.270  36.600  1.00  0.00           H
ATOM    205  CA  PHE A 596      34.890  23.310  38.140  1.00  0.00           C
ATOM    206  HA  PHE A 596      35.670  24.050  38.250  1.00  0.00           H
ATOM    207  CB  PHE A 596      33.780  23.390  39.220  1.00  0.00           C
ATOM    208  HB1 PHE A 596      32.930  22.690  39.090  1.00  0.00           H
ATOM    209  HB2 PHE A 596      33.270  24.370  39.160  1.00  0.00           H
ATOM    210  CG  PHE A 596      34.300  23.260  40.610  1.00  0.00           C
ATOM    211  CD1 PHE A 596      34.810  24.360  41.270  1.00  0.00           C
ATOM    212  HD1 PHE A 596      35.090  25.250  40.730  1.00  0.00           H
ATOM    213  CE1 PHE A 596      35.220  24.320  42.580  1.00  0.00           C
ATOM    214  HE1 PHE A 596      35.460  25.280  42.990  1.00  0.00           H
ATOM    215  CZ  PHE A 596      35.070  23.210  43.380  1.00  0.00           C
ATOM    216  HZ  PHE A 596      35.420  23.240  44.400  1.00  0.00           H
ATOM    217  CD2 PHE A 596      33.990  22.150  41.520  1.00  0.00           C
ATOM    218  HD2 PHE A 596      33.330  21.390  41.150  1.00  0.00           H
ATOM    219  CE2 PHE A 596      34.400  22.080  42.840  1.00  0.00           C
ATOM    220  HE2 PHE A 596      34.170  21.210  43.450  1.00  0.00           H
ATOM    221  C   PHE A 596      35.680  21.980  38.260  1.00  0.00           C
ATOM    222  O   PHE A 596      36.740  21.960  38.880  1.00  0.00           O
ATOM    223  N   LEU A 597      35.160  20.950  37.670  1.00  0.00           N
ATOM    224  HN  LEU A 597      34.250  21.030  37.260  1.00  0.00           H
ATOM    225  CA  LEU A 597      35.830  19.630  37.460  1.00  0.00           C
ATOM    226  HA  LEU A 597      35.920  19.240  38.460  1.00  0.00           H
ATOM    227  CB  LEU A 597      34.860  18.700  36.600  1.00  0.00           C
ATOM    228  HB1 LEU A 597      34.450  19.250  35.730  1.00  0.00           H
ATOM    229  HB2 LEU A 597      33.900  18.600  37.160  1.00  0.00           H
ATOM    230  CG  LEU A 597      35.420  17.300  36.250  1.00  0.00           C
ATOM    231  HG  LEU A 597      36.250  17.540  35.540  1.00  0.00           H
ATOM    232  CD1 LEU A 597      35.920  16.500  37.520  1.00  0.00           C
ATOM    233 HD11 LEU A 597      36.230  15.480  37.210  1.00  0.00           H
ATOM    234 HD12 LEU A 597      35.050  16.360  38.210  1.00  0.00           H
ATOM    235 HD13 LEU A 597      36.720  17.000  38.080  1.00  0.00           H
ATOM    236  CD2 LEU A 597      34.400  16.450  35.580  1.00  0.00           C
ATOM    237 HD21 LEU A 597      33.490  16.450  36.220  1.00  0.00           H
ATOM    238 HD22 LEU A 597      34.820  15.450  35.320  1.00  0.00           H
ATOM    239 HD23 LEU A 597      33.940  16.890  34.670  1.00  0.00           H
ATOM    240  C   LEU A 597      37.190  19.640  36.810  1.00  0.00           C
ATOM    241  O   LEU A 597      38.120  18.960  37.220  1.00  0.00           O
ATOM    242  N   SER A 598      37.380  20.460  35.680  1.00  0.00           N
ATOM    243  HN  SER A 598      36.580  20.920  35.310  1.00  0.00           H
ATOM    244  CA  SER A 598      38.660  20.460  34.890  1.00  0.00           C
ATOM    245  HA  SER A 598      38.950  19.460  34.660  1.00  0.00           H
ATOM    246  CB  SER A 598      38.350  21.210  33.560  1.00  0.00           C
ATOM    247  HB1 SER A 598      37.980  22.230  33.810  1.00  0.00           H
ATOM    248  HB2 SER A 598      37.610  20.610  33.000  1.00  0.00           H
ATOM    249  OG  SER A 598      39.450  21.270  32.630  1.00  0.00           O
ATOM    250  HG1 SER A 598      40.150  21.820  32.970  1.00  0.00           H
ATOM    251  C   SER A 598      39.810  21.250  35.600  1.00  0.00           C
ATOM    252  O   SER A 598      41.000  21.030  35.270  1.00  0.00           O
ATOM    253  N   ASP A 599      39.510  22.240  36.480  1.00  0.00           N
ATOM    254  HN  ASP A 599      38.580  22.590  36.550  1.00  0.00           H
ATOM    255  CA  ASP A 599      40.490  23.120  37.090  1.00  0.00           C
ATOM    256  HA  ASP A 599      41.050  23.550  36.270  1.00  0.00           H
ATOM    257  CB  ASP A 599      39.880  24.220  37.950  1.00  0.00           C
ATOM    258  HB1 ASP A 599      40.600  24.740  38.610  1.00  0.00           H
ATOM    259  HB2 ASP A 599      39.040  23.760  38.520  1.00  0.00           H
ATOM    260  CG  ASP A 599      39.260  25.290  37.150  1.00  0.00           C
ATOM    261  OD1 ASP A 599      39.050  25.180  35.960  1.00  0.00           O
ATOM    262  OD2 ASP A 599      38.820  26.300  37.770  1.00  0.00           O
ATOM    263  C   ASP A 599      41.550  22.340  37.920  1.00  0.00           C
ATOM    264  O   ASP A 599      42.750  22.680  38.030  1.00  0.00           O
ATOM    265  N   PHE A 600      41.160  21.200  38.520  1.00  0.00           N
ATOM    266  HN  PHE A 600      40.180  21.040  38.560  1.00  0.00           H
ATOM    267  CA  PHE A 600      42.110  20.260  39.100  1.00  0.00           C
ATOM    268  HA  PHE A 600      42.750  20.880  39.710  1.00  0.00           H
ATOM    269  CB  PHE A 600      41.350  19.300  40.020  1.00  0.00           C
ATOM    270  HB1 PHE A 600      42.060  18.690  40.640  1.00  0.00           H
ATOM    271  HB2 PHE A 600      40.690  18.640  39.420  1.00  0.00           H
ATOM    272  CG  PHE A 600      40.400  19.980  41.010  1.00  0.00           C
ATOM    273  CD1 PHE A 600      40.850  20.520  42.180  1.00  0.00           C
ATOM    274  HD1 PHE A 600      41.780  20.290  42.690  1.00  0.00           H
ATOM    275  CE1 PHE A 600      39.940  21.100  43.120  1.00  0.00           C
ATOM    276  HE1 PHE A 600      40.340  21.540  44.040  1.00  0.00           H
ATOM    277  CZ  PHE A 600      38.560  21.250  42.800  1.00  0.00           C
ATOM    278  HZ  PHE A 600      37.880  21.850  43.400  1.00  0.00           H
ATOM    279  CD2 PHE A 600      39.110  20.190  40.620  1.00  0.00           C
ATOM    280  HD2 PHE A 600      38.710  19.690  39.750  1.00  0.00           H
ATOM    281  CE2 PHE A 600      38.190  20.760  41.560  1.00  0.00           C
ATOM    282  HE2 PHE A 600      37.160  20.850  41.270  1.00  0.00           H
ATOM    283  C   PHE A 600      43.070  19.480  38.120  1.00  0.00           C
ATOM    284  O   PHE A 600      44.310  19.450  38.210  1.00  0.00           O
ATOM    285  N   LYS A 601      42.560  18.960  36.970  1.00  0.00           N
ATOM    286  HN  LYS A 601      41.610  18.690  36.840  1.00  0.00           H
ATOM    287  CA  LYS A 601      43.400  18.560  35.870  1.00  0.00           C
ATOM    288  HA  LYS A 601      44.070  17.820  36.300  1.00  0.00           H
ATOM    289  CB  LYS A 601      42.600  17.920  34.760  1.00  0.00           C
ATOM    290  HB1 LYS A 601      41.710  18.570  34.560  1.00  0.00           H
ATOM    291  HB2 LYS A 601      42.210  16.960  35.150  1.00  0.00           H
ATOM    292  CG  LYS A 601      43.360  17.540  33.470  1.00  0.00           C
ATOM    293  HG1 LYS A 601      42.950  16.620  33.000  1.00  0.00           H
ATOM    294  HG2 LYS A 601      44.430  17.400  33.740  1.00  0.00           H
ATOM    295  CD  LYS A 601      43.350  18.710  32.420  1.00  0.00           C
ATOM    296  HD1 LYS A 601      43.940  18.290  31.580  1.00  0.00           H
ATOM    297  HD2 LYS A 601      43.910  19.630  32.690  1.00  0.00           H
ATOM    298  CE  LYS A 601      42.040  19.130  31.770  1.00  0.00           C
ATOM    299  HE1 LYS A 601      41.420  19.550  32.580  1.00  0.00           H
ATOM    300  HE2 LYS A 601      41.570  18.210  31.340  1.00  0.00           H
ATOM    301  NZ  LYS A 601      42.190  20.210  30.770  1.00  0.00           N
ATOM    302  HZ1 LYS A 601      41.320  20.540  30.300  1.00  0.00           H
ATOM    303  HZ2 LYS A 601      42.900  19.970  30.040  1.00  0.00           H
ATOM    304  HZ3 LYS A 601      42.480  21.080  31.280  1.00  0.00           H
ATOM    305  C   LYS A 601      44.320  19.610  35.270  1.00  0.00           C
ATOM    306  O   LYS A 601      45.470  19.510  34.970  1.00  0.00           O
ATOM    307  N   ASP A 602      43.800  20.860  35.130  1.00  0.00           N
ATOM    308  HN  ASP A 602      42.810  20.870  35.230  1.00  0.00           H
ATOM    309  CA  ASP A 602      44.430  22.090  34.660  1.00  0.00           C
ATOM    310  HA  ASP A 602      45.030  21.920  33.780  1.00  0.00           H
ATOM    311  CB  ASP A 602      43.490  23.280  34.300  1.00  0.00           C
ATOM    312  HB1 ASP A 602      44.000  24.180  33.890  1.00  0.00           H
ATOM    313  HB2 ASP A 602      42.840  23.500  35.170  1.00  0.00           H
ATOM    314  CG  ASP A 602      42.670  22.850  33.120  1.00  0.00           C
ATOM    315  OD1 ASP A 602      43.300  22.480  32.170  1.00  0.00           O
ATOM    316  OD2 ASP A 602      41.410  22.890  33.170  1.00  0.00           O
ATOM    317  C   ASP A 602      45.560  22.440  35.590  1.00  0.00           C
ATOM    318  O   ASP A 602      46.650  22.770  35.160  1.00  0.00           O
ATOM    319  N   ALA A 603      45.400  22.260  36.920  1.00  0.00           N
ATOM    320  HN  ALA A 603      44.550  21.840  37.220  1.00  0.00           H
ATOM    321  CA  ALA A 603      46.410  22.560  37.870  1.00  0.00           C
ATOM    322  HA  ALA A 603      46.850  23.470  37.500  1.00  0.00           H
ATOM    323  CB  ALA A 603      45.730  22.820  39.250  1.00  0.00           C
ATOM    324  HB1 ALA A 603      45.270  23.820  39.100  1.00  0.00           H
ATOM    325  HB2 ALA A 603      46.620  22.800  39.910  1.00  0.00           H
ATOM    326  HB3 ALA A 603      44.920  22.120  39.560  1.00  0.00           H
ATOM    327  C   ALA A 603      47.550  21.510  37.900  1.00  0.00           C
ATOM    328  O   ALA A 603      48.580  21.830  38.540  1.00  0.00           O
ATOM    329  N   LEU A 604      47.430  20.330  37.230  1.00  0.00           N
ATOM    330  HN  LEU A 604      46.560  20.100  36.790  1.00  0.00           H
ATOM    331  CA  LEU A 604      48.510  19.370  36.940  1.00  0.00           C
ATOM    332  HA  LEU A 604      49.170  19.330  37.800  1.00  0.00           H
ATOM    333  CB  LEU A 604      47.940  17.940  36.700  1.00  0.00           C
ATOM    334  HB1 LEU A 604      47.300  18.030  35.810  1.00  0.00           H
ATOM    335  HB2 LEU A 604      47.240  17.690  37.530  1.00  0.00           H
ATOM    336  CG  LEU A 604      48.970  16.750  36.700  1.00  0.00           C
ATOM    337  HG  LEU A 604      49.870  17.230  36.250  1.00  0.00           H
ATOM    338  CD1 LEU A 604      49.260  16.360  38.190  1.00  0.00           C
ATOM    339 HD11 LEU A 604      50.320  16.040  38.270  1.00  0.00           H
ATOM    340 HD12 LEU A 604      48.630  15.460  38.230  1.00  0.00           H
ATOM    341 HD13 LEU A 604      49.160  17.130  38.980  1.00  0.00           H
ATOM    342  CD2 LEU A 604      48.560  15.550  35.890  1.00  0.00           C
ATOM    343 HD21 LEU A 604      47.710  14.900  36.240  1.00  0.00           H
ATOM    344 HD22 LEU A 604      49.440  14.880  35.840  1.00  0.00           H
ATOM    345 HD23 LEU A 604      48.380  15.830  34.830  1.00  0.00           H
ATOM    346  C   LEU A 604      49.420  19.870  35.860  1.00  0.00           C
ATOM    347  O   LEU A 604      49.440  19.420  34.680  1.00  0.00           O
ATOM    348  N   SER A 605      50.260  20.830  36.380  1.00  0.00           N
ATOM    349  HN  SER A 605      50.020  21.190  37.280  1.00  0.00           H
ATOM    350  CA  SER A 605      51.270  21.520  35.650  1.00  0.00           C
ATOM    351  HA  SER A 605      51.570  20.880  34.840  1.00  0.00           H
ATOM    352  CB  SER A 605      50.720  22.730  34.850  1.00  0.00           C
ATOM    353  HB1 SER A 605      50.280  23.440  35.570  1.00  0.00           H
ATOM    354  HB2 SER A 605      49.880  22.390  34.200  1.00  0.00           H
ATOM    355  OG  SER A 605      51.790  23.380  34.060  1.00  0.00           O
ATOM    356  HG1 SER A 605      51.900  22.770  33.320  1.00  0.00           H
ATOM    357  C   SER A 605      52.410  21.950  36.520  1.00  0.00           C
ATOM    358  O   SER A 605      52.170  22.360  37.660  1.00  0.00           O
ATOM    359  N   LEU A 606      53.650  21.940  36.080  1.00  0.00           N
ATOM    360  HN  LEU A 606      53.960  21.600  35.200  1.00  0.00           H
ATOM    361  CA  LEU A 606      54.720  22.520  36.920  1.00  0.00           C
ATOM    362  HA  LEU A 606      54.520  22.100  37.890  1.00  0.00           H
ATOM    363  CB  LEU A 606      56.080  21.990  36.350  1.00  0.00           C
ATOM    364  HB1 LEU A 606      56.190  22.200  35.250  1.00  0.00           H
ATOM    365  HB2 LEU A 606      55.930  20.900  36.340  1.00  0.00           H
ATOM    366  CG  LEU A 606      57.370  22.630  37.000  1.00  0.00           C
ATOM    367  HG  LEU A 606      57.290  23.720  36.860  1.00  0.00           H
ATOM    368  CD1 LEU A 606      57.450  22.300  38.530  1.00  0.00           C
ATOM    369 HD11 LEU A 606      58.240  22.950  38.980  1.00  0.00           H
ATOM    370 HD12 LEU A 606      57.560  21.210  38.730  1.00  0.00           H
ATOM    371 HD13 LEU A 606      56.510  22.740  38.950  1.00  0.00           H
ATOM    372  CD2 LEU A 606      58.720  22.330  36.310  1.00  0.00           C
ATOM    373 HD21 LEU A 606      58.640  22.370  35.200  1.00  0.00           H
ATOM    374 HD22 LEU A 606      59.040  21.280  36.480  1.00  0.00           H
ATOM    375 HD23 LEU A 606      59.540  23.010  36.620  1.00  0.00           H
ATOM    376  C   LEU A 606      54.620  24.040  37.010  1.00  0.00           C
ATOM    377  O   LEU A 606      54.920  24.670  38.030  1.00  0.00           O
ATOM    378  N   GLN A 607      54.280  24.580  35.880  1.00  0.00           N
ATOM    379  HN  GLN A 607      54.130  24.020  35.070  1.00  0.00           H
ATOM    380  CA  GLN A 607      53.970  26.040  35.750  1.00  0.00           C
ATOM    381  HA  GLN A 607      54.920  26.530  35.950  1.00  0.00           H
ATOM    382  CB  GLN A 607      53.610  26.450  34.360  1.00  0.00           C
ATOM    383  HB1 GLN A 607      52.640  25.920  34.210  1.00  0.00           H
ATOM    384  HB2 GLN A 607      54.320  25.990  33.630  1.00  0.00           H
ATOM    385  CG  GLN A 607      53.470  27.900  34.090  1.00  0.00           C
ATOM    386  HG1 GLN A 607      54.350  28.490  34.390  1.00  0.00           H
ATOM    387  HG2 GLN A 607      52.660  28.300  34.730  1.00  0.00           H
ATOM    388  CD  GLN A 607      53.100  28.130  32.600  1.00  0.00           C
ATOM    389  OE1 GLN A 607      52.690  27.150  31.940  1.00  0.00           O
ATOM    390  NE2 GLN A 607      53.250  29.370  32.120  1.00  0.00           N
ATOM    391 HE21 GLN A 607      53.120  29.490  31.140  1.00  0.00           H
ATOM    392 HE22 GLN A 607      53.400  30.140  32.750  1.00  0.00           H
ATOM    393  C   GLN A 607      52.990  26.520  36.830  1.00  0.00           C
ATOM    394  O   GLN A 607      53.230  27.540  37.470  1.00  0.00           O
ATOM    395  N   CYS A 608      51.900  25.810  37.060  1.00  0.00           N
ATOM    396  HN  CYS A 608      51.850  25.070  36.390  1.00  0.00           H
ATOM    397  CA  CYS A 608      50.980  26.070  38.110  1.00  0.00           C
ATOM    398  HA  CYS A 608      50.740  27.130  38.030  1.00  0.00           H
ATOM    399  CB  CYS A 608      49.590  25.370  37.990  1.00  0.00           C
ATOM    400  HB1 CYS A 608      48.900  25.500  38.850  1.00  0.00           H
ATOM    401  HB2 CYS A 608      49.710  24.270  37.910  1.00  0.00           H
ATOM    402  SG  CYS A 608      48.830  25.910  36.410  1.00  0.00           S
ATOM    403  HG1 CYS A 608      48.270  27.070  36.710  1.00  0.00           H
ATOM    404  C   CYS A 608      51.490  25.930  39.470  1.00  0.00           C
ATOM    405  O   CYS A 608      51.350  26.680  40.440  1.00  0.00           O
ATOM    406  N   LEU A 609      52.170  24.790  39.680  1.00  0.00           N
ATOM    407  HN  LEU A 609      52.340  24.200  38.890  1.00  0.00           H
ATOM    408  CA  LEU A 609      52.750  24.460  40.940  1.00  0.00           C
ATOM    409  HA  LEU A 609      51.930  24.380  41.630  1.00  0.00           H
ATOM    410  CB  LEU A 609      53.380  23.060  40.940  1.00  0.00           C
ATOM    411  HB1 LEU A 609      54.130  23.020  40.120  1.00  0.00           H
ATOM    412  HB2 LEU A 609      52.630  22.330  40.580  1.00  0.00           H
ATOM    413  CG  LEU A 609      53.960  22.610  42.280  1.00  0.00           C
ATOM    414  HG  LEU A 609      54.650  23.340  42.770  1.00  0.00           H
ATOM    415  CD1 LEU A 609      52.830  22.190  43.290  1.00  0.00           C
ATOM    416 HD11 LEU A 609      52.040  21.600  42.800  1.00  0.00           H
ATOM    417 HD12 LEU A 609      52.480  23.110  43.820  1.00  0.00           H
ATOM    418 HD13 LEU A 609      53.440  21.580  43.990  1.00  0.00           H
ATOM    419  CD2 LEU A 609      54.870  21.470  41.930  1.00  0.00           C
ATOM    420 HD21 LEU A 609      54.260  20.870  41.210  1.00  0.00           H
ATOM    421 HD22 LEU A 609      55.250  20.940  42.830  1.00  0.00           H
ATOM    422 HD23 LEU A 609      55.720  21.760  41.260  1.00  0.00           H
ATOM    423  C   LEU A 609      53.720  25.470  41.480  1.00  0.00           C
ATOM    424  O   LEU A 609      53.600  25.940  42.590  1.00  0.00           O
ATOM    425  N   ALA A 610      54.510  26.020  40.560  1.00  0.00           N
ATOM    426  HN  ALA A 610      54.460  25.690  39.610  1.00  0.00           H
ATOM    427  CA  ALA A 610      55.410  27.160  40.810  1.00  0.00           C
ATOM    428  HA  ALA A 610      55.970  27.120  41.740  1.00  0.00           H
ATOM    429  CB  ALA A 610      56.490  27.140  39.720  1.00  0.00           C
ATOM    430  HB1 ALA A 610      56.950  26.140  39.570  1.00  0.00           H
ATOM    431  HB2 ALA A 610      57.300  27.850  39.970  1.00  0.00           H
ATOM    432  HB3 ALA A 610      56.020  27.480  38.770  1.00  0.00           H
ATOM    433  C   ALA A 610      54.670  28.490  40.810  1.00  0.00           C
ATOM    434  O   ALA A 610      55.050  29.410  41.520  1.00  0.00           O
ATOM    435  N   SER A 611      53.540  28.660  40.080  1.00  0.00           N
ATOM    436  HN  SER A 611      53.120  27.880  39.610  1.00  0.00           H
ATOM    437  CA  SER A 611      52.760  29.920  40.200  1.00  0.00           C
ATOM    438  HA  SER A 611      53.400  30.770  40.040  1.00  0.00           H
ATOM    439  CB  SER A 611      51.520  30.010  39.240  1.00  0.00           C
ATOM    440  HB1 SER A 611      50.970  30.970  39.360  1.00  0.00           H
ATOM    441  HB2 SER A 611      50.870  29.160  39.520  1.00  0.00           H
ATOM    442  OG  SER A 611      51.920  30.130  37.830  1.00  0.00           O
ATOM    443  HG1 SER A 611      52.550  29.400  37.750  1.00  0.00           H
ATOM    444  C   SER A 611      52.200  30.050  41.640  1.00  0.00           C
ATOM    445  O   SER A 611      52.220  31.090  42.240  1.00  0.00           O
ATOM    446  N   ILE A 612      51.850  28.890  42.230  1.00  0.00           N
ATOM    447  HN  ILE A 612      51.840  28.010  41.750  1.00  0.00           H
ATOM    448  CA  ILE A 612      51.440  28.780  43.650  1.00  0.00           C
ATOM    449  HA  ILE A 612      50.700  29.550  43.790  1.00  0.00           H
ATOM    450  CB  ILE A 612      50.870  27.420  44.000  1.00  0.00           C
ATOM    451  HB  ILE A 612      51.600  26.670  43.630  1.00  0.00           H
ATOM    452  CG2 ILE A 612      50.630  27.270  45.550  1.00  0.00           C
ATOM    453 HG21 ILE A 612      49.990  28.100  45.900  1.00  0.00           H
ATOM    454 HG22 ILE A 612      51.570  27.320  46.140  1.00  0.00           H
ATOM    455 HG23 ILE A 612      50.290  26.260  45.850  1.00  0.00           H
ATOM    456  CG1 ILE A 612      49.490  27.050  43.250  1.00  0.00           C
ATOM    457 HG11 ILE A 612      49.590  27.280  42.170  1.00  0.00           H
ATOM    458 HG12 ILE A 612      48.700  27.730  43.650  1.00  0.00           H
ATOM    459  CD  ILE A 612      49.120  25.580  43.250  1.00  0.00           C
ATOM    460  HD1 ILE A 612      48.270  25.290  42.590  1.00  0.00           H
ATOM    461  HD2 ILE A 612      48.880  25.210  44.270  1.00  0.00           H
ATOM    462  HD3 ILE A 612      49.930  24.980  42.790  1.00  0.00           H
ATOM    463  C   ILE A 612      52.540  29.060  44.520  1.00  0.00           C
ATOM    464  O   ILE A 612      52.380  29.970  45.340  1.00  0.00           O
ATOM    465  N   LEU A 613      53.710  28.450  44.430  1.00  0.00           N
ATOM    466  HN  LEU A 613      53.710  27.750  43.720  1.00  0.00           H
ATOM    467  CA  LEU A 613      54.850  28.610  45.300  1.00  0.00           C
ATOM    468  HA  LEU A 613      54.440  28.570  46.300  1.00  0.00           H
ATOM    469  CB  LEU A 613      55.870  27.380  45.230  1.00  0.00           C
ATOM    470  HB1 LEU A 613      56.610  27.490  46.050  1.00  0.00           H
ATOM    471  HB2 LEU A 613      56.290  27.370  44.200  1.00  0.00           H
ATOM    472  CG  LEU A 613      55.370  26.010  45.480  1.00  0.00           C
ATOM    473  HG  LEU A 613      54.480  25.800  44.850  1.00  0.00           H
ATOM    474  CD1 LEU A 613      56.420  24.970  45.060  1.00  0.00           C
ATOM    475 HD11 LEU A 613      57.430  25.000  45.520  1.00  0.00           H
ATOM    476 HD12 LEU A 613      56.650  25.240  44.000  1.00  0.00           H
ATOM    477 HD13 LEU A 613      55.980  23.950  45.060  1.00  0.00           H
ATOM    478  CD2 LEU A 613      54.900  25.900  46.940  1.00  0.00           C
ATOM    479 HD21 LEU A 613      55.750  25.840  47.650  1.00  0.00           H
ATOM    480 HD22 LEU A 613      54.200  25.040  47.020  1.00  0.00           H
ATOM    481 HD23 LEU A 613      54.320  26.820  47.210  1.00  0.00           H
ATOM    482  C   LEU A 613      55.470  30.010  45.300  1.00  0.00           C
ATOM    483  O   LEU A 613      55.750  30.620  46.330  1.00  0.00           O
ATOM    484  N   PHE A 614      55.540  30.640  44.040  1.00  0.00           N
ATOM    485  HN  PHE A 614      55.320  30.100  43.240  1.00  0.00           H
ATOM    486  CA  PHE A 614      55.930  32.020  43.770  1.00  0.00           C
ATOM    487  HA  PHE A 614      56.900  32.140  44.240  1.00  0.00           H
ATOM    488  CB  PHE A 614      56.100  32.070  42.260  1.00  0.00           C
ATOM    489  HB1 PHE A 614      55.130  31.730  41.840  1.00  0.00           H
ATOM    490  HB2 PHE A 614      56.790  31.280  41.900  1.00  0.00           H
ATOM    491  CG  PHE A 614      56.430  33.320  41.580  1.00  0.00           C
ATOM    492  CD1 PHE A 614      57.580  34.020  41.970  1.00  0.00           C
ATOM    493  HD1 PHE A 614      58.180  33.640  42.770  1.00  0.00           H
ATOM    494  CE1 PHE A 614      57.980  35.250  41.460  1.00  0.00           C
ATOM    495  HE1 PHE A 614      58.790  35.840  41.860  1.00  0.00           H
ATOM    496  CZ  PHE A 614      57.120  35.760  40.490  1.00  0.00           C
ATOM    497  HZ  PHE A 614      57.380  36.710  40.040  1.00  0.00           H
ATOM    498  CD2 PHE A 614      55.590  33.900  40.600  1.00  0.00           C
ATOM    499  HD2 PHE A 614      54.720  33.330  40.280  1.00  0.00           H
ATOM    500  CE2 PHE A 614      55.970  35.070  40.010  1.00  0.00           C
ATOM    501  HE2 PHE A 614      55.530  35.550  39.150  1.00  0.00           H
ATOM    502  C   PHE A 614      55.110  33.160  44.320  1.00  0.00           C
ATOM    503  O   PHE A 614      55.510  34.140  44.900  1.00  0.00           O
ATOM    504  N   LEU A 615      53.740  33.000  44.160  1.00  0.00           N
ATOM    505  HN  LEU A 615      53.350  32.270  43.590  1.00  0.00           H
ATOM    506  CA  LEU A 615      52.820  34.080  44.510  1.00  0.00           C
ATOM    507  HA  LEU A 615      53.340  35.020  44.380  1.00  0.00           H
ATOM    508  CB  LEU A 615      51.530  34.060  43.640  1.00  0.00           C
ATOM    509  HB1 LEU A 615      50.790  34.820  43.960  1.00  0.00           H
ATOM    510  HB2 LEU A 615      51.200  33.000  43.680  1.00  0.00           H
ATOM    511  CG  LEU A 615      51.930  34.340  42.170  1.00  0.00           C
ATOM    512  HG  LEU A 615      52.760  33.700  41.780  1.00  0.00           H
ATOM    513  CD1 LEU A 615      50.830  33.900  41.220  1.00  0.00           C
ATOM    514 HD11 LEU A 615      51.250  33.940  40.210  1.00  0.00           H
ATOM    515 HD12 LEU A 615      49.920  34.530  41.270  1.00  0.00           H
ATOM    516 HD13 LEU A 615      50.640  32.810  41.400  1.00  0.00           H
ATOM    517  CD2 LEU A 615      52.290  35.730  41.900  1.00  0.00           C
ATOM    518 HD21 LEU A 615      53.200  36.070  42.420  1.00  0.00           H
ATOM    519 HD22 LEU A 615      51.470  36.360  42.310  1.00  0.00           H
ATOM    520 HD23 LEU A 615      52.300  35.870  40.800  1.00  0.00           H
ATOM    521  C   LEU A 615      52.460  33.880  45.940  1.00  0.00           C
ATOM    522  O   LEU A 615      52.080  34.880  46.580  1.00  0.00           O
ATOM    523  N   TYR A 616      52.710  32.650  46.490  1.00  0.00           N
ATOM    524  HN  TYR A 616      53.020  31.860  45.970  1.00  0.00           H
ATOM    525  CA  TYR A 616      52.690  32.410  47.920  1.00  0.00           C
ATOM    526  HA  TYR A 616      51.680  32.730  48.130  1.00  0.00           H
ATOM    527  CB  TYR A 616      52.820  30.890  48.310  1.00  0.00           C
ATOM    528  HB1 TYR A 616      53.750  30.540  47.790  1.00  0.00           H
ATOM    529  HB2 TYR A 616      51.940  30.290  48.000  1.00  0.00           H
ATOM    530  CG  TYR A 616      52.960  30.830  49.770  1.00  0.00           C
ATOM    531  CD1 TYR A 616      54.040  30.020  50.290  1.00  0.00           C
ATOM    532  HD1 TYR A 616      54.840  29.670  49.650  1.00  0.00           H
ATOM    533  CE1 TYR A 616      54.280  30.140  51.650  1.00  0.00           C
ATOM    534  HE1 TYR A 616      55.150  29.630  52.040  1.00  0.00           H
ATOM    535  CZ  TYR A 616      53.320  30.640  52.530  1.00  0.00           C
ATOM    536  OH  TYR A 616      53.540  30.620  53.940  1.00  0.00           O
ATOM    537  HH  TYR A 616      52.720  30.910  54.340  1.00  0.00           H
ATOM    538  CD2 TYR A 616      52.010  31.390  50.660  1.00  0.00           C
ATOM    539  HD2 TYR A 616      51.090  31.870  50.340  1.00  0.00           H
ATOM    540  CE2 TYR A 616      52.170  31.260  52.070  1.00  0.00           C
ATOM    541  HE2 TYR A 616      51.410  31.590  52.750  1.00  0.00           H
ATOM    542  C   TYR A 616      53.620  33.340  48.650  1.00  0.00           C
ATOM    543  O   TYR A 616      53.250  34.030  49.590  1.00  0.00           O
ATOM    544  N   CYS A 617      54.840  33.460  48.120  1.00  0.00           N
ATOM    545  HN  CYS A 617      55.220  32.770  47.510  1.00  0.00           H
ATOM    546  CA  CYS A 617      55.780  34.440  48.620  1.00  0.00           C
ATOM    547  HA  CYS A 617      55.810  34.130  49.660  1.00  0.00           H
ATOM    548  CB  CYS A 617      57.160  34.070  48.090  1.00  0.00           C
ATOM    549  HB1 CYS A 617      57.900  34.790  48.500  1.00  0.00           H
ATOM    550  HB2 CYS A 617      57.190  34.210  46.990  1.00  0.00           H
ATOM    551  SG  CYS A 617      57.810  32.400  48.570  1.00  0.00           S
ATOM    552  HG1 CYS A 617      57.390  31.780  47.480  1.00  0.00           H
ATOM    553  C   CYS A 617      55.400  35.950  48.510  1.00  0.00           C
ATOM    554  O   CYS A 617      55.500  36.740  49.500  1.00  0.00           O
ATOM    555  N   ALA A 618      54.930  36.320  47.280  1.00  0.00           N
ATOM    556  HN  ALA A 618      54.870  35.710  46.500  1.00  0.00           H
ATOM    557  CA  ALA A 618      54.470  37.720  46.900  1.00  0.00           C
ATOM    558  HA  ALA A 618      55.320  38.390  46.940  1.00  0.00           H
ATOM    559  CB  ALA A 618      53.910  37.690  45.500  1.00  0.00           C
ATOM    560  HB1 ALA A 618      54.630  37.400  44.710  1.00  0.00           H
ATOM    561  HB2 ALA A 618      53.710  38.730  45.150  1.00  0.00           H
ATOM    562  HB3 ALA A 618      53.050  37.010  45.390  1.00  0.00           H
ATOM    563  C   ALA A 618      53.380  38.290  47.790  1.00  0.00           C
ATOM    564  O   ALA A 618      53.510  39.440  48.120  1.00  0.00           O
ATOM    565  N   CYS A 619      52.350  37.500  48.100  1.00  0.00           N
ATOM    566  HN  CYS A 619      52.430  36.550  47.800  1.00  0.00           H
ATOM    567  CA  CYS A 619      51.190  37.970  48.790  1.00  0.00           C
ATOM    568  HA  CYS A 619      50.940  38.930  48.350  1.00  0.00           H
ATOM    569  CB  CYS A 619      50.030  36.880  48.570  1.00  0.00           C
ATOM    570  HB1 CYS A 619      49.210  37.220  49.230  1.00  0.00           H
ATOM    571  HB2 CYS A 619      50.330  35.840  48.840  1.00  0.00           H
ATOM    572  SG  CYS A 619      49.360  36.770  46.870  1.00  0.00           S
ATOM    573  HG1 CYS A 619      50.290  35.860  46.600  1.00  0.00           H
ATOM    574  C   CYS A 619      51.440  38.150  50.220  1.00  0.00           C
ATOM    575  O   CYS A 619      50.780  38.960  50.820  1.00  0.00           O
ATOM    576  N   MET A 620      52.360  37.390  50.810  1.00  0.00           N
ATOM    577  HN  MET A 620      52.700  36.540  50.400  1.00  0.00           H
ATOM    578  CA  MET A 620      52.660  37.500  52.220  1.00  0.00           C
ATOM    579  HA  MET A 620      51.730  37.610  52.760  1.00  0.00           H
ATOM    580  CB  MET A 620      53.560  36.290  52.580  1.00  0.00           C
ATOM    581  HB1 MET A 620      54.220  36.490  53.450  1.00  0.00           H
ATOM    582  HB2 MET A 620      54.270  36.040  51.760  1.00  0.00           H
ATOM    583  CG  MET A 620      52.900  34.940  52.770  1.00  0.00           C
ATOM    584  HG1 MET A 620      53.740  34.230  52.940  1.00  0.00           H
ATOM    585  HG2 MET A 620      52.400  34.660  51.830  1.00  0.00           H
ATOM    586  SD  MET A 620      51.730  34.830  54.130  1.00  0.00           S
ATOM    587  CE  MET A 620      52.890  34.550  55.470  1.00  0.00           C
ATOM    588  HE1 MET A 620      53.730  33.930  55.090  1.00  0.00           H
ATOM    589  HE2 MET A 620      52.290  34.090  56.280  1.00  0.00           H
ATOM    590  HE3 MET A 620      53.360  35.520  55.730  1.00  0.00           H
ATOM    591  C   MET A 620      53.260  38.780  52.690  1.00  0.00           C
ATOM    592  O   MET A 620      52.950  39.270  53.760  1.00  0.00           O
ATOM    593  N   SER A 621      54.260  39.300  51.920  1.00  0.00           N
ATOM    594  HN  SER A 621      54.480  38.880  51.050  1.00  0.00           H
ATOM    595  CA  SER A 621      55.050  40.470  52.290  1.00  0.00           C
ATOM    596  HA  SER A 621      55.290  40.300  53.330  1.00  0.00           H
ATOM    597  CB  SER A 621      56.400  40.620  51.510  1.00  0.00           C
ATOM    598  HB1 SER A 621      57.020  39.720  51.700  1.00  0.00           H
ATOM    599  HB2 SER A 621      56.970  41.470  51.940  1.00  0.00           H
ATOM    600  OG  SER A 621      56.190  40.560  50.110  1.00  0.00           O
ATOM    601  HG1 SER A 621      55.990  41.430  49.760  1.00  0.00           H
ATOM    602  C   SER A 621      54.250  41.750  52.340  1.00  0.00           C
ATOM    603  O   SER A 621      54.450  42.420  53.410  1.00  0.00           O
ATOM    604  N   PRO A 622      53.430  42.270  51.440  1.00  0.00           N
ATOM    605  CD  PRO A 622      53.080  41.660  50.180  1.00  0.00           C
ATOM    606  HD1 PRO A 622      52.850  40.590  50.360  1.00  0.00           H
ATOM    607  HD2 PRO A 622      53.980  41.820  49.540  1.00  0.00           H
ATOM    608  CA  PRO A 622      52.740  43.560  51.650  1.00  0.00           C
ATOM    609  HA  PRO A 622      53.490  44.220  52.050  1.00  0.00           H
ATOM    610  CB  PRO A 622      52.110  43.910  50.210  1.00  0.00           C
ATOM    611  HB1 PRO A 622      52.900  44.500  49.700  1.00  0.00           H
ATOM    612  HB2 PRO A 622      51.160  44.480  50.320  1.00  0.00           H
ATOM    613  CG  PRO A 622      51.930  42.520  49.630  1.00  0.00           C
ATOM    614  HG1 PRO A 622      50.950  42.080  49.890  1.00  0.00           H
ATOM    615  HG2 PRO A 622      51.910  42.670  48.530  1.00  0.00           H
ATOM    616  C   PRO A 622      51.710  43.450  52.750  1.00  0.00           C
ATOM    617  O   PRO A 622      51.470  44.390  53.500  1.00  0.00           O
ATOM    618  N   VAL A 623      50.980  42.280  52.880  1.00  0.00           N
ATOM    619  HN  VAL A 623      51.120  41.620  52.140  1.00  0.00           H
ATOM    620  CA  VAL A 623      50.030  41.890  53.910  1.00  0.00           C
ATOM    621  HA  VAL A 623      49.300  42.680  53.870  1.00  0.00           H
ATOM    622  CB  VAL A 623      49.240  40.590  53.640  1.00  0.00           C
ATOM    623  HB  VAL A 623      49.980  39.770  53.470  1.00  0.00           H
ATOM    624  CG1 VAL A 623      48.420  40.180  54.870  1.00  0.00           C
ATOM    625 HG11 VAL A 623      47.570  40.890  54.990  1.00  0.00           H
ATOM    626 HG12 VAL A 623      48.990  40.170  55.820  1.00  0.00           H
ATOM    627 HG13 VAL A 623      47.910  39.200  54.760  1.00  0.00           H
ATOM    628  CG2 VAL A 623      48.370  40.810  52.370  1.00  0.00           C
ATOM    629 HG21 VAL A 623      47.620  41.620  52.480  1.00  0.00           H
ATOM    630 HG22 VAL A 623      47.860  39.890  52.020  1.00  0.00           H
ATOM    631 HG23 VAL A 623      49.040  41.080  51.520  1.00  0.00           H
ATOM    632  C   VAL A 623      50.580  41.870  55.300  1.00  0.00           C
ATOM    633  O   VAL A 623      50.040  42.430  56.240  1.00  0.00           O
ATOM    634  N   ILE A 624      51.720  41.190  55.540  1.00  0.00           N
ATOM    635  HN  ILE A 624      52.090  40.640  54.790  1.00  0.00           H
ATOM    636  CA  ILE A 624      52.430  41.130  56.840  1.00  0.00           C
ATOM    637  HA  ILE A 624      51.650  40.980  57.590  1.00  0.00           H
ATOM    638  CB  ILE A 624      53.570  40.160  56.960  1.00  0.00           C
ATOM    639  HB  ILE A 624      54.180  40.220  56.030  1.00  0.00           H
ATOM    640  CG2 ILE A 624      54.610  40.450  58.140  1.00  0.00           C
ATOM    641 HG21 ILE A 624      54.080  40.500  59.110  1.00  0.00           H
ATOM    642 HG22 ILE A 624      55.130  41.400  57.910  1.00  0.00           H
ATOM    643 HG23 ILE A 624      55.440  39.710  58.150  1.00  0.00           H
ATOM    644  CG1 ILE A 624      53.190  38.700  57.000  1.00  0.00           C
ATOM    645 HG11 ILE A 624      53.980  37.970  56.680  1.00  0.00           H
ATOM    646 HG12 ILE A 624      52.520  38.580  56.130  1.00  0.00           H
ATOM    647  CD  ILE A 624      52.590  38.250  58.290  1.00  0.00           C
ATOM    648  HD1 ILE A 624      53.420  37.910  58.960  1.00  0.00           H
ATOM    649  HD2 ILE A 624      51.910  37.380  58.280  1.00  0.00           H
ATOM    650  HD3 ILE A 624      52.160  39.140  58.800  1.00  0.00           H
ATOM    651  C   ILE A 624      52.910  42.510  57.330  1.00  0.00           C
ATOM    652  O   ILE A 624      52.730  42.960  58.450  1.00  0.00           O
ATOM    653  N   THR A 625      53.500  43.250  56.310  1.00  0.00           N
ATOM    654  HN  THR A 625      53.620  42.810  55.430  1.00  0.00           H
ATOM    655  CA  THR A 625      53.860  44.680  56.460  1.00  0.00           C
ATOM    656  HA  THR A 625      54.560  44.730  57.290  1.00  0.00           H
ATOM    657  CB  THR A 625      54.530  45.310  55.240  1.00  0.00           C
ATOM    658  HB  THR A 625      53.760  45.410  54.440  1.00  0.00           H
ATOM    659  OG1 THR A 625      55.520  44.430  54.810  1.00  0.00           O
ATOM    660  HG1 THR A 625      55.060  43.770  54.270  1.00  0.00           H
ATOM    661  CG2 THR A 625      55.180  46.740  55.400  1.00  0.00           C
ATOM    662 HG21 THR A 625      54.350  47.470  55.410  1.00  0.00           H
ATOM    663 HG22 THR A 625      55.860  46.970  54.550  1.00  0.00           H
ATOM    664 HG23 THR A 625      55.730  46.870  56.360  1.00  0.00           H
ATOM    665  C   THR A 625      52.600  45.520  56.790  1.00  0.00           C
ATOM    666  O   THR A 625      52.640  46.260  57.780  1.00  0.00           O
ATOM    667  N   PHE A 626      51.510  45.440  56.050  1.00  0.00           N
ATOM    668  HN  PHE A 626      51.600  44.800  55.300  1.00  0.00           H
ATOM    669  CA  PHE A 626      50.260  46.100  56.420  1.00  0.00           C
ATOM    670  HA  PHE A 626      50.510  47.140  56.580  1.00  0.00           H
ATOM    671  CB  PHE A 626      49.390  46.020  55.090  1.00  0.00           C
ATOM    672  HB1 PHE A 626      49.550  45.040  54.580  1.00  0.00           H
ATOM    673  HB2 PHE A 626      49.640  46.800  54.350  1.00  0.00           H
ATOM    674  CG  PHE A 626      47.930  46.190  55.330  1.00  0.00           C
ATOM    675  CD1 PHE A 626      47.180  45.070  55.770  1.00  0.00           C
ATOM    676  HD1 PHE A 626      47.650  44.210  56.240  1.00  0.00           H
ATOM    677  CE1 PHE A 626      45.790  45.130  55.740  1.00  0.00           C
ATOM    678  HE1 PHE A 626      45.300  44.290  56.220  1.00  0.00           H
ATOM    679  CZ  PHE A 626      45.140  46.260  55.280  1.00  0.00           C
ATOM    680  HZ  PHE A 626      44.060  46.320  55.320  1.00  0.00           H
ATOM    681  CD2 PHE A 626      47.270  47.360  54.910  1.00  0.00           C
ATOM    682  HD2 PHE A 626      47.810  48.260  54.670  1.00  0.00           H
ATOM    683  CE2 PHE A 626      45.870  47.350  54.780  1.00  0.00           C
ATOM    684  HE2 PHE A 626      45.370  48.250  54.440  1.00  0.00           H
ATOM    685  C   PHE A 626      49.590  45.760  57.730  1.00  0.00           C
ATOM    686  O   PHE A 626      49.080  46.670  58.410  1.00  0.00           O
ATOM    687  N   GLY A 627      49.630  44.440  58.140  1.00  0.00           N
ATOM    688  HN  GLY A 627      50.050  43.760  57.540  1.00  0.00           H
ATOM    689  CA  GLY A 627      49.260  44.010  59.480  1.00  0.00           C
ATOM    690  HA1 GLY A 627      49.380  42.940  59.500  1.00  0.00           H
ATOM    691  HA2 GLY A 627      48.280  44.400  59.700  1.00  0.00           H
ATOM    692  C   GLY A 627      50.110  44.660  60.470  1.00  0.00           C
ATOM    693  O   GLY A 627      49.620  45.280  61.410  1.00  0.00           O
ATOM    694  N   GLY A 628      51.470  44.670  60.260  1.00  0.00           N
ATOM    695  HN  GLY A 628      51.850  44.130  59.530  1.00  0.00           H
ATOM    696  CA  GLY A 628      52.400  45.440  61.170  1.00  0.00           C
ATOM    697  HA1 GLY A 628      53.330  45.370  60.630  1.00  0.00           H
ATOM    698  HA2 GLY A 628      52.380  45.010  62.160  1.00  0.00           H
ATOM    699  C   GLY A 628      52.020  46.870  61.300  1.00  0.00           C
ATOM    700  O   GLY A 628      52.050  47.360  62.450  1.00  0.00           O
ATOM    701  N   LEU A 629      51.830  47.570  60.130  1.00  0.00           N
ATOM    702  HN  LEU A 629      52.040  47.240  59.210  1.00  0.00           H
ATOM    703  CA  LEU A 629      51.460  48.970  60.120  1.00  0.00           C
ATOM    704  HA  LEU A 629      52.230  49.480  60.680  1.00  0.00           H
ATOM    705  CB  LEU A 629      51.270  49.360  58.650  1.00  0.00           C
ATOM    706  HB1 LEU A 629      50.800  50.360  58.580  1.00  0.00           H
ATOM    707  HB2 LEU A 629      50.600  48.630  58.160  1.00  0.00           H
ATOM    708  CG  LEU A 629      52.650  49.510  57.950  1.00  0.00           C
ATOM    709  HG  LEU A 629      53.320  48.680  58.250  1.00  0.00           H
ATOM    710  CD1 LEU A 629      52.410  49.510  56.430  1.00  0.00           C
ATOM    711 HD11 LEU A 629      51.590  50.220  56.210  1.00  0.00           H
ATOM    712 HD12 LEU A 629      52.130  48.500  56.070  1.00  0.00           H
ATOM    713 HD13 LEU A 629      53.320  49.850  55.880  1.00  0.00           H
ATOM    714  CD2 LEU A 629      53.380  50.820  58.310  1.00  0.00           C
ATOM    715 HD21 LEU A 629      53.580  50.740  59.390  1.00  0.00           H
ATOM    716 HD22 LEU A 629      52.770  51.730  58.130  1.00  0.00           H
ATOM    717 HD23 LEU A 629      54.380  50.920  57.820  1.00  0.00           H
ATOM    718  C   LEU A 629      50.060  49.170  60.820  1.00  0.00           C
ATOM    719  O   LEU A 629      49.810  50.160  61.560  1.00  0.00           O
ATOM    720  N   LEU A 630      49.100  48.300  60.490  1.00  0.00           N
ATOM    721  HN  LEU A 630      49.190  47.540  59.840  1.00  0.00           H
ATOM    722  CA  LEU A 630      47.740  48.630  60.890  1.00  0.00           C
ATOM    723  HA  LEU A 630      47.560  49.670  60.690  1.00  0.00           H
ATOM    724  CB  LEU A 630      46.730  47.840  60.060  1.00  0.00           C
ATOM    725  HB1 LEU A 630      47.040  46.770  60.130  1.00  0.00           H
ATOM    726  HB2 LEU A 630      47.040  48.060  59.020  1.00  0.00           H
ATOM    727  CG  LEU A 630      45.220  47.930  60.260  1.00  0.00           C
ATOM    728  HG  LEU A 630      44.900  47.420  61.200  1.00  0.00           H
ATOM    729  CD1 LEU A 630      44.800  49.420  60.320  1.00  0.00           C
ATOM    730 HD11 LEU A 630      45.250  49.980  61.170  1.00  0.00           H
ATOM    731 HD12 LEU A 630      43.700  49.460  60.450  1.00  0.00           H
ATOM    732 HD13 LEU A 630      45.060  49.950  59.380  1.00  0.00           H
ATOM    733  CD2 LEU A 630      44.630  47.190  59.070  1.00  0.00           C
ATOM    734 HD21 LEU A 630      43.530  47.410  59.080  1.00  0.00           H
ATOM    735 HD22 LEU A 630      44.930  46.140  59.190  1.00  0.00           H
ATOM    736 HD23 LEU A 630      44.980  47.740  58.170  1.00  0.00           H
ATOM    737  C   LEU A 630      47.570  48.490  62.440  1.00  0.00           C
ATOM    738  O   LEU A 630      46.830  49.240  63.110  1.00  0.00           O
ATOM    739  N   GLY A 631      48.360  47.550  63.050  1.00  0.00           N
ATOM    740  HN  GLY A 631      48.780  46.930  62.390  1.00  0.00           H
ATOM    741  CA  GLY A 631      48.580  47.500  64.510  1.00  0.00           C
ATOM    742  HA1 GLY A 631      49.290  46.700  64.670  1.00  0.00           H
ATOM    743  HA2 GLY A 631      47.610  47.470  64.980  1.00  0.00           H
ATOM    744  C   GLY A 631      49.150  48.770  65.080  1.00  0.00           C
ATOM    745  O   GLY A 631      48.670  49.210  66.090  1.00  0.00           O
ATOM    746  N   GLU A 632      50.170  49.350  64.420  1.00  0.00           N
ATOM    747  HN  GLU A 632      50.410  48.820  63.600  1.00  0.00           H
ATOM    748  CA  GLU A 632      50.810  50.630  64.770  1.00  0.00           C
ATOM    749  HA  GLU A 632      51.130  50.570  65.810  1.00  0.00           H
ATOM    750  CB  GLU A 632      52.020  50.680  63.830  1.00  0.00           C
ATOM    751  HB1 GLU A 632      51.820  51.480  63.070  1.00  0.00           H
ATOM    752  HB2 GLU A 632      52.180  49.730  63.280  1.00  0.00           H
ATOM    753  CG  GLU A 632      53.320  51.040  64.550  1.00  0.00           C
ATOM    754  HG1 GLU A 632      54.110  51.080  63.760  1.00  0.00           H
ATOM    755  HG2 GLU A 632      53.380  50.330  65.410  1.00  0.00           H
ATOM    756  CD  GLU A 632      53.280  52.390  65.250  1.00  0.00           C
ATOM    757  OE1 GLU A 632      53.130  52.420  66.490  1.00  0.00           O
ATOM    758  OE2 GLU A 632      53.460  53.450  64.560  1.00  0.00           O
ATOM    759  C   GLU A 632      49.880  51.810  64.600  1.00  0.00           C
ATOM    760  O   GLU A 632      49.650  52.580  65.510  1.00  0.00           O
ATOM    761  N   ALA A 633      49.120  51.910  63.470  1.00  0.00           N
ATOM    762  HN  ALA A 633      49.040  51.260  62.710  1.00  0.00           H
ATOM    763  CA  ALA A 633      48.230  53.040  63.250  1.00  0.00           C
ATOM    764  HA  ALA A 633      48.790  53.950  63.280  1.00  0.00           H
ATOM    765  CB  ALA A 633      47.610  52.820  61.900  1.00  0.00           C
ATOM    766  HB1 ALA A 633      48.490  52.790  61.240  1.00  0.00           H
ATOM    767  HB2 ALA A 633      46.880  53.610  61.630  1.00  0.00           H
ATOM    768  HB3 ALA A 633      47.110  51.820  61.870  1.00  0.00           H
ATOM    769  C   ALA A 633      47.100  53.120  64.210  1.00  0.00           C
ATOM    770  O   ALA A 633      46.620  54.220  64.590  1.00  0.00           O
ATOM    771  N   THR A 634      46.540  52.010  64.680  1.00  0.00           N
ATOM    772  HN  THR A 634      46.860  51.100  64.430  1.00  0.00           H
ATOM    773  CA  THR A 634      45.260  52.010  65.480  1.00  0.00           C
ATOM    774  HA  THR A 634      44.770  52.960  65.550  1.00  0.00           H
ATOM    775  CB  THR A 634      44.250  51.000  64.900  1.00  0.00           C
ATOM    776  HB  THR A 634      43.310  51.180  65.470  1.00  0.00           H
ATOM    777  OG1 THR A 634      44.570  49.620  65.060  1.00  0.00           O
ATOM    778  HG1 THR A 634      44.920  49.380  64.210  1.00  0.00           H
ATOM    779  CG2 THR A 634      43.840  51.370  63.390  1.00  0.00           C
ATOM    780 HG21 THR A 634      42.920  50.810  63.100  1.00  0.00           H
ATOM    781 HG22 THR A 634      44.680  51.060  62.730  1.00  0.00           H
ATOM    782 HG23 THR A 634      43.630  52.460  63.460  1.00  0.00           H
ATOM    783  C   THR A 634      45.500  51.690  66.950  1.00  0.00           C
ATOM    784  O   THR A 634      44.540  51.420  67.680  1.00  0.00           O
ATOM    785  N   GLU A 635      46.760  51.730  67.340  1.00  0.00           N
ATOM    786  HN  GLU A 635      47.360  52.060  66.620  1.00  0.00           H
ATOM    787  CA  GLU A 635      47.220  51.380  68.680  1.00  0.00           C
ATOM    788  HA  GLU A 635      48.300  51.350  68.620  1.00  0.00           H
ATOM    789  CB  GLU A 635      46.980  52.550  69.710  1.00  0.00           C
ATOM    790  HB1 GLU A 635      47.070  52.170  70.750  1.00  0.00           H
ATOM    791  HB2 GLU A 635      45.910  52.850  69.710  1.00  0.00           H
ATOM    792  CG  GLU A 635      47.820  53.810  69.530  1.00  0.00           C
ATOM    793  HG1 GLU A 635      47.730  54.100  68.460  1.00  0.00           H
ATOM    794  HG2 GLU A 635      48.850  53.520  69.820  1.00  0.00           H
ATOM    795  CD  GLU A 635      47.390  55.040  70.410  1.00  0.00           C
ATOM    796  OE1 GLU A 635      47.900  55.320  71.490  1.00  0.00           O
ATOM    797  OE2 GLU A 635      46.500  55.830  69.910  1.00  0.00           O
ATOM    798  C   GLU A 635      46.760  50.010  69.160  1.00  0.00           C
ATOM    799  O   GLU A 635      46.340  49.830  70.290  1.00  0.00           O
ATOM    800  N   GLY A 636      46.900  49.000  68.290  1.00  0.00           N
ATOM    801  HN  GLY A 636      47.210  49.250  67.380  1.00  0.00           H
ATOM    802  CA  GLY A 636      46.860  47.610  68.410  1.00  0.00           C
ATOM    803  HA1 GLY A 636      47.230  47.320  69.380  1.00  0.00           H
ATOM    804  HA2 GLY A 636      47.540  47.290  67.630  1.00  0.00           H
ATOM    805  C   GLY A 636      45.540  46.830  68.380  1.00  0.00           C
ATOM    806  O   GLY A 636      45.400  45.710  68.790  1.00  0.00           O
ATOM    807  N   ARG A 637      44.470  47.570  67.850  1.00  0.00           N
ATOM    808  HN  ARG A 637      44.720  48.500  67.610  1.00  0.00           H
ATOM    809  CA  ARG A 637      43.080  47.040  67.610  1.00  0.00           C
ATOM    810  HA  ARG A 637      42.750  46.630  68.560  1.00  0.00           H
ATOM    811  CB  ARG A 637      42.110  47.990  67.170  1.00  0.00           C
ATOM    812  HB1 ARG A 637      41.070  47.620  67.070  1.00  0.00           H
ATOM    813  HB2 ARG A 637      42.240  48.320  66.120  1.00  0.00           H
ATOM    814  CG  ARG A 637      41.910  49.260  67.950  1.00  0.00           C
ATOM    815  HG1 ARG A 637      40.990  49.770  67.600  1.00  0.00           H
ATOM    816  HG2 ARG A 637      42.740  49.970  67.780  1.00  0.00           H
ATOM    817  CD  ARG A 637      41.660  48.980  69.460  1.00  0.00           C
ATOM    818  HD1 ARG A 637      42.660  48.650  69.820  1.00  0.00           H
ATOM    819  HD2 ARG A 637      40.820  48.260  69.540  1.00  0.00           H
ATOM    820  NE  ARG A 637      41.260  50.250  70.130  1.00  0.00           N
ATOM    821  HE  ARG A 637      40.280  50.480  70.200  1.00  0.00           H
ATOM    822  CZ  ARG A 637      42.110  51.160  70.530  1.00  0.00           C
ATOM    823  NH1 ARG A 637      41.740  52.210  71.190  1.00  0.00           N
ATOM    824 HH11 ARG A 637      40.770  52.440  71.110  1.00  0.00           H
ATOM    825 HH12 ARG A 637      42.330  52.780  71.750  1.00  0.00           H
ATOM    826  NH2 ARG A 637      43.400  51.040  70.300  1.00  0.00           N
ATOM    827 HH21 ARG A 637      43.650  50.880  69.340  1.00  0.00           H
ATOM    828 HH22 ARG A 637      44.020  51.600  70.840  1.00  0.00           H
ATOM    829  C   ARG A 637      43.020  45.830  66.720  1.00  0.00           C
ATOM    830  O   ARG A 637      42.410  44.850  67.130  1.00  0.00           O
ATOM    831  N   ILE A 638      43.710  45.830  65.570  1.00  0.00           N
ATOM    832  HN  ILE A 638      44.180  46.690  65.360  1.00  0.00           H
ATOM    833  CA  ILE A 638      43.820  44.700  64.660  1.00  0.00           C
ATOM    834  HA  ILE A 638      43.680  43.720  65.100  1.00  0.00           H
ATOM    835  CB  ILE A 638      42.930  44.860  63.470  1.00  0.00           C
ATOM    836  HB  ILE A 638      43.350  44.250  62.630  1.00  0.00           H
ATOM    837  CG2 ILE A 638      41.570  44.180  63.810  1.00  0.00           C
ATOM    838 HG21 ILE A 638      40.960  44.130  62.890  1.00  0.00           H
ATOM    839 HG22 ILE A 638      41.030  44.820  64.550  1.00  0.00           H
ATOM    840 HG23 ILE A 638      41.620  43.130  64.150  1.00  0.00           H
ATOM    841  CG1 ILE A 638      42.820  46.240  62.990  1.00  0.00           C
ATOM    842 HG11 ILE A 638      43.860  46.610  62.910  1.00  0.00           H
ATOM    843 HG12 ILE A 638      42.370  46.970  63.710  1.00  0.00           H
ATOM    844  CD  ILE A 638      42.070  46.420  61.640  1.00  0.00           C
ATOM    845  HD1 ILE A 638      42.600  45.900  60.800  1.00  0.00           H
ATOM    846  HD2 ILE A 638      41.920  47.490  61.420  1.00  0.00           H
ATOM    847  HD3 ILE A 638      41.070  45.960  61.820  1.00  0.00           H
ATOM    848  C   ILE A 638      45.280  44.690  64.290  1.00  0.00           C
ATOM    849  O   ILE A 638      45.960  45.770  64.360  1.00  0.00           O
ATOM    850  N   SER A 639      45.860  43.530  63.750  1.00  0.00           N
ATOM    851  HN  SER A 639      45.330  42.690  63.790  1.00  0.00           H
ATOM    852  CA  SER A 639      47.150  43.540  63.110  1.00  0.00           C
ATOM    853  HA  SER A 639      47.110  44.440  62.510  1.00  0.00           H
ATOM    854  CB  SER A 639      48.360  43.790  64.130  1.00  0.00           C
ATOM    855  HB1 SER A 639      48.350  43.000  64.920  1.00  0.00           H
ATOM    856  HB2 SER A 639      48.140  44.790  64.580  1.00  0.00           H
ATOM    857  OG  SER A 639      49.660  43.740  63.670  1.00  0.00           O
ATOM    858  HG1 SER A 639      49.650  44.370  62.950  1.00  0.00           H
ATOM    859  C   SER A 639      47.280  42.380  62.210  1.00  0.00           C
ATOM    860  O   SER A 639      46.420  42.010  61.370  1.00  0.00           O
ATOM    861  N   ALA A 640      48.440  41.770  62.310  1.00  0.00           N
ATOM    862  HN  ALA A 640      48.990  42.050  63.100  1.00  0.00           H
ATOM    863  CA  ALA A 640      48.870  40.660  61.460  1.00  0.00           C
ATOM    864  HA  ALA A 640      48.910  41.040  60.440  1.00  0.00           H
ATOM    865  CB  ALA A 640      50.310  40.330  61.800  1.00  0.00           C
ATOM    866  HB1 ALA A 640      50.910  41.230  62.040  1.00  0.00           H
ATOM    867  HB2 ALA A 640      50.840  39.560  61.210  1.00  0.00           H
ATOM    868  HB3 ALA A 640      50.240  39.850  62.810  1.00  0.00           H
ATOM    869  C   ALA A 640      48.120  39.310  61.340  1.00  0.00           C
ATOM    870  O   ALA A 640      47.910  38.900  60.190  1.00  0.00           O
ATOM    871  N   ILE A 641      47.700  38.750  62.480  1.00  0.00           N
ATOM    872  HN  ILE A 641      47.830  39.330  63.280  1.00  0.00           H
ATOM    873  CA  ILE A 641      46.830  37.530  62.590  1.00  0.00           C
ATOM    874  HA  ILE A 641      47.380  36.770  62.060  1.00  0.00           H
ATOM    875  CB  ILE A 641      46.510  37.150  64.090  1.00  0.00           C
ATOM    876  HB  ILE A 641      46.200  38.090  64.580  1.00  0.00           H
ATOM    877  CG2 ILE A 641      45.420  36.080  64.270  1.00  0.00           C
ATOM    878 HG21 ILE A 641      44.400  36.430  63.980  1.00  0.00           H
ATOM    879 HG22 ILE A 641      45.400  35.690  65.310  1.00  0.00           H
ATOM    880 HG23 ILE A 641      45.570  35.180  63.650  1.00  0.00           H
ATOM    881  CG1 ILE A 641      47.820  36.660  64.830  1.00  0.00           C
ATOM    882 HG11 ILE A 641      47.580  36.420  65.880  1.00  0.00           H
ATOM    883 HG12 ILE A 641      48.520  37.520  64.770  1.00  0.00           H
ATOM    884  CD  ILE A 641      48.610  35.510  64.090  1.00  0.00           C
ATOM    885  HD1 ILE A 641      47.860  34.920  63.520  1.00  0.00           H
ATOM    886  HD2 ILE A 641      49.130  34.870  64.840  1.00  0.00           H
ATOM    887  HD3 ILE A 641      49.350  35.910  63.350  1.00  0.00           H
ATOM    888  C   ILE A 641      45.500  37.770  61.920  1.00  0.00           C
ATOM    889  O   ILE A 641      45.000  37.040  61.010  1.00  0.00           O
ATOM    890  N   GLU A 642      44.920  38.930  62.300  1.00  0.00           N
ATOM    891  HN  GLU A 642      45.300  39.610  62.910  1.00  0.00           H
ATOM    892  CA  GLU A 642      43.630  39.280  61.690  1.00  0.00           C
ATOM    893  HA  GLU A 642      42.920  38.470  61.810  1.00  0.00           H
ATOM    894  CB  GLU A 642      43.020  40.480  62.590  1.00  0.00           C
ATOM    895  HB1 GLU A 642      41.970  40.500  62.250  1.00  0.00           H
ATOM    896  HB2 GLU A 642      43.490  41.490  62.510  1.00  0.00           H
ATOM    897  CG  GLU A 642      42.920  40.170  64.100  1.00  0.00           C
ATOM    898  HG1 GLU A 642      43.160  39.090  64.260  1.00  0.00           H
ATOM    899  HG2 GLU A 642      41.850  40.240  64.410  1.00  0.00           H
ATOM    900  CD  GLU A 642      43.930  40.920  64.870  1.00  0.00           C
ATOM    901  OE1 GLU A 642      43.510  41.390  65.940  1.00  0.00           O
ATOM    902  OE2 GLU A 642      45.080  40.960  64.440  1.00  0.00           O
ATOM    903  C   GLU A 642      43.710  39.540  60.200  1.00  0.00           C
ATOM    904  O   GLU A 642      42.910  39.080  59.410  1.00  0.00           O
ATOM    905  N   SER A 643      44.820  40.180  59.740  1.00  0.00           N
ATOM    906  HN  SER A 643      45.510  40.520  60.380  1.00  0.00           H
ATOM    907  CA  SER A 643      45.180  40.470  58.350  1.00  0.00           C
ATOM    908  HA  SER A 643      44.410  40.980  57.800  1.00  0.00           H
ATOM    909  CB  SER A 643      46.470  41.320  58.090  1.00  0.00           C
ATOM    910  HB1 SER A 643      46.700  41.270  57.000  1.00  0.00           H
ATOM    911  HB2 SER A 643      47.350  40.860  58.600  1.00  0.00           H
ATOM    912  OG  SER A 643      46.290  42.710  58.460  1.00  0.00           O
ATOM    913  HG1 SER A 643      46.240  42.750  59.410  1.00  0.00           H
ATOM    914  C   SER A 643      45.440  39.170  57.540  1.00  0.00           C
ATOM    915  O   SER A 643      45.010  38.990  56.370  1.00  0.00           O
ATOM    916  N   LEU A 644      46.200  38.200  58.090  1.00  0.00           N
ATOM    917  HN  LEU A 644      46.610  38.290  59.000  1.00  0.00           H
ATOM    918  CA  LEU A 644      46.340  36.880  57.470  1.00  0.00           C
ATOM    919  HA  LEU A 644      46.740  36.990  56.460  1.00  0.00           H
ATOM    920  CB  LEU A 644      47.320  35.920  58.280  1.00  0.00           C
ATOM    921  HB1 LEU A 644      47.210  34.880  57.900  1.00  0.00           H
ATOM    922  HB2 LEU A 644      47.040  36.000  59.350  1.00  0.00           H
ATOM    923  CG  LEU A 644      48.800  36.190  58.170  1.00  0.00           C
ATOM    924  HG  LEU A 644      48.980  37.260  58.410  1.00  0.00           H
ATOM    925  CD1 LEU A 644      49.710  35.360  59.100  1.00  0.00           C
ATOM    926 HD11 LEU A 644      49.450  35.490  60.170  1.00  0.00           H
ATOM    927 HD12 LEU A 644      50.740  35.590  58.770  1.00  0.00           H
ATOM    928 HD13 LEU A 644      49.440  34.300  58.890  1.00  0.00           H
ATOM    929  CD2 LEU A 644      49.260  35.940  56.730  1.00  0.00           C
ATOM    930 HD21 LEU A 644      49.170  34.870  56.470  1.00  0.00           H
ATOM    931 HD22 LEU A 644      50.360  36.100  56.640  1.00  0.00           H
ATOM    932 HD23 LEU A 644      48.780  36.640  56.000  1.00  0.00           H
ATOM    933  C   LEU A 644      45.040  36.080  57.330  1.00  0.00           C
ATOM    934  O   LEU A 644      44.720  35.580  56.240  1.00  0.00           O
ATOM    935  N   PHE A 645      44.250  36.040  58.390  1.00  0.00           N
ATOM    936  HN  PHE A 645      44.600  36.480  59.210  1.00  0.00           H
ATOM    937  CA  PHE A 645      42.880  35.540  58.430  1.00  0.00           C
ATOM    938  HA  PHE A 645      42.950  34.550  58.010  1.00  0.00           H
ATOM    939  CB  PHE A 645      42.290  35.260  59.840  1.00  0.00           C
ATOM    940  HB1 PHE A 645      42.310  36.230  60.370  1.00  0.00           H
ATOM    941  HB2 PHE A 645      43.100  34.710  60.350  1.00  0.00           H
ATOM    942  CG  PHE A 645      40.880  34.700  60.040  1.00  0.00           C
ATOM    943  CD1 PHE A 645      39.950  35.210  60.950  1.00  0.00           C
ATOM    944  HD1 PHE A 645      40.160  36.050  61.600  1.00  0.00           H
ATOM    945  CE1 PHE A 645      38.660  34.680  61.150  1.00  0.00           C
ATOM    946  HE1 PHE A 645      38.040  35.100  61.940  1.00  0.00           H
ATOM    947  CZ  PHE A 645      38.290  33.570  60.420  1.00  0.00           C
ATOM    948  HZ  PHE A 645      37.330  33.120  60.590  1.00  0.00           H
ATOM    949  CD2 PHE A 645      40.410  33.550  59.300  1.00  0.00           C
ATOM    950  HD2 PHE A 645      41.180  33.180  58.630  1.00  0.00           H
ATOM    951  CE2 PHE A 645      39.120  33.080  59.420  1.00  0.00           C
ATOM    952  HE2 PHE A 645      38.840  32.220  58.840  1.00  0.00           H
ATOM    953  C   PHE A 645      41.790  36.190  57.560  1.00  0.00           C
ATOM    954  O   PHE A 645      41.020  35.580  56.870  1.00  0.00           O
ATOM    955  N   GLY A 646      41.760  37.590  57.420  1.00  0.00           N
ATOM    956  HN  GLY A 646      42.330  38.170  58.000  1.00  0.00           H
ATOM    957  CA  GLY A 646      40.920  38.210  56.450  1.00  0.00           C
ATOM    958  HA1 GLY A 646      40.850  39.270  56.680  1.00  0.00           H
ATOM    959  HA2 GLY A 646      39.970  37.720  56.460  1.00  0.00           H
ATOM    960  C   GLY A 646      41.360  38.030  54.990  1.00  0.00           C
ATOM    961  O   GLY A 646      40.580  37.800  54.090  1.00  0.00           O
ATOM    962  N   ALA A 647      42.680  38.060  54.680  1.00  0.00           N
ATOM    963  HN  ALA A 647      43.370  38.310  55.360  1.00  0.00           H
ATOM    964  CA  ALA A 647      43.180  37.920  53.340  1.00  0.00           C
ATOM    965  HA  ALA A 647      42.720  38.680  52.730  1.00  0.00           H
ATOM    966  CB  ALA A 647      44.660  38.290  53.240  1.00  0.00           C
ATOM    967  HB1 ALA A 647      45.040  37.920  52.260  1.00  0.00           H
ATOM    968  HB2 ALA A 647      45.240  37.790  54.040  1.00  0.00           H
ATOM    969  HB3 ALA A 647      44.790  39.390  53.260  1.00  0.00           H
ATOM    970  C   ALA A 647      42.900  36.590  52.730  1.00  0.00           C
ATOM    971  O   ALA A 647      42.370  36.460  51.630  1.00  0.00           O
ATOM    972  N   SER A 648      43.120  35.560  53.620  1.00  0.00           N
ATOM    973  HN  SER A 648      43.390  35.860  54.540  1.00  0.00           H
ATOM    974  CA  SER A 648      42.970  34.160  53.330  1.00  0.00           C
ATOM    975  HA  SER A 648      43.560  34.050  52.430  1.00  0.00           H
ATOM    976  CB  SER A 648      43.490  33.120  54.450  1.00  0.00           C
ATOM    977  HB1 SER A 648      44.600  33.150  54.400  1.00  0.00           H
ATOM    978  HB2 SER A 648      43.230  32.050  54.280  1.00  0.00           H
ATOM    979  OG  SER A 648      43.030  33.600  55.730  1.00  0.00           O
ATOM    980  HG1 SER A 648      43.660  34.280  55.970  1.00  0.00           H
ATOM    981  C   SER A 648      41.580  33.730  53.030  1.00  0.00           C
ATOM    982  O   SER A 648      41.380  33.020  52.090  1.00  0.00           O
ATOM    983  N   LEU A 649      40.610  34.140  53.920  1.00  0.00           N
ATOM    984  HN  LEU A 649      40.910  34.700  54.680  1.00  0.00           H
ATOM    985  CA  LEU A 649      39.150  33.950  53.870  1.00  0.00           C
ATOM    986  HA  LEU A 649      38.900  32.910  53.730  1.00  0.00           H
ATOM    987  CB  LEU A 649      38.560  34.320  55.270  1.00  0.00           C
ATOM    988  HB1 LEU A 649      38.780  35.400  55.420  1.00  0.00           H
ATOM    989  HB2 LEU A 649      39.110  33.760  56.060  1.00  0.00           H
ATOM    990  CG  LEU A 649      37.020  34.320  55.420  1.00  0.00           C
ATOM    991  HG  LEU A 649      36.590  35.070  54.730  1.00  0.00           H
ATOM    992  CD1 LEU A 649      36.490  32.940  55.070  1.00  0.00           C
ATOM    993 HD11 LEU A 649      35.380  32.930  55.100  1.00  0.00           H
ATOM    994 HD12 LEU A 649      36.970  32.210  55.760  1.00  0.00           H
ATOM    995 HD13 LEU A 649      36.860  32.700  54.060  1.00  0.00           H
ATOM    996  CD2 LEU A 649      36.560  34.600  56.870  1.00  0.00           C
ATOM    997 HD21 LEU A 649      37.020  35.550  57.230  1.00  0.00           H
ATOM    998 HD22 LEU A 649      36.840  33.680  57.440  1.00  0.00           H
ATOM    999 HD23 LEU A 649      35.480  34.880  56.920  1.00  0.00           H
ATOM   1000  C   LEU A 649      38.520  34.690  52.640  1.00  0.00           C
ATOM   1001  O   LEU A 649      37.650  34.130  51.980  1.00  0.00           O
ATOM   1002  N   THR A 650      38.880  35.970  52.350  1.00  0.00           N
ATOM   1003  HN  THR A 650      39.580  36.360  52.950  1.00  0.00           H
ATOM   1004  CA  THR A 650      38.520  36.720  51.130  1.00  0.00           C
ATOM   1005  HA  THR A 650      37.450  36.690  51.100  1.00  0.00           H
ATOM   1006  CB  THR A 650      38.910  38.190  51.090  1.00  0.00           C
ATOM   1007  HB  THR A 650      39.990  38.240  50.830  1.00  0.00           H
ATOM   1008  OG1 THR A 650      39.030  38.810  52.360  1.00  0.00           O
ATOM   1009  HG1 THR A 650      39.670  38.340  52.900  1.00  0.00           H
ATOM   1010  CG2 THR A 650      38.060  38.970  50.050  1.00  0.00           C
ATOM   1011 HG21 THR A 650      36.990  39.170  50.240  1.00  0.00           H
ATOM   1012 HG22 THR A 650      38.090  38.570  49.030  1.00  0.00           H
ATOM   1013 HG23 THR A 650      38.690  39.900  49.990  1.00  0.00           H
ATOM   1014  C   THR A 650      38.980  35.940  49.790  1.00  0.00           C
ATOM   1015  O   THR A 650      38.200  35.690  48.780  1.00  0.00           O
ATOM   1016  N   GLY A 651      40.210  35.470  49.860  1.00  0.00           N
ATOM   1017  HN  GLY A 651      40.780  35.740  50.630  1.00  0.00           H
ATOM   1018  CA  GLY A 651      40.820  34.660  48.840  1.00  0.00           C
ATOM   1019  HA1 GLY A 651      41.810  34.390  49.170  1.00  0.00           H
ATOM   1020  HA2 GLY A 651      40.780  35.280  47.960  1.00  0.00           H
ATOM   1021  C   GLY A 651      40.160  33.370  48.550  1.00  0.00           C
ATOM   1022  O   GLY A 651      39.920  32.960  47.390  1.00  0.00           O
ATOM   1023  N   ILE A 652      39.890  32.540  49.600  1.00  0.00           N
ATOM   1024  HN  ILE A 652      40.120  32.780  50.540  1.00  0.00           H
ATOM   1025  CA  ILE A 652      39.170  31.230  49.480  1.00  0.00           C
ATOM   1026  HA  ILE A 652      39.760  30.620  48.830  1.00  0.00           H
ATOM   1027  CB  ILE A 652      39.160  30.490  50.810  1.00  0.00           C
ATOM   1028  HB  ILE A 652      38.900  31.150  51.670  1.00  0.00           H
ATOM   1029  CG2 ILE A 652      38.240  29.260  50.790  1.00  0.00           C
ATOM   1030 HG21 ILE A 652      38.350  28.800  51.800  1.00  0.00           H
ATOM   1031 HG22 ILE A 652      38.740  28.640  50.020  1.00  0.00           H
ATOM   1032 HG23 ILE A 652      37.150  29.500  50.780  1.00  0.00           H
ATOM   1033  CG1 ILE A 652      40.570  30.040  51.190  1.00  0.00           C
ATOM   1034 HG11 ILE A 652      41.230  30.870  50.840  1.00  0.00           H
ATOM   1035 HG12 ILE A 652      40.810  29.210  50.480  1.00  0.00           H
ATOM   1036  CD  ILE A 652      40.780  29.700  52.660  1.00  0.00           C
ATOM   1037  HD1 ILE A 652      40.200  28.800  52.940  1.00  0.00           H
ATOM   1038  HD2 ILE A 652      40.410  30.530  53.300  1.00  0.00           H
ATOM   1039  HD3 ILE A 652      41.890  29.650  52.740  1.00  0.00           H
ATOM   1040  C   ILE A 652      37.830  31.460  48.820  1.00  0.00           C
ATOM   1041  O   ILE A 652      37.420  30.850  47.900  1.00  0.00           O
ATOM   1042  N   ALA A 653      37.110  32.410  49.320  1.00  0.00           N
ATOM   1043  HN  ALA A 653      37.480  32.990  50.040  1.00  0.00           H
ATOM   1044  CA  ALA A 653      35.800  32.710  48.800  1.00  0.00           C
ATOM   1045  HA  ALA A 653      35.220  31.810  48.860  1.00  0.00           H
ATOM   1046  CB  ALA A 653      35.130  33.740  49.730  1.00  0.00           C
ATOM   1047  HB1 ALA A 653      35.700  34.690  49.560  1.00  0.00           H
ATOM   1048  HB2 ALA A 653      35.220  33.570  50.820  1.00  0.00           H
ATOM   1049  HB3 ALA A 653      34.110  33.900  49.310  1.00  0.00           H
ATOM   1050  C   ALA A 653      35.760  33.210  47.350  1.00  0.00           C
ATOM   1051  O   ALA A 653      35.050  32.680  46.500  1.00  0.00           O
ATOM   1052  N   TYR A 654      36.530  34.150  47.000  1.00  0.00           N
ATOM   1053  HN  TYR A 654      37.160  34.630  47.610  1.00  0.00           H
ATOM   1054  CA  TYR A 654      36.640  34.630  45.590  1.00  0.00           C
ATOM   1055  HA  TYR A 654      35.690  34.920  45.160  1.00  0.00           H
ATOM   1056  CB  TYR A 654      37.660  35.880  45.620  1.00  0.00           C
ATOM   1057  HB1 TYR A 654      38.690  35.560  45.910  1.00  0.00           H
ATOM   1058  HB2 TYR A 654      37.250  36.500  46.450  1.00  0.00           H
ATOM   1059  CG  TYR A 654      37.670  36.810  44.430  1.00  0.00           C
ATOM   1060  CD1 TYR A 654      38.640  36.540  43.440  1.00  0.00           C
ATOM   1061  HD1 TYR A 654      39.150  35.590  43.500  1.00  0.00           H
ATOM   1062  CE1 TYR A 654      38.800  37.540  42.420  1.00  0.00           C
ATOM   1063  HE1 TYR A 654      39.620  37.480  41.710  1.00  0.00           H
ATOM   1064  CZ  TYR A 654      38.080  38.830  42.490  1.00  0.00           C
ATOM   1065  OH  TYR A 654      38.300  39.800  41.540  1.00  0.00           O
ATOM   1066  HH  TYR A 654      39.000  39.410  41.000  1.00  0.00           H
ATOM   1067  CD2 TYR A 654      36.900  38.010  44.390  1.00  0.00           C
ATOM   1068  HD2 TYR A 654      36.240  38.140  45.220  1.00  0.00           H
ATOM   1069  CE2 TYR A 654      37.140  39.000  43.450  1.00  0.00           C
ATOM   1070  HE2 TYR A 654      36.690  39.990  43.370  1.00  0.00           H
ATOM   1071  C   TYR A 654      37.170  33.560  44.580  1.00  0.00           C
ATOM   1072  O   TYR A 654      36.570  33.410  43.510  1.00  0.00           O
ATOM   1073  N   SER A 655      38.250  32.870  44.940  1.00  0.00           N
ATOM   1074  HN  SER A 655      38.650  33.100  45.820  1.00  0.00           H
ATOM   1075  CA  SER A 655      38.910  31.880  44.080  1.00  0.00           C
ATOM   1076  HA  SER A 655      38.990  32.300  43.090  1.00  0.00           H
ATOM   1077  CB  SER A 655      40.310  31.390  44.560  1.00  0.00           C
ATOM   1078  HB1 SER A 655      41.000  32.260  44.470  1.00  0.00           H
ATOM   1079  HB2 SER A 655      40.670  30.680  43.780  1.00  0.00           H
ATOM   1080  OG  SER A 655      40.290  30.860  45.890  1.00  0.00           O
ATOM   1081  HG1 SER A 655      40.370  31.610  46.480  1.00  0.00           H
ATOM   1082  C   SER A 655      38.000  30.600  43.910  1.00  0.00           C
ATOM   1083  O   SER A 655      37.780  30.180  42.780  1.00  0.00           O
ATOM   1084  N   LEU A 656      37.520  29.970  44.980  1.00  0.00           N
ATOM   1085  HN  LEU A 656      37.750  30.220  45.920  1.00  0.00           H
ATOM   1086  CA  LEU A 656      36.770  28.740  44.970  1.00  0.00           C
ATOM   1087  HA  LEU A 656      37.410  28.030  44.480  1.00  0.00           H
ATOM   1088  CB  LEU A 656      36.410  28.320  46.430  1.00  0.00           C
ATOM   1089  HB1 LEU A 656      35.700  29.090  46.790  1.00  0.00           H
ATOM   1090  HB2 LEU A 656      37.300  28.130  47.060  1.00  0.00           H
ATOM   1091  CG  LEU A 656      35.470  27.030  46.590  1.00  0.00           C
ATOM   1092  HG  LEU A 656      34.660  27.230  45.850  1.00  0.00           H
ATOM   1093  CD1 LEU A 656      36.250  25.720  46.200  1.00  0.00           C
ATOM   1094 HD11 LEU A 656      37.090  25.450  46.870  1.00  0.00           H
ATOM   1095 HD12 LEU A 656      36.570  25.860  45.150  1.00  0.00           H
ATOM   1096 HD13 LEU A 656      35.620  24.810  46.140  1.00  0.00           H
ATOM   1097  CD2 LEU A 656      34.930  26.970  48.020  1.00  0.00           C
ATOM   1098 HD21 LEU A 656      34.440  27.940  48.310  1.00  0.00           H
ATOM   1099 HD22 LEU A 656      35.680  26.650  48.760  1.00  0.00           H
ATOM   1100 HD23 LEU A 656      33.990  26.360  48.010  1.00  0.00           H
ATOM   1101  C   LEU A 656      35.460  28.980  44.210  1.00  0.00           C
ATOM   1102  O   LEU A 656      35.160  28.280  43.260  1.00  0.00           O
ATOM   1103  N   PHE A 657      34.720  30.100  44.500  1.00  0.00           N
ATOM   1104  HN  PHE A 657      34.840  30.730  45.260  1.00  0.00           H
ATOM   1105  CA  PHE A 657      33.490  30.420  43.790  1.00  0.00           C
ATOM   1106  HA  PHE A 657      33.050  29.460  43.560  1.00  0.00           H
ATOM   1107  CB  PHE A 657      32.670  31.380  44.770  1.00  0.00           C
ATOM   1108  HB1 PHE A 657      31.740  31.800  44.310  1.00  0.00           H
ATOM   1109  HB2 PHE A 657      33.290  32.260  45.060  1.00  0.00           H
ATOM   1110  CG  PHE A 657      32.140  30.690  45.970  1.00  0.00           C
ATOM   1111  CD1 PHE A 657      31.480  29.420  45.920  1.00  0.00           C
ATOM   1112  HD1 PHE A 657      31.390  28.860  45.000  1.00  0.00           H
ATOM   1113  CE1 PHE A 657      30.980  28.830  47.050  1.00  0.00           C
ATOM   1114  HE1 PHE A 657      30.520  27.850  46.990  1.00  0.00           H
ATOM   1115  CZ  PHE A 657      31.070  29.530  48.280  1.00  0.00           C
ATOM   1116  HZ  PHE A 657      30.560  29.040  49.090  1.00  0.00           H
ATOM   1117  CD2 PHE A 657      32.200  31.360  47.240  1.00  0.00           C
ATOM   1118  HD2 PHE A 657      32.580  32.350  47.400  1.00  0.00           H
ATOM   1119  CE2 PHE A 657      31.600  30.790  48.340  1.00  0.00           C
ATOM   1120  HE2 PHE A 657      31.630  31.290  49.300  1.00  0.00           H
ATOM   1121  C   PHE A 657      33.680  31.120  42.430  1.00  0.00           C
ATOM   1122  O   PHE A 657      32.810  31.120  41.570  1.00  0.00           O
ATOM   1123  N   ALA A 658      34.900  31.650  42.260  1.00  0.00           N
ATOM   1124  HN  ALA A 658      35.590  31.560  42.990  1.00  0.00           H
ATOM   1125  CA  ALA A 658      35.420  32.150  41.060  1.00  0.00           C
ATOM   1126  HA  ALA A 658      36.490  32.210  41.150  1.00  0.00           H
ATOM   1127  CB  ALA A 658      35.330  31.040  39.890  1.00  0.00           C
ATOM   1128  HB1 ALA A 658      34.280  30.730  39.700  1.00  0.00           H
ATOM   1129  HB2 ALA A 658      35.780  30.180  40.420  1.00  0.00           H
ATOM   1130  HB3 ALA A 658      35.820  31.430  38.980  1.00  0.00           H
ATOM   1131  C   ALA A 658      34.890  33.510  40.600  1.00  0.00           C
ATOM   1132  O   ALA A 658      34.540  33.690  39.410  1.00  0.00           O
ATOM   1133  N   GLY A 659      34.760  34.530  41.500  1.00  0.00           N
ATOM   1134  HN  GLY A 659      35.150  34.540  42.410  1.00  0.00           H
ATOM   1135  CA  GLY A 659      34.200  35.840  41.110  1.00  0.00           C
ATOM   1136  HA1 GLY A 659      34.110  36.460  42.000  1.00  0.00           H
ATOM   1137  HA2 GLY A 659      33.260  35.590  40.650  1.00  0.00           H
ATOM   1138  C   GLY A 659      34.970  36.550  40.060  1.00  0.00           C
ATOM   1139  O   GLY A 659      34.390  37.280  39.290  1.00  0.00           O
ATOM   1140  N   GLN A 660      36.300  36.340  39.970  1.00  0.00           N
ATOM   1141  HN  GLN A 660      36.710  35.810  40.700  1.00  0.00           H
ATOM   1142  CA  GLN A 660      37.210  36.680  38.830  1.00  0.00           C
ATOM   1143  HA  GLN A 660      36.880  36.300  37.880  1.00  0.00           H
ATOM   1144  CB  GLN A 660      37.320  38.240  38.770  1.00  0.00           C
ATOM   1145  HB1 GLN A 660      37.330  38.630  39.810  1.00  0.00           H
ATOM   1146  HB2 GLN A 660      36.320  38.540  38.380  1.00  0.00           H
ATOM   1147  CG  GLN A 660      38.370  38.850  37.800  1.00  0.00           C
ATOM   1148  HG1 GLN A 660      39.370  38.670  38.220  1.00  0.00           H
ATOM   1149  HG2 GLN A 660      38.020  39.900  37.710  1.00  0.00           H
ATOM   1150  CD  GLN A 660      38.260  38.110  36.470  1.00  0.00           C
ATOM   1151  OE1 GLN A 660      38.990  37.120  36.350  1.00  0.00           O
ATOM   1152  NE2 GLN A 660      37.330  38.570  35.620  1.00  0.00           N
ATOM   1153 HE21 GLN A 660      37.240  38.170  34.710  1.00  0.00           H
ATOM   1154 HE22 GLN A 660      37.020  39.480  35.880  1.00  0.00           H
ATOM   1155  C   GLN A 660      38.590  36.060  39.010  1.00  0.00           C
ATOM   1156  O   GLN A 660      39.490  36.710  39.580  1.00  0.00           O
ATOM   1157  N   PRO A 661      38.810  34.750  38.670  1.00  0.00           N
ATOM   1158  CD  PRO A 661      37.810  33.950  37.960  1.00  0.00           C
ATOM   1159  HD1 PRO A 661      37.690  34.370  36.940  1.00  0.00           H
ATOM   1160  HD2 PRO A 661      36.810  34.080  38.410  1.00  0.00           H
ATOM   1161  CA  PRO A 661      39.810  33.930  39.350  1.00  0.00           C
ATOM   1162  HA  PRO A 661      39.750  34.190  40.390  1.00  0.00           H
ATOM   1163  CB  PRO A 661      39.290  32.530  39.160  1.00  0.00           C
ATOM   1164  HB1 PRO A 661      38.600  32.310  40.000  1.00  0.00           H
ATOM   1165  HB2 PRO A 661      40.090  31.770  39.210  1.00  0.00           H
ATOM   1166  CG  PRO A 661      38.420  32.580  37.840  1.00  0.00           C
ATOM   1167  HG1 PRO A 661      39.050  32.370  36.940  1.00  0.00           H
ATOM   1168  HG2 PRO A 661      37.700  31.730  37.730  1.00  0.00           H
ATOM   1169  C   PRO A 661      41.240  34.270  38.870  1.00  0.00           C
ATOM   1170  O   PRO A 661      42.260  33.830  39.510  1.00  0.00           O
ATOM   1171  N   LEU A 662      41.430  35.110  37.860  1.00  0.00           N
ATOM   1172  HN  LEU A 662      40.610  35.420  37.370  1.00  0.00           H
ATOM   1173  CA  LEU A 662      42.740  35.670  37.410  1.00  0.00           C
ATOM   1174  HA  LEU A 662      43.540  34.960  37.340  1.00  0.00           H
ATOM   1175  CB  LEU A 662      42.630  36.320  35.990  1.00  0.00           C
ATOM   1176  HB1 LEU A 662      43.680  36.520  35.700  1.00  0.00           H
ATOM   1177  HB2 LEU A 662      41.990  37.230  36.050  1.00  0.00           H
ATOM   1178  CG  LEU A 662      42.020  35.440  34.960  1.00  0.00           C
ATOM   1179  HG  LEU A 662      40.930  35.250  35.090  1.00  0.00           H
ATOM   1180  CD1 LEU A 662      42.320  36.110  33.660  1.00  0.00           C
ATOM   1181 HD11 LEU A 662      41.940  37.140  33.550  1.00  0.00           H
ATOM   1182 HD12 LEU A 662      41.950  35.550  32.780  1.00  0.00           H
ATOM   1183 HD13 LEU A 662      43.420  36.230  33.480  1.00  0.00           H
ATOM   1184  CD2 LEU A 662      42.840  34.100  34.810  1.00  0.00           C
ATOM   1185 HD21 LEU A 662      42.920  33.510  35.740  1.00  0.00           H
ATOM   1186 HD22 LEU A 662      43.890  34.380  34.530  1.00  0.00           H
ATOM   1187 HD23 LEU A 662      42.380  33.460  34.020  1.00  0.00           H
ATOM   1188  C   LEU A 662      43.260  36.730  38.300  1.00  0.00           C
ATOM   1189  O   LEU A 662      44.440  37.060  38.200  1.00  0.00           O
ATOM   1190  N   THR A 663      42.420  37.390  39.110  1.00  0.00           N
ATOM   1191  HN  THR A 663      41.520  36.990  39.240  1.00  0.00           H
ATOM   1192  CA  THR A 663      42.870  38.530  39.870  1.00  0.00           C
ATOM   1193  HA  THR A 663      43.690  38.970  39.330  1.00  0.00           H
ATOM   1194  CB  THR A 663      41.960  39.730  39.870  1.00  0.00           C
ATOM   1195  HB  THR A 663      42.290  40.530  40.570  1.00  0.00           H
ATOM   1196  OG1 THR A 663      40.650  39.360  40.240  1.00  0.00           O
ATOM   1197  HG1 THR A 663      40.510  38.490  39.860  1.00  0.00           H
ATOM   1198  CG2 THR A 663      41.850  40.260  38.450  1.00  0.00           C
ATOM   1199 HG21 THR A 663      40.940  40.890  38.380  1.00  0.00           H
ATOM   1200 HG22 THR A 663      41.640  39.440  37.720  1.00  0.00           H
ATOM   1201 HG23 THR A 663      42.650  40.930  38.070  1.00  0.00           H
ATOM   1202  C   THR A 663      43.250  38.080  41.170  1.00  0.00           C
ATOM   1203  O   THR A 663      42.590  37.240  41.740  1.00  0.00           O
ATOM   1204  N   ILE A 664      44.360  38.670  41.610  1.00  0.00           N
ATOM   1205  HN  ILE A 664      44.640  39.460  41.050  1.00  0.00           H
ATOM   1206  CA  ILE A 664      45.110  38.360  42.830  1.00  0.00           C
ATOM   1207  HA  ILE A 664      44.590  37.560  43.330  1.00  0.00           H
ATOM   1208  CB  ILE A 664      46.560  37.970  42.560  1.00  0.00           C
ATOM   1209  HB  ILE A 664      47.050  38.810  42.030  1.00  0.00           H
ATOM   1210  CG2 ILE A 664      47.280  37.700  43.900  1.00  0.00           C
ATOM   1211 HG21 ILE A 664      48.250  37.160  43.830  1.00  0.00           H
ATOM   1212 HG22 ILE A 664      46.740  37.030  44.600  1.00  0.00           H
ATOM   1213 HG23 ILE A 664      47.490  38.710  44.330  1.00  0.00           H
ATOM   1214  CG1 ILE A 664      46.710  36.750  41.650  1.00  0.00           C
ATOM   1215 HG11 ILE A 664      47.730  36.340  41.790  1.00  0.00           H
ATOM   1216 HG12 ILE A 664      46.690  36.940  40.550  1.00  0.00           H
ATOM   1217  CD  ILE A 664      45.760  35.560  41.880  1.00  0.00           C
ATOM   1218  HD1 ILE A 664      44.720  35.830  41.610  1.00  0.00           H
ATOM   1219  HD2 ILE A 664      45.710  35.440  42.990  1.00  0.00           H
ATOM   1220  HD3 ILE A 664      46.230  34.700  41.360  1.00  0.00           H
ATOM   1221  C   ILE A 664      44.910  39.490  43.830  1.00  0.00           C
ATOM   1222  O   ILE A 664      45.180  40.650  43.480  1.00  0.00           O
ATOM   1223  N   LEU A 665      44.440  39.150  45.020  1.00  0.00           N
ATOM   1224  HN  LEU A 665      44.210  38.220  45.320  1.00  0.00           H
ATOM   1225  CA  LEU A 665      44.010  40.110  46.030  1.00  0.00           C
ATOM   1226  HA  LEU A 665      43.660  41.060  45.670  1.00  0.00           H
ATOM   1227  CB  LEU A 665      42.750  39.610  46.790  1.00  0.00           C
ATOM   1228  HB1 LEU A 665      42.410  40.410  47.500  1.00  0.00           H
ATOM   1229  HB2 LEU A 665      43.190  38.760  47.360  1.00  0.00           H
ATOM   1230  CG  LEU A 665      41.650  38.880  46.000  1.00  0.00           C
ATOM   1231  HG  LEU A 665      42.050  37.910  45.610  1.00  0.00           H
ATOM   1232  CD1 LEU A 665      40.490  38.450  46.960  1.00  0.00           C
ATOM   1233 HD11 LEU A 665      40.190  39.390  47.450  1.00  0.00           H
ATOM   1234 HD12 LEU A 665      40.860  37.720  47.730  1.00  0.00           H
ATOM   1235 HD13 LEU A 665      39.730  37.830  46.440  1.00  0.00           H
ATOM   1236  CD2 LEU A 665      40.930  39.640  44.860  1.00  0.00           C
ATOM   1237 HD21 LEU A 665      41.720  40.110  44.220  1.00  0.00           H
ATOM   1238 HD22 LEU A 665      40.280  40.460  45.220  1.00  0.00           H
ATOM   1239 HD23 LEU A 665      40.230  38.950  44.340  1.00  0.00           H
ATOM   1240  C   LEU A 665      45.190  40.490  46.980  1.00  0.00           C
ATOM   1241  O   LEU A 665      46.000  39.710  47.390  1.00  0.00           O
ATOM   1242  N   GLY A 666      45.260  41.840  47.350  1.00  0.00           N
ATOM   1243  HN  GLY A 666      44.680  42.540  46.940  1.00  0.00           H
ATOM   1244  CA  GLY A 666      46.230  42.430  48.270  1.00  0.00           C
ATOM   1245  HA1 GLY A 666      47.100  42.810  47.730  1.00  0.00           H
ATOM   1246  HA2 GLY A 666      46.530  41.680  48.980  1.00  0.00           H
ATOM   1247  C   GLY A 666      45.670  43.510  49.140  1.00  0.00           C
ATOM   1248  O   GLY A 666      44.530  43.970  49.030  1.00  0.00           O
ATOM   1249  N   SER A 667      46.530  43.920  50.130  1.00  0.00           N
ATOM   1250  HN  SER A 667      47.400  43.450  50.300  1.00  0.00           H
ATOM   1251  CA  SER A 667      46.420  45.150  50.900  1.00  0.00           C
ATOM   1252  HA  SER A 667      45.430  45.130  51.350  1.00  0.00           H
ATOM   1253  CB  SER A 667      47.460  45.410  51.870  1.00  0.00           C
ATOM   1254  HB1 SER A 667      47.510  44.540  52.570  1.00  0.00           H
ATOM   1255  HB2 SER A 667      47.120  46.250  52.510  1.00  0.00           H
ATOM   1256  OG  SER A 667      48.810  45.430  51.360  1.00  0.00           O
ATOM   1257  HG1 SER A 667      48.940  46.210  50.830  1.00  0.00           H
ATOM   1258  C   SER A 667      46.420  46.370  50.030  1.00  0.00           C
ATOM   1259  O   SER A 667      47.130  46.360  48.980  1.00  0.00           O
ATOM   1260  N   THR A 668      45.750  47.530  50.350  1.00  0.00           N
ATOM   1261  HN  THR A 668      45.310  47.730  51.230  1.00  0.00           H
ATOM   1262  CA  THR A 668      45.720  48.720  49.520  1.00  0.00           C
ATOM   1263  HA  THR A 668      46.510  48.650  48.800  1.00  0.00           H
ATOM   1264  CB  THR A 668      44.460  48.890  48.590  1.00  0.00           C
ATOM   1265  HB  THR A 668      44.250  47.900  48.140  1.00  0.00           H
ATOM   1266  OG1 THR A 668      44.810  49.670  47.490  1.00  0.00           O
ATOM   1267  HG1 THR A 668      44.030  49.720  46.920  1.00  0.00           H
ATOM   1268  CG2 THR A 668      43.150  49.400  49.240  1.00  0.00           C
ATOM   1269 HG21 THR A 668      42.780  48.670  50.000  1.00  0.00           H
ATOM   1270 HG22 THR A 668      42.340  49.370  48.490  1.00  0.00           H
ATOM   1271 HG23 THR A 668      43.300  50.390  49.710  1.00  0.00           H
ATOM   1272  C   THR A 668      45.930  49.860  50.460  1.00  0.00           C
ATOM   1273  O   THR A 668      45.510  49.920  51.600  1.00  0.00           O
ATOM   1274  N   GLY A 669      46.730  50.850  49.980  1.00  0.00           N
ATOM   1275  HN  GLY A 669      47.140  50.680  49.090  1.00  0.00           H
ATOM   1276  CA  GLY A 669      47.050  52.070  50.780  1.00  0.00           C
ATOM   1277  HA1 GLY A 669      47.810  52.600  50.210  1.00  0.00           H
ATOM   1278  HA2 GLY A 669      47.260  51.720  51.780  1.00  0.00           H
ATOM   1279  C   GLY A 669      45.960  53.090  50.960  1.00  0.00           C
ATOM   1280  O   GLY A 669      45.940  53.630  52.070  1.00  0.00           O
ATOM   1281  N   PRO A 670      44.920  53.420  50.160  1.00  0.00           N
ATOM   1282  CD  PRO A 670      44.720  53.030  48.770  1.00  0.00           C
ATOM   1283  HD1 PRO A 670      44.320  51.990  48.790  1.00  0.00           H
ATOM   1284  HD2 PRO A 670      45.670  53.100  48.210  1.00  0.00           H
ATOM   1285  CA  PRO A 670      43.650  54.100  50.690  1.00  0.00           C
ATOM   1286  HA  PRO A 670      43.980  55.080  51.010  1.00  0.00           H
ATOM   1287  CB  PRO A 670      42.730  54.070  49.470  1.00  0.00           C
ATOM   1288  HB1 PRO A 670      42.140  55.020  49.480  1.00  0.00           H
ATOM   1289  HB2 PRO A 670      41.970  53.250  49.490  1.00  0.00           H
ATOM   1290  CG  PRO A 670      43.660  54.000  48.290  1.00  0.00           C
ATOM   1291  HG1 PRO A 670      43.130  53.590  47.400  1.00  0.00           H
ATOM   1292  HG2 PRO A 670      44.050  54.990  47.970  1.00  0.00           H
ATOM   1293  C   PRO A 670      42.980  53.460  51.940  1.00  0.00           C
ATOM   1294  O   PRO A 670      42.440  54.180  52.770  1.00  0.00           O
ATOM   1295  N   VAL A 671      42.930  52.130  52.130  1.00  0.00           N
ATOM   1296  HN  VAL A 671      43.310  51.580  51.370  1.00  0.00           H
ATOM   1297  CA  VAL A 671      42.410  51.460  53.360  1.00  0.00           C
ATOM   1298  HA  VAL A 671      41.440  51.900  53.530  1.00  0.00           H
ATOM   1299  CB  VAL A 671      42.230  49.930  53.070  1.00  0.00           C
ATOM   1300  HB  VAL A 671      43.130  49.410  52.690  1.00  0.00           H
ATOM   1301  CG1 VAL A 671      41.680  49.160  54.330  1.00  0.00           C
ATOM   1302 HG11 VAL A 671      41.000  49.850  54.880  1.00  0.00           H
ATOM   1303 HG12 VAL A 671      42.470  48.750  54.990  1.00  0.00           H
ATOM   1304 HG13 VAL A 671      41.000  48.320  54.060  1.00  0.00           H
ATOM   1305  CG2 VAL A 671      41.250  49.610  51.940  1.00  0.00           C
ATOM   1306 HG21 VAL A 671      41.420  50.160  50.990  1.00  0.00           H
ATOM   1307 HG22 VAL A 671      40.200  49.840  52.250  1.00  0.00           H
ATOM   1308 HG23 VAL A 671      41.200  48.520  51.760  1.00  0.00           H
ATOM   1309  C   VAL A 671      43.200  51.680  54.670  1.00  0.00           C
ATOM   1310  O   VAL A 671      42.580  51.920  55.730  1.00  0.00           O
ATOM   1311  N   LEU A 672      44.560  51.550  54.640  1.00  0.00           N
ATOM   1312  HN  LEU A 672      44.910  51.300  53.740  1.00  0.00           H
ATOM   1313  CA  LEU A 672      45.430  51.750  55.710  1.00  0.00           C
ATOM   1314  HA  LEU A 672      45.210  51.060  56.520  1.00  0.00           H
ATOM   1315  CB  LEU A 672      46.950  51.520  55.350  1.00  0.00           C
ATOM   1316  HB1 LEU A 672      47.240  52.230  54.530  1.00  0.00           H
ATOM   1317  HB2 LEU A 672      47.040  50.470  55.000  1.00  0.00           H
ATOM   1318  CG  LEU A 672      48.050  51.630  56.450  1.00  0.00           C
ATOM   1319  HG  LEU A 672      47.920  52.600  56.970  1.00  0.00           H
ATOM   1320  CD1 LEU A 672      47.990  50.610  57.650  1.00  0.00           C
ATOM   1321 HD11 LEU A 672      48.110  49.560  57.300  1.00  0.00           H
ATOM   1322 HD12 LEU A 672      46.950  50.720  58.030  1.00  0.00           H
ATOM   1323 HD13 LEU A 672      48.820  50.840  58.360  1.00  0.00           H
ATOM   1324  CD2 LEU A 672      49.540  51.780  55.920  1.00  0.00           C
ATOM   1325 HD21 LEU A 672      49.590  52.520  55.090  1.00  0.00           H
ATOM   1326 HD22 LEU A 672      49.750  50.830  55.390  1.00  0.00           H
ATOM   1327 HD23 LEU A 672      50.200  52.030  56.770  1.00  0.00           H
ATOM   1328  C   LEU A 672      45.220  53.190  56.270  1.00  0.00           C
ATOM   1329  O   LEU A 672      44.930  53.410  57.450  1.00  0.00           O
ATOM   1330  N   VAL A 673      45.270  54.230  55.310  1.00  0.00           N
ATOM   1331  HN  VAL A 673      45.620  54.060  54.400  1.00  0.00           H
ATOM   1332  CA  VAL A 673      44.820  55.540  55.500  1.00  0.00           C
ATOM   1333  HA  VAL A 673      45.440  55.970  56.280  1.00  0.00           H
ATOM   1334  CB  VAL A 673      45.030  56.400  54.220  1.00  0.00           C
ATOM   1335  HB  VAL A 673      44.620  55.920  53.310  1.00  0.00           H
ATOM   1336  CG1 VAL A 673      44.180  57.660  54.180  1.00  0.00           C
ATOM   1337 HG11 VAL A 673      44.320  58.320  55.060  1.00  0.00           H
ATOM   1338 HG12 VAL A 673      43.110  57.350  54.190  1.00  0.00           H
ATOM   1339 HG13 VAL A 673      44.350  58.280  53.270  1.00  0.00           H
ATOM   1340  CG2 VAL A 673      46.550  56.700  53.930  1.00  0.00           C
ATOM   1341 HG21 VAL A 673      47.160  55.770  53.980  1.00  0.00           H
ATOM   1342 HG22 VAL A 673      46.900  57.450  54.670  1.00  0.00           H
ATOM   1343 HG23 VAL A 673      46.570  57.190  52.930  1.00  0.00           H
ATOM   1344  C   VAL A 673      43.410  55.740  56.090  1.00  0.00           C
ATOM   1345  O   VAL A 673      43.220  56.550  57.000  1.00  0.00           O
ATOM   1346  N   PHE A 674      42.400  55.040  55.570  1.00  0.00           N
ATOM   1347  HN  PHE A 674      42.560  54.450  54.780  1.00  0.00           H
ATOM   1348  CA  PHE A 674      41.020  55.110  56.010  1.00  0.00           C
ATOM   1349  HA  PHE A 674      40.750  56.140  55.900  1.00  0.00           H
ATOM   1350  CB  PHE A 674      39.990  54.360  55.120  1.00  0.00           C
ATOM   1351  HB1 PHE A 674      40.430  53.340  55.000  1.00  0.00           H
ATOM   1352  HB2 PHE A 674      39.810  54.870  54.150  1.00  0.00           H
ATOM   1353  CG  PHE A 674      38.530  54.280  55.580  1.00  0.00           C
ATOM   1354  CD1 PHE A 674      37.650  55.390  55.400  1.00  0.00           C
ATOM   1355  HD1 PHE A 674      38.030  56.320  55.000  1.00  0.00           H
ATOM   1356  CE1 PHE A 674      36.280  55.180  55.800  1.00  0.00           C
ATOM   1357  HE1 PHE A 674      35.510  55.900  55.550  1.00  0.00           H
ATOM   1358  CZ  PHE A 674      35.870  53.960  56.310  1.00  0.00           C
ATOM   1359  HZ  PHE A 674      34.820  53.850  56.590  1.00  0.00           H
ATOM   1360  CD2 PHE A 674      38.130  53.120  56.270  1.00  0.00           C
ATOM   1361  HD2 PHE A 674      38.860  52.370  56.570  1.00  0.00           H
ATOM   1362  CE2 PHE A 674      36.800  52.960  56.590  1.00  0.00           C
ATOM   1363  HE2 PHE A 674      36.490  52.100  57.170  1.00  0.00           H
ATOM   1364  C   PHE A 674      40.900  54.580  57.430  1.00  0.00           C
ATOM   1365  O   PHE A 674      40.210  55.250  58.220  1.00  0.00           O
ATOM   1366  N   GLU A 675      41.520  53.460  57.780  1.00  0.00           N
ATOM   1367  HN  GLU A 675      42.090  52.990  57.120  1.00  0.00           H
ATOM   1368  CA  GLU A 675      41.500  52.960  59.150  1.00  0.00           C
ATOM   1369  HA  GLU A 675      40.460  52.870  59.410  1.00  0.00           H
ATOM   1370  CB  GLU A 675      42.110  51.510  59.130  1.00  0.00           C
ATOM   1371  HB1 GLU A 675      42.160  51.090  60.170  1.00  0.00           H
ATOM   1372  HB2 GLU A 675      43.190  51.560  58.880  1.00  0.00           H
ATOM   1373  CG  GLU A 675      41.310  50.540  58.270  1.00  0.00           C
ATOM   1374  HG1 GLU A 675      41.950  49.660  58.020  1.00  0.00           H
ATOM   1375  HG2 GLU A 675      41.020  50.970  57.290  1.00  0.00           H
ATOM   1376  CD  GLU A 675      40.080  50.010  58.940  1.00  0.00           C
ATOM   1377  OE1 GLU A 675      39.360  49.160  58.290  1.00  0.00           O
ATOM   1378  OE2 GLU A 675      39.700  50.470  60.040  1.00  0.00           O
ATOM   1379  C   GLU A 675      42.150  53.850  60.160  1.00  0.00           C
ATOM   1380  O   GLU A 675      41.660  53.970  61.270  1.00  0.00           O
ATOM   1381  N   LYS A 676      43.280  54.390  59.740  1.00  0.00           N
ATOM   1382  HN  LYS A 676      43.660  54.190  58.840  1.00  0.00           H
ATOM   1383  CA  LYS A 676      43.890  55.410  60.600  1.00  0.00           C
ATOM   1384  HA  LYS A 676      43.980  54.960  61.580  1.00  0.00           H
ATOM   1385  CB  LYS A 676      45.360  55.750  60.190  1.00  0.00           C
ATOM   1386  HB1 LYS A 676      45.420  56.120  59.140  1.00  0.00           H
ATOM   1387  HB2 LYS A 676      45.910  54.780  60.230  1.00  0.00           H
ATOM   1388  CG  LYS A 676      46.140  56.720  61.070  1.00  0.00           C
ATOM   1389  HG1 LYS A 676      45.960  56.540  62.150  1.00  0.00           H
ATOM   1390  HG2 LYS A 676      45.770  57.760  60.990  1.00  0.00           H
ATOM   1391  CD  LYS A 676      47.620  56.540  60.970  1.00  0.00           C
ATOM   1392  HD1 LYS A 676      47.920  56.430  59.900  1.00  0.00           H
ATOM   1393  HD2 LYS A 676      47.980  55.600  61.460  1.00  0.00           H
ATOM   1394  CE  LYS A 676      48.340  57.800  61.420  1.00  0.00           C
ATOM   1395  HE1 LYS A 676      48.250  57.850  62.530  1.00  0.00           H
ATOM   1396  HE2 LYS A 676      47.900  58.670  60.880  1.00  0.00           H
ATOM   1397  NZ  LYS A 676      49.790  57.710  61.130  1.00  0.00           N
ATOM   1398  HZ1 LYS A 676      50.360  58.310  61.760  1.00  0.00           H
ATOM   1399  HZ2 LYS A 676      50.050  57.950  60.140  1.00  0.00           H
ATOM   1400  HZ3 LYS A 676      50.130  56.760  61.370  1.00  0.00           H
ATOM   1401  C   LYS A 676      43.150  56.660  60.800  1.00  0.00           C
ATOM   1402  O   LYS A 676      43.070  57.250  61.900  1.00  0.00           O
ATOM   1403  N   ILE A 677      42.480  57.220  59.780  1.00  0.00           N
ATOM   1404  HN  ILE A 677      42.710  56.820  58.900  1.00  0.00           H
ATOM   1405  CA  ILE A 677      41.560  58.400  59.860  1.00  0.00           C
ATOM   1406  HA  ILE A 677      42.050  59.140  60.490  1.00  0.00           H
ATOM   1407  CB  ILE A 677      41.390  59.070  58.520  1.00  0.00           C
ATOM   1408  HB  ILE A 677      42.220  58.690  57.890  1.00  0.00           H
ATOM   1409  CG2 ILE A 677      40.100  58.540  57.710  1.00  0.00           C
ATOM   1410 HG21 ILE A 677      39.110  58.870  58.100  1.00  0.00           H
ATOM   1411 HG22 ILE A 677      40.220  57.440  57.630  1.00  0.00           H
ATOM   1412 HG23 ILE A 677      40.170  59.090  56.750  1.00  0.00           H
ATOM   1413  CG1 ILE A 677      41.510  60.610  58.660  1.00  0.00           C
ATOM   1414 HG11 ILE A 677      41.180  61.030  57.680  1.00  0.00           H
ATOM   1415 HG12 ILE A 677      42.550  60.950  58.870  1.00  0.00           H
ATOM   1416  CD  ILE A 677      40.750  61.290  59.860  1.00  0.00           C
ATOM   1417  HD1 ILE A 677      41.170  60.910  60.810  1.00  0.00           H
ATOM   1418  HD2 ILE A 677      39.680  60.980  59.750  1.00  0.00           H
ATOM   1419  HD3 ILE A 677      40.800  62.390  59.760  1.00  0.00           H
ATOM   1420  C   ILE A 677      40.350  58.080  60.590  1.00  0.00           C
ATOM   1421  O   ILE A 677      39.790  58.890  61.380  1.00  0.00           O
ATOM   1422  N   LEU A 678      39.790  56.830  60.400  1.00  0.00           N
ATOM   1423  HN  LEU A 678      40.070  56.050  59.840  1.00  0.00           H
ATOM   1424  CA  LEU A 678      38.620  56.400  61.140  1.00  0.00           C
ATOM   1425  HA  LEU A 678      37.850  57.130  61.010  1.00  0.00           H
ATOM   1426  CB  LEU A 678      38.110  54.980  60.590  1.00  0.00           C
ATOM   1427  HB1 LEU A 678      39.020  54.360  60.400  1.00  0.00           H
ATOM   1428  HB2 LEU A 678      37.710  55.140  59.560  1.00  0.00           H
ATOM   1429  CG  LEU A 678      37.080  54.230  61.430  1.00  0.00           C
ATOM   1430  HG  LEU A 678      37.530  53.740  62.330  1.00  0.00           H
ATOM   1431  CD1 LEU A 678      35.890  55.010  61.910  1.00  0.00           C
ATOM   1432 HD11 LEU A 678      35.270  55.360  61.060  1.00  0.00           H
ATOM   1433 HD12 LEU A 678      36.170  55.860  62.570  1.00  0.00           H
ATOM   1434 HD13 LEU A 678      35.170  54.380  62.470  1.00  0.00           H
ATOM   1435  CD2 LEU A 678      36.380  53.210  60.570  1.00  0.00           C
ATOM   1436 HD21 LEU A 678      37.170  52.530  60.170  1.00  0.00           H
ATOM   1437 HD22 LEU A 678      35.810  53.710  59.770  1.00  0.00           H
ATOM   1438 HD23 LEU A 678      35.750  52.570  61.230  1.00  0.00           H
ATOM   1439  C   LEU A 678      38.910  56.280  62.620  1.00  0.00           C
ATOM   1440  O   LEU A 678      38.180  56.790  63.440  1.00  0.00           O
ATOM   1441  N   TYR A 679      40.090  55.640  62.990  1.00  0.00           N
ATOM   1442  HN  TYR A 679      40.640  55.070  62.380  1.00  0.00           H
ATOM   1443  CA  TYR A 679      40.570  55.590  64.360  1.00  0.00           C
ATOM   1444  HA  TYR A 679      39.700  55.150  64.830  1.00  0.00           H
ATOM   1445  CB  TYR A 679      41.820  54.730  64.580  1.00  0.00           C
ATOM   1446  HB1 TYR A 679      42.640  54.900  63.850  1.00  0.00           H
ATOM   1447  HB2 TYR A 679      41.550  53.660  64.440  1.00  0.00           H
ATOM   1448  CG  TYR A 679      42.430  54.720  66.010  1.00  0.00           C
ATOM   1449  CD1 TYR A 679      41.720  54.200  67.120  1.00  0.00           C
ATOM   1450  HD1 TYR A 679      40.720  53.790  67.030  1.00  0.00           H
ATOM   1451  CE1 TYR A 679      42.270  54.330  68.410  1.00  0.00           C
ATOM   1452  HE1 TYR A 679      41.710  54.010  69.280  1.00  0.00           H
ATOM   1453  CZ  TYR A 679      43.550  54.850  68.560  1.00  0.00           C
ATOM   1454  OH  TYR A 679      44.130  54.960  69.850  1.00  0.00           O
ATOM   1455  HH  TYR A 679      45.080  55.090  69.790  1.00  0.00           H
ATOM   1456  CD2 TYR A 679      43.680  55.310  66.160  1.00  0.00           C
ATOM   1457  HD2 TYR A 679      44.290  55.460  65.290  1.00  0.00           H
ATOM   1458  CE2 TYR A 679      44.280  55.310  67.430  1.00  0.00           C
ATOM   1459  HE2 TYR A 679      45.300  55.670  67.440  1.00  0.00           H
ATOM   1460  C   TYR A 679      40.750  57.020  64.990  1.00  0.00           C
ATOM   1461  O   TYR A 679      40.300  57.290  66.140  1.00  0.00           O
ATOM   1462  N   LYS A 680      41.340  58.000  64.300  1.00  0.00           N
ATOM   1463  HN  LYS A 680      41.760  57.770  63.420  1.00  0.00           H
ATOM   1464  CA  LYS A 680      41.490  59.360  64.680  1.00  0.00           C
ATOM   1465  HA  LYS A 680      41.900  59.280  65.680  1.00  0.00           H
ATOM   1466  CB  LYS A 680      42.500  60.190  63.860  1.00  0.00           C
ATOM   1467  HB1 LYS A 680      42.440  61.270  64.060  1.00  0.00           H
ATOM   1468  HB2 LYS A 680      42.320  60.060  62.760  1.00  0.00           H
ATOM   1469  CG  LYS A 680      43.930  59.770  64.100  1.00  0.00           C
ATOM   1470  HG1 LYS A 680      44.630  60.400  63.470  1.00  0.00           H
ATOM   1471  HG2 LYS A 680      44.110  58.720  63.800  1.00  0.00           H
ATOM   1472  CD  LYS A 680      44.400  60.030  65.510  1.00  0.00           C
ATOM   1473  HD1 LYS A 680      43.660  60.810  65.830  1.00  0.00           H
ATOM   1474  HD2 LYS A 680      45.360  60.540  65.300  1.00  0.00           H
ATOM   1475  CE  LYS A 680      44.570  58.760  66.390  1.00  0.00           C
ATOM   1476  HE1 LYS A 680      45.030  57.950  65.780  1.00  0.00           H
ATOM   1477  HE2 LYS A 680      43.590  58.470  66.840  1.00  0.00           H
ATOM   1478  NZ  LYS A 680      45.520  59.150  67.500  1.00  0.00           N
ATOM   1479  HZ1 LYS A 680      45.000  59.780  68.120  1.00  0.00           H
ATOM   1480  HZ2 LYS A 680      46.380  59.560  67.060  1.00  0.00           H
ATOM   1481  HZ3 LYS A 680      45.920  58.320  67.980  1.00  0.00           H
ATOM   1482  C   LYS A 680      40.170  60.130  64.860  1.00  0.00           C
ATOM   1483  O   LYS A 680      39.990  60.850  65.840  1.00  0.00           O
ATOM   1484  N   PHE A 681      39.150  59.840  64.000  1.00  0.00           N
ATOM   1485  HN  PHE A 681      39.290  59.410  63.120  1.00  0.00           H
ATOM   1486  CA  PHE A 681      37.780  60.310  64.110  1.00  0.00           C
ATOM   1487  HA  PHE A 681      37.730  61.390  64.190  1.00  0.00           H
ATOM   1488  CB  PHE A 681      37.050  59.820  62.780  1.00  0.00           C
ATOM   1489  HB1 PHE A 681      37.200  58.740  62.610  1.00  0.00           H
ATOM   1490  HB2 PHE A 681      37.570  60.450  62.030  1.00  0.00           H
ATOM   1491  CG  PHE A 681      35.610  60.140  62.700  1.00  0.00           C
ATOM   1492  CD1 PHE A 681      34.650  59.240  63.090  1.00  0.00           C
ATOM   1493  HD1 PHE A 681      34.930  58.260  63.450  1.00  0.00           H
ATOM   1494  CE1 PHE A 681      33.310  59.610  63.070  1.00  0.00           C
ATOM   1495  HE1 PHE A 681      32.510  59.010  63.510  1.00  0.00           H
ATOM   1496  CZ  PHE A 681      32.960  60.860  62.570  1.00  0.00           C
ATOM   1497  HZ  PHE A 681      31.900  61.070  62.540  1.00  0.00           H
ATOM   1498  CD2 PHE A 681      35.220  61.410  62.240  1.00  0.00           C
ATOM   1499  HD2 PHE A 681      36.010  62.090  61.940  1.00  0.00           H
ATOM   1500  CE2 PHE A 681      33.910  61.810  62.180  1.00  0.00           C
ATOM   1501  HE2 PHE A 681      33.570  62.810  61.930  1.00  0.00           H
ATOM   1502  C   PHE A 681      37.090  59.670  65.360  1.00  0.00           C
ATOM   1503  O   PHE A 681      36.480  60.400  66.150  1.00  0.00           O
ATOM   1504  N   CYS A 682      37.260  58.310  65.590  1.00  0.00           N
ATOM   1505  HN  CYS A 682      37.690  57.720  64.900  1.00  0.00           H
ATOM   1506  CA  CYS A 682      36.610  57.680  66.780  1.00  0.00           C
ATOM   1507  HA  CYS A 682      35.540  57.800  66.810  1.00  0.00           H
ATOM   1508  CB  CYS A 682      36.890  56.150  66.870  1.00  0.00           C
ATOM   1509  HB1 CYS A 682      36.500  55.770  67.830  1.00  0.00           H
ATOM   1510  HB2 CYS A 682      37.970  56.140  66.640  1.00  0.00           H
ATOM   1511  SG  CYS A 682      35.980  55.280  65.520  1.00  0.00           S
ATOM   1512  HG1 CYS A 682      36.510  55.900  64.470  1.00  0.00           H
ATOM   1513  C   CYS A 682      37.300  58.310  68.030  1.00  0.00           C
ATOM   1514  O   CYS A 682      36.630  58.610  69.010  1.00  0.00           O
ATOM   1515  N   ARG A 683      38.590  58.540  68.020  1.00  0.00           N
ATOM   1516  HN  ARG A 683      39.070  58.310  67.170  1.00  0.00           H
ATOM   1517  CA  ARG A 683      39.280  59.240  69.110  1.00  0.00           C
ATOM   1518  HA  ARG A 683      39.050  58.600  69.950  1.00  0.00           H
ATOM   1519  CB  ARG A 683      40.810  59.240  68.740  1.00  0.00           C
ATOM   1520  HB1 ARG A 683      41.420  59.780  69.500  1.00  0.00           H
ATOM   1521  HB2 ARG A 683      41.040  59.610  67.710  1.00  0.00           H
ATOM   1522  CG  ARG A 683      41.260  57.780  68.970  1.00  0.00           C
ATOM   1523  HG1 ARG A 683      42.190  57.810  68.370  1.00  0.00           H
ATOM   1524  HG2 ARG A 683      40.600  57.080  68.430  1.00  0.00           H
ATOM   1525  CD  ARG A 683      41.530  57.280  70.400  1.00  0.00           C
ATOM   1526  HD1 ARG A 683      41.850  56.210  70.480  1.00  0.00           H
ATOM   1527  HD2 ARG A 683      40.550  57.440  70.900  1.00  0.00           H
ATOM   1528  NE  ARG A 683      42.620  58.130  70.930  1.00  0.00           N
ATOM   1529  HE  ARG A 683      43.210  58.630  70.280  1.00  0.00           H
ATOM   1530  CZ  ARG A 683      42.910  58.100  72.270  1.00  0.00           C
ATOM   1531  NH1 ARG A 683      43.970  58.710  72.720  1.00  0.00           N
ATOM   1532 HH11 ARG A 683      44.060  58.790  73.710  1.00  0.00           H
ATOM   1533 HH12 ARG A 683      44.650  59.080  72.080  1.00  0.00           H
ATOM   1534  NH2 ARG A 683      42.100  57.540  73.110  1.00  0.00           N
ATOM   1535 HH21 ARG A 683      41.250  57.090  72.840  1.00  0.00           H
ATOM   1536 HH22 ARG A 683      42.060  57.820  74.070  1.00  0.00           H
ATOM   1537  C   ARG A 683      38.820  60.700  69.510  1.00  0.00           C
ATOM   1538  O   ARG A 683      38.510  60.970  70.610  1.00  0.00           O
ATOM   1539  N   ASP A 684      38.690  61.550  68.510  1.00  0.00           N
ATOM   1540  HN  ASP A 684      38.940  61.290  67.580  1.00  0.00           H
ATOM   1541  CA  ASP A 684      38.130  62.860  68.670  1.00  0.00           C
ATOM   1542  HA  ASP A 684      38.800  63.400  69.320  1.00  0.00           H
ATOM   1543  CB  ASP A 684      38.060  63.490  67.220  1.00  0.00           C
ATOM   1544  HB1 ASP A 684      37.300  64.290  67.200  1.00  0.00           H
ATOM   1545  HB2 ASP A 684      37.800  62.740  66.440  1.00  0.00           H
ATOM   1546  CG  ASP A 684      39.330  64.250  66.920  1.00  0.00           C
ATOM   1547  OD1 ASP A 684      39.350  64.840  65.820  1.00  0.00           O
ATOM   1548  OD2 ASP A 684      40.290  64.200  67.660  1.00  0.00           O
ATOM   1549  C   ASP A 684      36.760  62.920  69.260  1.00  0.00           C
ATOM   1550  O   ASP A 684      36.440  63.710  70.140  1.00  0.00           O
ATOM   1551  N   TYR A 685      35.830  62.000  68.730  1.00  0.00           N
ATOM   1552  HN  TYR A 685      36.200  61.340  68.090  1.00  0.00           H
ATOM   1553  CA  TYR A 685      34.430  62.050  69.050  1.00  0.00           C
ATOM   1554  HA  TYR A 685      34.160  62.970  69.550  1.00  0.00           H
ATOM   1555  CB  TYR A 685      33.600  61.940  67.700  1.00  0.00           C
ATOM   1556  HB1 TYR A 685      32.520  61.740  67.940  1.00  0.00           H
ATOM   1557  HB2 TYR A 685      34.130  61.120  67.190  1.00  0.00           H
ATOM   1558  CG  TYR A 685      33.610  63.200  66.830  1.00  0.00           C
ATOM   1559  CD1 TYR A 685      34.410  63.110  65.610  1.00  0.00           C
ATOM   1560  HD1 TYR A 685      35.080  62.280  65.450  1.00  0.00           H
ATOM   1561  CE1 TYR A 685      34.530  64.220  64.770  1.00  0.00           C
ATOM   1562  HE1 TYR A 685      35.250  64.260  63.970  1.00  0.00           H
ATOM   1563  CZ  TYR A 685      33.780  65.360  65.040  1.00  0.00           C
ATOM   1564  OH  TYR A 685      33.810  66.360  64.050  1.00  0.00           O
ATOM   1565  HH  TYR A 685      34.590  66.260  63.510  1.00  0.00           H
ATOM   1566  CD2 TYR A 685      32.950  64.410  67.170  1.00  0.00           C
ATOM   1567  HD2 TYR A 685      32.500  64.660  68.120  1.00  0.00           H
ATOM   1568  CE2 TYR A 685      32.950  65.390  66.210  1.00  0.00           C
ATOM   1569  HE2 TYR A 685      32.350  66.260  66.410  1.00  0.00           H
ATOM   1570  C   TYR A 685      34.020  60.980  70.100  1.00  0.00           C
ATOM   1571  O   TYR A 685      32.860  60.810  70.480  1.00  0.00           O
ATOM   1572  N   GLN A 686      35.030  60.260  70.680  1.00  0.00           N
ATOM   1573  HN  GLN A 686      35.920  60.240  70.250  1.00  0.00           H
ATOM   1574  CA  GLN A 686      34.800  59.500  71.840  1.00  0.00           C
ATOM   1575  HA  GLN A 686      35.770  59.320  72.270  1.00  0.00           H
ATOM   1576  CB  GLN A 686      34.130  60.290  72.980  1.00  0.00           C
ATOM   1577  HB1 GLN A 686      34.200  59.580  73.840  1.00  0.00           H
ATOM   1578  HB2 GLN A 686      33.040  60.530  72.950  1.00  0.00           H
ATOM   1579  CG  GLN A 686      34.680  61.610  73.490  1.00  0.00           C
ATOM   1580  HG1 GLN A 686      34.270  61.900  74.490  1.00  0.00           H
ATOM   1581  HG2 GLN A 686      34.460  62.430  72.790  1.00  0.00           H
ATOM   1582  CD  GLN A 686      36.130  61.500  73.690  1.00  0.00           C
ATOM   1583  OE1 GLN A 686      36.580  60.620  74.470  1.00  0.00           O
ATOM   1584  NE2 GLN A 686      36.840  62.390  73.030  1.00  0.00           N
ATOM   1585 HE21 GLN A 686      37.820  62.410  73.240  1.00  0.00           H
ATOM   1586 HE22 GLN A 686      36.470  62.980  72.300  1.00  0.00           H
ATOM   1587  C   GLN A 686      34.200  58.140  71.570  1.00  0.00           C
ATOM   1588  O   GLN A 686      33.620  57.490  72.460  1.00  0.00           O
ATOM   1589  N   LEU A 687      34.290  57.560  70.350  1.00  0.00           N
ATOM   1590  HN  LEU A 687      34.920  58.020  69.730  1.00  0.00           H
ATOM   1591  CA  LEU A 687      33.640  56.330  69.810  1.00  0.00           C
ATOM   1592  HA  LEU A 687      32.650  56.120  70.200  1.00  0.00           H
ATOM   1593  CB  LEU A 687      33.390  56.580  68.310  1.00  0.00           C
ATOM   1594  HB1 LEU A 687      32.740  55.740  67.960  1.00  0.00           H
ATOM   1595  HB2 LEU A 687      34.320  56.560  67.700  1.00  0.00           H
ATOM   1596  CG  LEU A 687      32.550  57.940  67.980  1.00  0.00           C
ATOM   1597  HG  LEU A 687      33.190  58.800  68.280  1.00  0.00           H
ATOM   1598  CD1 LEU A 687      32.320  58.160  66.420  1.00  0.00           C
ATOM   1599 HD11 LEU A 687      31.820  59.120  66.210  1.00  0.00           H
ATOM   1600 HD12 LEU A 687      31.590  57.410  66.070  1.00  0.00           H
ATOM   1601 HD13 LEU A 687      33.280  58.140  65.850  1.00  0.00           H
ATOM   1602  CD2 LEU A 687      31.290  57.950  68.780  1.00  0.00           C
ATOM   1603 HD21 LEU A 687      30.960  56.920  69.010  1.00  0.00           H
ATOM   1604 HD22 LEU A 687      30.550  58.590  68.260  1.00  0.00           H
ATOM   1605 HD23 LEU A 687      31.450  58.470  69.750  1.00  0.00           H
ATOM   1606  C   LEU A 687      34.560  55.100  69.950  1.00  0.00           C
ATOM   1607  O   LEU A 687      35.780  55.130  69.950  1.00  0.00           O
ATOM   1608  N   SER A 688      33.930  53.870  70.160  1.00  0.00           N
ATOM   1609  HN  SER A 688      32.950  53.750  70.130  1.00  0.00           H
ATOM   1610  CA  SER A 688      34.650  52.610  70.270  1.00  0.00           C
ATOM   1611  HA  SER A 688      35.590  52.750  70.770  1.00  0.00           H
ATOM   1612  CB  SER A 688      33.950  51.500  71.140  1.00  0.00           C
ATOM   1613  HB1 SER A 688      34.500  50.530  71.250  1.00  0.00           H
ATOM   1614  HB2 SER A 688      33.010  51.240  70.620  1.00  0.00           H
ATOM   1615  OG  SER A 688      33.640  52.040  72.410  1.00  0.00           O
ATOM   1616  HG1 SER A 688      33.040  52.770  72.230  1.00  0.00           H
ATOM   1617  C   SER A 688      34.900  52.060  68.930  1.00  0.00           C
ATOM   1618  O   SER A 688      33.980  51.640  68.250  1.00  0.00           O
ATOM   1619  N   TYR A 689      36.180  51.970  68.380  1.00  0.00           N
ATOM   1620  HN  TYR A 689      36.940  52.170  68.990  1.00  0.00           H
ATOM   1621  CA  TYR A 689      36.580  51.720  66.980  1.00  0.00           C
ATOM   1622  HA  TYR A 689      36.120  52.470  66.360  1.00  0.00           H
ATOM   1623  CB  TYR A 689      38.110  51.990  66.790  1.00  0.00           C
ATOM   1624  HB1 TYR A 689      38.720  51.560  67.610  1.00  0.00           H
ATOM   1625  HB2 TYR A 689      38.180  53.080  66.950  1.00  0.00           H
ATOM   1626  CG  TYR A 689      38.750  51.460  65.480  1.00  0.00           C
ATOM   1627  CD1 TYR A 689      39.290  50.150  65.490  1.00  0.00           C
ATOM   1628  HD1 TYR A 689      39.200  49.590  66.410  1.00  0.00           H
ATOM   1629  CE1 TYR A 689      39.980  49.650  64.380  1.00  0.00           C
ATOM   1630  HE1 TYR A 689      40.330  48.640  64.320  1.00  0.00           H
ATOM   1631  CZ  TYR A 689      40.160  50.500  63.290  1.00  0.00           C
ATOM   1632  OH  TYR A 689      40.850  49.970  62.160  1.00  0.00           O
ATOM   1633  HH  TYR A 689      40.420  50.380  61.410  1.00  0.00           H
ATOM   1634  CD2 TYR A 689      38.980  52.290  64.420  1.00  0.00           C
ATOM   1635  HD2 TYR A 689      38.570  53.280  64.570  1.00  0.00           H
ATOM   1636  CE2 TYR A 689      39.550  51.780  63.250  1.00  0.00           C
ATOM   1637  HE2 TYR A 689      39.660  52.420  62.380  1.00  0.00           H
ATOM   1638  C   TYR A 689      36.070  50.410  66.350  1.00  0.00           C
ATOM   1639  O   TYR A 689      35.430  50.420  65.320  1.00  0.00           O
ATOM   1640  N   LEU A 690      36.310  49.200  67.060  1.00  0.00           N
ATOM   1641  HN  LEU A 690      36.740  49.350  67.940  1.00  0.00           H
ATOM   1642  CA  LEU A 690      36.100  47.880  66.500  1.00  0.00           C
ATOM   1643  HA  LEU A 690      36.500  47.860  65.500  1.00  0.00           H
ATOM   1644  CB  LEU A 690      36.770  46.840  67.370  1.00  0.00           C
ATOM   1645  HB1 LEU A 690      36.370  45.820  67.150  1.00  0.00           H
ATOM   1646  HB2 LEU A 690      36.620  46.970  68.450  1.00  0.00           H
ATOM   1647  CG  LEU A 690      38.310  46.740  67.240  1.00  0.00           C
ATOM   1648  HG  LEU A 690      38.750  47.730  67.460  1.00  0.00           H
ATOM   1649  CD1 LEU A 690      38.990  45.840  68.270  1.00  0.00           C
ATOM   1650 HD11 LEU A 690      38.600  46.100  69.280  1.00  0.00           H
ATOM   1651 HD12 LEU A 690      40.100  45.800  68.270  1.00  0.00           H
ATOM   1652 HD13 LEU A 690      38.620  44.820  68.040  1.00  0.00           H
ATOM   1653  CD2 LEU A 690      38.800  46.300  65.870  1.00  0.00           C
ATOM   1654 HD21 LEU A 690      38.310  45.340  65.600  1.00  0.00           H
ATOM   1655 HD22 LEU A 690      39.900  46.160  65.930  1.00  0.00           H
ATOM   1656 HD23 LEU A 690      38.450  47.020  65.100  1.00  0.00           H
ATOM   1657  C   LEU A 690      34.600  47.550  66.370  1.00  0.00           C
ATOM   1658  O   LEU A 690      34.150  47.230  65.240  1.00  0.00           O
ATOM   1659  N   SER A 691      33.750  47.820  67.400  1.00  0.00           N
ATOM   1660  HN  SER A 691      34.200  48.070  68.270  1.00  0.00           H
ATOM   1661  CA  SER A 691      32.260  47.790  67.380  1.00  0.00           C
ATOM   1662  HA  SER A 691      31.770  46.850  67.160  1.00  0.00           H
ATOM   1663  CB  SER A 691      31.640  48.230  68.780  1.00  0.00           C
ATOM   1664  HB1 SER A 691      32.090  49.180  69.140  1.00  0.00           H
ATOM   1665  HB2 SER A 691      31.870  47.510  69.590  1.00  0.00           H
ATOM   1666  OG  SER A 691      30.280  48.290  68.900  1.00  0.00           O
ATOM   1667  HG1 SER A 691      29.970  47.390  68.730  1.00  0.00           H
ATOM   1668  C   SER A 691      31.670  48.770  66.390  1.00  0.00           C
ATOM   1669  O   SER A 691      30.820  48.380  65.670  1.00  0.00           O
ATOM   1670  N   LEU A 692      32.190  50.050  66.320  1.00  0.00           N
ATOM   1671  HN  LEU A 692      33.060  50.280  66.760  1.00  0.00           H
ATOM   1672  CA  LEU A 692      31.720  51.000  65.390  1.00  0.00           C
ATOM   1673  HA  LEU A 692      30.640  50.930  65.280  1.00  0.00           H
ATOM   1674  CB  LEU A 692      32.120  52.430  65.830  1.00  0.00           C
ATOM   1675  HB1 LEU A 692      33.220  52.530  65.940  1.00  0.00           H
ATOM   1676  HB2 LEU A 692      31.840  52.620  66.880  1.00  0.00           H
ATOM   1677  CG  LEU A 692      31.680  53.570  64.790  1.00  0.00           C
ATOM   1678  HG  LEU A 692      32.090  53.250  63.810  1.00  0.00           H
ATOM   1679  CD1 LEU A 692      30.210  53.680  64.590  1.00  0.00           C
ATOM   1680 HD11 LEU A 692      29.660  53.880  65.540  1.00  0.00           H
ATOM   1681 HD12 LEU A 692      29.830  52.750  64.120  1.00  0.00           H
ATOM   1682 HD13 LEU A 692      29.900  54.430  63.810  1.00  0.00           H
ATOM   1683  CD2 LEU A 692      32.130  55.060  65.140  1.00  0.00           C
ATOM   1684 HD21 LEU A 692      31.760  55.830  64.420  1.00  0.00           H
ATOM   1685 HD22 LEU A 692      33.220  55.100  65.330  1.00  0.00           H
ATOM   1686 HD23 LEU A 692      31.680  55.340  66.120  1.00  0.00           H
ATOM   1687  C   LEU A 692      32.040  50.570  63.920  1.00  0.00           C
ATOM   1688  O   LEU A 692      31.180  50.610  63.020  1.00  0.00           O
ATOM   1689  N   ARG A 693      33.350  50.120  63.730  1.00  0.00           N
ATOM   1690  HN  ARG A 693      34.000  50.230  64.470  1.00  0.00           H
ATOM   1691  CA  ARG A 693      33.680  49.460  62.470  1.00  0.00           C
ATOM   1692  HA  ARG A 693      33.460  50.200  61.720  1.00  0.00           H
ATOM   1693  CB  ARG A 693      35.110  48.900  62.430  1.00  0.00           C
ATOM   1694  HB1 ARG A 693      35.200  47.950  63.000  1.00  0.00           H
ATOM   1695  HB2 ARG A 693      35.670  49.620  63.070  1.00  0.00           H
ATOM   1696  CG  ARG A 693      35.800  48.830  61.080  1.00  0.00           C
ATOM   1697  HG1 ARG A 693      35.630  49.890  60.770  1.00  0.00           H
ATOM   1698  HG2 ARG A 693      35.170  48.180  60.440  1.00  0.00           H
ATOM   1699  CD  ARG A 693      37.180  48.330  61.300  1.00  0.00           C
ATOM   1700  HD1 ARG A 693      37.170  47.490  62.040  1.00  0.00           H
ATOM   1701  HD2 ARG A 693      37.910  49.100  61.600  1.00  0.00           H
ATOM   1702  NE  ARG A 693      37.610  47.790  60.030  1.00  0.00           N
ATOM   1703  HE  ARG A 693      38.170  48.400  59.470  1.00  0.00           H
ATOM   1704  CZ  ARG A 693      37.620  46.520  59.590  1.00  0.00           C
ATOM   1705  NH1 ARG A 693      36.890  45.560  60.130  1.00  0.00           N
ATOM   1706 HH11 ARG A 693      36.130  45.790  60.730  1.00  0.00           H
ATOM   1707 HH12 ARG A 693      37.210  44.650  59.860  1.00  0.00           H
ATOM   1708  NH2 ARG A 693      38.400  46.150  58.600  1.00  0.00           N
ATOM   1709 HH21 ARG A 693      38.500  45.170  58.400  1.00  0.00           H
ATOM   1710 HH22 ARG A 693      38.880  46.850  58.080  1.00  0.00           H
ATOM   1711  C   ARG A 693      32.860  48.310  61.990  1.00  0.00           C
ATOM   1712  O   ARG A 693      32.600  48.240  60.820  1.00  0.00           O
ATOM   1713  N   THR A 694      32.420  47.350  62.800  1.00  0.00           N
ATOM   1714  HN  THR A 694      32.650  47.270  63.760  1.00  0.00           H
ATOM   1715  CA  THR A 694      31.650  46.280  62.270  1.00  0.00           C
ATOM   1716  HA  THR A 694      32.200  45.860  61.430  1.00  0.00           H
ATOM   1717  CB  THR A 694      31.400  45.230  63.300  1.00  0.00           C
ATOM   1718  HB  THR A 694      31.110  45.710  64.260  1.00  0.00           H
ATOM   1719  OG1 THR A 694      32.640  44.560  63.460  1.00  0.00           O
ATOM   1720  HG1 THR A 694      32.520  43.640  63.250  1.00  0.00           H
ATOM   1721  CG2 THR A 694      30.360  44.080  63.050  1.00  0.00           C
ATOM   1722 HG21 THR A 694      30.120  43.420  63.910  1.00  0.00           H
ATOM   1723 HG22 THR A 694      30.860  43.380  62.340  1.00  0.00           H
ATOM   1724 HG23 THR A 694      29.530  44.470  62.410  1.00  0.00           H
ATOM   1725  C   THR A 694      30.320  46.690  61.580  1.00  0.00           C
ATOM   1726  O   THR A 694      29.950  46.250  60.510  1.00  0.00           O
ATOM   1727  N   SER A 695      29.700  47.710  62.280  1.00  0.00           N
ATOM   1728  HN  SER A 695      30.030  47.950  63.180  1.00  0.00           H
ATOM   1729  CA  SER A 695      28.480  48.310  61.730  1.00  0.00           C
ATOM   1730  HA  SER A 695      27.850  47.550  61.300  1.00  0.00           H
ATOM   1731  CB  SER A 695      27.670  49.060  62.840  1.00  0.00           C
ATOM   1732  HB1 SER A 695      26.890  49.730  62.410  1.00  0.00           H
ATOM   1733  HB2 SER A 695      28.340  49.700  63.450  1.00  0.00           H
ATOM   1734  OG  SER A 695      27.030  48.160  63.700  1.00  0.00           O
ATOM   1735  HG1 SER A 695      27.680  47.600  64.130  1.00  0.00           H
ATOM   1736  C   SER A 695      28.720  49.240  60.550  1.00  0.00           C
ATOM   1737  O   SER A 695      27.910  49.320  59.610  1.00  0.00           O
ATOM   1738  N   ILE A 696      29.820  50.100  60.440  1.00  0.00           N
ATOM   1739  HN  ILE A 696      30.370  50.140  61.270  1.00  0.00           H
ATOM   1740  CA  ILE A 696      30.370  50.730  59.240  1.00  0.00           C
ATOM   1741  HA  ILE A 696      29.620  51.410  58.860  1.00  0.00           H
ATOM   1742  CB  ILE A 696      31.610  51.560  59.490  1.00  0.00           C
ATOM   1743  HB  ILE A 696      32.430  50.930  59.900  1.00  0.00           H
ATOM   1744  CG2 ILE A 696      32.180  52.180  58.190  1.00  0.00           C
ATOM   1745 HG21 ILE A 696      31.460  52.960  57.910  1.00  0.00           H
ATOM   1746 HG22 ILE A 696      32.390  51.400  57.430  1.00  0.00           H
ATOM   1747 HG23 ILE A 696      33.170  52.630  58.390  1.00  0.00           H
ATOM   1748  CG1 ILE A 696      31.360  52.740  60.490  1.00  0.00           C
ATOM   1749 HG11 ILE A 696      30.860  52.210  61.330  1.00  0.00           H
ATOM   1750 HG12 ILE A 696      30.720  53.530  60.040  1.00  0.00           H
ATOM   1751  CD  ILE A 696      32.650  53.390  60.970  1.00  0.00           C
ATOM   1752  HD1 ILE A 696      33.460  52.710  61.280  1.00  0.00           H
ATOM   1753  HD2 ILE A 696      32.390  53.950  61.890  1.00  0.00           H
ATOM   1754  HD3 ILE A 696      33.070  54.050  60.190  1.00  0.00           H
ATOM   1755  C   ILE A 696      30.560  49.780  58.040  1.00  0.00           C
ATOM   1756  O   ILE A 696      30.120  50.000  56.890  1.00  0.00           O
ATOM   1757  N   GLY A 697      31.270  48.660  58.290  1.00  0.00           N
ATOM   1758  HN  GLY A 697      31.550  48.490  59.230  1.00  0.00           H
ATOM   1759  CA  GLY A 697      31.580  47.610  57.290  1.00  0.00           C
ATOM   1760  HA1 GLY A 697      32.030  46.760  57.800  1.00  0.00           H
ATOM   1761  HA2 GLY A 697      32.030  47.990  56.390  1.00  0.00           H
ATOM   1762  C   GLY A 697      30.270  46.950  56.860  1.00  0.00           C
ATOM   1763  O   GLY A 697      30.030  46.780  55.660  1.00  0.00           O
ATOM   1764  N   LEU A 698      29.380  46.630  57.730  1.00  0.00           N
ATOM   1765  HN  LEU A 698      29.550  46.660  58.720  1.00  0.00           H
ATOM   1766  CA  LEU A 698      28.070  46.160  57.190  1.00  0.00           C
ATOM   1767  HA  LEU A 698      28.250  45.440  56.410  1.00  0.00           H
ATOM   1768  CB  LEU A 698      27.310  45.420  58.330  1.00  0.00           C
ATOM   1769  HB1 LEU A 698      26.300  45.210  57.940  1.00  0.00           H
ATOM   1770  HB2 LEU A 698      27.250  46.180  59.140  1.00  0.00           H
ATOM   1771  CG  LEU A 698      27.930  44.130  58.950  1.00  0.00           C
ATOM   1772  HG  LEU A 698      28.980  44.430  59.110  1.00  0.00           H
ATOM   1773  CD1 LEU A 698      27.520  43.710  60.370  1.00  0.00           C
ATOM   1774 HD11 LEU A 698      27.630  44.510  61.150  1.00  0.00           H
ATOM   1775 HD12 LEU A 698      28.090  42.760  60.520  1.00  0.00           H
ATOM   1776 HD13 LEU A 698      26.480  43.340  60.270  1.00  0.00           H
ATOM   1777  CD2 LEU A 698      27.850  42.940  58.020  1.00  0.00           C
ATOM   1778 HD21 LEU A 698      28.330  43.360  57.110  1.00  0.00           H
ATOM   1779 HD22 LEU A 698      26.830  42.540  57.840  1.00  0.00           H
ATOM   1780 HD23 LEU A 698      28.410  42.100  58.460  1.00  0.00           H
ATOM   1781  C   LEU A 698      27.200  47.090  56.410  1.00  0.00           C
ATOM   1782  O   LEU A 698      26.700  46.700  55.390  1.00  0.00           O
ATOM   1783  N   TRP A 699      27.120  48.400  56.770  1.00  0.00           N
ATOM   1784  HN  TRP A 699      27.580  48.640  57.630  1.00  0.00           H
ATOM   1785  CA  TRP A 699      26.660  49.450  55.850  1.00  0.00           C
ATOM   1786  HA  TRP A 699      25.620  49.290  55.650  1.00  0.00           H
ATOM   1787  CB  TRP A 699      26.840  50.880  56.470  1.00  0.00           C
ATOM   1788  HB1 TRP A 699      26.970  51.640  55.670  1.00  0.00           H
ATOM   1789  HB2 TRP A 699      27.760  50.870  57.090  1.00  0.00           H
ATOM   1790  CG  TRP A 699      25.800  51.370  57.420  1.00  0.00           C
ATOM   1791  CD1 TRP A 699      26.060  51.670  58.730  1.00  0.00           C
ATOM   1792  HD1 TRP A 699      27.010  51.620  59.240  1.00  0.00           H
ATOM   1793  NE1 TRP A 699      24.970  52.320  59.240  1.00  0.00           N
ATOM   1794  HE1 TRP A 699      24.850  52.750  60.100  1.00  0.00           H
ATOM   1795  CE2 TRP A 699      23.990  52.490  58.270  1.00  0.00           C
ATOM   1796  CD2 TRP A 699      24.530  51.880  57.090  1.00  0.00           C
ATOM   1797  CE3 TRP A 699      23.790  51.890  55.940  1.00  0.00           C
ATOM   1798  HE3 TRP A 699      24.170  51.700  54.940  1.00  0.00           H
ATOM   1799  CZ3 TRP A 699      22.460  52.440  56.020  1.00  0.00           C
ATOM   1800  HZ3 TRP A 699      21.890  52.370  55.100  1.00  0.00           H
ATOM   1801  CZ2 TRP A 699      22.730  53.080  58.300  1.00  0.00           C
ATOM   1802  HZ2 TRP A 699      22.350  53.340  59.280  1.00  0.00           H
ATOM   1803  CH2 TRP A 699      21.970  52.950  57.160  1.00  0.00           C
ATOM   1804  HH2 TRP A 699      20.970  53.370  57.200  1.00  0.00           H
ATOM   1805  C   TRP A 699      27.380  49.390  54.470  1.00  0.00           C
ATOM   1806  O   TRP A 699      26.730  49.250  53.470  1.00  0.00           O
ATOM   1807  N   THR A 700      28.750  49.430  54.480  1.00  0.00           N
ATOM   1808  HN  THR A 700      28.990  49.460  55.440  1.00  0.00           H
ATOM   1809  CA  THR A 700      29.640  49.350  53.310  1.00  0.00           C
ATOM   1810  HA  THR A 700      29.440  50.280  52.800  1.00  0.00           H
ATOM   1811  CB  THR A 700      31.140  49.330  53.600  1.00  0.00           C
ATOM   1812  HB  THR A 700      31.370  48.380  54.120  1.00  0.00           H
ATOM   1813  OG1 THR A 700      31.610  50.350  54.490  1.00  0.00           O
ATOM   1814  HG1 THR A 700      31.250  50.180  55.370  1.00  0.00           H
ATOM   1815  CG2 THR A 700      31.910  49.500  52.290  1.00  0.00           C
ATOM   1816 HG21 THR A 700      31.670  50.510  51.890  1.00  0.00           H
ATOM   1817 HG22 THR A 700      31.720  48.700  51.550  1.00  0.00           H
ATOM   1818 HG23 THR A 700      33.010  49.510  52.480  1.00  0.00           H
ATOM   1819  C   THR A 700      29.230  48.240  52.420  1.00  0.00           C
ATOM   1820  O   THR A 700      29.090  48.390  51.190  1.00  0.00           O
ATOM   1821  N   SER A 701      28.980  47.030  53.040  1.00  0.00           N
ATOM   1822  HN  SER A 701      29.120  46.990  54.020  1.00  0.00           H
ATOM   1823  CA  SER A 701      28.580  45.730  52.440  1.00  0.00           C
ATOM   1824  HA  SER A 701      29.400  45.340  51.850  1.00  0.00           H
ATOM   1825  CB  SER A 701      28.380  44.620  53.520  1.00  0.00           C
ATOM   1826  HB1 SER A 701      27.610  44.860  54.290  1.00  0.00           H
ATOM   1827  HB2 SER A 701      29.300  44.420  54.110  1.00  0.00           H
ATOM   1828  OG  SER A 701      27.900  43.440  52.880  1.00  0.00           O
ATOM   1829  HG1 SER A 701      28.640  43.010  52.430  1.00  0.00           H
ATOM   1830  C   SER A 701      27.340  45.860  51.590  1.00  0.00           C
ATOM   1831  O   SER A 701      27.320  45.570  50.410  1.00  0.00           O
ATOM   1832  N   PHE A 702      26.240  46.470  52.150  1.00  0.00           N
ATOM   1833  HN  PHE A 702      26.270  46.790  53.090  1.00  0.00           H
ATOM   1834  CA  PHE A 702      24.960  46.810  51.520  1.00  0.00           C
ATOM   1835  HA  PHE A 702      24.630  45.930  50.980  1.00  0.00           H
ATOM   1836  CB  PHE A 702      23.940  47.160  52.580  1.00  0.00           C
ATOM   1837  HB1 PHE A 702      24.280  48.100  53.070  1.00  0.00           H
ATOM   1838  HB2 PHE A 702      23.930  46.320  53.320  1.00  0.00           H
ATOM   1839  CG  PHE A 702      22.520  47.350  51.950  1.00  0.00           C
ATOM   1840  CD1 PHE A 702      21.820  48.520  52.150  1.00  0.00           C
ATOM   1841  HD1 PHE A 702      22.310  49.300  52.710  1.00  0.00           H
ATOM   1842  CE1 PHE A 702      20.670  48.790  51.480  1.00  0.00           C
ATOM   1843  HE1 PHE A 702      20.280  49.790  51.580  1.00  0.00           H
ATOM   1844  CZ  PHE A 702      20.000  47.750  50.870  1.00  0.00           C
ATOM   1845  HZ  PHE A 702      19.000  48.000  50.550  1.00  0.00           H
ATOM   1846  CD2 PHE A 702      21.920  46.310  51.220  1.00  0.00           C
ATOM   1847  HD2 PHE A 702      22.340  45.320  51.150  1.00  0.00           H
ATOM   1848  CE2 PHE A 702      20.600  46.490  50.670  1.00  0.00           C
ATOM   1849  HE2 PHE A 702      20.170  45.680  50.080  1.00  0.00           H
ATOM   1850  C   PHE A 702      25.110  47.770  50.330  1.00  0.00           C
ATOM   1851  O   PHE A 702      24.500  47.610  49.280  1.00  0.00           O
ATOM   1852  N   LEU A 703      25.940  48.770  50.620  1.00  0.00           N
ATOM   1853  HN  LEU A 703      26.440  48.840  51.480  1.00  0.00           H
ATOM   1854  CA  LEU A 703      26.250  49.810  49.600  1.00  0.00           C
ATOM   1855  HA  LEU A 703      25.360  50.190  49.120  1.00  0.00           H
ATOM   1856  CB  LEU A 703      27.100  51.010  50.210  1.00  0.00           C
ATOM   1857  HB1 LEU A 703      27.670  51.510  49.400  1.00  0.00           H
ATOM   1858  HB2 LEU A 703      27.890  50.500  50.810  1.00  0.00           H
ATOM   1859  CG  LEU A 703      26.410  52.090  51.030  1.00  0.00           C
ATOM   1860  HG  LEU A 703      25.900  51.630  51.910  1.00  0.00           H
ATOM   1861  CD1 LEU A 703      27.500  53.070  51.480  1.00  0.00           C
ATOM   1862 HD11 LEU A 703      28.120  52.620  52.280  1.00  0.00           H
ATOM   1863 HD12 LEU A 703      26.990  53.910  52.000  1.00  0.00           H
ATOM   1864 HD13 LEU A 703      28.080  53.390  50.590  1.00  0.00           H
ATOM   1865  CD2 LEU A 703      25.240  52.780  50.220  1.00  0.00           C
ATOM   1866 HD21 LEU A 703      24.580  52.130  49.630  1.00  0.00           H
ATOM   1867 HD22 LEU A 703      25.630  53.500  49.470  1.00  0.00           H
ATOM   1868 HD23 LEU A 703      24.670  53.380  50.970  1.00  0.00           H
ATOM   1869  C   LEU A 703      26.990  49.210  48.380  1.00  0.00           C
ATOM   1870  O   LEU A 703      26.660  49.550  47.220  1.00  0.00           O
ATOM   1871  N   CYS A 704      27.970  48.270  48.560  1.00  0.00           N
ATOM   1872  HN  CYS A 704      28.240  48.000  49.480  1.00  0.00           H
ATOM   1873  CA  CYS A 704      28.630  47.560  47.450  1.00  0.00           C
ATOM   1874  HA  CYS A 704      28.870  48.430  46.850  1.00  0.00           H
ATOM   1875  CB  CYS A 704      29.760  46.650  48.000  1.00  0.00           C
ATOM   1876  HB1 CYS A 704      30.150  46.020  47.170  1.00  0.00           H
ATOM   1877  HB2 CYS A 704      29.460  45.910  48.770  1.00  0.00           H
ATOM   1878  SG  CYS A 704      31.050  47.640  48.760  1.00  0.00           S
ATOM   1879  HG1 CYS A 704      30.270  48.310  49.580  1.00  0.00           H
ATOM   1880  C   CYS A 704      27.720  46.650  46.590  1.00  0.00           C
ATOM   1881  O   CYS A 704      27.750  46.590  45.370  1.00  0.00           O
ATOM   1882  N   ILE A 705      26.930  45.940  47.400  1.00  0.00           N
ATOM   1883  HN  ILE A 705      26.910  45.980  48.390  1.00  0.00           H
ATOM   1884  CA  ILE A 705      25.830  45.140  46.940  1.00  0.00           C
ATOM   1885  HA  ILE A 705      26.260  44.380  46.310  1.00  0.00           H
ATOM   1886  CB  ILE A 705      25.140  44.210  48.040  1.00  0.00           C
ATOM   1887  HB  ILE A 705      24.950  44.850  48.930  1.00  0.00           H
ATOM   1888  CG2 ILE A 705      23.740  43.610  47.660  1.00  0.00           C
ATOM   1889 HG21 ILE A 705      23.430  42.870  48.430  1.00  0.00           H
ATOM   1890 HG22 ILE A 705      23.770  43.110  46.670  1.00  0.00           H
ATOM   1891 HG23 ILE A 705      22.960  44.390  47.600  1.00  0.00           H
ATOM   1892  CG1 ILE A 705      26.230  43.230  48.580  1.00  0.00           C
ATOM   1893 HG11 ILE A 705      27.180  43.790  48.730  1.00  0.00           H
ATOM   1894 HG12 ILE A 705      26.500  42.440  47.850  1.00  0.00           H
ATOM   1895  CD  ILE A 705      25.900  42.580  49.890  1.00  0.00           C
ATOM   1896  HD1 ILE A 705      25.930  43.320  50.710  1.00  0.00           H
ATOM   1897  HD2 ILE A 705      26.560  41.740  50.180  1.00  0.00           H
ATOM   1898  HD3 ILE A 705      24.860  42.190  49.870  1.00  0.00           H
ATOM   1899  C   ILE A 705      24.700  45.860  46.050  1.00  0.00           C
ATOM   1900  O   ILE A 705      24.340  45.410  44.950  1.00  0.00           O
ATOM   1901  N   VAL A 706      24.250  47.100  46.410  1.00  0.00           N
ATOM   1902  HN  VAL A 706      24.370  47.410  47.350  1.00  0.00           H
ATOM   1903  CA  VAL A 706      23.450  47.910  45.450  1.00  0.00           C
ATOM   1904  HA  VAL A 706      22.620  47.390  45.000  1.00  0.00           H
ATOM   1905  CB  VAL A 706      22.840  49.080  46.240  1.00  0.00           C
ATOM   1906  HB  VAL A 706      23.650  49.640  46.740  1.00  0.00           H
ATOM   1907  CG1 VAL A 706      22.060  49.990  45.300  1.00  0.00           C
ATOM   1908 HG11 VAL A 706      22.610  50.370  44.400  1.00  0.00           H
ATOM   1909 HG12 VAL A 706      21.670  50.870  45.840  1.00  0.00           H
ATOM   1910 HG13 VAL A 706      21.150  49.520  44.860  1.00  0.00           H
ATOM   1911  CG2 VAL A 706      21.960  48.420  47.270  1.00  0.00           C
ATOM   1912 HG21 VAL A 706      21.240  49.180  47.620  1.00  0.00           H
ATOM   1913 HG22 VAL A 706      22.490  48.090  48.190  1.00  0.00           H
ATOM   1914 HG23 VAL A 706      21.360  47.580  46.870  1.00  0.00           H
ATOM   1915  C   VAL A 706      24.220  48.310  44.230  1.00  0.00           C
ATOM   1916  O   VAL A 706      23.710  48.410  43.090  1.00  0.00           O
ATOM   1917  N   LEU A 707      25.520  48.780  44.370  1.00  0.00           N
ATOM   1918  HN  LEU A 707      25.830  48.840  45.320  1.00  0.00           H
ATOM   1919  CA  LEU A 707      26.340  49.240  43.240  1.00  0.00           C
ATOM   1920  HA  LEU A 707      25.960  50.080  42.690  1.00  0.00           H
ATOM   1921  CB  LEU A 707      27.750  49.680  43.870  1.00  0.00           C
ATOM   1922  HB1 LEU A 707      28.140  48.760  44.350  1.00  0.00           H
ATOM   1923  HB2 LEU A 707      27.520  50.370  44.720  1.00  0.00           H
ATOM   1924  CG  LEU A 707      28.850  50.260  42.920  1.00  0.00           C
ATOM   1925  HG  LEU A 707      29.210  49.460  42.230  1.00  0.00           H
ATOM   1926  CD1 LEU A 707      28.340  51.370  42.050  1.00  0.00           C
ATOM   1927 HD11 LEU A 707      29.120  51.640  41.290  1.00  0.00           H
ATOM   1928 HD12 LEU A 707      28.130  52.270  42.650  1.00  0.00           H
ATOM   1929 HD13 LEU A 707      27.540  51.020  41.360  1.00  0.00           H
ATOM   1930  CD2 LEU A 707      30.090  50.750  43.720  1.00  0.00           C
ATOM   1931 HD21 LEU A 707      30.800  51.220  43.000  1.00  0.00           H
ATOM   1932 HD22 LEU A 707      30.670  50.030  44.330  1.00  0.00           H
ATOM   1933 HD23 LEU A 707      29.720  51.500  44.440  1.00  0.00           H
ATOM   1934  C   LEU A 707      26.590  48.170  42.190  1.00  0.00           C
ATOM   1935  O   LEU A 707      26.370  48.490  41.010  1.00  0.00           O
ATOM   1936  N   VAL A 708      26.990  46.960  42.540  1.00  0.00           N
ATOM   1937  HN  VAL A 708      27.070  46.690  43.500  1.00  0.00           H
ATOM   1938  CA  VAL A 708      27.240  45.890  41.570  1.00  0.00           C
ATOM   1939  HA  VAL A 708      27.820  46.310  40.760  1.00  0.00           H
ATOM   1940  CB  VAL A 708      27.870  44.670  42.270  1.00  0.00           C
ATOM   1941  HB  VAL A 708      28.720  45.010  42.910  1.00  0.00           H
ATOM   1942  CG1 VAL A 708      26.890  43.780  43.050  1.00  0.00           C
ATOM   1943 HG11 VAL A 708      26.170  43.220  42.410  1.00  0.00           H
ATOM   1944 HG12 VAL A 708      26.520  44.250  43.990  1.00  0.00           H
ATOM   1945 HG13 VAL A 708      27.530  43.080  43.640  1.00  0.00           H
ATOM   1946  CG2 VAL A 708      28.670  43.920  41.200  1.00  0.00           C
ATOM   1947 HG21 VAL A 708      29.510  44.550  40.830  1.00  0.00           H
ATOM   1948 HG22 VAL A 708      27.920  43.600  40.440  1.00  0.00           H
ATOM   1949 HG23 VAL A 708      29.300  43.070  41.550  1.00  0.00           H
ATOM   1950  C   VAL A 708      25.980  45.500  40.780  1.00  0.00           C
ATOM   1951  O   VAL A 708      26.040  45.250  39.600  1.00  0.00           O
ATOM   1952  N   ALA A 709      24.810  45.490  41.430  1.00  0.00           N
ATOM   1953  HN  ALA A 709      24.850  45.820  42.370  1.00  0.00           H
ATOM   1954  CA  ALA A 709      23.520  45.200  40.830  1.00  0.00           C
ATOM   1955  HA  ALA A 709      23.470  44.190  40.440  1.00  0.00           H
ATOM   1956  CB  ALA A 709      22.350  45.170  41.830  1.00  0.00           C
ATOM   1957  HB1 ALA A 709      22.650  44.550  42.690  1.00  0.00           H
ATOM   1958  HB2 ALA A 709      21.380  44.940  41.340  1.00  0.00           H
ATOM   1959  HB3 ALA A 709      22.240  46.160  42.330  1.00  0.00           H
ATOM   1960  C   ALA A 709      23.180  46.140  39.700  1.00  0.00           C
ATOM   1961  O   ALA A 709      22.720  45.770  38.610  1.00  0.00           O
ATOM   1962  N   THR A 710      23.410  47.490  39.880  1.00  0.00           N
ATOM   1963  HN  THR A 710      23.810  47.760  40.750  1.00  0.00           H
ATOM   1964  CA  THR A 710      23.160  48.510  38.930  1.00  0.00           C
ATOM   1965  HA  THR A 710      22.250  48.270  38.410  1.00  0.00           H
ATOM   1966  CB  THR A 710      22.970  49.920  39.700  1.00  0.00           C
ATOM   1967  HB  THR A 710      22.700  49.730  40.770  1.00  0.00           H
ATOM   1968  OG1 THR A 710      21.920  50.710  39.270  1.00  0.00           O
ATOM   1969  HG1 THR A 710      21.200  50.090  39.080  1.00  0.00           H
ATOM   1970  CG2 THR A 710      24.210  50.840  39.710  1.00  0.00           C
ATOM   1971 HG21 THR A 710      25.010  50.300  40.260  1.00  0.00           H
ATOM   1972 HG22 THR A 710      24.030  51.820  40.190  1.00  0.00           H
ATOM   1973 HG23 THR A 710      24.540  51.130  38.700  1.00  0.00           H
ATOM   1974  C   THR A 710      24.210  48.670  37.820  1.00  0.00           C
ATOM   1975  O   THR A 710      23.910  49.120  36.740  1.00  0.00           O
ATOM   1976  N   ASP A 711      25.500  48.200  38.020  1.00  0.00           N
ATOM   1977  HN  ASP A 711      25.790  47.850  38.900  1.00  0.00           H
ATOM   1978  CA  ASP A 711      26.730  48.280  37.200  1.00  0.00           C
ATOM   1979  HA  ASP A 711      27.420  47.520  37.520  1.00  0.00           H
ATOM   1980  CB  ASP A 711      26.530  47.890  35.690  1.00  0.00           C
ATOM   1981  HB1 ASP A 711      25.710  48.490  35.220  1.00  0.00           H
ATOM   1982  HB2 ASP A 711      26.190  46.840  35.560  1.00  0.00           H
ATOM   1983  CG  ASP A 711      27.750  48.070  34.830  1.00  0.00           C
ATOM   1984  OD1 ASP A 711      28.910  48.180  35.250  1.00  0.00           O
ATOM   1985  OD2 ASP A 711      27.510  47.860  33.590  1.00  0.00           O
ATOM   1986  C   ASP A 711      27.400  49.610  37.490  1.00  0.00           C
ATOM   1987  O   ASP A 711      26.780  50.610  37.310  1.00  0.00           O
ATOM   1988  N   ALA A 712      28.700  49.660  37.800  1.00  0.00           N
ATOM   1989  HN  ALA A 712      29.210  48.820  37.960  1.00  0.00           H
ATOM   1990  CA  ALA A 712      29.460  50.820  38.000  1.00  0.00           C
ATOM   1991  HA  ALA A 712      28.930  51.650  38.410  1.00  0.00           H
ATOM   1992  CB  ALA A 712      30.370  50.530  39.130  1.00  0.00           C
ATOM   1993  HB1 ALA A 712      29.820  50.000  39.950  1.00  0.00           H
ATOM   1994  HB2 ALA A 712      30.670  51.490  39.600  1.00  0.00           H
ATOM   1995  HB3 ALA A 712      31.220  49.910  38.790  1.00  0.00           H
ATOM   1996  C   ALA A 712      30.240  51.120  36.800  1.00  0.00           C
ATOM   1997  O   ALA A 712      30.810  52.190  36.730  1.00  0.00           O
ATOM   1998  N   SER A 713      30.450  50.300  35.780  1.00  0.00           N
ATOM   1999  HN  SER A 713      29.970  49.420  35.790  1.00  0.00           H
ATOM   2000  CA  SER A 713      31.500  50.470  34.720  1.00  0.00           C
ATOM   2001  HA  SER A 713      32.430  50.380  35.250  1.00  0.00           H
ATOM   2002  CB  SER A 713      31.420  49.460  33.570  1.00  0.00           C
ATOM   2003  HB1 SER A 713      32.300  49.520  32.890  1.00  0.00           H
ATOM   2004  HB2 SER A 713      30.460  49.590  33.030  1.00  0.00           H
ATOM   2005  OG  SER A 713      31.350  48.080  34.120  1.00  0.00           O
ATOM   2006  HG1 SER A 713      30.420  47.950  34.230  1.00  0.00           H
ATOM   2007  C   SER A 713      31.480  51.870  34.040  1.00  0.00           C
ATOM   2008  O   SER A 713      32.530  52.380  33.680  1.00  0.00           O
ATOM   2009  N   SER A 714      30.330  52.510  33.810  1.00  0.00           N
ATOM   2010  HN  SER A 714      29.430  52.110  33.920  1.00  0.00           H
ATOM   2011  CA  SER A 714      30.280  53.830  33.250  1.00  0.00           C
ATOM   2012  HA  SER A 714      30.800  53.790  32.310  1.00  0.00           H
ATOM   2013  CB  SER A 714      28.790  54.150  32.920  1.00  0.00           C
ATOM   2014  HB1 SER A 714      28.170  54.010  33.830  1.00  0.00           H
ATOM   2015  HB2 SER A 714      28.520  53.400  32.140  1.00  0.00           H
ATOM   2016  OG  SER A 714      28.600  55.510  32.520  1.00  0.00           O
ATOM   2017  HG1 SER A 714      28.930  55.550  31.620  1.00  0.00           H
ATOM   2018  C   SER A 714      30.970  54.880  34.050  1.00  0.00           C
ATOM   2019  O   SER A 714      31.660  55.770  33.550  1.00  0.00           O
ATOM   2020  N   LEU A 715      30.960  54.740  35.420  1.00  0.00           N
ATOM   2021  HN  LEU A 715      30.430  54.030  35.870  1.00  0.00           H
ATOM   2022  CA  LEU A 715      31.740  55.600  36.210  1.00  0.00           C
ATOM   2023  HA  LEU A 715      31.450  56.630  36.010  1.00  0.00           H
ATOM   2024  CB  LEU A 715      31.350  55.380  37.750  1.00  0.00           C
ATOM   2025  HB1 LEU A 715      31.860  56.220  38.260  1.00  0.00           H
ATOM   2026  HB2 LEU A 715      31.750  54.420  38.140  1.00  0.00           H
ATOM   2027  CG  LEU A 715      29.960  55.680  38.240  1.00  0.00           C
ATOM   2028  HG  LEU A 715      29.220  54.940  37.850  1.00  0.00           H
ATOM   2029  CD1 LEU A 715      30.010  55.440  39.710  1.00  0.00           C
ATOM   2030 HD11 LEU A 715      29.010  55.640  40.170  1.00  0.00           H
ATOM   2031 HD12 LEU A 715      30.660  56.240  40.120  1.00  0.00           H
ATOM   2032 HD13 LEU A 715      30.400  54.480  40.140  1.00  0.00           H
ATOM   2033  CD2 LEU A 715      29.450  56.960  37.840  1.00  0.00           C
ATOM   2034 HD21 LEU A 715      30.110  57.630  38.430  1.00  0.00           H
ATOM   2035 HD22 LEU A 715      28.380  57.040  38.110  1.00  0.00           H
ATOM   2036 HD23 LEU A 715      29.420  57.010  36.730  1.00  0.00           H
ATOM   2037  C   LEU A 715      33.270  55.370  36.120  1.00  0.00           C
ATOM   2038  O   LEU A 715      34.080  56.240  36.460  1.00  0.00           O
ATOM   2039  N   VAL A 716      33.730  54.160  35.610  1.00  0.00           N
ATOM   2040  HN  VAL A 716      33.090  53.420  35.420  1.00  0.00           H
ATOM   2041  CA  VAL A 716      35.120  53.800  35.320  1.00  0.00           C
ATOM   2042  HA  VAL A 716      35.760  54.190  36.100  1.00  0.00           H
ATOM   2043  CB  VAL A 716      35.200  52.260  35.190  1.00  0.00           C
ATOM   2044  HB  VAL A 716      34.470  51.910  34.430  1.00  0.00           H
ATOM   2045  CG1 VAL A 716      36.700  51.820  35.050  1.00  0.00           C
ATOM   2046 HG11 VAL A 716      37.330  52.270  34.250  1.00  0.00           H
ATOM   2047 HG12 VAL A 716      36.830  50.710  34.990  1.00  0.00           H
ATOM   2048 HG13 VAL A 716      37.300  52.070  35.950  1.00  0.00           H
ATOM   2049  CG2 VAL A 716      34.640  51.540  36.450  1.00  0.00           C
ATOM   2050 HG21 VAL A 716      35.070  51.900  37.420  1.00  0.00           H
ATOM   2051 HG22 VAL A 716      34.890  50.470  36.320  1.00  0.00           H
ATOM   2052 HG23 VAL A 716      33.570  51.720  36.680  1.00  0.00           H
ATOM   2053  C   VAL A 716      35.590  54.410  34.020  1.00  0.00           C
ATOM   2054  O   VAL A 716      36.780  54.760  33.810  1.00  0.00           O
ATOM   2055  N   CYS A 717      34.580  54.720  33.080  1.00  0.00           N
ATOM   2056  HN  CYS A 717      33.650  54.430  33.310  1.00  0.00           H
ATOM   2057  CA  CYS A 717      34.790  55.560  31.920  1.00  0.00           C
ATOM   2058  HA  CYS A 717      35.770  55.360  31.490  1.00  0.00           H
ATOM   2059  CB  CYS A 717      33.800  55.250  30.810  1.00  0.00           C
ATOM   2060  HB1 CYS A 717      33.850  55.940  29.940  1.00  0.00           H
ATOM   2061  HB2 CYS A 717      32.750  55.300  31.180  1.00  0.00           H
ATOM   2062  SG  CYS A 717      33.930  53.590  30.110  1.00  0.00           S
ATOM   2063  HG1 CYS A 717      33.590  52.900  31.190  1.00  0.00           H
ATOM   2064  C   CYS A 717      34.740  57.050  32.230  1.00  0.00           C
ATOM   2065  O   CYS A 717      34.950  57.870  31.340  1.00  0.00           O
ATOM   2066  N   TYR A 718      34.470  57.440  33.460  1.00  0.00           N
ATOM   2067  HN  TYR A 718      34.250  56.720  34.100  1.00  0.00           H
ATOM   2068  CA  TYR A 718      34.630  58.810  33.810  1.00  0.00           C
ATOM   2069  HA  TYR A 718      34.590  59.430  32.920  1.00  0.00           H
ATOM   2070  CB  TYR A 718      33.450  59.160  34.820  1.00  0.00           C
ATOM   2071  HB1 TYR A 718      33.650  60.190  35.200  1.00  0.00           H
ATOM   2072  HB2 TYR A 718      33.420  58.510  35.730  1.00  0.00           H
ATOM   2073  CG  TYR A 718      32.080  59.300  34.290  1.00  0.00           C
ATOM   2074  CD1 TYR A 718      31.050  59.630  35.160  1.00  0.00           C
ATOM   2075  HD1 TYR A 718      31.340  59.680  36.200  1.00  0.00           H
ATOM   2076  CE1 TYR A 718      29.770  60.020  34.740  1.00  0.00           C
ATOM   2077  HE1 TYR A 718      29.100  60.260  35.540  1.00  0.00           H
ATOM   2078  CZ  TYR A 718      29.460  59.950  33.410  1.00  0.00           C
ATOM   2079  OH  TYR A 718      28.200  60.410  32.920  1.00  0.00           O
ATOM   2080  HH  TYR A 718      27.920  61.220  33.360  1.00  0.00           H
ATOM   2081  CD2 TYR A 718      31.780  59.300  32.910  1.00  0.00           C
ATOM   2082  HD2 TYR A 718      32.600  59.100  32.260  1.00  0.00           H
ATOM   2083  CE2 TYR A 718      30.440  59.530  32.530  1.00  0.00           C
ATOM   2084  HE2 TYR A 718      30.330  59.570  31.470  1.00  0.00           H
ATOM   2085  C   TYR A 718      35.990  59.110  34.540  1.00  0.00           C
ATOM   2086  O   TYR A 718      36.220  60.180  35.030  1.00  0.00           O
ATOM   2087  N   ILE A 719      36.750  58.060  34.600  1.00  0.00           N
ATOM   2088  HN  ILE A 719      36.550  57.180  34.170  1.00  0.00           H
ATOM   2089  CA  ILE A 719      38.130  58.200  35.130  1.00  0.00           C
ATOM   2090  HA  ILE A 719      38.360  59.180  35.540  1.00  0.00           H
ATOM   2091  CB  ILE A 719      38.290  57.220  36.240  1.00  0.00           C
ATOM   2092  HB  ILE A 719      38.010  56.200  35.900  1.00  0.00           H
ATOM   2093  CG2 ILE A 719      39.790  57.130  36.620  1.00  0.00           C
ATOM   2094 HG21 ILE A 719      40.230  58.080  36.960  1.00  0.00           H
ATOM   2095 HG22 ILE A 719      40.510  56.770  35.850  1.00  0.00           H
ATOM   2096 HG23 ILE A 719      39.880  56.380  37.440  1.00  0.00           H
ATOM   2097  CG1 ILE A 719      37.390  57.600  37.470  1.00  0.00           C
ATOM   2098 HG11 ILE A 719      36.410  57.990  37.130  1.00  0.00           H
ATOM   2099 HG12 ILE A 719      37.730  58.540  37.960  1.00  0.00           H
ATOM   2100  CD  ILE A 719      37.330  56.510  38.530  1.00  0.00           C
ATOM   2101  HD1 ILE A 719      36.440  56.860  39.110  1.00  0.00           H
ATOM   2102  HD2 ILE A 719      38.290  56.470  39.060  1.00  0.00           H
ATOM   2103  HD3 ILE A 719      37.140  55.510  38.120  1.00  0.00           H
ATOM   2104  C   ILE A 719      39.140  58.100  33.980  1.00  0.00           C
ATOM   2105  O   ILE A 719      39.040  57.190  33.210  1.00  0.00           O
ATOM   2106  N   THR A 720      40.090  58.950  33.960  1.00  0.00           N
ATOM   2107  HN  THR A 720      40.110  59.700  34.620  1.00  0.00           H
ATOM   2108  CA  THR A 720      41.130  58.890  32.980  1.00  0.00           C
ATOM   2109  HA  THR A 720      41.160  57.890  32.550  1.00  0.00           H
ATOM   2110  CB  THR A 720      41.040  59.910  31.890  1.00  0.00           C
ATOM   2111  HB  THR A 720      41.960  59.910  31.270  1.00  0.00           H
ATOM   2112  OG1 THR A 720      41.030  61.270  32.410  1.00  0.00           O
ATOM   2113  HG1 THR A 720      41.300  61.830  31.690  1.00  0.00           H
ATOM   2114  CG2 THR A 720      39.790  59.650  31.080  1.00  0.00           C
ATOM   2115 HG21 THR A 720      39.850  58.620  30.670  1.00  0.00           H
ATOM   2116 HG22 THR A 720      39.760  60.280  30.170  1.00  0.00           H
ATOM   2117 HG23 THR A 720      38.880  59.840  31.690  1.00  0.00           H
ATOM   2118  C   THR A 720      42.420  59.040  33.800  1.00  0.00           C
ATOM   2119  O   THR A 720      42.490  59.280  35.050  1.00  0.00           O
ATOM   2120  N   ARG A 721      43.580  58.760  33.160  1.00  0.00           N
ATOM   2121  HN  ARG A 721      43.730  58.370  32.260  1.00  0.00           H
ATOM   2122  CA  ARG A 721      44.930  58.800  33.760  1.00  0.00           C
ATOM   2123  HA  ARG A 721      44.840  58.010  34.490  1.00  0.00           H
ATOM   2124  CB  ARG A 721      46.090  58.630  32.730  1.00  0.00           C
ATOM   2125  HB1 ARG A 721      47.100  58.710  33.170  1.00  0.00           H
ATOM   2126  HB2 ARG A 721      45.950  59.450  31.990  1.00  0.00           H
ATOM   2127  CG  ARG A 721      45.970  57.200  32.110  1.00  0.00           C
ATOM   2128  HG1 ARG A 721      46.610  57.140  31.210  1.00  0.00           H
ATOM   2129  HG2 ARG A 721      44.950  56.970  31.720  1.00  0.00           H
ATOM   2130  CD  ARG A 721      46.350  56.080  33.020  1.00  0.00           C
ATOM   2131  HD1 ARG A 721      46.190  55.050  32.640  1.00  0.00           H
ATOM   2132  HD2 ARG A 721      45.840  56.170  34.010  1.00  0.00           H
ATOM   2133  NE  ARG A 721      47.840  56.140  33.310  1.00  0.00           N
ATOM   2134  HE  ARG A 721      48.420  56.830  32.880  1.00  0.00           H
ATOM   2135  CZ  ARG A 721      48.520  55.230  33.980  1.00  0.00           C
ATOM   2136  NH1 ARG A 721      48.050  54.180  34.500  1.00  0.00           N
ATOM   2137 HH11 ARG A 721      47.090  54.180  34.770  1.00  0.00           H
ATOM   2138 HH12 ARG A 721      48.620  53.510  35.000  1.00  0.00           H
ATOM   2139  NH2 ARG A 721      49.770  55.480  34.140  1.00  0.00           N
ATOM   2140 HH21 ARG A 721      50.200  56.240  33.660  1.00  0.00           H
ATOM   2141 HH22 ARG A 721      50.340  54.790  34.590  1.00  0.00           H
ATOM   2142  C   ARG A 721      45.310  60.040  34.640  1.00  0.00           C
ATOM   2143  O   ARG A 721      46.230  59.910  35.420  1.00  0.00           O
ATOM   2144  N   PHE A 722      44.690  61.230  34.580  1.00  0.00           N
ATOM   2145  HN  PHE A 722      44.090  61.490  33.820  1.00  0.00           H
ATOM   2146  CA  PHE A 722      44.860  62.330  35.580  1.00  0.00           C
ATOM   2147  HA  PHE A 722      45.900  62.600  35.640  1.00  0.00           H
ATOM   2148  CB  PHE A 722      43.950  63.560  35.130  1.00  0.00           C
ATOM   2149  HB1 PHE A 722      42.870  63.330  35.050  1.00  0.00           H
ATOM   2150  HB2 PHE A 722      44.170  63.990  34.140  1.00  0.00           H
ATOM   2151  CG  PHE A 722      43.910  64.760  36.110  1.00  0.00           C
ATOM   2152  CD1 PHE A 722      44.920  65.680  36.130  1.00  0.00           C
ATOM   2153  HD1 PHE A 722      45.760  65.740  35.450  1.00  0.00           H
ATOM   2154  CE1 PHE A 722      44.960  66.610  37.140  1.00  0.00           C
ATOM   2155  HE1 PHE A 722      45.790  67.300  37.160  1.00  0.00           H
ATOM   2156  CZ  PHE A 722      43.870  66.800  37.990  1.00  0.00           C
ATOM   2157  HZ  PHE A 722      43.830  67.680  38.610  1.00  0.00           H
ATOM   2158  CD2 PHE A 722      42.810  64.820  37.020  1.00  0.00           C
ATOM   2159  HD2 PHE A 722      42.000  64.120  36.960  1.00  0.00           H
ATOM   2160  CE2 PHE A 722      42.750  65.910  37.950  1.00  0.00           C
ATOM   2161  HE2 PHE A 722      41.970  66.060  38.670  1.00  0.00           H
ATOM   2162  C   PHE A 722      44.530  61.970  36.950  1.00  0.00           C
ATOM   2163  O   PHE A 722      45.310  61.990  37.910  1.00  0.00           O
ATOM   2164  N   THR A 723      43.220  61.480  37.100  1.00  0.00           N
ATOM   2165  HN  THR A 723      42.500  61.500  36.390  1.00  0.00           H
ATOM   2166  CA  THR A 723      42.650  60.930  38.300  1.00  0.00           C
ATOM   2167  HA  THR A 723      42.690  61.630  39.120  1.00  0.00           H
ATOM   2168  CB  THR A 723      41.180  60.630  38.120  1.00  0.00           C
ATOM   2169  HB  THR A 723      41.020  60.000  37.220  1.00  0.00           H
ATOM   2170  OG1 THR A 723      40.450  61.780  37.990  1.00  0.00           O
ATOM   2171  HG1 THR A 723      40.340  61.980  37.060  1.00  0.00           H
ATOM   2172  CG2 THR A 723      40.650  59.890  39.410  1.00  0.00           C
ATOM   2173 HG21 THR A 723      39.550  59.660  39.350  1.00  0.00           H
ATOM   2174 HG22 THR A 723      40.840  60.530  40.290  1.00  0.00           H
ATOM   2175 HG23 THR A 723      41.180  58.940  39.650  1.00  0.00           H
ATOM   2176  C   THR A 723      43.400  59.800  38.840  1.00  0.00           C
ATOM   2177  O   THR A 723      43.660  59.640  40.080  1.00  0.00           O
ATOM   2178  N   GLU A 724      43.820  58.840  38.000  1.00  0.00           N
ATOM   2179  HN  GLU A 724      43.570  59.050  37.060  1.00  0.00           H
ATOM   2180  CA  GLU A 724      44.590  57.670  38.410  1.00  0.00           C
ATOM   2181  HA  GLU A 724      44.110  57.070  39.170  1.00  0.00           H
ATOM   2182  CB  GLU A 724      44.910  56.720  37.190  1.00  0.00           C
ATOM   2183  HB1 GLU A 724      45.740  56.030  37.470  1.00  0.00           H
ATOM   2184  HB2 GLU A 724      45.280  57.330  36.340  1.00  0.00           H
ATOM   2185  CG  GLU A 724      43.790  55.800  36.650  1.00  0.00           C
ATOM   2186  HG1 GLU A 724      43.100  56.420  36.040  1.00  0.00           H
ATOM   2187  HG2 GLU A 724      43.230  55.200  37.390  1.00  0.00           H
ATOM   2188  CD  GLU A 724      44.340  54.760  35.700  1.00  0.00           C
ATOM   2189  OE1 GLU A 724      45.570  54.580  35.720  1.00  0.00           O
ATOM   2190  OE2 GLU A 724      43.590  54.220  34.860  1.00  0.00           O
ATOM   2191  C   GLU A 724      45.870  57.930  39.060  1.00  0.00           C
ATOM   2192  O   GLU A 724      46.210  57.430  40.110  1.00  0.00           O
ATOM   2193  N   GLU A 725      46.620  58.830  38.450  1.00  0.00           N
ATOM   2194  HN  GLU A 725      46.350  59.200  37.570  1.00  0.00           H
ATOM   2195  CA  GLU A 725      47.860  59.280  38.930  1.00  0.00           C
ATOM   2196  HA  GLU A 725      48.320  58.340  39.230  1.00  0.00           H
ATOM   2197  CB  GLU A 725      48.710  59.950  37.810  1.00  0.00           C
ATOM   2198  HB1 GLU A 725      49.620  60.410  38.250  1.00  0.00           H
ATOM   2199  HB2 GLU A 725      48.050  60.630  37.230  1.00  0.00           H
ATOM   2200  CG  GLU A 725      49.180  58.910  36.780  1.00  0.00           C
ATOM   2201  HG1 GLU A 725      48.400  58.570  36.070  1.00  0.00           H
ATOM   2202  HG2 GLU A 725      49.620  58.010  37.260  1.00  0.00           H
ATOM   2203  CD  GLU A 725      50.260  59.480  35.950  1.00  0.00           C
ATOM   2204  OE1 GLU A 725      51.420  59.550  36.450  1.00  0.00           O
ATOM   2205  OE2 GLU A 725      50.010  59.800  34.730  1.00  0.00           O
ATOM   2206  C   GLU A 725      47.810  60.090  40.230  1.00  0.00           C
ATOM   2207  O   GLU A 725      48.540  59.830  41.170  1.00  0.00           O
ATOM   2208  N   ALA A 726      46.940  61.170  40.290  1.00  0.00           N
ATOM   2209  HN  ALA A 726      46.270  61.300  39.580  1.00  0.00           H
ATOM   2210  CA  ALA A 726      47.010  62.170  41.460  1.00  0.00           C
ATOM   2211  HA  ALA A 726      48.060  62.400  41.600  1.00  0.00           H
ATOM   2212  CB  ALA A 726      46.430  63.580  41.120  1.00  0.00           C
ATOM   2213  HB1 ALA A 726      47.190  63.940  40.410  1.00  0.00           H
ATOM   2214  HB2 ALA A 726      46.430  64.440  41.840  1.00  0.00           H
ATOM   2215  HB3 ALA A 726      45.430  63.580  40.630  1.00  0.00           H
ATOM   2216  C   ALA A 726      46.410  61.600  42.720  1.00  0.00           C
ATOM   2217  O   ALA A 726      46.950  61.860  43.810  1.00  0.00           O
ATOM   2218  N   PHE A 727      45.370  60.750  42.570  1.00  0.00           N
ATOM   2219  HN  PHE A 727      44.890  60.710  41.680  1.00  0.00           H
ATOM   2220  CA  PHE A 727      44.850  59.950  43.680  1.00  0.00           C
ATOM   2221  HA  PHE A 727      44.810  60.590  44.560  1.00  0.00           H
ATOM   2222  CB  PHE A 727      43.420  59.400  43.250  1.00  0.00           C
ATOM   2223  HB1 PHE A 727      43.520  58.610  42.470  1.00  0.00           H
ATOM   2224  HB2 PHE A 727      42.740  60.190  42.870  1.00  0.00           H
ATOM   2225  CG  PHE A 727      42.760  58.860  44.470  1.00  0.00           C
ATOM   2226  CD1 PHE A 727      42.480  57.450  44.480  1.00  0.00           C
ATOM   2227  HD1 PHE A 727      42.920  56.700  43.830  1.00  0.00           H
ATOM   2228  CE1 PHE A 727      41.590  56.910  45.460  1.00  0.00           C
ATOM   2229  HE1 PHE A 727      41.340  55.870  45.620  1.00  0.00           H
ATOM   2230  CZ  PHE A 727      41.110  57.800  46.510  1.00  0.00           C
ATOM   2231  HZ  PHE A 727      40.380  57.390  47.190  1.00  0.00           H
ATOM   2232  CD2 PHE A 727      42.200  59.690  45.460  1.00  0.00           C
ATOM   2233  HD2 PHE A 727      42.340  60.760  45.450  1.00  0.00           H
ATOM   2234  CE2 PHE A 727      41.370  59.170  46.460  1.00  0.00           C
ATOM   2235  HE2 PHE A 727      40.880  59.880  47.110  1.00  0.00           H
ATOM   2236  C   PHE A 727      45.820  58.840  44.230  1.00  0.00           C
ATOM   2237  O   PHE A 727      45.880  58.500  45.450  1.00  0.00           O
ATOM   2238  N   ALA A 728      46.640  58.180  43.310  1.00  0.00           N
ATOM   2239  HN  ALA A 728      46.610  58.240  42.320  1.00  0.00           H
ATOM   2240  CA  ALA A 728      47.750  57.310  43.780  1.00  0.00           C
ATOM   2241  HA  ALA A 728      47.410  56.720  44.610  1.00  0.00           H
ATOM   2242  CB  ALA A 728      48.420  56.400  42.700  1.00  0.00           C
ATOM   2243  HB1 ALA A 728      47.620  55.660  42.500  1.00  0.00           H
ATOM   2244  HB2 ALA A 728      49.330  55.850  43.030  1.00  0.00           H
ATOM   2245  HB3 ALA A 728      48.640  56.920  41.750  1.00  0.00           H
ATOM   2246  C   ALA A 728      48.850  58.210  44.330  1.00  0.00           C
ATOM   2247  O   ALA A 728      49.490  57.740  45.310  1.00  0.00           O
ATOM   2248  N   ALA A 729      49.140  59.480  43.840  1.00  0.00           N
ATOM   2249  HN  ALA A 729      48.750  59.930  43.030  1.00  0.00           H
ATOM   2250  CA  ALA A 729      50.250  60.240  44.330  1.00  0.00           C
ATOM   2251  HA  ALA A 729      51.120  59.630  44.140  1.00  0.00           H
ATOM   2252  CB  ALA A 729      50.260  61.610  43.610  1.00  0.00           C
ATOM   2253  HB1 ALA A 729      50.150  61.520  42.520  1.00  0.00           H
ATOM   2254  HB2 ALA A 729      51.260  62.060  43.740  1.00  0.00           H
ATOM   2255  HB3 ALA A 729      49.450  62.280  43.990  1.00  0.00           H
ATOM   2256  C   ALA A 729      50.220  60.570  45.810  1.00  0.00           C
ATOM   2257  O   ALA A 729      51.290  60.600  46.410  1.00  0.00           O
ATOM   2258  N   LEU A 730      49.030  60.830  46.410  1.00  0.00           N
ATOM   2259  HN  LEU A 730      48.230  60.730  45.820  1.00  0.00           H
ATOM   2260  CA  LEU A 730      48.960  61.010  47.810  1.00  0.00           C
ATOM   2261  HA  LEU A 730      49.660  61.800  48.070  1.00  0.00           H
ATOM   2262  CB  LEU A 730      47.500  61.390  48.200  1.00  0.00           C
ATOM   2263  HB1 LEU A 730      46.710  60.640  47.950  1.00  0.00           H
ATOM   2264  HB2 LEU A 730      47.260  62.320  47.630  1.00  0.00           H
ATOM   2265  CG  LEU A 730      47.290  61.790  49.690  1.00  0.00           C
ATOM   2266  HG  LEU A 730      47.410  60.990  50.440  1.00  0.00           H
ATOM   2267  CD1 LEU A 730      48.340  62.920  50.100  1.00  0.00           C
ATOM   2268 HD11 LEU A 730      48.320  62.960  51.220  1.00  0.00           H
ATOM   2269 HD12 LEU A 730      48.010  63.890  49.690  1.00  0.00           H
ATOM   2270 HD13 LEU A 730      49.370  62.650  49.800  1.00  0.00           H
ATOM   2271  CD2 LEU A 730      45.930  62.440  49.720  1.00  0.00           C
ATOM   2272 HD21 LEU A 730      45.260  61.700  49.240  1.00  0.00           H
ATOM   2273 HD22 LEU A 730      45.910  63.360  49.100  1.00  0.00           H
ATOM   2274 HD23 LEU A 730      45.520  62.630  50.740  1.00  0.00           H
ATOM   2275  C   LEU A 730      49.330  59.800  48.670  1.00  0.00           C
ATOM   2276  O   LEU A 730      49.860  59.910  49.770  1.00  0.00           O
ATOM   2277  N   ILE A 731      49.030  58.620  48.120  1.00  0.00           N
ATOM   2278  HN  ILE A 731      48.710  58.620  47.180  1.00  0.00           H
ATOM   2279  CA  ILE A 731      49.440  57.450  48.770  1.00  0.00           C
ATOM   2280  HA  ILE A 731      49.120  57.600  49.800  1.00  0.00           H
ATOM   2281  CB  ILE A 731      48.640  56.330  48.240  1.00  0.00           C
ATOM   2282  HB  ILE A 731      48.810  56.200  47.160  1.00  0.00           H
ATOM   2283  CG2 ILE A 731      49.010  55.000  49.000  1.00  0.00           C
ATOM   2284 HG21 ILE A 731      50.020  54.730  48.640  1.00  0.00           H
ATOM   2285 HG22 ILE A 731      48.290  54.190  48.750  1.00  0.00           H
ATOM   2286 HG23 ILE A 731      49.040  55.080  50.120  1.00  0.00           H
ATOM   2287  CG1 ILE A 731      47.120  56.560  48.380  1.00  0.00           C
ATOM   2288 HG11 ILE A 731      46.530  55.710  47.990  1.00  0.00           H
ATOM   2289 HG12 ILE A 731      46.760  57.410  47.770  1.00  0.00           H
ATOM   2290  CD  ILE A 731      46.690  56.930  49.840  1.00  0.00           C
ATOM   2291  HD1 ILE A 731      47.200  57.800  50.300  1.00  0.00           H
ATOM   2292  HD2 ILE A 731      46.790  56.000  50.460  1.00  0.00           H
ATOM   2293  HD3 ILE A 731      45.620  57.230  49.800  1.00  0.00           H
ATOM   2294  C   ILE A 731      50.900  57.200  48.870  1.00  0.00           C
ATOM   2295  O   ILE A 731      51.440  56.790  49.930  1.00  0.00           O
ATOM   2296  N   CYS A 732      51.610  57.480  47.720  1.00  0.00           N
ATOM   2297  HN  CYS A 732      51.240  57.700  46.830  1.00  0.00           H
ATOM   2298  CA  CYS A 732      53.060  57.280  47.700  1.00  0.00           C
ATOM   2299  HA  CYS A 732      53.230  56.230  47.940  1.00  0.00           H
ATOM   2300  CB  CYS A 732      53.580  57.650  46.280  1.00  0.00           C
ATOM   2301  HB1 CYS A 732      54.660  57.380  46.170  1.00  0.00           H
ATOM   2302  HB2 CYS A 732      53.480  58.760  46.170  1.00  0.00           H
ATOM   2303  SG  CYS A 732      52.730  56.750  44.980  1.00  0.00           S
ATOM   2304  HG1 CYS A 732      53.350  55.620  45.260  1.00  0.00           H
ATOM   2305  C   CYS A 732      53.800  58.210  48.710  1.00  0.00           C
ATOM   2306  O   CYS A 732      54.720  57.820  49.460  1.00  0.00           O
ATOM   2307  N   ILE A 733      53.370  59.520  48.820  1.00  0.00           N
ATOM   2308  HN  ILE A 733      52.630  59.760  48.210  1.00  0.00           H
ATOM   2309  CA  ILE A 733      53.850  60.560  49.670  1.00  0.00           C
ATOM   2310  HA  ILE A 733      54.910  60.590  49.450  1.00  0.00           H
ATOM   2311  CB  ILE A 733      53.400  61.980  49.290  1.00  0.00           C
ATOM   2312  HB  ILE A 733      52.320  62.140  49.480  1.00  0.00           H
ATOM   2313  CG2 ILE A 733      54.170  62.890  50.260  1.00  0.00           C
ATOM   2314 HG21 ILE A 733      54.070  63.950  49.950  1.00  0.00           H
ATOM   2315 HG22 ILE A 733      55.230  62.540  50.260  1.00  0.00           H
ATOM   2316 HG23 ILE A 733      53.800  62.900  51.300  1.00  0.00           H
ATOM   2317  CG1 ILE A 733      53.640  62.290  47.770  1.00  0.00           C
ATOM   2318 HG11 ILE A 733      53.770  63.400  47.660  1.00  0.00           H
ATOM   2319 HG12 ILE A 733      52.870  61.920  47.070  1.00  0.00           H
ATOM   2320  CD  ILE A 733      54.970  61.770  47.260  1.00  0.00           C
ATOM   2321  HD1 ILE A 733      54.970  60.690  47.030  1.00  0.00           H
ATOM   2322  HD2 ILE A 733      55.700  62.000  48.070  1.00  0.00           H
ATOM   2323  HD3 ILE A 733      55.370  62.230  46.330  1.00  0.00           H
ATOM   2324  C   ILE A 733      53.660  60.190  51.130  1.00  0.00           C
ATOM   2325  O   ILE A 733      54.610  60.250  51.950  1.00  0.00           O
ATOM   2326  N   ILE A 734      52.430  59.630  51.530  1.00  0.00           N
ATOM   2327  HN  ILE A 734      51.680  59.460  50.890  1.00  0.00           H
ATOM   2328  CA  ILE A 734      52.090  59.110  52.840  1.00  0.00           C
ATOM   2329  HA  ILE A 734      52.410  59.870  53.540  1.00  0.00           H
ATOM   2330  CB  ILE A 734      50.620  58.700  52.900  1.00  0.00           C
ATOM   2331  HB  ILE A 734      50.540  58.120  51.950  1.00  0.00           H
ATOM   2332  CG2 ILE A 734      50.350  57.770  54.130  1.00  0.00           C
ATOM   2333 HG21 ILE A 734      50.860  56.790  54.070  1.00  0.00           H
ATOM   2334 HG22 ILE A 734      49.280  57.610  54.350  1.00  0.00           H
ATOM   2335 HG23 ILE A 734      50.780  58.230  55.050  1.00  0.00           H
ATOM   2336  CG1 ILE A 734      49.580  59.860  52.790  1.00  0.00           C
ATOM   2337 HG11 ILE A 734      48.650  59.450  52.330  1.00  0.00           H
ATOM   2338 HG12 ILE A 734      49.910  60.590  52.030  1.00  0.00           H
ATOM   2339  CD  ILE A 734      49.300  60.590  54.120  1.00  0.00           C
ATOM   2340  HD1 ILE A 734      48.810  61.570  54.010  1.00  0.00           H
ATOM   2341  HD2 ILE A 734      50.230  60.700  54.730  1.00  0.00           H
ATOM   2342  HD3 ILE A 734      48.570  59.980  54.700  1.00  0.00           H
ATOM   2343  C   ILE A 734      52.990  57.940  53.270  1.00  0.00           C
ATOM   2344  O   ILE A 734      53.500  58.010  54.360  1.00  0.00           O
ATOM   2345  N   PHE A 735      53.330  57.020  52.320  1.00  0.00           N
ATOM   2346  HN  PHE A 735      52.970  57.070  51.380  1.00  0.00           H
ATOM   2347  CA  PHE A 735      54.240  55.890  52.570  1.00  0.00           C
ATOM   2348  HA  PHE A 735      53.880  55.330  53.430  1.00  0.00           H
ATOM   2349  CB  PHE A 735      54.370  54.880  51.410  1.00  0.00           C
ATOM   2350  HB1 PHE A 735      55.360  54.370  51.410  1.00  0.00           H
ATOM   2351  HB2 PHE A 735      54.320  55.530  50.510  1.00  0.00           H
ATOM   2352  CG  PHE A 735      53.300  53.830  51.410  1.00  0.00           C
ATOM   2353  CD1 PHE A 735      51.930  54.140  51.720  1.00  0.00           C
ATOM   2354  HD1 PHE A 735      51.630  55.150  51.970  1.00  0.00           H
ATOM   2355  CE1 PHE A 735      50.940  53.120  51.560  1.00  0.00           C
ATOM   2356  HE1 PHE A 735      49.960  53.450  51.870  1.00  0.00           H
ATOM   2357  CZ  PHE A 735      51.320  51.820  51.260  1.00  0.00           C
ATOM   2358  HZ  PHE A 735      50.580  51.040  51.150  1.00  0.00           H
ATOM   2359  CD2 PHE A 735      53.580  52.470  51.170  1.00  0.00           C
ATOM   2360  HD2 PHE A 735      54.620  52.160  51.140  1.00  0.00           H
ATOM   2361  CE2 PHE A 735      52.640  51.460  51.200  1.00  0.00           C
ATOM   2362  HE2 PHE A 735      52.930  50.440  51.020  1.00  0.00           H
ATOM   2363  C   PHE A 735      55.620  56.380  53.000  1.00  0.00           C
ATOM   2364  O   PHE A 735      56.190  56.020  54.040  1.00  0.00           O
ATOM   2365  N   ILE A 736      56.180  57.370  52.180  1.00  0.00           N
ATOM   2366  HN  ILE A 736      55.710  57.700  51.360  1.00  0.00           H
ATOM   2367  CA  ILE A 736      57.470  58.020  52.450  1.00  0.00           C
ATOM   2368  HA  ILE A 736      58.220  57.240  52.460  1.00  0.00           H
ATOM   2369  CB  ILE A 736      57.880  58.920  51.250  1.00  0.00           C
ATOM   2370  HB  ILE A 736      57.020  59.570  50.950  1.00  0.00           H
ATOM   2371  CG2 ILE A 736      59.070  59.720  51.610  1.00  0.00           C
ATOM   2372 HG21 ILE A 736      58.940  60.590  52.290  1.00  0.00           H
ATOM   2373 HG22 ILE A 736      59.540  60.090  50.670  1.00  0.00           H
ATOM   2374 HG23 ILE A 736      59.750  59.060  52.180  1.00  0.00           H
ATOM   2375  CG1 ILE A 736      58.160  58.000  50.020  1.00  0.00           C
ATOM   2376 HG11 ILE A 736      57.230  57.410  49.870  1.00  0.00           H
ATOM   2377 HG12 ILE A 736      58.910  57.220  50.240  1.00  0.00           H
ATOM   2378  CD  ILE A 736      58.450  58.770  48.760  1.00  0.00           C
ATOM   2379  HD1 ILE A 736      59.420  59.300  48.910  1.00  0.00           H
ATOM   2380  HD2 ILE A 736      57.590  59.450  48.570  1.00  0.00           H
ATOM   2381  HD3 ILE A 736      58.660  58.100  47.900  1.00  0.00           H
ATOM   2382  C   ILE A 736      57.490  58.780  53.790  1.00  0.00           C
ATOM   2383  O   ILE A 736      58.400  58.710  54.550  1.00  0.00           O
ATOM   2384  N   TYR A 737      56.480  59.680  54.000  1.00  0.00           N
ATOM   2385  HN  TYR A 737      55.770  59.850  53.330  1.00  0.00           H
ATOM   2386  CA  TYR A 737      56.450  60.420  55.190  1.00  0.00           C
ATOM   2387  HA  TYR A 737      57.370  60.970  55.270  1.00  0.00           H
ATOM   2388  CB  TYR A 737      55.290  61.540  55.010  1.00  0.00           C
ATOM   2389  HB1 TYR A 737      54.350  61.040  54.670  1.00  0.00           H
ATOM   2390  HB2 TYR A 737      55.660  62.140  54.160  1.00  0.00           H
ATOM   2391  CG  TYR A 737      54.850  62.360  56.220  1.00  0.00           C
ATOM   2392  CD1 TYR A 737      55.290  63.680  56.220  1.00  0.00           C
ATOM   2393  HD1 TYR A 737      55.910  64.120  55.450  1.00  0.00           H
ATOM   2394  CE1 TYR A 737      55.060  64.450  57.380  1.00  0.00           C
ATOM   2395  HE1 TYR A 737      55.320  65.500  57.320  1.00  0.00           H
ATOM   2396  CZ  TYR A 737      54.460  63.860  58.530  1.00  0.00           C
ATOM   2397  OH  TYR A 737      54.290  64.640  59.690  1.00  0.00           O
ATOM   2398  HH  TYR A 737      53.970  64.070  60.410  1.00  0.00           H
ATOM   2399  CD2 TYR A 737      54.070  61.870  57.230  1.00  0.00           C
ATOM   2400  HD2 TYR A 737      53.760  60.840  57.200  1.00  0.00           H
ATOM   2401  CE2 TYR A 737      53.900  62.580  58.420  1.00  0.00           C
ATOM   2402  HE2 TYR A 737      53.420  62.030  59.200  1.00  0.00           H
ATOM   2403  C   TYR A 737      56.260  59.640  56.450  1.00  0.00           C
ATOM   2404  O   TYR A 737      56.910  59.930  57.450  1.00  0.00           O
ATOM   2405  N   GLU A 738      55.380  58.600  56.470  1.00  0.00           N
ATOM   2406  HN  GLU A 738      54.780  58.420  55.690  1.00  0.00           H
ATOM   2407  CA  GLU A 738      55.120  57.790  57.640  1.00  0.00           C
ATOM   2408  HA  GLU A 738      54.970  58.440  58.480  1.00  0.00           H
ATOM   2409  CB  GLU A 738      53.850  57.040  57.390  1.00  0.00           C
ATOM   2410  HB1 GLU A 738      53.630  56.360  58.240  1.00  0.00           H
ATOM   2411  HB2 GLU A 738      53.930  56.350  56.530  1.00  0.00           H
ATOM   2412  CG  GLU A 738      52.600  57.900  57.180  1.00  0.00           C
ATOM   2413  HG1 GLU A 738      51.960  57.300  56.490  1.00  0.00           H
ATOM   2414  HG2 GLU A 738      52.800  58.890  56.740  1.00  0.00           H
ATOM   2415  CD  GLU A 738      51.830  58.080  58.400  1.00  0.00           C
ATOM   2416  OE1 GLU A 738      52.220  58.990  59.190  1.00  0.00           O
ATOM   2417  OE2 GLU A 738      50.780  57.440  58.590  1.00  0.00           O
ATOM   2418  C   GLU A 738      56.320  56.930  58.140  1.00  0.00           C
ATOM   2419  O   GLU A 738      56.550  56.720  59.340  1.00  0.00           O
ATOM   2420  N   ALA A 739      57.080  56.440  57.170  1.00  0.00           N
ATOM   2421  HN  ALA A 739      56.800  56.360  56.210  1.00  0.00           H
ATOM   2422  CA  ALA A 739      58.340  55.820  57.440  1.00  0.00           C
ATOM   2423  HA  ALA A 739      58.250  55.020  58.170  1.00  0.00           H
ATOM   2424  CB  ALA A 739      58.830  55.240  56.060  1.00  0.00           C
ATOM   2425  HB1 ALA A 739      59.250  56.130  55.530  1.00  0.00           H
ATOM   2426  HB2 ALA A 739      57.900  54.970  55.530  1.00  0.00           H
ATOM   2427  HB3 ALA A 739      59.640  54.490  56.130  1.00  0.00           H
ATOM   2428  C   ALA A 739      59.390  56.750  58.020  1.00  0.00           C
ATOM   2429  O   ALA A 739      59.930  56.430  59.050  1.00  0.00           O
ATOM   2430  N   LEU A 740      59.530  57.980  57.410  1.00  0.00           N
ATOM   2431  HN  LEU A 740      59.120  58.160  56.520  1.00  0.00           H
ATOM   2432  CA  LEU A 740      60.460  58.940  58.010  1.00  0.00           C
ATOM   2433  HA  LEU A 740      61.370  58.410  58.280  1.00  0.00           H
ATOM   2434  CB  LEU A 740      60.620  60.140  57.060  1.00  0.00           C
ATOM   2435  HB1 LEU A 740      60.940  61.090  57.560  1.00  0.00           H
ATOM   2436  HB2 LEU A 740      59.620  60.260  56.600  1.00  0.00           H
ATOM   2437  CG  LEU A 740      61.560  59.830  55.890  1.00  0.00           C
ATOM   2438  HG  LEU A 740      61.350  58.780  55.580  1.00  0.00           H
ATOM   2439  CD1 LEU A 740      61.230  60.710  54.680  1.00  0.00           C
ATOM   2440 HD11 LEU A 740      61.860  60.410  53.810  1.00  0.00           H
ATOM   2441 HD12 LEU A 740      61.320  61.800  54.820  1.00  0.00           H
ATOM   2442 HD13 LEU A 740      60.240  60.500  54.220  1.00  0.00           H
ATOM   2443  CD2 LEU A 740      63.090  59.970  56.270  1.00  0.00           C
ATOM   2444 HD21 LEU A 740      63.300  60.980  56.700  1.00  0.00           H
ATOM   2445 HD22 LEU A 740      63.690  60.120  55.350  1.00  0.00           H
ATOM   2446 HD23 LEU A 740      63.380  59.200  57.020  1.00  0.00           H
ATOM   2447  C   LEU A 740      59.990  59.470  59.310  1.00  0.00           C
ATOM   2448  O   LEU A 740      60.760  59.880  60.160  1.00  0.00           O
ATOM   2449  N   GLU A 741      58.630  59.480  59.580  1.00  0.00           N
ATOM   2450  HN  GLU A 741      57.890  59.410  58.900  1.00  0.00           H
ATOM   2451  CA  GLU A 741      58.120  59.910  60.910  1.00  0.00           C
ATOM   2452  HA  GLU A 741      58.650  60.840  61.120  1.00  0.00           H
ATOM   2453  CB  GLU A 741      56.570  60.260  60.800  1.00  0.00           C
ATOM   2454  HB1 GLU A 741      56.020  59.310  60.570  1.00  0.00           H
ATOM   2455  HB2 GLU A 741      56.470  60.920  59.910  1.00  0.00           H
ATOM   2456  CG  GLU A 741      55.860  61.070  61.900  1.00  0.00           C
ATOM   2457  HG1 GLU A 741      55.140  61.790  61.430  1.00  0.00           H
ATOM   2458  HG2 GLU A 741      56.660  61.670  62.380  1.00  0.00           H
ATOM   2459  CD  GLU A 741      55.130  60.400  63.030  1.00  0.00           C
ATOM   2460  OE1 GLU A 741      55.470  60.480  64.230  1.00  0.00           O
ATOM   2461  OE2 GLU A 741      54.070  59.710  62.710  1.00  0.00           O
ATOM   2462  C   GLU A 741      58.460  58.980  62.060  1.00  0.00           C
ATOM   2463  O   GLU A 741      58.860  59.290  63.160  1.00  0.00           O
ATOM   2464  N   LYS A 742      58.360  57.710  61.620  1.00  0.00           N
ATOM   2465  HN  LYS A 742      58.030  57.560  60.690  1.00  0.00           H
ATOM   2466  CA  LYS A 742      58.810  56.580  62.440  1.00  0.00           C
ATOM   2467  HA  LYS A 742      58.270  56.600  63.370  1.00  0.00           H
ATOM   2468  CB  LYS A 742      58.540  55.230  61.740  1.00  0.00           C
ATOM   2469  HB1 LYS A 742      59.120  55.050  60.800  1.00  0.00           H
ATOM   2470  HB2 LYS A 742      57.450  55.180  61.500  1.00  0.00           H
ATOM   2471  CG  LYS A 742      58.840  54.020  62.660  1.00  0.00           C
ATOM   2472  HG1 LYS A 742      59.930  53.980  62.880  1.00  0.00           H
ATOM   2473  HG2 LYS A 742      58.510  53.100  62.130  1.00  0.00           H
ATOM   2474  CD  LYS A 742      58.160  54.010  64.050  1.00  0.00           C
ATOM   2475  HD1 LYS A 742      58.640  54.770  64.700  1.00  0.00           H
ATOM   2476  HD2 LYS A 742      58.350  52.990  64.430  1.00  0.00           H
ATOM   2477  CE  LYS A 742      56.560  54.120  63.960  1.00  0.00           C
ATOM   2478  HE1 LYS A 742      56.170  53.330  63.300  1.00  0.00           H
ATOM   2479  HE2 LYS A 742      56.090  55.060  63.570  1.00  0.00           H
ATOM   2480  NZ  LYS A 742      56.040  53.960  65.340  1.00  0.00           N
ATOM   2481  HZ1 LYS A 742      56.570  53.220  65.850  1.00  0.00           H
ATOM   2482  HZ2 LYS A 742      55.040  53.710  65.210  1.00  0.00           H
ATOM   2483  HZ3 LYS A 742      56.100  54.840  65.870  1.00  0.00           H
ATOM   2484  C   LYS A 742      60.270  56.640  62.820  1.00  0.00           C
ATOM   2485  O   LYS A 742      60.510  56.240  63.950  1.00  0.00           O
ATOM   2486  N   LEU A 743      61.240  56.920  61.870  1.00  0.00           N
ATOM   2487  HN  LEU A 743      60.840  57.120  60.990  1.00  0.00           H
ATOM   2488  CA  LEU A 743      62.660  57.000  62.080  1.00  0.00           C
ATOM   2489  HA  LEU A 743      63.050  56.010  62.210  1.00  0.00           H
ATOM   2490  CB  LEU A 743      63.410  57.640  60.840  1.00  0.00           C
ATOM   2491  HB1 LEU A 743      62.940  58.650  60.740  1.00  0.00           H
ATOM   2492  HB2 LEU A 743      63.220  57.090  59.900  1.00  0.00           H
ATOM   2493  CG  LEU A 743      64.920  57.880  60.990  1.00  0.00           C
ATOM   2494  HG  LEU A 743      65.100  58.530  61.880  1.00  0.00           H
ATOM   2495  CD1 LEU A 743      65.510  56.420  61.100  1.00  0.00           C
ATOM   2496 HD11 LEU A 743      66.590  56.350  60.860  1.00  0.00           H
ATOM   2497 HD12 LEU A 743      65.070  55.750  60.340  1.00  0.00           H
ATOM   2498 HD13 LEU A 743      65.420  56.010  62.130  1.00  0.00           H
ATOM   2499  CD2 LEU A 743      65.560  58.580  59.810  1.00  0.00           C
ATOM   2500 HD21 LEU A 743      65.350  59.660  59.910  1.00  0.00           H
ATOM   2501 HD22 LEU A 743      65.330  58.160  58.800  1.00  0.00           H
ATOM   2502 HD23 LEU A 743      66.670  58.530  59.880  1.00  0.00           H
ATOM   2503  C   LEU A 743      63.060  57.740  63.390  1.00  0.00           C
ATOM   2504  O   LEU A 743      63.780  57.220  64.270  1.00  0.00           O
ATOM   2505  N   PHE A 744      62.480  58.930  63.520  1.00  0.00           N
ATOM   2506  HN  PHE A 744      61.900  59.380  62.830  1.00  0.00           H
ATOM   2507  CA  PHE A 744      62.590  59.750  64.740  1.00  0.00           C
ATOM   2508  HA  PHE A 744      63.640  59.810  64.980  1.00  0.00           H
ATOM   2509  CB  PHE A 744      62.130  61.130  64.380  1.00  0.00           C
ATOM   2510  HB1 PHE A 744      62.520  61.800  65.170  1.00  0.00           H
ATOM   2511  HB2 PHE A 744      61.030  61.260  64.370  1.00  0.00           H
ATOM   2512  CG  PHE A 744      62.760  61.550  63.050  1.00  0.00           C
ATOM   2513  CD1 PHE A 744      64.170  61.370  62.790  1.00  0.00           C
ATOM   2514  HD1 PHE A 744      64.880  61.100  63.540  1.00  0.00           H
ATOM   2515  CE1 PHE A 744      64.740  61.510  61.520  1.00  0.00           C
ATOM   2516  HE1 PHE A 744      65.790  61.340  61.330  1.00  0.00           H
ATOM   2517  CZ  PHE A 744      63.880  61.820  60.450  1.00  0.00           C
ATOM   2518  HZ  PHE A 744      64.350  61.830  59.490  1.00  0.00           H
ATOM   2519  CD2 PHE A 744      62.040  62.080  62.010  1.00  0.00           C
ATOM   2520  HD2 PHE A 744      60.990  62.270  62.120  1.00  0.00           H
ATOM   2521  CE2 PHE A 744      62.550  62.150  60.670  1.00  0.00           C
ATOM   2522  HE2 PHE A 744      61.910  62.540  59.890  1.00  0.00           H
ATOM   2523  C   PHE A 744      61.840  59.260  66.010  1.00  0.00           C
ATOM   2524  O   PHE A 744      62.320  59.310  67.140  1.00  0.00           O
ATOM   2525  N   ASP A 745      60.610  58.610  65.800  1.00  0.00           N
ATOM   2526  HN  ASP A 745      60.170  58.420  64.930  1.00  0.00           H
ATOM   2527  CA  ASP A 745      59.900  57.920  66.830  1.00  0.00           C
ATOM   2528  HA  ASP A 745      59.790  58.530  67.710  1.00  0.00           H
ATOM   2529  CB  ASP A 745      58.510  57.440  66.190  1.00  0.00           C
ATOM   2530  HB1 ASP A 745      58.870  56.630  65.530  1.00  0.00           H
ATOM   2531  HB2 ASP A 745      58.080  58.260  65.590  1.00  0.00           H
ATOM   2532  CG  ASP A 745      57.560  56.950  67.170  1.00  0.00           C
ATOM   2533  OD1 ASP A 745      57.410  57.480  68.300  1.00  0.00           O
ATOM   2534  OD2 ASP A 745      56.760  56.060  66.780  1.00  0.00           O
ATOM   2535  C   ASP A 745      60.790  56.750  67.410  1.00  0.00           C
ATOM   2536  O   ASP A 745      60.830  56.470  68.590  1.00  0.00           O
ATOM   2537  N   LEU A 746      61.460  55.960  66.540  1.00  0.00           N
ATOM   2538  HN  LEU A 746      61.440  56.140  65.560  1.00  0.00           H
ATOM   2539  CA  LEU A 746      62.490  55.080  67.050  1.00  0.00           C
ATOM   2540  HA  LEU A 746      62.010  54.360  67.690  1.00  0.00           H
ATOM   2541  CB  LEU A 746      63.120  54.170  65.990  1.00  0.00           C
ATOM   2542  HB1 LEU A 746      64.010  53.600  66.320  1.00  0.00           H
ATOM   2543  HB2 LEU A 746      63.560  54.860  65.240  1.00  0.00           H
ATOM   2544  CG  LEU A 746      62.240  53.110  65.370  1.00  0.00           C
ATOM   2545  HG  LEU A 746      61.220  53.510  65.210  1.00  0.00           H
ATOM   2546  CD1 LEU A 746      62.680  52.700  63.970  1.00  0.00           C
ATOM   2547 HD11 LEU A 746      62.640  53.590  63.320  1.00  0.00           H
ATOM   2548 HD12 LEU A 746      62.020  51.880  63.590  1.00  0.00           H
ATOM   2549 HD13 LEU A 746      63.660  52.180  63.870  1.00  0.00           H
ATOM   2550  CD2 LEU A 746      62.060  51.870  66.320  1.00  0.00           C
ATOM   2551 HD21 LEU A 746      61.640  52.060  67.330  1.00  0.00           H
ATOM   2552 HD22 LEU A 746      62.990  51.260  66.330  1.00  0.00           H
ATOM   2553 HD23 LEU A 746      61.320  51.200  65.830  1.00  0.00           H
ATOM   2554  C   LEU A 746      63.570  55.670  67.940  1.00  0.00           C
ATOM   2555  O   LEU A 746      64.000  54.980  68.870  1.00  0.00           O
ATOM   2556  N   GLY A 747      64.050  56.890  67.600  1.00  0.00           N
ATOM   2557  HN  GLY A 747      63.690  57.420  66.840  1.00  0.00           H
ATOM   2558  CA  GLY A 747      65.170  57.510  68.350  1.00  0.00           C
ATOM   2559  HA1 GLY A 747      65.590  58.300  67.750  1.00  0.00           H
ATOM   2560  HA2 GLY A 747      65.770  56.670  68.620  1.00  0.00           H
ATOM   2561  C   GLY A 747      64.700  58.210  69.630  1.00  0.00           C
ATOM   2562  O   GLY A 747      65.560  58.580  70.450  1.00  0.00           O
ATOM   2563  N   GLU A 748      63.380  58.460  69.770  1.00  0.00           N
ATOM   2564  HN  GLU A 748      62.760  58.610  69.010  1.00  0.00           H
ATOM   2565  CA  GLU A 748      62.760  58.570  71.070  1.00  0.00           C
ATOM   2566  HA  GLU A 748      63.380  59.310  71.560  1.00  0.00           H
ATOM   2567  CB  GLU A 748      61.380  59.220  70.940  1.00  0.00           C
ATOM   2568  HB1 GLU A 748      60.790  58.720  70.130  1.00  0.00           H
ATOM   2569  HB2 GLU A 748      61.440  60.260  70.540  1.00  0.00           H
ATOM   2570  CG  GLU A 748      60.570  59.370  72.290  1.00  0.00           C
ATOM   2571  HG1 GLU A 748      61.130  60.080  72.950  1.00  0.00           H
ATOM   2572  HG2 GLU A 748      60.550  58.370  72.780  1.00  0.00           H
ATOM   2573  CD  GLU A 748      59.260  59.970  71.910  1.00  0.00           C
ATOM   2574  OE1 GLU A 748      59.120  61.180  72.000  1.00  0.00           O
ATOM   2575  OE2 GLU A 748      58.340  59.150  71.580  1.00  0.00           O
ATOM   2576  C   GLU A 748      62.680  57.320  71.930  1.00  0.00           C
ATOM   2577  O   GLU A 748      62.990  57.310  73.150  1.00  0.00           O
ATOM   2578  N   THR A 749      62.240  56.270  71.360  1.00  0.00           N
ATOM   2579  HN  THR A 749      61.930  56.390  70.420  1.00  0.00           H
ATOM   2580  CA  THR A 749      62.270  54.890  71.990  1.00  0.00           C
ATOM   2581  HA  THR A 749      61.620  55.010  72.840  1.00  0.00           H
ATOM   2582  CB  THR A 749      61.420  53.890  71.240  1.00  0.00           C
ATOM   2583  HB  THR A 749      61.610  54.060  70.160  1.00  0.00           H
ATOM   2584  OG1 THR A 749      59.980  54.190  71.500  1.00  0.00           O
ATOM   2585  HG1 THR A 749      59.870  55.130  71.290  1.00  0.00           H
ATOM   2586  CG2 THR A 749      61.690  52.450  71.660  1.00  0.00           C
ATOM   2587 HG21 THR A 749      61.060  51.800  71.030  1.00  0.00           H
ATOM   2588 HG22 THR A 749      61.310  52.390  72.710  1.00  0.00           H
ATOM   2589 HG23 THR A 749      62.740  52.110  71.590  1.00  0.00           H
ATOM   2590  C   THR A 749      63.590  54.330  72.430  1.00  0.00           C
ATOM   2591  O   THR A 749      63.830  54.060  73.590  1.00  0.00           O
ATOM   2592  N   TYR A 750      64.590  54.220  71.480  1.00  0.00           N
ATOM   2593  HN  TYR A 750      64.350  54.600  70.600  1.00  0.00           H
ATOM   2594  CA  TYR A 750      65.880  53.750  71.670  1.00  0.00           C
ATOM   2595  HA  TYR A 750      65.960  53.360  72.680  1.00  0.00           H
ATOM   2596  CB  TYR A 750      66.260  52.740  70.660  1.00  0.00           C
ATOM   2597  HB1 TYR A 750      67.220  52.200  70.800  1.00  0.00           H
ATOM   2598  HB2 TYR A 750      66.280  53.140  69.630  1.00  0.00           H
ATOM   2599  CG  TYR A 750      65.370  51.540  70.670  1.00  0.00           C
ATOM   2600  CD1 TYR A 750      64.790  51.150  69.520  1.00  0.00           C
ATOM   2601  HD1 TYR A 750      64.810  51.820  68.680  1.00  0.00           H
ATOM   2602  CE1 TYR A 750      63.800  50.090  69.570  1.00  0.00           C
ATOM   2603  HE1 TYR A 750      63.380  49.800  68.620  1.00  0.00           H
ATOM   2604  CZ  TYR A 750      63.630  49.410  70.730  1.00  0.00           C
ATOM   2605  OH  TYR A 750      62.650  48.380  70.860  1.00  0.00           O
ATOM   2606  HH  TYR A 750      62.630  48.080  71.770  1.00  0.00           H
ATOM   2607  CD2 TYR A 750      65.220  50.840  71.850  1.00  0.00           C
ATOM   2608  HD2 TYR A 750      65.770  51.180  72.710  1.00  0.00           H
ATOM   2609  CE2 TYR A 750      64.430  49.720  71.870  1.00  0.00           C
ATOM   2610  HE2 TYR A 750      64.380  49.150  72.790  1.00  0.00           H
ATOM   2611  C   TYR A 750      66.920  54.890  71.670  1.00  0.00           C
ATOM   2612  O   TYR A 750      66.640  55.920  71.100  1.00  0.00           O
ATOM   2613  N   ALA A 751      68.110  54.710  72.320  1.00  0.00           N
ATOM   2614  HN  ALA A 751      68.270  53.920  72.910  1.00  0.00           H
ATOM   2615  CA  ALA A 751      69.210  55.620  72.220  1.00  0.00           C
ATOM   2616  HA  ALA A 751      68.940  56.470  71.620  1.00  0.00           H
ATOM   2617  CB  ALA A 751      69.440  56.270  73.610  1.00  0.00           C
ATOM   2618  HB1 ALA A 751      69.700  55.540  74.420  1.00  0.00           H
ATOM   2619  HB2 ALA A 751      68.560  56.900  73.890  1.00  0.00           H
ATOM   2620  HB3 ALA A 751      70.270  56.990  73.470  1.00  0.00           H
ATOM   2621  C   ALA A 751      70.460  55.130  71.560  1.00  0.00           C
ATOM   2622  O   ALA A 751      70.790  53.910  71.630  1.00  0.00           O
ATOM   2623  N   PHE A 752      71.200  55.990  70.880  1.00  0.00           N
ATOM   2624  HN  PHE A 752      70.990  56.950  70.770  1.00  0.00           H
ATOM   2625  CA  PHE A 752      72.440  55.740  70.210  1.00  0.00           C
ATOM   2626  HA  PHE A 752      72.200  54.880  69.610  1.00  0.00           H
ATOM   2627  CB  PHE A 752      72.980  57.000  69.370  1.00  0.00           C
ATOM   2628  HB1 PHE A 752      74.030  56.660  69.210  1.00  0.00           H
ATOM   2629  HB2 PHE A 752      73.020  57.970  69.910  1.00  0.00           H
ATOM   2630  CG  PHE A 752      72.310  57.110  68.050  1.00  0.00           C
ATOM   2631  CD1 PHE A 752      72.060  58.370  67.510  1.00  0.00           C
ATOM   2632  HD1 PHE A 752      72.320  59.210  68.120  1.00  0.00           H
ATOM   2633  CE1 PHE A 752      71.600  58.470  66.140  1.00  0.00           C
ATOM   2634  HE1 PHE A 752      71.300  59.420  65.730  1.00  0.00           H
ATOM   2635  CZ  PHE A 752      71.350  57.280  65.380  1.00  0.00           C
ATOM   2636  HZ  PHE A 752      71.050  57.290  64.340  1.00  0.00           H
ATOM   2637  CD2 PHE A 752      72.080  55.970  67.270  1.00  0.00           C
ATOM   2638  HD2 PHE A 752      72.380  54.990  67.600  1.00  0.00           H
ATOM   2639  CE2 PHE A 752      71.590  56.080  65.920  1.00  0.00           C
ATOM   2640  HE2 PHE A 752      71.540  55.240  65.250  1.00  0.00           H
ATOM   2641  C   PHE A 752      73.570  55.170  71.070  1.00  0.00           C
ATOM   2642  O   PHE A 752      73.570  55.430  72.270  1.00  0.00           O
ATOM   2643  N   PRO A 822      74.620  54.420  70.720  1.00  0.00           N
ATOM   2644  CD  PRO A 822      75.770  54.220  71.460  1.00  0.00           C
ATOM   2645  HD1 PRO A 822      75.620  53.890  72.510  1.00  0.00           H
ATOM   2646  HD2 PRO A 822      76.240  55.230  71.530  1.00  0.00           H
ATOM   2647  CA  PRO A 822      74.620  53.740  69.470  1.00  0.00           C
ATOM   2648  HA  PRO A 822      74.350  54.330  68.620  1.00  0.00           H
ATOM   2649  CB  PRO A 822      76.150  53.310  69.240  1.00  0.00           C
ATOM   2650  HB1 PRO A 822      76.530  54.040  68.490  1.00  0.00           H
ATOM   2651  HB2 PRO A 822      76.240  52.270  68.850  1.00  0.00           H
ATOM   2652  CG  PRO A 822      76.760  53.430  70.580  1.00  0.00           C
ATOM   2653  HG1 PRO A 822      76.990  52.530  71.190  1.00  0.00           H
ATOM   2654  HG2 PRO A 822      77.790  53.840  70.570  1.00  0.00           H
ATOM   2655  C   PRO A 822      73.660  52.510  69.530  1.00  0.00           C
ATOM   2656  O   PRO A 822      72.690  52.570  68.770  1.00  0.00           O
ATOM   2657  N   ASP A 823      73.940  51.530  70.400  1.00  0.00           N
ATOM   2658  HN  ASP A 823      74.770  51.720  70.930  1.00  0.00           H
ATOM   2659  CA  ASP A 823      73.190  50.380  70.800  1.00  0.00           C
ATOM   2660  HA  ASP A 823      73.890  49.560  70.780  1.00  0.00           H
ATOM   2661  CB  ASP A 823      72.750  50.540  72.300  1.00  0.00           C
ATOM   2662  HB1 ASP A 823      72.120  49.750  72.770  1.00  0.00           H
ATOM   2663  HB2 ASP A 823      72.260  51.530  72.410  1.00  0.00           H
ATOM   2664  CG  ASP A 823      73.920  50.600  73.260  1.00  0.00           C
ATOM   2665  OD1 ASP A 823      73.640  51.130  74.360  1.00  0.00           O
ATOM   2666  OD2 ASP A 823      75.070  50.340  72.980  1.00  0.00           O
ATOM   2667  C   ASP A 823      72.060  49.860  69.840  1.00  0.00           C
ATOM   2668  O   ASP A 823      72.170  49.580  68.630  1.00  0.00           O
ATOM   2669  N   VAL A 824      70.870  49.760  70.360  1.00  0.00           N
ATOM   2670  HN  VAL A 824      70.660  49.940  71.320  1.00  0.00           H
ATOM   2671  CA  VAL A 824      69.730  49.290  69.640  1.00  0.00           C
ATOM   2672  HA  VAL A 824      70.000  48.350  69.180  1.00  0.00           H
ATOM   2673  CB  VAL A 824      68.390  49.070  70.520  1.00  0.00           C
ATOM   2674  HB  VAL A 824      68.220  50.080  70.960  1.00  0.00           H
ATOM   2675  CG1 VAL A 824      67.220  48.490  69.670  1.00  0.00           C
ATOM   2676 HG11 VAL A 824      66.420  48.160  70.370  1.00  0.00           H
ATOM   2677 HG12 VAL A 824      67.510  47.530  69.220  1.00  0.00           H
ATOM   2678 HG13 VAL A 824      66.920  49.150  68.840  1.00  0.00           H
ATOM   2679  CG2 VAL A 824      68.550  48.310  71.800  1.00  0.00           C
ATOM   2680 HG21 VAL A 824      67.670  48.400  72.470  1.00  0.00           H
ATOM   2681 HG22 VAL A 824      69.360  48.710  72.430  1.00  0.00           H
ATOM   2682 HG23 VAL A 824      68.780  47.240  71.610  1.00  0.00           H
ATOM   2683  C   VAL A 824      69.300  50.170  68.390  1.00  0.00           C
ATOM   2684  O   VAL A 824      68.900  49.800  67.290  1.00  0.00           O
ATOM   2685  N   LEU A 825      69.410  51.530  68.570  1.00  0.00           N
ATOM   2686  HN  LEU A 825      69.620  51.970  69.450  1.00  0.00           H
ATOM   2687  CA  LEU A 825      68.950  52.530  67.580  1.00  0.00           C
ATOM   2688  HA  LEU A 825      67.970  52.260  67.240  1.00  0.00           H
ATOM   2689  CB  LEU A 825      69.120  53.890  68.280  1.00  0.00           C
ATOM   2690  HB1 LEU A 825      70.190  54.190  68.390  1.00  0.00           H
ATOM   2691  HB2 LEU A 825      68.770  53.820  69.330  1.00  0.00           H
ATOM   2692  CG  LEU A 825      68.490  55.140  67.630  1.00  0.00           C
ATOM   2693  HG  LEU A 825      69.120  55.350  66.740  1.00  0.00           H
ATOM   2694  CD1 LEU A 825      67.110  54.950  67.110  1.00  0.00           C
ATOM   2695 HD11 LEU A 825      66.660  55.870  66.700  1.00  0.00           H
ATOM   2696 HD12 LEU A 825      66.450  54.540  67.910  1.00  0.00           H
ATOM   2697 HD13 LEU A 825      67.190  54.230  66.280  1.00  0.00           H
ATOM   2698  CD2 LEU A 825      68.610  56.370  68.560  1.00  0.00           C
ATOM   2699 HD21 LEU A 825      68.050  57.170  68.020  1.00  0.00           H
ATOM   2700 HD22 LEU A 825      69.660  56.700  68.600  1.00  0.00           H
ATOM   2701 HD23 LEU A 825      68.030  56.250  69.500  1.00  0.00           H
ATOM   2702  C   LEU A 825      69.750  52.530  66.300  1.00  0.00           C
ATOM   2703  O   LEU A 825      69.230  52.660  65.210  1.00  0.00           O
ATOM   2704  N   PHE A 826      71.090  52.270  66.390  1.00  0.00           N
ATOM   2705  HN  PHE A 826      71.500  52.030  67.270  1.00  0.00           H
ATOM   2706  CA  PHE A 826      72.010  52.090  65.310  1.00  0.00           C
ATOM   2707  HA  PHE A 826      72.100  52.960  64.660  1.00  0.00           H
ATOM   2708  CB  PHE A 826      73.480  51.990  65.910  1.00  0.00           C
ATOM   2709  HB1 PHE A 826      73.570  51.110  66.590  1.00  0.00           H
ATOM   2710  HB2 PHE A 826      73.570  52.890  66.560  1.00  0.00           H
ATOM   2711  CG  PHE A 826      74.650  52.010  64.920  1.00  0.00           C
ATOM   2712  CD1 PHE A 826      75.300  50.830  64.580  1.00  0.00           C
ATOM   2713  HD1 PHE A 826      74.890  49.920  65.010  1.00  0.00           H
ATOM   2714  CE1 PHE A 826      76.520  50.850  63.870  1.00  0.00           C
ATOM   2715  HE1 PHE A 826      77.030  49.900  63.810  1.00  0.00           H
ATOM   2716  CZ  PHE A 826      77.010  52.100  63.430  1.00  0.00           C
ATOM   2717  HZ  PHE A 826      77.950  52.210  62.900  1.00  0.00           H
ATOM   2718  CD2 PHE A 826      75.190  53.230  64.510  1.00  0.00           C
ATOM   2719  HD2 PHE A 826      74.640  54.130  64.730  1.00  0.00           H
ATOM   2720  CE2 PHE A 826      76.350  53.280  63.780  1.00  0.00           C
ATOM   2721  HE2 PHE A 826      76.800  54.240  63.540  1.00  0.00           H
ATOM   2722  C   PHE A 826      71.720  50.830  64.550  1.00  0.00           C
ATOM   2723  O   PHE A 826      71.570  50.940  63.350  1.00  0.00           O
ATOM   2724  N   TRP A 827      71.390  49.690  65.140  1.00  0.00           N
ATOM   2725  HN  TRP A 827      71.530  49.520  66.110  1.00  0.00           H
ATOM   2726  CA  TRP A 827      71.200  48.500  64.270  1.00  0.00           C
ATOM   2727  HA  TRP A 827      72.010  48.630  63.550  1.00  0.00           H
ATOM   2728  CB  TRP A 827      71.330  47.230  65.030  1.00  0.00           C
ATOM   2729  HB1 TRP A 827      71.000  46.410  64.360  1.00  0.00           H
ATOM   2730  HB2 TRP A 827      70.640  47.220  65.890  1.00  0.00           H
ATOM   2731  CG  TRP A 827      72.780  46.950  65.440  1.00  0.00           C
ATOM   2732  CD1 TRP A 827      73.190  46.960  66.740  1.00  0.00           C
ATOM   2733  HD1 TRP A 827      72.570  47.020  67.620  1.00  0.00           H
ATOM   2734  NE1 TRP A 827      74.550  46.930  66.740  1.00  0.00           N
ATOM   2735  HE1 TRP A 827      75.080  46.860  67.560  1.00  0.00           H
ATOM   2736  CE2 TRP A 827      75.040  46.960  65.440  1.00  0.00           C
ATOM   2737  CD2 TRP A 827      73.880  46.980  64.580  1.00  0.00           C
ATOM   2738  CE3 TRP A 827      74.070  47.150  63.220  1.00  0.00           C
ATOM   2739  HE3 TRP A 827      73.360  46.860  62.460  1.00  0.00           H
ATOM   2740  CZ3 TRP A 827      75.350  47.280  62.730  1.00  0.00           C
ATOM   2741  HZ3 TRP A 827      75.480  47.220  61.670  1.00  0.00           H
ATOM   2742  CZ2 TRP A 827      76.250  47.310  64.980  1.00  0.00           C
ATOM   2743  HZ2 TRP A 827      77.090  47.330  65.660  1.00  0.00           H
ATOM   2744  CH2 TRP A 827      76.480  47.440  63.560  1.00  0.00           C
ATOM   2745  HH2 TRP A 827      77.490  47.570  63.190  1.00  0.00           H
ATOM   2746  C   TRP A 827      69.890  48.490  63.430  1.00  0.00           C
ATOM   2747  O   TRP A 827      69.710  48.050  62.290  1.00  0.00           O
ATOM   2748  N   CYS A 828      68.910  49.160  64.070  1.00  0.00           N
ATOM   2749  HN  CYS A 828      69.020  49.440  65.020  1.00  0.00           H
ATOM   2750  CA  CYS A 828      67.550  49.440  63.560  1.00  0.00           C
ATOM   2751  HA  CYS A 828      67.110  48.520  63.210  1.00  0.00           H
ATOM   2752  CB  CYS A 828      66.610  50.100  64.570  1.00  0.00           C
ATOM   2753  HB1 CYS A 828      65.690  50.280  63.990  1.00  0.00           H
ATOM   2754  HB2 CYS A 828      67.080  51.080  64.820  1.00  0.00           H
ATOM   2755  SG  CYS A 828      66.180  49.190  66.080  1.00  0.00           S
ATOM   2756  HG1 CYS A 828      67.430  49.110  66.490  1.00  0.00           H
ATOM   2757  C   CYS A 828      67.680  50.410  62.400  1.00  0.00           C
ATOM   2758  O   CYS A 828      67.070  50.180  61.400  1.00  0.00           O
ATOM   2759  N   VAL A 829      68.580  51.430  62.560  1.00  0.00           N
ATOM   2760  HN  VAL A 829      69.010  51.600  63.440  1.00  0.00           H
ATOM   2761  CA  VAL A 829      68.800  52.400  61.500  1.00  0.00           C
ATOM   2762  HA  VAL A 829      67.830  52.700  61.140  1.00  0.00           H
ATOM   2763  CB  VAL A 829      69.610  53.570  62.160  1.00  0.00           C
ATOM   2764  HB  VAL A 829      70.320  53.160  62.910  1.00  0.00           H
ATOM   2765  CG1 VAL A 829      70.370  54.350  61.040  1.00  0.00           C
ATOM   2766 HG11 VAL A 829      70.650  55.350  61.450  1.00  0.00           H
ATOM   2767 HG12 VAL A 829      69.630  54.560  60.240  1.00  0.00           H
ATOM   2768 HG13 VAL A 829      71.270  53.760  60.770  1.00  0.00           H
ATOM   2769  CG2 VAL A 829      68.650  54.530  62.910  1.00  0.00           C
ATOM   2770 HG21 VAL A 829      69.220  55.310  63.440  1.00  0.00           H
ATOM   2771 HG22 VAL A 829      68.090  53.970  63.690  1.00  0.00           H
ATOM   2772 HG23 VAL A 829      67.970  55.050  62.190  1.00  0.00           H
ATOM   2773  C   VAL A 829      69.460  51.700  60.260  1.00  0.00           C
ATOM   2774  O   VAL A 829      68.950  51.760  59.170  1.00  0.00           O
ATOM   2775  N   ILE A 830      70.600  50.980  60.440  1.00  0.00           N
ATOM   2776  HN  ILE A 830      71.060  50.990  61.320  1.00  0.00           H
ATOM   2777  CA  ILE A 830      71.290  50.250  59.370  1.00  0.00           C
ATOM   2778  HA  ILE A 830      71.500  50.940  58.560  1.00  0.00           H
ATOM   2779  CB  ILE A 830      72.720  49.780  59.820  1.00  0.00           C
ATOM   2780  HB  ILE A 830      72.680  49.090  60.680  1.00  0.00           H
ATOM   2781  CG2 ILE A 830      73.410  49.100  58.650  1.00  0.00           C
ATOM   2782 HG21 ILE A 830      73.420  49.760  57.760  1.00  0.00           H
ATOM   2783 HG22 ILE A 830      72.860  48.150  58.460  1.00  0.00           H
ATOM   2784 HG23 ILE A 830      74.480  48.840  58.870  1.00  0.00           H
ATOM   2785  CG1 ILE A 830      73.420  51.080  60.360  1.00  0.00           C
ATOM   2786 HG11 ILE A 830      73.110  51.180  61.420  1.00  0.00           H
ATOM   2787 HG12 ILE A 830      72.890  51.950  59.910  1.00  0.00           H
ATOM   2788  CD  ILE A 830      74.970  51.260  60.240  1.00  0.00           C
ATOM   2789  HD1 ILE A 830      75.480  50.450  60.800  1.00  0.00           H
ATOM   2790  HD2 ILE A 830      75.160  52.290  60.600  1.00  0.00           H
ATOM   2791  HD3 ILE A 830      75.410  51.220  59.220  1.00  0.00           H
ATOM   2792  C   ILE A 830      70.410  49.180  58.720  1.00  0.00           C
ATOM   2793  O   ILE A 830      70.310  49.180  57.520  1.00  0.00           O
ATOM   2794  N   LEU A 831      69.710  48.330  59.510  1.00  0.00           N
ATOM   2795  HN  LEU A 831      69.730  48.340  60.500  1.00  0.00           H
ATOM   2796  CA  LEU A 831      68.830  47.350  59.050  1.00  0.00           C
ATOM   2797  HA  LEU A 831      69.320  46.710  58.340  1.00  0.00           H
ATOM   2798  CB  LEU A 831      68.200  46.480  60.210  1.00  0.00           C
ATOM   2799  HB1 LEU A 831      67.460  47.040  60.820  1.00  0.00           H
ATOM   2800  HB2 LEU A 831      69.000  46.080  60.880  1.00  0.00           H
ATOM   2801  CG  LEU A 831      67.450  45.230  59.710  1.00  0.00           C
ATOM   2802  HG  LEU A 831      66.520  45.500  59.170  1.00  0.00           H
ATOM   2803  CD1 LEU A 831      68.300  44.420  58.670  1.00  0.00           C
ATOM   2804 HD11 LEU A 831      67.880  43.390  58.630  1.00  0.00           H
ATOM   2805 HD12 LEU A 831      69.390  44.220  58.830  1.00  0.00           H
ATOM   2806 HD13 LEU A 831      68.170  44.920  57.690  1.00  0.00           H
ATOM   2807  CD2 LEU A 831      67.010  44.320  60.870  1.00  0.00           C
ATOM   2808 HD21 LEU A 831      66.450  43.430  60.490  1.00  0.00           H
ATOM   2809 HD22 LEU A 831      66.330  44.860  61.560  1.00  0.00           H
ATOM   2810 HD23 LEU A 831      67.810  43.880  61.510  1.00  0.00           H
ATOM   2811  C   LEU A 831      67.680  47.860  58.230  1.00  0.00           C
ATOM   2812  O   LEU A 831      67.320  47.310  57.210  1.00  0.00           O
ATOM   2813  N   PHE A 832      67.020  48.970  58.670  1.00  0.00           N
ATOM   2814  HN  PHE A 832      67.330  49.270  59.570  1.00  0.00           H
ATOM   2815  CA  PHE A 832      66.040  49.730  58.000  1.00  0.00           C
ATOM   2816  HA  PHE A 832      65.250  49.070  57.670  1.00  0.00           H
ATOM   2817  CB  PHE A 832      65.460  50.860  59.030  1.00  0.00           C
ATOM   2818  HB1 PHE A 832      66.440  51.220  59.430  1.00  0.00           H
ATOM   2819  HB2 PHE A 832      64.880  50.300  59.770  1.00  0.00           H
ATOM   2820  CG  PHE A 832      64.670  52.020  58.450  1.00  0.00           C
ATOM   2821  CD1 PHE A 832      63.300  51.940  57.950  1.00  0.00           C
ATOM   2822  HD1 PHE A 832      62.820  50.980  57.790  1.00  0.00           H
ATOM   2823  CE1 PHE A 832      62.520  53.080  57.650  1.00  0.00           C
ATOM   2824  HE1 PHE A 832      61.440  53.040  57.540  1.00  0.00           H
ATOM   2825  CZ  PHE A 832      63.100  54.320  57.790  1.00  0.00           C
ATOM   2826  HZ  PHE A 832      62.520  55.230  57.670  1.00  0.00           H
ATOM   2827  CD2 PHE A 832      65.240  53.280  58.290  1.00  0.00           C
ATOM   2828  HD2 PHE A 832      66.270  53.350  58.590  1.00  0.00           H
ATOM   2829  CE2 PHE A 832      64.490  54.460  57.950  1.00  0.00           C
ATOM   2830  HE2 PHE A 832      65.000  55.410  57.970  1.00  0.00           H
ATOM   2831  C   PHE A 832      66.500  50.370  56.630  1.00  0.00           C
ATOM   2832  O   PHE A 832      65.870  50.240  55.580  1.00  0.00           O
ATOM   2833  N   PHE A 833      67.640  51.110  56.600  1.00  0.00           N
ATOM   2834  HN  PHE A 833      68.040  51.160  57.510  1.00  0.00           H
ATOM   2835  CA  PHE A 833      68.160  51.740  55.420  1.00  0.00           C
ATOM   2836  HA  PHE A 833      67.330  52.210  54.930  1.00  0.00           H
ATOM   2837  CB  PHE A 833      69.280  52.820  55.740  1.00  0.00           C
ATOM   2838  HB1 PHE A 833      69.960  52.930  54.860  1.00  0.00           H
ATOM   2839  HB2 PHE A 833      69.940  52.460  56.550  1.00  0.00           H
ATOM   2840  CG  PHE A 833      68.690  54.180  56.150  1.00  0.00           C
ATOM   2841  CD1 PHE A 833      67.770  54.920  55.320  1.00  0.00           C
ATOM   2842  HD1 PHE A 833      67.410  54.390  54.440  1.00  0.00           H
ATOM   2843  CE1 PHE A 833      67.240  56.100  55.750  1.00  0.00           C
ATOM   2844  HE1 PHE A 833      66.440  56.560  55.190  1.00  0.00           H
ATOM   2845  CZ  PHE A 833      67.630  56.750  56.950  1.00  0.00           C
ATOM   2846  HZ  PHE A 833      67.180  57.660  57.310  1.00  0.00           H
ATOM   2847  CD2 PHE A 833      69.200  54.880  57.320  1.00  0.00           C
ATOM   2848  HD2 PHE A 833      69.980  54.440  57.920  1.00  0.00           H
ATOM   2849  CE2 PHE A 833      68.580  56.110  57.750  1.00  0.00           C
ATOM   2850  HE2 PHE A 833      69.100  56.560  58.580  1.00  0.00           H
ATOM   2851  C   PHE A 833      68.770  50.770  54.420  1.00  0.00           C
ATOM   2852  O   PHE A 833      68.770  50.980  53.220  1.00  0.00           O
ATOM   2853  N   THR A 834      69.390  49.590  54.870  1.00  0.00           N
ATOM   2854  HN  THR A 834      69.560  49.440  55.830  1.00  0.00           H
ATOM   2855  CA  THR A 834      69.920  48.580  53.950  1.00  0.00           C
ATOM   2856  HA  THR A 834      70.380  49.130  53.140  1.00  0.00           H
ATOM   2857  CB  THR A 834      71.010  47.670  54.550  1.00  0.00           C
ATOM   2858  HB  THR A 834      71.280  46.790  53.920  1.00  0.00           H
ATOM   2859  OG1 THR A 834      70.510  47.150  55.750  1.00  0.00           O
ATOM   2860  HG1 THR A 834      70.660  47.870  56.370  1.00  0.00           H
ATOM   2861  CG2 THR A 834      72.430  48.370  54.910  1.00  0.00           C
ATOM   2862 HG21 THR A 834      72.830  48.960  54.060  1.00  0.00           H
ATOM   2863 HG22 THR A 834      73.140  47.570  55.210  1.00  0.00           H
ATOM   2864 HG23 THR A 834      72.250  49.070  55.740  1.00  0.00           H
ATOM   2865  C   THR A 834      68.830  47.800  53.360  1.00  0.00           C
ATOM   2866  O   THR A 834      68.960  47.580  52.180  1.00  0.00           O
ATOM   2867  N   THR A 835      67.730  47.510  54.060  1.00  0.00           N
ATOM   2868  HN  THR A 835      67.630  47.840  55.000  1.00  0.00           H
ATOM   2869  CA  THR A 835      66.550  46.810  53.500  1.00  0.00           C
ATOM   2870  HA  THR A 835      66.930  45.880  53.110  1.00  0.00           H
ATOM   2871  CB  THR A 835      65.510  46.450  54.590  1.00  0.00           C
ATOM   2872  HB  THR A 835      65.360  47.400  55.140  1.00  0.00           H
ATOM   2873  OG1 THR A 835      66.060  45.370  55.470  1.00  0.00           O
ATOM   2874  HG1 THR A 835      66.640  45.890  56.040  1.00  0.00           H
ATOM   2875  CG2 THR A 835      64.210  45.980  53.940  1.00  0.00           C
ATOM   2876 HG21 THR A 835      64.400  45.060  53.330  1.00  0.00           H
ATOM   2877 HG22 THR A 835      63.690  46.820  53.450  1.00  0.00           H
ATOM   2878 HG23 THR A 835      63.520  45.700  54.770  1.00  0.00           H
ATOM   2879  C   THR A 835      65.910  47.560  52.400  1.00  0.00           C
ATOM   2880  O   THR A 835      65.480  47.000  51.400  1.00  0.00           O
ATOM   2881  N   PHE A 836      65.780  48.970  52.550  1.00  0.00           N
ATOM   2882  HN  PHE A 836      66.010  49.450  53.400  1.00  0.00           H
ATOM   2883  CA  PHE A 836      65.450  49.890  51.450  1.00  0.00           C
ATOM   2884  HA  PHE A 836      64.470  49.700  51.040  1.00  0.00           H
ATOM   2885  CB  PHE A 836      65.290  51.330  51.980  1.00  0.00           C
ATOM   2886  HB1 PHE A 836      66.040  51.700  52.710  1.00  0.00           H
ATOM   2887  HB2 PHE A 836      64.290  51.290  52.440  1.00  0.00           H
ATOM   2888  CG  PHE A 836      65.220  52.370  50.860  1.00  0.00           C
ATOM   2889  CD1 PHE A 836      66.320  53.030  50.450  1.00  0.00           C
ATOM   2890  HD1 PHE A 836      67.240  52.790  50.970  1.00  0.00           H
ATOM   2891  CE1 PHE A 836      66.350  54.050  49.470  1.00  0.00           C
ATOM   2892  HE1 PHE A 836      67.230  54.640  49.260  1.00  0.00           H
ATOM   2893  CZ  PHE A 836      65.130  54.320  48.880  1.00  0.00           C
ATOM   2894  HZ  PHE A 836      65.170  55.010  48.050  1.00  0.00           H
ATOM   2895  CD2 PHE A 836      63.960  52.810  50.360  1.00  0.00           C
ATOM   2896  HD2 PHE A 836      63.050  52.430  50.790  1.00  0.00           H
ATOM   2897  CE2 PHE A 836      63.920  53.730  49.310  1.00  0.00           C
ATOM   2898  HE2 PHE A 836      62.900  53.950  49.030  1.00  0.00           H
ATOM   2899  C   PHE A 836      66.410  49.780  50.200  1.00  0.00           C
ATOM   2900  O   PHE A 836      66.000  49.700  49.020  1.00  0.00           O
ATOM   2901  N   PHE A 837      67.770  49.790  50.470  1.00  0.00           N
ATOM   2902  HN  PHE A 837      68.060  50.040  51.390  1.00  0.00           H
ATOM   2903  CA  PHE A 837      68.730  49.710  49.330  1.00  0.00           C
ATOM   2904  HA  PHE A 837      68.340  50.390  48.590  1.00  0.00           H
ATOM   2905  CB  PHE A 837      70.120  50.230  49.780  1.00  0.00           C
ATOM   2906  HB1 PHE A 837      70.270  49.630  50.710  1.00  0.00           H
ATOM   2907  HB2 PHE A 837      70.100  51.320  49.980  1.00  0.00           H
ATOM   2908  CG  PHE A 837      71.240  49.900  48.830  1.00  0.00           C
ATOM   2909  CD1 PHE A 837      72.000  48.710  49.080  1.00  0.00           C
ATOM   2910  HD1 PHE A 837      71.680  47.940  49.770  1.00  0.00           H
ATOM   2911  CE1 PHE A 837      73.060  48.420  48.210  1.00  0.00           C
ATOM   2912  HE1 PHE A 837      73.600  47.500  48.340  1.00  0.00           H
ATOM   2913  CZ  PHE A 837      73.460  49.320  47.220  1.00  0.00           C
ATOM   2914  HZ  PHE A 837      74.270  49.040  46.580  1.00  0.00           H
ATOM   2915  CD2 PHE A 837      71.720  50.840  47.850  1.00  0.00           C
ATOM   2916  HD2 PHE A 837      71.200  51.770  47.710  1.00  0.00           H
ATOM   2917  CE2 PHE A 837      72.790  50.570  47.050  1.00  0.00           C
ATOM   2918  HE2 PHE A 837      73.060  51.280  46.270  1.00  0.00           H
ATOM   2919  C   PHE A 837      68.690  48.310  48.670  1.00  0.00           C
ATOM   2920  O   PHE A 837      68.600  48.190  47.460  1.00  0.00           O
ATOM   2921  N   LEU A 838      68.690  47.200  49.480  1.00  0.00           N
ATOM   2922  HN  LEU A 838      68.900  47.280  50.450  1.00  0.00           H
ATOM   2923  CA  LEU A 838      68.620  45.860  48.940  1.00  0.00           C
ATOM   2924  HA  LEU A 838      69.360  45.660  48.180  1.00  0.00           H
ATOM   2925  CB  LEU A 838      68.930  44.760  50.020  1.00  0.00           C
ATOM   2926  HB1 LEU A 838      68.100  44.940  50.740  1.00  0.00           H
ATOM   2927  HB2 LEU A 838      69.860  45.000  50.570  1.00  0.00           H
ATOM   2928  CG  LEU A 838      69.090  43.270  49.580  1.00  0.00           C
ATOM   2929  HG  LEU A 838      68.220  42.960  48.970  1.00  0.00           H
ATOM   2930  CD1 LEU A 838      70.280  43.020  48.660  1.00  0.00           C
ATOM   2931 HD11 LEU A 838      70.300  43.640  47.720  1.00  0.00           H
ATOM   2932 HD12 LEU A 838      70.240  41.960  48.330  1.00  0.00           H
ATOM   2933 HD13 LEU A 838      71.280  43.220  49.090  1.00  0.00           H
ATOM   2934  CD2 LEU A 838      69.330  42.350  50.870  1.00  0.00           C
ATOM   2935 HD21 LEU A 838      70.210  42.710  51.460  1.00  0.00           H
ATOM   2936 HD22 LEU A 838      69.540  41.370  50.400  1.00  0.00           H
ATOM   2937 HD23 LEU A 838      68.400  42.170  51.450  1.00  0.00           H
ATOM   2938  C   LEU A 838      67.390  45.470  48.190  1.00  0.00           C
ATOM   2939  O   LEU A 838      67.420  44.930  47.120  1.00  0.00           O
ATOM   2940  N   SER A 839      66.260  45.930  48.710  1.00  0.00           N
ATOM   2941  HN  SER A 839      66.190  46.470  49.550  1.00  0.00           H
ATOM   2942  CA  SER A 839      65.010  45.880  47.960  1.00  0.00           C
ATOM   2943  HA  SER A 839      64.860  44.830  47.690  1.00  0.00           H
ATOM   2944  CB  SER A 839      63.740  46.330  48.780  1.00  0.00           C
ATOM   2945  HB1 SER A 839      63.660  45.790  49.750  1.00  0.00           H
ATOM   2946  HB2 SER A 839      62.820  46.190  48.170  1.00  0.00           H
ATOM   2947  OG  SER A 839      63.780  47.680  49.240  1.00  0.00           O
ATOM   2948  HG1 SER A 839      64.220  47.560  50.090  1.00  0.00           H
ATOM   2949  C   SER A 839      65.010  46.630  46.680  1.00  0.00           C
ATOM   2950  O   SER A 839      64.680  46.130  45.560  1.00  0.00           O
ATOM   2951  N   SER A 840      65.390  47.910  46.680  1.00  0.00           N
ATOM   2952  HN  SER A 840      65.600  48.310  47.570  1.00  0.00           H
ATOM   2953  CA  SER A 840      65.460  48.700  45.460  1.00  0.00           C
ATOM   2954  HA  SER A 840      64.460  48.640  45.050  1.00  0.00           H
ATOM   2955  CB  SER A 840      65.610  50.190  45.660  1.00  0.00           C
ATOM   2956  HB1 SER A 840      64.690  50.620  46.110  1.00  0.00           H
ATOM   2957  HB2 SER A 840      65.860  50.740  44.720  1.00  0.00           H
ATOM   2958  OG  SER A 840      66.680  50.440  46.470  1.00  0.00           O
ATOM   2959  HG1 SER A 840      66.460  50.240  47.390  1.00  0.00           H
ATOM   2960  C   SER A 840      66.420  48.240  44.460  1.00  0.00           C
ATOM   2961  O   SER A 840      66.120  48.240  43.260  1.00  0.00           O
ATOM   2962  N   PHE A 841      67.550  47.770  44.930  1.00  0.00           N
ATOM   2963  HN  PHE A 841      67.840  47.950  45.880  1.00  0.00           H
ATOM   2964  CA  PHE A 841      68.560  47.120  44.160  1.00  0.00           C
ATOM   2965  HA  PHE A 841      68.880  47.820  43.400  1.00  0.00           H
ATOM   2966  CB  PHE A 841      69.920  46.940  44.980  1.00  0.00           C
ATOM   2967  HB1 PHE A 841      69.690  46.460  45.960  1.00  0.00           H
ATOM   2968  HB2 PHE A 841      70.290  47.960  45.170  1.00  0.00           H
ATOM   2969  CG  PHE A 841      70.980  46.120  44.180  1.00  0.00           C
ATOM   2970  CD1 PHE A 841      71.010  44.700  44.400  1.00  0.00           C
ATOM   2971  HD1 PHE A 841      70.340  44.220  45.110  1.00  0.00           H
ATOM   2972  CE1 PHE A 841      71.960  43.900  43.660  1.00  0.00           C
ATOM   2973  HE1 PHE A 841      72.000  42.830  43.820  1.00  0.00           H
ATOM   2974  CZ  PHE A 841      73.000  44.480  42.930  1.00  0.00           C
ATOM   2975  HZ  PHE A 841      73.790  43.860  42.550  1.00  0.00           H
ATOM   2976  CD2 PHE A 841      72.010  46.670  43.370  1.00  0.00           C
ATOM   2977  HD2 PHE A 841      72.040  47.740  43.230  1.00  0.00           H
ATOM   2978  CE2 PHE A 841      72.970  45.910  42.740  1.00  0.00           C
ATOM   2979  HE2 PHE A 841      73.800  46.280  42.150  1.00  0.00           H
ATOM   2980  C   PHE A 841      68.070  45.930  43.420  1.00  0.00           C
ATOM   2981  O   PHE A 841      68.440  45.780  42.250  1.00  0.00           O
ATOM   2982  N   LEU A 842      67.280  45.060  44.080  1.00  0.00           N
ATOM   2983  HN  LEU A 842      67.130  45.140  45.060  1.00  0.00           H
ATOM   2984  CA  LEU A 842      66.640  43.940  43.510  1.00  0.00           C
ATOM   2985  HA  LEU A 842      67.360  43.330  42.980  1.00  0.00           H
ATOM   2986  CB  LEU A 842      66.220  42.910  44.640  1.00  0.00           C
ATOM   2987  HB1 LEU A 842      65.530  42.150  44.220  1.00  0.00           H
ATOM   2988  HB2 LEU A 842      65.580  43.510  45.320  1.00  0.00           H
ATOM   2989  CG  LEU A 842      67.330  42.220  45.460  1.00  0.00           C
ATOM   2990  HG  LEU A 842      68.080  42.970  45.780  1.00  0.00           H
ATOM   2991  CD1 LEU A 842      66.780  41.650  46.800  1.00  0.00           C
ATOM   2992 HD11 LEU A 842      65.940  40.950  46.670  1.00  0.00           H
ATOM   2993 HD12 LEU A 842      66.470  42.470  47.480  1.00  0.00           H
ATOM   2994 HD13 LEU A 842      67.610  41.050  47.230  1.00  0.00           H
ATOM   2995  CD2 LEU A 842      68.190  41.230  44.640  1.00  0.00           C
ATOM   2996 HD21 LEU A 842      68.990  40.820  45.290  1.00  0.00           H
ATOM   2997 HD22 LEU A 842      68.630  41.700  43.740  1.00  0.00           H
ATOM   2998 HD23 LEU A 842      67.610  40.360  44.290  1.00  0.00           H
ATOM   2999  C   LEU A 842      65.510  44.250  42.520  1.00  0.00           C
ATOM   3000  O   LEU A 842      65.290  43.610  41.500  1.00  0.00           O
ATOM   3001  N   LYS A 843      64.760  45.290  42.890  1.00  0.00           N
ATOM   3002  HN  LYS A 843      64.940  45.710  43.770  1.00  0.00           H
ATOM   3003  CA  LYS A 843      63.720  45.870  42.070  1.00  0.00           C
ATOM   3004  HA  LYS A 843      63.040  45.050  41.900  1.00  0.00           H
ATOM   3005  CB  LYS A 843      63.100  46.970  42.910  1.00  0.00           C
ATOM   3006  HB1 LYS A 843      63.870  47.750  43.060  1.00  0.00           H
ATOM   3007  HB2 LYS A 843      62.720  46.670  43.910  1.00  0.00           H
ATOM   3008  CG  LYS A 843      61.900  47.640  42.170  1.00  0.00           C
ATOM   3009  HG1 LYS A 843      62.290  48.310  41.380  1.00  0.00           H
ATOM   3010  HG2 LYS A 843      61.340  48.390  42.770  1.00  0.00           H
ATOM   3011  CD  LYS A 843      60.870  46.630  41.610  1.00  0.00           C
ATOM   3012  HD1 LYS A 843      60.750  45.860  42.410  1.00  0.00           H
ATOM   3013  HD2 LYS A 843      61.320  46.160  40.700  1.00  0.00           H
ATOM   3014  CE  LYS A 843      59.490  47.340  41.360  1.00  0.00           C
ATOM   3015  HE1 LYS A 843      59.580  48.220  40.690  1.00  0.00           H
ATOM   3016  HE2 LYS A 843      59.010  47.730  42.300  1.00  0.00           H
ATOM   3017  NZ  LYS A 843      58.560  46.360  40.730  1.00  0.00           N
ATOM   3018  HZ1 LYS A 843      58.510  45.420  41.160  1.00  0.00           H
ATOM   3019  HZ2 LYS A 843      58.900  46.100  39.790  1.00  0.00           H
ATOM   3020  HZ3 LYS A 843      57.600  46.730  40.620  1.00  0.00           H
ATOM   3021  C   LYS A 843      64.190  46.360  40.670  1.00  0.00           C
ATOM   3022  O   LYS A 843      63.650  45.970  39.650  1.00  0.00           O
ATOM   3023  N   GLN A 844      65.190  47.110  40.630  1.00  0.00           N
ATOM   3024  HN  GLN A 844      65.640  47.470  41.460  1.00  0.00           H
ATOM   3025  CA  GLN A 844      65.800  47.690  39.410  1.00  0.00           C
ATOM   3026  HA  GLN A 844      65.000  47.780  38.690  1.00  0.00           H
ATOM   3027  CB  GLN A 844      66.490  48.980  39.890  1.00  0.00           C
ATOM   3028  HB1 GLN A 844      67.290  49.340  39.210  1.00  0.00           H
ATOM   3029  HB2 GLN A 844      67.060  48.810  40.830  1.00  0.00           H
ATOM   3030  CG  GLN A 844      65.510  50.140  40.280  1.00  0.00           C
ATOM   3031  HG1 GLN A 844      65.940  51.140  40.510  1.00  0.00           H
ATOM   3032  HG2 GLN A 844      64.770  49.840  41.060  1.00  0.00           H
ATOM   3033  CD  GLN A 844      64.520  50.350  39.080  1.00  0.00           C
ATOM   3034  OE1 GLN A 844      63.290  50.100  39.100  1.00  0.00           O
ATOM   3035  NE2 GLN A 844      64.990  50.960  37.940  1.00  0.00           N
ATOM   3036 HE21 GLN A 844      64.340  51.020  37.190  1.00  0.00           H
ATOM   3037 HE22 GLN A 844      65.970  51.140  37.920  1.00  0.00           H
ATOM   3038  C   GLN A 844      66.930  46.780  38.840  1.00  0.00           C
ATOM   3039  O   GLN A 844      67.640  47.170  37.970  1.00  0.00           O
ATOM   3040  N   PHE A 845      66.960  45.470  39.240  1.00  0.00           N
ATOM   3041  HN  PHE A 845      66.490  45.040  40.000  1.00  0.00           H
ATOM   3042  CA  PHE A 845      67.930  44.570  38.680  1.00  0.00           C
ATOM   3043  HA  PHE A 845      68.850  45.140  38.790  1.00  0.00           H
ATOM   3044  CB  PHE A 845      67.950  43.260  39.550  1.00  0.00           C
ATOM   3045  HB1 PHE A 845      66.990  42.730  39.460  1.00  0.00           H
ATOM   3046  HB2 PHE A 845      68.120  43.580  40.600  1.00  0.00           H
ATOM   3047  CG  PHE A 845      69.100  42.320  39.250  1.00  0.00           C
ATOM   3048  CD1 PHE A 845      70.140  42.390  40.200  1.00  0.00           C
ATOM   3049  HD1 PHE A 845      70.260  43.240  40.840  1.00  0.00           H
ATOM   3050  CE1 PHE A 845      70.940  41.290  40.350  1.00  0.00           C
ATOM   3051  HE1 PHE A 845      71.630  41.200  41.190  1.00  0.00           H
ATOM   3052  CZ  PHE A 845      70.700  40.110  39.580  1.00  0.00           C
ATOM   3053  HZ  PHE A 845      71.360  39.280  39.760  1.00  0.00           H
ATOM   3054  CD2 PHE A 845      68.860  41.100  38.560  1.00  0.00           C
ATOM   3055  HD2 PHE A 845      68.040  40.990  37.860  1.00  0.00           H
ATOM   3056  CE2 PHE A 845      69.710  40.000  38.630  1.00  0.00           C
ATOM   3057  HE2 PHE A 845      69.540  39.150  37.990  1.00  0.00           H
ATOM   3058  C   PHE A 845      67.750  44.200  37.230  1.00  0.00           C
ATOM   3059  O   PHE A 845      68.700  43.880  36.560  1.00  0.00           O
ATOM   3060  N   LYS A 846      66.480  44.310  36.770  1.00  0.00           N
ATOM   3061  HN  LYS A 846      65.720  44.650  37.320  1.00  0.00           H
ATOM   3062  CA  LYS A 846      66.110  43.930  35.450  1.00  0.00           C
ATOM   3063  HA  LYS A 846      66.260  42.870  35.390  1.00  0.00           H
ATOM   3064  CB  LYS A 846      64.570  44.230  35.230  1.00  0.00           C
ATOM   3065  HB1 LYS A 846      63.960  43.390  35.610  1.00  0.00           H
ATOM   3066  HB2 LYS A 846      64.400  44.100  34.140  1.00  0.00           H
ATOM   3067  CG  LYS A 846      64.140  45.530  35.810  1.00  0.00           C
ATOM   3068  HG1 LYS A 846      64.840  46.370  35.570  1.00  0.00           H
ATOM   3069  HG2 LYS A 846      64.100  45.580  36.910  1.00  0.00           H
ATOM   3070  CD  LYS A 846      62.710  45.860  35.350  1.00  0.00           C
ATOM   3071  HD1 LYS A 846      62.390  46.820  35.810  1.00  0.00           H
ATOM   3072  HD2 LYS A 846      62.140  44.990  35.740  1.00  0.00           H
ATOM   3073  CE  LYS A 846      62.560  46.080  33.820  1.00  0.00           C
ATOM   3074  HE1 LYS A 846      62.830  45.130  33.300  1.00  0.00           H
ATOM   3075  HE2 LYS A 846      63.190  46.930  33.490  1.00  0.00           H
ATOM   3076  NZ  LYS A 846      61.170  46.350  33.550  1.00  0.00           N
ATOM   3077  HZ1 LYS A 846      61.030  47.270  33.080  1.00  0.00           H
ATOM   3078  HZ2 LYS A 846      60.670  46.430  34.450  1.00  0.00           H
ATOM   3079  HZ3 LYS A 846      60.700  45.670  32.930  1.00  0.00           H
ATOM   3080  C   LYS A 846      66.940  44.500  34.340  1.00  0.00           C
ATOM   3081  O   LYS A 846      67.160  43.860  33.340  1.00  0.00           O
ATOM   3082  N   THR A 847      67.430  45.730  34.410  1.00  0.00           N
ATOM   3083  HN  THR A 847      67.440  46.270  35.250  1.00  0.00           H
ATOM   3084  CA  THR A 847      68.270  46.320  33.370  1.00  0.00           C
ATOM   3085  HA  THR A 847      67.780  46.060  32.440  1.00  0.00           H
ATOM   3086  CB  THR A 847      68.270  47.850  33.380  1.00  0.00           C
ATOM   3087  HB  THR A 847      68.900  48.380  32.640  1.00  0.00           H
ATOM   3088  OG1 THR A 847      68.670  48.260  34.680  1.00  0.00           O
ATOM   3089  HG1 THR A 847      68.720  49.220  34.610  1.00  0.00           H
ATOM   3090  CG2 THR A 847      66.790  48.300  33.230  1.00  0.00           C
ATOM   3091 HG21 THR A 847      66.170  48.030  34.110  1.00  0.00           H
ATOM   3092 HG22 THR A 847      66.430  47.780  32.320  1.00  0.00           H
ATOM   3093 HG23 THR A 847      66.820  49.390  33.030  1.00  0.00           H
ATOM   3094  C   THR A 847      69.710  45.840  33.210  1.00  0.00           C
ATOM   3095  O   THR A 847      70.300  46.270  32.210  1.00  0.00           O
ATOM   3096  N   LYS A 848      70.170  44.890  34.100  1.00  0.00           N
ATOM   3097  HN  LYS A 848      69.630  44.430  34.810  1.00  0.00           H
ATOM   3098  CA  LYS A 848      71.530  44.330  33.940  1.00  0.00           C
ATOM   3099  HA  LYS A 848      72.240  45.120  34.100  1.00  0.00           H
ATOM   3100  CB  LYS A 848      71.840  43.220  35.080  1.00  0.00           C
ATOM   3101  HB1 LYS A 848      72.790  42.680  34.880  1.00  0.00           H
ATOM   3102  HB2 LYS A 848      71.020  42.490  35.190  1.00  0.00           H
ATOM   3103  CG  LYS A 848      71.970  43.940  36.460  1.00  0.00           C
ATOM   3104  HG1 LYS A 848      72.030  43.160  37.250  1.00  0.00           H
ATOM   3105  HG2 LYS A 848      71.050  44.530  36.680  1.00  0.00           H
ATOM   3106  CD  LYS A 848      73.170  44.850  36.650  1.00  0.00           C
ATOM   3107  HD1 LYS A 848      72.940  45.730  36.010  1.00  0.00           H
ATOM   3108  HD2 LYS A 848      73.990  44.180  36.320  1.00  0.00           H
ATOM   3109  CE  LYS A 848      73.320  45.350  38.080  1.00  0.00           C
ATOM   3110  HE1 LYS A 848      74.370  45.630  38.240  1.00  0.00           H
ATOM   3111  HE2 LYS A 848      73.110  44.610  38.880  1.00  0.00           H
ATOM   3112  NZ  LYS A 848      72.530  46.550  38.390  1.00  0.00           N
ATOM   3113  HZ1 LYS A 848      73.060  47.400  38.080  1.00  0.00           H
ATOM   3114  HZ2 LYS A 848      72.170  46.580  39.360  1.00  0.00           H
ATOM   3115  HZ3 LYS A 848      71.650  46.570  37.850  1.00  0.00           H
ATOM   3116  C   LYS A 848      71.780  43.690  32.680  1.00  0.00           C
ATOM   3117  O   LYS A 848      70.920  43.250  31.990  1.00  0.00           O
ATOM   3118  N   ARG A 849      73.070  43.610  32.260  1.00  0.00           N
ATOM   3119  HN  ARG A 849      73.880  44.000  32.690  1.00  0.00           H
ATOM   3120  CA  ARG A 849      73.440  42.890  31.040  1.00  0.00           C
ATOM   3121  HA  ARG A 849      72.670  42.920  30.280  1.00  0.00           H
ATOM   3122  CB  ARG A 849      74.580  43.520  30.180  1.00  0.00           C
ATOM   3123  HB1 ARG A 849      74.610  42.880  29.280  1.00  0.00           H
ATOM   3124  HB2 ARG A 849      75.570  43.570  30.680  1.00  0.00           H
ATOM   3125  CG  ARG A 849      74.450  44.930  29.660  1.00  0.00           C
ATOM   3126  HG1 ARG A 849      75.220  45.070  28.870  1.00  0.00           H
ATOM   3127  HG2 ARG A 849      74.560  45.710  30.450  1.00  0.00           H
ATOM   3128  CD  ARG A 849      73.040  45.130  29.150  1.00  0.00           C
ATOM   3129  HD1 ARG A 849      72.310  45.240  29.990  1.00  0.00           H
ATOM   3130  HD2 ARG A 849      72.720  44.330  28.450  1.00  0.00           H
ATOM   3131  NE  ARG A 849      73.020  46.340  28.350  1.00  0.00           N
ATOM   3132  HE  ARG A 849      73.920  46.690  28.060  1.00  0.00           H
ATOM   3133  CZ  ARG A 849      71.930  46.670  27.660  1.00  0.00           C
ATOM   3134  NH1 ARG A 849      72.080  47.640  26.780  1.00  0.00           N
ATOM   3135 HH11 ARG A 849      72.880  48.220  26.910  1.00  0.00           H
ATOM   3136 HH12 ARG A 849      71.220  48.150  26.660  1.00  0.00           H
ATOM   3137  NH2 ARG A 849      70.770  46.030  27.730  1.00  0.00           N
ATOM   3138 HH21 ARG A 849      70.770  45.220  28.320  1.00  0.00           H
ATOM   3139 HH22 ARG A 849      70.000  46.260  27.140  1.00  0.00           H
ATOM   3140  C   ARG A 849      73.750  41.410  31.190  1.00  0.00           C
ATOM   3141  O   ARG A 849      74.040  40.640  30.270  1.00  0.00           O
ATOM   3142  N   TYR A 850      73.790  40.960  32.460  1.00  0.00           N
ATOM   3143  HN  TYR A 850      73.340  41.650  33.040  1.00  0.00           H
ATOM   3144  CA  TYR A 850      74.080  39.630  32.920  1.00  0.00           C
ATOM   3145  HA  TYR A 850      74.380  38.990  32.090  1.00  0.00           H
ATOM   3146  CB  TYR A 850      75.340  39.490  33.860  1.00  0.00           C
ATOM   3147  HB1 TYR A 850      76.280  39.770  33.320  1.00  0.00           H
ATOM   3148  HB2 TYR A 850      75.520  38.450  34.210  1.00  0.00           H
ATOM   3149  CG  TYR A 850      75.250  40.330  35.130  1.00  0.00           C
ATOM   3150  CD1 TYR A 850      76.040  41.490  35.300  1.00  0.00           C
ATOM   3151  HD1 TYR A 850      76.630  41.880  34.480  1.00  0.00           H
ATOM   3152  CE1 TYR A 850      75.890  42.240  36.490  1.00  0.00           C
ATOM   3153  HE1 TYR A 850      76.400  43.160  36.760  1.00  0.00           H
ATOM   3154  CZ  TYR A 850      74.940  41.860  37.500  1.00  0.00           C
ATOM   3155  OH  TYR A 850      74.930  42.720  38.690  1.00  0.00           O
ATOM   3156  HH  TYR A 850      75.680  43.300  38.560  1.00  0.00           H
ATOM   3157  CD2 TYR A 850      74.340  39.990  36.140  1.00  0.00           C
ATOM   3158  HD2 TYR A 850      73.600  39.210  36.030  1.00  0.00           H
ATOM   3159  CE2 TYR A 850      74.140  40.750  37.290  1.00  0.00           C
ATOM   3160  HE2 TYR A 850      73.350  40.670  38.030  1.00  0.00           H
ATOM   3161  C   TYR A 850      72.900  38.910  33.520  1.00  0.00           C
ATOM   3162  O   TYR A 850      71.900  39.580  33.850  1.00  0.00           O
ATOM   3163  N   PHE A 851      72.950  37.510  33.530  1.00  0.00           N
ATOM   3164  HN  PHE A 851      73.890  37.200  33.470  1.00  0.00           H
ATOM   3165  CA  PHE A 851      71.820  36.580  33.850  1.00  0.00           C
ATOM   3166  HA  PHE A 851      72.350  35.650  33.970  1.00  0.00           H
ATOM   3167  CB  PHE A 851      71.090  36.990  35.170  1.00  0.00           C
ATOM   3168  HB1 PHE A 851      70.170  36.370  35.210  1.00  0.00           H
ATOM   3169  HB2 PHE A 851      70.910  38.080  35.140  1.00  0.00           H
ATOM   3170  CG  PHE A 851      71.870  36.520  36.400  1.00  0.00           C
ATOM   3171  CD1 PHE A 851      72.090  37.390  37.450  1.00  0.00           C
ATOM   3172  HD1 PHE A 851      71.780  38.430  37.470  1.00  0.00           H
ATOM   3173  CE1 PHE A 851      73.030  37.050  38.420  1.00  0.00           C
ATOM   3174  HE1 PHE A 851      73.230  37.820  39.160  1.00  0.00           H
ATOM   3175  CZ  PHE A 851      73.610  35.810  38.490  1.00  0.00           C
ATOM   3176  HZ  PHE A 851      74.180  35.480  39.340  1.00  0.00           H
ATOM   3177  CD2 PHE A 851      72.300  35.240  36.510  1.00  0.00           C
ATOM   3178  HD2 PHE A 851      72.160  34.440  35.800  1.00  0.00           H
ATOM   3179  CE2 PHE A 851      73.240  34.870  37.490  1.00  0.00           C
ATOM   3180  HE2 PHE A 851      73.640  33.880  37.570  1.00  0.00           H
ATOM   3181  C   PHE A 851      70.800  36.460  32.650  1.00  0.00           C
ATOM   3182  O   PHE A 851      70.590  37.340  31.830  1.00  0.00           O
ATOM   3183  N   PRO A 852      70.050  35.330  32.510  1.00  0.00           N
ATOM   3184  CD  PRO A 852      70.470  34.020  33.060  1.00  0.00           C
ATOM   3185  HD1 PRO A 852      70.430  34.120  34.170  1.00  0.00           H
ATOM   3186  HD2 PRO A 852      71.450  33.650  32.720  1.00  0.00           H
ATOM   3187  CA  PRO A 852      68.840  35.220  31.730  1.00  0.00           C
ATOM   3188  HA  PRO A 852      69.180  35.350  30.720  1.00  0.00           H
ATOM   3189  CB  PRO A 852      68.240  33.850  32.050  1.00  0.00           C
ATOM   3190  HB1 PRO A 852      67.660  33.350  31.240  1.00  0.00           H
ATOM   3191  HB2 PRO A 852      67.480  33.890  32.850  1.00  0.00           H
ATOM   3192  CG  PRO A 852      69.370  33.010  32.610  1.00  0.00           C
ATOM   3193  HG1 PRO A 852      68.910  32.450  33.460  1.00  0.00           H
ATOM   3194  HG2 PRO A 852      69.670  32.210  31.900  1.00  0.00           H
ATOM   3195  C   PRO A 852      67.810  36.440  31.940  1.00  0.00           C
ATOM   3196  O   PRO A 852      67.740  36.920  33.060  1.00  0.00           O
ATOM   3197  N   THR A 853      67.040  36.810  30.830  1.00  0.00           N
ATOM   3198  HN  THR A 853      67.130  36.270  30.000  1.00  0.00           H
ATOM   3199  CA  THR A 853      66.010  37.850  30.850  1.00  0.00           C
ATOM   3200  HA  THR A 853      66.550  38.730  31.190  1.00  0.00           H
ATOM   3201  CB  THR A 853      65.420  38.070  29.470  1.00  0.00           C
ATOM   3202  HB  THR A 853      64.850  37.160  29.180  1.00  0.00           H
ATOM   3203  OG1 THR A 853      66.460  38.200  28.510  1.00  0.00           O
ATOM   3204  HG1 THR A 853      66.830  37.320  28.460  1.00  0.00           H
ATOM   3205  CG2 THR A 853      64.630  39.310  29.550  1.00  0.00           C
ATOM   3206 HG21 THR A 853      65.330  40.150  29.730  1.00  0.00           H
ATOM   3207 HG22 THR A 853      63.870  39.280  30.360  1.00  0.00           H
ATOM   3208 HG23 THR A 853      64.090  39.570  28.610  1.00  0.00           H
ATOM   3209  C   THR A 853      65.020  37.470  31.890  1.00  0.00           C
ATOM   3210  O   THR A 853      64.700  38.250  32.760  1.00  0.00           O
ATOM   3211  N   LYS A 854      64.620  36.180  31.890  1.00  0.00           N
ATOM   3212  HN  LYS A 854      64.890  35.550  31.170  1.00  0.00           H
ATOM   3213  CA  LYS A 854      63.720  35.510  32.850  1.00  0.00           C
ATOM   3214  HA  LYS A 854      62.820  36.110  32.860  1.00  0.00           H
ATOM   3215  CB  LYS A 854      63.560  34.050  32.420  1.00  0.00           C
ATOM   3216  HB1 LYS A 854      62.890  33.500  33.110  1.00  0.00           H
ATOM   3217  HB2 LYS A 854      64.540  33.540  32.470  1.00  0.00           H
ATOM   3218  CG  LYS A 854      62.870  33.870  31.090  1.00  0.00           C
ATOM   3219  HG1 LYS A 854      63.010  32.820  30.750  1.00  0.00           H
ATOM   3220  HG2 LYS A 854      63.300  34.490  30.270  1.00  0.00           H
ATOM   3221  CD  LYS A 854      61.320  34.030  31.140  1.00  0.00           C
ATOM   3222  HD1 LYS A 854      61.050  35.000  31.610  1.00  0.00           H
ATOM   3223  HD2 LYS A 854      60.920  33.230  31.810  1.00  0.00           H
ATOM   3224  CE  LYS A 854      60.530  34.010  29.800  1.00  0.00           C
ATOM   3225  HE1 LYS A 854      60.750  34.980  29.310  1.00  0.00           H
ATOM   3226  HE2 LYS A 854      59.430  34.080  29.910  1.00  0.00           H
ATOM   3227  NZ  LYS A 854      60.800  32.800  28.990  1.00  0.00           N
ATOM   3228  HZ1 LYS A 854      60.320  32.720  28.070  1.00  0.00           H
ATOM   3229  HZ2 LYS A 854      60.470  31.980  29.540  1.00  0.00           H
ATOM   3230  HZ3 LYS A 854      61.820  32.760  28.810  1.00  0.00           H
ATOM   3231  C   LYS A 854      64.150  35.570  34.330  1.00  0.00           C
ATOM   3232  O   LYS A 854      63.310  35.810  35.140  1.00  0.00           O
ATOM   3233  N   VAL A 855      65.370  35.370  34.610  1.00  0.00           N
ATOM   3234  HN  VAL A 855      66.050  35.300  33.880  1.00  0.00           H
ATOM   3235  CA  VAL A 855      66.010  35.470  35.910  1.00  0.00           C
ATOM   3236  HA  VAL A 855      65.420  34.980  36.670  1.00  0.00           H
ATOM   3237  CB  VAL A 855      67.430  34.910  36.080  1.00  0.00           C
ATOM   3238  HB  VAL A 855      68.100  35.300  35.280  1.00  0.00           H
ATOM   3239  CG1 VAL A 855      68.050  35.150  37.480  1.00  0.00           C
ATOM   3240 HG11 VAL A 855      68.200  36.210  37.790  1.00  0.00           H
ATOM   3241 HG12 VAL A 855      68.990  34.590  37.600  1.00  0.00           H
ATOM   3242 HG13 VAL A 855      67.320  34.750  38.210  1.00  0.00           H
ATOM   3243  CG2 VAL A 855      67.380  33.400  35.800  1.00  0.00           C
ATOM   3244 HG21 VAL A 855      66.910  33.200  34.830  1.00  0.00           H
ATOM   3245 HG22 VAL A 855      66.830  32.900  36.630  1.00  0.00           H
ATOM   3246 HG23 VAL A 855      68.410  32.980  35.780  1.00  0.00           H
ATOM   3247  C   VAL A 855      66.080  36.880  36.420  1.00  0.00           C
ATOM   3248  O   VAL A 855      65.680  37.180  37.540  1.00  0.00           O
ATOM   3249  N   ARG A 856      66.540  37.800  35.550  1.00  0.00           N
ATOM   3250  HN  ARG A 856      66.920  37.520  34.670  1.00  0.00           H
ATOM   3251  CA  ARG A 856      66.470  39.210  35.870  1.00  0.00           C
ATOM   3252  HA  ARG A 856      67.100  39.340  36.730  1.00  0.00           H
ATOM   3253  CB  ARG A 856      67.000  39.940  34.600  1.00  0.00           C
ATOM   3254  HB1 ARG A 856      66.590  40.970  34.560  1.00  0.00           H
ATOM   3255  HB2 ARG A 856      66.700  39.440  33.660  1.00  0.00           H
ATOM   3256  CG  ARG A 856      68.550  39.930  34.580  1.00  0.00           C
ATOM   3257  HG1 ARG A 856      68.890  38.890  34.390  1.00  0.00           H
ATOM   3258  HG2 ARG A 856      68.890  40.250  35.580  1.00  0.00           H
ATOM   3259  CD  ARG A 856      69.150  40.760  33.370  1.00  0.00           C
ATOM   3260  HD1 ARG A 856      70.170  41.090  33.620  1.00  0.00           H
ATOM   3261  HD2 ARG A 856      68.350  41.490  33.090  1.00  0.00           H
ATOM   3262  NE  ARG A 856      69.340  39.740  32.260  1.00  0.00           N
ATOM   3263  HE  ARG A 856      69.940  38.950  32.320  1.00  0.00           H
ATOM   3264  CZ  ARG A 856      68.890  39.940  31.020  1.00  0.00           C
ATOM   3265  NH1 ARG A 856      68.030  40.840  30.680  1.00  0.00           N
ATOM   3266 HH11 ARG A 856      67.390  41.160  31.370  1.00  0.00           H
ATOM   3267 HH12 ARG A 856      67.740  40.900  29.740  1.00  0.00           H
ATOM   3268  NH2 ARG A 856      69.460  39.180  30.080  1.00  0.00           N
ATOM   3269 HH21 ARG A 856      69.230  39.370  29.130  1.00  0.00           H
ATOM   3270 HH22 ARG A 856      70.130  38.480  30.360  1.00  0.00           H
ATOM   3271  C   ARG A 856      65.100  39.660  36.230  1.00  0.00           C
ATOM   3272  O   ARG A 856      64.910  40.390  37.180  1.00  0.00           O
ATOM   3273  N   SER A 857      64.100  39.400  35.390  1.00  0.00           N
ATOM   3274  HN  SER A 857      64.330  38.910  34.540  1.00  0.00           H
ATOM   3275  CA  SER A 857      62.680  39.760  35.500  1.00  0.00           C
ATOM   3276  HA  SER A 857      62.650  40.830  35.510  1.00  0.00           H
ATOM   3277  CB  SER A 857      61.980  39.250  34.250  1.00  0.00           C
ATOM   3278  HB1 SER A 857      61.820  38.150  34.190  1.00  0.00           H
ATOM   3279  HB2 SER A 857      62.580  39.440  33.340  1.00  0.00           H
ATOM   3280  OG  SER A 857      60.660  39.880  34.060  1.00  0.00           O
ATOM   3281  HG1 SER A 857      59.990  39.240  34.300  1.00  0.00           H
ATOM   3282  C   SER A 857      62.170  39.060  36.760  1.00  0.00           C
ATOM   3283  O   SER A 857      61.550  39.670  37.580  1.00  0.00           O
ATOM   3284  N   THR A 858      62.500  37.780  37.040  1.00  0.00           N
ATOM   3285  HN  THR A 858      63.050  37.240  36.410  1.00  0.00           H
ATOM   3286  CA  THR A 858      62.150  37.070  38.240  1.00  0.00           C
ATOM   3287  HA  THR A 858      61.070  37.030  38.340  1.00  0.00           H
ATOM   3288  CB  THR A 858      62.650  35.630  38.430  1.00  0.00           C
ATOM   3289  HB  THR A 858      63.760  35.660  38.320  1.00  0.00           H
ATOM   3290  OG1 THR A 858      62.220  34.740  37.430  1.00  0.00           O
ATOM   3291  HG1 THR A 858      62.590  35.140  36.640  1.00  0.00           H
ATOM   3292  CG2 THR A 858      62.230  34.940  39.740  1.00  0.00           C
ATOM   3293 HG21 THR A 858      62.760  35.380  40.610  1.00  0.00           H
ATOM   3294 HG22 THR A 858      62.340  33.830  39.740  1.00  0.00           H
ATOM   3295 HG23 THR A 858      61.150  35.070  39.960  1.00  0.00           H
ATOM   3296  C   THR A 858      62.620  37.810  39.480  1.00  0.00           C
ATOM   3297  O   THR A 858      61.970  38.010  40.520  1.00  0.00           O
ATOM   3298  N   ILE A 859      63.900  38.210  39.550  1.00  0.00           N
ATOM   3299  HN  ILE A 859      64.630  37.910  38.950  1.00  0.00           H
ATOM   3300  CA  ILE A 859      64.450  39.020  40.650  1.00  0.00           C
ATOM   3301  HA  ILE A 859      64.150  38.490  41.540  1.00  0.00           H
ATOM   3302  CB  ILE A 859      65.930  39.160  40.530  1.00  0.00           C
ATOM   3303  HB  ILE A 859      66.080  39.580  39.510  1.00  0.00           H
ATOM   3304  CG2 ILE A 859      66.430  40.220  41.590  1.00  0.00           C
ATOM   3305 HG21 ILE A 859      67.540  40.250  41.580  1.00  0.00           H
ATOM   3306 HG22 ILE A 859      66.100  39.820  42.570  1.00  0.00           H
ATOM   3307 HG23 ILE A 859      66.020  41.240  41.460  1.00  0.00           H
ATOM   3308  CG1 ILE A 859      66.680  37.840  40.580  1.00  0.00           C
ATOM   3309 HG11 ILE A 859      67.690  38.090  40.180  1.00  0.00           H
ATOM   3310 HG12 ILE A 859      66.240  37.200  39.800  1.00  0.00           H
ATOM   3311  CD  ILE A 859      66.790  37.040  41.890  1.00  0.00           C
ATOM   3312  HD1 ILE A 859      67.370  37.600  42.650  1.00  0.00           H
ATOM   3313  HD2 ILE A 859      67.330  36.080  41.820  1.00  0.00           H
ATOM   3314  HD3 ILE A 859      65.780  36.960  42.340  1.00  0.00           H
ATOM   3315  C   ILE A 859      63.670  40.280  40.920  1.00  0.00           C
ATOM   3316  O   ILE A 859      63.430  40.500  42.080  1.00  0.00           O
ATOM   3317  N   SER A 860      63.230  41.010  39.950  1.00  0.00           N
ATOM   3318  HN  SER A 860      63.500  40.610  39.070  1.00  0.00           H
ATOM   3319  CA  SER A 860      62.470  42.270  39.980  1.00  0.00           C
ATOM   3320  HA  SER A 860      62.910  43.030  40.610  1.00  0.00           H
ATOM   3321  CB  SER A 860      62.260  42.800  38.550  1.00  0.00           C
ATOM   3322  HB1 SER A 860      61.820  42.080  37.830  1.00  0.00           H
ATOM   3323  HB2 SER A 860      63.250  43.080  38.140  1.00  0.00           H
ATOM   3324  OG  SER A 860      61.630  44.020  38.620  1.00  0.00           O
ATOM   3325  HG1 SER A 860      62.380  44.580  38.820  1.00  0.00           H
ATOM   3326  C   SER A 860      61.110  42.010  40.620  1.00  0.00           C
ATOM   3327  O   SER A 860      60.700  42.840  41.470  1.00  0.00           O
ATOM   3328  N   ASP A 861      60.370  40.870  40.390  1.00  0.00           N
ATOM   3329  HN  ASP A 861      60.630  40.270  39.630  1.00  0.00           H
ATOM   3330  CA  ASP A 861      59.210  40.430  41.120  1.00  0.00           C
ATOM   3331  HA  ASP A 861      58.610  41.340  41.090  1.00  0.00           H
ATOM   3332  CB  ASP A 861      58.510  39.280  40.330  1.00  0.00           C
ATOM   3333  HB1 ASP A 861      57.750  38.800  41.000  1.00  0.00           H
ATOM   3334  HB2 ASP A 861      59.160  38.410  40.120  1.00  0.00           H
ATOM   3335  CG  ASP A 861      57.870  39.730  39.090  1.00  0.00           C
ATOM   3336  OD1 ASP A 861      57.550  40.960  38.990  1.00  0.00           O
ATOM   3337  OD2 ASP A 861      57.530  38.910  38.220  1.00  0.00           O
ATOM   3338  C   ASP A 861      59.430  40.040  42.610  1.00  0.00           C
ATOM   3339  O   ASP A 861      58.700  40.370  43.520  1.00  0.00           O
ATOM   3340  N   PHE A 862      60.570  39.420  42.890  1.00  0.00           N
ATOM   3341  HN  PHE A 862      61.280  39.190  42.240  1.00  0.00           H
ATOM   3342  CA  PHE A 862      60.700  38.550  44.050  1.00  0.00           C
ATOM   3343  HA  PHE A 862      59.750  38.340  44.490  1.00  0.00           H
ATOM   3344  CB  PHE A 862      61.370  37.300  43.440  1.00  0.00           C
ATOM   3345  HB1 PHE A 862      62.290  37.520  42.850  1.00  0.00           H
ATOM   3346  HB2 PHE A 862      60.630  36.860  42.730  1.00  0.00           H
ATOM   3347  CG  PHE A 862      61.670  36.300  44.560  1.00  0.00           C
ATOM   3348  CD1 PHE A 862      60.630  35.620  45.320  1.00  0.00           C
ATOM   3349  HD1 PHE A 862      59.620  35.910  45.080  1.00  0.00           H
ATOM   3350  CE1 PHE A 862      61.010  34.660  46.280  1.00  0.00           C
ATOM   3351  HE1 PHE A 862      60.190  34.200  46.830  1.00  0.00           H
ATOM   3352  CZ  PHE A 862      62.370  34.400  46.630  1.00  0.00           C
ATOM   3353  HZ  PHE A 862      62.670  33.690  47.390  1.00  0.00           H
ATOM   3354  CD2 PHE A 862      63.030  35.950  44.860  1.00  0.00           C
ATOM   3355  HD2 PHE A 862      63.750  36.400  44.200  1.00  0.00           H
ATOM   3356  CE2 PHE A 862      63.330  35.090  45.950  1.00  0.00           C
ATOM   3357  HE2 PHE A 862      64.350  35.000  46.260  1.00  0.00           H
ATOM   3358  C   PHE A 862      61.600  39.230  45.080  1.00  0.00           C
ATOM   3359  O   PHE A 862      62.080  38.680  46.070  1.00  0.00           O
ATOM   3360  N   ALA A 863      61.750  40.570  44.760  1.00  0.00           N
ATOM   3361  HN  ALA A 863      61.380  40.900  43.880  1.00  0.00           H
ATOM   3362  CA  ALA A 863      62.700  41.370  45.460  1.00  0.00           C
ATOM   3363  HA  ALA A 863      63.680  40.990  45.230  1.00  0.00           H
ATOM   3364  CB  ALA A 863      62.690  42.770  44.870  1.00  0.00           C
ATOM   3365  HB1 ALA A 863      62.850  42.800  43.780  1.00  0.00           H
ATOM   3366  HB2 ALA A 863      63.390  43.440  45.430  1.00  0.00           H
ATOM   3367  HB3 ALA A 863      61.680  43.240  44.990  1.00  0.00           H
ATOM   3368  C   ALA A 863      62.500  41.440  47.000  1.00  0.00           C
ATOM   3369  O   ALA A 863      63.390  41.030  47.740  1.00  0.00           O
ATOM   3370  N   VAL A 864      61.320  41.880  47.570  1.00  0.00           N
ATOM   3371  HN  VAL A 864      60.560  42.140  46.980  1.00  0.00           H
ATOM   3372  CA  VAL A 864      61.010  41.910  48.980  1.00  0.00           C
ATOM   3373  HA  VAL A 864      61.700  42.510  49.560  1.00  0.00           H
ATOM   3374  CB  VAL A 864      59.710  42.500  49.170  1.00  0.00           C
ATOM   3375  HB  VAL A 864      58.980  42.130  48.410  1.00  0.00           H
ATOM   3376  CG1 VAL A 864      59.100  42.200  50.590  1.00  0.00           C
ATOM   3377 HG11 VAL A 864      58.160  42.810  50.680  1.00  0.00           H
ATOM   3378 HG12 VAL A 864      59.830  42.360  51.410  1.00  0.00           H
ATOM   3379 HG13 VAL A 864      58.750  41.150  50.690  1.00  0.00           H
ATOM   3380  CG2 VAL A 864      59.890  44.050  48.920  1.00  0.00           C
ATOM   3381 HG21 VAL A 864      59.010  44.720  48.950  1.00  0.00           H
ATOM   3382 HG22 VAL A 864      60.300  44.240  47.910  1.00  0.00           H
ATOM   3383 HG23 VAL A 864      60.730  44.350  49.580  1.00  0.00           H
ATOM   3384  C   VAL A 864      61.080  40.510  49.710  1.00  0.00           C
ATOM   3385  O   VAL A 864      61.710  40.490  50.800  1.00  0.00           O
ATOM   3386  N   PHE A 865      60.480  39.430  49.290  1.00  0.00           N
ATOM   3387  HN  PHE A 865      59.940  39.480  48.450  1.00  0.00           H
ATOM   3388  CA  PHE A 865      60.610  38.210  49.870  1.00  0.00           C
ATOM   3389  HA  PHE A 865      60.310  38.350  50.900  1.00  0.00           H
ATOM   3390  CB  PHE A 865      59.710  37.290  49.110  1.00  0.00           C
ATOM   3391  HB1 PHE A 865      60.120  36.820  48.190  1.00  0.00           H
ATOM   3392  HB2 PHE A 865      58.740  37.730  48.830  1.00  0.00           H
ATOM   3393  CG  PHE A 865      59.540  36.100  50.040  1.00  0.00           C
ATOM   3394  CD1 PHE A 865      60.440  34.980  50.010  1.00  0.00           C
ATOM   3395  HD1 PHE A 865      61.320  35.060  49.380  1.00  0.00           H
ATOM   3396  CE1 PHE A 865      60.290  33.910  50.860  1.00  0.00           C
ATOM   3397  HE1 PHE A 865      61.030  33.130  50.870  1.00  0.00           H
ATOM   3398  CZ  PHE A 865      59.210  33.780  51.750  1.00  0.00           C
ATOM   3399  HZ  PHE A 865      59.070  32.920  52.380  1.00  0.00           H
ATOM   3400  CD2 PHE A 865      58.460  35.990  50.950  1.00  0.00           C
ATOM   3401  HD2 PHE A 865      57.740  36.790  51.050  1.00  0.00           H
ATOM   3402  CE2 PHE A 865      58.240  34.820  51.770  1.00  0.00           C
ATOM   3403  HE2 PHE A 865      57.400  34.650  52.420  1.00  0.00           H
ATOM   3404  C   PHE A 865      62.070  37.740  49.910  1.00  0.00           C
ATOM   3405  O   PHE A 865      62.510  37.160  50.930  1.00  0.00           O
ATOM   3406  N   LEU A 866      62.860  37.950  48.850  1.00  0.00           N
ATOM   3407  HN  LEU A 866      62.430  38.300  48.030  1.00  0.00           H
ATOM   3408  CA  LEU A 866      64.270  37.720  48.920  1.00  0.00           C
ATOM   3409  HA  LEU A 866      64.310  36.650  49.070  1.00  0.00           H
ATOM   3410  CB  LEU A 866      64.950  37.890  47.610  1.00  0.00           C
ATOM   3411  HB1 LEU A 866      64.670  38.920  47.280  1.00  0.00           H
ATOM   3412  HB2 LEU A 866      64.360  37.240  46.920  1.00  0.00           H
ATOM   3413  CG  LEU A 866      66.430  37.660  47.430  1.00  0.00           C
ATOM   3414  HG  LEU A 866      66.960  38.470  47.950  1.00  0.00           H
ATOM   3415  CD1 LEU A 866      66.950  36.320  47.910  1.00  0.00           C
ATOM   3416 HD11 LEU A 866      66.530  35.500  47.280  1.00  0.00           H
ATOM   3417 HD12 LEU A 866      66.660  36.160  48.970  1.00  0.00           H
ATOM   3418 HD13 LEU A 866      68.060  36.230  47.810  1.00  0.00           H
ATOM   3419  CD2 LEU A 866      66.840  37.770  45.930  1.00  0.00           C
ATOM   3420 HD21 LEU A 866      67.900  37.540  45.750  1.00  0.00           H
ATOM   3421 HD22 LEU A 866      66.640  38.800  45.560  1.00  0.00           H
ATOM   3422 HD23 LEU A 866      66.250  37.030  45.350  1.00  0.00           H
ATOM   3423  C   LEU A 866      65.020  38.530  49.970  1.00  0.00           C
ATOM   3424  O   LEU A 866      65.810  38.030  50.660  1.00  0.00           O
ATOM   3425  N   THR A 867      64.730  39.810  50.080  1.00  0.00           N
ATOM   3426  HN  THR A 867      64.160  40.290  49.420  1.00  0.00           H
ATOM   3427  CA  THR A 867      65.370  40.740  51.050  1.00  0.00           C
ATOM   3428  HA  THR A 867      66.450  40.740  50.960  1.00  0.00           H
ATOM   3429  CB  THR A 867      64.860  42.150  50.790  1.00  0.00           C
ATOM   3430  HB  THR A 867      63.840  42.300  51.220  1.00  0.00           H
ATOM   3431  OG1 THR A 867      64.800  42.580  49.430  1.00  0.00           O
ATOM   3432  HG1 THR A 867      64.390  41.920  48.860  1.00  0.00           H
ATOM   3433  CG2 THR A 867      65.820  43.130  51.490  1.00  0.00           C
ATOM   3434 HG21 THR A 867      65.960  42.930  52.570  1.00  0.00           H
ATOM   3435 HG22 THR A 867      65.460  44.160  51.360  1.00  0.00           H
ATOM   3436 HG23 THR A 867      66.810  43.140  50.980  1.00  0.00           H
ATOM   3437  C   THR A 867      65.120  40.260  52.500  1.00  0.00           C
ATOM   3438  O   THR A 867      66.060  40.230  53.370  1.00  0.00           O
ATOM   3439  N   ILE A 868      63.900  39.760  52.700  1.00  0.00           N
ATOM   3440  HN  ILE A 868      63.240  39.740  51.960  1.00  0.00           H
ATOM   3441  CA  ILE A 868      63.440  39.390  54.040  1.00  0.00           C
ATOM   3442  HA  ILE A 868      63.540  40.220  54.730  1.00  0.00           H
ATOM   3443  CB  ILE A 868      61.930  39.010  54.020  1.00  0.00           C
ATOM   3444  HB  ILE A 868      61.880  38.380  53.110  1.00  0.00           H
ATOM   3445  CG2 ILE A 868      61.540  38.250  55.260  1.00  0.00           C
ATOM   3446 HG21 ILE A 868      60.460  38.080  55.460  1.00  0.00           H
ATOM   3447 HG22 ILE A 868      61.950  38.820  56.120  1.00  0.00           H
ATOM   3448 HG23 ILE A 868      61.960  37.220  55.260  1.00  0.00           H
ATOM   3449  CG1 ILE A 868      61.040  40.230  53.800  1.00  0.00           C
ATOM   3450 HG11 ILE A 868      61.450  40.940  53.060  1.00  0.00           H
ATOM   3451 HG12 ILE A 868      61.110  40.730  54.790  1.00  0.00           H
ATOM   3452  CD  ILE A 868      59.590  40.010  53.520  1.00  0.00           C
ATOM   3453  HD1 ILE A 868      59.010  39.400  54.250  1.00  0.00           H
ATOM   3454  HD2 ILE A 868      59.470  39.600  52.490  1.00  0.00           H
ATOM   3455  HD3 ILE A 868      58.990  40.930  53.660  1.00  0.00           H
ATOM   3456  C   ILE A 868      64.260  38.160  54.570  1.00  0.00           C
ATOM   3457  O   ILE A 868      64.790  38.140  55.630  1.00  0.00           O
ATOM   3458  N   VAL A 869      64.410  37.240  53.610  1.00  0.00           N
ATOM   3459  HN  VAL A 869      63.980  37.290  52.720  1.00  0.00           H
ATOM   3460  CA  VAL A 869      65.260  36.120  53.890  1.00  0.00           C
ATOM   3461  HA  VAL A 869      65.020  35.640  54.820  1.00  0.00           H
ATOM   3462  CB  VAL A 869      65.160  35.200  52.660  1.00  0.00           C
ATOM   3463  HB  VAL A 869      65.400  35.800  51.750  1.00  0.00           H
ATOM   3464  CG1 VAL A 869      66.250  34.040  52.780  1.00  0.00           C
ATOM   3465 HG11 VAL A 869      67.270  34.470  52.690  1.00  0.00           H
ATOM   3466 HG12 VAL A 869      66.210  33.250  52.000  1.00  0.00           H
ATOM   3467 HG13 VAL A 869      66.080  33.480  53.730  1.00  0.00           H
ATOM   3468  CG2 VAL A 869      63.790  34.520  52.670  1.00  0.00           C
ATOM   3469 HG21 VAL A 869      63.590  34.200  53.710  1.00  0.00           H
ATOM   3470 HG22 VAL A 869      63.850  33.630  52.000  1.00  0.00           H
ATOM   3471 HG23 VAL A 869      62.900  35.120  52.370  1.00  0.00           H
ATOM   3472  C   VAL A 869      66.750  36.420  54.210  1.00  0.00           C
ATOM   3473  O   VAL A 869      67.360  36.030  55.210  1.00  0.00           O
ATOM   3474  N   ILE A 870      67.400  37.320  53.380  1.00  0.00           N
ATOM   3475  HN  ILE A 870      66.980  37.770  52.600  1.00  0.00           H
ATOM   3476  CA  ILE A 870      68.760  37.810  53.670  1.00  0.00           C
ATOM   3477  HA  ILE A 870      69.350  36.900  53.700  1.00  0.00           H
ATOM   3478  CB  ILE A 870      69.210  38.690  52.460  1.00  0.00           C
ATOM   3479  HB  ILE A 870      68.490  39.520  52.290  1.00  0.00           H
ATOM   3480  CG2 ILE A 870      70.520  39.380  52.830  1.00  0.00           C
ATOM   3481 HG21 ILE A 870      71.310  38.640  53.050  1.00  0.00           H
ATOM   3482 HG22 ILE A 870      70.340  40.060  53.700  1.00  0.00           H
ATOM   3483 HG23 ILE A 870      70.800  40.100  52.040  1.00  0.00           H
ATOM   3484  CG1 ILE A 870      69.450  37.920  51.100  1.00  0.00           C
ATOM   3485 HG11 ILE A 870      68.560  37.270  50.910  1.00  0.00           H
ATOM   3486 HG12 ILE A 870      70.350  37.270  51.190  1.00  0.00           H
ATOM   3487  CD  ILE A 870      69.660  38.750  49.850  1.00  0.00           C
ATOM   3488  HD1 ILE A 870      70.610  39.320  49.960  1.00  0.00           H
ATOM   3489  HD2 ILE A 870      68.780  39.430  49.710  1.00  0.00           H
ATOM   3490  HD3 ILE A 870      69.650  38.150  48.920  1.00  0.00           H
ATOM   3491  C   ILE A 870      68.890  38.450  55.030  1.00  0.00           C
ATOM   3492  O   ILE A 870      69.830  38.110  55.760  1.00  0.00           O
ATOM   3493  N   MET A 871      67.960  39.370  55.410  1.00  0.00           N
ATOM   3494  HN  MET A 871      67.330  39.820  54.770  1.00  0.00           H
ATOM   3495  CA  MET A 871      68.080  39.990  56.700  1.00  0.00           C
ATOM   3496  HA  MET A 871      69.050  40.450  56.740  1.00  0.00           H
ATOM   3497  CB  MET A 871      67.250  41.240  56.700  1.00  0.00           C
ATOM   3498  HB1 MET A 871      67.360  41.730  57.690  1.00  0.00           H
ATOM   3499  HB2 MET A 871      66.220  41.050  56.350  1.00  0.00           H
ATOM   3500  CG  MET A 871      67.650  42.390  55.610  1.00  0.00           C
ATOM   3501  HG1 MET A 871      66.980  43.260  55.810  1.00  0.00           H
ATOM   3502  HG2 MET A 871      67.440  42.210  54.530  1.00  0.00           H
ATOM   3503  SD  MET A 871      69.420  42.880  55.520  1.00  0.00           S
ATOM   3504  CE  MET A 871      69.020  44.240  54.550  1.00  0.00           C
ATOM   3505  HE1 MET A 871      69.890  44.790  54.140  1.00  0.00           H
ATOM   3506  HE2 MET A 871      68.650  45.090  55.180  1.00  0.00           H
ATOM   3507  HE3 MET A 871      68.190  44.080  53.830  1.00  0.00           H
ATOM   3508  C   MET A 871      67.920  39.150  57.940  1.00  0.00           C
ATOM   3509  O   MET A 871      68.740  39.210  58.890  1.00  0.00           O
ATOM   3510  N   VAL A 872      66.920  38.250  57.910  1.00  0.00           N
ATOM   3511  HN  VAL A 872      66.270  38.070  57.180  1.00  0.00           H
ATOM   3512  CA  VAL A 872      66.750  37.400  59.090  1.00  0.00           C
ATOM   3513  HA  VAL A 872      67.000  38.100  59.880  1.00  0.00           H
ATOM   3514  CB  VAL A 872      65.330  36.800  59.290  1.00  0.00           C
ATOM   3515  HB  VAL A 872      65.240  36.510  60.360  1.00  0.00           H
ATOM   3516  CG1 VAL A 872      64.280  37.860  59.130  1.00  0.00           C
ATOM   3517 HG11 VAL A 872      63.260  37.560  59.460  1.00  0.00           H
ATOM   3518 HG12 VAL A 872      64.140  38.060  58.050  1.00  0.00           H
ATOM   3519 HG13 VAL A 872      64.520  38.870  59.510  1.00  0.00           H
ATOM   3520  CG2 VAL A 872      65.020  35.590  58.360  1.00  0.00           C
ATOM   3521 HG21 VAL A 872      63.980  35.220  58.520  1.00  0.00           H
ATOM   3522 HG22 VAL A 872      65.610  34.670  58.580  1.00  0.00           H
ATOM   3523 HG23 VAL A 872      65.080  35.910  57.300  1.00  0.00           H
ATOM   3524  C   VAL A 872      67.790  36.270  59.240  1.00  0.00           C
ATOM   3525  O   VAL A 872      67.980  35.760  60.340  1.00  0.00           O
ATOM   3526  N   THR A 873      68.410  35.850  58.100  1.00  0.00           N
ATOM   3527  HN  THR A 873      68.160  36.310  57.260  1.00  0.00           H
ATOM   3528  CA  THR A 873      69.520  34.860  58.110  1.00  0.00           C
ATOM   3529  HA  THR A 873      69.190  33.930  58.560  1.00  0.00           H
ATOM   3530  CB  THR A 873      70.170  34.530  56.730  1.00  0.00           C
ATOM   3531  HB  THR A 873      70.480  35.480  56.260  1.00  0.00           H
ATOM   3532  OG1 THR A 873      69.140  33.920  55.930  1.00  0.00           O
ATOM   3533  HG1 THR A 873      68.450  34.550  55.770  1.00  0.00           H
ATOM   3534  CG2 THR A 873      71.320  33.500  56.760  1.00  0.00           C
ATOM   3535 HG21 THR A 873      71.350  32.960  55.790  1.00  0.00           H
ATOM   3536 HG22 THR A 873      71.090  32.790  57.590  1.00  0.00           H
ATOM   3537 HG23 THR A 873      72.350  33.840  56.990  1.00  0.00           H
ATOM   3538  C   THR A 873      70.650  35.420  58.990  1.00  0.00           C
ATOM   3539  O   THR A 873      71.300  34.690  59.800  1.00  0.00           O
ATOM   3540  N   ILE A 874      70.860  36.790  58.940  1.00  0.00           N
ATOM   3541  HN  ILE A 874      70.340  37.310  58.280  1.00  0.00           H
ATOM   3542  CA  ILE A 874      71.780  37.570  59.790  1.00  0.00           C
ATOM   3543  HA  ILE A 874      72.700  37.020  59.670  1.00  0.00           H
ATOM   3544  CB  ILE A 874      72.100  38.980  59.350  1.00  0.00           C
ATOM   3545  HB  ILE A 874      71.200  39.620  59.490  1.00  0.00           H
ATOM   3546  CG2 ILE A 874      73.310  39.550  60.190  1.00  0.00           C
ATOM   3547 HG21 ILE A 874      74.090  38.750  60.240  1.00  0.00           H
ATOM   3548 HG22 ILE A 874      72.990  39.730  61.240  1.00  0.00           H
ATOM   3549 HG23 ILE A 874      73.650  40.460  59.660  1.00  0.00           H
ATOM   3550  CG1 ILE A 874      72.410  39.020  57.860  1.00  0.00           C
ATOM   3551 HG11 ILE A 874      71.570  38.560  57.290  1.00  0.00           H
ATOM   3552 HG12 ILE A 874      73.310  38.440  57.590  1.00  0.00           H
ATOM   3553  CD  ILE A 874      72.600  40.400  57.300  1.00  0.00           C
ATOM   3554  HD1 ILE A 874      71.890  41.060  57.810  1.00  0.00           H
ATOM   3555  HD2 ILE A 874      72.340  40.520  56.230  1.00  0.00           H
ATOM   3556  HD3 ILE A 874      73.620  40.790  57.510  1.00  0.00           H
ATOM   3557  C   ILE A 874      71.420  37.480  61.250  1.00  0.00           C
ATOM   3558  O   ILE A 874      72.270  37.290  62.130  1.00  0.00           O
ATOM   3559  N   ASP A 875      70.130  37.560  61.620  1.00  0.00           N
ATOM   3560  HN  ASP A 875      69.430  37.550  60.910  1.00  0.00           H
ATOM   3561  CA  ASP A 875      69.820  37.550  62.960  1.00  0.00           C
ATOM   3562  HA  ASP A 875      70.310  38.310  63.540  1.00  0.00           H
ATOM   3563  CB  ASP A 875      68.330  37.970  63.240  1.00  0.00           C
ATOM   3564  HB1 ASP A 875      67.470  37.390  62.840  1.00  0.00           H
ATOM   3565  HB2 ASP A 875      68.230  38.960  62.770  1.00  0.00           H
ATOM   3566  CG  ASP A 875      68.020  38.230  64.740  1.00  0.00           C
ATOM   3567  OD1 ASP A 875      67.110  37.580  65.240  1.00  0.00           O
ATOM   3568  OD2 ASP A 875      68.730  39.060  65.350  1.00  0.00           O
ATOM   3569  C   ASP A 875      70.000  36.180  63.580  1.00  0.00           C
ATOM   3570  O   ASP A 875      70.500  35.950  64.690  1.00  0.00           O
ATOM   3571  N   TYR A 876      69.720  35.150  62.770  1.00  0.00           N
ATOM   3572  HN  TYR A 876      69.170  35.280  61.950  1.00  0.00           H
ATOM   3573  CA  TYR A 876      69.990  33.770  63.210  1.00  0.00           C
ATOM   3574  HA  TYR A 876      69.580  33.600  64.200  1.00  0.00           H
ATOM   3575  CB  TYR A 876      69.360  32.780  62.140  1.00  0.00           C
ATOM   3576  HB1 TYR A 876      69.460  33.310  61.170  1.00  0.00           H
ATOM   3577  HB2 TYR A 876      68.260  32.640  62.150  1.00  0.00           H
ATOM   3578  CG  TYR A 876      69.960  31.390  62.110  1.00  0.00           C
ATOM   3579  CD1 TYR A 876      70.910  31.060  61.100  1.00  0.00           C
ATOM   3580  HD1 TYR A 876      71.240  31.780  60.360  1.00  0.00           H
ATOM   3581  CE1 TYR A 876      71.450  29.780  61.080  1.00  0.00           C
ATOM   3582  HE1 TYR A 876      71.920  29.400  60.190  1.00  0.00           H
ATOM   3583  CZ  TYR A 876      71.100  28.870  62.020  1.00  0.00           C
ATOM   3584  OH  TYR A 876      71.630  27.560  61.970  1.00  0.00           O
ATOM   3585  HH  TYR A 876      71.140  26.990  62.560  1.00  0.00           H
ATOM   3586  CD2 TYR A 876      69.610  30.470  63.070  1.00  0.00           C
ATOM   3587  HD2 TYR A 876      69.080  30.810  63.950  1.00  0.00           H
ATOM   3588  CE2 TYR A 876      70.190  29.200  63.010  1.00  0.00           C
ATOM   3589  HE2 TYR A 876      69.890  28.420  63.700  1.00  0.00           H
ATOM   3590  C   TYR A 876      71.540  33.530  63.320  1.00  0.00           C
ATOM   3591  O   TYR A 876      71.870  32.950  64.350  1.00  0.00           O
ATOM   3592  N   LEU A 877      72.350  34.060  62.400  1.00  0.00           N
ATOM   3593  HN  LEU A 877      71.990  34.580  61.630  1.00  0.00           H
ATOM   3594  CA  LEU A 877      73.780  33.710  62.370  1.00  0.00           C
ATOM   3595  HA  LEU A 877      73.930  32.640  62.390  1.00  0.00           H
ATOM   3596  CB  LEU A 877      74.230  34.120  60.910  1.00  0.00           C
ATOM   3597  HB1 LEU A 877      74.020  35.160  60.550  1.00  0.00           H
ATOM   3598  HB2 LEU A 877      73.620  33.590  60.150  1.00  0.00           H
ATOM   3599  CG  LEU A 877      75.710  33.780  60.600  1.00  0.00           C
ATOM   3600  HG  LEU A 877      76.340  34.440  61.220  1.00  0.00           H
ATOM   3601  CD1 LEU A 877      76.100  32.350  60.850  1.00  0.00           C
ATOM   3602 HD11 LEU A 877      75.460  31.670  60.240  1.00  0.00           H
ATOM   3603 HD12 LEU A 877      76.030  32.210  61.950  1.00  0.00           H
ATOM   3604 HD13 LEU A 877      77.140  32.270  60.480  1.00  0.00           H
ATOM   3605  CD2 LEU A 877      75.970  34.220  59.140  1.00  0.00           C
ATOM   3606 HD21 LEU A 877      75.340  33.540  58.520  1.00  0.00           H
ATOM   3607 HD22 LEU A 877      77.040  34.130  58.870  1.00  0.00           H
ATOM   3608 HD23 LEU A 877      75.740  35.300  58.970  1.00  0.00           H
ATOM   3609  C   LEU A 877      74.640  34.520  63.370  1.00  0.00           C
ATOM   3610  O   LEU A 877      75.590  34.090  64.020  1.00  0.00           O
ATOM   3611  N   VAL A 878      74.250  35.820  63.560  1.00  0.00           N
ATOM   3612  HN  VAL A 878      73.610  36.240  62.920  1.00  0.00           H
ATOM   3613  CA  VAL A 878      75.090  36.700  64.370  1.00  0.00           C
ATOM   3614  HA  VAL A 878      75.930  36.180  64.800  1.00  0.00           H
ATOM   3615  CB  VAL A 878      75.720  37.840  63.330  1.00  0.00           C
ATOM   3616  HB  VAL A 878      74.800  38.340  62.920  1.00  0.00           H
ATOM   3617  CG1 VAL A 878      76.610  38.860  64.030  1.00  0.00           C
ATOM   3618 HG11 VAL A 878      76.030  39.570  64.660  1.00  0.00           H
ATOM   3619 HG12 VAL A 878      77.110  39.520  63.280  1.00  0.00           H
ATOM   3620 HG13 VAL A 878      77.430  38.430  64.640  1.00  0.00           H
ATOM   3621  CG2 VAL A 878      76.370  37.120  62.150  1.00  0.00           C
ATOM   3622 HG21 VAL A 878      76.890  36.240  62.590  1.00  0.00           H
ATOM   3623 HG22 VAL A 878      77.120  37.830  61.740  1.00  0.00           H
ATOM   3624 HG23 VAL A 878      75.580  36.920  61.400  1.00  0.00           H
ATOM   3625  C   VAL A 878      74.290  37.330  65.450  1.00  0.00           C
ATOM   3626  O   VAL A 878      74.810  37.610  66.540  1.00  0.00           O
ATOM   3627  N   GLY A 879      73.030  37.570  65.170  1.00  0.00           N
ATOM   3628  HN  GLY A 879      72.670  37.110  64.350  1.00  0.00           H
ATOM   3629  CA  GLY A 879      72.170  38.400  65.970  1.00  0.00           C
ATOM   3630  HA1 GLY A 879      72.410  38.240  67.010  1.00  0.00           H
ATOM   3631  HA2 GLY A 879      71.130  38.260  65.730  1.00  0.00           H
ATOM   3632  C   GLY A 879      72.320  39.820  65.830  1.00  0.00           C
ATOM   3633  O   GLY A 879      73.350  40.430  66.120  1.00  0.00           O
ATOM   3634  N   VAL A 880      71.160  40.470  65.510  1.00  0.00           N
ATOM   3635  HN  VAL A 880      70.390  39.890  65.250  1.00  0.00           H
ATOM   3636  CA  VAL A 880      71.110  41.900  65.290  1.00  0.00           C
ATOM   3637  HA  VAL A 880      72.090  42.330  65.430  1.00  0.00           H
ATOM   3638  CB  VAL A 880      70.640  42.240  63.880  1.00  0.00           C
ATOM   3639  HB  VAL A 880      69.540  42.160  63.820  1.00  0.00           H
ATOM   3640  CG1 VAL A 880      70.930  43.740  63.680  1.00  0.00           C
ATOM   3641 HG11 VAL A 880      70.430  44.370  64.440  1.00  0.00           H
ATOM   3642 HG12 VAL A 880      70.620  43.960  62.640  1.00  0.00           H
ATOM   3643 HG13 VAL A 880      72.030  43.840  63.750  1.00  0.00           H
ATOM   3644  CG2 VAL A 880      71.300  41.320  62.820  1.00  0.00           C
ATOM   3645 HG21 VAL A 880      72.400  41.420  62.950  1.00  0.00           H
ATOM   3646 HG22 VAL A 880      70.980  41.700  61.820  1.00  0.00           H
ATOM   3647 HG23 VAL A 880      70.910  40.280  62.950  1.00  0.00           H
ATOM   3648  C   VAL A 880      70.110  42.450  66.300  1.00  0.00           C
ATOM   3649  O   VAL A 880      68.910  42.020  66.170  1.00  0.00           O
ATOM   3650  N   PRO A 881      70.330  43.310  67.310  1.00  0.00           N
ATOM   3651  CD  PRO A 881      71.570  43.500  68.040  1.00  0.00           C
ATOM   3652  HD1 PRO A 881      72.190  44.240  67.510  1.00  0.00           H
ATOM   3653  HD2 PRO A 881      72.120  42.540  68.080  1.00  0.00           H
ATOM   3654  CA  PRO A 881      69.260  44.000  68.050  1.00  0.00           C
ATOM   3655  HA  PRO A 881      68.650  43.240  68.520  1.00  0.00           H
ATOM   3656  CB  PRO A 881      69.970  44.920  69.170  1.00  0.00           C
ATOM   3657  HB1 PRO A 881      69.280  44.990  70.020  1.00  0.00           H
ATOM   3658  HB2 PRO A 881      70.270  45.930  68.810  1.00  0.00           H
ATOM   3659  CG  PRO A 881      71.200  44.110  69.420  1.00  0.00           C
ATOM   3660  HG1 PRO A 881      72.000  44.720  69.890  1.00  0.00           H
ATOM   3661  HG2 PRO A 881      71.020  43.210  70.060  1.00  0.00           H
ATOM   3662  C   PRO A 881      68.340  44.810  67.280  1.00  0.00           C
ATOM   3663  O   PRO A 881      68.780  45.440  66.270  1.00  0.00           O
ATOM   3664  N   SER A 882      67.030  44.760  67.620  1.00  0.00           N
ATOM   3665  HN  SER A 882      66.800  44.260  68.450  1.00  0.00           H
ATOM   3666  CA  SER A 882      65.880  45.310  66.900  1.00  0.00           C
ATOM   3667  HA  SER A 882      66.080  46.360  66.960  1.00  0.00           H
ATOM   3668  CB  SER A 882      65.780  44.890  65.380  1.00  0.00           C
ATOM   3669  HB1 SER A 882      64.780  45.240  65.060  1.00  0.00           H
ATOM   3670  HB2 SER A 882      66.040  43.820  65.240  1.00  0.00           H
ATOM   3671  OG  SER A 882      66.630  45.680  64.630  1.00  0.00           O
ATOM   3672  HG1 SER A 882      67.470  45.620  65.100  1.00  0.00           H
ATOM   3673  C   SER A 882      64.560  44.860  67.400  1.00  0.00           C
ATOM   3674  O   SER A 882      64.490  43.710  67.920  1.00  0.00           O
ATOM   3675  N   PRO A 883      63.470  45.660  67.430  1.00  0.00           N
ATOM   3676  CD  PRO A 883      63.480  47.080  67.180  1.00  0.00           C
ATOM   3677  HD1 PRO A 883      64.000  47.220  66.200  1.00  0.00           H
ATOM   3678  HD2 PRO A 883      64.010  47.600  67.990  1.00  0.00           H
ATOM   3679  CA  PRO A 883      62.160  45.080  67.840  1.00  0.00           C
ATOM   3680  HA  PRO A 883      62.200  44.510  68.760  1.00  0.00           H
ATOM   3681  CB  PRO A 883      61.380  46.410  68.030  1.00  0.00           C
ATOM   3682  HB1 PRO A 883      61.350  46.680  69.110  1.00  0.00           H
ATOM   3683  HB2 PRO A 883      60.320  46.240  67.740  1.00  0.00           H
ATOM   3684  CG  PRO A 883      62.010  47.440  67.110  1.00  0.00           C
ATOM   3685  HG1 PRO A 883      61.530  47.210  66.140  1.00  0.00           H
ATOM   3686  HG2 PRO A 883      61.790  48.500  67.360  1.00  0.00           H
ATOM   3687  C   PRO A 883      61.550  44.140  66.820  1.00  0.00           C
ATOM   3688  O   PRO A 883      61.570  44.410  65.640  1.00  0.00           O
ATOM   3689  N   LYS A 884      60.760  43.140  67.230  1.00  0.00           N
ATOM   3690  HN  LYS A 884      60.630  42.910  68.180  1.00  0.00           H
ATOM   3691  CA  LYS A 884      60.260  42.210  66.280  1.00  0.00           C
ATOM   3692  HA  LYS A 884      60.490  42.410  65.240  1.00  0.00           H
ATOM   3693  CB  LYS A 884      60.830  40.820  66.560  1.00  0.00           C
ATOM   3694  HB1 LYS A 884      60.450  40.130  65.780  1.00  0.00           H
ATOM   3695  HB2 LYS A 884      60.460  40.440  67.530  1.00  0.00           H
ATOM   3696  CG  LYS A 884      62.340  40.720  66.500  1.00  0.00           C
ATOM   3697  HG1 LYS A 884      62.770  41.490  67.180  1.00  0.00           H
ATOM   3698  HG2 LYS A 884      62.570  41.100  65.480  1.00  0.00           H
ATOM   3699  CD  LYS A 884      62.900  39.270  66.650  1.00  0.00           C
ATOM   3700  HD1 LYS A 884      62.100  38.580  66.290  1.00  0.00           H
ATOM   3701  HD2 LYS A 884      62.950  39.090  67.750  1.00  0.00           H
ATOM   3702  CE  LYS A 884      64.290  39.130  66.010  1.00  0.00           C
ATOM   3703  HE1 LYS A 884      65.130  39.510  66.640  1.00  0.00           H
ATOM   3704  HE2 LYS A 884      64.290  39.680  65.050  1.00  0.00           H
ATOM   3705  NZ  LYS A 884      64.550  37.730  65.750  1.00  0.00           N
ATOM   3706  HZ1 LYS A 884      64.310  37.140  66.570  1.00  0.00           H
ATOM   3707  HZ2 LYS A 884      65.570  37.660  65.580  1.00  0.00           H
ATOM   3708  HZ3 LYS A 884      64.040  37.290  64.950  1.00  0.00           H
ATOM   3709  C   LYS A 884      58.730  42.150  66.420  1.00  0.00           C
ATOM   3710  O   LYS A 884      58.120  42.670  67.300  1.00  0.00           O
ATOM   3711  N   LEU A 885      58.080  41.600  65.390  1.00  0.00           N
ATOM   3712  HN  LEU A 885      58.650  41.250  64.660  1.00  0.00           H
ATOM   3713  CA  LEU A 885      56.610  41.510  65.270  1.00  0.00           C
ATOM   3714  HA  LEU A 885      56.170  42.500  65.310  1.00  0.00           H
ATOM   3715  CB  LEU A 885      56.420  41.140  63.720  1.00  0.00           C
ATOM   3716  HB1 LEU A 885      56.990  40.230  63.410  1.00  0.00           H
ATOM   3717  HB2 LEU A 885      56.740  41.890  62.970  1.00  0.00           H
ATOM   3718  CG  LEU A 885      54.950  40.900  63.280  1.00  0.00           C
ATOM   3719  HG  LEU A 885      54.380  40.390  64.080  1.00  0.00           H
ATOM   3720  CD1 LEU A 885      54.200  42.120  62.640  1.00  0.00           C
ATOM   3721 HD11 LEU A 885      53.160  41.800  62.420  1.00  0.00           H
ATOM   3722 HD12 LEU A 885      54.670  42.450  61.690  1.00  0.00           H
ATOM   3723 HD13 LEU A 885      54.250  43.000  63.310  1.00  0.00           H
ATOM   3724  CD2 LEU A 885      55.140  39.860  62.140  1.00  0.00           C
ATOM   3725 HD21 LEU A 885      54.180  39.540  61.680  1.00  0.00           H
ATOM   3726 HD22 LEU A 885      55.550  38.940  62.640  1.00  0.00           H
ATOM   3727 HD23 LEU A 885      55.830  40.150  61.320  1.00  0.00           H
ATOM   3728  C   LEU A 885      55.680  40.620  66.210  1.00  0.00           C
ATOM   3729  O   LEU A 885      56.000  39.470  66.500  1.00  0.00           O
ATOM   3730  N   HSD A 886      54.700  41.260  66.870  1.00  0.00           N
ATOM   3731  HN  HSD A 886      54.510  42.230  66.710  1.00  0.00           H
ATOM   3732  CA  HSD A 886      53.980  40.610  67.970  1.00  0.00           C
ATOM   3733  HA  HSD A 886      54.540  39.880  68.540  1.00  0.00           H
ATOM   3734  CB  HSD A 886      53.610  41.620  69.080  1.00  0.00           C
ATOM   3735  HB1 HSD A 886      52.710  41.310  69.650  1.00  0.00           H
ATOM   3736  HB2 HSD A 886      53.340  42.630  68.730  1.00  0.00           H
ATOM   3737  ND1 HSD A 886      54.880  41.040  71.070  1.00  0.00           N
ATOM   3738  HD1 HSD A 886      54.230  40.430  71.510  1.00  0.00           H
ATOM   3739  CG  HSD A 886      54.740  41.880  70.000  1.00  0.00           C
ATOM   3740  CE1 HSD A 886      56.020  41.460  71.750  1.00  0.00           C
ATOM   3741  HE1 HSD A 886      56.490  40.960  72.600  1.00  0.00           H
ATOM   3742  NE2 HSD A 886      56.500  42.570  71.180  1.00  0.00           N
ATOM   3743  CD2 HSD A 886      55.690  42.810  70.050  1.00  0.00           C
ATOM   3744  HD2 HSD A 886      56.000  43.510  69.290  1.00  0.00           H
ATOM   3745  C   HSD A 886      52.680  39.860  67.570  1.00  0.00           C
ATOM   3746  O   HSD A 886      51.600  40.440  67.580  1.00  0.00           O
ATOM   3747  N   VAL A 887      52.720  38.570  67.290  1.00  0.00           N
ATOM   3748  HN  VAL A 887      53.580  38.120  67.040  1.00  0.00           H
ATOM   3749  CA  VAL A 887      51.450  37.910  66.810  1.00  0.00           C
ATOM   3750  HA  VAL A 887      50.720  38.600  66.410  1.00  0.00           H
ATOM   3751  CB  VAL A 887      51.690  37.060  65.490  1.00  0.00           C
ATOM   3752  HB  VAL A 887      50.820  36.410  65.310  1.00  0.00           H
ATOM   3753  CG1 VAL A 887      52.050  38.040  64.300  1.00  0.00           C
ATOM   3754 HG11 VAL A 887      52.940  38.610  64.640  1.00  0.00           H
ATOM   3755 HG12 VAL A 887      51.160  38.690  64.140  1.00  0.00           H
ATOM   3756 HG13 VAL A 887      52.330  37.460  63.400  1.00  0.00           H
ATOM   3757  CG2 VAL A 887      53.010  36.270  65.800  1.00  0.00           C
ATOM   3758 HG21 VAL A 887      53.120  35.430  65.080  1.00  0.00           H
ATOM   3759 HG22 VAL A 887      52.970  35.850  66.820  1.00  0.00           H
ATOM   3760 HG23 VAL A 887      53.850  36.960  65.570  1.00  0.00           H
ATOM   3761  C   VAL A 887      50.750  37.050  67.890  1.00  0.00           C
ATOM   3762  O   VAL A 887      51.440  36.290  68.570  1.00  0.00           O
ATOM   3763  N   PRO A 888      49.440  37.150  68.080  1.00  0.00           N
ATOM   3764  CD  PRO A 888      48.720  38.440  68.080  1.00  0.00           C
ATOM   3765  HD1 PRO A 888      48.440  38.710  67.040  1.00  0.00           H
ATOM   3766  HD2 PRO A 888      49.330  39.190  68.650  1.00  0.00           H
ATOM   3767  CA  PRO A 888      48.680  36.280  69.000  1.00  0.00           C
ATOM   3768  HA  PRO A 888      49.080  36.440  69.990  1.00  0.00           H
ATOM   3769  CB  PRO A 888      47.240  36.650  68.810  1.00  0.00           C
ATOM   3770  HB1 PRO A 888      46.520  36.260  69.570  1.00  0.00           H
ATOM   3771  HB2 PRO A 888      46.890  36.190  67.850  1.00  0.00           H
ATOM   3772  CG  PRO A 888      47.310  38.180  68.790  1.00  0.00           C
ATOM   3773  HG1 PRO A 888      46.540  38.660  68.140  1.00  0.00           H
ATOM   3774  HG2 PRO A 888      47.300  38.680  69.780  1.00  0.00           H
ATOM   3775  C   PRO A 888      48.910  34.770  68.660  1.00  0.00           C
ATOM   3776  O   PRO A 888      48.560  34.390  67.550  1.00  0.00           O
ATOM   3777  N   GLU A 889      49.520  33.970  69.550  1.00  0.00           N
ATOM   3778  HN  GLU A 889      49.980  34.390  70.330  1.00  0.00           H
ATOM   3779  CA  GLU A 889      49.750  32.580  69.490  1.00  0.00           C
ATOM   3780  HA  GLU A 889      50.230  32.340  68.550  1.00  0.00           H
ATOM   3781  CB  GLU A 889      50.670  31.980  70.570  1.00  0.00           C
ATOM   3782  HB1 GLU A 889      50.690  30.900  70.350  1.00  0.00           H
ATOM   3783  HB2 GLU A 889      50.280  32.220  71.570  1.00  0.00           H
ATOM   3784  CG  GLU A 889      52.040  32.710  70.390  1.00  0.00           C
ATOM   3785  HG1 GLU A 889      51.950  33.740  70.770  1.00  0.00           H
ATOM   3786  HG2 GLU A 889      52.290  32.620  69.310  1.00  0.00           H
ATOM   3787  CD  GLU A 889      53.140  31.950  71.080  1.00  0.00           C
ATOM   3788  OE1 GLU A 889      54.130  32.630  71.440  1.00  0.00           O
ATOM   3789  OE2 GLU A 889      53.150  30.710  71.280  1.00  0.00           O
ATOM   3790  C   GLU A 889      48.370  31.840  69.520  1.00  0.00           C
ATOM   3791  O   GLU A 889      47.540  32.260  70.350  1.00  0.00           O
ATOM   3792  N   LYS A 890      48.150  30.810  68.730  1.00  0.00           N
ATOM   3793  HN  LYS A 890      48.900  30.590  68.110  1.00  0.00           H
ATOM   3794  CA  LYS A 890      47.040  29.890  68.680  1.00  0.00           C
ATOM   3795  HA  LYS A 890      47.390  29.160  67.960  1.00  0.00           H
ATOM   3796  CB  LYS A 890      46.830  29.210  70.010  1.00  0.00           C
ATOM   3797  HB1 LYS A 890      45.930  28.550  69.920  1.00  0.00           H
ATOM   3798  HB2 LYS A 890      46.790  30.030  70.750  1.00  0.00           H
ATOM   3799  CG  LYS A 890      47.980  28.280  70.440  1.00  0.00           C
ATOM   3800  HG1 LYS A 890      47.650  27.840  71.410  1.00  0.00           H
ATOM   3801  HG2 LYS A 890      48.850  28.970  70.510  1.00  0.00           H
ATOM   3802  CD  LYS A 890      48.360  27.180  69.420  1.00  0.00           C
ATOM   3803  HD1 LYS A 890      49.140  26.610  69.980  1.00  0.00           H
ATOM   3804  HD2 LYS A 890      48.890  27.720  68.600  1.00  0.00           H
ATOM   3805  CE  LYS A 890      47.160  26.290  69.000  1.00  0.00           C
ATOM   3806  HE1 LYS A 890      46.380  26.930  68.540  1.00  0.00           H
ATOM   3807  HE2 LYS A 890      46.680  25.810  69.890  1.00  0.00           H
ATOM   3808  NZ  LYS A 890      47.590  25.250  68.170  1.00  0.00           N
ATOM   3809  HZ1 LYS A 890      48.590  25.070  68.360  1.00  0.00           H
ATOM   3810  HZ2 LYS A 890      47.340  25.440  67.180  1.00  0.00           H
ATOM   3811  HZ3 LYS A 890      47.000  24.420  68.340  1.00  0.00           H
ATOM   3812  C   LYS A 890      45.670  30.450  68.090  1.00  0.00           C
ATOM   3813  O   LYS A 890      44.620  30.040  68.550  1.00  0.00           O
ATOM   3814  N   PHE A 891      45.810  31.430  67.130  1.00  0.00           N
ATOM   3815  HN  PHE A 891      46.730  31.730  66.910  1.00  0.00           H
ATOM   3816  CA  PHE A 891      44.790  32.060  66.370  1.00  0.00           C
ATOM   3817  HA  PHE A 891      45.280  32.640  65.600  1.00  0.00           H
ATOM   3818  CB  PHE A 891      44.140  30.890  65.590  1.00  0.00           C
ATOM   3819  HB1 PHE A 891      43.810  30.060  66.250  1.00  0.00           H
ATOM   3820  HB2 PHE A 891      44.900  30.480  64.890  1.00  0.00           H
ATOM   3821  CG  PHE A 891      42.980  31.310  64.780  1.00  0.00           C
ATOM   3822  CD1 PHE A 891      43.010  32.350  63.830  1.00  0.00           C
ATOM   3823  HD1 PHE A 891      43.860  33.010  63.790  1.00  0.00           H
ATOM   3824  CE1 PHE A 891      41.920  32.820  63.160  1.00  0.00           C
ATOM   3825  HE1 PHE A 891      42.020  33.580  62.410  1.00  0.00           H
ATOM   3826  CZ  PHE A 891      40.720  32.040  63.170  1.00  0.00           C
ATOM   3827  HZ  PHE A 891      39.900  32.280  62.510  1.00  0.00           H
ATOM   3828  CD2 PHE A 891      41.790  30.580  64.850  1.00  0.00           C
ATOM   3829  HD2 PHE A 891      41.810  29.730  65.500  1.00  0.00           H
ATOM   3830  CE2 PHE A 891      40.650  30.910  64.040  1.00  0.00           C
ATOM   3831  HE2 PHE A 891      39.730  30.330  64.060  1.00  0.00           H
ATOM   3832  C   PHE A 891      43.800  32.760  67.260  1.00  0.00           C
ATOM   3833  O   PHE A 891      42.620  32.370  67.300  1.00  0.00           O
ATOM   3834  N   GLU A 892      44.150  33.870  67.920  1.00  0.00           N
ATOM   3835  HN  GLU A 892      45.030  34.340  67.850  1.00  0.00           H
ATOM   3836  CA  GLU A 892      43.180  34.660  68.810  1.00  0.00           C
ATOM   3837  HA  GLU A 892      42.170  34.280  68.720  1.00  0.00           H
ATOM   3838  CB  GLU A 892      43.580  34.890  70.310  1.00  0.00           C
ATOM   3839  HB1 GLU A 892      42.850  35.600  70.750  1.00  0.00           H
ATOM   3840  HB2 GLU A 892      44.620  35.260  70.380  1.00  0.00           H
ATOM   3841  CG  GLU A 892      43.450  33.500  71.110  1.00  0.00           C
ATOM   3842  HG1 GLU A 892      44.410  33.020  70.820  1.00  0.00           H
ATOM   3843  HG2 GLU A 892      42.540  32.910  70.880  1.00  0.00           H
ATOM   3844  CD  GLU A 892      43.510  33.630  72.680  1.00  0.00           C
ATOM   3845  OE1 GLU A 892      42.450  33.640  73.360  1.00  0.00           O
ATOM   3846  OE2 GLU A 892      44.630  33.850  73.130  1.00  0.00           O
ATOM   3847  C   GLU A 892      43.210  36.030  68.200  1.00  0.00           C
ATOM   3848  O   GLU A 892      44.230  36.390  67.580  1.00  0.00           O
ATOM   3849  N   PRO A 893      42.130  36.820  68.210  1.00  0.00           N
ATOM   3850  CD  PRO A 893      40.840  36.370  68.790  1.00  0.00           C
ATOM   3851  HD1 PRO A 893      40.910  36.490  69.890  1.00  0.00           H
ATOM   3852  HD2 PRO A 893      40.490  35.370  68.440  1.00  0.00           H
ATOM   3853  CA  PRO A 893      42.170  38.280  68.070  1.00  0.00           C
ATOM   3854  HA  PRO A 893      42.460  38.550  67.060  1.00  0.00           H
ATOM   3855  CB  PRO A 893      40.720  38.740  68.390  1.00  0.00           C
ATOM   3856  HB1 PRO A 893      40.330  39.580  67.760  1.00  0.00           H
ATOM   3857  HB2 PRO A 893      40.680  39.180  69.410  1.00  0.00           H
ATOM   3858  CG  PRO A 893      39.890  37.510  68.320  1.00  0.00           C
ATOM   3859  HG1 PRO A 893      38.920  37.620  68.840  1.00  0.00           H
ATOM   3860  HG2 PRO A 893      39.710  37.260  67.260  1.00  0.00           H
ATOM   3861  C   PRO A 893      43.190  39.070  68.920  1.00  0.00           C
ATOM   3862  O   PRO A 893      43.450  38.630  70.020  1.00  0.00           O
ATOM   3863  N   THR A 894      43.800  40.130  68.390  1.00  0.00           N
ATOM   3864  HN  THR A 894      43.570  40.440  67.480  1.00  0.00           H
ATOM   3865  CA  THR A 894      44.700  41.010  69.120  1.00  0.00           C
ATOM   3866  HA  THR A 894      45.350  40.340  69.670  1.00  0.00           H
ATOM   3867  CB  THR A 894      45.560  41.900  68.230  1.00  0.00           C
ATOM   3868  HB  THR A 894      44.990  42.770  67.850  1.00  0.00           H
ATOM   3869  OG1 THR A 894      46.100  41.280  67.050  1.00  0.00           O
ATOM   3870  HG1 THR A 894      45.290  41.140  66.570  1.00  0.00           H
ATOM   3871  CG2 THR A 894      46.740  42.490  69.070  1.00  0.00           C
ATOM   3872 HG21 THR A 894      47.200  41.610  69.570  1.00  0.00           H
ATOM   3873 HG22 THR A 894      46.410  43.210  69.850  1.00  0.00           H
ATOM   3874 HG23 THR A 894      47.520  43.110  68.580  1.00  0.00           H
ATOM   3875  C   THR A 894      44.030  41.750  70.230  1.00  0.00           C
ATOM   3876  O   THR A 894      44.670  41.940  71.240  1.00  0.00           O
ATOM   3877  N   HSD A 895      42.770  42.130  70.100  1.00  0.00           N
ATOM   3878  HN  HSD A 895      42.320  42.010  69.220  1.00  0.00           H
ATOM   3879  CA  HSD A 895      42.080  42.710  71.240  1.00  0.00           C
ATOM   3880  HA  HSD A 895      42.650  43.510  71.690  1.00  0.00           H
ATOM   3881  CB  HSD A 895      40.760  43.430  70.770  1.00  0.00           C
ATOM   3882  HB1 HSD A 895      40.000  42.660  70.510  1.00  0.00           H
ATOM   3883  HB2 HSD A 895      40.890  44.020  69.840  1.00  0.00           H
ATOM   3884  ND1 HSD A 895      40.880  45.570  72.120  1.00  0.00           N
ATOM   3885  HD1 HSD A 895      41.830  45.810  71.890  1.00  0.00           H
ATOM   3886  CG  HSD A 895      40.180  44.520  71.680  1.00  0.00           C
ATOM   3887  CE1 HSD A 895      40.030  46.370  72.780  1.00  0.00           C
ATOM   3888  HE1 HSD A 895      40.180  47.420  73.060  1.00  0.00           H
ATOM   3889  NE2 HSD A 895      38.800  45.890  72.870  1.00  0.00           N
ATOM   3890  CD2 HSD A 895      38.890  44.720  72.130  1.00  0.00           C
ATOM   3891  HD2 HSD A 895      38.030  44.090  71.950  1.00  0.00           H
ATOM   3892  C   HSD A 895      41.740  41.540  72.280  1.00  0.00           C
ATOM   3893  O   HSD A 895      40.860  40.710  71.940  1.00  0.00           O
ATOM   3894  N   PRO A 896      42.280  41.390  73.430  1.00  0.00           N
ATOM   3895  CD  PRO A 896      43.160  42.390  74.040  1.00  0.00           C
ATOM   3896  HD1 PRO A 896      42.590  43.190  74.550  1.00  0.00           H
ATOM   3897  HD2 PRO A 896      43.860  42.850  73.320  1.00  0.00           H
ATOM   3898  CA  PRO A 896      42.460  40.040  74.030  1.00  0.00           C
ATOM   3899  HA  PRO A 896      42.410  39.300  73.240  1.00  0.00           H
ATOM   3900  CB  PRO A 896      43.870  40.130  74.680  1.00  0.00           C
ATOM   3901  HB1 PRO A 896      44.550  40.030  73.810  1.00  0.00           H
ATOM   3902  HB2 PRO A 896      44.160  39.360  75.430  1.00  0.00           H
ATOM   3903  CG  PRO A 896      43.950  41.570  75.140  1.00  0.00           C
ATOM   3904  HG1 PRO A 896      43.500  41.750  76.140  1.00  0.00           H
ATOM   3905  HG2 PRO A 896      45.030  41.770  75.320  1.00  0.00           H
ATOM   3906  C   PRO A 896      41.450  39.600  75.070  1.00  0.00           C
ATOM   3907  O   PRO A 896      41.760  38.710  75.850  1.00  0.00           O
ATOM   3908  N   GLU A 897      40.230  40.220  75.130  1.00  0.00           N
ATOM   3909  HN  GLU A 897      40.060  40.970  74.500  1.00  0.00           H
ATOM   3910  CA  GLU A 897      39.180  39.920  76.110  1.00  0.00           C
ATOM   3911  HA  GLU A 897      39.730  39.450  76.930  1.00  0.00           H
ATOM   3912  CB  GLU A 897      38.560  41.270  76.630  1.00  0.00           C
ATOM   3913  HB1 GLU A 897      37.960  41.050  77.520  1.00  0.00           H
ATOM   3914  HB2 GLU A 897      37.790  41.770  75.990  1.00  0.00           H
ATOM   3915  CG  GLU A 897      39.650  42.270  77.010  1.00  0.00           C
ATOM   3916  HG1 GLU A 897      40.040  42.790  76.110  1.00  0.00           H
ATOM   3917  HG2 GLU A 897      40.470  41.800  77.600  1.00  0.00           H
ATOM   3918  CD  GLU A 897      39.050  43.330  77.920  1.00  0.00           C
ATOM   3919  OE1 GLU A 897      37.910  43.090  78.380  1.00  0.00           O
ATOM   3920  OE2 GLU A 897      39.650  44.410  77.950  1.00  0.00           O
ATOM   3921  C   GLU A 897      38.150  38.990  75.650  1.00  0.00           C
ATOM   3922  O   GLU A 897      37.240  38.660  76.410  1.00  0.00           O
ATOM   3923  N   ARG A 898      38.170  38.460  74.360  1.00  0.00           N
ATOM   3924  HN  ARG A 898      39.010  38.540  73.850  1.00  0.00           H
ATOM   3925  CA  ARG A 898      37.000  37.700  73.840  1.00  0.00           C
ATOM   3926  HA  ARG A 898      36.640  37.010  74.600  1.00  0.00           H
ATOM   3927  CB  ARG A 898      35.830  38.580  73.450  1.00  0.00           C
ATOM   3928  HB1 ARG A 898      35.430  39.060  74.380  1.00  0.00           H
ATOM   3929  HB2 ARG A 898      35.050  37.940  72.980  1.00  0.00           H
ATOM   3930  CG  ARG A 898      36.240  39.780  72.500  1.00  0.00           C
ATOM   3931  HG1 ARG A 898      37.160  39.520  71.930  1.00  0.00           H
ATOM   3932  HG2 ARG A 898      36.340  40.760  73.010  1.00  0.00           H
ATOM   3933  CD  ARG A 898      35.140  40.050  71.470  1.00  0.00           C
ATOM   3934  HD1 ARG A 898      34.230  40.330  72.020  1.00  0.00           H
ATOM   3935  HD2 ARG A 898      34.850  39.150  70.890  1.00  0.00           H
ATOM   3936  NE  ARG A 898      35.530  41.230  70.610  1.00  0.00           N
ATOM   3937  HE  ARG A 898      35.810  42.000  71.170  1.00  0.00           H
ATOM   3938  CZ  ARG A 898      36.400  41.140  69.610  1.00  0.00           C
ATOM   3939  NH1 ARG A 898      36.790  40.100  68.980  1.00  0.00           N
ATOM   3940 HH11 ARG A 898      37.280  40.080  68.110  1.00  0.00           H
ATOM   3941 HH12 ARG A 898      36.310  39.270  69.240  1.00  0.00           H
ATOM   3942  NH2 ARG A 898      36.980  42.290  69.370  1.00  0.00           N
ATOM   3943 HH21 ARG A 898      37.700  42.290  68.660  1.00  0.00           H
ATOM   3944 HH22 ARG A 898      36.510  43.110  69.690  1.00  0.00           H
ATOM   3945  C   ARG A 898      37.430  36.870  72.670  1.00  0.00           C
ATOM   3946  O   ARG A 898      38.500  37.130  72.070  1.00  0.00           O
ATOM   3947  N   GLY A 899      36.700  35.860  72.100  1.00  0.00           N
ATOM   3948  HN  GLY A 899      35.800  35.650  72.480  1.00  0.00           H
ATOM   3949  CA  GLY A 899      36.810  35.300  70.700  1.00  0.00           C
ATOM   3950  HA1 GLY A 899      36.110  34.490  70.570  1.00  0.00           H
ATOM   3951  HA2 GLY A 899      37.810  34.920  70.580  1.00  0.00           H
ATOM   3952  C   GLY A 899      36.680  36.180  69.580  1.00  0.00           C
ATOM   3953  O   GLY A 899      36.670  37.410  69.600  1.00  0.00           O
ATOM   3954  N   TRP A 900      36.590  35.550  68.380  1.00  0.00           N
ATOM   3955  HN  TRP A 900      36.530  34.560  68.310  1.00  0.00           H
ATOM   3956  CA  TRP A 900      36.600  36.160  67.070  1.00  0.00           C
ATOM   3957  HA  TRP A 900      37.480  36.790  67.010  1.00  0.00           H
ATOM   3958  CB  TRP A 900      36.790  34.950  66.030  1.00  0.00           C
ATOM   3959  HB1 TRP A 900      36.470  35.330  65.030  1.00  0.00           H
ATOM   3960  HB2 TRP A 900      36.140  34.090  66.280  1.00  0.00           H
ATOM   3961  CG  TRP A 900      38.190  34.520  65.960  1.00  0.00           C
ATOM   3962  CD1 TRP A 900      38.870  33.480  66.600  1.00  0.00           C
ATOM   3963  HD1 TRP A 900      38.500  32.680  67.230  1.00  0.00           H
ATOM   3964  NE1 TRP A 900      40.200  33.660  66.410  1.00  0.00           N
ATOM   3965  HE1 TRP A 900      41.030  33.130  66.410  1.00  0.00           H
ATOM   3966  CE2 TRP A 900      40.420  34.780  65.700  1.00  0.00           C
ATOM   3967  CD2 TRP A 900      39.160  35.370  65.380  1.00  0.00           C
ATOM   3968  CE3 TRP A 900      39.080  36.560  64.680  1.00  0.00           C
ATOM   3969  HE3 TRP A 900      38.170  36.920  64.220  1.00  0.00           H
ATOM   3970  CZ3 TRP A 900      40.300  37.190  64.310  1.00  0.00           C
ATOM   3971  HZ3 TRP A 900      40.310  38.060  63.660  1.00  0.00           H
ATOM   3972  CZ2 TRP A 900      41.560  35.350  65.330  1.00  0.00           C
ATOM   3973  HZ2 TRP A 900      42.480  34.810  65.500  1.00  0.00           H
ATOM   3974  CH2 TRP A 900      41.520  36.560  64.640  1.00  0.00           C
ATOM   3975  HH2 TRP A 900      42.440  37.070  64.390  1.00  0.00           H
ATOM   3976  C   TRP A 900      35.410  37.210  66.760  1.00  0.00           C
ATOM   3977  O   TRP A 900      35.660  38.160  66.000  1.00  0.00           O
ATOM   3978  N   ILE A 901      34.170  36.890  67.140  1.00  0.00           N
ATOM   3979  HN  ILE A 901      34.030  36.010  67.580  1.00  0.00           H
ATOM   3980  CA  ILE A 901      32.980  37.670  66.610  1.00  0.00           C
ATOM   3981  HA  ILE A 901      33.160  38.020  65.610  1.00  0.00           H
ATOM   3982  CB  ILE A 901      31.760  36.680  66.620  1.00  0.00           C
ATOM   3983  HB  ILE A 901      31.520  36.120  67.550  1.00  0.00           H
ATOM   3984  CG2 ILE A 901      30.530  37.420  66.150  1.00  0.00           C
ATOM   3985 HG21 ILE A 901      30.340  38.280  66.830  1.00  0.00           H
ATOM   3986 HG22 ILE A 901      29.610  36.800  66.050  1.00  0.00           H
ATOM   3987 HG23 ILE A 901      30.730  37.830  65.140  1.00  0.00           H
ATOM   3988  CG1 ILE A 901      32.030  35.670  65.490  1.00  0.00           C
ATOM   3989 HG11 ILE A 901      33.100  35.370  65.490  1.00  0.00           H
ATOM   3990 HG12 ILE A 901      31.890  36.040  64.450  1.00  0.00           H
ATOM   3991  CD  ILE A 901      31.070  34.480  65.610  1.00  0.00           C
ATOM   3992  HD1 ILE A 901      31.100  34.140  66.670  1.00  0.00           H
ATOM   3993  HD2 ILE A 901      31.420  33.590  65.060  1.00  0.00           H
ATOM   3994  HD3 ILE A 901      30.030  34.770  65.360  1.00  0.00           H
ATOM   3995  C   ILE A 901      32.660  38.860  67.460  1.00  0.00           C
ATOM   3996  O   ILE A 901      32.570  38.890  68.650  1.00  0.00           O
ATOM   3997  N   ILE A 902      32.450  39.960  66.690  1.00  0.00           N
ATOM   3998  HN  ILE A 902      32.590  40.000  65.700  1.00  0.00           H
ATOM   3999  CA  ILE A 902      31.990  41.270  67.050  1.00  0.00           C
ATOM   4000  HA  ILE A 902      31.970  41.280  68.130  1.00  0.00           H
ATOM   4001  CB  ILE A 902      32.850  42.410  66.550  1.00  0.00           C
ATOM   4002  HB  ILE A 902      32.810  42.420  65.440  1.00  0.00           H
ATOM   4003  CG2 ILE A 902      32.430  43.820  67.010  1.00  0.00           C
ATOM   4004 HG21 ILE A 902      31.330  43.890  66.860  1.00  0.00           H
ATOM   4005 HG22 ILE A 902      32.870  44.620  66.390  1.00  0.00           H
ATOM   4006 HG23 ILE A 902      32.580  43.940  68.110  1.00  0.00           H
ATOM   4007  CG1 ILE A 902      34.310  42.140  66.870  1.00  0.00           C
ATOM   4008 HG11 ILE A 902      34.610  41.120  66.560  1.00  0.00           H
ATOM   4009 HG12 ILE A 902      34.320  41.920  67.960  1.00  0.00           H
ATOM   4010  CD  ILE A 902      35.290  43.130  66.270  1.00  0.00           C
ATOM   4011  HD1 ILE A 902      35.110  43.400  65.210  1.00  0.00           H
ATOM   4012  HD2 ILE A 902      36.320  42.740  66.250  1.00  0.00           H
ATOM   4013  HD3 ILE A 902      35.240  44.070  66.860  1.00  0.00           H
ATOM   4014  C   ILE A 902      30.560  41.430  66.440  1.00  0.00           C
ATOM   4015  O   ILE A 902      30.310  41.150  65.240  1.00  0.00           O
ATOM   4016  N   SER A 903      29.620  41.810  67.330  1.00  0.00           N
ATOM   4017  HN  SER A 903      29.970  41.920  68.260  1.00  0.00           H
ATOM   4018  CA  SER A 903      28.170  42.010  67.190  1.00  0.00           C
ATOM   4019  HA  SER A 903      27.700  41.050  67.020  1.00  0.00           H
ATOM   4020  CB  SER A 903      27.700  42.360  68.630  1.00  0.00           C
ATOM   4021  HB1 SER A 903      28.110  43.320  69.010  1.00  0.00           H
ATOM   4022  HB2 SER A 903      28.120  41.540  69.250  1.00  0.00           H
ATOM   4023  OG  SER A 903      26.280  42.320  68.670  1.00  0.00           O
ATOM   4024  HG1 SER A 903      25.970  41.420  68.510  1.00  0.00           H
ATOM   4025  C   SER A 903      27.700  43.020  66.140  1.00  0.00           C
ATOM   4026  O   SER A 903      27.960  44.190  66.380  1.00  0.00           O
ATOM   4027  N   PRO A 904      26.990  42.720  65.030  1.00  0.00           N
ATOM   4028  CD  PRO A 904      26.930  41.420  64.410  1.00  0.00           C
ATOM   4029  HD1 PRO A 904      26.420  40.630  65.010  1.00  0.00           H
ATOM   4030  HD2 PRO A 904      27.900  40.950  64.120  1.00  0.00           H
ATOM   4031  CA  PRO A 904      26.080  43.700  64.390  1.00  0.00           C
ATOM   4032  HA  PRO A 904      26.750  44.370  63.880  1.00  0.00           H
ATOM   4033  CB  PRO A 904      25.230  42.840  63.490  1.00  0.00           C
ATOM   4034  HB1 PRO A 904      24.720  43.350  62.660  1.00  0.00           H
ATOM   4035  HB2 PRO A 904      24.490  42.300  64.110  1.00  0.00           H
ATOM   4036  CG  PRO A 904      26.130  41.710  63.100  1.00  0.00           C
ATOM   4037  HG1 PRO A 904      25.500  40.840  62.840  1.00  0.00           H
ATOM   4038  HG2 PRO A 904      26.810  42.020  62.280  1.00  0.00           H
ATOM   4039  C   PRO A 904      25.350  44.700  65.320  1.00  0.00           C
ATOM   4040  O   PRO A 904      24.780  44.240  66.330  1.00  0.00           O
ATOM   4041  N   LEU A 905      25.350  45.950  64.940  1.00  0.00           N
ATOM   4042  HN  LEU A 905      25.870  46.190  64.120  1.00  0.00           H
ATOM   4043  CA  LEU A 905      24.660  47.060  65.670  1.00  0.00           C
ATOM   4044  HA  LEU A 905      25.010  47.980  65.250  1.00  0.00           H
ATOM   4045  CB  LEU A 905      23.100  46.830  65.660  1.00  0.00           C
ATOM   4046  HB1 LEU A 905      22.510  47.620  66.170  1.00  0.00           H
ATOM   4047  HB2 LEU A 905      22.840  45.950  66.300  1.00  0.00           H
ATOM   4048  CG  LEU A 905      22.310  46.580  64.330  1.00  0.00           C
ATOM   4049  HG  LEU A 905      22.950  45.810  63.820  1.00  0.00           H
ATOM   4050  CD1 LEU A 905      20.970  45.930  64.550  1.00  0.00           C
ATOM   4051 HD11 LEU A 905      20.400  45.620  63.650  1.00  0.00           H
ATOM   4052 HD12 LEU A 905      20.370  46.670  65.110  1.00  0.00           H
ATOM   4053 HD13 LEU A 905      21.150  45.080  65.250  1.00  0.00           H
ATOM   4054  CD2 LEU A 905      22.270  47.860  63.570  1.00  0.00           C
ATOM   4055 HD21 LEU A 905      21.800  48.650  64.180  1.00  0.00           H
ATOM   4056 HD22 LEU A 905      21.800  47.690  62.580  1.00  0.00           H
ATOM   4057 HD23 LEU A 905      23.310  48.180  63.350  1.00  0.00           H
ATOM   4058  C   LEU A 905      25.210  47.300  67.130  1.00  0.00           C
ATOM   4059  O   LEU A 905      25.260  48.440  67.500  1.00  0.00           O
ATOM   4060  N   GLY A 906      25.620  46.280  67.950  1.00  0.00           N
ATOM   4061  HN  GLY A 906      25.510  45.380  67.540  1.00  0.00           H
ATOM   4062  CA  GLY A 906      26.210  46.380  69.260  1.00  0.00           C
ATOM   4063  HA1 GLY A 906      27.240  46.640  69.050  1.00  0.00           H
ATOM   4064  HA2 GLY A 906      26.190  45.440  69.800  1.00  0.00           H
ATOM   4065  C   GLY A 906      25.620  47.450  70.160  1.00  0.00           C
ATOM   4066  O   GLY A 906      24.470  47.860  70.060  1.00  0.00           O
ATOM   4067  N   ASP A 907      26.420  47.990  71.130  1.00  0.00           N
ATOM   4068  HN  ASP A 907      27.390  47.730  71.110  1.00  0.00           H
ATOM   4069  CA  ASP A 907      26.020  48.910  72.220  1.00  0.00           C
ATOM   4070  HA  ASP A 907      25.020  48.560  72.460  1.00  0.00           H
ATOM   4071  CB  ASP A 907      27.020  48.790  73.430  1.00  0.00           C
ATOM   4072  HB1 ASP A 907      26.910  49.460  74.310  1.00  0.00           H
ATOM   4073  HB2 ASP A 907      28.060  48.980  73.100  1.00  0.00           H
ATOM   4074  CG  ASP A 907      27.080  47.420  74.120  1.00  0.00           C
ATOM   4075  OD1 ASP A 907      26.110  46.630  74.060  1.00  0.00           O
ATOM   4076  OD2 ASP A 907      28.050  47.210  74.850  1.00  0.00           O
ATOM   4077  C   ASP A 907      25.960  50.340  71.770  1.00  0.00           C
ATOM   4078  O   ASP A 907      26.510  51.330  72.390  1.00  0.00           O
ATOM   4079  N   ASN A 908      25.290  50.550  70.640  1.00  0.00           N
ATOM   4080  HN  ASN A 908      24.910  49.770  70.160  1.00  0.00           H
ATOM   4081  CA  ASN A 908      25.280  51.820  69.890  1.00  0.00           C
ATOM   4082  HA  ASN A 908      25.910  52.520  70.400  1.00  0.00           H
ATOM   4083  CB  ASN A 908      25.850  51.560  68.530  1.00  0.00           C
ATOM   4084  HB1 ASN A 908      25.920  52.560  68.040  1.00  0.00           H
ATOM   4085  HB2 ASN A 908      25.250  50.820  67.950  1.00  0.00           H
ATOM   4086  CG  ASN A 908      27.260  51.080  68.730  1.00  0.00           C
ATOM   4087  OD1 ASN A 908      28.120  51.780  69.330  1.00  0.00           O
ATOM   4088  ND2 ASN A 908      27.550  49.860  68.180  1.00  0.00           N
ATOM   4089 HD21 ASN A 908      28.530  49.770  67.980  1.00  0.00           H
ATOM   4090 HD22 ASN A 908      26.810  49.320  67.790  1.00  0.00           H
ATOM   4091  C   ASN A 908      23.780  52.360  69.740  1.00  0.00           C
ATOM   4092  O   ASN A 908      22.900  51.710  69.140  1.00  0.00           O
ATOM   4093  N   PRO A 909      23.570  53.610  70.280  1.00  0.00           N
ATOM   4094  CD  PRO A 909      24.460  54.240  71.240  1.00  0.00           C
ATOM   4095  HD1 PRO A 909      25.420  54.590  70.780  1.00  0.00           H
ATOM   4096  HD2 PRO A 909      24.800  53.520  72.010  1.00  0.00           H
ATOM   4097  CA  PRO A 909      22.420  54.490  70.080  1.00  0.00           C
ATOM   4098  HA  PRO A 909      21.570  54.040  70.560  1.00  0.00           H
ATOM   4099  CB  PRO A 909      22.810  55.810  70.780  1.00  0.00           C
ATOM   4100  HB1 PRO A 909      21.970  56.380  71.230  1.00  0.00           H
ATOM   4101  HB2 PRO A 909      23.380  56.390  70.020  1.00  0.00           H
ATOM   4102  CG  PRO A 909      23.710  55.390  71.890  1.00  0.00           C
ATOM   4103  HG1 PRO A 909      24.350  56.250  72.180  1.00  0.00           H
ATOM   4104  HG2 PRO A 909      23.080  55.030  72.730  1.00  0.00           H
ATOM   4105  C   PRO A 909      22.110  54.790  68.580  1.00  0.00           C
ATOM   4106  O   PRO A 909      22.980  54.740  67.730  1.00  0.00           O
ATOM   4107  N   TRP A 910      20.860  55.140  68.270  1.00  0.00           N
ATOM   4108  HN  TRP A 910      20.240  55.160  69.060  1.00  0.00           H
ATOM   4109  CA  TRP A 910      20.400  55.450  66.920  1.00  0.00           C
ATOM   4110  HA  TRP A 910      20.640  54.550  66.360  1.00  0.00           H
ATOM   4111  CB  TRP A 910      18.840  55.680  67.000  1.00  0.00           C
ATOM   4112  HB1 TRP A 910      18.630  56.540  67.660  1.00  0.00           H
ATOM   4113  HB2 TRP A 910      18.410  54.810  67.560  1.00  0.00           H
ATOM   4114  CG  TRP A 910      18.070  55.640  65.680  1.00  0.00           C
ATOM   4115  CD1 TRP A 910      18.460  55.050  64.510  1.00  0.00           C
ATOM   4116  HD1 TRP A 910      19.410  54.540  64.430  1.00  0.00           H
ATOM   4117  NE1 TRP A 910      17.680  55.410  63.470  1.00  0.00           N
ATOM   4118  HE1 TRP A 910      17.590  55.000  62.590  1.00  0.00           H
ATOM   4119  CE2 TRP A 910      16.700  56.240  63.920  1.00  0.00           C
ATOM   4120  CD2 TRP A 910      16.930  56.460  65.340  1.00  0.00           C
ATOM   4121  CE3 TRP A 910      16.040  57.280  66.020  1.00  0.00           C
ATOM   4122  HE3 TRP A 910      16.310  57.440  67.060  1.00  0.00           H
ATOM   4123  CZ3 TRP A 910      15.130  58.100  65.410  1.00  0.00           C
ATOM   4124  HZ3 TRP A 910      14.470  58.730  65.980  1.00  0.00           H
ATOM   4125  CZ2 TRP A 910      15.790  57.010  63.300  1.00  0.00           C
ATOM   4126  HZ2 TRP A 910      15.680  57.040  62.220  1.00  0.00           H
ATOM   4127  CH2 TRP A 910      15.030  57.990  64.000  1.00  0.00           C
ATOM   4128  HH2 TRP A 910      14.260  58.550  63.470  1.00  0.00           H
ATOM   4129  C   TRP A 910      21.190  56.540  66.260  1.00  0.00           C
ATOM   4130  O   TRP A 910      21.560  56.420  65.090  1.00  0.00           O
ATOM   4131  N   TRP A 911      21.510  57.650  66.900  1.00  0.00           N
ATOM   4132  HN  TRP A 911      21.010  57.810  67.740  1.00  0.00           H
ATOM   4133  CA  TRP A 911      22.230  58.730  66.200  1.00  0.00           C
ATOM   4134  HA  TRP A 911      21.600  58.940  65.360  1.00  0.00           H
ATOM   4135  CB  TRP A 911      22.290  59.970  67.190  1.00  0.00           C
ATOM   4136  HB1 TRP A 911      21.300  60.190  67.630  1.00  0.00           H
ATOM   4137  HB2 TRP A 911      22.430  60.920  66.620  1.00  0.00           H
ATOM   4138  CG  TRP A 911      23.340  59.850  68.270  1.00  0.00           C
ATOM   4139  CD1 TRP A 911      23.230  59.340  69.550  1.00  0.00           C
ATOM   4140  HD1 TRP A 911      22.340  58.990  70.060  1.00  0.00           H
ATOM   4141  NE1 TRP A 911      24.510  59.290  70.150  1.00  0.00           N
ATOM   4142  HE1 TRP A 911      24.850  58.810  70.920  1.00  0.00           H
ATOM   4143  CE2 TRP A 911      25.420  59.740  69.310  1.00  0.00           C
ATOM   4144  CD2 TRP A 911      24.730  60.160  68.110  1.00  0.00           C
ATOM   4145  CE3 TRP A 911      25.510  60.750  67.080  1.00  0.00           C
ATOM   4146  HE3 TRP A 911      25.070  61.020  66.130  1.00  0.00           H
ATOM   4147  CZ3 TRP A 911      26.850  60.770  67.140  1.00  0.00           C
ATOM   4148  HZ3 TRP A 911      27.430  61.170  66.330  1.00  0.00           H
ATOM   4149  CZ2 TRP A 911      26.810  59.730  69.370  1.00  0.00           C
ATOM   4150  HZ2 TRP A 911      27.370  59.370  70.230  1.00  0.00           H
ATOM   4151  CH2 TRP A 911      27.580  60.230  68.290  1.00  0.00           C
ATOM   4152  HH2 TRP A 911      28.650  60.330  68.340  1.00  0.00           H
ATOM   4153  C   TRP A 911      23.720  58.260  65.750  1.00  0.00           C
ATOM   4154  O   TRP A 911      24.180  58.530  64.650  1.00  0.00           O
ATOM   4155  N   THR A 912      24.440  57.460  66.550  1.00  0.00           N
ATOM   4156  HN  THR A 912      23.990  57.120  67.360  1.00  0.00           H
ATOM   4157  CA  THR A 912      25.760  56.910  66.200  1.00  0.00           C
ATOM   4158  HA  THR A 912      26.460  57.720  66.010  1.00  0.00           H
ATOM   4159  CB  THR A 912      26.410  56.040  67.310  1.00  0.00           C
ATOM   4160  HB  THR A 912      26.150  54.970  67.290  1.00  0.00           H
ATOM   4161  OG1 THR A 912      26.010  56.450  68.670  1.00  0.00           O
ATOM   4162  HG1 THR A 912      26.110  57.400  68.630  1.00  0.00           H
ATOM   4163  CG2 THR A 912      27.880  56.210  67.240  1.00  0.00           C
ATOM   4164 HG21 THR A 912      28.420  55.480  67.890  1.00  0.00           H
ATOM   4165 HG22 THR A 912      28.110  57.220  67.630  1.00  0.00           H
ATOM   4166 HG23 THR A 912      28.240  55.940  66.220  1.00  0.00           H
ATOM   4167  C   THR A 912      25.670  56.020  64.990  1.00  0.00           C
ATOM   4168  O   THR A 912      26.450  56.000  64.040  1.00  0.00           O
ATOM   4169  N   LEU A 913      24.530  55.310  64.920  1.00  0.00           N
ATOM   4170  HN  LEU A 913      23.730  55.400  65.500  1.00  0.00           H
ATOM   4171  CA  LEU A 913      24.470  54.310  63.830  1.00  0.00           C
ATOM   4172  HA  LEU A 913      25.420  53.810  63.770  1.00  0.00           H
ATOM   4173  CB  LEU A 913      23.480  53.230  64.210  1.00  0.00           C
ATOM   4174  HB1 LEU A 913      23.270  52.590  63.340  1.00  0.00           H
ATOM   4175  HB2 LEU A 913      22.540  53.680  64.610  1.00  0.00           H
ATOM   4176  CG  LEU A 913      23.990  52.280  65.350  1.00  0.00           C
ATOM   4177  HG  LEU A 913      24.360  52.900  66.210  1.00  0.00           H
ATOM   4178  CD1 LEU A 913      22.870  51.430  65.910  1.00  0.00           C
ATOM   4179 HD11 LEU A 913      22.050  52.070  66.310  1.00  0.00           H
ATOM   4180 HD12 LEU A 913      23.050  50.750  66.780  1.00  0.00           H
ATOM   4181 HD13 LEU A 913      22.380  50.770  65.170  1.00  0.00           H
ATOM   4182  CD2 LEU A 913      25.100  51.380  64.910  1.00  0.00           C
ATOM   4183 HD21 LEU A 913      25.250  50.680  65.760  1.00  0.00           H
ATOM   4184 HD22 LEU A 913      26.110  51.850  64.840  1.00  0.00           H
ATOM   4185 HD23 LEU A 913      24.970  50.720  64.030  1.00  0.00           H
ATOM   4186  C   LEU A 913      24.080  54.900  62.460  1.00  0.00           C
ATOM   4187  O   LEU A 913      24.540  54.360  61.450  1.00  0.00           O
ATOM   4188  N   LEU A 914      23.220  55.930  62.420  1.00  0.00           N
ATOM   4189  HN  LEU A 914      22.810  56.280  63.260  1.00  0.00           H
ATOM   4190  CA  LEU A 914      22.870  56.670  61.220  1.00  0.00           C
ATOM   4191  HA  LEU A 914      22.510  55.990  60.460  1.00  0.00           H
ATOM   4192  CB  LEU A 914      21.680  57.720  61.560  1.00  0.00           C
ATOM   4193  HB1 LEU A 914      21.770  58.410  60.700  1.00  0.00           H
ATOM   4194  HB2 LEU A 914      21.870  58.400  62.420  1.00  0.00           H
ATOM   4195  CG  LEU A 914      20.190  57.160  61.430  1.00  0.00           C
ATOM   4196  HG  LEU A 914      20.150  56.350  62.190  1.00  0.00           H
ATOM   4197  CD1 LEU A 914      19.170  58.140  61.960  1.00  0.00           C
ATOM   4198 HD11 LEU A 914      19.410  58.640  62.920  1.00  0.00           H
ATOM   4199 HD12 LEU A 914      18.130  57.770  61.820  1.00  0.00           H
ATOM   4200 HD13 LEU A 914      19.170  58.950  61.200  1.00  0.00           H
ATOM   4201  CD2 LEU A 914      19.910  56.650  59.990  1.00  0.00           C
ATOM   4202 HD21 LEU A 914      20.050  57.410  59.190  1.00  0.00           H
ATOM   4203 HD22 LEU A 914      18.820  56.460  59.950  1.00  0.00           H
ATOM   4204 HD23 LEU A 914      20.470  55.730  59.720  1.00  0.00           H
ATOM   4205  C   LEU A 914      24.080  57.370  60.690  1.00  0.00           C
ATOM   4206  O   LEU A 914      24.400  57.330  59.540  1.00  0.00           O
ATOM   4207  N   ILE A 915      24.840  58.050  61.590  1.00  0.00           N
ATOM   4208  HN  ILE A 915      24.480  58.190  62.500  1.00  0.00           H
ATOM   4209  CA  ILE A 915      26.140  58.620  61.310  1.00  0.00           C
ATOM   4210  HA  ILE A 915      26.050  59.450  60.620  1.00  0.00           H
ATOM   4211  CB  ILE A 915      26.670  59.150  62.620  1.00  0.00           C
ATOM   4212  HB  ILE A 915      26.500  58.390  63.400  1.00  0.00           H
ATOM   4213  CG2 ILE A 915      28.290  59.310  62.550  1.00  0.00           C
ATOM   4214 HG21 ILE A 915      28.540  59.950  61.670  1.00  0.00           H
ATOM   4215 HG22 ILE A 915      28.880  58.380  62.490  1.00  0.00           H
ATOM   4216 HG23 ILE A 915      28.690  59.740  63.490  1.00  0.00           H
ATOM   4217  CG1 ILE A 915      25.970  60.480  62.990  1.00  0.00           C
ATOM   4218 HG11 ILE A 915      26.290  60.740  64.030  1.00  0.00           H
ATOM   4219 HG12 ILE A 915      24.880  60.360  63.220  1.00  0.00           H
ATOM   4220  CD  ILE A 915      26.160  61.740  62.050  1.00  0.00           C
ATOM   4221  HD1 ILE A 915      25.950  61.390  61.010  1.00  0.00           H
ATOM   4222  HD2 ILE A 915      27.170  62.210  62.200  1.00  0.00           H
ATOM   4223  HD3 ILE A 915      25.410  62.540  62.260  1.00  0.00           H
ATOM   4224  C   ILE A 915      27.090  57.670  60.740  1.00  0.00           C
ATOM   4225  O   ILE A 915      27.890  58.080  59.870  1.00  0.00           O
ATOM   4226  N   ALA A 916      27.060  56.330  61.080  1.00  0.00           N
ATOM   4227  HN  ALA A 916      26.460  55.960  61.770  1.00  0.00           H
ATOM   4228  CA  ALA A 916      27.940  55.320  60.540  1.00  0.00           C
ATOM   4229  HA  ALA A 916      28.960  55.680  60.480  1.00  0.00           H
ATOM   4230  CB  ALA A 916      28.000  54.170  61.490  1.00  0.00           C
ATOM   4231  HB1 ALA A 916      28.340  54.620  62.440  1.00  0.00           H
ATOM   4232  HB2 ALA A 916      28.770  53.420  61.220  1.00  0.00           H
ATOM   4233  HB3 ALA A 916      27.000  53.690  61.620  1.00  0.00           H
ATOM   4234  C   ALA A 916      27.590  54.810  59.140  1.00  0.00           C
ATOM   4235  O   ALA A 916      28.410  54.190  58.420  1.00  0.00           O
ATOM   4236  N   ALA A 917      26.570  55.320  58.460  1.00  0.00           N
ATOM   4237  HN  ALA A 917      25.970  55.860  59.040  1.00  0.00           H
ATOM   4238  CA  ALA A 917      26.450  55.230  56.970  1.00  0.00           C
ATOM   4239  HA  ALA A 917      26.740  54.310  56.490  1.00  0.00           H
ATOM   4240  CB  ALA A 917      24.990  55.510  56.510  1.00  0.00           C
ATOM   4241  HB1 ALA A 917      24.970  55.790  55.440  1.00  0.00           H
ATOM   4242  HB2 ALA A 917      24.600  56.440  56.990  1.00  0.00           H
ATOM   4243  HB3 ALA A 917      24.280  54.690  56.700  1.00  0.00           H
ATOM   4244  C   ALA A 917      27.390  56.230  56.200  1.00  0.00           C
ATOM   4245  O   ALA A 917      27.840  55.850  55.120  1.00  0.00           O
ATOM   4246  N   ILE A 918      27.750  57.410  56.810  1.00  0.00           N
ATOM   4247  HN  ILE A 918      27.350  57.670  57.690  1.00  0.00           H
ATOM   4248  CA  ILE A 918      28.620  58.440  56.220  1.00  0.00           C
ATOM   4249  HA  ILE A 918      28.250  58.540  55.210  1.00  0.00           H
ATOM   4250  CB  ILE A 918      28.460  59.900  56.890  1.00  0.00           C
ATOM   4251  HB  ILE A 918      28.600  59.680  57.960  1.00  0.00           H
ATOM   4252  CG2 ILE A 918      29.490  60.840  56.370  1.00  0.00           C
ATOM   4253 HG21 ILE A 918      29.540  60.900  55.270  1.00  0.00           H
ATOM   4254 HG22 ILE A 918      30.540  60.700  56.730  1.00  0.00           H
ATOM   4255 HG23 ILE A 918      29.380  61.860  56.780  1.00  0.00           H
ATOM   4256  CG1 ILE A 918      27.000  60.480  56.730  1.00  0.00           C
ATOM   4257 HG11 ILE A 918      26.350  59.580  56.650  1.00  0.00           H
ATOM   4258 HG12 ILE A 918      26.960  61.060  55.790  1.00  0.00           H
ATOM   4259  CD  ILE A 918      26.490  61.390  57.920  1.00  0.00           C
ATOM   4260  HD1 ILE A 918      27.110  62.270  58.150  1.00  0.00           H
ATOM   4261  HD2 ILE A 918      26.330  60.730  58.800  1.00  0.00           H
ATOM   4262  HD3 ILE A 918      25.470  61.760  57.650  1.00  0.00           H
ATOM   4263  C   ILE A 918      30.100  57.970  55.990  1.00  0.00           C
ATOM   4264  O   ILE A 918      30.570  58.120  54.870  1.00  0.00           O
ATOM   4265  N   PRO A 919      30.920  57.260  56.890  1.00  0.00           N
ATOM   4266  CD  PRO A 919      30.650  57.200  58.350  1.00  0.00           C
ATOM   4267  HD1 PRO A 919      29.610  56.830  58.450  1.00  0.00           H
ATOM   4268  HD2 PRO A 919      30.760  58.220  58.790  1.00  0.00           H
ATOM   4269  CA  PRO A 919      32.150  56.590  56.500  1.00  0.00           C
ATOM   4270  HA  PRO A 919      32.750  57.320  55.970  1.00  0.00           H
ATOM   4271  CB  PRO A 919      32.710  56.170  57.880  1.00  0.00           C
ATOM   4272  HB1 PRO A 919      33.320  57.030  58.210  1.00  0.00           H
ATOM   4273  HB2 PRO A 919      33.410  55.300  57.900  1.00  0.00           H
ATOM   4274  CG  PRO A 919      31.510  56.070  58.840  1.00  0.00           C
ATOM   4275  HG1 PRO A 919      30.920  55.150  58.670  1.00  0.00           H
ATOM   4276  HG2 PRO A 919      31.760  56.230  59.910  1.00  0.00           H
ATOM   4277  C   PRO A 919      32.020  55.440  55.600  1.00  0.00           C
ATOM   4278  O   PRO A 919      32.950  55.140  54.840  1.00  0.00           O
ATOM   4279  N   ALA A 920      30.910  54.680  55.750  1.00  0.00           N
ATOM   4280  HN  ALA A 920      30.130  54.970  56.290  1.00  0.00           H
ATOM   4281  CA  ALA A 920      30.620  53.550  54.890  1.00  0.00           C
ATOM   4282  HA  ALA A 920      31.450  52.860  54.960  1.00  0.00           H
ATOM   4283  CB  ALA A 920      29.330  52.890  55.260  1.00  0.00           C
ATOM   4284  HB1 ALA A 920      29.310  51.830  54.930  1.00  0.00           H
ATOM   4285  HB2 ALA A 920      28.400  53.370  54.890  1.00  0.00           H
ATOM   4286  HB3 ALA A 920      29.250  52.890  56.370  1.00  0.00           H
ATOM   4287  C   ALA A 920      30.530  53.890  53.400  1.00  0.00           C
ATOM   4288  O   ALA A 920      31.190  53.330  52.580  1.00  0.00           O
ATOM   4289  N   LEU A 921      29.770  55.050  53.180  1.00  0.00           N
ATOM   4290  HN  LEU A 921      29.230  55.430  53.930  1.00  0.00           H
ATOM   4291  CA  LEU A 921      29.820  55.780  51.890  1.00  0.00           C
ATOM   4292  HA  LEU A 921      29.370  55.130  51.160  1.00  0.00           H
ATOM   4293  CB  LEU A 921      28.940  57.090  51.970  1.00  0.00           C
ATOM   4294  HB1 LEU A 921      29.400  58.000  51.540  1.00  0.00           H
ATOM   4295  HB2 LEU A 921      28.850  57.400  53.030  1.00  0.00           H
ATOM   4296  CG  LEU A 921      27.420  57.010  51.600  1.00  0.00           C
ATOM   4297  HG  LEU A 921      26.920  56.140  52.090  1.00  0.00           H
ATOM   4298  CD1 LEU A 921      26.820  58.320  52.150  1.00  0.00           C
ATOM   4299 HD11 LEU A 921      25.770  58.470  51.790  1.00  0.00           H
ATOM   4300 HD12 LEU A 921      27.370  59.210  51.780  1.00  0.00           H
ATOM   4301 HD13 LEU A 921      26.970  58.250  53.260  1.00  0.00           H
ATOM   4302  CD2 LEU A 921      27.230  56.920  50.100  1.00  0.00           C
ATOM   4303 HD21 LEU A 921      28.200  56.860  49.550  1.00  0.00           H
ATOM   4304 HD22 LEU A 921      26.550  57.710  49.720  1.00  0.00           H
ATOM   4305 HD23 LEU A 921      26.800  55.970  49.720  1.00  0.00           H
ATOM   4306  C   LEU A 921      31.180  56.100  51.310  1.00  0.00           C
ATOM   4307  O   LEU A 921      31.550  55.910  50.130  1.00  0.00           O
ATOM   4308  N   LEU A 922      32.120  56.530  52.200  1.00  0.00           N
ATOM   4309  HN  LEU A 922      31.770  56.730  53.120  1.00  0.00           H
ATOM   4310  CA  LEU A 922      33.430  56.880  51.800  1.00  0.00           C
ATOM   4311  HA  LEU A 922      33.430  57.430  50.870  1.00  0.00           H
ATOM   4312  CB  LEU A 922      33.950  57.850  52.830  1.00  0.00           C
ATOM   4313  HB1 LEU A 922      35.000  58.190  52.670  1.00  0.00           H
ATOM   4314  HB2 LEU A 922      33.960  57.310  53.810  1.00  0.00           H
ATOM   4315  CG  LEU A 922      33.240  59.170  52.970  1.00  0.00           C
ATOM   4316  HG  LEU A 922      32.160  59.000  53.050  1.00  0.00           H
ATOM   4317  CD1 LEU A 922      33.760  59.980  54.190  1.00  0.00           C
ATOM   4318 HD11 LEU A 922      33.660  59.300  55.060  1.00  0.00           H
ATOM   4319 HD12 LEU A 922      33.240  60.950  54.280  1.00  0.00           H
ATOM   4320 HD13 LEU A 922      34.840  60.210  54.060  1.00  0.00           H
ATOM   4321  CD2 LEU A 922      33.390  60.110  51.770  1.00  0.00           C
ATOM   4322 HD21 LEU A 922      32.840  59.620  50.940  1.00  0.00           H
ATOM   4323 HD22 LEU A 922      34.410  60.330  51.370  1.00  0.00           H
ATOM   4324 HD23 LEU A 922      32.920  61.100  51.920  1.00  0.00           H
ATOM   4325  C   LEU A 922      34.290  55.620  51.610  1.00  0.00           C
ATOM   4326  O   LEU A 922      35.100  55.740  50.710  1.00  0.00           O
ATOM   4327  N   CYS A 923      34.160  54.510  52.350  1.00  0.00           N
ATOM   4328  HN  CYS A 923      33.480  54.640  53.080  1.00  0.00           H
ATOM   4329  CA  CYS A 923      34.950  53.250  52.150  1.00  0.00           C
ATOM   4330  HA  CYS A 923      36.010  53.470  52.120  1.00  0.00           H
ATOM   4331  CB  CYS A 923      34.610  52.350  53.350  1.00  0.00           C
ATOM   4332  HB1 CYS A 923      33.580  51.970  53.190  1.00  0.00           H
ATOM   4333  HB2 CYS A 923      34.690  52.940  54.280  1.00  0.00           H
ATOM   4334  SG  CYS A 923      35.660  50.860  53.400  1.00  0.00           S
ATOM   4335  HG1 CYS A 923      35.350  50.410  54.600  1.00  0.00           H
ATOM   4336  C   CYS A 923      34.480  52.580  50.820  1.00  0.00           C
ATOM   4337  O   CYS A 923      35.350  52.030  50.120  1.00  0.00           O
ATOM   4338  N   THR A 924      33.220  52.650  50.450  1.00  0.00           N
ATOM   4339  HN  THR A 924      32.490  53.010  51.030  1.00  0.00           H
ATOM   4340  CA  THR A 924      32.690  52.120  49.190  1.00  0.00           C
ATOM   4341  HA  THR A 924      33.040  51.100  49.210  1.00  0.00           H
ATOM   4342  CB  THR A 924      31.210  52.260  49.040  1.00  0.00           C
ATOM   4343  HB  THR A 924      30.800  53.270  48.840  1.00  0.00           H
ATOM   4344  OG1 THR A 924      30.460  51.710  50.160  1.00  0.00           O
ATOM   4345  HG1 THR A 924      30.650  52.350  50.850  1.00  0.00           H
ATOM   4346  CG2 THR A 924      30.730  51.420  47.850  1.00  0.00           C
ATOM   4347 HG21 THR A 924      29.630  51.500  47.740  1.00  0.00           H
ATOM   4348 HG22 THR A 924      30.930  50.360  48.150  1.00  0.00           H
ATOM   4349 HG23 THR A 924      31.270  51.690  46.910  1.00  0.00           H
ATOM   4350  C   THR A 924      33.350  52.610  47.990  1.00  0.00           C
ATOM   4351  O   THR A 924      33.670  51.850  47.090  1.00  0.00           O
ATOM   4352  N   ILE A 925      33.580  53.960  47.950  1.00  0.00           N
ATOM   4353  HN  ILE A 925      33.260  54.560  48.680  1.00  0.00           H
ATOM   4354  CA  ILE A 925      34.390  54.530  46.890  1.00  0.00           C
ATOM   4355  HA  ILE A 925      33.910  54.310  45.950  1.00  0.00           H
ATOM   4356  CB  ILE A 925      34.470  56.060  47.130  1.00  0.00           C
ATOM   4357  HB  ILE A 925      34.820  56.290  48.160  1.00  0.00           H
ATOM   4358  CG2 ILE A 925      35.380  56.680  45.950  1.00  0.00           C
ATOM   4359 HG21 ILE A 925      35.090  56.270  44.960  1.00  0.00           H
ATOM   4360 HG22 ILE A 925      36.460  56.480  46.040  1.00  0.00           H
ATOM   4361 HG23 ILE A 925      35.110  57.770  45.890  1.00  0.00           H
ATOM   4362  CG1 ILE A 925      33.010  56.820  47.080  1.00  0.00           C
ATOM   4363 HG11 ILE A 925      32.400  56.230  47.790  1.00  0.00           H
ATOM   4364 HG12 ILE A 925      32.620  56.680  46.050  1.00  0.00           H
ATOM   4365  CD  ILE A 925      33.090  58.250  47.650  1.00  0.00           C
ATOM   4366  HD1 ILE A 925      33.330  58.160  48.740  1.00  0.00           H
ATOM   4367  HD2 ILE A 925      32.080  58.690  47.650  1.00  0.00           H
ATOM   4368  HD3 ILE A 925      33.790  58.960  47.160  1.00  0.00           H
ATOM   4369  C   ILE A 925      35.820  53.980  46.840  1.00  0.00           C
ATOM   4370  O   ILE A 925      36.260  53.560  45.740  1.00  0.00           O
ATOM   4371  N   LEU A 926      36.540  53.740  47.970  1.00  0.00           N
ATOM   4372  HN  LEU A 926      36.310  54.180  48.840  1.00  0.00           H
ATOM   4373  CA  LEU A 926      37.760  52.930  48.070  1.00  0.00           C
ATOM   4374  HA  LEU A 926      38.430  53.470  47.420  1.00  0.00           H
ATOM   4375  CB  LEU A 926      38.370  53.070  49.540  1.00  0.00           C
ATOM   4376  HB1 LEU A 926      39.440  52.780  49.570  1.00  0.00           H
ATOM   4377  HB2 LEU A 926      37.880  52.280  50.160  1.00  0.00           H
ATOM   4378  CG  LEU A 926      38.260  54.450  50.170  1.00  0.00           C
ATOM   4379  HG  LEU A 926      37.260  54.920  50.260  1.00  0.00           H
ATOM   4380  CD1 LEU A 926      38.710  54.420  51.660  1.00  0.00           C
ATOM   4381 HD11 LEU A 926      38.520  55.450  52.050  1.00  0.00           H
ATOM   4382 HD12 LEU A 926      39.780  54.240  51.910  1.00  0.00           H
ATOM   4383 HD13 LEU A 926      38.050  53.730  52.200  1.00  0.00           H
ATOM   4384  CD2 LEU A 926      39.120  55.520  49.390  1.00  0.00           C
ATOM   4385 HD21 LEU A 926      39.650  56.340  49.920  1.00  0.00           H
ATOM   4386 HD22 LEU A 926      38.430  55.970  48.660  1.00  0.00           H
ATOM   4387 HD23 LEU A 926      39.980  54.950  48.990  1.00  0.00           H
ATOM   4388  C   LEU A 926      37.670  51.500  47.580  1.00  0.00           C
ATOM   4389  O   LEU A 926      38.580  51.040  46.910  1.00  0.00           O
ATOM   4390  N   ILE A 927      36.630  50.700  47.910  1.00  0.00           N
ATOM   4391  HN  ILE A 927      35.940  51.070  48.530  1.00  0.00           H
ATOM   4392  CA  ILE A 927      36.320  49.350  47.410  1.00  0.00           C
ATOM   4393  HA  ILE A 927      37.180  48.720  47.580  1.00  0.00           H
ATOM   4394  CB  ILE A 927      35.110  48.660  48.080  1.00  0.00           C
ATOM   4395  HB  ILE A 927      34.130  49.030  47.710  1.00  0.00           H
ATOM   4396  CG2 ILE A 927      35.180  47.070  47.830  1.00  0.00           C
ATOM   4397 HG21 ILE A 927      34.290  46.540  48.250  1.00  0.00           H
ATOM   4398 HG22 ILE A 927      36.050  46.590  48.340  1.00  0.00           H
ATOM   4399 HG23 ILE A 927      35.230  46.880  46.740  1.00  0.00           H
ATOM   4400  CG1 ILE A 927      35.050  48.860  49.580  1.00  0.00           C
ATOM   4401 HG11 ILE A 927      34.270  48.180  49.970  1.00  0.00           H
ATOM   4402 HG12 ILE A 927      34.760  49.910  49.810  1.00  0.00           H
ATOM   4403  CD  ILE A 927      36.300  48.480  50.380  1.00  0.00           C
ATOM   4404  HD1 ILE A 927      35.990  48.640  51.440  1.00  0.00           H
ATOM   4405  HD2 ILE A 927      37.210  49.100  50.200  1.00  0.00           H
ATOM   4406  HD3 ILE A 927      36.440  47.380  50.380  1.00  0.00           H
ATOM   4407  C   ILE A 927      36.090  49.430  45.900  1.00  0.00           C
ATOM   4408  O   ILE A 927      36.610  48.620  45.180  1.00  0.00           O
ATOM   4409  N   PHE A 928      35.400  50.500  45.380  1.00  0.00           N
ATOM   4410  HN  PHE A 928      35.060  51.270  45.910  1.00  0.00           H
ATOM   4411  CA  PHE A 928      35.110  50.510  43.960  1.00  0.00           C
ATOM   4412  HA  PHE A 928      34.720  49.540  43.730  1.00  0.00           H
ATOM   4413  CB  PHE A 928      34.140  51.710  43.780  1.00  0.00           C
ATOM   4414  HB1 PHE A 928      34.610  52.520  44.380  1.00  0.00           H
ATOM   4415  HB2 PHE A 928      33.120  51.490  44.140  1.00  0.00           H
ATOM   4416  CG  PHE A 928      33.990  52.310  42.450  1.00  0.00           C
ATOM   4417  CD1 PHE A 928      33.660  51.460  41.320  1.00  0.00           C
ATOM   4418  HD1 PHE A 928      33.520  50.400  41.520  1.00  0.00           H
ATOM   4419  CE1 PHE A 928      33.700  51.980  40.000  1.00  0.00           C
ATOM   4420  HE1 PHE A 928      33.450  51.310  39.190  1.00  0.00           H
ATOM   4421  CZ  PHE A 928      34.010  53.360  39.790  1.00  0.00           C
ATOM   4422  HZ  PHE A 928      34.210  53.760  38.810  1.00  0.00           H
ATOM   4423  CD2 PHE A 928      34.150  53.670  42.160  1.00  0.00           C
ATOM   4424  HD2 PHE A 928      34.310  54.440  42.910  1.00  0.00           H
ATOM   4425  CE2 PHE A 928      34.200  54.200  40.920  1.00  0.00           C
ATOM   4426  HE2 PHE A 928      34.350  55.250  40.710  1.00  0.00           H
ATOM   4427  C   PHE A 928      36.420  50.590  43.010  1.00  0.00           C
ATOM   4428  O   PHE A 928      36.630  49.960  42.010  1.00  0.00           O
ATOM   4429  N   MET A 929      37.310  51.570  43.370  1.00  0.00           N
ATOM   4430  HN  MET A 929      37.120  52.110  44.190  1.00  0.00           H
ATOM   4431  CA  MET A 929      38.330  51.860  42.410  1.00  0.00           C
ATOM   4432  HA  MET A 929      37.770  52.000  41.500  1.00  0.00           H
ATOM   4433  CB  MET A 929      38.960  53.200  42.770  1.00  0.00           C
ATOM   4434  HB1 MET A 929      39.940  53.420  42.310  1.00  0.00           H
ATOM   4435  HB2 MET A 929      39.170  53.200  43.870  1.00  0.00           H
ATOM   4436  CG  MET A 929      38.140  54.460  42.390  1.00  0.00           C
ATOM   4437  HG1 MET A 929      37.070  54.390  42.680  1.00  0.00           H
ATOM   4438  HG2 MET A 929      38.170  54.520  41.280  1.00  0.00           H
ATOM   4439  SD  MET A 929      38.940  56.020  43.170  1.00  0.00           S
ATOM   4440  CE  MET A 929      40.220  56.200  41.920  1.00  0.00           C
ATOM   4441  HE1 MET A 929      40.880  55.310  42.030  1.00  0.00           H
ATOM   4442  HE2 MET A 929      40.690  57.180  42.120  1.00  0.00           H
ATOM   4443  HE3 MET A 929      39.780  56.250  40.890  1.00  0.00           H
ATOM   4444  C   MET A 929      39.360  50.820  42.200  1.00  0.00           C
ATOM   4445  O   MET A 929      39.580  50.490  41.070  1.00  0.00           O
ATOM   4446  N   ASP A 930      39.910  50.150  43.240  1.00  0.00           N
ATOM   4447  HN  ASP A 930      39.710  50.350  44.200  1.00  0.00           H
ATOM   4448  CA  ASP A 930      40.890  49.140  42.930  1.00  0.00           C
ATOM   4449  HA  ASP A 930      41.650  49.540  42.270  1.00  0.00           H
ATOM   4450  CB  ASP A 930      41.420  48.720  44.350  1.00  0.00           C
ATOM   4451  HB1 ASP A 930      41.730  47.660  44.270  1.00  0.00           H
ATOM   4452  HB2 ASP A 930      40.620  48.810  45.120  1.00  0.00           H
ATOM   4453  CG  ASP A 930      42.670  49.440  44.680  1.00  0.00           C
ATOM   4454  OD1 ASP A 930      43.490  49.600  43.750  1.00  0.00           O
ATOM   4455  OD2 ASP A 930      42.890  49.800  45.830  1.00  0.00           O
ATOM   4456  C   ASP A 930      40.180  47.920  42.310  1.00  0.00           C
ATOM   4457  O   ASP A 930      40.790  47.270  41.450  1.00  0.00           O
ATOM   4458  N   GLN A 931      38.900  47.610  42.610  1.00  0.00           N
ATOM   4459  HN  GLN A 931      38.440  48.230  43.250  1.00  0.00           H
ATOM   4460  CA  GLN A 931      38.300  46.450  41.980  1.00  0.00           C
ATOM   4461  HA  GLN A 931      39.020  45.660  42.120  1.00  0.00           H
ATOM   4462  CB  GLN A 931      36.910  46.020  42.580  1.00  0.00           C
ATOM   4463  HB1 GLN A 931      36.200  45.450  41.950  1.00  0.00           H
ATOM   4464  HB2 GLN A 931      36.350  46.980  42.540  1.00  0.00           H
ATOM   4465  CG  GLN A 931      37.040  45.490  44.010  1.00  0.00           C
ATOM   4466  HG1 GLN A 931      36.030  45.420  44.490  1.00  0.00           H
ATOM   4467  HG2 GLN A 931      37.600  46.050  44.790  1.00  0.00           H
ATOM   4468  CD  GLN A 931      37.690  44.080  44.040  1.00  0.00           C
ATOM   4469  OE1 GLN A 931      38.580  43.880  44.840  1.00  0.00           O
ATOM   4470  NE2 GLN A 931      37.260  43.180  43.190  1.00  0.00           N
ATOM   4471 HE21 GLN A 931      37.770  42.310  43.150  1.00  0.00           H
ATOM   4472 HE22 GLN A 931      36.580  43.450  42.510  1.00  0.00           H
ATOM   4473  C   GLN A 931      38.070  46.680  40.500  1.00  0.00           C
ATOM   4474  O   GLN A 931      38.300  45.860  39.600  1.00  0.00           O
ATOM   4475  N   GLN A 932      37.480  47.850  40.080  1.00  0.00           N
ATOM   4476  HN  GLN A 932      37.210  48.520  40.770  1.00  0.00           H
ATOM   4477  CA  GLN A 932      37.280  48.080  38.640  1.00  0.00           C
ATOM   4478  HA  GLN A 932      36.970  47.150  38.180  1.00  0.00           H
ATOM   4479  CB  GLN A 932      36.150  49.000  38.350  1.00  0.00           C
ATOM   4480  HB1 GLN A 932      36.080  48.950  37.250  1.00  0.00           H
ATOM   4481  HB2 GLN A 932      36.440  50.030  38.650  1.00  0.00           H
ATOM   4482  CG  GLN A 932      34.740  48.590  38.970  1.00  0.00           C
ATOM   4483  HG1 GLN A 932      33.950  49.110  38.390  1.00  0.00           H
ATOM   4484  HG2 GLN A 932      34.610  48.860  40.040  1.00  0.00           H
ATOM   4485  CD  GLN A 932      34.460  47.090  38.910  1.00  0.00           C
ATOM   4486  OE1 GLN A 932      34.800  46.440  39.860  1.00  0.00           O
ATOM   4487  NE2 GLN A 932      33.860  46.540  37.800  1.00  0.00           N
ATOM   4488 HE21 GLN A 932      33.780  47.030  36.930  1.00  0.00           H
ATOM   4489 HE22 GLN A 932      33.690  45.560  37.750  1.00  0.00           H
ATOM   4490  C   GLN A 932      38.490  48.520  37.890  1.00  0.00           C
ATOM   4491  O   GLN A 932      38.730  48.270  36.710  1.00  0.00           O
ATOM   4492  N   ILE A 933      39.390  49.280  38.500  1.00  0.00           N
ATOM   4493  HN  ILE A 933      39.310  49.540  39.460  1.00  0.00           H
ATOM   4494  CA  ILE A 933      40.670  49.660  37.790  1.00  0.00           C
ATOM   4495  HA  ILE A 933      40.470  50.200  36.880  1.00  0.00           H
ATOM   4496  CB  ILE A 933      41.360  50.740  38.630  1.00  0.00           C
ATOM   4497  HB  ILE A 933      41.440  50.250  39.620  1.00  0.00           H
ATOM   4498  CG2 ILE A 933      42.840  50.950  38.170  1.00  0.00           C
ATOM   4499 HG21 ILE A 933      42.940  51.400  37.160  1.00  0.00           H
ATOM   4500 HG22 ILE A 933      43.440  50.020  38.280  1.00  0.00           H
ATOM   4501 HG23 ILE A 933      43.270  51.660  38.910  1.00  0.00           H
ATOM   4502  CG1 ILE A 933      40.600  52.080  38.750  1.00  0.00           C
ATOM   4503 HG11 ILE A 933      40.990  52.620  39.640  1.00  0.00           H
ATOM   4504 HG12 ILE A 933      39.520  51.830  38.740  1.00  0.00           H
ATOM   4505  CD  ILE A 933      40.780  53.030  37.540  1.00  0.00           C
ATOM   4506  HD1 ILE A 933      40.220  53.940  37.840  1.00  0.00           H
ATOM   4507  HD2 ILE A 933      40.290  52.670  36.620  1.00  0.00           H
ATOM   4508  HD3 ILE A 933      41.840  53.330  37.350  1.00  0.00           H
ATOM   4509  C   ILE A 933      41.500  48.510  37.400  1.00  0.00           C
ATOM   4510  O   ILE A 933      42.040  48.460  36.300  1.00  0.00           O
ATOM   4511  N   THR A 934      41.630  47.530  38.320  1.00  0.00           N
ATOM   4512  HN  THR A 934      41.320  47.720  39.260  1.00  0.00           H
ATOM   4513  CA  THR A 934      42.160  46.190  38.030  1.00  0.00           C
ATOM   4514  HA  THR A 934      43.060  46.450  37.510  1.00  0.00           H
ATOM   4515  CB  THR A 934      42.290  45.340  39.300  1.00  0.00           C
ATOM   4516  HB  THR A 934      41.290  45.060  39.710  1.00  0.00           H
ATOM   4517  OG1 THR A 934      43.010  46.090  40.260  1.00  0.00           O
ATOM   4518  HG1 THR A 934      42.330  46.420  40.860  1.00  0.00           H
ATOM   4519  CG2 THR A 934      43.050  44.060  38.990  1.00  0.00           C
ATOM   4520 HG21 THR A 934      42.470  43.240  38.510  1.00  0.00           H
ATOM   4521 HG22 THR A 934      43.460  43.570  39.900  1.00  0.00           H
ATOM   4522 HG23 THR A 934      43.900  44.240  38.300  1.00  0.00           H
ATOM   4523  C   THR A 934      41.350  45.330  37.070  1.00  0.00           C
ATOM   4524  O   THR A 934      41.930  44.720  36.160  1.00  0.00           O
ATOM   4525  N   ALA A 935      40.000  45.360  37.120  1.00  0.00           N
ATOM   4526  HN  ALA A 935      39.580  45.930  37.820  1.00  0.00           H
ATOM   4527  CA  ALA A 935      39.140  44.720  36.180  1.00  0.00           C
ATOM   4528  HA  ALA A 935      39.430  43.680  36.290  1.00  0.00           H
ATOM   4529  CB  ALA A 935      37.710  44.860  36.560  1.00  0.00           C
ATOM   4530  HB1 ALA A 935      37.520  44.670  37.650  1.00  0.00           H
ATOM   4531  HB2 ALA A 935      37.160  44.050  36.040  1.00  0.00           H
ATOM   4532  HB3 ALA A 935      37.210  45.800  36.230  1.00  0.00           H
ATOM   4533  C   ALA A 935      39.270  45.120  34.710  1.00  0.00           C
ATOM   4534  O   ALA A 935      39.300  44.330  33.790  1.00  0.00           O
ATOM   4535  N   VAL A 936      39.650  46.370  34.520  1.00  0.00           N
ATOM   4536  HN  VAL A 936      39.590  46.970  35.320  1.00  0.00           H
ATOM   4537  CA  VAL A 936      40.060  46.990  33.250  1.00  0.00           C
ATOM   4538  HA  VAL A 936      39.330  46.600  32.550  1.00  0.00           H
ATOM   4539  CB  VAL A 936      40.170  48.490  33.190  1.00  0.00           C
ATOM   4540  HB  VAL A 936      40.940  48.890  33.890  1.00  0.00           H
ATOM   4541  CG1 VAL A 936      40.550  49.040  31.850  1.00  0.00           C
ATOM   4542 HG11 VAL A 936      40.420  50.150  31.890  1.00  0.00           H
ATOM   4543 HG12 VAL A 936      39.950  48.770  30.960  1.00  0.00           H
ATOM   4544 HG13 VAL A 936      41.560  48.750  31.470  1.00  0.00           H
ATOM   4545  CG2 VAL A 936      38.780  48.970  33.500  1.00  0.00           C
ATOM   4546 HG21 VAL A 936      38.750  50.060  33.730  1.00  0.00           H
ATOM   4547 HG22 VAL A 936      38.250  48.350  34.250  1.00  0.00           H
ATOM   4548 HG23 VAL A 936      38.310  48.900  32.490  1.00  0.00           H
ATOM   4549  C   VAL A 936      41.320  46.490  32.600  1.00  0.00           C
ATOM   4550  O   VAL A 936      41.260  45.990  31.540  1.00  0.00           O
ATOM   4551  N   ILE A 937      42.420  46.530  33.330  1.00  0.00           N
ATOM   4552  HN  ILE A 937      42.270  46.980  34.200  1.00  0.00           H
ATOM   4553  CA  ILE A 937      43.750  46.180  32.870  1.00  0.00           C
ATOM   4554  HA  ILE A 937      43.980  46.610  31.910  1.00  0.00           H
ATOM   4555  CB  ILE A 937      44.870  46.820  33.770  1.00  0.00           C
ATOM   4556  HB  ILE A 937      44.840  47.910  33.520  1.00  0.00           H
ATOM   4557  CG2 ILE A 937      44.590  46.520  35.310  1.00  0.00           C
ATOM   4558 HG21 ILE A 937      43.560  46.840  35.560  1.00  0.00           H
ATOM   4559 HG22 ILE A 937      45.270  47.110  35.960  1.00  0.00           H
ATOM   4560 HG23 ILE A 937      44.700  45.440  35.530  1.00  0.00           H
ATOM   4561  CG1 ILE A 937      46.280  46.490  33.260  1.00  0.00           C
ATOM   4562 HG11 ILE A 937      46.330  45.400  33.420  1.00  0.00           H
ATOM   4563 HG12 ILE A 937      46.890  46.970  34.050  1.00  0.00           H
ATOM   4564  CD  ILE A 937      46.560  46.930  31.850  1.00  0.00           C
ATOM   4565  HD1 ILE A 937      45.860  46.690  31.000  1.00  0.00           H
ATOM   4566  HD2 ILE A 937      47.600  46.600  31.630  1.00  0.00           H
ATOM   4567  HD3 ILE A 937      46.600  48.040  31.790  1.00  0.00           H
ATOM   4568  C   ILE A 937      43.940  44.690  32.690  1.00  0.00           C
ATOM   4569  O   ILE A 937      44.670  44.250  31.820  1.00  0.00           O
ATOM   4570  N   ILE A 938      43.150  43.880  33.440  1.00  0.00           N
ATOM   4571  HN  ILE A 938      42.540  44.200  34.150  1.00  0.00           H
ATOM   4572  CA  ILE A 938      43.180  42.460  33.330  1.00  0.00           C
ATOM   4573  HA  ILE A 938      44.200  42.120  33.170  1.00  0.00           H
ATOM   4574  CB  ILE A 938      42.690  41.860  34.660  1.00  0.00           C
ATOM   4575  HB  ILE A 938      42.910  42.550  35.510  1.00  0.00           H
ATOM   4576  CG2 ILE A 938      41.120  41.690  34.720  1.00  0.00           C
ATOM   4577 HG21 ILE A 938      40.800  41.340  35.730  1.00  0.00           H
ATOM   4578 HG22 ILE A 938      40.700  40.860  34.100  1.00  0.00           H
ATOM   4579 HG23 ILE A 938      40.700  42.690  34.470  1.00  0.00           H
ATOM   4580  CG1 ILE A 938      43.460  40.500  34.970  1.00  0.00           C
ATOM   4581 HG11 ILE A 938      43.530  39.890  34.050  1.00  0.00           H
ATOM   4582 HG12 ILE A 938      42.820  39.910  35.660  1.00  0.00           H
ATOM   4583  CD  ILE A 938      44.850  40.770  35.500  1.00  0.00           C
ATOM   4584  HD1 ILE A 938      45.280  41.530  34.830  1.00  0.00           H
ATOM   4585  HD2 ILE A 938      45.550  39.910  35.620  1.00  0.00           H
ATOM   4586  HD3 ILE A 938      44.770  41.210  36.520  1.00  0.00           H
ATOM   4587  C   ILE A 938      42.270  41.980  32.160  1.00  0.00           C
ATOM   4588  O   ILE A 938      42.410  40.890  31.590  1.00  0.00           O
ATOM   4589  N   ASN A 939      41.370  42.810  31.650  1.00  0.00           N
ATOM   4590  HN  ASN A 939      41.390  43.750  31.990  1.00  0.00           H
ATOM   4591  CA  ASN A 939      40.560  42.540  30.420  1.00  0.00           C
ATOM   4592  HA  ASN A 939      40.540  41.490  30.160  1.00  0.00           H
ATOM   4593  CB  ASN A 939      39.130  43.000  30.630  1.00  0.00           C
ATOM   4594  HB1 ASN A 939      39.150  44.100  30.850  1.00  0.00           H
ATOM   4595  HB2 ASN A 939      38.580  42.400  31.400  1.00  0.00           H
ATOM   4596  CG  ASN A 939      38.300  42.820  29.320  1.00  0.00           C
ATOM   4597  OD1 ASN A 939      38.530  41.970  28.460  1.00  0.00           O
ATOM   4598  ND2 ASN A 939      37.220  43.660  29.270  1.00  0.00           N
ATOM   4599 HD21 ASN A 939      37.220  44.440  29.910  1.00  0.00           H
ATOM   4600 HD22 ASN A 939      36.630  43.530  28.480  1.00  0.00           H
ATOM   4601  C   ASN A 939      41.260  43.140  29.170  1.00  0.00           C
ATOM   4602  O   ASN A 939      41.550  44.360  29.100  1.00  0.00           O
ATOM   4603  N   ARG A 940      41.600  42.320  28.120  1.00  0.00           N
ATOM   4604  HN  ARG A 940      41.450  41.340  28.260  1.00  0.00           H
ATOM   4605  CA  ARG A 940      42.110  42.710  26.820  1.00  0.00           C
ATOM   4606  HA  ARG A 940      42.190  43.780  26.770  1.00  0.00           H
ATOM   4607  CB  ARG A 940      43.450  42.100  26.650  1.00  0.00           C
ATOM   4608  HB1 ARG A 940      43.820  42.420  25.650  1.00  0.00           H
ATOM   4609  HB2 ARG A 940      43.340  40.990  26.630  1.00  0.00           H
ATOM   4610  CG  ARG A 940      44.570  42.540  27.710  1.00  0.00           C
ATOM   4611  HG1 ARG A 940      45.490  41.950  27.510  1.00  0.00           H
ATOM   4612  HG2 ARG A 940      44.280  42.210  28.730  1.00  0.00           H
ATOM   4613  CD  ARG A 940      45.030  44.030  27.580  1.00  0.00           C
ATOM   4614  HD1 ARG A 940      45.100  44.310  26.500  1.00  0.00           H
ATOM   4615  HD2 ARG A 940      45.990  44.230  28.100  1.00  0.00           H
ATOM   4616  NE  ARG A 940      44.030  44.950  28.200  1.00  0.00           N
ATOM   4617  HE  ARG A 940      43.170  44.500  28.410  1.00  0.00           H
ATOM   4618  CZ  ARG A 940      44.150  46.250  28.490  1.00  0.00           C
ATOM   4619  NH1 ARG A 940      43.330  46.750  29.330  1.00  0.00           N
ATOM   4620 HH11 ARG A 940      42.560  46.260  29.740  1.00  0.00           H
ATOM   4621 HH12 ARG A 940      43.580  47.630  29.750  1.00  0.00           H
ATOM   4622  NH2 ARG A 940      45.200  46.940  28.090  1.00  0.00           N
ATOM   4623 HH21 ARG A 940      45.810  46.600  27.370  1.00  0.00           H
ATOM   4624 HH22 ARG A 940      45.220  47.930  28.230  1.00  0.00           H
ATOM   4625  C   ARG A 940      41.120  42.230  25.720  1.00  0.00           C
ATOM   4626  O   ARG A 940      40.480  41.210  25.960  1.00  0.00           O
ATOM   4627  N   LYS A 941      41.010  42.980  24.600  1.00  0.00           N
ATOM   4628  HN  LYS A 941      41.740  43.640  24.490  1.00  0.00           H
ATOM   4629  CA  LYS A 941      40.180  42.660  23.470  1.00  0.00           C
ATOM   4630  HA  LYS A 941      39.200  42.350  23.810  1.00  0.00           H
ATOM   4631  CB  LYS A 941      40.010  43.920  22.610  1.00  0.00           C
ATOM   4632  HB1 LYS A 941      39.580  43.630  21.630  1.00  0.00           H
ATOM   4633  HB2 LYS A 941      41.050  44.170  22.300  1.00  0.00           H
ATOM   4634  CG  LYS A 941      39.220  44.990  23.250  1.00  0.00           C
ATOM   4635  HG1 LYS A 941      39.770  45.310  24.170  1.00  0.00           H
ATOM   4636  HG2 LYS A 941      38.260  44.590  23.640  1.00  0.00           H
ATOM   4637  CD  LYS A 941      38.870  46.160  22.350  1.00  0.00           C
ATOM   4638  HD1 LYS A 941      38.290  46.880  22.960  1.00  0.00           H
ATOM   4639  HD2 LYS A 941      38.280  45.770  21.470  1.00  0.00           H
ATOM   4640  CE  LYS A 941      40.040  46.860  21.730  1.00  0.00           C
ATOM   4641  HE1 LYS A 941      40.570  46.190  21.020  1.00  0.00           H
ATOM   4642  HE2 LYS A 941      40.840  47.130  22.450  1.00  0.00           H
ATOM   4643  NZ  LYS A 941      39.520  48.010  20.940  1.00  0.00           N
ATOM   4644  HZ1 LYS A 941      38.990  47.680  20.110  1.00  0.00           H
ATOM   4645  HZ2 LYS A 941      40.300  48.630  20.660  1.00  0.00           H
ATOM   4646  HZ3 LYS A 941      38.810  48.580  21.450  1.00  0.00           H
ATOM   4647  C   LYS A 941      40.700  41.400  22.760  1.00  0.00           C
ATOM   4648  O   LYS A 941      39.940  40.530  22.320  1.00  0.00           O
ATOM   4649  N   GLU A 942      42.060  41.330  22.640  1.00  0.00           N
ATOM   4650  HN  GLU A 942      42.630  42.120  22.870  1.00  0.00           H
ATOM   4651  CA  GLU A 942      42.680  40.180  21.920  1.00  0.00           C
ATOM   4652  HA  GLU A 942      42.240  40.180  20.930  1.00  0.00           H
ATOM   4653  CB  GLU A 942      44.160  40.350  21.700  1.00  0.00           C
ATOM   4654  HB1 GLU A 942      44.580  39.440  21.240  1.00  0.00           H
ATOM   4655  HB2 GLU A 942      44.670  40.610  22.660  1.00  0.00           H
ATOM   4656  CG  GLU A 942      44.550  41.580  20.760  1.00  0.00           C
ATOM   4657  HG1 GLU A 942      45.640  41.780  20.850  1.00  0.00           H
ATOM   4658  HG2 GLU A 942      43.980  42.490  21.050  1.00  0.00           H
ATOM   4659  CD  GLU A 942      44.170  41.390  19.320  1.00  0.00           C
ATOM   4660  OE1 GLU A 942      44.800  40.560  18.590  1.00  0.00           O
ATOM   4661  OE2 GLU A 942      43.210  42.050  18.920  1.00  0.00           O
ATOM   4662  C   GLU A 942      42.410  38.830  22.620  1.00  0.00           C
ATOM   4663  O   GLU A 942      42.260  37.840  21.950  1.00  0.00           O
ATOM   4664  N   HSD A 943      42.360  38.820  23.940  1.00  0.00           N
ATOM   4665  HN  HSD A 943      42.350  39.720  24.370  1.00  0.00           H
ATOM   4666  CA  HSD A 943      42.240  37.620  24.740  1.00  0.00           C
ATOM   4667  HA  HSD A 943      42.540  36.760  24.150  1.00  0.00           H
ATOM   4668  CB  HSD A 943      43.200  37.610  25.980  1.00  0.00           C
ATOM   4669  HB1 HSD A 943      43.230  36.710  26.630  1.00  0.00           H
ATOM   4670  HB2 HSD A 943      42.820  38.420  26.640  1.00  0.00           H
ATOM   4671  ND1 HSD A 943      45.260  38.980  26.470  1.00  0.00           N
ATOM   4672  HD1 HSD A 943      45.070  39.110  27.450  1.00  0.00           H
ATOM   4673  CG  HSD A 943      44.630  38.120  25.600  1.00  0.00           C
ATOM   4674  CE1 HSD A 943      46.270  39.560  25.830  1.00  0.00           C
ATOM   4675  HE1 HSD A 943      46.950  40.330  26.180  1.00  0.00           H
ATOM   4676  NE2 HSD A 943      46.340  39.120  24.580  1.00  0.00           N
ATOM   4677  CD2 HSD A 943      45.380  38.110  24.450  1.00  0.00           C
ATOM   4678  HD2 HSD A 943      45.180  37.630  23.490  1.00  0.00           H
ATOM   4679  C   HSD A 943      40.840  37.330  25.250  1.00  0.00           C
ATOM   4680  O   HSD A 943      40.310  37.840  26.210  1.00  0.00           O
ATOM   4681  N   LYS A 944      40.120  36.450  24.460  1.00  0.00           N
ATOM   4682  HN  LYS A 944      40.470  35.960  23.670  1.00  0.00           H
ATOM   4683  CA  LYS A 944      38.810  36.130  24.850  1.00  0.00           C
ATOM   4684  HA  LYS A 944      38.290  36.970  25.280  1.00  0.00           H
ATOM   4685  CB  LYS A 944      37.970  35.910  23.580  1.00  0.00           C
ATOM   4686  HB1 LYS A 944      36.950  35.520  23.810  1.00  0.00           H
ATOM   4687  HB2 LYS A 944      38.500  35.040  23.140  1.00  0.00           H
ATOM   4688  CG  LYS A 944      37.890  37.160  22.620  1.00  0.00           C
ATOM   4689  HG1 LYS A 944      37.230  36.970  21.750  1.00  0.00           H
ATOM   4690  HG2 LYS A 944      38.890  37.310  22.150  1.00  0.00           H
ATOM   4691  CD  LYS A 944      37.410  38.520  23.290  1.00  0.00           C
ATOM   4692  HD1 LYS A 944      37.510  39.250  22.460  1.00  0.00           H
ATOM   4693  HD2 LYS A 944      38.110  38.810  24.090  1.00  0.00           H
ATOM   4694  CE  LYS A 944      36.040  38.520  23.990  1.00  0.00           C
ATOM   4695  HE1 LYS A 944      35.990  37.760  24.800  1.00  0.00           H
ATOM   4696  HE2 LYS A 944      35.150  38.320  23.350  1.00  0.00           H
ATOM   4697  NZ  LYS A 944      35.760  39.880  24.610  1.00  0.00           N
ATOM   4698  HZ1 LYS A 944      36.610  40.230  25.100  1.00  0.00           H
ATOM   4699  HZ2 LYS A 944      35.020  39.820  25.350  1.00  0.00           H
ATOM   4700  HZ3 LYS A 944      35.540  40.600  23.900  1.00  0.00           H
ATOM   4701  C   LYS A 944      38.570  35.080  25.940  1.00  0.00           C
ATOM   4702  O   LYS A 944      37.530  35.100  26.560  1.00  0.00           O
ATOM   4703  N   LEU A 945      39.580  34.190  26.200  1.00  0.00           N
ATOM   4704  HN  LEU A 945      40.400  34.270  25.640  1.00  0.00           H
ATOM   4705  CA  LEU A 945      39.530  33.300  27.340  1.00  0.00           C
ATOM   4706  HA  LEU A 945      40.550  32.980  27.450  1.00  0.00           H
ATOM   4707  CB  LEU A 945      39.180  33.930  28.730  1.00  0.00           C
ATOM   4708  HB1 LEU A 945      39.240  33.150  29.520  1.00  0.00           H
ATOM   4709  HB2 LEU A 945      38.110  34.220  28.670  1.00  0.00           H
ATOM   4710  CG  LEU A 945      40.090  34.990  29.190  1.00  0.00           C
ATOM   4711  HG  LEU A 945      40.050  35.830  28.470  1.00  0.00           H
ATOM   4712  CD1 LEU A 945      39.660  35.510  30.570  1.00  0.00           C
ATOM   4713 HD11 LEU A 945      40.230  36.400  30.880  1.00  0.00           H
ATOM   4714 HD12 LEU A 945      39.800  34.770  31.380  1.00  0.00           H
ATOM   4715 HD13 LEU A 945      38.590  35.790  30.480  1.00  0.00           H
ATOM   4716  CD2 LEU A 945      41.520  34.510  29.350  1.00  0.00           C
ATOM   4717 HD21 LEU A 945      41.930  34.380  28.330  1.00  0.00           H
ATOM   4718 HD22 LEU A 945      41.520  33.490  29.810  1.00  0.00           H
ATOM   4719 HD23 LEU A 945      42.240  35.110  29.940  1.00  0.00           H
ATOM   4720  C   LEU A 945      38.710  32.010  27.100  1.00  0.00           C
ATOM   4721  O   LEU A 945      37.700  32.030  26.400  1.00  0.00           O
ATOM   4722  N   LYS A 946      39.230  30.800  27.500  1.00  0.00           N
ATOM   4723  HN  LYS A 946      40.060  30.820  28.050  1.00  0.00           H
ATOM   4724  CA  LYS A 946      38.720  29.480  27.260  1.00  0.00           C
ATOM   4725  HA  LYS A 946      38.200  29.450  26.320  1.00  0.00           H
ATOM   4726  CB  LYS A 946      39.790  28.360  27.230  1.00  0.00           C
ATOM   4727  HB1 LYS A 946      39.350  27.340  27.130  1.00  0.00           H
ATOM   4728  HB2 LYS A 946      40.300  28.380  28.220  1.00  0.00           H
ATOM   4729  CG  LYS A 946      40.920  28.580  26.230  1.00  0.00           C
ATOM   4730  HG1 LYS A 946      41.810  27.960  26.460  1.00  0.00           H
ATOM   4731  HG2 LYS A 946      41.410  29.570  26.420  1.00  0.00           H
ATOM   4732  CD  LYS A 946      40.470  28.410  24.730  1.00  0.00           C
ATOM   4733  HD1 LYS A 946      41.290  28.770  24.080  1.00  0.00           H
ATOM   4734  HD2 LYS A 946      39.650  29.120  24.500  1.00  0.00           H
ATOM   4735  CE  LYS A 946      40.190  26.970  24.420  1.00  0.00           C
ATOM   4736  HE1 LYS A 946      39.320  26.630  25.020  1.00  0.00           H
ATOM   4737  HE2 LYS A 946      41.030  26.250  24.520  1.00  0.00           H
ATOM   4738  NZ  LYS A 946      39.640  26.950  23.030  1.00  0.00           N
ATOM   4739  HZ1 LYS A 946      40.450  27.070  22.390  1.00  0.00           H
ATOM   4740  HZ2 LYS A 946      38.910  27.700  22.950  1.00  0.00           H
ATOM   4741  HZ3 LYS A 946      39.250  26.030  22.740  1.00  0.00           H
ATOM   4742  C   LYS A 946      37.740  29.070  28.320  1.00  0.00           C
ATOM   4743  O   LYS A 946      37.050  28.080  28.100  1.00  0.00           O
ATOM   4744  N   LYS A 947      37.720  29.820  29.460  1.00  0.00           N
ATOM   4745  HN  LYS A 947      38.450  30.490  29.600  1.00  0.00           H
ATOM   4746  CA  LYS A 947      36.790  29.570  30.510  1.00  0.00           C
ATOM   4747  HA  LYS A 947      36.000  28.870  30.260  1.00  0.00           H
ATOM   4748  CB  LYS A 947      37.510  28.870  31.650  1.00  0.00           C
ATOM   4749  HB1 LYS A 947      36.780  28.770  32.490  1.00  0.00           H
ATOM   4750  HB2 LYS A 947      38.360  29.490  32.000  1.00  0.00           H
ATOM   4751  CG  LYS A 947      38.130  27.490  31.250  1.00  0.00           C
ATOM   4752  HG1 LYS A 947      38.940  27.600  30.490  1.00  0.00           H
ATOM   4753  HG2 LYS A 947      37.360  26.810  30.820  1.00  0.00           H
ATOM   4754  CD  LYS A 947      38.820  26.980  32.470  1.00  0.00           C
ATOM   4755  HD1 LYS A 947      38.010  26.850  33.220  1.00  0.00           H
ATOM   4756  HD2 LYS A 947      39.570  27.660  32.910  1.00  0.00           H
ATOM   4757  CE  LYS A 947      39.360  25.550  32.380  1.00  0.00           C
ATOM   4758  HE1 LYS A 947      40.060  25.560  31.510  1.00  0.00           H
ATOM   4759  HE2 LYS A 947      38.460  24.920  32.230  1.00  0.00           H
ATOM   4760  NZ  LYS A 947      40.070  25.030  33.600  1.00  0.00           N
ATOM   4761  HZ1 LYS A 947      40.580  24.150  33.360  1.00  0.00           H
ATOM   4762  HZ2 LYS A 947      39.460  24.980  34.430  1.00  0.00           H
ATOM   4763  HZ3 LYS A 947      40.840  25.730  33.700  1.00  0.00           H
ATOM   4764  C   LYS A 947      36.100  30.810  31.000  1.00  0.00           C
ATOM   4765  O   LYS A 947      34.900  30.890  31.170  1.00  0.00           O
ATOM   4766  N   GLY A 948      36.980  31.810  31.300  1.00  0.00           N
ATOM   4767  HN  GLY A 948      37.940  31.730  31.040  1.00  0.00           H
ATOM   4768  CA  GLY A 948      36.560  33.120  31.880  1.00  0.00           C
ATOM   4769  HA1 GLY A 948      36.050  33.550  31.030  1.00  0.00           H
ATOM   4770  HA2 GLY A 948      37.430  33.630  32.220  1.00  0.00           H
ATOM   4771  C   GLY A 948      35.620  33.090  33.040  1.00  0.00           C
ATOM   4772  O   GLY A 948      35.470  32.070  33.680  1.00  0.00           O
ATOM   4773  N   ALA A 949      35.020  34.270  33.300  1.00  0.00           N
ATOM   4774  HN  ALA A 949      35.270  35.100  32.810  1.00  0.00           H
ATOM   4775  CA  ALA A 949      33.960  34.380  34.310  1.00  0.00           C
ATOM   4776  HA  ALA A 949      33.400  33.470  34.380  1.00  0.00           H
ATOM   4777  CB  ALA A 949      34.680  34.750  35.690  1.00  0.00           C
ATOM   4778  HB1 ALA A 949      35.320  35.640  35.480  1.00  0.00           H
ATOM   4779  HB2 ALA A 949      35.310  33.860  35.950  1.00  0.00           H
ATOM   4780  HB3 ALA A 949      33.900  34.970  36.450  1.00  0.00           H
ATOM   4781  C   ALA A 949      33.040  35.510  33.920  1.00  0.00           C
ATOM   4782  O   ALA A 949      33.350  36.150  32.960  1.00  0.00           O
ATOM   4783  N   GLY A 950      31.810  35.610  34.510  1.00  0.00           N
ATOM   4784  HN  GLY A 950      31.450  34.930  35.140  1.00  0.00           H
ATOM   4785  CA  GLY A 950      30.810  36.670  34.240  1.00  0.00           C
ATOM   4786  HA1 GLY A 950      29.970  36.660  34.930  1.00  0.00           H
ATOM   4787  HA2 GLY A 950      30.580  36.560  33.190  1.00  0.00           H
ATOM   4788  C   GLY A 950      31.380  38.040  34.400  1.00  0.00           C
ATOM   4789  O   GLY A 950      32.290  38.240  35.190  1.00  0.00           O
ATOM   4790  N   TYR A 951      30.740  39.050  33.760  1.00  0.00           N
ATOM   4791  HN  TYR A 951      29.860  38.880  33.300  1.00  0.00           H
ATOM   4792  CA  TYR A 951      31.110  40.460  33.870  1.00  0.00           C
ATOM   4793  HA  TYR A 951      32.140  40.600  33.590  1.00  0.00           H
ATOM   4794  CB  TYR A 951      30.240  41.130  32.770  1.00  0.00           C
ATOM   4795  HB1 TYR A 951      29.200  40.780  32.640  1.00  0.00           H
ATOM   4796  HB2 TYR A 951      30.740  40.900  31.810  1.00  0.00           H
ATOM   4797  CG  TYR A 951      30.240  42.710  32.800  1.00  0.00           C
ATOM   4798  CD1 TYR A 951      29.320  43.360  33.680  1.00  0.00           C
ATOM   4799  HD1 TYR A 951      28.700  42.760  34.320  1.00  0.00           H
ATOM   4800  CE1 TYR A 951      29.060  44.700  33.580  1.00  0.00           C
ATOM   4801  HE1 TYR A 951      28.430  45.210  34.280  1.00  0.00           H
ATOM   4802  CZ  TYR A 951      29.700  45.450  32.580  1.00  0.00           C
ATOM   4803  OH  TYR A 951      29.390  46.770  32.260  1.00  0.00           O
ATOM   4804  HH  TYR A 951      28.760  47.120  32.900  1.00  0.00           H
ATOM   4805  CD2 TYR A 951      31.000  43.540  31.940  1.00  0.00           C
ATOM   4806  HD2 TYR A 951      31.720  43.120  31.270  1.00  0.00           H
ATOM   4807  CE2 TYR A 951      30.740  44.880  31.830  1.00  0.00           C
ATOM   4808  HE2 TYR A 951      31.380  45.500  31.220  1.00  0.00           H
ATOM   4809  C   TYR A 951      31.140  41.170  35.260  1.00  0.00           C
ATOM   4810  O   TYR A 951      32.040  41.920  35.520  1.00  0.00           O
ATOM   4811  N   HSD A 952      30.110  40.940  36.060  1.00  0.00           N
ATOM   4812  HN  HSD A 952      29.450  40.240  35.800  1.00  0.00           H
ATOM   4813  CA  HSD A 952      29.900  41.690  37.280  1.00  0.00           C
ATOM   4814  HA  HSD A 952      30.450  42.620  37.370  1.00  0.00           H
ATOM   4815  CB  HSD A 952      28.380  42.160  37.300  1.00  0.00           C
ATOM   4816  HB1 HSD A 952      28.420  42.990  36.570  1.00  0.00           H
ATOM   4817  HB2 HSD A 952      28.140  42.670  38.260  1.00  0.00           H
ATOM   4818  ND1 HSD A 952      26.970  40.840  35.700  1.00  0.00           N
ATOM   4819  HD1 HSD A 952      27.090  41.430  34.900  1.00  0.00           H
ATOM   4820  CG  HSD A 952      27.520  41.040  36.930  1.00  0.00           C
ATOM   4821  CE1 HSD A 952      26.010  39.850  35.860  1.00  0.00           C
ATOM   4822  HE1 HSD A 952      25.360  39.420  35.110  1.00  0.00           H
ATOM   4823  NE2 HSD A 952      25.900  39.420  37.090  1.00  0.00           N
ATOM   4824  CD2 HSD A 952      26.810  40.230  37.780  1.00  0.00           C
ATOM   4825  HD2 HSD A 952      26.830  40.300  38.860  1.00  0.00           H
ATOM   4826  C   HSD A 952      30.170  41.010  38.630  1.00  0.00           C
ATOM   4827  O   HSD A 952      29.940  41.520  39.730  1.00  0.00           O
ATOM   4828  N   LEU A 953      30.720  39.820  38.520  1.00  0.00           N
ATOM   4829  HN  LEU A 953      30.820  39.340  37.650  1.00  0.00           H
ATOM   4830  CA  LEU A 953      30.830  39.020  39.740  1.00  0.00           C
ATOM   4831  HA  LEU A 953      30.100  39.360  40.470  1.00  0.00           H
ATOM   4832  CB  LEU A 953      30.760  37.560  39.340  1.00  0.00           C
ATOM   4833  HB1 LEU A 953      31.160  36.890  40.120  1.00  0.00           H
ATOM   4834  HB2 LEU A 953      31.370  37.410  38.420  1.00  0.00           H
ATOM   4835  CG  LEU A 953      29.350  37.010  38.930  1.00  0.00           C
ATOM   4836  HG  LEU A 953      28.570  37.200  39.700  1.00  0.00           H
ATOM   4837  CD1 LEU A 953      28.630  37.490  37.690  1.00  0.00           C
ATOM   4838 HD11 LEU A 953      27.670  36.930  37.620  1.00  0.00           H
ATOM   4839 HD12 LEU A 953      29.350  37.320  36.860  1.00  0.00           H
ATOM   4840 HD13 LEU A 953      28.480  38.580  37.810  1.00  0.00           H
ATOM   4841  CD2 LEU A 953      29.410  35.520  38.750  1.00  0.00           C
ATOM   4842 HD21 LEU A 953      29.840  35.460  37.730  1.00  0.00           H
ATOM   4843 HD22 LEU A 953      28.370  35.140  38.830  1.00  0.00           H
ATOM   4844 HD23 LEU A 953      30.160  35.050  39.430  1.00  0.00           H
ATOM   4845  C   LEU A 953      32.090  39.350  40.570  1.00  0.00           C
ATOM   4846  O   LEU A 953      32.170  38.950  41.680  1.00  0.00           O
ATOM   4847  N   ASP A 954      33.050  40.170  40.050  1.00  0.00           N
ATOM   4848  HN  ASP A 954      32.980  40.510  39.120  1.00  0.00           H
ATOM   4849  CA  ASP A 954      34.200  40.660  40.830  1.00  0.00           C
ATOM   4850  HA  ASP A 954      34.790  39.760  40.970  1.00  0.00           H
ATOM   4851  CB  ASP A 954      35.210  41.500  39.940  1.00  0.00           C
ATOM   4852  HB1 ASP A 954      35.400  40.870  39.050  1.00  0.00           H
ATOM   4853  HB2 ASP A 954      36.140  41.600  40.540  1.00  0.00           H
ATOM   4854  CG  ASP A 954      34.710  42.840  39.420  1.00  0.00           C
ATOM   4855  OD1 ASP A 954      33.670  43.050  38.890  1.00  0.00           O
ATOM   4856  OD2 ASP A 954      35.630  43.840  39.840  1.00  0.00           O
ATOM   4857  HD2 ASP A 954      35.360  44.750  39.650  1.00  0.00           H
ATOM   4858  C   ASP A 954      33.910  41.360  42.180  1.00  0.00           C
ATOM   4859  O   ASP A 954      34.430  40.980  43.190  1.00  0.00           O
ATOM   4860  N   LEU A 955      33.150  42.490  42.160  1.00  0.00           N
ATOM   4861  HN  LEU A 955      32.830  42.910  41.320  1.00  0.00           H
ATOM   4862  CA  LEU A 955      32.850  43.280  43.250  1.00  0.00           C
ATOM   4863  HA  LEU A 955      33.850  43.360  43.660  1.00  0.00           H
ATOM   4864  CB  LEU A 955      32.340  44.750  42.840  1.00  0.00           C
ATOM   4865  HB1 LEU A 955      31.410  44.700  42.220  1.00  0.00           H
ATOM   4866  HB2 LEU A 955      33.140  45.260  42.270  1.00  0.00           H
ATOM   4867  CG  LEU A 955      31.770  45.740  43.890  1.00  0.00           C
ATOM   4868  HG  LEU A 955      30.890  45.390  44.470  1.00  0.00           H
ATOM   4869  CD1 LEU A 955      32.880  46.120  44.910  1.00  0.00           C
ATOM   4870 HD11 LEU A 955      32.420  46.720  45.730  1.00  0.00           H
ATOM   4871 HD12 LEU A 955      33.740  46.690  44.520  1.00  0.00           H
ATOM   4872 HD13 LEU A 955      33.340  45.230  45.390  1.00  0.00           H
ATOM   4873  CD2 LEU A 955      31.280  47.040  43.220  1.00  0.00           C
ATOM   4874 HD21 LEU A 955      30.250  46.920  42.830  1.00  0.00           H
ATOM   4875 HD22 LEU A 955      31.850  47.350  42.320  1.00  0.00           H
ATOM   4876 HD23 LEU A 955      31.220  47.820  44.010  1.00  0.00           H
ATOM   4877  C   LEU A 955      31.880  42.640  44.260  1.00  0.00           C
ATOM   4878  O   LEU A 955      31.960  42.830  45.460  1.00  0.00           O
ATOM   4879  N   LEU A 956      30.970  41.770  43.700  1.00  0.00           N
ATOM   4880  HN  LEU A 956      30.940  41.610  42.720  1.00  0.00           H
ATOM   4881  CA  LEU A 956      29.920  41.090  44.430  1.00  0.00           C
ATOM   4882  HA  LEU A 956      29.370  41.760  45.060  1.00  0.00           H
ATOM   4883  CB  LEU A 956      29.060  40.360  43.330  1.00  0.00           C
ATOM   4884  HB1 LEU A 956      29.710  39.720  42.700  1.00  0.00           H
ATOM   4885  HB2 LEU A 956      28.620  41.270  42.860  1.00  0.00           H
ATOM   4886  CG  LEU A 956      27.800  39.620  43.780  1.00  0.00           C
ATOM   4887  HG  LEU A 956      27.360  39.940  44.750  1.00  0.00           H
ATOM   4888  CD1 LEU A 956      26.750  39.840  42.710  1.00  0.00           C
ATOM   4889 HD11 LEU A 956      27.150  39.390  41.780  1.00  0.00           H
ATOM   4890 HD12 LEU A 956      26.450  40.890  42.540  1.00  0.00           H
ATOM   4891 HD13 LEU A 956      25.850  39.270  43.020  1.00  0.00           H
ATOM   4892  CD2 LEU A 956      28.190  38.150  43.960  1.00  0.00           C
ATOM   4893 HD21 LEU A 956      29.120  38.020  44.580  1.00  0.00           H
ATOM   4894 HD22 LEU A 956      28.430  37.700  42.980  1.00  0.00           H
ATOM   4895 HD23 LEU A 956      27.280  37.780  44.460  1.00  0.00           H
ATOM   4896  C   LEU A 956      30.390  40.080  45.360  1.00  0.00           C
ATOM   4897  O   LEU A 956      29.820  39.830  46.400  1.00  0.00           O
ATOM   4898  N   MET A 957      31.520  39.350  45.020  1.00  0.00           N
ATOM   4899  HN  MET A 957      32.000  39.550  44.160  1.00  0.00           H
ATOM   4900  CA  MET A 957      32.030  38.320  45.910  1.00  0.00           C
ATOM   4901  HA  MET A 957      31.190  37.800  46.350  1.00  0.00           H
ATOM   4902  CB  MET A 957      32.840  37.190  45.200  1.00  0.00           C
ATOM   4903  HB1 MET A 957      33.360  36.480  45.880  1.00  0.00           H
ATOM   4904  HB2 MET A 957      33.620  37.630  44.560  1.00  0.00           H
ATOM   4905  CG  MET A 957      31.940  36.280  44.350  1.00  0.00           C
ATOM   4906  HG1 MET A 957      32.680  35.600  43.870  1.00  0.00           H
ATOM   4907  HG2 MET A 957      31.410  36.790  43.530  1.00  0.00           H
ATOM   4908  SD  MET A 957      30.740  35.170  45.290  1.00  0.00           S
ATOM   4909  CE  MET A 957      30.070  34.510  43.800  1.00  0.00           C
ATOM   4910  HE1 MET A 957      29.300  33.730  43.950  1.00  0.00           H
ATOM   4911  HE2 MET A 957      30.820  34.050  43.120  1.00  0.00           H
ATOM   4912  HE3 MET A 957      29.680  35.340  43.140  1.00  0.00           H
ATOM   4913  C   MET A 957      32.800  38.940  47.110  1.00  0.00           C
ATOM   4914  O   MET A 957      32.620  38.490  48.280  1.00  0.00           O
ATOM   4915  N   VAL A 958      33.550  40.090  46.840  1.00  0.00           N
ATOM   4916  HN  VAL A 958      33.720  40.500  45.950  1.00  0.00           H
ATOM   4917  CA  VAL A 958      34.130  40.900  47.870  1.00  0.00           C
ATOM   4918  HA  VAL A 958      34.730  40.220  48.480  1.00  0.00           H
ATOM   4919  CB  VAL A 958      34.930  42.040  47.170  1.00  0.00           C
ATOM   4920  HB  VAL A 958      34.290  42.600  46.450  1.00  0.00           H
ATOM   4921  CG1 VAL A 958      35.560  43.050  48.170  1.00  0.00           C
ATOM   4922 HG11 VAL A 958      34.820  43.750  48.610  1.00  0.00           H
ATOM   4923 HG12 VAL A 958      36.130  43.730  47.480  1.00  0.00           H
ATOM   4924 HG13 VAL A 958      36.210  42.570  48.930  1.00  0.00           H
ATOM   4925  CG2 VAL A 958      36.050  41.400  46.430  1.00  0.00           C
ATOM   4926 HG21 VAL A 958      35.760  40.580  45.730  1.00  0.00           H
ATOM   4927 HG22 VAL A 958      36.810  40.960  47.100  1.00  0.00           H
ATOM   4928 HG23 VAL A 958      36.600  42.140  45.800  1.00  0.00           H
ATOM   4929  C   VAL A 958      33.040  41.590  48.700  1.00  0.00           C
ATOM   4930  O   VAL A 958      33.130  41.660  49.880  1.00  0.00           O
ATOM   4931  N   GLY A 959      31.970  42.050  48.080  1.00  0.00           N
ATOM   4932  HN  GLY A 959      31.790  41.920  47.100  1.00  0.00           H
ATOM   4933  CA  GLY A 959      30.950  42.710  48.880  1.00  0.00           C
ATOM   4934  HA1 GLY A 959      30.260  43.350  48.330  1.00  0.00           H
ATOM   4935  HA2 GLY A 959      31.470  43.350  49.580  1.00  0.00           H
ATOM   4936  C   GLY A 959      30.280  41.820  49.910  1.00  0.00           C
ATOM   4937  O   GLY A 959      30.030  42.230  51.080  1.00  0.00           O
ATOM   4938  N   VAL A 960      30.040  40.540  49.470  1.00  0.00           N
ATOM   4939  HN  VAL A 960      30.030  40.440  48.480  1.00  0.00           H
ATOM   4940  CA  VAL A 960      29.600  39.350  50.260  1.00  0.00           C
ATOM   4941  HA  VAL A 960      28.640  39.590  50.700  1.00  0.00           H
ATOM   4942  CB  VAL A 960      29.460  38.210  49.280  1.00  0.00           C
ATOM   4943  HB  VAL A 960      30.360  38.120  48.640  1.00  0.00           H
ATOM   4944  CG1 VAL A 960      29.450  36.880  50.080  1.00  0.00           C
ATOM   4945 HG11 VAL A 960      29.140  36.100  49.340  1.00  0.00           H
ATOM   4946 HG12 VAL A 960      28.650  36.850  50.860  1.00  0.00           H
ATOM   4947 HG13 VAL A 960      30.390  36.550  50.560  1.00  0.00           H
ATOM   4948  CG2 VAL A 960      28.150  38.470  48.550  1.00  0.00           C
ATOM   4949 HG21 VAL A 960      27.950  37.690  47.790  1.00  0.00           H
ATOM   4950 HG22 VAL A 960      27.950  39.490  48.180  1.00  0.00           H
ATOM   4951 HG23 VAL A 960      27.360  38.460  49.330  1.00  0.00           H
ATOM   4952  C   VAL A 960      30.590  39.010  51.430  1.00  0.00           C
ATOM   4953  O   VAL A 960      30.240  38.930  52.620  1.00  0.00           O
ATOM   4954  N   MET A 961      31.900  38.950  51.150  1.00  0.00           N
ATOM   4955  HN  MET A 961      32.360  39.040  50.280  1.00  0.00           H
ATOM   4956  CA  MET A 961      32.880  38.560  52.170  1.00  0.00           C
ATOM   4957  HA  MET A 961      32.360  37.920  52.870  1.00  0.00           H
ATOM   4958  CB  MET A 961      34.020  37.870  51.480  1.00  0.00           C
ATOM   4959  HB1 MET A 961      34.970  37.800  52.050  1.00  0.00           H
ATOM   4960  HB2 MET A 961      34.240  38.550  50.630  1.00  0.00           H
ATOM   4961  CG  MET A 961      33.590  36.520  50.830  1.00  0.00           C
ATOM   4962  HG1 MET A 961      34.510  36.070  50.380  1.00  0.00           H
ATOM   4963  HG2 MET A 961      32.880  36.680  49.990  1.00  0.00           H
ATOM   4964  SD  MET A 961      32.910  35.330  52.000  1.00  0.00           S
ATOM   4965  CE  MET A 961      34.340  35.270  53.040  1.00  0.00           C
ATOM   4966  HE1 MET A 961      35.320  35.420  52.540  1.00  0.00           H
ATOM   4967  HE2 MET A 961      34.320  34.290  53.570  1.00  0.00           H
ATOM   4968  HE3 MET A 961      34.310  36.100  53.780  1.00  0.00           H
ATOM   4969  C   MET A 961      33.290  39.650  53.000  1.00  0.00           C
ATOM   4970  O   MET A 961      33.630  39.470  54.170  1.00  0.00           O
ATOM   4971  N   LEU A 962      33.340  40.900  52.510  1.00  0.00           N
ATOM   4972  HN  LEU A 962      33.150  41.070  51.550  1.00  0.00           H
ATOM   4973  CA  LEU A 962      33.640  42.110  53.290  1.00  0.00           C
ATOM   4974  HA  LEU A 962      34.680  42.180  53.550  1.00  0.00           H
ATOM   4975  CB  LEU A 962      33.480  43.400  52.430  1.00  0.00           C
ATOM   4976  HB1 LEU A 962      32.440  43.260  52.080  1.00  0.00           H
ATOM   4977  HB2 LEU A 962      34.190  43.410  51.580  1.00  0.00           H
ATOM   4978  CG  LEU A 962      33.510  44.810  53.060  1.00  0.00           C
ATOM   4979  HG  LEU A 962      34.250  44.790  53.890  1.00  0.00           H
ATOM   4980  CD1 LEU A 962      34.160  45.790  52.060  1.00  0.00           C
ATOM   4981 HD11 LEU A 962      34.150  46.830  52.470  1.00  0.00           H
ATOM   4982 HD12 LEU A 962      33.470  46.020  51.220  1.00  0.00           H
ATOM   4983 HD13 LEU A 962      35.180  45.490  51.760  1.00  0.00           H
ATOM   4984  CD2 LEU A 962      32.190  45.320  53.520  1.00  0.00           C
ATOM   4985 HD21 LEU A 962      31.770  44.710  54.350  1.00  0.00           H
ATOM   4986 HD22 LEU A 962      31.450  45.340  52.690  1.00  0.00           H
ATOM   4987 HD23 LEU A 962      32.150  46.320  53.970  1.00  0.00           H
ATOM   4988  C   LEU A 962      32.710  42.300  54.500  1.00  0.00           C
ATOM   4989  O   LEU A 962      33.200  42.610  55.590  1.00  0.00           O
ATOM   4990  N   GLY A 963      31.340  42.070  54.400  1.00  0.00           N
ATOM   4991  HN  GLY A 963      30.880  42.050  53.510  1.00  0.00           H
ATOM   4992  CA  GLY A 963      30.500  41.800  55.570  1.00  0.00           C
ATOM   4993  HA1 GLY A 963      29.610  41.320  55.220  1.00  0.00           H
ATOM   4994  HA2 GLY A 963      30.260  42.740  56.050  1.00  0.00           H
ATOM   4995  C   GLY A 963      30.960  40.790  56.650  1.00  0.00           C
ATOM   4996  O   GLY A 963      30.850  41.040  57.830  1.00  0.00           O
ATOM   4997  N   VAL A 964      31.370  39.530  56.230  1.00  0.00           N
ATOM   4998  HN  VAL A 964      31.060  39.230  55.330  1.00  0.00           H
ATOM   4999  CA  VAL A 964      31.810  38.520  57.150  1.00  0.00           C
ATOM   5000  HA  VAL A 964      31.120  38.310  57.950  1.00  0.00           H
ATOM   5001  CB  VAL A 964      31.920  37.160  56.390  1.00  0.00           C
ATOM   5002  HB  VAL A 964      32.900  37.180  55.890  1.00  0.00           H
ATOM   5003  CG1 VAL A 964      32.130  35.950  57.360  1.00  0.00           C
ATOM   5004 HG11 VAL A 964      33.030  36.100  58.000  1.00  0.00           H
ATOM   5005 HG12 VAL A 964      32.040  34.960  56.850  1.00  0.00           H
ATOM   5006 HG13 VAL A 964      31.380  35.810  58.170  1.00  0.00           H
ATOM   5007  CG2 VAL A 964      30.790  36.850  55.390  1.00  0.00           C
ATOM   5008 HG21 VAL A 964      29.890  36.800  56.030  1.00  0.00           H
ATOM   5009 HG22 VAL A 964      30.890  35.880  54.870  1.00  0.00           H
ATOM   5010 HG23 VAL A 964      30.700  37.640  54.610  1.00  0.00           H
ATOM   5011  C   VAL A 964      33.060  38.860  57.940  1.00  0.00           C
ATOM   5012  O   VAL A 964      33.240  38.690  59.170  1.00  0.00           O
ATOM   5013  N   CYS A 965      34.020  39.430  57.060  1.00  0.00           N
ATOM   5014  HN  CYS A 965      33.780  39.540  56.100  1.00  0.00           H
ATOM   5015  CA  CYS A 965      35.230  40.000  57.530  1.00  0.00           C
ATOM   5016  HA  CYS A 965      35.700  39.290  58.200  1.00  0.00           H
ATOM   5017  CB  CYS A 965      36.080  40.360  56.330  1.00  0.00           C
ATOM   5018  HB1 CYS A 965      36.910  40.990  56.710  1.00  0.00           H
ATOM   5019  HB2 CYS A 965      35.520  41.000  55.590  1.00  0.00           H
ATOM   5020  SG  CYS A 965      36.610  38.880  55.500  1.00  0.00           S
ATOM   5021  HG1 CYS A 965      35.460  38.370  55.060  1.00  0.00           H
ATOM   5022  C   CYS A 965      34.960  41.180  58.520  1.00  0.00           C
ATOM   5023  O   CYS A 965      35.650  41.360  59.430  1.00  0.00           O
ATOM   5024  N   SER A 966      33.890  41.920  58.310  1.00  0.00           N
ATOM   5025  HN  SER A 966      33.400  41.820  57.450  1.00  0.00           H
ATOM   5026  CA  SER A 966      33.430  42.930  59.290  1.00  0.00           C
ATOM   5027  HA  SER A 966      34.300  43.550  59.480  1.00  0.00           H
ATOM   5028  CB  SER A 966      32.290  43.880  58.830  1.00  0.00           C
ATOM   5029  HB1 SER A 966      32.200  44.680  59.600  1.00  0.00           H
ATOM   5030  HB2 SER A 966      31.370  43.280  58.770  1.00  0.00           H
ATOM   5031  OG  SER A 966      32.620  44.400  57.540  1.00  0.00           O
ATOM   5032  HG1 SER A 966      32.540  43.740  56.850  1.00  0.00           H
ATOM   5033  C   SER A 966      33.050  42.390  60.690  1.00  0.00           C
ATOM   5034  O   SER A 966      33.420  42.800  61.760  1.00  0.00           O
ATOM   5035  N   VAL A 967      32.240  41.260  60.700  1.00  0.00           N
ATOM   5036  HN  VAL A 967      31.810  40.870  59.890  1.00  0.00           H
ATOM   5037  CA  VAL A 967      31.650  40.420  61.760  1.00  0.00           C
ATOM   5038  HA  VAL A 967      31.120  41.070  62.460  1.00  0.00           H
ATOM   5039  CB  VAL A 967      30.770  39.300  61.250  1.00  0.00           C
ATOM   5040  HB  VAL A 967      31.350  38.680  60.540  1.00  0.00           H
ATOM   5041  CG1 VAL A 967      30.260  38.510  62.460  1.00  0.00           C
ATOM   5042 HG11 VAL A 967      29.810  39.240  63.160  1.00  0.00           H
ATOM   5043 HG12 VAL A 967      30.970  37.830  62.970  1.00  0.00           H
ATOM   5044 HG13 VAL A 967      29.420  37.890  62.080  1.00  0.00           H
ATOM   5045  CG2 VAL A 967      29.470  39.930  60.660  1.00  0.00           C
ATOM   5046 HG21 VAL A 967      28.700  39.160  60.470  1.00  0.00           H
ATOM   5047 HG22 VAL A 967      29.700  40.530  59.750  1.00  0.00           H
ATOM   5048 HG23 VAL A 967      29.000  40.680  61.330  1.00  0.00           H
ATOM   5049  C   VAL A 967      32.700  39.880  62.630  1.00  0.00           C
ATOM   5050  O   VAL A 967      32.560  39.780  63.840  1.00  0.00           O
ATOM   5051  N   MET A 968      33.750  39.270  62.060  1.00  0.00           N
ATOM   5052  HN  MET A 968      33.790  38.960  61.120  1.00  0.00           H
ATOM   5053  CA  MET A 968      34.980  38.950  62.780  1.00  0.00           C
ATOM   5054  HA  MET A 968      34.720  38.620  63.780  1.00  0.00           H
ATOM   5055  CB  MET A 968      35.570  37.650  62.310  1.00  0.00           C
ATOM   5056  HB1 MET A 968      36.550  37.550  62.840  1.00  0.00           H
ATOM   5057  HB2 MET A 968      35.670  37.680  61.210  1.00  0.00           H
ATOM   5058  CG  MET A 968      34.730  36.480  62.890  1.00  0.00           C
ATOM   5059  HG1 MET A 968      33.740  36.650  62.420  1.00  0.00           H
ATOM   5060  HG2 MET A 968      34.670  36.490  63.990  1.00  0.00           H
[truncated: 6,873,249 more chars]
