# Supplementary material for: CryoEM and computational modeling structural insights into the pH regulator NBCn1
Source: Nat Commun. 2025 Nov 11;16:9932. doi: 10.1038/s41467-025-64868-z (PMC12606367; doi:10.1038/s41467-025-64868-z)
Supplement: Supplementary file 7 — Supplementary Data 5 [file 41467_2025_64868_MOESM7_ESM.zip › 100ns_z_restr_MD_NBCn1_2NaCO3/hNBCn1_IF/z-restr_hNBCn1_IF_2NaCO3_last_step_41.pdb]

REMARK    GENERATED BY TRJCONV
TITLE     Title t= 101000.00000 step= 50500000
REMARK    THIS IS A SIMULATION BOX
CRYST1   94.423   94.423  100.428  90.00  90.00  90.00 P 1           1
MODEL        1
ATOM      1  N   LEU A 585      26.430  37.390  35.620  1.00  0.00           N
ATOM      2  HT1 LEU A 585      26.820  36.870  34.810  1.00  0.00           H
ATOM      3  HT2 LEU A 585      27.060  38.200  35.800  1.00  0.00           H
ATOM      4  HT3 LEU A 585      25.500  37.710  35.300  1.00  0.00           H
ATOM      5  CA  LEU A 585      26.410  36.540  36.810  1.00  0.00           C
ATOM      6  HA  LEU A 585      27.450  36.360  36.990  1.00  0.00           H
ATOM      7  CB  LEU A 585      25.640  37.300  37.990  1.00  0.00           C
ATOM      8  HB1 LEU A 585      24.590  37.620  37.830  1.00  0.00           H
ATOM      9  HB2 LEU A 585      26.120  38.300  38.130  1.00  0.00           H
ATOM     10  CG  LEU A 585      25.750  36.680  39.470  1.00  0.00           C
ATOM     11  HG  LEU A 585      25.220  35.710  39.530  1.00  0.00           H
ATOM     12  CD1 LEU A 585      27.220  36.510  39.910  1.00  0.00           C
ATOM     13 HD11 LEU A 585      27.750  35.820  39.210  1.00  0.00           H
ATOM     14 HD12 LEU A 585      27.270  36.200  40.970  1.00  0.00           H
ATOM     15 HD13 LEU A 585      27.810  37.410  39.630  1.00  0.00           H
ATOM     16  CD2 LEU A 585      25.180  37.660  40.480  1.00  0.00           C
ATOM     17 HD21 LEU A 585      25.820  38.540  40.710  1.00  0.00           H
ATOM     18 HD22 LEU A 585      25.030  37.170  41.470  1.00  0.00           H
ATOM     19 HD23 LEU A 585      24.180  38.080  40.240  1.00  0.00           H
ATOM     20  C   LEU A 585      25.810  35.130  36.630  1.00  0.00           C
ATOM     21  O   LEU A 585      26.500  34.180  36.880  1.00  0.00           O
ATOM     22  N   ILE A 586      24.510  34.980  36.280  1.00  0.00           N
ATOM     23  HN  ILE A 586      24.000  35.780  35.960  1.00  0.00           H
ATOM     24  CA  ILE A 586      23.800  33.710  36.270  1.00  0.00           C
ATOM     25  HA  ILE A 586      23.920  33.300  37.260  1.00  0.00           H
ATOM     26  CB  ILE A 586      22.280  33.850  35.960  1.00  0.00           C
ATOM     27  HB  ILE A 586      21.960  34.590  36.730  1.00  0.00           H
ATOM     28  CG2 ILE A 586      22.000  34.500  34.600  1.00  0.00           C
ATOM     29 HG21 ILE A 586      20.920  34.600  34.370  1.00  0.00           H
ATOM     30 HG22 ILE A 586      22.420  33.870  33.790  1.00  0.00           H
ATOM     31 HG23 ILE A 586      22.320  35.550  34.690  1.00  0.00           H
ATOM     32  CG1 ILE A 586      21.410  32.640  36.170  1.00  0.00           C
ATOM     33 HG11 ILE A 586      21.670  31.910  35.360  1.00  0.00           H
ATOM     34 HG12 ILE A 586      20.350  32.930  36.020  1.00  0.00           H
ATOM     35  CD  ILE A 586      21.430  31.910  37.510  1.00  0.00           C
ATOM     36  HD1 ILE A 586      21.520  32.620  38.360  1.00  0.00           H
ATOM     37  HD2 ILE A 586      22.310  31.250  37.320  1.00  0.00           H
ATOM     38  HD3 ILE A 586      20.540  31.270  37.680  1.00  0.00           H
ATOM     39  C   ILE A 586      24.420  32.620  35.420  1.00  0.00           C
ATOM     40  O   ILE A 586      24.350  31.440  35.850  1.00  0.00           O
ATOM     41  N   LEU A 587      24.950  32.940  34.230  1.00  0.00           N
ATOM     42  HN  LEU A 587      24.950  33.900  33.930  1.00  0.00           H
ATOM     43  CA  LEU A 587      25.680  31.950  33.340  1.00  0.00           C
ATOM     44  HA  LEU A 587      25.110  31.030  33.260  1.00  0.00           H
ATOM     45  CB  LEU A 587      25.960  32.590  31.940  1.00  0.00           C
ATOM     46  HB1 LEU A 587      26.800  33.300  32.090  1.00  0.00           H
ATOM     47  HB2 LEU A 587      25.100  33.210  31.610  1.00  0.00           H
ATOM     48  CG  LEU A 587      26.390  31.630  30.770  1.00  0.00           C
ATOM     49  HG  LEU A 587      27.090  30.860  31.170  1.00  0.00           H
ATOM     50  CD1 LEU A 587      25.130  30.800  30.310  1.00  0.00           C
ATOM     51 HD11 LEU A 587      24.810  30.030  31.040  1.00  0.00           H
ATOM     52 HD12 LEU A 587      25.300  30.220  29.370  1.00  0.00           H
ATOM     53 HD13 LEU A 587      24.220  31.300  29.900  1.00  0.00           H
ATOM     54  CD2 LEU A 587      27.230  32.360  29.670  1.00  0.00           C
ATOM     55 HD21 LEU A 587      26.620  33.140  29.160  1.00  0.00           H
ATOM     56 HD22 LEU A 587      27.700  31.600  28.990  1.00  0.00           H
ATOM     57 HD23 LEU A 587      28.040  32.970  30.090  1.00  0.00           H
ATOM     58  C   LEU A 587      27.000  31.440  33.890  1.00  0.00           C
ATOM     59  O   LEU A 587      27.330  30.280  33.800  1.00  0.00           O
ATOM     60  N   ASP A 588      27.780  32.270  34.660  1.00  0.00           N
ATOM     61  HN  ASP A 588      27.590  33.250  34.670  1.00  0.00           H
ATOM     62  CA  ASP A 588      29.030  31.820  35.230  1.00  0.00           C
ATOM     63  HA  ASP A 588      29.560  31.280  34.470  1.00  0.00           H
ATOM     64  CB  ASP A 588      29.890  32.980  35.640  1.00  0.00           C
ATOM     65  HB1 ASP A 588      30.860  32.600  36.040  1.00  0.00           H
ATOM     66  HB2 ASP A 588      29.460  33.660  36.400  1.00  0.00           H
ATOM     67  CG  ASP A 588      30.220  33.830  34.450  1.00  0.00           C
ATOM     68  OD1 ASP A 588      30.100  35.040  34.580  1.00  0.00           O
ATOM     69  OD2 ASP A 588      30.530  33.360  33.320  1.00  0.00           O
ATOM     70  C   ASP A 588      28.800  30.910  36.370  1.00  0.00           C
ATOM     71  O   ASP A 588      29.560  29.920  36.570  1.00  0.00           O
ATOM     72  N   ILE A 589      27.690  31.140  37.160  1.00  0.00           N
ATOM     73  HN  ILE A 589      27.150  31.930  36.870  1.00  0.00           H
ATOM     74  CA  ILE A 589      27.240  30.300  38.180  1.00  0.00           C
ATOM     75  HA  ILE A 589      28.110  30.060  38.790  1.00  0.00           H
ATOM     76  CB  ILE A 589      26.330  30.910  39.200  1.00  0.00           C
ATOM     77  HB  ILE A 589      25.320  31.210  38.880  1.00  0.00           H
ATOM     78  CG2 ILE A 589      26.070  29.820  40.350  1.00  0.00           C
ATOM     79 HG21 ILE A 589      25.380  29.010  40.040  1.00  0.00           H
ATOM     80 HG22 ILE A 589      25.620  30.350  41.210  1.00  0.00           H
ATOM     81 HG23 ILE A 589      27.050  29.400  40.670  1.00  0.00           H
ATOM     82  CG1 ILE A 589      26.930  32.250  39.720  1.00  0.00           C
ATOM     83 HG11 ILE A 589      26.330  32.520  40.620  1.00  0.00           H
ATOM     84 HG12 ILE A 589      26.840  33.080  38.990  1.00  0.00           H
ATOM     85  CD  ILE A 589      28.330  32.060  40.330  1.00  0.00           C
ATOM     86  HD1 ILE A 589      28.410  31.260  41.110  1.00  0.00           H
ATOM     87  HD2 ILE A 589      28.730  33.010  40.740  1.00  0.00           H
ATOM     88  HD3 ILE A 589      29.030  31.800  39.510  1.00  0.00           H
ATOM     89  C   ILE A 589      26.660  29.000  37.710  1.00  0.00           C
ATOM     90  O   ILE A 589      27.050  27.910  38.150  1.00  0.00           O
ATOM     91  N   LYS A 590      25.760  29.000  36.680  1.00  0.00           N
ATOM     92  HN  LYS A 590      25.310  29.760  36.220  1.00  0.00           H
ATOM     93  CA  LYS A 590      25.360  27.780  36.100  1.00  0.00           C
ATOM     94  HA  LYS A 590      24.950  27.160  36.870  1.00  0.00           H
ATOM     95  CB  LYS A 590      24.180  28.080  35.150  1.00  0.00           C
ATOM     96  HB1 LYS A 590      23.880  27.110  34.700  1.00  0.00           H
ATOM     97  HB2 LYS A 590      24.420  28.880  34.430  1.00  0.00           H
ATOM     98  CG  LYS A 590      22.880  28.400  35.900  1.00  0.00           C
ATOM     99  HG1 LYS A 590      22.930  29.410  36.390  1.00  0.00           H
ATOM    100  HG2 LYS A 590      22.710  27.620  36.670  1.00  0.00           H
ATOM    101  CD  LYS A 590      21.690  28.510  34.960  1.00  0.00           C
ATOM    102  HD1 LYS A 590      21.600  27.500  34.510  1.00  0.00           H
ATOM    103  HD2 LYS A 590      21.800  29.350  34.230  1.00  0.00           H
ATOM    104  CE  LYS A 590      20.360  28.790  35.640  1.00  0.00           C
ATOM    105  HE1 LYS A 590      20.460  29.730  36.230  1.00  0.00           H
ATOM    106  HE2 LYS A 590      20.140  28.020  36.410  1.00  0.00           H
ATOM    107  NZ  LYS A 590      19.160  28.920  34.740  1.00  0.00           N
ATOM    108  HZ1 LYS A 590      18.310  28.550  35.210  1.00  0.00           H
ATOM    109  HZ2 LYS A 590      19.250  28.430  33.830  1.00  0.00           H
ATOM    110  HZ3 LYS A 590      19.080  29.920  34.450  1.00  0.00           H
ATOM    111  C   LYS A 590      26.420  26.900  35.360  1.00  0.00           C
ATOM    112  O   LYS A 590      26.380  25.690  35.380  1.00  0.00           O
ATOM    113  N   ARG A 591      27.260  27.590  34.570  1.00  0.00           N
ATOM    114  HN  ARG A 591      27.360  28.590  34.490  1.00  0.00           H
ATOM    115  CA  ARG A 591      28.220  26.980  33.670  1.00  0.00           C
ATOM    116  HA  ARG A 591      27.910  25.950  33.650  1.00  0.00           H
ATOM    117  CB  ARG A 591      27.980  27.530  32.260  1.00  0.00           C
ATOM    118  HB1 ARG A 591      28.630  26.980  31.540  1.00  0.00           H
ATOM    119  HB2 ARG A 591      28.250  28.620  32.290  1.00  0.00           H
ATOM    120  CG  ARG A 591      26.570  27.400  31.590  1.00  0.00           C
ATOM    121  HG1 ARG A 591      26.690  27.640  30.510  1.00  0.00           H
ATOM    122  HG2 ARG A 591      26.050  28.290  32.010  1.00  0.00           H
ATOM    123  CD  ARG A 591      25.880  26.070  31.630  1.00  0.00           C
ATOM    124  HD1 ARG A 591      25.000  26.060  30.960  1.00  0.00           H
ATOM    125  HD2 ARG A 591      25.630  25.770  32.670  1.00  0.00           H
ATOM    126  NE  ARG A 591      26.790  24.980  31.150  1.00  0.00           N
ATOM    127  HE  ARG A 591      27.740  25.160  30.880  1.00  0.00           H
ATOM    128  CZ  ARG A 591      26.730  23.660  31.340  1.00  0.00           C
ATOM    129  NH1 ARG A 591      25.630  23.150  31.770  1.00  0.00           N
ATOM    130 HH11 ARG A 591      24.790  23.680  31.760  1.00  0.00           H
ATOM    131 HH12 ARG A 591      25.570  22.160  31.630  1.00  0.00           H
ATOM    132  NH2 ARG A 591      27.710  22.930  30.930  1.00  0.00           N
ATOM    133 HH21 ARG A 591      27.810  22.000  31.280  1.00  0.00           H
ATOM    134 HH22 ARG A 591      28.510  23.470  30.660  1.00  0.00           H
ATOM    135  C   ARG A 591      29.700  27.070  33.940  1.00  0.00           C
ATOM    136  O   ARG A 591      30.520  26.720  33.110  1.00  0.00           O
ATOM    137  N   LYS A 592      30.140  27.600  35.110  1.00  0.00           N
ATOM    138  HN  LYS A 592      29.550  28.100  35.730  1.00  0.00           H
ATOM    139  CA  LYS A 592      31.510  27.680  35.420  1.00  0.00           C
ATOM    140  HA  LYS A 592      32.070  26.860  35.010  1.00  0.00           H
ATOM    141  CB  LYS A 592      32.240  28.970  35.130  1.00  0.00           C
ATOM    142  HB1 LYS A 592      33.340  28.940  35.310  1.00  0.00           H
ATOM    143  HB2 LYS A 592      31.890  29.790  35.810  1.00  0.00           H
ATOM    144  CG  LYS A 592      32.010  29.670  33.720  1.00  0.00           C
ATOM    145  HG1 LYS A 592      30.930  29.930  33.580  1.00  0.00           H
ATOM    146  HG2 LYS A 592      32.250  28.920  32.930  1.00  0.00           H
ATOM    147  CD  LYS A 592      32.930  30.960  33.550  1.00  0.00           C
ATOM    148  HD1 LYS A 592      33.930  30.630  33.920  1.00  0.00           H
ATOM    149  HD2 LYS A 592      32.620  31.730  34.280  1.00  0.00           H
ATOM    150  CE  LYS A 592      33.140  31.370  32.140  1.00  0.00           C
ATOM    151  HE1 LYS A 592      33.490  30.490  31.560  1.00  0.00           H
ATOM    152  HE2 LYS A 592      33.930  32.150  32.210  1.00  0.00           H
ATOM    153  NZ  LYS A 592      31.870  31.910  31.550  1.00  0.00           N
ATOM    154  HZ1 LYS A 592      32.130  32.530  30.770  1.00  0.00           H
ATOM    155  HZ2 LYS A 592      31.480  32.600  32.230  1.00  0.00           H
ATOM    156  HZ3 LYS A 592      31.180  31.240  31.150  1.00  0.00           H
ATOM    157  C   LYS A 592      31.680  27.150  36.870  1.00  0.00           C
ATOM    158  O   LYS A 592      32.420  26.220  37.110  1.00  0.00           O
ATOM    159  N   ALA A 593      31.050  27.790  37.850  1.00  0.00           N
ATOM    160  HN  ALA A 593      30.460  28.510  37.510  1.00  0.00           H
ATOM    161  CA  ALA A 593      31.180  27.610  39.260  1.00  0.00           C
ATOM    162  HA  ALA A 593      32.230  27.670  39.490  1.00  0.00           H
ATOM    163  CB  ALA A 593      30.220  28.620  39.940  1.00  0.00           C
ATOM    164  HB1 ALA A 593      30.370  28.490  41.030  1.00  0.00           H
ATOM    165  HB2 ALA A 593      29.130  28.490  39.690  1.00  0.00           H
ATOM    166  HB3 ALA A 593      30.600  29.660  39.900  1.00  0.00           H
ATOM    167  C   ALA A 593      30.960  26.150  39.820  1.00  0.00           C
ATOM    168  O   ALA A 593      31.740  25.740  40.680  1.00  0.00           O
ATOM    169  N   PRO A 594      30.080  25.200  39.460  1.00  0.00           N
ATOM    170  CD  PRO A 594      28.970  25.240  38.540  1.00  0.00           C
ATOM    171  HD1 PRO A 594      29.300  25.510  37.520  1.00  0.00           H
ATOM    172  HD2 PRO A 594      28.100  25.810  38.960  1.00  0.00           H
ATOM    173  CA  PRO A 594      30.140  23.880  40.060  1.00  0.00           C
ATOM    174  HA  PRO A 594      30.310  23.900  41.120  1.00  0.00           H
ATOM    175  CB  PRO A 594      28.750  23.290  39.830  1.00  0.00           C
ATOM    176  HB1 PRO A 594      27.910  23.560  40.510  1.00  0.00           H
ATOM    177  HB2 PRO A 594      28.780  22.190  39.850  1.00  0.00           H
ATOM    178  CG  PRO A 594      28.530  23.790  38.430  1.00  0.00           C
ATOM    179  HG1 PRO A 594      29.220  23.310  37.710  1.00  0.00           H
ATOM    180  HG2 PRO A 594      27.470  23.650  38.120  1.00  0.00           H
ATOM    181  C   PRO A 594      31.200  22.970  39.460  1.00  0.00           C
ATOM    182  O   PRO A 594      31.500  21.950  40.070  1.00  0.00           O
ATOM    183  N   PHE A 595      31.760  23.290  38.320  1.00  0.00           N
ATOM    184  HN  PHE A 595      31.520  24.150  37.870  1.00  0.00           H
ATOM    185  CA  PHE A 595      32.810  22.570  37.580  1.00  0.00           C
ATOM    186  HA  PHE A 595      32.760  21.490  37.730  1.00  0.00           H
ATOM    187  CB  PHE A 595      32.670  22.850  36.050  1.00  0.00           C
ATOM    188  HB1 PHE A 595      33.280  22.230  35.370  1.00  0.00           H
ATOM    189  HB2 PHE A 595      32.990  23.910  35.930  1.00  0.00           H
ATOM    190  CG  PHE A 595      31.270  22.640  35.540  1.00  0.00           C
ATOM    191  CD1 PHE A 595      30.760  21.310  35.350  1.00  0.00           C
ATOM    192  HD1 PHE A 595      31.410  20.460  35.500  1.00  0.00           H
ATOM    193  CE1 PHE A 595      29.470  21.040  34.930  1.00  0.00           C
ATOM    194  HE1 PHE A 595      29.090  20.030  34.910  1.00  0.00           H
ATOM    195  CZ  PHE A 595      28.640  22.100  34.600  1.00  0.00           C
ATOM    196  HZ  PHE A 595      27.610  21.930  34.320  1.00  0.00           H
ATOM    197  CD2 PHE A 595      30.470  23.660  35.110  1.00  0.00           C
ATOM    198  HD2 PHE A 595      30.860  24.670  35.160  1.00  0.00           H
ATOM    199  CE2 PHE A 595      29.140  23.380  34.670  1.00  0.00           C
ATOM    200  HE2 PHE A 595      28.610  24.250  34.300  1.00  0.00           H
ATOM    201  C   PHE A 595      34.310  22.950  37.960  1.00  0.00           C
ATOM    202  O   PHE A 595      34.710  24.070  37.750  1.00  0.00           O
ATOM    203  N   PHE A 596      35.150  21.900  38.300  1.00  0.00           N
ATOM    204  HN  PHE A 596      34.810  20.990  38.510  1.00  0.00           H
ATOM    205  CA  PHE A 596      36.580  22.080  38.570  1.00  0.00           C
ATOM    206  HA  PHE A 596      37.020  22.690  37.790  1.00  0.00           H
ATOM    207  CB  PHE A 596      36.770  22.870  39.880  1.00  0.00           C
ATOM    208  HB1 PHE A 596      36.600  23.930  39.580  1.00  0.00           H
ATOM    209  HB2 PHE A 596      37.840  22.860  40.190  1.00  0.00           H
ATOM    210  CG  PHE A 596      35.840  22.310  40.950  1.00  0.00           C
ATOM    211  CD1 PHE A 596      34.780  23.170  41.340  1.00  0.00           C
ATOM    212  HD1 PHE A 596      34.650  24.030  40.700  1.00  0.00           H
ATOM    213  CE1 PHE A 596      33.900  22.640  42.260  1.00  0.00           C
ATOM    214  HE1 PHE A 596      32.930  23.120  42.330  1.00  0.00           H
ATOM    215  CZ  PHE A 596      34.110  21.430  42.980  1.00  0.00           C
ATOM    216  HZ  PHE A 596      33.400  21.080  43.710  1.00  0.00           H
ATOM    217  CD2 PHE A 596      36.150  21.170  41.740  1.00  0.00           C
ATOM    218  HD2 PHE A 596      37.090  20.660  41.600  1.00  0.00           H
ATOM    219  CE2 PHE A 596      35.310  20.670  42.710  1.00  0.00           C
ATOM    220  HE2 PHE A 596      35.590  19.820  43.310  1.00  0.00           H
ATOM    221  C   PHE A 596      37.440  20.790  38.560  1.00  0.00           C
ATOM    222  O   PHE A 596      38.610  20.890  38.890  1.00  0.00           O
ATOM    223  N   LEU A 597      36.870  19.670  38.170  1.00  0.00           N
ATOM    224  HN  LEU A 597      35.920  19.500  37.910  1.00  0.00           H
ATOM    225  CA  LEU A 597      37.700  18.530  37.710  1.00  0.00           C
ATOM    226  HA  LEU A 597      38.250  18.240  38.590  1.00  0.00           H
ATOM    227  CB  LEU A 597      36.700  17.370  37.280  1.00  0.00           C
ATOM    228  HB1 LEU A 597      36.210  17.690  36.340  1.00  0.00           H
ATOM    229  HB2 LEU A 597      35.870  17.200  37.990  1.00  0.00           H
ATOM    230  CG  LEU A 597      37.490  16.030  37.170  1.00  0.00           C
ATOM    231  HG  LEU A 597      38.420  16.190  36.600  1.00  0.00           H
ATOM    232  CD1 LEU A 597      37.910  15.550  38.590  1.00  0.00           C
ATOM    233 HD11 LEU A 597      37.020  15.560  39.250  1.00  0.00           H
ATOM    234 HD12 LEU A 597      38.610  16.260  39.060  1.00  0.00           H
ATOM    235 HD13 LEU A 597      38.380  14.540  38.600  1.00  0.00           H
ATOM    236  CD2 LEU A 597      36.810  14.870  36.450  1.00  0.00           C
ATOM    237 HD21 LEU A 597      35.770  14.670  36.810  1.00  0.00           H
ATOM    238 HD22 LEU A 597      37.260  13.870  36.670  1.00  0.00           H
ATOM    239 HD23 LEU A 597      36.890  14.920  35.340  1.00  0.00           H
ATOM    240  C   LEU A 597      38.730  18.930  36.630  1.00  0.00           C
ATOM    241  O   LEU A 597      39.830  18.460  36.590  1.00  0.00           O
ATOM    242  N   SER A 598      38.290  19.780  35.640  1.00  0.00           N
ATOM    243  HN  SER A 598      37.430  20.290  35.700  1.00  0.00           H
ATOM    244  CA  SER A 598      39.160  20.260  34.650  1.00  0.00           C
ATOM    245  HA  SER A 598      39.720  19.380  34.350  1.00  0.00           H
ATOM    246  CB  SER A 598      38.590  20.910  33.360  1.00  0.00           C
ATOM    247  HB1 SER A 598      39.400  21.390  32.760  1.00  0.00           H
ATOM    248  HB2 SER A 598      37.830  21.660  33.640  1.00  0.00           H
ATOM    249  OG  SER A 598      37.800  19.930  32.590  1.00  0.00           O
ATOM    250  HG1 SER A 598      37.770  20.310  31.700  1.00  0.00           H
ATOM    251  C   SER A 598      40.290  21.100  35.130  1.00  0.00           C
ATOM    252  O   SER A 598      41.430  20.880  34.780  1.00  0.00           O
ATOM    253  N   ASP A 599      39.970  22.010  36.060  1.00  0.00           N
ATOM    254  HN  ASP A 599      39.020  22.310  36.140  1.00  0.00           H
ATOM    255  CA  ASP A 599      40.930  22.840  36.730  1.00  0.00           C
ATOM    256  HA  ASP A 599      41.490  23.270  35.910  1.00  0.00           H
ATOM    257  CB  ASP A 599      40.290  23.980  37.610  1.00  0.00           C
ATOM    258  HB1 ASP A 599      41.040  24.360  38.330  1.00  0.00           H
ATOM    259  HB2 ASP A 599      39.410  23.550  38.150  1.00  0.00           H
ATOM    260  CG  ASP A 599      39.810  25.180  36.760  1.00  0.00           C
ATOM    261  OD1 ASP A 599      39.130  24.950  35.750  1.00  0.00           O
ATOM    262  OD2 ASP A 599      39.900  26.360  37.330  1.00  0.00           O
ATOM    263  C   ASP A 599      41.910  22.030  37.520  1.00  0.00           C
ATOM    264  O   ASP A 599      43.090  22.470  37.580  1.00  0.00           O
ATOM    265  N   PHE A 600      41.540  20.890  38.150  1.00  0.00           N
ATOM    266  HN  PHE A 600      40.540  20.820  38.290  1.00  0.00           H
ATOM    267  CA  PHE A 600      42.500  20.080  38.900  1.00  0.00           C
ATOM    268  HA  PHE A 600      43.160  20.580  39.590  1.00  0.00           H
ATOM    269  CB  PHE A 600      41.790  18.890  39.600  1.00  0.00           C
ATOM    270  HB1 PHE A 600      42.420  18.050  39.950  1.00  0.00           H
ATOM    271  HB2 PHE A 600      41.010  18.530  38.890  1.00  0.00           H
ATOM    272  CG  PHE A 600      41.020  19.350  40.840  1.00  0.00           C
ATOM    273  CD1 PHE A 600      41.400  20.430  41.640  1.00  0.00           C
ATOM    274  HD1 PHE A 600      42.300  20.910  41.300  1.00  0.00           H
ATOM    275  CE1 PHE A 600      40.780  20.860  42.770  1.00  0.00           C
ATOM    276  HE1 PHE A 600      41.140  21.740  43.290  1.00  0.00           H
ATOM    277  CZ  PHE A 600      39.680  20.120  43.280  1.00  0.00           C
ATOM    278  HZ  PHE A 600      39.050  20.440  44.110  1.00  0.00           H
ATOM    279  CD2 PHE A 600      39.880  18.670  41.320  1.00  0.00           C
ATOM    280  HD2 PHE A 600      39.430  17.860  40.770  1.00  0.00           H
ATOM    281  CE2 PHE A 600      39.170  19.090  42.460  1.00  0.00           C
ATOM    282  HE2 PHE A 600      38.300  18.510  42.700  1.00  0.00           H
ATOM    283  C   PHE A 600      43.450  19.450  37.880  1.00  0.00           C
ATOM    284  O   PHE A 600      44.660  19.340  38.160  1.00  0.00           O
ATOM    285  N   LYS A 601      42.900  19.000  36.760  1.00  0.00           N
ATOM    286  HN  LYS A 601      41.930  19.110  36.570  1.00  0.00           H
ATOM    287  CA  LYS A 601      43.690  18.370  35.690  1.00  0.00           C
ATOM    288  HA  LYS A 601      44.390  17.650  36.060  1.00  0.00           H
ATOM    289  CB  LYS A 601      42.890  17.710  34.650  1.00  0.00           C
ATOM    290  HB1 LYS A 601      43.350  17.320  33.720  1.00  0.00           H
ATOM    291  HB2 LYS A 601      42.040  18.400  34.450  1.00  0.00           H
ATOM    292  CG  LYS A 601      42.200  16.460  35.200  1.00  0.00           C
ATOM    293  HG1 LYS A 601      41.790  16.710  36.200  1.00  0.00           H
ATOM    294  HG2 LYS A 601      43.000  15.690  35.260  1.00  0.00           H
ATOM    295  CD  LYS A 601      41.030  16.040  34.330  1.00  0.00           C
ATOM    296  HD1 LYS A 601      40.130  16.560  34.700  1.00  0.00           H
ATOM    297  HD2 LYS A 601      40.770  15.000  34.620  1.00  0.00           H
ATOM    298  CE  LYS A 601      41.160  16.210  32.800  1.00  0.00           C
ATOM    299  HE1 LYS A 601      41.340  17.300  32.670  1.00  0.00           H
ATOM    300  HE2 LYS A 601      40.250  15.870  32.250  1.00  0.00           H
ATOM    301  NZ  LYS A 601      42.230  15.480  32.350  1.00  0.00           N
ATOM    302  HZ1 LYS A 601      42.810  15.110  33.120  1.00  0.00           H
ATOM    303  HZ2 LYS A 601      42.920  15.970  31.740  1.00  0.00           H
ATOM    304  HZ3 LYS A 601      41.910  14.640  31.830  1.00  0.00           H
ATOM    305  C   LYS A 601      44.630  19.300  34.990  1.00  0.00           C
ATOM    306  O   LYS A 601      45.750  18.930  34.720  1.00  0.00           O
ATOM    307  N   ASP A 602      44.250  20.620  34.710  1.00  0.00           N
ATOM    308  HN  ASP A 602      43.280  20.820  34.870  1.00  0.00           H
ATOM    309  CA  ASP A 602      45.150  21.650  34.280  1.00  0.00           C
ATOM    310  HA  ASP A 602      45.610  21.410  33.340  1.00  0.00           H
ATOM    311  CB  ASP A 602      44.220  22.940  34.140  1.00  0.00           C
ATOM    312  HB1 ASP A 602      44.810  23.870  34.060  1.00  0.00           H
ATOM    313  HB2 ASP A 602      43.470  23.110  34.950  1.00  0.00           H
ATOM    314  CG  ASP A 602      43.400  22.930  32.890  1.00  0.00           C
ATOM    315  OD1 ASP A 602      42.580  23.860  32.690  1.00  0.00           O
ATOM    316  OD2 ASP A 602      43.730  22.210  31.920  1.00  0.00           O
ATOM    317  C   ASP A 602      46.250  21.970  35.280  1.00  0.00           C
ATOM    318  O   ASP A 602      47.380  22.270  34.890  1.00  0.00           O
ATOM    319  N   ALA A 603      46.000  22.000  36.640  1.00  0.00           N
ATOM    320  HN  ALA A 603      45.070  21.900  36.980  1.00  0.00           H
ATOM    321  CA  ALA A 603      46.880  22.430  37.670  1.00  0.00           C
ATOM    322  HA  ALA A 603      47.220  23.390  37.300  1.00  0.00           H
ATOM    323  CB  ALA A 603      46.110  22.740  38.910  1.00  0.00           C
ATOM    324  HB1 ALA A 603      46.740  23.120  39.750  1.00  0.00           H
ATOM    325  HB2 ALA A 603      45.600  21.810  39.240  1.00  0.00           H
ATOM    326  HB3 ALA A 603      45.360  23.530  38.720  1.00  0.00           H
ATOM    327  C   ALA A 603      48.050  21.500  38.000  1.00  0.00           C
ATOM    328  O   ALA A 603      49.040  21.980  38.520  1.00  0.00           O
ATOM    329  N   LEU A 604      47.930  20.220  37.550  1.00  0.00           N
ATOM    330  HN  LEU A 604      47.140  20.100  36.950  1.00  0.00           H
ATOM    331  CA  LEU A 604      48.980  19.200  37.710  1.00  0.00           C
ATOM    332  HA  LEU A 604      49.240  19.430  38.730  1.00  0.00           H
ATOM    333  CB  LEU A 604      48.420  17.730  37.740  1.00  0.00           C
ATOM    334  HB1 LEU A 604      49.270  17.010  37.720  1.00  0.00           H
ATOM    335  HB2 LEU A 604      47.880  17.640  36.770  1.00  0.00           H
ATOM    336  CG  LEU A 604      47.440  17.420  38.880  1.00  0.00           C
ATOM    337  HG  LEU A 604      46.760  18.290  38.900  1.00  0.00           H
ATOM    338  CD1 LEU A 604      46.600  16.200  38.430  1.00  0.00           C
ATOM    339 HD11 LEU A 604      46.430  16.280  37.330  1.00  0.00           H
ATOM    340 HD12 LEU A 604      45.590  16.070  38.860  1.00  0.00           H
ATOM    341 HD13 LEU A 604      47.240  15.350  38.730  1.00  0.00           H
ATOM    342  CD2 LEU A 604      48.110  17.330  40.280  1.00  0.00           C
ATOM    343 HD21 LEU A 604      48.430  18.350  40.550  1.00  0.00           H
ATOM    344 HD22 LEU A 604      48.950  16.590  40.260  1.00  0.00           H
ATOM    345 HD23 LEU A 604      47.330  16.990  41.000  1.00  0.00           H
ATOM    346  C   LEU A 604      50.170  19.460  36.810  1.00  0.00           C
ATOM    347  O   LEU A 604      50.430  18.690  35.880  1.00  0.00           O
ATOM    348  N   SER A 605      50.970  20.460  37.110  1.00  0.00           N
ATOM    349  HN  SER A 605      50.760  21.080  37.850  1.00  0.00           H
ATOM    350  CA  SER A 605      52.260  20.480  36.450  1.00  0.00           C
ATOM    351  HA  SER A 605      52.650  19.510  36.180  1.00  0.00           H
ATOM    352  CB  SER A 605      52.220  21.300  35.110  1.00  0.00           C
ATOM    353  HB1 SER A 605      51.740  22.300  35.220  1.00  0.00           H
ATOM    354  HB2 SER A 605      51.690  20.720  34.330  1.00  0.00           H
ATOM    355  OG  SER A 605      53.560  21.660  34.640  1.00  0.00           O
ATOM    356  HG1 SER A 605      54.030  20.830  34.550  1.00  0.00           H
ATOM    357  C   SER A 605      53.210  21.070  37.450  1.00  0.00           C
ATOM    358  O   SER A 605      52.800  21.620  38.480  1.00  0.00           O
ATOM    359  N   LEU A 606      54.580  20.930  37.300  1.00  0.00           N
ATOM    360  HN  LEU A 606      54.940  20.360  36.570  1.00  0.00           H
ATOM    361  CA  LEU A 606      55.650  21.390  38.110  1.00  0.00           C
ATOM    362  HA  LEU A 606      55.330  21.420  39.140  1.00  0.00           H
ATOM    363  CB  LEU A 606      57.010  20.630  37.980  1.00  0.00           C
ATOM    364  HB1 LEU A 606      57.800  21.180  38.540  1.00  0.00           H
ATOM    365  HB2 LEU A 606      57.230  20.460  36.900  1.00  0.00           H
ATOM    366  CG  LEU A 606      56.900  19.210  38.600  1.00  0.00           C
ATOM    367  HG  LEU A 606      56.230  18.570  37.990  1.00  0.00           H
ATOM    368  CD1 LEU A 606      58.200  18.520  38.670  1.00  0.00           C
ATOM    369 HD11 LEU A 606      58.950  19.090  39.270  1.00  0.00           H
ATOM    370 HD12 LEU A 606      58.590  18.250  37.660  1.00  0.00           H
ATOM    371 HD13 LEU A 606      58.140  17.580  39.260  1.00  0.00           H
ATOM    372  CD2 LEU A 606      56.340  19.200  39.990  1.00  0.00           C
ATOM    373 HD21 LEU A 606      56.390  18.150  40.310  1.00  0.00           H
ATOM    374 HD22 LEU A 606      55.330  19.640  40.090  1.00  0.00           H
ATOM    375 HD23 LEU A 606      57.040  19.740  40.670  1.00  0.00           H
ATOM    376  C   LEU A 606      55.920  22.870  37.870  1.00  0.00           C
ATOM    377  O   LEU A 606      56.300  23.590  38.770  1.00  0.00           O
ATOM    378  N   GLN A 607      55.510  23.400  36.710  1.00  0.00           N
ATOM    379  HN  GLN A 607      55.360  22.810  35.930  1.00  0.00           H
ATOM    380  CA  GLN A 607      55.380  24.870  36.540  1.00  0.00           C
ATOM    381  HA  GLN A 607      56.290  25.360  36.820  1.00  0.00           H
ATOM    382  CB  GLN A 607      55.150  25.140  35.010  1.00  0.00           C
ATOM    383  HB1 GLN A 607      54.280  24.530  34.660  1.00  0.00           H
ATOM    384  HB2 GLN A 607      56.090  24.710  34.570  1.00  0.00           H
ATOM    385  CG  GLN A 607      54.800  26.620  34.620  1.00  0.00           C
ATOM    386  HG1 GLN A 607      55.440  27.330  35.170  1.00  0.00           H
ATOM    387  HG2 GLN A 607      53.740  26.860  34.860  1.00  0.00           H
ATOM    388  CD  GLN A 607      54.880  26.890  33.170  1.00  0.00           C
ATOM    389  OE1 GLN A 607      54.830  25.970  32.330  1.00  0.00           O
ATOM    390  NE2 GLN A 607      54.850  28.180  32.810  1.00  0.00           N
ATOM    391 HE21 GLN A 607      55.080  28.440  31.870  1.00  0.00           H
ATOM    392 HE22 GLN A 607      54.850  28.910  33.500  1.00  0.00           H
ATOM    393  C   GLN A 607      54.340  25.500  37.480  1.00  0.00           C
ATOM    394  O   GLN A 607      54.610  26.530  38.140  1.00  0.00           O
ATOM    395  N   CYS A 608      53.120  24.860  37.530  1.00  0.00           N
ATOM    396  HN  CYS A 608      53.000  24.100  36.910  1.00  0.00           H
ATOM    397  CA  CYS A 608      51.950  25.130  38.380  1.00  0.00           C
ATOM    398  HA  CYS A 608      51.620  26.150  38.250  1.00  0.00           H
ATOM    399  CB  CYS A 608      50.720  24.340  38.000  1.00  0.00           C
ATOM    400  HB1 CYS A 608      49.920  24.370  38.770  1.00  0.00           H
ATOM    401  HB2 CYS A 608      51.140  23.310  37.920  1.00  0.00           H
ATOM    402  SG  CYS A 608      49.830  24.620  36.400  1.00  0.00           S
ATOM    403  HG1 CYS A 608      49.360  23.420  36.080  1.00  0.00           H
ATOM    404  C   CYS A 608      52.240  24.960  39.840  1.00  0.00           C
ATOM    405  O   CYS A 608      51.870  25.850  40.630  1.00  0.00           O
ATOM    406  N   LEU A 609      52.940  23.890  40.280  1.00  0.00           N
ATOM    407  HN  LEU A 609      53.120  23.170  39.610  1.00  0.00           H
ATOM    408  CA  LEU A 609      53.420  23.800  41.610  1.00  0.00           C
ATOM    409  HA  LEU A 609      52.590  24.030  42.240  1.00  0.00           H
ATOM    410  CB  LEU A 609      53.990  22.390  41.960  1.00  0.00           C
ATOM    411  HB1 LEU A 609      54.770  22.150  41.210  1.00  0.00           H
ATOM    412  HB2 LEU A 609      53.310  21.580  41.620  1.00  0.00           H
ATOM    413  CG  LEU A 609      54.360  22.110  43.430  1.00  0.00           C
ATOM    414  HG  LEU A 609      55.070  22.860  43.860  1.00  0.00           H
ATOM    415  CD1 LEU A 609      53.120  22.060  44.340  1.00  0.00           C
ATOM    416 HD11 LEU A 609      52.450  22.940  44.310  1.00  0.00           H
ATOM    417 HD12 LEU A 609      53.560  22.090  45.360  1.00  0.00           H
ATOM    418 HD13 LEU A 609      52.580  21.130  44.100  1.00  0.00           H
ATOM    419  CD2 LEU A 609      55.160  20.700  43.470  1.00  0.00           C
ATOM    420 HD21 LEU A 609      54.450  19.880  43.250  1.00  0.00           H
ATOM    421 HD22 LEU A 609      55.580  20.520  44.470  1.00  0.00           H
ATOM    422 HD23 LEU A 609      55.980  20.670  42.720  1.00  0.00           H
ATOM    423  C   LEU A 609      54.580  24.770  42.030  1.00  0.00           C
ATOM    424  O   LEU A 609      54.570  25.360  43.070  1.00  0.00           O
ATOM    425  N   ALA A 610      55.520  25.100  41.140  1.00  0.00           N
ATOM    426  HN  ALA A 610      55.560  24.570  40.300  1.00  0.00           H
ATOM    427  CA  ALA A 610      56.560  26.080  41.370  1.00  0.00           C
ATOM    428  HA  ALA A 610      57.030  25.880  42.320  1.00  0.00           H
ATOM    429  CB  ALA A 610      57.600  26.030  40.300  1.00  0.00           C
ATOM    430  HB1 ALA A 610      58.200  26.970  40.210  1.00  0.00           H
ATOM    431  HB2 ALA A 610      57.070  25.860  39.340  1.00  0.00           H
ATOM    432  HB3 ALA A 610      58.360  25.240  40.450  1.00  0.00           H
ATOM    433  C   ALA A 610      55.960  27.490  41.620  1.00  0.00           C
ATOM    434  O   ALA A 610      56.260  28.190  42.600  1.00  0.00           O
ATOM    435  N   SER A 611      54.970  27.840  40.830  1.00  0.00           N
ATOM    436  HN  SER A 611      54.730  27.290  40.040  1.00  0.00           H
ATOM    437  CA  SER A 611      54.130  29.020  40.940  1.00  0.00           C
ATOM    438  HA  SER A 611      54.810  29.860  40.870  1.00  0.00           H
ATOM    439  CB  SER A 611      53.150  29.220  39.760  1.00  0.00           C
ATOM    440  HB1 SER A 611      52.740  30.250  39.810  1.00  0.00           H
ATOM    441  HB2 SER A 611      52.300  28.530  39.940  1.00  0.00           H
ATOM    442  OG  SER A 611      53.760  29.160  38.470  1.00  0.00           O
ATOM    443  HG1 SER A 611      54.160  28.290  38.410  1.00  0.00           H
ATOM    444  C   SER A 611      53.350  29.190  42.260  1.00  0.00           C
ATOM    445  O   SER A 611      53.220  30.310  42.760  1.00  0.00           O
ATOM    446  N   ILE A 612      52.870  28.000  42.790  1.00  0.00           N
ATOM    447  HN  ILE A 612      53.040  27.100  42.370  1.00  0.00           H
ATOM    448  CA  ILE A 612      52.170  27.850  44.060  1.00  0.00           C
ATOM    449  HA  ILE A 612      51.430  28.640  44.070  1.00  0.00           H
ATOM    450  CB  ILE A 612      51.540  26.440  44.290  1.00  0.00           C
ATOM    451  HB  ILE A 612      52.200  25.630  43.910  1.00  0.00           H
ATOM    452  CG2 ILE A 612      51.290  26.070  45.840  1.00  0.00           C
ATOM    453 HG21 ILE A 612      52.150  26.230  46.530  1.00  0.00           H
ATOM    454 HG22 ILE A 612      50.940  25.020  45.800  1.00  0.00           H
ATOM    455 HG23 ILE A 612      50.430  26.710  46.110  1.00  0.00           H
ATOM    456  CG1 ILE A 612      50.240  26.260  43.430  1.00  0.00           C
ATOM    457 HG11 ILE A 612      50.460  26.610  42.390  1.00  0.00           H
ATOM    458 HG12 ILE A 612      49.440  26.880  43.890  1.00  0.00           H
ATOM    459  CD  ILE A 612      49.760  24.820  43.260  1.00  0.00           C
ATOM    460  HD1 ILE A 612      49.500  24.370  44.250  1.00  0.00           H
ATOM    461  HD2 ILE A 612      50.530  24.160  42.810  1.00  0.00           H
ATOM    462  HD3 ILE A 612      48.810  24.870  42.680  1.00  0.00           H
ATOM    463  C   ILE A 612      53.000  28.240  45.220  1.00  0.00           C
ATOM    464  O   ILE A 612      52.590  29.080  45.950  1.00  0.00           O
ATOM    465  N   LEU A 613      54.220  27.760  45.290  1.00  0.00           N
ATOM    466  HN  LEU A 613      54.570  27.080  44.650  1.00  0.00           H
ATOM    467  CA  LEU A 613      55.250  28.190  46.340  1.00  0.00           C
ATOM    468  HA  LEU A 613      54.690  28.280  47.260  1.00  0.00           H
ATOM    469  CB  LEU A 613      56.330  27.160  46.690  1.00  0.00           C
ATOM    470  HB1 LEU A 613      56.930  27.520  47.560  1.00  0.00           H
ATOM    471  HB2 LEU A 613      57.060  27.080  45.850  1.00  0.00           H
ATOM    472  CG  LEU A 613      55.860  25.700  47.180  1.00  0.00           C
ATOM    473  HG  LEU A 613      56.800  25.190  47.430  1.00  0.00           H
ATOM    474  CD1 LEU A 613      54.920  25.860  48.440  1.00  0.00           C
ATOM    475 HD11 LEU A 613      55.430  26.560  49.140  1.00  0.00           H
ATOM    476 HD12 LEU A 613      54.750  24.860  48.890  1.00  0.00           H
ATOM    477 HD13 LEU A 613      53.900  26.180  48.150  1.00  0.00           H
ATOM    478  CD2 LEU A 613      55.160  24.780  46.110  1.00  0.00           C
ATOM    479 HD21 LEU A 613      55.970  24.720  45.350  1.00  0.00           H
ATOM    480 HD22 LEU A 613      54.220  25.270  45.790  1.00  0.00           H
ATOM    481 HD23 LEU A 613      54.860  23.790  46.520  1.00  0.00           H
ATOM    482  C   LEU A 613      55.840  29.610  46.110  1.00  0.00           C
ATOM    483  O   LEU A 613      55.970  30.430  47.030  1.00  0.00           O
ATOM    484  N   PHE A 614      56.110  30.050  44.820  1.00  0.00           N
ATOM    485  HN  PHE A 614      56.050  29.310  44.160  1.00  0.00           H
ATOM    486  CA  PHE A 614      56.450  31.310  44.330  1.00  0.00           C
ATOM    487  HA  PHE A 614      57.370  31.560  44.840  1.00  0.00           H
ATOM    488  CB  PHE A 614      56.820  31.190  42.830  1.00  0.00           C
ATOM    489  HB1 PHE A 614      55.940  30.770  42.310  1.00  0.00           H
ATOM    490  HB2 PHE A 614      57.580  30.380  42.720  1.00  0.00           H
ATOM    491  CG  PHE A 614      57.320  32.410  42.200  1.00  0.00           C
ATOM    492  CD1 PHE A 614      58.380  33.170  42.770  1.00  0.00           C
ATOM    493  HD1 PHE A 614      58.770  32.880  43.740  1.00  0.00           H
ATOM    494  CE1 PHE A 614      58.870  34.270  42.050  1.00  0.00           C
ATOM    495  HE1 PHE A 614      59.670  34.900  42.430  1.00  0.00           H
ATOM    496  CZ  PHE A 614      58.240  34.780  40.890  1.00  0.00           C
ATOM    497  HZ  PHE A 614      58.420  35.770  40.530  1.00  0.00           H
ATOM    498  CD2 PHE A 614      56.760  32.850  41.020  1.00  0.00           C
ATOM    499  HD2 PHE A 614      55.940  32.370  40.510  1.00  0.00           H
ATOM    500  CE2 PHE A 614      57.110  34.070  40.450  1.00  0.00           C
ATOM    501  HE2 PHE A 614      56.470  34.390  39.640  1.00  0.00           H
ATOM    502  C   PHE A 614      55.480  32.460  44.640  1.00  0.00           C
ATOM    503  O   PHE A 614      55.920  33.410  45.290  1.00  0.00           O
ATOM    504  N   LEU A 615      54.120  32.270  44.460  1.00  0.00           N
ATOM    505  HN  LEU A 615      53.790  31.520  43.920  1.00  0.00           H
ATOM    506  CA  LEU A 615      53.260  33.330  44.770  1.00  0.00           C
ATOM    507  HA  LEU A 615      53.740  34.270  44.570  1.00  0.00           H
ATOM    508  CB  LEU A 615      52.030  33.250  43.750  1.00  0.00           C
ATOM    509  HB1 LEU A 615      51.080  33.550  44.260  1.00  0.00           H
ATOM    510  HB2 LEU A 615      51.880  32.210  43.400  1.00  0.00           H
ATOM    511  CG  LEU A 615      52.110  34.240  42.570  1.00  0.00           C
ATOM    512  HG  LEU A 615      51.240  34.170  41.880  1.00  0.00           H
ATOM    513  CD1 LEU A 615      52.110  35.680  43.020  1.00  0.00           C
ATOM    514 HD11 LEU A 615      52.420  36.330  42.170  1.00  0.00           H
ATOM    515 HD12 LEU A 615      52.840  35.920  43.820  1.00  0.00           H
ATOM    516 HD13 LEU A 615      51.140  35.950  43.480  1.00  0.00           H
ATOM    517  CD2 LEU A 615      53.400  33.900  41.790  1.00  0.00           C
ATOM    518 HD21 LEU A 615      53.370  34.540  40.880  1.00  0.00           H
ATOM    519 HD22 LEU A 615      53.320  32.820  41.530  1.00  0.00           H
ATOM    520 HD23 LEU A 615      54.300  34.110  42.400  1.00  0.00           H
ATOM    521  C   LEU A 615      52.640  33.320  46.160  1.00  0.00           C
ATOM    522  O   LEU A 615      52.090  34.330  46.510  1.00  0.00           O
ATOM    523  N   TYR A 616      52.760  32.210  46.960  1.00  0.00           N
ATOM    524  HN  TYR A 616      52.880  31.310  46.550  1.00  0.00           H
ATOM    525  CA  TYR A 616      52.610  32.320  48.420  1.00  0.00           C
ATOM    526  HA  TYR A 616      51.630  32.730  48.670  1.00  0.00           H
ATOM    527  CB  TYR A 616      52.640  30.930  48.860  1.00  0.00           C
ATOM    528  HB1 TYR A 616      53.390  30.330  48.310  1.00  0.00           H
ATOM    529  HB2 TYR A 616      51.680  30.390  48.710  1.00  0.00           H
ATOM    530  CG  TYR A 616      52.880  30.830  50.330  1.00  0.00           C
ATOM    531  CD1 TYR A 616      54.190  30.570  51.000  1.00  0.00           C
ATOM    532  HD1 TYR A 616      54.990  30.060  50.490  1.00  0.00           H
ATOM    533  CE1 TYR A 616      54.290  30.700  52.400  1.00  0.00           C
ATOM    534  HE1 TYR A 616      55.270  30.570  52.830  1.00  0.00           H
ATOM    535  CZ  TYR A 616      53.170  30.990  53.160  1.00  0.00           C
ATOM    536  OH  TYR A 616      53.360  31.000  54.510  1.00  0.00           O
ATOM    537  HH  TYR A 616      52.560  30.650  54.920  1.00  0.00           H
ATOM    538  CD2 TYR A 616      51.770  31.030  51.130  1.00  0.00           C
ATOM    539  HD2 TYR A 616      50.830  31.180  50.610  1.00  0.00           H
ATOM    540  CE2 TYR A 616      51.910  31.110  52.510  1.00  0.00           C
ATOM    541  HE2 TYR A 616      51.080  31.360  53.150  1.00  0.00           H
ATOM    542  C   TYR A 616      53.680  33.230  48.970  1.00  0.00           C
ATOM    543  O   TYR A 616      53.390  34.200  49.660  1.00  0.00           O
ATOM    544  N   CYS A 617      54.980  32.980  48.630  1.00  0.00           N
ATOM    545  HN  CYS A 617      55.190  32.200  48.040  1.00  0.00           H
ATOM    546  CA  CYS A 617      56.050  33.730  49.120  1.00  0.00           C
ATOM    547  HA  CYS A 617      55.900  33.770  50.190  1.00  0.00           H
ATOM    548  CB  CYS A 617      57.420  33.120  48.640  1.00  0.00           C
ATOM    549  HB1 CYS A 617      58.310  33.790  48.720  1.00  0.00           H
ATOM    550  HB2 CYS A 617      57.280  32.770  47.600  1.00  0.00           H
ATOM    551  SG  CYS A 617      57.610  31.670  49.720  1.00  0.00           S
ATOM    552  HG1 CYS A 617      56.910  30.920  48.880  1.00  0.00           H
ATOM    553  C   CYS A 617      55.940  35.240  48.750  1.00  0.00           C
ATOM    554  O   CYS A 617      56.270  36.110  49.530  1.00  0.00           O
ATOM    555  N   ALA A 618      55.630  35.580  47.460  1.00  0.00           N
ATOM    556  HN  ALA A 618      55.480  34.880  46.760  1.00  0.00           H
ATOM    557  CA  ALA A 618      55.350  36.950  46.970  1.00  0.00           C
ATOM    558  HA  ALA A 618      56.270  37.510  47.060  1.00  0.00           H
ATOM    559  CB  ALA A 618      55.020  36.820  45.460  1.00  0.00           C
ATOM    560  HB1 ALA A 618      55.720  36.120  44.950  1.00  0.00           H
ATOM    561  HB2 ALA A 618      55.060  37.780  44.920  1.00  0.00           H
ATOM    562  HB3 ALA A 618      53.990  36.410  45.370  1.00  0.00           H
ATOM    563  C   ALA A 618      54.300  37.740  47.640  1.00  0.00           C
ATOM    564  O   ALA A 618      54.530  38.890  47.990  1.00  0.00           O
ATOM    565  N   CYS A 619      53.230  36.990  48.040  1.00  0.00           N
ATOM    566  HN  CYS A 619      53.250  36.050  47.690  1.00  0.00           H
ATOM    567  CA  CYS A 619      52.140  37.350  48.950  1.00  0.00           C
ATOM    568  HA  CYS A 619      51.760  38.290  48.590  1.00  0.00           H
ATOM    569  CB  CYS A 619      50.960  36.290  48.970  1.00  0.00           C
ATOM    570  HB1 CYS A 619      51.220  35.500  49.700  1.00  0.00           H
ATOM    571  HB2 CYS A 619      50.920  35.890  47.930  1.00  0.00           H
ATOM    572  SG  CYS A 619      49.220  36.950  49.320  1.00  0.00           S
ATOM    573  HG1 CYS A 619      49.260  38.010  48.530  1.00  0.00           H
ATOM    574  C   CYS A 619      52.580  37.610  50.350  1.00  0.00           C
ATOM    575  O   CYS A 619      52.000  38.480  51.010  1.00  0.00           O
ATOM    576  N   MET A 620      53.620  36.870  50.920  1.00  0.00           N
ATOM    577  HN  MET A 620      54.090  36.150  50.400  1.00  0.00           H
ATOM    578  CA  MET A 620      53.840  37.040  52.320  1.00  0.00           C
ATOM    579  HA  MET A 620      52.860  37.060  52.780  1.00  0.00           H
ATOM    580  CB  MET A 620      54.720  35.800  52.900  1.00  0.00           C
ATOM    581  HB1 MET A 620      55.130  36.080  53.900  1.00  0.00           H
ATOM    582  HB2 MET A 620      55.660  35.630  52.340  1.00  0.00           H
ATOM    583  CG  MET A 620      53.830  34.580  53.200  1.00  0.00           C
ATOM    584  HG1 MET A 620      54.420  33.670  53.440  1.00  0.00           H
ATOM    585  HG2 MET A 620      53.370  34.300  52.220  1.00  0.00           H
ATOM    586  SD  MET A 620      52.490  34.800  54.450  1.00  0.00           S
ATOM    587  CE  MET A 620      53.470  34.270  55.970  1.00  0.00           C
ATOM    588  HE1 MET A 620      52.840  34.190  56.880  1.00  0.00           H
ATOM    589  HE2 MET A 620      54.340  34.950  56.050  1.00  0.00           H
ATOM    590  HE3 MET A 620      53.920  33.260  55.910  1.00  0.00           H
ATOM    591  C   MET A 620      54.420  38.400  52.710  1.00  0.00           C
ATOM    592  O   MET A 620      54.010  38.910  53.750  1.00  0.00           O
ATOM    593  N   SER A 621      55.320  39.020  51.880  1.00  0.00           N
ATOM    594  HN  SER A 621      55.790  38.510  51.160  1.00  0.00           H
ATOM    595  CA  SER A 621      55.930  40.270  52.360  1.00  0.00           C
ATOM    596  HA  SER A 621      56.080  40.070  53.410  1.00  0.00           H
ATOM    597  CB  SER A 621      57.220  40.620  51.690  1.00  0.00           C
ATOM    598  HB1 SER A 621      57.820  39.680  51.700  1.00  0.00           H
ATOM    599  HB2 SER A 621      57.840  41.330  52.270  1.00  0.00           H
ATOM    600  OG  SER A 621      57.100  40.960  50.320  1.00  0.00           O
ATOM    601  HG1 SER A 621      57.220  40.180  49.780  1.00  0.00           H
ATOM    602  C   SER A 621      55.040  41.500  52.280  1.00  0.00           C
ATOM    603  O   SER A 621      55.310  42.300  53.180  1.00  0.00           O
ATOM    604  N   PRO A 622      54.070  41.760  51.500  1.00  0.00           N
ATOM    605  CD  PRO A 622      54.000  41.320  50.080  1.00  0.00           C
ATOM    606  HD1 PRO A 622      54.240  40.250  49.890  1.00  0.00           H
ATOM    607  HD2 PRO A 622      54.820  41.900  49.610  1.00  0.00           H
ATOM    608  CA  PRO A 622      53.210  42.990  51.610  1.00  0.00           C
ATOM    609  HA  PRO A 622      53.810  43.870  51.710  1.00  0.00           H
ATOM    610  CB  PRO A 622      52.480  43.130  50.260  1.00  0.00           C
ATOM    611  HB1 PRO A 622      52.870  44.020  49.700  1.00  0.00           H
ATOM    612  HB2 PRO A 622      51.390  43.310  50.390  1.00  0.00           H
ATOM    613  CG  PRO A 622      52.660  41.750  49.610  1.00  0.00           C
ATOM    614  HG1 PRO A 622      51.910  41.040  50.020  1.00  0.00           H
ATOM    615  HG2 PRO A 622      52.540  41.830  48.510  1.00  0.00           H
ATOM    616  C   PRO A 622      52.280  42.690  52.750  1.00  0.00           C
ATOM    617  O   PRO A 622      52.080  43.520  53.580  1.00  0.00           O
ATOM    618  N   VAL A 623      51.650  41.460  52.800  1.00  0.00           N
ATOM    619  HN  VAL A 623      51.860  40.830  52.050  1.00  0.00           H
ATOM    620  CA  VAL A 623      50.750  41.100  53.890  1.00  0.00           C
ATOM    621  HA  VAL A 623      49.930  41.800  53.940  1.00  0.00           H
ATOM    622  CB  VAL A 623      49.970  39.830  53.570  1.00  0.00           C
ATOM    623  HB  VAL A 623      50.760  39.130  53.220  1.00  0.00           H
ATOM    624  CG1 VAL A 623      49.220  39.170  54.740  1.00  0.00           C
ATOM    625 HG11 VAL A 623      48.680  39.930  55.350  1.00  0.00           H
ATOM    626 HG12 VAL A 623      49.950  38.660  55.410  1.00  0.00           H
ATOM    627 HG13 VAL A 623      48.470  38.410  54.440  1.00  0.00           H
ATOM    628  CG2 VAL A 623      48.930  40.090  52.410  1.00  0.00           C
ATOM    629 HG21 VAL A 623      49.470  40.320  51.470  1.00  0.00           H
ATOM    630 HG22 VAL A 623      48.120  40.810  52.620  1.00  0.00           H
ATOM    631 HG23 VAL A 623      48.490  39.070  52.350  1.00  0.00           H
ATOM    632  C   VAL A 623      51.280  41.090  55.320  1.00  0.00           C
ATOM    633  O   VAL A 623      50.670  41.620  56.240  1.00  0.00           O
ATOM    634  N   ILE A 624      52.490  40.510  55.530  1.00  0.00           N
ATOM    635  HN  ILE A 624      52.980  40.070  54.770  1.00  0.00           H
ATOM    636  CA  ILE A 624      53.300  40.720  56.760  1.00  0.00           C
ATOM    637  HA  ILE A 624      52.720  40.320  57.570  1.00  0.00           H
ATOM    638  CB  ILE A 624      54.620  39.940  56.710  1.00  0.00           C
ATOM    639  HB  ILE A 624      55.000  40.080  55.690  1.00  0.00           H
ATOM    640  CG2 ILE A 624      55.600  40.430  57.730  1.00  0.00           C
ATOM    641 HG21 ILE A 624      55.710  41.530  57.800  1.00  0.00           H
ATOM    642 HG22 ILE A 624      56.640  40.070  57.580  1.00  0.00           H
ATOM    643 HG23 ILE A 624      55.300  40.020  58.710  1.00  0.00           H
ATOM    644  CG1 ILE A 624      54.450  38.380  56.820  1.00  0.00           C
ATOM    645 HG11 ILE A 624      55.480  37.970  56.810  1.00  0.00           H
ATOM    646 HG12 ILE A 624      53.990  37.930  55.920  1.00  0.00           H
ATOM    647  CD  ILE A 624      53.640  37.850  57.980  1.00  0.00           C
ATOM    648  HD1 ILE A 624      53.760  36.760  58.180  1.00  0.00           H
ATOM    649  HD2 ILE A 624      52.570  38.110  57.820  1.00  0.00           H
ATOM    650  HD3 ILE A 624      53.850  38.450  58.890  1.00  0.00           H
ATOM    651  C   ILE A 624      53.470  42.200  57.230  1.00  0.00           C
ATOM    652  O   ILE A 624      53.200  42.600  58.370  1.00  0.00           O
ATOM    653  N   THR A 625      53.950  42.970  56.230  1.00  0.00           N
ATOM    654  HN  THR A 625      54.130  42.480  55.390  1.00  0.00           H
ATOM    655  CA  THR A 625      54.450  44.330  56.340  1.00  0.00           C
ATOM    656  HA  THR A 625      55.140  44.450  57.170  1.00  0.00           H
ATOM    657  CB  THR A 625      54.990  44.910  54.980  1.00  0.00           C
ATOM    658  HB  THR A 625      54.330  44.750  54.100  1.00  0.00           H
ATOM    659  OG1 THR A 625      56.300  44.350  54.690  1.00  0.00           O
ATOM    660  HG1 THR A 625      56.050  43.610  54.130  1.00  0.00           H
ATOM    661  CG2 THR A 625      55.290  46.410  54.990  1.00  0.00           C
ATOM    662 HG21 THR A 625      54.420  47.040  55.230  1.00  0.00           H
ATOM    663 HG22 THR A 625      55.540  46.660  53.930  1.00  0.00           H
ATOM    664 HG23 THR A 625      56.100  46.720  55.700  1.00  0.00           H
ATOM    665  C   THR A 625      53.370  45.210  56.760  1.00  0.00           C
ATOM    666  O   THR A 625      53.420  45.940  57.740  1.00  0.00           O
ATOM    667  N   PHE A 626      52.170  45.070  56.150  1.00  0.00           N
ATOM    668  HN  PHE A 626      52.060  44.650  55.250  1.00  0.00           H
ATOM    669  CA  PHE A 626      50.880  45.630  56.450  1.00  0.00           C
ATOM    670  HA  PHE A 626      51.000  46.710  56.490  1.00  0.00           H
ATOM    671  CB  PHE A 626      49.820  45.430  55.310  1.00  0.00           C
ATOM    672  HB1 PHE A 626      49.850  44.440  54.820  1.00  0.00           H
ATOM    673  HB2 PHE A 626      50.090  46.020  54.410  1.00  0.00           H
ATOM    674  CG  PHE A 626      48.410  45.740  55.590  1.00  0.00           C
ATOM    675  CD1 PHE A 626      47.540  44.800  56.090  1.00  0.00           C
ATOM    676  HD1 PHE A 626      47.910  43.830  56.380  1.00  0.00           H
ATOM    677  CE1 PHE A 626      46.160  45.090  56.330  1.00  0.00           C
ATOM    678  HE1 PHE A 626      45.570  44.400  56.910  1.00  0.00           H
ATOM    679  CZ  PHE A 626      45.590  46.290  55.890  1.00  0.00           C
ATOM    680  HZ  PHE A 626      44.530  46.500  55.910  1.00  0.00           H
ATOM    681  CD2 PHE A 626      47.760  46.920  55.130  1.00  0.00           C
ATOM    682  HD2 PHE A 626      48.360  47.630  54.570  1.00  0.00           H
ATOM    683  CE2 PHE A 626      46.370  47.220  55.270  1.00  0.00           C
ATOM    684  HE2 PHE A 626      46.040  48.170  54.870  1.00  0.00           H
ATOM    685  C   PHE A 626      50.250  45.210  57.790  1.00  0.00           C
ATOM    686  O   PHE A 626      49.740  46.050  58.520  1.00  0.00           O
ATOM    687  N   GLY A 627      50.350  43.910  58.060  1.00  0.00           N
ATOM    688  HN  GLY A 627      50.700  43.200  57.460  1.00  0.00           H
ATOM    689  CA  GLY A 627      49.830  43.320  59.280  1.00  0.00           C
ATOM    690  HA1 GLY A 627      50.070  42.270  59.270  1.00  0.00           H
ATOM    691  HA2 GLY A 627      48.760  43.370  59.340  1.00  0.00           H
ATOM    692  C   GLY A 627      50.390  43.920  60.470  1.00  0.00           C
ATOM    693  O   GLY A 627      49.740  44.270  61.450  1.00  0.00           O
ATOM    694  N   GLY A 628      51.760  44.110  60.360  1.00  0.00           N
ATOM    695  HN  GLY A 628      52.060  43.760  59.480  1.00  0.00           H
ATOM    696  CA  GLY A 628      52.640  44.690  61.380  1.00  0.00           C
ATOM    697  HA1 GLY A 628      53.650  44.580  61.020  1.00  0.00           H
ATOM    698  HA2 GLY A 628      52.480  44.210  62.340  1.00  0.00           H
ATOM    699  C   GLY A 628      52.450  46.160  61.490  1.00  0.00           C
ATOM    700  O   GLY A 628      52.250  46.540  62.610  1.00  0.00           O
ATOM    701  N   LEU A 629      52.360  46.950  60.390  1.00  0.00           N
ATOM    702  HN  LEU A 629      52.490  46.590  59.470  1.00  0.00           H
ATOM    703  CA  LEU A 629      51.910  48.280  60.320  1.00  0.00           C
ATOM    704  HA  LEU A 629      52.530  48.790  61.050  1.00  0.00           H
ATOM    705  CB  LEU A 629      51.980  48.920  58.900  1.00  0.00           C
ATOM    706  HB1 LEU A 629      51.490  49.920  59.010  1.00  0.00           H
ATOM    707  HB2 LEU A 629      51.280  48.460  58.160  1.00  0.00           H
ATOM    708  CG  LEU A 629      53.370  49.110  58.400  1.00  0.00           C
ATOM    709  HG  LEU A 629      53.980  48.200  58.630  1.00  0.00           H
ATOM    710  CD1 LEU A 629      53.270  49.320  56.910  1.00  0.00           C
ATOM    711 HD11 LEU A 629      52.880  48.540  56.230  1.00  0.00           H
ATOM    712 HD12 LEU A 629      54.300  49.380  56.470  1.00  0.00           H
ATOM    713 HD13 LEU A 629      52.710  50.260  56.730  1.00  0.00           H
ATOM    714  CD2 LEU A 629      54.110  50.300  59.030  1.00  0.00           C
ATOM    715 HD21 LEU A 629      55.020  50.470  58.420  1.00  0.00           H
ATOM    716 HD22 LEU A 629      54.480  50.090  60.060  1.00  0.00           H
ATOM    717 HD23 LEU A 629      53.570  51.250  58.890  1.00  0.00           H
ATOM    718  C   LEU A 629      50.490  48.560  60.920  1.00  0.00           C
ATOM    719  O   LEU A 629      50.240  49.610  61.540  1.00  0.00           O
ATOM    720  N   LEU A 630      49.530  47.760  60.660  1.00  0.00           N
ATOM    721  HN  LEU A 630      49.630  47.080  59.930  1.00  0.00           H
ATOM    722  CA  LEU A 630      48.190  47.990  61.100  1.00  0.00           C
ATOM    723  HA  LEU A 630      47.910  49.000  60.830  1.00  0.00           H
ATOM    724  CB  LEU A 630      47.200  47.180  60.250  1.00  0.00           C
ATOM    725  HB1 LEU A 630      47.310  46.090  60.400  1.00  0.00           H
ATOM    726  HB2 LEU A 630      47.510  47.410  59.200  1.00  0.00           H
ATOM    727  CG  LEU A 630      45.700  47.700  60.410  1.00  0.00           C
ATOM    728  HG  LEU A 630      45.430  47.590  61.490  1.00  0.00           H
ATOM    729  CD1 LEU A 630      45.410  49.140  60.030  1.00  0.00           C
ATOM    730 HD11 LEU A 630      45.450  49.850  60.890  1.00  0.00           H
ATOM    731 HD12 LEU A 630      44.360  49.240  59.720  1.00  0.00           H
ATOM    732 HD13 LEU A 630      46.060  49.360  59.160  1.00  0.00           H
ATOM    733  CD2 LEU A 630      44.920  46.840  59.430  1.00  0.00           C
ATOM    734 HD21 LEU A 630      45.200  45.800  59.700  1.00  0.00           H
ATOM    735 HD22 LEU A 630      45.240  46.990  58.370  1.00  0.00           H
ATOM    736 HD23 LEU A 630      43.830  47.020  59.310  1.00  0.00           H
ATOM    737  C   LEU A 630      47.950  47.930  62.620  1.00  0.00           C
ATOM    738  O   LEU A 630      47.250  48.730  63.210  1.00  0.00           O
ATOM    739  N   GLY A 631      48.620  46.950  63.260  1.00  0.00           N
ATOM    740  HN  GLY A 631      48.970  46.190  62.720  1.00  0.00           H
ATOM    741  CA  GLY A 631      48.720  46.700  64.730  1.00  0.00           C
ATOM    742  HA1 GLY A 631      49.310  45.790  64.730  1.00  0.00           H
ATOM    743  HA2 GLY A 631      47.740  46.650  65.180  1.00  0.00           H
ATOM    744  C   GLY A 631      49.570  47.760  65.420  1.00  0.00           C
ATOM    745  O   GLY A 631      49.240  48.210  66.500  1.00  0.00           O
ATOM    746  N   GLU A 632      50.660  48.260  64.780  1.00  0.00           N
ATOM    747  HN  GLU A 632      51.070  47.860  63.970  1.00  0.00           H
ATOM    748  CA  GLU A 632      51.260  49.520  65.190  1.00  0.00           C
ATOM    749  HA  GLU A 632      51.520  49.570  66.240  1.00  0.00           H
ATOM    750  CB  GLU A 632      52.630  49.770  64.440  1.00  0.00           C
ATOM    751  HB1 GLU A 632      52.890  50.770  64.820  1.00  0.00           H
ATOM    752  HB2 GLU A 632      52.500  49.910  63.350  1.00  0.00           H
ATOM    753  CG  GLU A 632      53.750  48.750  64.870  1.00  0.00           C
ATOM    754  HG1 GLU A 632      54.690  49.010  64.330  1.00  0.00           H
ATOM    755  HG2 GLU A 632      53.510  47.720  64.520  1.00  0.00           H
ATOM    756  CD  GLU A 632      54.120  48.780  66.380  1.00  0.00           C
ATOM    757  OE1 GLU A 632      54.290  47.690  66.930  1.00  0.00           O
ATOM    758  OE2 GLU A 632      54.300  49.840  67.010  1.00  0.00           O
ATOM    759  C   GLU A 632      50.320  50.810  65.060  1.00  0.00           C
ATOM    760  O   GLU A 632      50.260  51.680  65.920  1.00  0.00           O
ATOM    761  N   ALA A 633      49.640  50.980  63.870  1.00  0.00           N
ATOM    762  HN  ALA A 633      49.800  50.410  63.080  1.00  0.00           H
ATOM    763  CA  ALA A 633      48.570  52.020  63.760  1.00  0.00           C
ATOM    764  HA  ALA A 633      49.050  52.940  64.020  1.00  0.00           H
ATOM    765  CB  ALA A 633      47.880  52.090  62.340  1.00  0.00           C
ATOM    766  HB1 ALA A 633      47.240  53.000  62.410  1.00  0.00           H
ATOM    767  HB2 ALA A 633      47.390  51.100  62.170  1.00  0.00           H
ATOM    768  HB3 ALA A 633      48.720  52.130  61.610  1.00  0.00           H
ATOM    769  C   ALA A 633      47.390  52.010  64.760  1.00  0.00           C
ATOM    770  O   ALA A 633      46.960  53.050  65.260  1.00  0.00           O
ATOM    771  N   THR A 634      46.860  50.780  65.140  1.00  0.00           N
ATOM    772  HN  THR A 634      47.140  49.970  64.630  1.00  0.00           H
ATOM    773  CA  THR A 634      45.710  50.590  66.140  1.00  0.00           C
ATOM    774  HA  THR A 634      45.150  51.500  66.090  1.00  0.00           H
ATOM    775  CB  THR A 634      44.860  49.460  65.690  1.00  0.00           C
ATOM    776  HB  THR A 634      44.030  49.280  66.410  1.00  0.00           H
ATOM    777  OG1 THR A 634      45.570  48.250  65.620  1.00  0.00           O
ATOM    778  HG1 THR A 634      46.020  48.450  64.780  1.00  0.00           H
ATOM    779  CG2 THR A 634      44.250  49.700  64.340  1.00  0.00           C
ATOM    780 HG21 THR A 634      43.340  50.310  64.480  1.00  0.00           H
ATOM    781 HG22 THR A 634      43.970  48.800  63.760  1.00  0.00           H
ATOM    782 HG23 THR A 634      44.960  50.320  63.740  1.00  0.00           H
ATOM    783  C   THR A 634      46.120  50.390  67.530  1.00  0.00           C
ATOM    784  O   THR A 634      45.280  50.390  68.400  1.00  0.00           O
ATOM    785  N   GLU A 635      47.430  50.290  67.870  1.00  0.00           N
ATOM    786  HN  GLU A 635      48.070  50.180  67.100  1.00  0.00           H
ATOM    787  CA  GLU A 635      48.040  50.130  69.170  1.00  0.00           C
ATOM    788  HA  GLU A 635      49.110  50.170  69.120  1.00  0.00           H
ATOM    789  CB  GLU A 635      47.730  51.300  70.160  1.00  0.00           C
ATOM    790  HB1 GLU A 635      48.150  51.120  71.180  1.00  0.00           H
ATOM    791  HB2 GLU A 635      46.650  51.390  70.350  1.00  0.00           H
ATOM    792  CG  GLU A 635      48.490  52.560  69.740  1.00  0.00           C
ATOM    793  HG1 GLU A 635      48.270  52.750  68.680  1.00  0.00           H
ATOM    794  HG2 GLU A 635      49.570  52.420  69.980  1.00  0.00           H
ATOM    795  CD  GLU A 635      47.980  53.750  70.480  1.00  0.00           C
ATOM    796  OE1 GLU A 635      47.220  54.560  69.940  1.00  0.00           O
ATOM    797  OE2 GLU A 635      48.390  53.970  71.670  1.00  0.00           O
ATOM    798  C   GLU A 635      47.810  48.710  69.750  1.00  0.00           C
ATOM    799  O   GLU A 635      47.840  48.540  70.960  1.00  0.00           O
ATOM    800  N   GLY A 636      47.540  47.740  68.840  1.00  0.00           N
ATOM    801  HN  GLY A 636      47.610  48.040  67.890  1.00  0.00           H
ATOM    802  CA  GLY A 636      47.400  46.360  69.160  1.00  0.00           C
ATOM    803  HA1 GLY A 636      47.660  46.280  70.200  1.00  0.00           H
ATOM    804  HA2 GLY A 636      48.060  45.840  68.470  1.00  0.00           H
ATOM    805  C   GLY A 636      46.050  45.810  68.910  1.00  0.00           C
ATOM    806  O   GLY A 636      45.750  44.710  69.370  1.00  0.00           O
ATOM    807  N   ARG A 637      45.190  46.520  68.120  1.00  0.00           N
ATOM    808  HN  ARG A 637      45.340  47.450  67.800  1.00  0.00           H
ATOM    809  CA  ARG A 637      43.890  45.920  67.820  1.00  0.00           C
ATOM    810  HA  ARG A 637      43.630  45.430  68.760  1.00  0.00           H
ATOM    811  CB  ARG A 637      42.690  46.800  67.460  1.00  0.00           C
ATOM    812  HB1 ARG A 637      41.810  46.240  67.070  1.00  0.00           H
ATOM    813  HB2 ARG A 637      42.910  47.530  66.650  1.00  0.00           H
ATOM    814  CG  ARG A 637      42.120  47.500  68.730  1.00  0.00           C
ATOM    815  HG1 ARG A 637      42.180  46.780  69.560  1.00  0.00           H
ATOM    816  HG2 ARG A 637      41.080  47.820  68.490  1.00  0.00           H
ATOM    817  CD  ARG A 637      43.000  48.660  69.240  1.00  0.00           C
ATOM    818  HD1 ARG A 637      43.000  49.440  68.450  1.00  0.00           H
ATOM    819  HD2 ARG A 637      44.060  48.450  69.500  1.00  0.00           H
ATOM    820  NE  ARG A 637      42.450  49.190  70.500  1.00  0.00           N
ATOM    821  HE  ARG A 637      41.670  48.700  70.890  1.00  0.00           H
ATOM    822  CZ  ARG A 637      42.940  50.230  71.160  1.00  0.00           C
ATOM    823  NH1 ARG A 637      42.290  50.580  72.260  1.00  0.00           N
ATOM    824 HH11 ARG A 637      41.400  50.120  72.250  1.00  0.00           H
ATOM    825 HH12 ARG A 637      42.590  51.440  72.650  1.00  0.00           H
ATOM    826  NH2 ARG A 637      44.060  50.900  70.920  1.00  0.00           N
ATOM    827 HH21 ARG A 637      44.530  50.990  70.040  1.00  0.00           H
ATOM    828 HH22 ARG A 637      44.100  51.700  71.510  1.00  0.00           H
ATOM    829  C   ARG A 637      43.920  44.730  66.940  1.00  0.00           C
ATOM    830  O   ARG A 637      42.970  43.970  66.790  1.00  0.00           O
ATOM    831  N   ILE A 638      44.950  44.510  66.210  1.00  0.00           N
ATOM    832  HN  ILE A 638      45.710  45.150  66.200  1.00  0.00           H
ATOM    833  CA  ILE A 638      44.980  43.540  65.100  1.00  0.00           C
ATOM    834  HA  ILE A 638      44.430  42.660  65.390  1.00  0.00           H
ATOM    835  CB  ILE A 638      44.420  44.210  63.810  1.00  0.00           C
ATOM    836  HB  ILE A 638      43.730  45.000  64.170  1.00  0.00           H
ATOM    837  CG2 ILE A 638      45.450  44.930  63.010  1.00  0.00           C
ATOM    838 HG21 ILE A 638      44.910  45.400  62.160  1.00  0.00           H
ATOM    839 HG22 ILE A 638      46.220  44.320  62.500  1.00  0.00           H
ATOM    840 HG23 ILE A 638      45.840  45.710  63.710  1.00  0.00           H
ATOM    841  CG1 ILE A 638      43.730  43.110  63.060  1.00  0.00           C
ATOM    842 HG11 ILE A 638      44.400  42.270  62.770  1.00  0.00           H
ATOM    843 HG12 ILE A 638      43.420  43.680  62.160  1.00  0.00           H
ATOM    844  CD  ILE A 638      42.500  42.640  63.800  1.00  0.00           C
ATOM    845  HD1 ILE A 638      41.840  43.510  64.030  1.00  0.00           H
ATOM    846  HD2 ILE A 638      42.650  42.010  64.700  1.00  0.00           H
ATOM    847  HD3 ILE A 638      42.070  41.970  63.030  1.00  0.00           H
ATOM    848  C   ILE A 638      46.480  43.100  64.860  1.00  0.00           C
ATOM    849  O   ILE A 638      47.340  43.910  65.250  1.00  0.00           O
ATOM    850  N   SER A 639      46.790  41.950  64.280  1.00  0.00           N
ATOM    851  HN  SER A 639      46.150  41.320  63.870  1.00  0.00           H
ATOM    852  CA  SER A 639      48.190  41.520  64.010  1.00  0.00           C
ATOM    853  HA  SER A 639      48.910  42.310  64.120  1.00  0.00           H
ATOM    854  CB  SER A 639      48.620  40.370  64.950  1.00  0.00           C
ATOM    855  HB1 SER A 639      48.470  40.760  65.980  1.00  0.00           H
ATOM    856  HB2 SER A 639      49.640  39.960  65.060  1.00  0.00           H
ATOM    857  OG  SER A 639      47.780  39.200  64.710  1.00  0.00           O
ATOM    858  HG1 SER A 639      47.060  39.320  65.310  1.00  0.00           H
ATOM    859  C   SER A 639      48.330  41.030  62.580  1.00  0.00           C
ATOM    860  O   SER A 639      47.310  40.840  61.930  1.00  0.00           O
ATOM    861  N   ALA A 640      49.520  40.730  62.150  1.00  0.00           N
ATOM    862  HN  ALA A 640      50.330  40.990  62.670  1.00  0.00           H
ATOM    863  CA  ALA A 640      49.820  39.980  60.960  1.00  0.00           C
ATOM    864  HA  ALA A 640      49.390  40.690  60.270  1.00  0.00           H
ATOM    865  CB  ALA A 640      51.310  39.910  60.800  1.00  0.00           C
ATOM    866  HB1 ALA A 640      51.790  40.910  60.700  1.00  0.00           H
ATOM    867  HB2 ALA A 640      51.690  39.320  59.940  1.00  0.00           H
ATOM    868  HB3 ALA A 640      51.860  39.410  61.640  1.00  0.00           H
ATOM    869  C   ALA A 640      49.190  38.570  60.930  1.00  0.00           C
ATOM    870  O   ALA A 640      48.580  38.260  59.930  1.00  0.00           O
ATOM    871  N   ILE A 641      49.140  37.830  62.060  1.00  0.00           N
ATOM    872  HN  ILE A 641      49.370  38.170  62.970  1.00  0.00           H
ATOM    873  CA  ILE A 641      48.430  36.500  62.160  1.00  0.00           C
ATOM    874  HA  ILE A 641      48.910  35.830  61.450  1.00  0.00           H
ATOM    875  CB  ILE A 641      48.620  36.000  63.630  1.00  0.00           C
ATOM    876  HB  ILE A 641      48.070  36.650  64.340  1.00  0.00           H
ATOM    877  CG2 ILE A 641      48.170  34.500  63.770  1.00  0.00           C
ATOM    878 HG21 ILE A 641      48.770  33.920  64.510  1.00  0.00           H
ATOM    879 HG22 ILE A 641      48.380  33.960  62.830  1.00  0.00           H
ATOM    880 HG23 ILE A 641      47.090  34.370  64.020  1.00  0.00           H
ATOM    881  CG1 ILE A 641      50.060  36.190  64.150  1.00  0.00           C
ATOM    882 HG11 ILE A 641      50.290  35.620  65.070  1.00  0.00           H
ATOM    883 HG12 ILE A 641      50.170  37.270  64.340  1.00  0.00           H
ATOM    884  CD  ILE A 641      51.140  35.560  63.320  1.00  0.00           C
ATOM    885  HD1 ILE A 641      51.590  36.310  62.630  1.00  0.00           H
ATOM    886  HD2 ILE A 641      50.710  34.760  62.690  1.00  0.00           H
ATOM    887  HD3 ILE A 641      51.950  35.200  63.990  1.00  0.00           H
ATOM    888  C   ILE A 641      46.940  36.630  61.880  1.00  0.00           C
ATOM    889  O   ILE A 641      46.330  35.820  61.150  1.00  0.00           O
ATOM    890  N   GLU A 642      46.220  37.690  62.380  1.00  0.00           N
ATOM    891  HN  GLU A 642      46.670  38.370  62.950  1.00  0.00           H
ATOM    892  CA  GLU A 642      44.880  38.110  61.980  1.00  0.00           C
ATOM    893  HA  GLU A 642      44.250  37.240  62.010  1.00  0.00           H
ATOM    894  CB  GLU A 642      44.190  39.040  63.050  1.00  0.00           C
ATOM    895  HB1 GLU A 642      43.350  39.510  62.500  1.00  0.00           H
ATOM    896  HB2 GLU A 642      44.860  39.840  63.430  1.00  0.00           H
ATOM    897  CG  GLU A 642      43.710  38.180  64.270  1.00  0.00           C
ATOM    898  HG1 GLU A 642      44.540  37.810  64.910  1.00  0.00           H
ATOM    899  HG2 GLU A 642      43.200  37.340  63.760  1.00  0.00           H
ATOM    900  CD  GLU A 642      42.840  39.040  65.090  1.00  0.00           C
ATOM    901  OE1 GLU A 642      41.630  38.990  65.100  1.00  0.00           O
ATOM    902  OE2 GLU A 642      43.570  39.750  65.870  1.00  0.00           O
ATOM    903  C   GLU A 642      44.700  38.590  60.510  1.00  0.00           C
ATOM    904  O   GLU A 642      43.760  38.210  59.820  1.00  0.00           O
ATOM    905  N   SER A 643      45.660  39.390  59.980  1.00  0.00           N
ATOM    906  HN  SER A 643      46.390  39.820  60.510  1.00  0.00           H
ATOM    907  CA  SER A 643      45.700  39.750  58.590  1.00  0.00           C
ATOM    908  HA  SER A 643      44.740  40.190  58.400  1.00  0.00           H
ATOM    909  CB  SER A 643      46.820  40.770  58.270  1.00  0.00           C
ATOM    910  HB1 SER A 643      46.760  41.140  57.220  1.00  0.00           H
ATOM    911  HB2 SER A 643      47.820  40.280  58.370  1.00  0.00           H
ATOM    912  OG  SER A 643      46.760  41.860  59.230  1.00  0.00           O
ATOM    913  HG1 SER A 643      46.650  41.450  60.090  1.00  0.00           H
ATOM    914  C   SER A 643      45.860  38.550  57.670  1.00  0.00           C
ATOM    915  O   SER A 643      45.120  38.350  56.660  1.00  0.00           O
ATOM    916  N   LEU A 644      46.810  37.570  57.970  1.00  0.00           N
ATOM    917  HN  LEU A 644      47.470  37.740  58.700  1.00  0.00           H
ATOM    918  CA  LEU A 644      46.880  36.330  57.400  1.00  0.00           C
ATOM    919  HA  LEU A 644      47.130  36.550  56.370  1.00  0.00           H
ATOM    920  CB  LEU A 644      47.990  35.500  58.060  1.00  0.00           C
ATOM    921  HB1 LEU A 644      48.030  34.470  57.670  1.00  0.00           H
ATOM    922  HB2 LEU A 644      47.750  35.370  59.140  1.00  0.00           H
ATOM    923  CG  LEU A 644      49.530  36.030  57.970  1.00  0.00           C
ATOM    924  HG  LEU A 644      49.530  37.140  58.080  1.00  0.00           H
ATOM    925  CD1 LEU A 644      50.450  35.300  58.980  1.00  0.00           C
ATOM    926 HD11 LEU A 644      50.080  35.430  60.010  1.00  0.00           H
ATOM    927 HD12 LEU A 644      51.480  35.720  58.900  1.00  0.00           H
ATOM    928 HD13 LEU A 644      50.590  34.260  58.640  1.00  0.00           H
ATOM    929  CD2 LEU A 644      50.140  35.840  56.580  1.00  0.00           C
ATOM    930 HD21 LEU A 644      49.520  36.140  55.710  1.00  0.00           H
ATOM    931 HD22 LEU A 644      50.450  34.790  56.460  1.00  0.00           H
ATOM    932 HD23 LEU A 644      51.080  36.440  56.540  1.00  0.00           H
ATOM    933  C   LEU A 644      45.680  35.450  57.370  1.00  0.00           C
ATOM    934  O   LEU A 644      45.260  34.960  56.300  1.00  0.00           O
ATOM    935  N   PHE A 645      45.010  35.270  58.520  1.00  0.00           N
ATOM    936  HN  PHE A 645      45.440  35.490  59.380  1.00  0.00           H
ATOM    937  CA  PHE A 645      43.600  34.820  58.550  1.00  0.00           C
ATOM    938  HA  PHE A 645      43.610  33.880  58.020  1.00  0.00           H
ATOM    939  CB  PHE A 645      43.120  34.520  60.030  1.00  0.00           C
ATOM    940  HB1 PHE A 645      43.100  35.520  60.530  1.00  0.00           H
ATOM    941  HB2 PHE A 645      43.810  33.790  60.510  1.00  0.00           H
ATOM    942  CG  PHE A 645      41.740  34.020  60.210  1.00  0.00           C
ATOM    943  CD1 PHE A 645      41.130  34.320  61.460  1.00  0.00           C
ATOM    944  HD1 PHE A 645      41.580  34.950  62.210  1.00  0.00           H
ATOM    945  CE1 PHE A 645      39.880  33.810  61.740  1.00  0.00           C
ATOM    946  HE1 PHE A 645      39.390  34.020  62.670  1.00  0.00           H
ATOM    947  CZ  PHE A 645      39.220  32.980  60.840  1.00  0.00           C
ATOM    948  HZ  PHE A 645      38.290  32.520  61.170  1.00  0.00           H
ATOM    949  CD2 PHE A 645      41.060  33.240  59.320  1.00  0.00           C
ATOM    950  HD2 PHE A 645      41.690  32.980  58.480  1.00  0.00           H
ATOM    951  CE2 PHE A 645      39.810  32.670  59.620  1.00  0.00           C
ATOM    952  HE2 PHE A 645      39.250  32.020  58.980  1.00  0.00           H
ATOM    953  C   PHE A 645      42.600  35.540  57.640  1.00  0.00           C
ATOM    954  O   PHE A 645      42.030  34.920  56.760  1.00  0.00           O
ATOM    955  N   GLY A 646      42.380  36.840  57.710  1.00  0.00           N
ATOM    956  HN  GLY A 646      42.770  37.420  58.420  1.00  0.00           H
ATOM    957  CA  GLY A 646      41.480  37.470  56.740  1.00  0.00           C
ATOM    958  HA1 GLY A 646      41.700  38.510  56.930  1.00  0.00           H
ATOM    959  HA2 GLY A 646      40.430  37.250  56.830  1.00  0.00           H
ATOM    960  C   GLY A 646      41.810  37.280  55.300  1.00  0.00           C
ATOM    961  O   GLY A 646      40.900  37.050  54.490  1.00  0.00           O
ATOM    962  N   ALA A 647      43.120  37.310  54.900  1.00  0.00           N
ATOM    963  HN  ALA A 647      43.780  37.730  55.520  1.00  0.00           H
ATOM    964  CA  ALA A 647      43.630  37.030  53.550  1.00  0.00           C
ATOM    965  HA  ALA A 647      43.060  37.710  52.940  1.00  0.00           H
ATOM    966  CB  ALA A 647      45.070  37.380  53.240  1.00  0.00           C
ATOM    967  HB1 ALA A 647      45.400  36.970  52.260  1.00  0.00           H
ATOM    968  HB2 ALA A 647      45.690  36.860  54.010  1.00  0.00           H
ATOM    969  HB3 ALA A 647      45.270  38.470  53.290  1.00  0.00           H
ATOM    970  C   ALA A 647      43.250  35.630  53.090  1.00  0.00           C
ATOM    971  O   ALA A 647      42.660  35.440  52.000  1.00  0.00           O
ATOM    972  N   SER A 648      43.470  34.630  53.880  1.00  0.00           N
ATOM    973  HN  SER A 648      44.010  34.750  54.710  1.00  0.00           H
ATOM    974  CA  SER A 648      43.120  33.240  53.560  1.00  0.00           C
ATOM    975  HA  SER A 648      43.640  32.970  52.640  1.00  0.00           H
ATOM    976  CB  SER A 648      43.580  32.270  54.680  1.00  0.00           C
ATOM    977  HB1 SER A 648      43.030  32.540  55.610  1.00  0.00           H
ATOM    978  HB2 SER A 648      44.640  32.470  54.900  1.00  0.00           H
ATOM    979  OG  SER A 648      43.290  30.900  54.420  1.00  0.00           O
ATOM    980  HG1 SER A 648      43.720  30.610  53.610  1.00  0.00           H
ATOM    981  C   SER A 648      41.640  32.950  53.410  1.00  0.00           C
ATOM    982  O   SER A 648      41.200  32.260  52.430  1.00  0.00           O
ATOM    983  N   LEU A 649      40.860  33.450  54.270  1.00  0.00           N
ATOM    984  HN  LEU A 649      41.200  34.230  54.800  1.00  0.00           H
ATOM    985  CA  LEU A 649      39.420  33.210  54.290  1.00  0.00           C
ATOM    986  HA  LEU A 649      39.370  32.140  54.320  1.00  0.00           H
ATOM    987  CB  LEU A 649      38.900  33.730  55.660  1.00  0.00           C
ATOM    988  HB1 LEU A 649      39.430  34.680  55.910  1.00  0.00           H
ATOM    989  HB2 LEU A 649      39.200  32.910  56.330  1.00  0.00           H
ATOM    990  CG  LEU A 649      37.360  33.970  55.990  1.00  0.00           C
ATOM    991  HG  LEU A 649      36.940  34.760  55.330  1.00  0.00           H
ATOM    992  CD1 LEU A 649      36.570  32.740  55.730  1.00  0.00           C
ATOM    993 HD11 LEU A 649      36.930  31.860  56.300  1.00  0.00           H
ATOM    994 HD12 LEU A 649      36.510  32.490  54.650  1.00  0.00           H
ATOM    995 HD13 LEU A 649      35.540  32.910  56.130  1.00  0.00           H
ATOM    996  CD2 LEU A 649      37.190  34.420  57.450  1.00  0.00           C
ATOM    997 HD21 LEU A 649      36.090  34.390  57.620  1.00  0.00           H
ATOM    998 HD22 LEU A 649      37.470  35.500  57.510  1.00  0.00           H
ATOM    999 HD23 LEU A 649      37.850  33.760  58.050  1.00  0.00           H
ATOM   1000  C   LEU A 649      38.700  33.760  53.040  1.00  0.00           C
ATOM   1001  O   LEU A 649      37.980  33.040  52.290  1.00  0.00           O
ATOM   1002  N   THR A 650      39.060  35.080  52.750  1.00  0.00           N
ATOM   1003  HN  THR A 650      39.650  35.530  53.420  1.00  0.00           H
ATOM   1004  CA  THR A 650      38.720  35.790  51.500  1.00  0.00           C
ATOM   1005  HA  THR A 650      37.670  35.990  51.350  1.00  0.00           H
ATOM   1006  CB  THR A 650      39.360  37.090  51.390  1.00  0.00           C
ATOM   1007  HB  THR A 650      40.470  37.000  51.280  1.00  0.00           H
ATOM   1008  OG1 THR A 650      39.230  37.830  52.590  1.00  0.00           O
ATOM   1009  HG1 THR A 650      39.730  37.450  53.310  1.00  0.00           H
ATOM   1010  CG2 THR A 650      38.810  37.920  50.180  1.00  0.00           C
ATOM   1011 HG21 THR A 650      37.750  38.130  50.410  1.00  0.00           H
ATOM   1012 HG22 THR A 650      39.020  37.450  49.200  1.00  0.00           H
ATOM   1013 HG23 THR A 650      39.250  38.940  50.250  1.00  0.00           H
ATOM   1014  C   THR A 650      39.130  34.980  50.230  1.00  0.00           C
ATOM   1015  O   THR A 650      38.390  34.690  49.260  1.00  0.00           O
ATOM   1016  N   GLY A 651      40.450  34.520  50.190  1.00  0.00           N
ATOM   1017  HN  GLY A 651      41.170  34.800  50.810  1.00  0.00           H
ATOM   1018  CA  GLY A 651      40.930  33.620  49.170  1.00  0.00           C
ATOM   1019  HA1 GLY A 651      41.910  33.380  49.570  1.00  0.00           H
ATOM   1020  HA2 GLY A 651      41.030  34.230  48.290  1.00  0.00           H
ATOM   1021  C   GLY A 651      40.210  32.420  48.750  1.00  0.00           C
ATOM   1022  O   GLY A 651      40.060  32.160  47.550  1.00  0.00           O
ATOM   1023  N   ILE A 652      39.790  31.600  49.730  1.00  0.00           N
ATOM   1024  HN  ILE A 652      39.930  31.710  50.710  1.00  0.00           H
ATOM   1025  CA  ILE A 652      38.980  30.470  49.460  1.00  0.00           C
ATOM   1026  HA  ILE A 652      39.590  29.810  48.870  1.00  0.00           H
ATOM   1027  CB  ILE A 652      38.790  29.690  50.790  1.00  0.00           C
ATOM   1028  HB  ILE A 652      38.220  30.360  51.470  1.00  0.00           H
ATOM   1029  CG2 ILE A 652      37.810  28.480  50.530  1.00  0.00           C
ATOM   1030 HG21 ILE A 652      37.860  27.810  51.420  1.00  0.00           H
ATOM   1031 HG22 ILE A 652      38.260  27.830  49.750  1.00  0.00           H
ATOM   1032 HG23 ILE A 652      36.800  28.840  50.280  1.00  0.00           H
ATOM   1033  CG1 ILE A 652      40.210  29.180  51.310  1.00  0.00           C
ATOM   1034 HG11 ILE A 652      40.860  30.080  51.260  1.00  0.00           H
ATOM   1035 HG12 ILE A 652      40.660  28.420  50.620  1.00  0.00           H
ATOM   1036  CD  ILE A 652      40.330  28.730  52.750  1.00  0.00           C
ATOM   1037  HD1 ILE A 652      41.320  28.350  53.070  1.00  0.00           H
ATOM   1038  HD2 ILE A 652      39.620  27.910  52.990  1.00  0.00           H
ATOM   1039  HD3 ILE A 652      40.090  29.620  53.380  1.00  0.00           H
ATOM   1040  C   ILE A 652      37.620  30.820  48.680  1.00  0.00           C
ATOM   1041  O   ILE A 652      37.210  30.110  47.760  1.00  0.00           O
ATOM   1042  N   ALA A 653      36.930  31.880  49.170  1.00  0.00           N
ATOM   1043  HN  ALA A 653      37.260  32.230  50.040  1.00  0.00           H
ATOM   1044  CA  ALA A 653      35.790  32.420  48.550  1.00  0.00           C
ATOM   1045  HA  ALA A 653      34.990  31.710  48.460  1.00  0.00           H
ATOM   1046  CB  ALA A 653      35.360  33.590  49.430  1.00  0.00           C
ATOM   1047  HB1 ALA A 653      34.730  34.310  48.870  1.00  0.00           H
ATOM   1048  HB2 ALA A 653      36.250  34.250  49.600  1.00  0.00           H
ATOM   1049  HB3 ALA A 653      35.020  33.330  50.450  1.00  0.00           H
ATOM   1050  C   ALA A 653      35.970  32.950  47.140  1.00  0.00           C
ATOM   1051  O   ALA A 653      35.260  32.590  46.220  1.00  0.00           O
ATOM   1052  N   TYR A 654      37.100  33.600  46.910  1.00  0.00           N
ATOM   1053  HN  TYR A 654      37.630  33.890  47.710  1.00  0.00           H
ATOM   1054  CA  TYR A 654      37.550  34.200  45.670  1.00  0.00           C
ATOM   1055  HA  TYR A 654      36.680  34.610  45.180  1.00  0.00           H
ATOM   1056  CB  TYR A 654      38.530  35.290  46.150  1.00  0.00           C
ATOM   1057  HB1 TYR A 654      39.470  34.990  46.650  1.00  0.00           H
ATOM   1058  HB2 TYR A 654      38.050  35.930  46.910  1.00  0.00           H
ATOM   1059  CG  TYR A 654      39.000  36.290  45.140  1.00  0.00           C
ATOM   1060  CD1 TYR A 654      38.140  37.330  44.840  1.00  0.00           C
ATOM   1061  HD1 TYR A 654      37.150  37.400  45.270  1.00  0.00           H
ATOM   1062  CE1 TYR A 654      38.510  38.410  43.990  1.00  0.00           C
ATOM   1063  HE1 TYR A 654      37.770  39.160  43.730  1.00  0.00           H
ATOM   1064  CZ  TYR A 654      39.770  38.410  43.350  1.00  0.00           C
ATOM   1065  OH  TYR A 654      40.080  39.410  42.480  1.00  0.00           O
ATOM   1066  HH  TYR A 654      40.900  39.200  42.030  1.00  0.00           H
ATOM   1067  CD2 TYR A 654      40.220  36.240  44.500  1.00  0.00           C
ATOM   1068  HD2 TYR A 654      40.950  35.460  44.680  1.00  0.00           H
ATOM   1069  CE2 TYR A 654      40.600  37.330  43.680  1.00  0.00           C
ATOM   1070  HE2 TYR A 654      41.520  37.280  43.120  1.00  0.00           H
ATOM   1071  C   TYR A 654      38.220  33.340  44.690  1.00  0.00           C
ATOM   1072  O   TYR A 654      38.640  33.790  43.650  1.00  0.00           O
ATOM   1073  N   SER A 655      38.190  32.080  44.960  1.00  0.00           N
ATOM   1074  HN  SER A 655      37.780  31.810  45.830  1.00  0.00           H
ATOM   1075  CA  SER A 655      38.480  30.980  44.040  1.00  0.00           C
ATOM   1076  HA  SER A 655      38.530  31.490  43.090  1.00  0.00           H
ATOM   1077  CB  SER A 655      39.820  30.270  44.460  1.00  0.00           C
ATOM   1078  HB1 SER A 655      40.710  30.810  44.080  1.00  0.00           H
ATOM   1079  HB2 SER A 655      39.950  29.320  43.890  1.00  0.00           H
ATOM   1080  OG  SER A 655      39.890  29.980  45.870  1.00  0.00           O
ATOM   1081  HG1 SER A 655      40.000  30.820  46.300  1.00  0.00           H
ATOM   1082  C   SER A 655      37.410  29.930  43.780  1.00  0.00           C
ATOM   1083  O   SER A 655      37.240  29.490  42.650  1.00  0.00           O
ATOM   1084  N   LEU A 656      36.540  29.780  44.770  1.00  0.00           N
ATOM   1085  HN  LEU A 656      36.800  29.820  45.740  1.00  0.00           H
ATOM   1086  CA  LEU A 656      35.200  29.130  44.630  1.00  0.00           C
ATOM   1087  HA  LEU A 656      35.500  28.180  44.210  1.00  0.00           H
ATOM   1088  CB  LEU A 656      34.540  28.850  46.010  1.00  0.00           C
ATOM   1089  HB1 LEU A 656      34.430  29.740  46.660  1.00  0.00           H
ATOM   1090  HB2 LEU A 656      35.190  28.140  46.570  1.00  0.00           H
ATOM   1091  CG  LEU A 656      33.110  28.160  45.870  1.00  0.00           C
ATOM   1092  HG  LEU A 656      32.620  28.840  45.140  1.00  0.00           H
ATOM   1093  CD1 LEU A 656      33.040  26.730  45.380  1.00  0.00           C
ATOM   1094 HD11 LEU A 656      32.850  26.050  46.240  1.00  0.00           H
ATOM   1095 HD12 LEU A 656      33.930  26.340  44.860  1.00  0.00           H
ATOM   1096 HD13 LEU A 656      32.190  26.770  44.670  1.00  0.00           H
ATOM   1097  CD2 LEU A 656      32.360  28.270  47.230  1.00  0.00           C
ATOM   1098 HD21 LEU A 656      33.020  27.630  47.860  1.00  0.00           H
ATOM   1099 HD22 LEU A 656      31.320  27.870  47.320  1.00  0.00           H
ATOM   1100 HD23 LEU A 656      32.420  29.330  47.530  1.00  0.00           H
ATOM   1101  C   LEU A 656      34.350  29.850  43.580  1.00  0.00           C
ATOM   1102  O   LEU A 656      33.870  29.220  42.640  1.00  0.00           O
ATOM   1103  N   PHE A 657      34.190  31.180  43.720  1.00  0.00           N
ATOM   1104  HN  PHE A 657      34.470  31.680  44.540  1.00  0.00           H
ATOM   1105  CA  PHE A 657      33.660  32.100  42.750  1.00  0.00           C
ATOM   1106  HA  PHE A 657      33.460  31.610  41.810  1.00  0.00           H
ATOM   1107  CB  PHE A 657      32.420  32.850  43.300  1.00  0.00           C
ATOM   1108  HB1 PHE A 657      31.830  33.350  42.500  1.00  0.00           H
ATOM   1109  HB2 PHE A 657      32.700  33.680  43.980  1.00  0.00           H
ATOM   1110  CG  PHE A 657      31.510  31.970  44.030  1.00  0.00           C
ATOM   1111  CD1 PHE A 657      30.620  31.110  43.310  1.00  0.00           C
ATOM   1112  HD1 PHE A 657      30.780  31.060  42.250  1.00  0.00           H
ATOM   1113  CE1 PHE A 657      29.730  30.300  44.080  1.00  0.00           C
ATOM   1114  HE1 PHE A 657      29.070  29.570  43.620  1.00  0.00           H
ATOM   1115  CZ  PHE A 657      29.540  30.500  45.440  1.00  0.00           C
ATOM   1116  HZ  PHE A 657      28.800  29.940  46.020  1.00  0.00           H
ATOM   1117  CD2 PHE A 657      31.320  32.150  45.450  1.00  0.00           C
ATOM   1118  HD2 PHE A 657      31.760  32.940  46.040  1.00  0.00           H
ATOM   1119  CE2 PHE A 657      30.320  31.410  46.160  1.00  0.00           C
ATOM   1120  HE2 PHE A 657      30.240  31.560  47.230  1.00  0.00           H
ATOM   1121  C   PHE A 657      34.760  32.970  42.380  1.00  0.00           C
ATOM   1122  O   PHE A 657      35.270  33.790  43.110  1.00  0.00           O
ATOM   1123  N   ALA A 658      35.160  32.900  41.100  1.00  0.00           N
ATOM   1124  HN  ALA A 658      34.660  32.220  40.580  1.00  0.00           H
ATOM   1125  CA  ALA A 658      36.190  33.640  40.390  1.00  0.00           C
ATOM   1126  HA  ALA A 658      36.550  34.290  41.180  1.00  0.00           H
ATOM   1127  CB  ALA A 658      37.360  32.800  39.810  1.00  0.00           C
ATOM   1128  HB1 ALA A 658      38.150  33.530  39.510  1.00  0.00           H
ATOM   1129  HB2 ALA A 658      37.110  32.210  38.900  1.00  0.00           H
ATOM   1130  HB3 ALA A 658      37.590  32.030  40.560  1.00  0.00           H
ATOM   1131  C   ALA A 658      35.670  34.490  39.200  1.00  0.00           C
ATOM   1132  O   ALA A 658      35.310  34.080  38.130  1.00  0.00           O
ATOM   1133  N   GLY A 659      35.800  35.890  39.280  1.00  0.00           N
ATOM   1134  HN  GLY A 659      35.940  36.320  40.160  1.00  0.00           H
ATOM   1135  CA  GLY A 659      35.620  36.750  38.180  1.00  0.00           C
ATOM   1136  HA1 GLY A 659      35.470  37.740  38.570  1.00  0.00           H
ATOM   1137  HA2 GLY A 659      34.850  36.530  37.460  1.00  0.00           H
ATOM   1138  C   GLY A 659      36.810  36.820  37.320  1.00  0.00           C
ATOM   1139  O   GLY A 659      36.680  37.190  36.130  1.00  0.00           O
ATOM   1140  N   GLN A 660      38.030  36.580  37.940  1.00  0.00           N
ATOM   1141  HN  GLN A 660      37.950  36.410  38.920  1.00  0.00           H
ATOM   1142  CA  GLN A 660      39.300  36.500  37.250  1.00  0.00           C
ATOM   1143  HA  GLN A 660      39.150  36.110  36.260  1.00  0.00           H
ATOM   1144  CB  GLN A 660      40.090  37.820  37.150  1.00  0.00           C
ATOM   1145  HB1 GLN A 660      41.160  37.580  37.000  1.00  0.00           H
ATOM   1146  HB2 GLN A 660      39.970  38.310  38.130  1.00  0.00           H
ATOM   1147  CG  GLN A 660      39.620  38.800  36.010  1.00  0.00           C
ATOM   1148  HG1 GLN A 660      38.530  39.010  36.050  1.00  0.00           H
ATOM   1149  HG2 GLN A 660      39.880  38.360  35.020  1.00  0.00           H
ATOM   1150  CD  GLN A 660      40.480  40.060  36.190  1.00  0.00           C
ATOM   1151  OE1 GLN A 660      41.540  40.190  35.570  1.00  0.00           O
ATOM   1152  NE2 GLN A 660      39.970  40.970  37.070  1.00  0.00           N
ATOM   1153 HE21 GLN A 660      40.400  41.870  37.160  1.00  0.00           H
ATOM   1154 HE22 GLN A 660      39.170  40.810  37.660  1.00  0.00           H
ATOM   1155  C   GLN A 660      40.200  35.490  38.060  1.00  0.00           C
ATOM   1156  O   GLN A 660      40.950  35.920  38.930  1.00  0.00           O
ATOM   1157  N   PRO A 661      40.110  34.200  37.760  1.00  0.00           N
ATOM   1158  CD  PRO A 661      39.320  33.710  36.610  1.00  0.00           C
ATOM   1159  HD1 PRO A 661      39.690  34.130  35.650  1.00  0.00           H
ATOM   1160  HD2 PRO A 661      38.250  34.000  36.660  1.00  0.00           H
ATOM   1161  CA  PRO A 661      40.840  33.140  38.420  1.00  0.00           C
ATOM   1162  HA  PRO A 661      40.530  33.060  39.440  1.00  0.00           H
ATOM   1163  CB  PRO A 661      40.560  31.900  37.610  1.00  0.00           C
ATOM   1164  HB1 PRO A 661      40.330  30.920  38.080  1.00  0.00           H
ATOM   1165  HB2 PRO A 661      41.390  31.600  36.940  1.00  0.00           H
ATOM   1166  CG  PRO A 661      39.290  32.180  36.710  1.00  0.00           C
ATOM   1167  HG1 PRO A 661      39.380  31.640  35.750  1.00  0.00           H
ATOM   1168  HG2 PRO A 661      38.390  31.770  37.190  1.00  0.00           H
ATOM   1169  C   PRO A 661      42.310  33.220  38.670  1.00  0.00           C
ATOM   1170  O   PRO A 661      42.770  32.700  39.620  1.00  0.00           O
ATOM   1171  N   LEU A 662      43.160  33.900  37.870  1.00  0.00           N
ATOM   1172  HN  LEU A 662      42.900  34.510  37.140  1.00  0.00           H
ATOM   1173  CA  LEU A 662      44.530  34.080  38.220  1.00  0.00           C
ATOM   1174  HA  LEU A 662      44.900  33.250  38.810  1.00  0.00           H
ATOM   1175  CB  LEU A 662      45.490  34.030  36.920  1.00  0.00           C
ATOM   1176  HB1 LEU A 662      46.540  34.230  37.220  1.00  0.00           H
ATOM   1177  HB2 LEU A 662      45.290  34.890  36.230  1.00  0.00           H
ATOM   1178  CG  LEU A 662      45.550  32.730  36.110  1.00  0.00           C
ATOM   1179  HG  LEU A 662      44.560  32.520  35.650  1.00  0.00           H
ATOM   1180  CD1 LEU A 662      46.660  32.820  35.020  1.00  0.00           C
ATOM   1181 HD11 LEU A 662      46.670  32.070  34.200  1.00  0.00           H
ATOM   1182 HD12 LEU A 662      47.640  32.910  35.540  1.00  0.00           H
ATOM   1183 HD13 LEU A 662      46.540  33.770  34.460  1.00  0.00           H
ATOM   1184  CD2 LEU A 662      46.030  31.560  37.000  1.00  0.00           C
ATOM   1185 HD21 LEU A 662      46.890  31.890  37.610  1.00  0.00           H
ATOM   1186 HD22 LEU A 662      46.230  30.800  36.200  1.00  0.00           H
ATOM   1187 HD23 LEU A 662      45.200  31.220  37.680  1.00  0.00           H
ATOM   1188  C   LEU A 662      44.840  35.270  39.120  1.00  0.00           C
ATOM   1189  O   LEU A 662      45.930  35.560  39.550  1.00  0.00           O
ATOM   1190  N   THR A 663      43.830  36.160  39.470  1.00  0.00           N
ATOM   1191  HN  THR A 663      42.880  35.990  39.190  1.00  0.00           H
ATOM   1192  CA  THR A 663      44.100  37.270  40.360  1.00  0.00           C
ATOM   1193  HA  THR A 663      45.020  37.620  39.910  1.00  0.00           H
ATOM   1194  CB  THR A 663      43.140  38.410  40.330  1.00  0.00           C
ATOM   1195  HB  THR A 663      43.620  39.180  40.960  1.00  0.00           H
ATOM   1196  OG1 THR A 663      41.840  38.140  40.730  1.00  0.00           O
ATOM   1197  HG1 THR A 663      41.630  37.370  40.200  1.00  0.00           H
ATOM   1198  CG2 THR A 663      43.080  39.030  38.910  1.00  0.00           C
ATOM   1199 HG21 THR A 663      42.750  38.340  38.110  1.00  0.00           H
ATOM   1200 HG22 THR A 663      44.110  39.360  38.620  1.00  0.00           H
ATOM   1201 HG23 THR A 663      42.520  39.990  38.890  1.00  0.00           H
ATOM   1202  C   THR A 663      44.520  36.860  41.830  1.00  0.00           C
ATOM   1203  O   THR A 663      43.870  36.050  42.460  1.00  0.00           O
ATOM   1204  N   ILE A 664      45.540  37.560  42.430  1.00  0.00           N
ATOM   1205  HN  ILE A 664      45.910  38.330  41.910  1.00  0.00           H
ATOM   1206  CA  ILE A 664      45.950  37.360  43.810  1.00  0.00           C
ATOM   1207  HA  ILE A 664      45.350  36.600  44.290  1.00  0.00           H
ATOM   1208  CB  ILE A 664      47.430  36.940  43.970  1.00  0.00           C
ATOM   1209  HB  ILE A 664      48.110  37.670  43.490  1.00  0.00           H
ATOM   1210  CG2 ILE A 664      47.840  37.040  45.410  1.00  0.00           C
ATOM   1211 HG21 ILE A 664      48.940  36.910  45.430  1.00  0.00           H
ATOM   1212 HG22 ILE A 664      47.480  36.230  46.080  1.00  0.00           H
ATOM   1213 HG23 ILE A 664      47.700  37.990  45.960  1.00  0.00           H
ATOM   1214  CG1 ILE A 664      47.680  35.490  43.290  1.00  0.00           C
ATOM   1215 HG11 ILE A 664      48.760  35.270  43.220  1.00  0.00           H
ATOM   1216 HG12 ILE A 664      47.370  35.470  42.230  1.00  0.00           H
ATOM   1217  CD  ILE A 664      46.900  34.330  43.990  1.00  0.00           C
ATOM   1218  HD1 ILE A 664      47.120  33.440  43.360  1.00  0.00           H
ATOM   1219  HD2 ILE A 664      45.800  34.490  43.980  1.00  0.00           H
ATOM   1220  HD3 ILE A 664      47.200  34.040  45.020  1.00  0.00           H
ATOM   1221  C   ILE A 664      45.660  38.680  44.480  1.00  0.00           C
ATOM   1222  O   ILE A 664      46.160  39.740  44.050  1.00  0.00           O
ATOM   1223  N   LEU A 665      44.960  38.520  45.610  1.00  0.00           N
ATOM   1224  HN  LEU A 665      44.680  37.590  45.820  1.00  0.00           H
ATOM   1225  CA  LEU A 665      44.690  39.570  46.550  1.00  0.00           C
ATOM   1226  HA  LEU A 665      44.310  40.410  45.980  1.00  0.00           H
ATOM   1227  CB  LEU A 665      43.620  39.090  47.560  1.00  0.00           C
ATOM   1228  HB1 LEU A 665      43.240  39.940  48.190  1.00  0.00           H
ATOM   1229  HB2 LEU A 665      43.860  38.280  48.280  1.00  0.00           H
ATOM   1230  CG  LEU A 665      42.340  38.410  46.940  1.00  0.00           C
ATOM   1231  HG  LEU A 665      42.550  37.900  45.980  1.00  0.00           H
ATOM   1232  CD1 LEU A 665      41.610  37.540  47.970  1.00  0.00           C
ATOM   1233 HD11 LEU A 665      40.630  37.180  47.600  1.00  0.00           H
ATOM   1234 HD12 LEU A 665      41.270  38.260  48.730  1.00  0.00           H
ATOM   1235 HD13 LEU A 665      42.310  36.770  48.380  1.00  0.00           H
ATOM   1236  CD2 LEU A 665      41.260  39.470  46.570  1.00  0.00           C
ATOM   1237 HD21 LEU A 665      41.640  40.030  45.700  1.00  0.00           H
ATOM   1238 HD22 LEU A 665      41.130  40.130  47.450  1.00  0.00           H
ATOM   1239 HD23 LEU A 665      40.280  38.950  46.420  1.00  0.00           H
ATOM   1240  C   LEU A 665      45.810  40.040  47.430  1.00  0.00           C
ATOM   1241  O   LEU A 665      46.740  39.300  47.690  1.00  0.00           O
ATOM   1242  N   GLY A 666      45.750  41.300  47.920  1.00  0.00           N
ATOM   1243  HN  GLY A 666      44.980  41.890  47.690  1.00  0.00           H
ATOM   1244  CA  GLY A 666      46.710  41.740  48.850  1.00  0.00           C
ATOM   1245  HA1 GLY A 666      47.700  41.800  48.410  1.00  0.00           H
ATOM   1246  HA2 GLY A 666      46.670  41.040  49.670  1.00  0.00           H
ATOM   1247  C   GLY A 666      46.230  42.980  49.370  1.00  0.00           C
ATOM   1248  O   GLY A 666      45.360  43.610  48.820  1.00  0.00           O
ATOM   1249  N   SER A 667      46.760  43.300  50.570  1.00  0.00           N
ATOM   1250  HN  SER A 667      47.440  42.680  50.970  1.00  0.00           H
ATOM   1251  CA  SER A 667      46.300  44.370  51.380  1.00  0.00           C
ATOM   1252  HA  SER A 667      45.240  44.230  51.560  1.00  0.00           H
ATOM   1253  CB  SER A 667      46.930  44.460  52.800  1.00  0.00           C
ATOM   1254  HB1 SER A 667      46.560  43.610  53.420  1.00  0.00           H
ATOM   1255  HB2 SER A 667      46.570  45.400  53.270  1.00  0.00           H
ATOM   1256  OG  SER A 667      48.340  44.370  52.680  1.00  0.00           O
ATOM   1257  HG1 SER A 667      48.630  45.260  52.480  1.00  0.00           H
ATOM   1258  C   SER A 667      46.330  45.730  50.730  1.00  0.00           C
ATOM   1259  O   SER A 667      47.210  45.920  49.940  1.00  0.00           O
ATOM   1260  N   THR A 668      45.520  46.710  51.110  1.00  0.00           N
ATOM   1261  HN  THR A 668      44.820  46.530  51.800  1.00  0.00           H
ATOM   1262  CA  THR A 668      45.390  47.980  50.480  1.00  0.00           C
ATOM   1263  HA  THR A 668      46.050  47.980  49.630  1.00  0.00           H
ATOM   1264  CB  THR A 668      43.970  48.360  49.920  1.00  0.00           C
ATOM   1265  HB  THR A 668      44.030  48.140  48.830  1.00  0.00           H
ATOM   1266  OG1 THR A 668      43.630  49.690  49.970  1.00  0.00           O
ATOM   1267  HG1 THR A 668      43.070  49.920  49.230  1.00  0.00           H
ATOM   1268  CG2 THR A 668      42.820  47.430  50.400  1.00  0.00           C
ATOM   1269 HG21 THR A 668      41.810  47.660  50.000  1.00  0.00           H
ATOM   1270 HG22 THR A 668      42.750  47.410  51.510  1.00  0.00           H
ATOM   1271 HG23 THR A 668      42.950  46.400  50.000  1.00  0.00           H
ATOM   1272  C   THR A 668      45.900  49.040  51.500  1.00  0.00           C
ATOM   1273  O   THR A 668      45.480  49.180  52.630  1.00  0.00           O
ATOM   1274  N   GLY A 669      46.900  49.830  51.030  1.00  0.00           N
ATOM   1275  HN  GLY A 669      47.310  49.850  50.130  1.00  0.00           H
ATOM   1276  CA  GLY A 669      47.470  50.940  51.810  1.00  0.00           C
ATOM   1277  HA1 GLY A 669      48.410  51.230  51.350  1.00  0.00           H
ATOM   1278  HA2 GLY A 669      47.670  50.510  52.780  1.00  0.00           H
ATOM   1279  C   GLY A 669      46.600  52.050  51.870  1.00  0.00           C
ATOM   1280  O   GLY A 669      46.770  52.760  52.890  1.00  0.00           O
ATOM   1281  N   PRO A 670      45.720  52.510  50.980  1.00  0.00           N
ATOM   1282  CD  PRO A 670      45.800  52.390  49.610  1.00  0.00           C
ATOM   1283  HD1 PRO A 670      45.390  51.400  49.320  1.00  0.00           H
ATOM   1284  HD2 PRO A 670      46.850  52.520  49.280  1.00  0.00           H
ATOM   1285  CA  PRO A 670      44.610  53.370  51.340  1.00  0.00           C
ATOM   1286  HA  PRO A 670      45.100  54.300  51.610  1.00  0.00           H
ATOM   1287  CB  PRO A 670      43.840  53.490  50.050  1.00  0.00           C
ATOM   1288  HB1 PRO A 670      43.300  54.440  49.880  1.00  0.00           H
ATOM   1289  HB2 PRO A 670      43.140  52.630  49.930  1.00  0.00           H
ATOM   1290  CG  PRO A 670      44.920  53.390  48.980  1.00  0.00           C
ATOM   1291  HG1 PRO A 670      44.330  53.070  48.100  1.00  0.00           H
ATOM   1292  HG2 PRO A 670      45.360  54.410  48.950  1.00  0.00           H
ATOM   1293  C   PRO A 670      43.750  52.880  52.450  1.00  0.00           C
ATOM   1294  O   PRO A 670      43.330  53.680  53.290  1.00  0.00           O
ATOM   1295  N   VAL A 671      43.400  51.540  52.480  1.00  0.00           N
ATOM   1296  HN  VAL A 671      43.680  50.950  51.730  1.00  0.00           H
ATOM   1297  CA  VAL A 671      42.790  50.970  53.710  1.00  0.00           C
ATOM   1298  HA  VAL A 671      41.930  51.630  53.780  1.00  0.00           H
ATOM   1299  CB  VAL A 671      42.400  49.490  53.620  1.00  0.00           C
ATOM   1300  HB  VAL A 671      43.280  48.860  53.370  1.00  0.00           H
ATOM   1301  CG1 VAL A 671      41.760  48.760  54.860  1.00  0.00           C
ATOM   1302 HG11 VAL A 671      42.560  48.540  55.590  1.00  0.00           H
ATOM   1303 HG12 VAL A 671      41.320  47.800  54.510  1.00  0.00           H
ATOM   1304 HG13 VAL A 671      41.050  49.330  55.500  1.00  0.00           H
ATOM   1305  CG2 VAL A 671      41.290  49.520  52.530  1.00  0.00           C
ATOM   1306 HG21 VAL A 671      40.570  50.340  52.690  1.00  0.00           H
ATOM   1307 HG22 VAL A 671      40.900  48.480  52.510  1.00  0.00           H
ATOM   1308 HG23 VAL A 671      41.820  49.820  51.590  1.00  0.00           H
ATOM   1309  C   VAL A 671      43.580  51.140  55.080  1.00  0.00           C
ATOM   1310  O   VAL A 671      42.970  51.460  56.080  1.00  0.00           O
ATOM   1311  N   LEU A 672      44.930  51.080  54.990  1.00  0.00           N
ATOM   1312  HN  LEU A 672      45.300  50.750  54.120  1.00  0.00           H
ATOM   1313  CA  LEU A 672      45.840  51.310  56.060  1.00  0.00           C
ATOM   1314  HA  LEU A 672      45.620  50.650  56.890  1.00  0.00           H
ATOM   1315  CB  LEU A 672      47.260  51.000  55.700  1.00  0.00           C
ATOM   1316  HB1 LEU A 672      47.470  51.310  54.650  1.00  0.00           H
ATOM   1317  HB2 LEU A 672      47.350  49.910  55.500  1.00  0.00           H
ATOM   1318  CG  LEU A 672      48.410  51.310  56.570  1.00  0.00           C
ATOM   1319  HG  LEU A 672      48.400  52.410  56.700  1.00  0.00           H
ATOM   1320  CD1 LEU A 672      48.320  50.630  57.880  1.00  0.00           C
ATOM   1321 HD11 LEU A 672      49.140  50.900  58.570  1.00  0.00           H
ATOM   1322 HD12 LEU A 672      48.270  49.520  57.790  1.00  0.00           H
ATOM   1323 HD13 LEU A 672      47.390  50.980  58.380  1.00  0.00           H
ATOM   1324  CD2 LEU A 672      49.750  50.910  55.870  1.00  0.00           C
ATOM   1325 HD21 LEU A 672      49.900  51.470  54.920  1.00  0.00           H
ATOM   1326 HD22 LEU A 672      49.610  49.860  55.530  1.00  0.00           H
ATOM   1327 HD23 LEU A 672      50.660  51.040  56.480  1.00  0.00           H
ATOM   1328  C   LEU A 672      45.650  52.720  56.620  1.00  0.00           C
ATOM   1329  O   LEU A 672      45.550  52.850  57.800  1.00  0.00           O
ATOM   1330  N   VAL A 673      45.580  53.740  55.710  1.00  0.00           N
ATOM   1331  HN  VAL A 673      45.660  53.510  54.740  1.00  0.00           H
ATOM   1332  CA  VAL A 673      45.360  55.120  55.950  1.00  0.00           C
ATOM   1333  HA  VAL A 673      45.900  55.460  56.820  1.00  0.00           H
ATOM   1334  CB  VAL A 673      45.630  56.010  54.720  1.00  0.00           C
ATOM   1335  HB  VAL A 673      44.950  55.550  53.960  1.00  0.00           H
ATOM   1336  CG1 VAL A 673      45.410  57.590  54.990  1.00  0.00           C
ATOM   1337 HG11 VAL A 673      45.800  58.260  54.190  1.00  0.00           H
ATOM   1338 HG12 VAL A 673      45.960  57.920  55.910  1.00  0.00           H
ATOM   1339 HG13 VAL A 673      44.320  57.760  55.090  1.00  0.00           H
ATOM   1340  CG2 VAL A 673      47.110  55.820  54.370  1.00  0.00           C
ATOM   1341 HG21 VAL A 673      47.680  56.130  55.280  1.00  0.00           H
ATOM   1342 HG22 VAL A 673      47.450  56.480  53.540  1.00  0.00           H
ATOM   1343 HG23 VAL A 673      47.490  54.800  54.140  1.00  0.00           H
ATOM   1344  C   VAL A 673      43.890  55.370  56.400  1.00  0.00           C
ATOM   1345  O   VAL A 673      43.610  56.140  57.330  1.00  0.00           O
ATOM   1346  N   PHE A 674      42.870  54.740  55.770  1.00  0.00           N
ATOM   1347  HN  PHE A 674      43.010  54.180  54.970  1.00  0.00           H
ATOM   1348  CA  PHE A 674      41.470  54.870  56.120  1.00  0.00           C
ATOM   1349  HA  PHE A 674      41.110  55.880  56.080  1.00  0.00           H
ATOM   1350  CB  PHE A 674      40.610  54.030  55.090  1.00  0.00           C
ATOM   1351  HB1 PHE A 674      41.060  53.000  55.110  1.00  0.00           H
ATOM   1352  HB2 PHE A 674      40.750  54.380  54.050  1.00  0.00           H
ATOM   1353  CG  PHE A 674      39.040  53.960  55.240  1.00  0.00           C
ATOM   1354  CD1 PHE A 674      38.400  53.260  56.260  1.00  0.00           C
ATOM   1355  HD1 PHE A 674      38.940  52.670  57.010  1.00  0.00           H
ATOM   1356  CE1 PHE A 674      36.990  53.090  56.230  1.00  0.00           C
ATOM   1357  HE1 PHE A 674      36.530  52.590  57.070  1.00  0.00           H
ATOM   1358  CZ  PHE A 674      36.210  53.840  55.280  1.00  0.00           C
ATOM   1359  HZ  PHE A 674      35.130  53.890  55.380  1.00  0.00           H
ATOM   1360  CD2 PHE A 674      38.290  54.660  54.330  1.00  0.00           C
ATOM   1361  HD2 PHE A 674      38.700  55.250  53.510  1.00  0.00           H
ATOM   1362  CE2 PHE A 674      36.880  54.610  54.290  1.00  0.00           C
ATOM   1363  HE2 PHE A 674      36.320  55.160  53.530  1.00  0.00           H
ATOM   1364  C   PHE A 674      41.130  54.360  57.540  1.00  0.00           C
ATOM   1365  O   PHE A 674      40.440  55.020  58.330  1.00  0.00           O
ATOM   1366  N   GLU A 675      41.640  53.190  57.960  1.00  0.00           N
ATOM   1367  HN  GLU A 675      42.080  52.620  57.260  1.00  0.00           H
ATOM   1368  CA  GLU A 675      41.370  52.570  59.230  1.00  0.00           C
ATOM   1369  HA  GLU A 675      40.310  52.530  59.420  1.00  0.00           H
ATOM   1370  CB  GLU A 675      41.760  51.020  59.410  1.00  0.00           C
ATOM   1371  HB1 GLU A 675      41.730  50.830  60.510  1.00  0.00           H
ATOM   1372  HB2 GLU A 675      42.820  50.910  59.100  1.00  0.00           H
ATOM   1373  CG  GLU A 675      40.760  50.070  58.730  1.00  0.00           C
ATOM   1374  HG1 GLU A 675      41.110  49.850  57.710  1.00  0.00           H
ATOM   1375  HG2 GLU A 675      39.710  50.420  58.720  1.00  0.00           H
ATOM   1376  CD  GLU A 675      40.660  48.730  59.520  1.00  0.00           C
ATOM   1377  OE1 GLU A 675      40.020  48.770  60.600  1.00  0.00           O
ATOM   1378  OE2 GLU A 675      41.130  47.670  59.050  1.00  0.00           O
ATOM   1379  C   GLU A 675      42.080  53.360  60.380  1.00  0.00           C
ATOM   1380  O   GLU A 675      41.700  53.480  61.520  1.00  0.00           O
ATOM   1381  N   LYS A 676      43.340  53.890  60.070  1.00  0.00           N
ATOM   1382  HN  LYS A 676      43.820  53.640  59.230  1.00  0.00           H
ATOM   1383  CA  LYS A 676      44.090  54.760  61.020  1.00  0.00           C
ATOM   1384  HA  LYS A 676      44.120  54.220  61.960  1.00  0.00           H
ATOM   1385  CB  LYS A 676      45.460  54.980  60.320  1.00  0.00           C
ATOM   1386  HB1 LYS A 676      45.340  55.460  59.330  1.00  0.00           H
ATOM   1387  HB2 LYS A 676      45.870  53.950  60.190  1.00  0.00           H
ATOM   1388  CG  LYS A 676      46.360  55.780  61.270  1.00  0.00           C
ATOM   1389  HG1 LYS A 676      46.390  55.190  62.210  1.00  0.00           H
ATOM   1390  HG2 LYS A 676      46.020  56.820  61.440  1.00  0.00           H
ATOM   1391  CD  LYS A 676      47.750  56.060  60.700  1.00  0.00           C
ATOM   1392  HD1 LYS A 676      47.670  56.450  59.660  1.00  0.00           H
ATOM   1393  HD2 LYS A 676      48.420  55.170  60.740  1.00  0.00           H
ATOM   1394  CE  LYS A 676      48.510  57.250  61.380  1.00  0.00           C
ATOM   1395  HE1 LYS A 676      48.380  57.130  62.480  1.00  0.00           H
ATOM   1396  HE2 LYS A 676      48.100  58.200  60.990  1.00  0.00           H
ATOM   1397  NZ  LYS A 676      50.000  57.210  61.090  1.00  0.00           N
ATOM   1398  HZ1 LYS A 676      50.230  56.300  61.540  1.00  0.00           H
ATOM   1399  HZ2 LYS A 676      50.650  57.970  61.370  1.00  0.00           H
ATOM   1400  HZ3 LYS A 676      50.130  57.030  60.070  1.00  0.00           H
ATOM   1401  C   LYS A 676      43.460  56.050  61.370  1.00  0.00           C
ATOM   1402  O   LYS A 676      43.360  56.470  62.530  1.00  0.00           O
ATOM   1403  N   ILE A 677      43.010  56.850  60.340  1.00  0.00           N
ATOM   1404  HN  ILE A 677      43.090  56.430  59.430  1.00  0.00           H
ATOM   1405  CA  ILE A 677      42.460  58.170  60.400  1.00  0.00           C
ATOM   1406  HA  ILE A 677      43.060  58.790  61.050  1.00  0.00           H
ATOM   1407  CB  ILE A 677      42.310  58.890  59.070  1.00  0.00           C
ATOM   1408  HB  ILE A 677      41.590  58.340  58.400  1.00  0.00           H
ATOM   1409  CG2 ILE A 677      41.790  60.350  59.310  1.00  0.00           C
ATOM   1410 HG21 ILE A 677      41.120  60.560  60.170  1.00  0.00           H
ATOM   1411 HG22 ILE A 677      41.200  60.750  58.460  1.00  0.00           H
ATOM   1412 HG23 ILE A 677      42.670  60.960  59.590  1.00  0.00           H
ATOM   1413  CG1 ILE A 677      43.640  59.090  58.280  1.00  0.00           C
ATOM   1414 HG11 ILE A 677      44.210  58.150  58.160  1.00  0.00           H
ATOM   1415 HG12 ILE A 677      44.300  59.810  58.820  1.00  0.00           H
ATOM   1416  CD  ILE A 677      43.260  59.630  56.880  1.00  0.00           C
ATOM   1417  HD1 ILE A 677      44.160  59.560  56.230  1.00  0.00           H
ATOM   1418  HD2 ILE A 677      42.960  60.700  57.010  1.00  0.00           H
ATOM   1419  HD3 ILE A 677      42.380  59.080  56.500  1.00  0.00           H
ATOM   1420  C   ILE A 677      41.130  58.010  61.060  1.00  0.00           C
ATOM   1421  O   ILE A 677      40.750  58.720  61.950  1.00  0.00           O
ATOM   1422  N   LEU A 678      40.440  56.890  60.740  1.00  0.00           N
ATOM   1423  HN  LEU A 678      40.760  56.370  59.960  1.00  0.00           H
ATOM   1424  CA  LEU A 678      39.220  56.460  61.490  1.00  0.00           C
ATOM   1425  HA  LEU A 678      38.530  57.280  61.390  1.00  0.00           H
ATOM   1426  CB  LEU A 678      38.640  55.220  60.730  1.00  0.00           C
ATOM   1427  HB1 LEU A 678      39.490  54.510  60.670  1.00  0.00           H
ATOM   1428  HB2 LEU A 678      38.340  55.520  59.700  1.00  0.00           H
ATOM   1429  CG  LEU A 678      37.430  54.390  61.350  1.00  0.00           C
ATOM   1430  HG  LEU A 678      37.670  54.230  62.420  1.00  0.00           H
ATOM   1431  CD1 LEU A 678      36.190  55.230  61.530  1.00  0.00           C
ATOM   1432 HD11 LEU A 678      36.310  56.070  62.250  1.00  0.00           H
ATOM   1433 HD12 LEU A 678      35.390  54.620  62.000  1.00  0.00           H
ATOM   1434 HD13 LEU A 678      35.890  55.690  60.560  1.00  0.00           H
ATOM   1435  CD2 LEU A 678      37.260  53.070  60.730  1.00  0.00           C
ATOM   1436 HD21 LEU A 678      38.200  52.480  60.800  1.00  0.00           H
ATOM   1437 HD22 LEU A 678      36.900  53.200  59.690  1.00  0.00           H
ATOM   1438 HD23 LEU A 678      36.450  52.500  61.230  1.00  0.00           H
ATOM   1439  C   LEU A 678      39.340  56.160  62.990  1.00  0.00           C
ATOM   1440  O   LEU A 678      38.510  56.500  63.810  1.00  0.00           O
ATOM   1441  N   TYR A 679      40.470  55.520  63.360  1.00  0.00           N
ATOM   1442  HN  TYR A 679      41.040  55.320  62.570  1.00  0.00           H
ATOM   1443  CA  TYR A 679      40.900  55.210  64.740  1.00  0.00           C
ATOM   1444  HA  TYR A 679      40.060  54.700  65.200  1.00  0.00           H
ATOM   1445  CB  TYR A 679      42.110  54.300  64.670  1.00  0.00           C
ATOM   1446  HB1 TYR A 679      42.850  54.610  63.890  1.00  0.00           H
ATOM   1447  HB2 TYR A 679      41.690  53.380  64.210  1.00  0.00           H
ATOM   1448  CG  TYR A 679      42.810  54.100  65.920  1.00  0.00           C
ATOM   1449  CD1 TYR A 679      42.290  53.360  66.970  1.00  0.00           C
ATOM   1450  HD1 TYR A 679      41.290  52.960  66.930  1.00  0.00           H
ATOM   1451  CE1 TYR A 679      42.970  53.120  68.180  1.00  0.00           C
ATOM   1452  HE1 TYR A 679      42.520  52.480  68.920  1.00  0.00           H
ATOM   1453  CZ  TYR A 679      44.190  53.720  68.310  1.00  0.00           C
ATOM   1454  OH  TYR A 679      44.790  53.450  69.550  1.00  0.00           O
ATOM   1455  HH  TYR A 679      45.730  53.660  69.480  1.00  0.00           H
ATOM   1456  CD2 TYR A 679      44.110  54.590  66.060  1.00  0.00           C
ATOM   1457  HD2 TYR A 679      44.650  55.010  65.230  1.00  0.00           H
ATOM   1458  CE2 TYR A 679      44.830  54.420  67.280  1.00  0.00           C
ATOM   1459  HE2 TYR A 679      45.780  54.890  67.480  1.00  0.00           H
ATOM   1460  C   TYR A 679      41.070  56.480  65.550  1.00  0.00           C
ATOM   1461  O   TYR A 679      40.610  56.650  66.650  1.00  0.00           O
ATOM   1462  N   LYS A 680      41.780  57.490  64.950  1.00  0.00           N
ATOM   1463  HN  LYS A 680      42.390  57.190  64.220  1.00  0.00           H
ATOM   1464  CA  LYS A 680      42.000  58.820  65.420  1.00  0.00           C
ATOM   1465  HA  LYS A 680      42.480  58.660  66.370  1.00  0.00           H
ATOM   1466  CB  LYS A 680      43.060  59.500  64.450  1.00  0.00           C
ATOM   1467  HB1 LYS A 680      42.680  59.300  63.430  1.00  0.00           H
ATOM   1468  HB2 LYS A 680      43.960  58.860  64.470  1.00  0.00           H
ATOM   1469  CG  LYS A 680      43.210  60.980  64.660  1.00  0.00           C
ATOM   1470  HG1 LYS A 680      42.180  61.390  64.540  1.00  0.00           H
ATOM   1471  HG2 LYS A 680      43.800  61.350  63.800  1.00  0.00           H
ATOM   1472  CD  LYS A 680      43.990  61.380  65.910  1.00  0.00           C
ATOM   1473  HD1 LYS A 680      45.020  61.010  65.720  1.00  0.00           H
ATOM   1474  HD2 LYS A 680      43.490  60.720  66.650  1.00  0.00           H
ATOM   1475  CE  LYS A 680      43.940  62.840  66.290  1.00  0.00           C
ATOM   1476  HE1 LYS A 680      42.910  63.210  66.070  1.00  0.00           H
ATOM   1477  HE2 LYS A 680      44.610  63.480  65.680  1.00  0.00           H
ATOM   1478  NZ  LYS A 680      44.100  63.040  67.710  1.00  0.00           N
ATOM   1479  HZ1 LYS A 680      43.930  62.140  68.200  1.00  0.00           H
ATOM   1480  HZ2 LYS A 680      43.480  63.840  67.960  1.00  0.00           H
ATOM   1481  HZ3 LYS A 680      45.090  63.300  67.910  1.00  0.00           H
ATOM   1482  C   LYS A 680      40.670  59.540  65.540  1.00  0.00           C
ATOM   1483  O   LYS A 680      40.430  60.150  66.550  1.00  0.00           O
ATOM   1484  N   PHE A 681      39.830  59.520  64.480  1.00  0.00           N
ATOM   1485  HN  PHE A 681      40.050  59.050  63.630  1.00  0.00           H
ATOM   1486  CA  PHE A 681      38.520  60.160  64.550  1.00  0.00           C
ATOM   1487  HA  PHE A 681      38.710  61.200  64.750  1.00  0.00           H
ATOM   1488  CB  PHE A 681      37.830  60.000  63.170  1.00  0.00           C
ATOM   1489  HB1 PHE A 681      37.910  58.930  62.920  1.00  0.00           H
ATOM   1490  HB2 PHE A 681      38.370  60.640  62.430  1.00  0.00           H
ATOM   1491  CG  PHE A 681      36.310  60.340  63.130  1.00  0.00           C
ATOM   1492  CD1 PHE A 681      35.390  59.280  63.280  1.00  0.00           C
ATOM   1493  HD1 PHE A 681      35.690  58.240  63.220  1.00  0.00           H
ATOM   1494  CE1 PHE A 681      34.020  59.570  63.250  1.00  0.00           C
ATOM   1495  HE1 PHE A 681      33.280  58.790  63.300  1.00  0.00           H
ATOM   1496  CZ  PHE A 681      33.570  60.890  63.080  1.00  0.00           C
ATOM   1497  HZ  PHE A 681      32.560  61.230  62.990  1.00  0.00           H
ATOM   1498  CD2 PHE A 681      35.840  61.660  63.050  1.00  0.00           C
ATOM   1499  HD2 PHE A 681      36.630  62.370  62.940  1.00  0.00           H
ATOM   1500  CE2 PHE A 681      34.460  61.950  62.940  1.00  0.00           C
ATOM   1501  HE2 PHE A 681      34.200  63.000  62.970  1.00  0.00           H
ATOM   1502  C   PHE A 681      37.650  59.570  65.620  1.00  0.00           C
ATOM   1503  O   PHE A 681      37.080  60.410  66.310  1.00  0.00           O
ATOM   1504  N   CYS A 682      37.590  58.220  65.860  1.00  0.00           N
ATOM   1505  HN  CYS A 682      38.030  57.520  65.300  1.00  0.00           H
ATOM   1506  CA  CYS A 682      36.820  57.640  66.900  1.00  0.00           C
ATOM   1507  HA  CYS A 682      35.800  57.980  66.790  1.00  0.00           H
ATOM   1508  CB  CYS A 682      36.810  56.090  66.780  1.00  0.00           C
ATOM   1509  HB1 CYS A 682      36.420  55.570  67.680  1.00  0.00           H
ATOM   1510  HB2 CYS A 682      37.860  55.760  66.630  1.00  0.00           H
ATOM   1511  SG  CYS A 682      35.690  55.610  65.470  1.00  0.00           S
ATOM   1512  HG1 CYS A 682      36.460  56.130  64.520  1.00  0.00           H
ATOM   1513  C   CYS A 682      37.200  58.070  68.330  1.00  0.00           C
ATOM   1514  O   CYS A 682      36.410  58.280  69.250  1.00  0.00           O
ATOM   1515  N   ARG A 683      38.520  58.210  68.560  1.00  0.00           N
ATOM   1516  HN  ARG A 683      39.230  57.900  67.940  1.00  0.00           H
ATOM   1517  CA  ARG A 683      38.990  58.720  69.840  1.00  0.00           C
ATOM   1518  HA  ARG A 683      38.350  58.330  70.630  1.00  0.00           H
ATOM   1519  CB  ARG A 683      40.440  58.270  69.990  1.00  0.00           C
ATOM   1520  HB1 ARG A 683      41.110  58.800  69.270  1.00  0.00           H
ATOM   1521  HB2 ARG A 683      40.490  57.230  69.620  1.00  0.00           H
ATOM   1522  CG  ARG A 683      41.080  58.450  71.340  1.00  0.00           C
ATOM   1523  HG1 ARG A 683      40.940  59.500  71.680  1.00  0.00           H
ATOM   1524  HG2 ARG A 683      42.140  58.330  71.040  1.00  0.00           H
ATOM   1525  CD  ARG A 683      40.510  57.530  72.390  1.00  0.00           C
ATOM   1526  HD1 ARG A 683      40.560  56.450  72.150  1.00  0.00           H
ATOM   1527  HD2 ARG A 683      39.420  57.730  72.570  1.00  0.00           H
ATOM   1528  NE  ARG A 683      41.370  57.970  73.580  1.00  0.00           N
ATOM   1529  HE  ARG A 683      41.420  58.950  73.740  1.00  0.00           H
ATOM   1530  CZ  ARG A 683      41.380  57.170  74.700  1.00  0.00           C
ATOM   1531  NH1 ARG A 683      41.810  57.590  75.820  1.00  0.00           N
ATOM   1532 HH11 ARG A 683      41.730  56.990  76.620  1.00  0.00           H
ATOM   1533 HH12 ARG A 683      42.120  58.530  75.790  1.00  0.00           H
ATOM   1534  NH2 ARG A 683      41.110  55.830  74.540  1.00  0.00           N
ATOM   1535 HH21 ARG A 683      40.940  55.500  73.610  1.00  0.00           H
ATOM   1536 HH22 ARG A 683      41.380  55.200  75.280  1.00  0.00           H
ATOM   1537  C   ARG A 683      38.730  60.210  70.120  1.00  0.00           C
ATOM   1538  O   ARG A 683      38.770  60.650  71.290  1.00  0.00           O
ATOM   1539  N   ASP A 684      38.570  61.080  69.070  1.00  0.00           N
ATOM   1540  HN  ASP A 684      38.830  60.660  68.200  1.00  0.00           H
ATOM   1541  CA  ASP A 684      38.420  62.460  69.270  1.00  0.00           C
ATOM   1542  HA  ASP A 684      38.700  62.770  70.270  1.00  0.00           H
ATOM   1543  CB  ASP A 684      39.230  63.280  68.170  1.00  0.00           C
ATOM   1544  HB1 ASP A 684      38.740  64.240  67.940  1.00  0.00           H
ATOM   1545  HB2 ASP A 684      39.370  62.590  67.320  1.00  0.00           H
ATOM   1546  CG  ASP A 684      40.630  63.520  68.730  1.00  0.00           C
ATOM   1547  OD1 ASP A 684      40.930  63.200  69.910  1.00  0.00           O
ATOM   1548  OD2 ASP A 684      41.470  64.130  67.990  1.00  0.00           O
ATOM   1549  C   ASP A 684      36.950  62.810  69.210  1.00  0.00           C
ATOM   1550  O   ASP A 684      36.520  63.540  70.100  1.00  0.00           O
ATOM   1551  N   TYR A 685      36.130  62.310  68.290  1.00  0.00           N
ATOM   1552  HN  TYR A 685      36.480  61.750  67.560  1.00  0.00           H
ATOM   1553  CA  TYR A 685      34.660  62.630  68.250  1.00  0.00           C
ATOM   1554  HA  TYR A 685      34.460  63.550  68.760  1.00  0.00           H
ATOM   1555  CB  TYR A 685      34.060  62.640  66.800  1.00  0.00           C
ATOM   1556  HB1 TYR A 685      32.950  62.600  66.750  1.00  0.00           H
ATOM   1557  HB2 TYR A 685      34.410  61.640  66.430  1.00  0.00           H
ATOM   1558  CG  TYR A 685      34.440  63.790  65.920  1.00  0.00           C
ATOM   1559  CD1 TYR A 685      33.510  64.620  65.370  1.00  0.00           C
ATOM   1560  HD1 TYR A 685      32.440  64.590  65.550  1.00  0.00           H
ATOM   1561  CE1 TYR A 685      33.880  65.810  64.700  1.00  0.00           C
ATOM   1562  HE1 TYR A 685      33.110  66.510  64.410  1.00  0.00           H
ATOM   1563  CZ  TYR A 685      35.280  65.970  64.390  1.00  0.00           C
ATOM   1564  OH  TYR A 685      35.760  67.000  63.670  1.00  0.00           O
ATOM   1565  HH  TYR A 685      35.150  67.740  63.650  1.00  0.00           H
ATOM   1566  CD2 TYR A 685      35.850  63.940  65.540  1.00  0.00           C
ATOM   1567  HD2 TYR A 685      36.570  63.180  65.810  1.00  0.00           H
ATOM   1568  CE2 TYR A 685      36.170  65.050  64.770  1.00  0.00           C
ATOM   1569  HE2 TYR A 685      37.190  65.240  64.450  1.00  0.00           H
ATOM   1570  C   TYR A 685      33.800  61.650  69.150  1.00  0.00           C
ATOM   1571  O   TYR A 685      32.620  61.760  69.350  1.00  0.00           O
ATOM   1572  N   GLN A 686      34.470  60.640  69.760  1.00  0.00           N
ATOM   1573  HN  GLN A 686      35.430  60.540  69.540  1.00  0.00           H
ATOM   1574  CA  GLN A 686      33.930  59.900  70.910  1.00  0.00           C
ATOM   1575  HA  GLN A 686      34.820  59.420  71.300  1.00  0.00           H
ATOM   1576  CB  GLN A 686      33.390  60.640  72.130  1.00  0.00           C
ATOM   1577  HB1 GLN A 686      32.930  59.950  72.870  1.00  0.00           H
ATOM   1578  HB2 GLN A 686      32.510  61.210  71.750  1.00  0.00           H
ATOM   1579  CG  GLN A 686      34.570  61.380  72.650  1.00  0.00           C
ATOM   1580  HG1 GLN A 686      35.310  61.710  71.890  1.00  0.00           H
ATOM   1581  HG2 GLN A 686      35.220  60.690  73.230  1.00  0.00           H
ATOM   1582  CD  GLN A 686      34.200  62.600  73.530  1.00  0.00           C
ATOM   1583  OE1 GLN A 686      33.260  63.360  73.290  1.00  0.00           O
ATOM   1584  NE2 GLN A 686      35.010  62.840  74.620  1.00  0.00           N
ATOM   1585 HE21 GLN A 686      34.920  63.710  75.130  1.00  0.00           H
ATOM   1586 HE22 GLN A 686      35.790  62.260  74.870  1.00  0.00           H
ATOM   1587  C   GLN A 686      33.090  58.660  70.630  1.00  0.00           C
ATOM   1588  O   GLN A 686      32.330  58.170  71.400  1.00  0.00           O
ATOM   1589  N   LEU A 687      33.330  57.980  69.460  1.00  0.00           N
ATOM   1590  HN  LEU A 687      34.050  58.320  68.850  1.00  0.00           H
ATOM   1591  CA  LEU A 687      32.650  56.750  69.080  1.00  0.00           C
ATOM   1592  HA  LEU A 687      31.810  56.630  69.740  1.00  0.00           H
ATOM   1593  CB  LEU A 687      32.160  56.700  67.570  1.00  0.00           C
ATOM   1594  HB1 LEU A 687      31.800  55.690  67.280  1.00  0.00           H
ATOM   1595  HB2 LEU A 687      33.060  57.010  67.000  1.00  0.00           H
ATOM   1596  CG  LEU A 687      31.040  57.730  67.400  1.00  0.00           C
ATOM   1597  HG  LEU A 687      31.350  58.650  67.940  1.00  0.00           H
ATOM   1598  CD1 LEU A 687      30.950  58.240  65.970  1.00  0.00           C
ATOM   1599 HD11 LEU A 687      30.630  57.490  65.200  1.00  0.00           H
ATOM   1600 HD12 LEU A 687      31.950  58.600  65.620  1.00  0.00           H
ATOM   1601 HD13 LEU A 687      30.220  59.060  65.800  1.00  0.00           H
ATOM   1602  CD2 LEU A 687      29.680  57.040  67.850  1.00  0.00           C
ATOM   1603 HD21 LEU A 687      29.580  56.110  67.260  1.00  0.00           H
ATOM   1604 HD22 LEU A 687      28.820  57.720  67.670  1.00  0.00           H
ATOM   1605 HD23 LEU A 687      29.820  56.800  68.930  1.00  0.00           H
ATOM   1606  C   LEU A 687      33.580  55.520  69.370  1.00  0.00           C
ATOM   1607  O   LEU A 687      34.840  55.710  69.510  1.00  0.00           O
ATOM   1608  N   SER A 688      33.140  54.260  69.540  1.00  0.00           N
ATOM   1609  HN  SER A 688      32.170  54.020  69.480  1.00  0.00           H
ATOM   1610  CA  SER A 688      34.020  53.120  69.680  1.00  0.00           C
ATOM   1611  HA  SER A 688      34.910  53.420  70.240  1.00  0.00           H
ATOM   1612  CB  SER A 688      33.300  52.050  70.440  1.00  0.00           C
ATOM   1613  HB1 SER A 688      32.540  51.630  69.760  1.00  0.00           H
ATOM   1614  HB2 SER A 688      32.810  52.520  71.320  1.00  0.00           H
ATOM   1615  OG  SER A 688      34.160  51.060  70.890  1.00  0.00           O
ATOM   1616  HG1 SER A 688      34.850  51.510  71.380  1.00  0.00           H
ATOM   1617  C   SER A 688      34.470  52.640  68.260  1.00  0.00           C
ATOM   1618  O   SER A 688      33.670  52.280  67.450  1.00  0.00           O
ATOM   1619  N   TYR A 689      35.780  52.680  67.940  1.00  0.00           N
ATOM   1620  HN  TYR A 689      36.440  53.010  68.610  1.00  0.00           H
ATOM   1621  CA  TYR A 689      36.470  52.210  66.790  1.00  0.00           C
ATOM   1622  HA  TYR A 689      36.210  52.820  65.930  1.00  0.00           H
ATOM   1623  CB  TYR A 689      38.000  52.330  66.950  1.00  0.00           C
ATOM   1624  HB1 TYR A 689      38.340  51.950  67.930  1.00  0.00           H
ATOM   1625  HB2 TYR A 689      38.360  53.380  66.940  1.00  0.00           H
ATOM   1626  CG  TYR A 689      38.770  51.480  65.880  1.00  0.00           C
ATOM   1627  CD1 TYR A 689      39.630  50.420  66.330  1.00  0.00           C
ATOM   1628  HD1 TYR A 689      39.700  50.300  67.400  1.00  0.00           H
ATOM   1629  CE1 TYR A 689      40.330  49.680  65.440  1.00  0.00           C
ATOM   1630  HE1 TYR A 689      40.850  48.830  65.860  1.00  0.00           H
ATOM   1631  CZ  TYR A 689      40.230  49.970  64.060  1.00  0.00           C
ATOM   1632  OH  TYR A 689      40.840  49.010  63.230  1.00  0.00           O
ATOM   1633  HH  TYR A 689      40.680  49.260  62.310  1.00  0.00           H
ATOM   1634  CD2 TYR A 689      38.800  51.860  64.500  1.00  0.00           C
ATOM   1635  HD2 TYR A 689      38.330  52.750  64.120  1.00  0.00           H
ATOM   1636  CE2 TYR A 689      39.500  51.030  63.560  1.00  0.00           C
ATOM   1637  HE2 TYR A 689      39.270  51.310  62.540  1.00  0.00           H
ATOM   1638  C   TYR A 689      36.010  50.920  66.260  1.00  0.00           C
ATOM   1639  O   TYR A 689      35.470  50.940  65.150  1.00  0.00           O
ATOM   1640  N   LEU A 690      36.020  49.810  66.980  1.00  0.00           N
ATOM   1641  HN  LEU A 690      36.450  49.820  67.880  1.00  0.00           H
ATOM   1642  CA  LEU A 690      35.470  48.500  66.530  1.00  0.00           C
ATOM   1643  HA  LEU A 690      35.950  48.250  65.600  1.00  0.00           H
ATOM   1644  CB  LEU A 690      35.830  47.390  67.590  1.00  0.00           C
ATOM   1645  HB1 LEU A 690      35.370  46.480  67.150  1.00  0.00           H
ATOM   1646  HB2 LEU A 690      35.320  47.770  68.520  1.00  0.00           H
ATOM   1647  CG  LEU A 690      37.320  47.160  67.880  1.00  0.00           C
ATOM   1648  HG  LEU A 690      37.830  48.040  68.320  1.00  0.00           H
ATOM   1649  CD1 LEU A 690      37.600  45.940  68.750  1.00  0.00           C
ATOM   1650 HD11 LEU A 690      37.140  44.990  68.420  1.00  0.00           H
ATOM   1651 HD12 LEU A 690      37.190  46.170  69.770  1.00  0.00           H
ATOM   1652 HD13 LEU A 690      38.690  45.760  68.770  1.00  0.00           H
ATOM   1653  CD2 LEU A 690      38.030  46.920  66.480  1.00  0.00           C
ATOM   1654 HD21 LEU A 690      38.170  47.920  66.020  1.00  0.00           H
ATOM   1655 HD22 LEU A 690      37.380  46.350  65.800  1.00  0.00           H
ATOM   1656 HD23 LEU A 690      38.990  46.420  66.730  1.00  0.00           H
ATOM   1657  C   LEU A 690      33.960  48.490  66.230  1.00  0.00           C
ATOM   1658  O   LEU A 690      33.490  47.940  65.250  1.00  0.00           O
ATOM   1659  N   SER A 691      33.150  49.340  66.950  1.00  0.00           N
ATOM   1660  HN  SER A 691      33.460  50.000  67.630  1.00  0.00           H
ATOM   1661  CA  SER A 691      31.730  49.510  66.620  1.00  0.00           C
ATOM   1662  HA  SER A 691      31.270  48.540  66.520  1.00  0.00           H
ATOM   1663  CB  SER A 691      30.880  50.350  67.680  1.00  0.00           C
ATOM   1664  HB1 SER A 691      29.860  50.300  67.260  1.00  0.00           H
ATOM   1665  HB2 SER A 691      31.240  51.410  67.690  1.00  0.00           H
ATOM   1666  OG  SER A 691      31.030  49.700  68.960  1.00  0.00           O
ATOM   1667  HG1 SER A 691      30.280  49.100  69.030  1.00  0.00           H
ATOM   1668  C   SER A 691      31.610  50.160  65.260  1.00  0.00           C
ATOM   1669  O   SER A 691      30.870  49.600  64.400  1.00  0.00           O
ATOM   1670  N   LEU A 692      32.290  51.290  64.990  1.00  0.00           N
ATOM   1671  HN  LEU A 692      33.030  51.580  65.610  1.00  0.00           H
ATOM   1672  CA  LEU A 692      32.030  52.110  63.820  1.00  0.00           C
ATOM   1673  HA  LEU A 692      30.980  52.140  63.580  1.00  0.00           H
ATOM   1674  CB  LEU A 692      32.640  53.570  63.940  1.00  0.00           C
ATOM   1675  HB1 LEU A 692      33.740  53.720  64.010  1.00  0.00           H
ATOM   1676  HB2 LEU A 692      32.310  53.960  64.920  1.00  0.00           H
ATOM   1677  CG  LEU A 692      32.090  54.650  62.910  1.00  0.00           C
ATOM   1678  HG  LEU A 692      32.180  54.140  61.920  1.00  0.00           H
ATOM   1679  CD1 LEU A 692      30.580  54.990  63.070  1.00  0.00           C
ATOM   1680 HD11 LEU A 692      30.730  55.550  64.020  1.00  0.00           H
ATOM   1681 HD12 LEU A 692      29.860  54.150  63.200  1.00  0.00           H
ATOM   1682 HD13 LEU A 692      30.110  55.750  62.430  1.00  0.00           H
ATOM   1683  CD2 LEU A 692      32.900  55.920  62.960  1.00  0.00           C
ATOM   1684 HD21 LEU A 692      33.980  55.650  63.020  1.00  0.00           H
ATOM   1685 HD22 LEU A 692      32.730  56.530  63.870  1.00  0.00           H
ATOM   1686 HD23 LEU A 692      32.750  56.520  62.040  1.00  0.00           H
ATOM   1687  C   LEU A 692      32.550  51.410  62.640  1.00  0.00           C
ATOM   1688  O   LEU A 692      31.970  51.320  61.580  1.00  0.00           O
ATOM   1689  N   ARG A 693      33.750  50.780  62.820  1.00  0.00           N
ATOM   1690  HN  ARG A 693      34.190  50.680  63.720  1.00  0.00           H
ATOM   1691  CA  ARG A 693      34.540  50.130  61.800  1.00  0.00           C
ATOM   1692  HA  ARG A 693      34.750  50.770  60.950  1.00  0.00           H
ATOM   1693  CB  ARG A 693      35.900  49.690  62.430  1.00  0.00           C
ATOM   1694  HB1 ARG A 693      35.760  49.150  63.390  1.00  0.00           H
ATOM   1695  HB2 ARG A 693      36.280  50.730  62.600  1.00  0.00           H
ATOM   1696  CG  ARG A 693      36.810  48.990  61.420  1.00  0.00           C
ATOM   1697  HG1 ARG A 693      37.830  49.390  61.610  1.00  0.00           H
ATOM   1698  HG2 ARG A 693      36.660  49.440  60.410  1.00  0.00           H
ATOM   1699  CD  ARG A 693      36.770  47.460  61.500  1.00  0.00           C
ATOM   1700  HD1 ARG A 693      35.820  47.180  60.990  1.00  0.00           H
ATOM   1701  HD2 ARG A 693      36.680  46.930  62.480  1.00  0.00           H
ATOM   1702  NE  ARG A 693      37.950  46.960  60.780  1.00  0.00           N
ATOM   1703  HE  ARG A 693      38.750  47.560  60.770  1.00  0.00           H
ATOM   1704  CZ  ARG A 693      38.150  45.710  60.320  1.00  0.00           C
ATOM   1705  NH1 ARG A 693      37.220  44.750  60.310  1.00  0.00           N
ATOM   1706 HH11 ARG A 693      36.360  44.840  60.820  1.00  0.00           H
ATOM   1707 HH12 ARG A 693      37.560  43.930  59.860  1.00  0.00           H
ATOM   1708  NH2 ARG A 693      39.250  45.470  59.680  1.00  0.00           N
ATOM   1709 HH21 ARG A 693      39.300  44.600  59.220  1.00  0.00           H
ATOM   1710 HH22 ARG A 693      39.830  46.270  59.490  1.00  0.00           H
ATOM   1711  C   ARG A 693      33.720  48.940  61.220  1.00  0.00           C
ATOM   1712  O   ARG A 693      33.560  48.730  60.010  1.00  0.00           O
ATOM   1713  N   THR A 694      32.990  48.220  62.110  1.00  0.00           N
ATOM   1714  HN  THR A 694      33.280  48.200  63.060  1.00  0.00           H
ATOM   1715  CA  THR A 694      31.980  47.230  61.650  1.00  0.00           C
ATOM   1716  HA  THR A 694      32.380  46.470  60.990  1.00  0.00           H
ATOM   1717  CB  THR A 694      31.420  46.430  62.830  1.00  0.00           C
ATOM   1718  HB  THR A 694      31.010  46.990  63.710  1.00  0.00           H
ATOM   1719  OG1 THR A 694      32.610  45.830  63.340  1.00  0.00           O
ATOM   1720  HG1 THR A 694      32.600  45.870  64.300  1.00  0.00           H
ATOM   1721  CG2 THR A 694      30.550  45.270  62.410  1.00  0.00           C
ATOM   1722 HG21 THR A 694      30.970  44.680  61.570  1.00  0.00           H
ATOM   1723 HG22 THR A 694      29.530  45.570  62.120  1.00  0.00           H
ATOM   1724 HG23 THR A 694      30.370  44.570  63.250  1.00  0.00           H
ATOM   1725  C   THR A 694      30.750  47.730  60.970  1.00  0.00           C
ATOM   1726  O   THR A 694      30.230  47.140  60.060  1.00  0.00           O
ATOM   1727  N   SER A 695      30.200  48.880  61.430  1.00  0.00           N
ATOM   1728  HN  SER A 695      30.730  49.340  62.140  1.00  0.00           H
ATOM   1729  CA  SER A 695      29.010  49.570  60.930  1.00  0.00           C
ATOM   1730  HA  SER A 695      28.170  48.890  60.910  1.00  0.00           H
ATOM   1731  CB  SER A 695      28.750  50.810  61.900  1.00  0.00           C
ATOM   1732  HB1 SER A 695      29.520  51.600  61.760  1.00  0.00           H
ATOM   1733  HB2 SER A 695      28.890  50.370  62.910  1.00  0.00           H
ATOM   1734  OG  SER A 695      27.420  51.190  61.780  1.00  0.00           O
ATOM   1735  HG1 SER A 695      27.000  50.400  62.130  1.00  0.00           H
ATOM   1736  C   SER A 695      29.310  50.040  59.500  1.00  0.00           C
ATOM   1737  O   SER A 695      28.550  49.860  58.580  1.00  0.00           O
ATOM   1738  N   ILE A 696      30.550  50.570  59.310  1.00  0.00           N
ATOM   1739  HN  ILE A 696      31.150  50.580  60.090  1.00  0.00           H
ATOM   1740  CA  ILE A 696      31.250  51.090  58.190  1.00  0.00           C
ATOM   1741  HA  ILE A 696      30.700  51.790  57.580  1.00  0.00           H
ATOM   1742  CB  ILE A 696      32.590  51.790  58.540  1.00  0.00           C
ATOM   1743  HB  ILE A 696      33.150  51.110  59.230  1.00  0.00           H
ATOM   1744  CG2 ILE A 696      33.420  51.780  57.160  1.00  0.00           C
ATOM   1745 HG21 ILE A 696      33.810  50.770  56.880  1.00  0.00           H
ATOM   1746 HG22 ILE A 696      34.370  52.340  57.180  1.00  0.00           H
ATOM   1747 HG23 ILE A 696      32.890  52.100  56.250  1.00  0.00           H
ATOM   1748  CG1 ILE A 696      32.190  53.160  59.100  1.00  0.00           C
ATOM   1749 HG11 ILE A 696      31.500  53.040  59.970  1.00  0.00           H
ATOM   1750 HG12 ILE A 696      31.650  53.720  58.300  1.00  0.00           H
ATOM   1751  CD  ILE A 696      33.410  53.970  59.470  1.00  0.00           C
ATOM   1752  HD1 ILE A 696      34.010  54.050  58.540  1.00  0.00           H
ATOM   1753  HD2 ILE A 696      34.010  53.370  60.180  1.00  0.00           H
ATOM   1754  HD3 ILE A 696      33.110  54.900  60.010  1.00  0.00           H
ATOM   1755  C   ILE A 696      31.450  49.940  57.180  1.00  0.00           C
ATOM   1756  O   ILE A 696      31.090  50.100  56.030  1.00  0.00           O
ATOM   1757  N   GLY A 697      31.910  48.810  57.660  1.00  0.00           N
ATOM   1758  HN  GLY A 697      32.410  48.930  58.520  1.00  0.00           H
ATOM   1759  CA  GLY A 697      32.040  47.560  56.890  1.00  0.00           C
ATOM   1760  HA1 GLY A 697      32.230  46.760  57.590  1.00  0.00           H
ATOM   1761  HA2 GLY A 697      32.770  47.610  56.090  1.00  0.00           H
ATOM   1762  C   GLY A 697      30.760  47.060  56.270  1.00  0.00           C
ATOM   1763  O   GLY A 697      30.740  46.770  55.060  1.00  0.00           O
ATOM   1764  N   LEU A 698      29.670  46.890  57.060  1.00  0.00           N
ATOM   1765  HN  LEU A 698      29.760  47.220  58.000  1.00  0.00           H
ATOM   1766  CA  LEU A 698      28.330  46.540  56.600  1.00  0.00           C
ATOM   1767  HA  LEU A 698      28.440  45.560  56.140  1.00  0.00           H
ATOM   1768  CB  LEU A 698      27.460  46.390  57.930  1.00  0.00           C
ATOM   1769  HB1 LEU A 698      26.410  46.720  57.840  1.00  0.00           H
ATOM   1770  HB2 LEU A 698      27.880  47.160  58.610  1.00  0.00           H
ATOM   1771  CG  LEU A 698      27.410  45.010  58.590  1.00  0.00           C
ATOM   1772  HG  LEU A 698      27.010  45.150  59.620  1.00  0.00           H
ATOM   1773  CD1 LEU A 698      26.280  44.080  57.960  1.00  0.00           C
ATOM   1774 HD11 LEU A 698      26.460  43.890  56.880  1.00  0.00           H
ATOM   1775 HD12 LEU A 698      25.320  44.620  57.970  1.00  0.00           H
ATOM   1776 HD13 LEU A 698      26.150  43.150  58.550  1.00  0.00           H
ATOM   1777  CD2 LEU A 698      28.750  44.260  58.750  1.00  0.00           C
ATOM   1778 HD21 LEU A 698      29.450  44.950  59.280  1.00  0.00           H
ATOM   1779 HD22 LEU A 698      29.140  44.000  57.750  1.00  0.00           H
ATOM   1780 HD23 LEU A 698      28.550  43.330  59.320  1.00  0.00           H
ATOM   1781  C   LEU A 698      27.770  47.480  55.610  1.00  0.00           C
ATOM   1782  O   LEU A 698      27.370  47.070  54.470  1.00  0.00           O
ATOM   1783  N   TRP A 699      27.880  48.770  55.910  1.00  0.00           N
ATOM   1784  HN  TRP A 699      28.430  49.040  56.700  1.00  0.00           H
ATOM   1785  CA  TRP A 699      27.400  49.830  55.100  1.00  0.00           C
ATOM   1786  HA  TRP A 699      26.370  49.640  54.860  1.00  0.00           H
ATOM   1787  CB  TRP A 699      27.430  51.190  55.850  1.00  0.00           C
ATOM   1788  HB1 TRP A 699      27.650  52.100  55.260  1.00  0.00           H
ATOM   1789  HB2 TRP A 699      28.310  51.170  56.530  1.00  0.00           H
ATOM   1790  CG  TRP A 699      26.130  51.540  56.590  1.00  0.00           C
ATOM   1791  CD1 TRP A 699      25.850  51.520  57.930  1.00  0.00           C
ATOM   1792  HD1 TRP A 699      26.400  50.950  58.670  1.00  0.00           H
ATOM   1793  NE1 TRP A 699      24.550  52.020  58.160  1.00  0.00           N
ATOM   1794  HE1 TRP A 699      24.120  52.110  59.030  1.00  0.00           H
ATOM   1795  CE2 TRP A 699      24.010  52.240  56.900  1.00  0.00           C
ATOM   1796  CD2 TRP A 699      25.030  52.100  55.890  1.00  0.00           C
ATOM   1797  CE3 TRP A 699      24.680  52.260  54.530  1.00  0.00           C
ATOM   1798  HE3 TRP A 699      25.330  51.990  53.710  1.00  0.00           H
ATOM   1799  CZ3 TRP A 699      23.430  52.730  54.240  1.00  0.00           C
ATOM   1800  HZ3 TRP A 699      23.160  52.890  53.200  1.00  0.00           H
ATOM   1801  CZ2 TRP A 699      22.810  52.870  56.600  1.00  0.00           C
ATOM   1802  HZ2 TRP A 699      22.150  53.130  57.420  1.00  0.00           H
ATOM   1803  CH2 TRP A 699      22.560  53.130  55.260  1.00  0.00           C
ATOM   1804  HH2 TRP A 699      21.670  53.640  54.920  1.00  0.00           H
ATOM   1805  C   TRP A 699      28.130  49.860  53.730  1.00  0.00           C
ATOM   1806  O   TRP A 699      27.390  49.890  52.740  1.00  0.00           O
ATOM   1807  N   THR A 700      29.480  49.660  53.690  1.00  0.00           N
ATOM   1808  HN  THR A 700      29.980  49.770  54.540  1.00  0.00           H
ATOM   1809  CA  THR A 700      30.330  49.440  52.460  1.00  0.00           C
ATOM   1810  HA  THR A 700      30.140  50.280  51.810  1.00  0.00           H
ATOM   1811  CB  THR A 700      31.830  49.410  52.860  1.00  0.00           C
ATOM   1812  HB  THR A 700      31.970  48.480  53.460  1.00  0.00           H
ATOM   1813  OG1 THR A 700      32.150  50.540  53.520  1.00  0.00           O
ATOM   1814  HG1 THR A 700      31.920  50.350  54.430  1.00  0.00           H
ATOM   1815  CG2 THR A 700      32.710  49.300  51.600  1.00  0.00           C
ATOM   1816 HG21 THR A 700      32.810  48.260  51.210  1.00  0.00           H
ATOM   1817 HG22 THR A 700      33.710  49.620  51.960  1.00  0.00           H
ATOM   1818 HG23 THR A 700      32.380  49.990  50.790  1.00  0.00           H
ATOM   1819  C   THR A 700      29.990  48.220  51.590  1.00  0.00           C
ATOM   1820  O   THR A 700      29.840  48.410  50.430  1.00  0.00           O
ATOM   1821  N   SER A 701      29.750  47.000  52.210  1.00  0.00           N
ATOM   1822  HN  SER A 701      30.060  46.910  53.160  1.00  0.00           H
ATOM   1823  CA  SER A 701      29.410  45.770  51.540  1.00  0.00           C
ATOM   1824  HA  SER A 701      30.200  45.430  50.890  1.00  0.00           H
ATOM   1825  CB  SER A 701      29.180  44.760  52.700  1.00  0.00           C
ATOM   1826  HB1 SER A 701      28.280  45.020  53.310  1.00  0.00           H
ATOM   1827  HB2 SER A 701      29.950  44.780  53.510  1.00  0.00           H
ATOM   1828  OG  SER A 701      29.010  43.420  52.220  1.00  0.00           O
ATOM   1829  HG1 SER A 701      29.790  43.270  51.680  1.00  0.00           H
ATOM   1830  C   SER A 701      28.120  45.950  50.780  1.00  0.00           C
ATOM   1831  O   SER A 701      27.910  45.520  49.650  1.00  0.00           O
ATOM   1832  N   PHE A 702      27.140  46.560  51.420  1.00  0.00           N
ATOM   1833  HN  PHE A 702      27.240  46.990  52.320  1.00  0.00           H
ATOM   1834  CA  PHE A 702      25.870  46.910  50.780  1.00  0.00           C
ATOM   1835  HA  PHE A 702      25.430  46.020  50.370  1.00  0.00           H
ATOM   1836  CB  PHE A 702      24.860  47.340  51.890  1.00  0.00           C
ATOM   1837  HB1 PHE A 702      25.420  48.130  52.420  1.00  0.00           H
ATOM   1838  HB2 PHE A 702      24.670  46.600  52.700  1.00  0.00           H
ATOM   1839  CG  PHE A 702      23.480  47.820  51.410  1.00  0.00           C
ATOM   1840  CD1 PHE A 702      23.200  49.180  51.080  1.00  0.00           C
ATOM   1841  HD1 PHE A 702      23.910  49.990  51.190  1.00  0.00           H
ATOM   1842  CE1 PHE A 702      22.020  49.550  50.430  1.00  0.00           C
ATOM   1843  HE1 PHE A 702      21.800  50.590  50.250  1.00  0.00           H
ATOM   1844  CZ  PHE A 702      21.000  48.660  50.200  1.00  0.00           C
ATOM   1845  HZ  PHE A 702      20.020  48.900  49.830  1.00  0.00           H
ATOM   1846  CD2 PHE A 702      22.410  46.900  51.180  1.00  0.00           C
ATOM   1847  HD2 PHE A 702      22.500  45.830  51.350  1.00  0.00           H
ATOM   1848  CE2 PHE A 702      21.280  47.270  50.420  1.00  0.00           C
ATOM   1849  HE2 PHE A 702      20.460  46.590  50.270  1.00  0.00           H
ATOM   1850  C   PHE A 702      25.940  47.920  49.570  1.00  0.00           C
ATOM   1851  O   PHE A 702      25.440  47.650  48.470  1.00  0.00           O
ATOM   1852  N   LEU A 703      26.710  49.060  49.750  1.00  0.00           N
ATOM   1853  HN  LEU A 703      26.870  49.350  50.690  1.00  0.00           H
ATOM   1854  CA  LEU A 703      26.940  49.900  48.630  1.00  0.00           C
ATOM   1855  HA  LEU A 703      25.980  50.250  48.310  1.00  0.00           H
ATOM   1856  CB  LEU A 703      27.660  51.210  49.150  1.00  0.00           C
ATOM   1857  HB1 LEU A 703      27.930  51.850  48.280  1.00  0.00           H
ATOM   1858  HB2 LEU A 703      28.560  50.930  49.740  1.00  0.00           H
ATOM   1859  CG  LEU A 703      26.690  52.130  50.060  1.00  0.00           C
ATOM   1860  HG  LEU A 703      26.170  51.500  50.820  1.00  0.00           H
ATOM   1861  CD1 LEU A 703      27.620  53.150  50.730  1.00  0.00           C
ATOM   1862 HD11 LEU A 703      27.990  53.840  49.930  1.00  0.00           H
ATOM   1863 HD12 LEU A 703      28.490  52.740  51.280  1.00  0.00           H
ATOM   1864 HD13 LEU A 703      27.080  53.790  51.460  1.00  0.00           H
ATOM   1865  CD2 LEU A 703      25.550  52.850  49.350  1.00  0.00           C
ATOM   1866 HD21 LEU A 703      24.730  52.110  49.190  1.00  0.00           H
ATOM   1867 HD22 LEU A 703      25.850  53.390  48.430  1.00  0.00           H
ATOM   1868 HD23 LEU A 703      24.920  53.600  49.890  1.00  0.00           H
ATOM   1869  C   LEU A 703      27.730  49.240  47.570  1.00  0.00           C
ATOM   1870  O   LEU A 703      27.460  49.610  46.450  1.00  0.00           O
ATOM   1871  N   CYS A 704      28.680  48.320  47.840  1.00  0.00           N
ATOM   1872  HN  CYS A 704      28.940  48.340  48.810  1.00  0.00           H
ATOM   1873  CA  CYS A 704      29.270  47.390  46.920  1.00  0.00           C
ATOM   1874  HA  CYS A 704      29.690  47.980  46.130  1.00  0.00           H
ATOM   1875  CB  CYS A 704      30.430  46.470  47.600  1.00  0.00           C
ATOM   1876  HB1 CYS A 704      30.810  45.740  46.860  1.00  0.00           H
ATOM   1877  HB2 CYS A 704      29.970  45.920  48.440  1.00  0.00           H
ATOM   1878  SG  CYS A 704      31.840  47.450  48.290  1.00  0.00           S
ATOM   1879  HG1 CYS A 704      30.990  48.210  48.960  1.00  0.00           H
ATOM   1880  C   CYS A 704      28.260  46.480  46.180  1.00  0.00           C
ATOM   1881  O   CYS A 704      28.360  46.260  44.970  1.00  0.00           O
ATOM   1882  N   ILE A 705      27.280  45.850  46.920  1.00  0.00           N
ATOM   1883  HN  ILE A 705      27.350  45.870  47.910  1.00  0.00           H
ATOM   1884  CA  ILE A 705      26.300  44.940  46.260  1.00  0.00           C
ATOM   1885  HA  ILE A 705      26.930  44.350  45.610  1.00  0.00           H
ATOM   1886  CB  ILE A 705      25.650  43.900  47.220  1.00  0.00           C
ATOM   1887  HB  ILE A 705      25.450  44.380  48.200  1.00  0.00           H
ATOM   1888  CG2 ILE A 705      24.350  43.380  46.660  1.00  0.00           C
ATOM   1889 HG21 ILE A 705      23.780  44.340  46.660  1.00  0.00           H
ATOM   1890 HG22 ILE A 705      23.870  42.750  47.440  1.00  0.00           H
ATOM   1891 HG23 ILE A 705      24.510  43.000  45.640  1.00  0.00           H
ATOM   1892  CG1 ILE A 705      26.630  42.610  47.460  1.00  0.00           C
ATOM   1893 HG11 ILE A 705      26.890  42.000  46.570  1.00  0.00           H
ATOM   1894 HG12 ILE A 705      25.960  41.930  48.040  1.00  0.00           H
ATOM   1895  CD  ILE A 705      27.920  42.860  48.200  1.00  0.00           C
ATOM   1896  HD1 ILE A 705      28.690  43.450  47.640  1.00  0.00           H
ATOM   1897  HD2 ILE A 705      28.430  41.880  48.300  1.00  0.00           H
ATOM   1898  HD3 ILE A 705      27.740  43.290  49.200  1.00  0.00           H
ATOM   1899  C   ILE A 705      25.370  45.660  45.330  1.00  0.00           C
ATOM   1900  O   ILE A 705      25.130  45.270  44.170  1.00  0.00           O
ATOM   1901  N   VAL A 706      24.940  46.810  45.770  1.00  0.00           N
ATOM   1902  HN  VAL A 706      25.120  47.090  46.700  1.00  0.00           H
ATOM   1903  CA  VAL A 706      24.230  47.850  45.020  1.00  0.00           C
ATOM   1904  HA  VAL A 706      23.260  47.510  44.680  1.00  0.00           H
ATOM   1905  CB  VAL A 706      23.980  49.090  45.920  1.00  0.00           C
ATOM   1906  HB  VAL A 706      24.900  49.230  46.510  1.00  0.00           H
ATOM   1907  CG1 VAL A 706      23.470  50.390  45.200  1.00  0.00           C
ATOM   1908 HG11 VAL A 706      22.960  51.100  45.890  1.00  0.00           H
ATOM   1909 HG12 VAL A 706      22.710  50.120  44.430  1.00  0.00           H
ATOM   1910 HG13 VAL A 706      24.310  50.900  44.690  1.00  0.00           H
ATOM   1911  CG2 VAL A 706      22.840  48.650  46.970  1.00  0.00           C
ATOM   1912 HG21 VAL A 706      22.580  49.460  47.680  1.00  0.00           H
ATOM   1913 HG22 VAL A 706      23.060  47.780  47.640  1.00  0.00           H
ATOM   1914 HG23 VAL A 706      21.870  48.490  46.460  1.00  0.00           H
ATOM   1915  C   VAL A 706      25.020  48.360  43.780  1.00  0.00           C
ATOM   1916  O   VAL A 706      24.480  48.410  42.680  1.00  0.00           O
ATOM   1917  N   LEU A 707      26.310  48.570  43.970  1.00  0.00           N
ATOM   1918  HN  LEU A 707      26.670  48.490  44.900  1.00  0.00           H
ATOM   1919  CA  LEU A 707      27.230  48.950  42.900  1.00  0.00           C
ATOM   1920  HA  LEU A 707      26.840  49.770  42.330  1.00  0.00           H
ATOM   1921  CB  LEU A 707      28.610  49.450  43.370  1.00  0.00           C
ATOM   1922  HB1 LEU A 707      29.100  48.690  44.010  1.00  0.00           H
ATOM   1923  HB2 LEU A 707      28.500  50.380  43.970  1.00  0.00           H
ATOM   1924  CG  LEU A 707      29.600  49.870  42.180  1.00  0.00           C
ATOM   1925  HG  LEU A 707      29.800  48.960  41.570  1.00  0.00           H
ATOM   1926  CD1 LEU A 707      28.970  50.850  41.220  1.00  0.00           C
ATOM   1927 HD11 LEU A 707      28.350  51.560  41.820  1.00  0.00           H
ATOM   1928 HD12 LEU A 707      28.390  50.300  40.460  1.00  0.00           H
ATOM   1929 HD13 LEU A 707      29.750  51.450  40.710  1.00  0.00           H
ATOM   1930  CD2 LEU A 707      30.960  50.410  42.660  1.00  0.00           C
ATOM   1931 HD21 LEU A 707      31.550  50.540  41.730  1.00  0.00           H
ATOM   1932 HD22 LEU A 707      31.400  49.670  43.370  1.00  0.00           H
ATOM   1933 HD23 LEU A 707      30.750  51.390  43.140  1.00  0.00           H
ATOM   1934  C   LEU A 707      27.260  47.810  41.960  1.00  0.00           C
ATOM   1935  O   LEU A 707      27.090  48.040  40.730  1.00  0.00           O
ATOM   1936  N   VAL A 708      27.320  46.540  42.330  1.00  0.00           N
ATOM   1937  HN  VAL A 708      27.520  46.300  43.290  1.00  0.00           H
ATOM   1938  CA  VAL A 708      27.410  45.480  41.210  1.00  0.00           C
ATOM   1939  HA  VAL A 708      28.240  45.780  40.580  1.00  0.00           H
ATOM   1940  CB  VAL A 708      27.940  44.280  41.830  1.00  0.00           C
ATOM   1941  HB  VAL A 708      27.340  44.010  42.730  1.00  0.00           H
ATOM   1942  CG1 VAL A 708      27.850  43.090  40.780  1.00  0.00           C
ATOM   1943 HG11 VAL A 708      26.800  42.720  40.640  1.00  0.00           H
ATOM   1944 HG12 VAL A 708      28.380  42.210  41.180  1.00  0.00           H
ATOM   1945 HG13 VAL A 708      28.240  43.240  39.750  1.00  0.00           H
ATOM   1946  CG2 VAL A 708      29.390  44.490  42.250  1.00  0.00           C
ATOM   1947 HG21 VAL A 708      29.630  45.450  42.740  1.00  0.00           H
ATOM   1948 HG22 VAL A 708      29.940  44.660  41.290  1.00  0.00           H
ATOM   1949 HG23 VAL A 708      29.760  43.660  42.890  1.00  0.00           H
ATOM   1950  C   VAL A 708      26.100  45.290  40.430  1.00  0.00           C
ATOM   1951  O   VAL A 708      26.090  45.070  39.190  1.00  0.00           O
ATOM   1952  N   ALA A 709      25.000  45.560  41.230  1.00  0.00           N
ATOM   1953  HN  ALA A 709      25.120  45.710  42.210  1.00  0.00           H
ATOM   1954  CA  ALA A 709      23.690  45.440  40.700  1.00  0.00           C
ATOM   1955  HA  ALA A 709      23.650  44.560  40.080  1.00  0.00           H
ATOM   1956  CB  ALA A 709      22.770  45.210  41.910  1.00  0.00           C
ATOM   1957  HB1 ALA A 709      22.720  46.080  42.620  1.00  0.00           H
ATOM   1958  HB2 ALA A 709      23.110  44.380  42.570  1.00  0.00           H
ATOM   1959  HB3 ALA A 709      21.730  44.980  41.600  1.00  0.00           H
ATOM   1960  C   ALA A 709      23.190  46.560  39.830  1.00  0.00           C
ATOM   1961  O   ALA A 709      22.130  46.440  39.250  1.00  0.00           O
ATOM   1962  N   THR A 710      23.940  47.650  39.700  1.00  0.00           N
ATOM   1963  HN  THR A 710      24.850  47.660  40.120  1.00  0.00           H
ATOM   1964  CA  THR A 710      23.650  48.800  38.840  1.00  0.00           C
ATOM   1965  HA  THR A 710      22.790  48.570  38.230  1.00  0.00           H
ATOM   1966  CB  THR A 710      23.190  50.090  39.610  1.00  0.00           C
ATOM   1967  HB  THR A 710      22.410  49.670  40.260  1.00  0.00           H
ATOM   1968  OG1 THR A 710      22.550  51.010  38.670  1.00  0.00           O
ATOM   1969  HG1 THR A 710      21.630  50.790  38.520  1.00  0.00           H
ATOM   1970  CG2 THR A 710      24.290  50.940  40.340  1.00  0.00           C
ATOM   1971 HG21 THR A 710      24.990  50.330  40.940  1.00  0.00           H
ATOM   1972 HG22 THR A 710      23.710  51.530  41.080  1.00  0.00           H
ATOM   1973 HG23 THR A 710      24.890  51.660  39.760  1.00  0.00           H
ATOM   1974  C   THR A 710      24.850  49.000  37.910  1.00  0.00           C
ATOM   1975  O   THR A 710      25.670  48.130  37.730  1.00  0.00           O
ATOM   1976  N   ASP A 711      24.900  50.260  37.290  1.00  0.00           N
ATOM   1977  HN  ASP A 711      24.140  50.880  37.390  1.00  0.00           H
ATOM   1978  CA  ASP A 711      25.940  50.460  36.290  1.00  0.00           C
ATOM   1979  HA  ASP A 711      26.360  49.540  35.890  1.00  0.00           H
ATOM   1980  CB  ASP A 711      25.340  51.190  35.000  1.00  0.00           C
ATOM   1981  HB1 ASP A 711      24.970  52.230  35.210  1.00  0.00           H
ATOM   1982  HB2 ASP A 711      24.410  50.620  34.800  1.00  0.00           H
ATOM   1983  CG  ASP A 711      26.210  51.230  33.730  1.00  0.00           C
ATOM   1984  OD1 ASP A 711      25.610  51.800  32.740  1.00  0.00           O
ATOM   1985  OD2 ASP A 711      27.370  50.760  33.620  1.00  0.00           O
ATOM   1986  C   ASP A 711      27.090  51.370  36.880  1.00  0.00           C
ATOM   1987  O   ASP A 711      26.940  52.420  37.510  1.00  0.00           O
ATOM   1988  N   ALA A 712      28.390  51.010  36.600  1.00  0.00           N
ATOM   1989  HN  ALA A 712      28.720  50.120  36.260  1.00  0.00           H
ATOM   1990  CA  ALA A 712      29.480  51.880  36.960  1.00  0.00           C
ATOM   1991  HA  ALA A 712      29.220  52.470  37.830  1.00  0.00           H
ATOM   1992  CB  ALA A 712      30.580  50.990  37.290  1.00  0.00           C
ATOM   1993  HB1 ALA A 712      31.490  51.570  37.570  1.00  0.00           H
ATOM   1994  HB2 ALA A 712      30.900  50.360  36.440  1.00  0.00           H
ATOM   1995  HB3 ALA A 712      30.330  50.430  38.220  1.00  0.00           H
ATOM   1996  C   ALA A 712      29.920  52.860  35.830  1.00  0.00           C
ATOM   1997  O   ALA A 712      30.980  53.570  35.930  1.00  0.00           O
ATOM   1998  N   SER A 713      29.130  52.860  34.710  1.00  0.00           N
ATOM   1999  HN  SER A 713      28.480  52.100  34.610  1.00  0.00           H
ATOM   2000  CA  SER A 713      29.440  53.740  33.600  1.00  0.00           C
ATOM   2001  HA  SER A 713      30.350  53.310  33.200  1.00  0.00           H
ATOM   2002  CB  SER A 713      28.460  53.700  32.430  1.00  0.00           C
ATOM   2003  HB1 SER A 713      28.650  54.490  31.690  1.00  0.00           H
ATOM   2004  HB2 SER A 713      27.470  53.930  32.890  1.00  0.00           H
ATOM   2005  OG  SER A 713      28.490  52.450  31.800  1.00  0.00           O
ATOM   2006  HG1 SER A 713      28.220  51.860  32.520  1.00  0.00           H
ATOM   2007  C   SER A 713      29.710  55.200  33.850  1.00  0.00           C
ATOM   2008  O   SER A 713      30.670  55.840  33.400  1.00  0.00           O
ATOM   2009  N   SER A 714      28.790  55.810  34.630  1.00  0.00           N
ATOM   2010  HN  SER A 714      28.020  55.280  34.990  1.00  0.00           H
ATOM   2011  CA  SER A 714      28.960  57.260  34.950  1.00  0.00           C
ATOM   2012  HA  SER A 714      29.100  57.810  34.040  1.00  0.00           H
ATOM   2013  CB  SER A 714      27.760  57.900  35.670  1.00  0.00           C
ATOM   2014  HB1 SER A 714      26.980  57.960  34.870  1.00  0.00           H
ATOM   2015  HB2 SER A 714      27.890  58.990  35.850  1.00  0.00           H
ATOM   2016  OG  SER A 714      27.330  57.310  36.900  1.00  0.00           O
ATOM   2017  HG1 SER A 714      27.250  56.350  36.780  1.00  0.00           H
ATOM   2018  C   SER A 714      30.170  57.400  35.780  1.00  0.00           C
ATOM   2019  O   SER A 714      30.970  58.300  35.570  1.00  0.00           O
ATOM   2020  N   LEU A 715      30.440  56.450  36.700  1.00  0.00           N
ATOM   2021  HN  LEU A 715      29.720  55.770  36.780  1.00  0.00           H
ATOM   2022  CA  LEU A 715      31.440  56.420  37.690  1.00  0.00           C
ATOM   2023  HA  LEU A 715      31.360  57.410  38.110  1.00  0.00           H
ATOM   2024  CB  LEU A 715      31.370  55.290  38.720  1.00  0.00           C
ATOM   2025  HB1 LEU A 715      31.380  54.270  38.280  1.00  0.00           H
ATOM   2026  HB2 LEU A 715      30.330  55.360  39.100  1.00  0.00           H
ATOM   2027  CG  LEU A 715      32.490  55.290  39.780  1.00  0.00           C
ATOM   2028  HG  LEU A 715      33.450  55.020  39.300  1.00  0.00           H
ATOM   2029  CD1 LEU A 715      32.420  56.550  40.640  1.00  0.00           C
ATOM   2030 HD11 LEU A 715      31.370  56.690  40.950  1.00  0.00           H
ATOM   2031 HD12 LEU A 715      32.670  57.460  40.070  1.00  0.00           H
ATOM   2032 HD13 LEU A 715      32.980  56.550  41.610  1.00  0.00           H
ATOM   2033  CD2 LEU A 715      32.200  54.070  40.650  1.00  0.00           C
ATOM   2034 HD21 LEU A 715      31.850  53.160  40.120  1.00  0.00           H
ATOM   2035 HD22 LEU A 715      31.300  54.350  41.250  1.00  0.00           H
ATOM   2036 HD23 LEU A 715      33.100  53.840  41.260  1.00  0.00           H
ATOM   2037  C   LEU A 715      32.930  56.520  37.080  1.00  0.00           C
ATOM   2038  O   LEU A 715      33.770  57.340  37.490  1.00  0.00           O
ATOM   2039  N   VAL A 716      33.110  55.790  36.000  1.00  0.00           N
ATOM   2040  HN  VAL A 716      32.340  55.230  35.680  1.00  0.00           H
ATOM   2041  CA  VAL A 716      34.390  55.680  35.350  1.00  0.00           C
ATOM   2042  HA  VAL A 716      35.110  55.520  36.150  1.00  0.00           H
ATOM   2043  CB  VAL A 716      34.610  54.500  34.360  1.00  0.00           C
ATOM   2044  HB  VAL A 716      35.650  54.570  33.970  1.00  0.00           H
ATOM   2045  CG1 VAL A 716      34.450  53.240  35.150  1.00  0.00           C
ATOM   2046 HG11 VAL A 716      35.030  53.300  36.100  1.00  0.00           H
ATOM   2047 HG12 VAL A 716      34.780  52.370  34.550  1.00  0.00           H
ATOM   2048 HG13 VAL A 716      33.370  53.080  35.340  1.00  0.00           H
ATOM   2049  CG2 VAL A 716      33.570  54.560  33.250  1.00  0.00           C
ATOM   2050 HG21 VAL A 716      32.570  54.400  33.700  1.00  0.00           H
ATOM   2051 HG22 VAL A 716      33.750  53.740  32.520  1.00  0.00           H
ATOM   2052 HG23 VAL A 716      33.500  55.560  32.790  1.00  0.00           H
ATOM   2053  C   VAL A 716      34.750  56.990  34.650  1.00  0.00           C
ATOM   2054  O   VAL A 716      35.960  57.260  34.570  1.00  0.00           O
ATOM   2055  N   CYS A 717      33.820  57.840  34.270  1.00  0.00           N
ATOM   2056  HN  CYS A 717      32.870  57.560  34.390  1.00  0.00           H
ATOM   2057  CA  CYS A 717      34.080  59.180  33.750  1.00  0.00           C
ATOM   2058  HA  CYS A 717      35.140  59.200  33.560  1.00  0.00           H
ATOM   2059  CB  CYS A 717      33.250  59.570  32.480  1.00  0.00           C
ATOM   2060  HB1 CYS A 717      33.400  60.640  32.200  1.00  0.00           H
ATOM   2061  HB2 CYS A 717      32.160  59.560  32.730  1.00  0.00           H
ATOM   2062  SG  CYS A 717      33.710  58.720  30.940  1.00  0.00           S
ATOM   2063  HG1 CYS A 717      32.470  58.280  31.010  1.00  0.00           H
ATOM   2064  C   CYS A 717      33.910  60.200  34.850  1.00  0.00           C
ATOM   2065  O   CYS A 717      34.190  61.340  34.620  1.00  0.00           O
ATOM   2066  N   TYR A 718      33.510  59.830  36.090  1.00  0.00           N
ATOM   2067  HN  TYR A 718      33.260  58.870  36.210  1.00  0.00           H
ATOM   2068  CA  TYR A 718      33.680  60.640  37.210  1.00  0.00           C
ATOM   2069  HA  TYR A 718      33.670  61.660  36.860  1.00  0.00           H
ATOM   2070  CB  TYR A 718      32.610  60.400  38.230  1.00  0.00           C
ATOM   2071  HB1 TYR A 718      32.880  60.910  39.180  1.00  0.00           H
ATOM   2072  HB2 TYR A 718      32.570  59.330  38.490  1.00  0.00           H
ATOM   2073  CG  TYR A 718      31.190  60.820  37.930  1.00  0.00           C
ATOM   2074  CD1 TYR A 718      30.130  60.330  38.750  1.00  0.00           C
ATOM   2075  HD1 TYR A 718      30.340  59.600  39.520  1.00  0.00           H
ATOM   2076  CE1 TYR A 718      28.800  60.580  38.500  1.00  0.00           C
ATOM   2077  HE1 TYR A 718      27.960  60.080  38.960  1.00  0.00           H
ATOM   2078  CZ  TYR A 718      28.480  61.560  37.570  1.00  0.00           C
ATOM   2079  OH  TYR A 718      27.120  61.910  37.260  1.00  0.00           O
ATOM   2080  HH  TYR A 718      26.610  61.200  37.650  1.00  0.00           H
ATOM   2081  CD2 TYR A 718      30.870  61.840  36.990  1.00  0.00           C
ATOM   2082  HD2 TYR A 718      31.600  62.360  36.390  1.00  0.00           H
ATOM   2083  CE2 TYR A 718      29.530  62.170  36.840  1.00  0.00           C
ATOM   2084  HE2 TYR A 718      29.340  62.940  36.110  1.00  0.00           H
ATOM   2085  C   TYR A 718      35.030  60.460  37.870  1.00  0.00           C
ATOM   2086  O   TYR A 718      35.570  61.470  38.250  1.00  0.00           O
ATOM   2087  N   ILE A 719      35.660  59.240  37.890  1.00  0.00           N
ATOM   2088  HN  ILE A 719      35.100  58.440  37.690  1.00  0.00           H
ATOM   2089  CA  ILE A 719      37.020  59.030  38.300  1.00  0.00           C
ATOM   2090  HA  ILE A 719      37.160  59.610  39.200  1.00  0.00           H
ATOM   2091  CB  ILE A 719      37.260  57.550  38.750  1.00  0.00           C
ATOM   2092  HB  ILE A 719      37.080  56.920  37.850  1.00  0.00           H
ATOM   2093  CG2 ILE A 719      38.690  57.410  39.290  1.00  0.00           C
ATOM   2094 HG21 ILE A 719      38.840  58.000  40.210  1.00  0.00           H
ATOM   2095 HG22 ILE A 719      39.420  57.750  38.530  1.00  0.00           H
ATOM   2096 HG23 ILE A 719      38.950  56.340  39.470  1.00  0.00           H
ATOM   2097  CG1 ILE A 719      36.210  57.190  39.870  1.00  0.00           C
ATOM   2098 HG11 ILE A 719      35.200  57.630  39.730  1.00  0.00           H
ATOM   2099 HG12 ILE A 719      36.430  57.640  40.860  1.00  0.00           H
ATOM   2100  CD  ILE A 719      36.010  55.660  40.110  1.00  0.00           C
ATOM   2101  HD1 ILE A 719      35.360  55.580  41.000  1.00  0.00           H
ATOM   2102  HD2 ILE A 719      36.870  55.060  40.490  1.00  0.00           H
ATOM   2103  HD3 ILE A 719      35.450  55.240  39.240  1.00  0.00           H
ATOM   2104  C   ILE A 719      37.990  59.360  37.170  1.00  0.00           C
ATOM   2105  O   ILE A 719      38.450  58.510  36.390  1.00  0.00           O
ATOM   2106  N   THR A 720      38.290  60.690  37.000  1.00  0.00           N
ATOM   2107  HN  THR A 720      37.820  61.320  37.600  1.00  0.00           H
ATOM   2108  CA  THR A 720      39.200  61.130  35.900  1.00  0.00           C
ATOM   2109  HA  THR A 720      38.940  60.540  35.040  1.00  0.00           H
ATOM   2110  CB  THR A 720      39.170  62.640  35.520  1.00  0.00           C
ATOM   2111  HB  THR A 720      39.780  62.830  34.610  1.00  0.00           H
ATOM   2112  OG1 THR A 720      39.540  63.390  36.660  1.00  0.00           O
ATOM   2113  HG1 THR A 720      38.920  63.210  37.370  1.00  0.00           H
ATOM   2114  CG2 THR A 720      37.750  63.170  35.310  1.00  0.00           C
ATOM   2115 HG21 THR A 720      37.310  62.510  34.530  1.00  0.00           H
ATOM   2116 HG22 THR A 720      37.730  64.270  35.210  1.00  0.00           H
ATOM   2117 HG23 THR A 720      36.990  63.030  36.110  1.00  0.00           H
ATOM   2118  C   THR A 720      40.690  60.700  36.230  1.00  0.00           C
ATOM   2119  O   THR A 720      41.210  60.750  37.360  1.00  0.00           O
ATOM   2120  N   ARG A 721      41.370  60.170  35.180  1.00  0.00           N
ATOM   2121  HN  ARG A 721      41.020  60.160  34.240  1.00  0.00           H
ATOM   2122  CA  ARG A 721      42.680  59.710  35.280  1.00  0.00           C
ATOM   2123  HA  ARG A 721      42.700  58.860  35.940  1.00  0.00           H
ATOM   2124  CB  ARG A 721      43.240  59.080  33.930  1.00  0.00           C
ATOM   2125  HB1 ARG A 721      43.200  59.880  33.160  1.00  0.00           H
ATOM   2126  HB2 ARG A 721      42.540  58.260  33.660  1.00  0.00           H
ATOM   2127  CG  ARG A 721      44.700  58.480  33.990  1.00  0.00           C
ATOM   2128  HG1 ARG A 721      45.360  59.330  34.280  1.00  0.00           H
ATOM   2129  HG2 ARG A 721      44.920  58.170  32.940  1.00  0.00           H
ATOM   2130  CD  ARG A 721      44.990  57.410  35.010  1.00  0.00           C
ATOM   2131  HD1 ARG A 721      44.250  56.580  34.970  1.00  0.00           H
ATOM   2132  HD2 ARG A 721      45.010  57.790  36.050  1.00  0.00           H
ATOM   2133  NE  ARG A 721      46.340  56.910  34.680  1.00  0.00           N
ATOM   2134  HE  ARG A 721      46.920  57.550  34.190  1.00  0.00           H
ATOM   2135  CZ  ARG A 721      47.050  56.100  35.470  1.00  0.00           C
ATOM   2136  NH1 ARG A 721      46.600  55.390  36.470  1.00  0.00           N
ATOM   2137 HH11 ARG A 721      45.750  55.570  36.980  1.00  0.00           H
ATOM   2138 HH12 ARG A 721      47.270  55.010  37.110  1.00  0.00           H
ATOM   2139  NH2 ARG A 721      48.360  55.980  35.160  1.00  0.00           N
ATOM   2140 HH21 ARG A 721      48.540  56.100  34.180  1.00  0.00           H
ATOM   2141 HH22 ARG A 721      49.070  55.610  35.750  1.00  0.00           H
ATOM   2142  C   ARG A 721      43.680  60.740  35.840  1.00  0.00           C
ATOM   2143  O   ARG A 721      44.600  60.380  36.680  1.00  0.00           O
ATOM   2144  N   PHE A 722      43.510  62.060  35.560  1.00  0.00           N
ATOM   2145  HN  PHE A 722      42.720  62.190  34.980  1.00  0.00           H
ATOM   2146  CA  PHE A 722      44.200  63.230  36.050  1.00  0.00           C
ATOM   2147  HA  PHE A 722      45.230  62.890  36.020  1.00  0.00           H
ATOM   2148  CB  PHE A 722      44.180  64.370  34.950  1.00  0.00           C
ATOM   2149  HB1 PHE A 722      44.880  64.080  34.130  1.00  0.00           H
ATOM   2150  HB2 PHE A 722      44.570  65.270  35.470  1.00  0.00           H
ATOM   2151  CG  PHE A 722      42.800  64.700  34.530  1.00  0.00           C
ATOM   2152  CD1 PHE A 722      42.010  65.640  35.240  1.00  0.00           C
ATOM   2153  HD1 PHE A 722      42.490  66.120  36.080  1.00  0.00           H
ATOM   2154  CE1 PHE A 722      40.810  66.140  34.650  1.00  0.00           C
ATOM   2155  HE1 PHE A 722      40.290  66.830  35.310  1.00  0.00           H
ATOM   2156  CZ  PHE A 722      40.310  65.580  33.420  1.00  0.00           C
ATOM   2157  HZ  PHE A 722      39.420  65.990  32.970  1.00  0.00           H
ATOM   2158  CD2 PHE A 722      42.340  64.150  33.290  1.00  0.00           C
ATOM   2159  HD2 PHE A 722      42.980  63.540  32.690  1.00  0.00           H
ATOM   2160  CE2 PHE A 722      41.130  64.680  32.720  1.00  0.00           C
ATOM   2161  HE2 PHE A 722      40.770  64.420  31.730  1.00  0.00           H
ATOM   2162  C   PHE A 722      43.910  63.620  37.530  1.00  0.00           C
ATOM   2163  O   PHE A 722      44.550  64.490  38.130  1.00  0.00           O
ATOM   2164  N   THR A 723      42.810  63.100  38.090  1.00  0.00           N
ATOM   2165  HN  THR A 723      42.350  62.420  37.540  1.00  0.00           H
ATOM   2166  CA  THR A 723      42.480  63.260  39.490  1.00  0.00           C
ATOM   2167  HA  THR A 723      42.890  64.180  39.880  1.00  0.00           H
ATOM   2168  CB  THR A 723      40.930  63.340  39.690  1.00  0.00           C
ATOM   2169  HB  THR A 723      40.440  62.710  38.920  1.00  0.00           H
ATOM   2170  OG1 THR A 723      40.520  64.770  39.560  1.00  0.00           O
ATOM   2171  HG1 THR A 723      40.330  64.800  38.630  1.00  0.00           H
ATOM   2172  CG2 THR A 723      40.420  62.890  41.090  1.00  0.00           C
ATOM   2173 HG21 THR A 723      39.360  63.170  41.240  1.00  0.00           H
ATOM   2174 HG22 THR A 723      40.920  63.470  41.900  1.00  0.00           H
ATOM   2175 HG23 THR A 723      40.490  61.800  41.280  1.00  0.00           H
ATOM   2176  C   THR A 723      43.050  62.100  40.230  1.00  0.00           C
ATOM   2177  O   THR A 723      43.620  62.220  41.340  1.00  0.00           O
ATOM   2178  N   GLU A 724      42.880  60.920  39.560  1.00  0.00           N
ATOM   2179  HN  GLU A 724      42.240  60.830  38.800  1.00  0.00           H
ATOM   2180  CA  GLU A 724      43.530  59.700  40.000  1.00  0.00           C
ATOM   2181  HA  GLU A 724      43.240  59.510  41.020  1.00  0.00           H
ATOM   2182  CB  GLU A 724      43.000  58.450  39.190  1.00  0.00           C
ATOM   2183  HB1 GLU A 724      43.020  58.820  38.140  1.00  0.00           H
ATOM   2184  HB2 GLU A 724      41.940  58.230  39.410  1.00  0.00           H
ATOM   2185  CG  GLU A 724      43.890  57.130  39.230  1.00  0.00           C
ATOM   2186  HG1 GLU A 724      43.790  56.770  40.270  1.00  0.00           H
ATOM   2187  HG2 GLU A 724      44.940  57.280  38.920  1.00  0.00           H
ATOM   2188  CD  GLU A 724      43.330  56.050  38.360  1.00  0.00           C
ATOM   2189  OE1 GLU A 724      44.150  55.560  37.520  1.00  0.00           O
ATOM   2190  OE2 GLU A 724      42.100  55.700  38.450  1.00  0.00           O
ATOM   2191  C   GLU A 724      45.000  59.680  40.080  1.00  0.00           C
ATOM   2192  O   GLU A 724      45.630  59.140  41.040  1.00  0.00           O
ATOM   2193  N   GLU A 725      45.760  60.350  39.190  1.00  0.00           N
ATOM   2194  HN  GLU A 725      45.390  60.600  38.300  1.00  0.00           H
ATOM   2195  CA  GLU A 725      47.210  60.730  39.310  1.00  0.00           C
ATOM   2196  HA  GLU A 725      47.780  59.820  39.500  1.00  0.00           H
ATOM   2197  CB  GLU A 725      47.770  61.420  38.030  1.00  0.00           C
ATOM   2198  HB1 GLU A 725      48.810  61.760  38.240  1.00  0.00           H
ATOM   2199  HB2 GLU A 725      47.170  62.340  37.910  1.00  0.00           H
ATOM   2200  CG  GLU A 725      47.870  60.590  36.760  1.00  0.00           C
ATOM   2201  HG1 GLU A 725      46.840  60.400  36.380  1.00  0.00           H
ATOM   2202  HG2 GLU A 725      48.140  59.560  37.030  1.00  0.00           H
ATOM   2203  CD  GLU A 725      48.540  61.300  35.570  1.00  0.00           C
ATOM   2204  OE1 GLU A 725      49.670  60.890  35.190  1.00  0.00           O
ATOM   2205  OE2 GLU A 725      47.930  62.300  35.100  1.00  0.00           O
ATOM   2206  C   GLU A 725      47.560  61.550  40.570  1.00  0.00           C
ATOM   2207  O   GLU A 725      48.470  61.150  41.290  1.00  0.00           O
ATOM   2208  N   ALA A 726      46.840  62.700  40.880  1.00  0.00           N
ATOM   2209  HN  ALA A 726      46.080  63.070  40.350  1.00  0.00           H
ATOM   2210  CA  ALA A 726      47.080  63.480  42.080  1.00  0.00           C
ATOM   2211  HA  ALA A 726      48.130  63.720  42.110  1.00  0.00           H
ATOM   2212  CB  ALA A 726      46.110  64.750  42.070  1.00  0.00           C
ATOM   2213  HB1 ALA A 726      46.390  65.280  43.000  1.00  0.00           H
ATOM   2214  HB2 ALA A 726      45.070  64.380  42.030  1.00  0.00           H
ATOM   2215  HB3 ALA A 726      46.400  65.340  41.170  1.00  0.00           H
ATOM   2216  C   ALA A 726      46.840  62.680  43.370  1.00  0.00           C
ATOM   2217  O   ALA A 726      47.570  62.790  44.350  1.00  0.00           O
ATOM   2218  N   PHE A 727      45.740  61.900  43.420  1.00  0.00           N
ATOM   2219  HN  PHE A 727      45.130  61.870  42.640  1.00  0.00           H
ATOM   2220  CA  PHE A 727      45.370  61.040  44.520  1.00  0.00           C
ATOM   2221  HA  PHE A 727      45.500  61.470  45.500  1.00  0.00           H
ATOM   2222  CB  PHE A 727      43.870  60.700  44.420  1.00  0.00           C
ATOM   2223  HB1 PHE A 727      43.670  60.160  43.480  1.00  0.00           H
ATOM   2224  HB2 PHE A 727      43.140  61.540  44.330  1.00  0.00           H
ATOM   2225  CG  PHE A 727      43.340  59.840  45.610  1.00  0.00           C
ATOM   2226  CD1 PHE A 727      42.960  58.440  45.420  1.00  0.00           C
ATOM   2227  HD1 PHE A 727      43.150  58.070  44.420  1.00  0.00           H
ATOM   2228  CE1 PHE A 727      42.400  57.650  46.380  1.00  0.00           C
ATOM   2229  HE1 PHE A 727      42.100  56.650  46.170  1.00  0.00           H
ATOM   2230  CZ  PHE A 727      42.320  58.190  47.730  1.00  0.00           C
ATOM   2231  HZ  PHE A 727      41.990  57.570  48.550  1.00  0.00           H
ATOM   2232  CD2 PHE A 727      43.180  60.350  46.900  1.00  0.00           C
ATOM   2233  HD2 PHE A 727      43.440  61.370  47.140  1.00  0.00           H
ATOM   2234  CE2 PHE A 727      42.560  59.600  47.900  1.00  0.00           C
ATOM   2235  HE2 PHE A 727      42.300  60.040  48.850  1.00  0.00           H
ATOM   2236  C   PHE A 727      46.300  59.880  44.670  1.00  0.00           C
ATOM   2237  O   PHE A 727      46.630  59.570  45.770  1.00  0.00           O
ATOM   2238  N   ALA A 728      46.760  59.220  43.610  1.00  0.00           N
ATOM   2239  HN  ALA A 728      46.340  59.320  42.710  1.00  0.00           H
ATOM   2240  CA  ALA A 728      47.860  58.230  43.670  1.00  0.00           C
ATOM   2241  HA  ALA A 728      47.620  57.470  44.390  1.00  0.00           H
ATOM   2242  CB  ALA A 728      47.920  57.510  42.340  1.00  0.00           C
ATOM   2243  HB1 ALA A 728      48.280  58.260  41.610  1.00  0.00           H
ATOM   2244  HB2 ALA A 728      46.920  57.050  42.170  1.00  0.00           H
ATOM   2245  HB3 ALA A 728      48.600  56.640  42.320  1.00  0.00           H
ATOM   2246  C   ALA A 728      49.260  58.740  44.030  1.00  0.00           C
ATOM   2247  O   ALA A 728      49.890  58.090  44.870  1.00  0.00           O
ATOM   2248  N   ALA A 729      49.670  59.910  43.540  1.00  0.00           N
ATOM   2249  HN  ALA A 729      49.180  60.280  42.760  1.00  0.00           H
ATOM   2250  CA  ALA A 729      50.830  60.660  43.970  1.00  0.00           C
ATOM   2251  HA  ALA A 729      51.650  59.990  43.820  1.00  0.00           H
ATOM   2252  CB  ALA A 729      51.070  61.880  43.090  1.00  0.00           C
ATOM   2253  HB1 ALA A 729      50.300  62.650  43.370  1.00  0.00           H
ATOM   2254  HB2 ALA A 729      50.900  61.600  42.030  1.00  0.00           H
ATOM   2255  HB3 ALA A 729      52.110  62.270  43.190  1.00  0.00           H
ATOM   2256  C   ALA A 729      50.870  61.070  45.420  1.00  0.00           C
ATOM   2257  O   ALA A 729      51.840  60.830  46.140  1.00  0.00           O
ATOM   2258  N   LEU A 730      49.750  61.690  45.870  1.00  0.00           N
ATOM   2259  HN  LEU A 730      48.930  61.940  45.360  1.00  0.00           H
ATOM   2260  CA  LEU A 730      49.560  61.830  47.310  1.00  0.00           C
ATOM   2261  HA  LEU A 730      50.220  62.570  47.720  1.00  0.00           H
ATOM   2262  CB  LEU A 730      48.060  62.230  47.480  1.00  0.00           C
ATOM   2263  HB1 LEU A 730      47.450  61.450  47.000  1.00  0.00           H
ATOM   2264  HB2 LEU A 730      47.850  63.190  46.960  1.00  0.00           H
ATOM   2265  CG  LEU A 730      47.490  62.400  48.920  1.00  0.00           C
ATOM   2266  HG  LEU A 730      47.960  61.730  49.670  1.00  0.00           H
ATOM   2267  CD1 LEU A 730      47.670  63.840  49.440  1.00  0.00           C
ATOM   2268 HD11 LEU A 730      47.210  64.620  48.800  1.00  0.00           H
ATOM   2269 HD12 LEU A 730      48.740  64.150  49.450  1.00  0.00           H
ATOM   2270 HD13 LEU A 730      47.170  63.890  50.420  1.00  0.00           H
ATOM   2271  CD2 LEU A 730      46.030  62.010  48.990  1.00  0.00           C
ATOM   2272 HD21 LEU A 730      45.640  62.160  50.020  1.00  0.00           H
ATOM   2273 HD22 LEU A 730      45.760  60.960  48.750  1.00  0.00           H
ATOM   2274 HD23 LEU A 730      45.410  62.600  48.290  1.00  0.00           H
ATOM   2275  C   LEU A 730      49.740  60.570  48.080  1.00  0.00           C
ATOM   2276  O   LEU A 730      50.510  60.570  49.020  1.00  0.00           O
ATOM   2277  N   ILE A 731      49.250  59.420  47.620  1.00  0.00           N
ATOM   2278  HN  ILE A 731      48.620  59.460  46.840  1.00  0.00           H
ATOM   2279  CA  ILE A 731      49.420  58.060  48.230  1.00  0.00           C
ATOM   2280  HA  ILE A 731      49.000  58.110  49.220  1.00  0.00           H
ATOM   2281  CB  ILE A 731      48.360  57.060  47.620  1.00  0.00           C
ATOM   2282  HB  ILE A 731      48.170  57.270  46.550  1.00  0.00           H
ATOM   2283  CG2 ILE A 731      48.770  55.620  47.950  1.00  0.00           C
ATOM   2284 HG21 ILE A 731      48.930  55.610  49.050  1.00  0.00           H
ATOM   2285 HG22 ILE A 731      49.770  55.330  47.550  1.00  0.00           H
ATOM   2286 HG23 ILE A 731      48.080  54.820  47.650  1.00  0.00           H
ATOM   2287  CG1 ILE A 731      47.010  57.370  48.300  1.00  0.00           C
ATOM   2288 HG11 ILE A 731      46.840  58.440  48.550  1.00  0.00           H
ATOM   2289 HG12 ILE A 731      46.930  56.870  49.290  1.00  0.00           H
ATOM   2290  CD  ILE A 731      45.740  56.920  47.580  1.00  0.00           C
ATOM   2291  HD1 ILE A 731      45.840  55.840  47.310  1.00  0.00           H
ATOM   2292  HD2 ILE A 731      45.580  57.570  46.690  1.00  0.00           H
ATOM   2293  HD3 ILE A 731      44.870  57.080  48.260  1.00  0.00           H
ATOM   2294  C   ILE A 731      50.830  57.510  48.360  1.00  0.00           C
ATOM   2295  O   ILE A 731      51.190  56.990  49.370  1.00  0.00           O
ATOM   2296  N   CYS A 732      51.690  57.730  47.380  1.00  0.00           N
ATOM   2297  HN  CYS A 732      51.250  58.200  46.610  1.00  0.00           H
ATOM   2298  CA  CYS A 732      53.060  57.320  47.360  1.00  0.00           C
ATOM   2299  HA  CYS A 732      53.070  56.300  47.700  1.00  0.00           H
ATOM   2300  CB  CYS A 732      53.640  57.420  45.870  1.00  0.00           C
ATOM   2301  HB1 CYS A 732      54.630  56.960  45.630  1.00  0.00           H
ATOM   2302  HB2 CYS A 732      53.610  58.430  45.420  1.00  0.00           H
ATOM   2303  SG  CYS A 732      52.510  56.520  44.800  1.00  0.00           S
ATOM   2304  HG1 CYS A 732      51.460  57.290  45.040  1.00  0.00           H
ATOM   2305  C   CYS A 732      53.910  58.180  48.360  1.00  0.00           C
ATOM   2306  O   CYS A 732      54.710  57.630  49.150  1.00  0.00           O
ATOM   2307  N   ILE A 733      53.550  59.500  48.510  1.00  0.00           N
ATOM   2308  HN  ILE A 733      52.690  59.740  48.080  1.00  0.00           H
ATOM   2309  CA  ILE A 733      54.130  60.490  49.480  1.00  0.00           C
ATOM   2310  HA  ILE A 733      55.150  60.160  49.420  1.00  0.00           H
ATOM   2311  CB  ILE A 733      54.070  62.000  49.060  1.00  0.00           C
ATOM   2312  HB  ILE A 733      53.030  62.380  49.100  1.00  0.00           H
ATOM   2313  CG2 ILE A 733      55.010  62.620  50.110  1.00  0.00           C
ATOM   2314 HG21 ILE A 733      55.480  63.560  49.750  1.00  0.00           H
ATOM   2315 HG22 ILE A 733      55.810  61.980  50.540  1.00  0.00           H
ATOM   2316 HG23 ILE A 733      54.340  63.020  50.890  1.00  0.00           H
ATOM   2317  CG1 ILE A 733      54.480  62.260  47.610  1.00  0.00           C
ATOM   2318 HG11 ILE A 733      54.120  61.490  46.900  1.00  0.00           H
ATOM   2319 HG12 ILE A 733      55.590  62.200  47.570  1.00  0.00           H
ATOM   2320  CD  ILE A 733      53.970  63.690  47.120  1.00  0.00           C
ATOM   2321  HD1 ILE A 733      54.700  64.460  47.420  1.00  0.00           H
ATOM   2322  HD2 ILE A 733      52.940  63.870  47.480  1.00  0.00           H
ATOM   2323  HD3 ILE A 733      53.950  63.710  46.000  1.00  0.00           H
ATOM   2324  C   ILE A 733      53.590  60.180  50.870  1.00  0.00           C
ATOM   2325  O   ILE A 733      54.320  60.260  51.850  1.00  0.00           O
ATOM   2326  N   ILE A 734      52.320  59.820  51.020  1.00  0.00           N
ATOM   2327  HN  ILE A 734      51.670  59.980  50.300  1.00  0.00           H
ATOM   2328  CA  ILE A 734      51.780  59.330  52.310  1.00  0.00           C
ATOM   2329  HA  ILE A 734      52.020  59.960  53.150  1.00  0.00           H
ATOM   2330  CB  ILE A 734      50.290  59.160  52.330  1.00  0.00           C
ATOM   2331  HB  ILE A 734      49.990  58.560  51.440  1.00  0.00           H
ATOM   2332  CG2 ILE A 734      49.900  58.460  53.630  1.00  0.00           C
ATOM   2333 HG21 ILE A 734      50.210  57.400  53.740  1.00  0.00           H
ATOM   2334 HG22 ILE A 734      48.800  58.440  53.740  1.00  0.00           H
ATOM   2335 HG23 ILE A 734      50.360  59.030  54.460  1.00  0.00           H
ATOM   2336  CG1 ILE A 734      49.710  60.590  52.150  1.00  0.00           C
ATOM   2337 HG11 ILE A 734      50.110  61.200  51.310  1.00  0.00           H
ATOM   2338 HG12 ILE A 734      49.880  61.230  53.050  1.00  0.00           H
ATOM   2339  CD  ILE A 734      48.230  60.510  51.880  1.00  0.00           C
ATOM   2340  HD1 ILE A 734      47.990  59.890  50.990  1.00  0.00           H
ATOM   2341  HD2 ILE A 734      47.760  61.500  51.710  1.00  0.00           H
ATOM   2342  HD3 ILE A 734      47.740  59.940  52.700  1.00  0.00           H
ATOM   2343  C   ILE A 734      52.510  58.010  52.700  1.00  0.00           C
ATOM   2344  O   ILE A 734      52.890  57.910  53.890  1.00  0.00           O
ATOM   2345  N   PHE A 735      52.740  56.990  51.800  1.00  0.00           N
ATOM   2346  HN  PHE A 735      52.310  56.980  50.910  1.00  0.00           H
ATOM   2347  CA  PHE A 735      53.510  55.850  52.180  1.00  0.00           C
ATOM   2348  HA  PHE A 735      52.990  55.400  53.000  1.00  0.00           H
ATOM   2349  CB  PHE A 735      53.620  54.870  50.960  1.00  0.00           C
ATOM   2350  HB1 PHE A 735      54.080  53.910  51.250  1.00  0.00           H
ATOM   2351  HB2 PHE A 735      54.190  55.310  50.120  1.00  0.00           H
ATOM   2352  CG  PHE A 735      52.330  54.390  50.360  1.00  0.00           C
ATOM   2353  CD1 PHE A 735      51.280  54.030  51.320  1.00  0.00           C
ATOM   2354  HD1 PHE A 735      51.280  54.260  52.380  1.00  0.00           H
ATOM   2355  CE1 PHE A 735      50.160  53.370  50.810  1.00  0.00           C
ATOM   2356  HE1 PHE A 735      49.360  53.200  51.510  1.00  0.00           H
ATOM   2357  CZ  PHE A 735      50.070  52.880  49.500  1.00  0.00           C
ATOM   2358  HZ  PHE A 735      49.160  52.450  49.100  1.00  0.00           H
ATOM   2359  CD2 PHE A 735      52.230  53.890  49.010  1.00  0.00           C
ATOM   2360  HD2 PHE A 735      52.930  54.260  48.290  1.00  0.00           H
ATOM   2361  CE2 PHE A 735      51.080  53.250  48.600  1.00  0.00           C
ATOM   2362  HE2 PHE A 735      51.010  52.770  47.630  1.00  0.00           H
ATOM   2363  C   PHE A 735      54.850  56.180  52.680  1.00  0.00           C
ATOM   2364  O   PHE A 735      55.350  55.620  53.640  1.00  0.00           O
ATOM   2365  N   ILE A 736      55.630  57.090  52.020  1.00  0.00           N
ATOM   2366  HN  ILE A 736      55.290  57.560  51.210  1.00  0.00           H
ATOM   2367  CA  ILE A 736      56.960  57.470  52.460  1.00  0.00           C
ATOM   2368  HA  ILE A 736      57.600  56.640  52.660  1.00  0.00           H
ATOM   2369  CB  ILE A 736      57.620  58.370  51.490  1.00  0.00           C
ATOM   2370  HB  ILE A 736      56.940  59.180  51.180  1.00  0.00           H
ATOM   2371  CG2 ILE A 736      58.900  58.900  52.070  1.00  0.00           C
ATOM   2372 HG21 ILE A 736      59.590  59.340  51.300  1.00  0.00           H
ATOM   2373 HG22 ILE A 736      59.480  58.090  52.560  1.00  0.00           H
ATOM   2374 HG23 ILE A 736      58.810  59.690  52.850  1.00  0.00           H
ATOM   2375  CG1 ILE A 736      58.010  57.640  50.140  1.00  0.00           C
ATOM   2376 HG11 ILE A 736      57.300  56.850  49.810  1.00  0.00           H
ATOM   2377 HG12 ILE A 736      58.990  57.110  50.280  1.00  0.00           H
ATOM   2378  CD  ILE A 736      58.310  58.550  49.020  1.00  0.00           C
ATOM   2379  HD1 ILE A 736      59.230  59.160  49.120  1.00  0.00           H
ATOM   2380  HD2 ILE A 736      57.500  59.280  48.840  1.00  0.00           H
ATOM   2381  HD3 ILE A 736      58.390  57.950  48.100  1.00  0.00           H
ATOM   2382  C   ILE A 736      56.970  58.150  53.800  1.00  0.00           C
ATOM   2383  O   ILE A 736      57.820  57.960  54.660  1.00  0.00           O
ATOM   2384  N   TYR A 737      55.910  58.920  54.040  1.00  0.00           N
ATOM   2385  HN  TYR A 737      55.390  59.350  53.310  1.00  0.00           H
ATOM   2386  CA  TYR A 737      55.640  59.620  55.300  1.00  0.00           C
ATOM   2387  HA  TYR A 737      56.490  60.240  55.520  1.00  0.00           H
ATOM   2388  CB  TYR A 737      54.590  60.780  55.080  1.00  0.00           C
ATOM   2389  HB1 TYR A 737      53.650  60.210  54.910  1.00  0.00           H
ATOM   2390  HB2 TYR A 737      54.870  61.430  54.230  1.00  0.00           H
ATOM   2391  CG  TYR A 737      54.410  61.670  56.290  1.00  0.00           C
ATOM   2392  CD1 TYR A 737      54.750  63.010  56.340  1.00  0.00           C
ATOM   2393  HD1 TYR A 737      55.110  63.520  55.460  1.00  0.00           H
ATOM   2394  CE1 TYR A 737      54.690  63.730  57.520  1.00  0.00           C
ATOM   2395  HE1 TYR A 737      54.780  64.810  57.490  1.00  0.00           H
ATOM   2396  CZ  TYR A 737      54.210  63.080  58.710  1.00  0.00           C
ATOM   2397  OH  TYR A 737      53.960  63.850  59.870  1.00  0.00           O
ATOM   2398  HH  TYR A 737      53.460  63.250  60.430  1.00  0.00           H
ATOM   2399  CD2 TYR A 737      53.850  61.030  57.450  1.00  0.00           C
ATOM   2400  HD2 TYR A 737      53.410  60.060  57.270  1.00  0.00           H
ATOM   2401  CE2 TYR A 737      53.760  61.750  58.700  1.00  0.00           C
ATOM   2402  HE2 TYR A 737      53.380  61.280  59.600  1.00  0.00           H
ATOM   2403  C   TYR A 737      55.420  58.600  56.390  1.00  0.00           C
ATOM   2404  O   TYR A 737      55.950  58.720  57.490  1.00  0.00           O
ATOM   2405  N   GLU A 738      54.620  57.530  56.080  1.00  0.00           N
ATOM   2406  HN  GLU A 738      54.320  57.340  55.150  1.00  0.00           H
ATOM   2407  CA  GLU A 738      54.460  56.470  57.090  1.00  0.00           C
ATOM   2408  HA  GLU A 738      54.100  56.890  58.020  1.00  0.00           H
ATOM   2409  CB  GLU A 738      53.230  55.600  56.710  1.00  0.00           C
ATOM   2410  HB1 GLU A 738      53.130  54.680  57.330  1.00  0.00           H
ATOM   2411  HB2 GLU A 738      53.340  55.290  55.660  1.00  0.00           H
ATOM   2412  CG  GLU A 738      51.850  56.360  56.700  1.00  0.00           C
ATOM   2413  HG1 GLU A 738      51.030  55.730  56.300  1.00  0.00           H
ATOM   2414  HG2 GLU A 738      51.770  57.430  56.420  1.00  0.00           H
ATOM   2415  CD  GLU A 738      51.180  56.520  58.160  1.00  0.00           C
ATOM   2416  OE1 GLU A 738      50.360  57.400  58.440  1.00  0.00           O
ATOM   2417  OE2 GLU A 738      51.370  55.600  58.970  1.00  0.00           O
ATOM   2418  C   GLU A 738      55.610  55.530  57.370  1.00  0.00           C
ATOM   2419  O   GLU A 738      55.920  55.270  58.520  1.00  0.00           O
ATOM   2420  N   ALA A 739      56.440  55.180  56.380  1.00  0.00           N
ATOM   2421  HN  ALA A 739      56.070  55.280  55.450  1.00  0.00           H
ATOM   2422  CA  ALA A 739      57.660  54.460  56.570  1.00  0.00           C
ATOM   2423  HA  ALA A 739      57.470  53.560  57.150  1.00  0.00           H
ATOM   2424  CB  ALA A 739      58.110  54.010  55.150  1.00  0.00           C
ATOM   2425  HB1 ALA A 739      58.980  53.330  55.260  1.00  0.00           H
ATOM   2426  HB2 ALA A 739      58.300  54.930  54.560  1.00  0.00           H
ATOM   2427  HB3 ALA A 739      57.290  53.550  54.550  1.00  0.00           H
ATOM   2428  C   ALA A 739      58.610  55.270  57.510  1.00  0.00           C
ATOM   2429  O   ALA A 739      59.210  54.740  58.490  1.00  0.00           O
ATOM   2430  N   LEU A 740      58.830  56.580  57.140  1.00  0.00           N
ATOM   2431  HN  LEU A 740      58.410  56.980  56.330  1.00  0.00           H
ATOM   2432  CA  LEU A 740      59.590  57.500  57.990  1.00  0.00           C
ATOM   2433  HA  LEU A 740      60.570  57.110  58.170  1.00  0.00           H
ATOM   2434  CB  LEU A 740      59.700  58.770  57.120  1.00  0.00           C
ATOM   2435  HB1 LEU A 740      60.180  59.500  57.790  1.00  0.00           H
ATOM   2436  HB2 LEU A 740      58.730  59.150  56.750  1.00  0.00           H
ATOM   2437  CG  LEU A 740      60.680  58.710  55.930  1.00  0.00           C
ATOM   2438  HG  LEU A 740      60.270  57.950  55.230  1.00  0.00           H
ATOM   2439  CD1 LEU A 740      60.620  60.000  55.140  1.00  0.00           C
ATOM   2440 HD11 LEU A 740      59.580  60.310  54.870  1.00  0.00           H
ATOM   2441 HD12 LEU A 740      61.210  60.090  54.210  1.00  0.00           H
ATOM   2442 HD13 LEU A 740      60.860  60.850  55.810  1.00  0.00           H
ATOM   2443  CD2 LEU A 740      62.110  58.430  56.250  1.00  0.00           C
ATOM   2444 HD21 LEU A 740      62.660  58.460  55.280  1.00  0.00           H
ATOM   2445 HD22 LEU A 740      62.160  57.410  56.660  1.00  0.00           H
ATOM   2446 HD23 LEU A 740      62.550  59.210  56.930  1.00  0.00           H
ATOM   2447  C   LEU A 740      58.920  57.780  59.350  1.00  0.00           C
ATOM   2448  O   LEU A 740      59.590  57.700  60.370  1.00  0.00           O
ATOM   2449  N   GLU A 741      57.610  58.000  59.390  1.00  0.00           N
ATOM   2450  HN  GLU A 741      57.070  57.910  58.550  1.00  0.00           H
ATOM   2451  CA  GLU A 741      56.850  57.920  60.650  1.00  0.00           C
ATOM   2452  HA  GLU A 741      57.270  58.660  61.290  1.00  0.00           H
ATOM   2453  CB  GLU A 741      55.330  58.310  60.580  1.00  0.00           C
ATOM   2454  HB1 GLU A 741      54.930  57.470  59.970  1.00  0.00           H
ATOM   2455  HB2 GLU A 741      55.190  59.210  59.930  1.00  0.00           H
ATOM   2456  CG  GLU A 741      54.570  58.650  61.940  1.00  0.00           C
ATOM   2457  HG1 GLU A 741      55.080  59.530  62.390  1.00  0.00           H
ATOM   2458  HG2 GLU A 741      54.680  57.850  62.700  1.00  0.00           H
ATOM   2459  CD  GLU A 741      53.100  58.990  61.910  1.00  0.00           C
ATOM   2460  OE1 GLU A 741      52.610  59.920  62.680  1.00  0.00           O
ATOM   2461  OE2 GLU A 741      52.420  58.400  61.080  1.00  0.00           O
ATOM   2462  C   GLU A 741      57.030  56.750  61.600  1.00  0.00           C
ATOM   2463  O   GLU A 741      57.270  56.850  62.790  1.00  0.00           O
ATOM   2464  N   LYS A 742      57.030  55.560  61.050  1.00  0.00           N
ATOM   2465  HN  LYS A 742      56.780  55.390  60.100  1.00  0.00           H
ATOM   2466  CA  LYS A 742      57.460  54.340  61.740  1.00  0.00           C
ATOM   2467  HA  LYS A 742      56.910  54.370  62.680  1.00  0.00           H
ATOM   2468  CB  LYS A 742      56.990  53.060  61.060  1.00  0.00           C
ATOM   2469  HB1 LYS A 742      57.220  52.130  61.620  1.00  0.00           H
ATOM   2470  HB2 LYS A 742      57.370  52.900  60.030  1.00  0.00           H
ATOM   2471  CG  LYS A 742      55.450  52.870  60.850  1.00  0.00           C
ATOM   2472  HG1 LYS A 742      55.360  52.150  60.020  1.00  0.00           H
ATOM   2473  HG2 LYS A 742      55.030  53.880  60.660  1.00  0.00           H
ATOM   2474  CD  LYS A 742      54.590  52.290  61.980  1.00  0.00           C
ATOM   2475  HD1 LYS A 742      55.030  51.270  62.030  1.00  0.00           H
ATOM   2476  HD2 LYS A 742      53.570  52.030  61.640  1.00  0.00           H
ATOM   2477  CE  LYS A 742      54.600  52.900  63.390  1.00  0.00           C
ATOM   2478  HE1 LYS A 742      55.640  53.160  63.640  1.00  0.00           H
ATOM   2479  HE2 LYS A 742      54.110  52.250  64.150  1.00  0.00           H
ATOM   2480  NZ  LYS A 742      53.810  54.090  63.330  1.00  0.00           N
ATOM   2481  HZ1 LYS A 742      54.190  54.760  64.020  1.00  0.00           H
ATOM   2482  HZ2 LYS A 742      52.820  53.840  63.530  1.00  0.00           H
ATOM   2483  HZ3 LYS A 742      53.770  54.500  62.380  1.00  0.00           H
ATOM   2484  C   LYS A 742      58.850  54.270  62.270  1.00  0.00           C
ATOM   2485  O   LYS A 742      59.100  53.760  63.390  1.00  0.00           O
ATOM   2486  N   LEU A 743      59.830  54.770  61.400  1.00  0.00           N
ATOM   2487  HN  LEU A 743      59.600  54.940  60.440  1.00  0.00           H
ATOM   2488  CA  LEU A 743      61.170  55.120  61.650  1.00  0.00           C
ATOM   2489  HA  LEU A 743      61.740  54.220  61.860  1.00  0.00           H
ATOM   2490  CB  LEU A 743      61.850  55.780  60.380  1.00  0.00           C
ATOM   2491  HB1 LEU A 743      61.680  56.870  60.330  1.00  0.00           H
ATOM   2492  HB2 LEU A 743      61.520  55.380  59.400  1.00  0.00           H
ATOM   2493  CG  LEU A 743      63.380  55.780  60.490  1.00  0.00           C
ATOM   2494  HG  LEU A 743      63.710  56.330  61.400  1.00  0.00           H
ATOM   2495  CD1 LEU A 743      64.030  54.390  60.690  1.00  0.00           C
ATOM   2496 HD11 LEU A 743      63.610  53.800  59.850  1.00  0.00           H
ATOM   2497 HD12 LEU A 743      63.770  53.950  61.670  1.00  0.00           H
ATOM   2498 HD13 LEU A 743      65.150  54.460  60.660  1.00  0.00           H
ATOM   2499  CD2 LEU A 743      63.950  56.520  59.300  1.00  0.00           C
ATOM   2500 HD21 LEU A 743      63.580  56.040  58.370  1.00  0.00           H
ATOM   2501 HD22 LEU A 743      65.050  56.450  59.320  1.00  0.00           H
ATOM   2502 HD23 LEU A 743      63.640  57.580  59.360  1.00  0.00           H
ATOM   2503  C   LEU A 743      61.320  55.960  62.890  1.00  0.00           C
ATOM   2504  O   LEU A 743      61.830  55.520  63.920  1.00  0.00           O
ATOM   2505  N   PHE A 744      60.740  57.150  62.900  1.00  0.00           N
ATOM   2506  HN  PHE A 744      60.310  57.530  62.080  1.00  0.00           H
ATOM   2507  CA  PHE A 744      60.580  58.060  64.000  1.00  0.00           C
ATOM   2508  HA  PHE A 744      61.570  58.360  64.290  1.00  0.00           H
ATOM   2509  CB  PHE A 744      59.920  59.360  63.370  1.00  0.00           C
ATOM   2510  HB1 PHE A 744      59.580  60.120  64.110  1.00  0.00           H
ATOM   2511  HB2 PHE A 744      58.980  58.990  62.920  1.00  0.00           H
ATOM   2512  CG  PHE A 744      60.950  60.030  62.430  1.00  0.00           C
ATOM   2513  CD1 PHE A 744      60.570  60.250  61.170  1.00  0.00           C
ATOM   2514  HD1 PHE A 744      59.550  60.030  60.890  1.00  0.00           H
ATOM   2515  CE1 PHE A 744      61.370  60.940  60.260  1.00  0.00           C
ATOM   2516  HE1 PHE A 744      61.030  61.040  59.240  1.00  0.00           H
ATOM   2517  CZ  PHE A 744      62.750  61.240  60.570  1.00  0.00           C
ATOM   2518  HZ  PHE A 744      63.300  61.600  59.720  1.00  0.00           H
ATOM   2519  CD2 PHE A 744      62.220  60.540  62.790  1.00  0.00           C
ATOM   2520  HD2 PHE A 744      62.480  60.350  63.820  1.00  0.00           H
ATOM   2521  CE2 PHE A 744      63.160  61.000  61.880  1.00  0.00           C
ATOM   2522  HE2 PHE A 744      64.180  61.210  62.170  1.00  0.00           H
ATOM   2523  C   PHE A 744      59.940  57.580  65.290  1.00  0.00           C
ATOM   2524  O   PHE A 744      60.410  58.030  66.310  1.00  0.00           O
ATOM   2525  N   ASP A 745      59.000  56.630  65.250  1.00  0.00           N
ATOM   2526  HN  ASP A 745      58.730  56.140  64.430  1.00  0.00           H
ATOM   2527  CA  ASP A 745      58.470  56.030  66.370  1.00  0.00           C
ATOM   2528  HA  ASP A 745      58.320  56.850  67.050  1.00  0.00           H
ATOM   2529  CB  ASP A 745      57.130  55.270  66.080  1.00  0.00           C
ATOM   2530  HB1 ASP A 745      56.820  54.790  67.040  1.00  0.00           H
ATOM   2531  HB2 ASP A 745      57.260  54.490  65.300  1.00  0.00           H
ATOM   2532  CG  ASP A 745      55.920  56.210  65.680  1.00  0.00           C
ATOM   2533  OD1 ASP A 745      55.050  55.680  65.050  1.00  0.00           O
ATOM   2534  OD2 ASP A 745      55.790  57.310  66.250  1.00  0.00           O
ATOM   2535  C   ASP A 745      59.550  55.200  67.080  1.00  0.00           C
ATOM   2536  O   ASP A 745      59.600  55.240  68.310  1.00  0.00           O
ATOM   2537  N   LEU A 746      60.490  54.460  66.440  1.00  0.00           N
ATOM   2538  HN  LEU A 746      60.470  54.390  65.440  1.00  0.00           H
ATOM   2539  CA  LEU A 746      61.660  53.860  67.080  1.00  0.00           C
ATOM   2540  HA  LEU A 746      61.370  53.320  67.980  1.00  0.00           H
ATOM   2541  CB  LEU A 746      62.380  52.890  66.080  1.00  0.00           C
ATOM   2542  HB1 LEU A 746      63.160  52.500  66.760  1.00  0.00           H
ATOM   2543  HB2 LEU A 746      62.910  53.520  65.330  1.00  0.00           H
ATOM   2544  CG  LEU A 746      61.590  51.790  65.290  1.00  0.00           C
ATOM   2545  HG  LEU A 746      60.520  52.020  65.090  1.00  0.00           H
ATOM   2546  CD1 LEU A 746      62.210  51.500  63.950  1.00  0.00           C
ATOM   2547 HD11 LEU A 746      61.640  50.660  63.490  1.00  0.00           H
ATOM   2548 HD12 LEU A 746      63.230  51.060  64.020  1.00  0.00           H
ATOM   2549 HD13 LEU A 746      62.280  52.390  63.280  1.00  0.00           H
ATOM   2550  CD2 LEU A 746      61.680  50.580  66.260  1.00  0.00           C
ATOM   2551 HD21 LEU A 746      61.290  50.690  67.300  1.00  0.00           H
ATOM   2552 HD22 LEU A 746      62.740  50.290  66.390  1.00  0.00           H
ATOM   2553 HD23 LEU A 746      61.110  49.740  65.840  1.00  0.00           H
ATOM   2554  C   LEU A 746      62.560  54.930  67.580  1.00  0.00           C
ATOM   2555  O   LEU A 746      63.310  54.630  68.520  1.00  0.00           O
ATOM   2556  N   GLY A 747      62.510  56.210  67.070  1.00  0.00           N
ATOM   2557  HN  GLY A 747      61.880  56.410  66.320  1.00  0.00           H
ATOM   2558  CA  GLY A 747      63.300  57.280  67.710  1.00  0.00           C
ATOM   2559  HA1 GLY A 747      63.530  58.040  66.990  1.00  0.00           H
ATOM   2560  HA2 GLY A 747      64.240  56.910  68.060  1.00  0.00           H
ATOM   2561  C   GLY A 747      62.690  57.900  69.030  1.00  0.00           C
ATOM   2562  O   GLY A 747      63.420  58.400  69.900  1.00  0.00           O
ATOM   2563  N   GLU A 748      61.330  57.840  69.180  1.00  0.00           N
ATOM   2564  HN  GLU A 748      60.670  57.590  68.480  1.00  0.00           H
ATOM   2565  CA  GLU A 748      60.610  58.100  70.390  1.00  0.00           C
ATOM   2566  HA  GLU A 748      60.940  59.060  70.750  1.00  0.00           H
ATOM   2567  CB  GLU A 748      59.080  58.100  70.190  1.00  0.00           C
ATOM   2568  HB1 GLU A 748      58.640  58.170  71.210  1.00  0.00           H
ATOM   2569  HB2 GLU A 748      58.700  57.210  69.650  1.00  0.00           H
ATOM   2570  CG  GLU A 748      58.600  59.420  69.470  1.00  0.00           C
ATOM   2571  HG1 GLU A 748      57.510  59.350  69.250  1.00  0.00           H
ATOM   2572  HG2 GLU A 748      59.230  59.440  68.560  1.00  0.00           H
ATOM   2573  CD  GLU A 748      58.840  60.660  70.370  1.00  0.00           C
ATOM   2574  OE1 GLU A 748      59.730  61.510  70.200  1.00  0.00           O
ATOM   2575  OE2 GLU A 748      58.120  60.710  71.400  1.00  0.00           O
ATOM   2576  C   GLU A 748      60.980  57.070  71.540  1.00  0.00           C
ATOM   2577  O   GLU A 748      61.310  57.420  72.670  1.00  0.00           O
ATOM   2578  N   THR A 749      61.020  55.750  71.110  1.00  0.00           N
ATOM   2579  HN  THR A 749      60.520  55.610  70.250  1.00  0.00           H
ATOM   2580  CA  THR A 749      61.470  54.500  71.800  1.00  0.00           C
ATOM   2581  HA  THR A 749      60.900  54.540  72.710  1.00  0.00           H
ATOM   2582  CB  THR A 749      61.340  53.130  71.090  1.00  0.00           C
ATOM   2583  HB  THR A 749      61.910  53.210  70.140  1.00  0.00           H
ATOM   2584  OG1 THR A 749      59.970  52.880  70.710  1.00  0.00           O
ATOM   2585  HG1 THR A 749      59.410  53.500  71.180  1.00  0.00           H
ATOM   2586  CG2 THR A 749      61.680  52.010  72.060  1.00  0.00           C
ATOM   2587 HG21 THR A 749      61.190  51.070  71.740  1.00  0.00           H
ATOM   2588 HG22 THR A 749      61.320  52.240  73.090  1.00  0.00           H
ATOM   2589 HG23 THR A 749      62.780  51.780  72.070  1.00  0.00           H
ATOM   2590  C   THR A 749      62.940  54.500  72.240  1.00  0.00           C
ATOM   2591  O   THR A 749      63.210  54.350  73.440  1.00  0.00           O
ATOM   2592  N   TYR A 750      63.830  54.640  71.250  1.00  0.00           N
ATOM   2593  HN  TYR A 750      63.430  54.830  70.350  1.00  0.00           H
ATOM   2594  CA  TYR A 750      65.220  54.340  71.570  1.00  0.00           C
ATOM   2595  HA  TYR A 750      65.410  54.130  72.610  1.00  0.00           H
ATOM   2596  CB  TYR A 750      65.810  53.220  70.660  1.00  0.00           C
ATOM   2597  HB1 TYR A 750      66.930  53.110  70.650  1.00  0.00           H
ATOM   2598  HB2 TYR A 750      65.680  53.520  69.600  1.00  0.00           H
ATOM   2599  CG  TYR A 750      65.190  51.890  70.720  1.00  0.00           C
ATOM   2600  CD1 TYR A 750      64.350  51.440  69.730  1.00  0.00           C
ATOM   2601  HD1 TYR A 750      64.140  52.070  68.880  1.00  0.00           H
ATOM   2602  CE1 TYR A 750      63.730  50.230  69.880  1.00  0.00           C
ATOM   2603  HE1 TYR A 750      63.080  49.870  69.090  1.00  0.00           H
ATOM   2604  CZ  TYR A 750      63.980  49.400  70.960  1.00  0.00           C
ATOM   2605  OH  TYR A 750      63.400  48.140  70.980  1.00  0.00           O
ATOM   2606  HH  TYR A 750      64.120  47.510  70.960  1.00  0.00           H
ATOM   2607  CD2 TYR A 750      65.580  51.050  71.790  1.00  0.00           C
ATOM   2608  HD2 TYR A 750      66.210  51.500  72.540  1.00  0.00           H
ATOM   2609  CE2 TYR A 750      64.860  49.860  71.990  1.00  0.00           C
ATOM   2610  HE2 TYR A 750      65.220  49.170  72.730  1.00  0.00           H
ATOM   2611  C   TYR A 750      66.080  55.590  71.440  1.00  0.00           C
ATOM   2612  O   TYR A 750      65.790  56.520  70.670  1.00  0.00           O
ATOM   2613  N   ALA A 751      67.210  55.560  72.150  1.00  0.00           N
ATOM   2614  HN  ALA A 751      67.460  54.840  72.790  1.00  0.00           H
ATOM   2615  CA  ALA A 751      68.110  56.670  72.160  1.00  0.00           C
ATOM   2616  HA  ALA A 751      67.560  57.600  72.060  1.00  0.00           H
ATOM   2617  CB  ALA A 751      68.740  56.770  73.560  1.00  0.00           C
ATOM   2618  HB1 ALA A 751      69.420  55.930  73.790  1.00  0.00           H
ATOM   2619  HB2 ALA A 751      67.990  56.820  74.390  1.00  0.00           H
ATOM   2620  HB3 ALA A 751      69.300  57.720  73.710  1.00  0.00           H
ATOM   2621  C   ALA A 751      69.150  56.430  71.110  1.00  0.00           C
ATOM   2622  O   ALA A 751      69.630  55.280  70.970  1.00  0.00           O
ATOM   2623  N   PHE A 752      69.640  57.510  70.500  1.00  0.00           N
ATOM   2624  HN  PHE A 752      69.100  58.350  70.590  1.00  0.00           H
ATOM   2625  CA  PHE A 752      70.740  57.600  69.600  1.00  0.00           C
ATOM   2626  HA  PHE A 752      70.810  56.690  69.010  1.00  0.00           H
ATOM   2627  CB  PHE A 752      70.590  58.780  68.610  1.00  0.00           C
ATOM   2628  HB1 PHE A 752      70.840  59.760  69.090  1.00  0.00           H
ATOM   2629  HB2 PHE A 752      69.600  58.880  68.120  1.00  0.00           H
ATOM   2630  CG  PHE A 752      71.600  58.680  67.460  1.00  0.00           C
ATOM   2631  CD1 PHE A 752      72.790  59.400  67.420  1.00  0.00           C
ATOM   2632  HD1 PHE A 752      72.980  60.060  68.260  1.00  0.00           H
ATOM   2633  CE1 PHE A 752      73.780  59.230  66.480  1.00  0.00           C
ATOM   2634  HE1 PHE A 752      74.790  59.620  66.590  1.00  0.00           H
ATOM   2635  CZ  PHE A 752      73.450  58.370  65.400  1.00  0.00           C
ATOM   2636  HZ  PHE A 752      74.110  58.240  64.550  1.00  0.00           H
ATOM   2637  CD2 PHE A 752      71.330  57.830  66.430  1.00  0.00           C
ATOM   2638  HD2 PHE A 752      70.470  57.180  66.560  1.00  0.00           H
ATOM   2639  CE2 PHE A 752      72.180  57.710  65.390  1.00  0.00           C
ATOM   2640  HE2 PHE A 752      71.950  57.060  64.570  1.00  0.00           H
ATOM   2641  C   PHE A 752      72.120  57.620  70.460  1.00  0.00           C
ATOM   2642  O   PHE A 752      72.150  58.200  71.580  1.00  0.00           O
ATOM   2643  N   PRO A 822      73.350  57.180  69.990  1.00  0.00           N
ATOM   2644  CD  PRO A 822      74.600  57.670  70.500  1.00  0.00           C
ATOM   2645  HD1 PRO A 822      74.600  57.470  71.590  1.00  0.00           H
ATOM   2646  HD2 PRO A 822      74.750  58.760  70.300  1.00  0.00           H
ATOM   2647  CA  PRO A 822      73.530  56.270  68.840  1.00  0.00           C
ATOM   2648  HA  PRO A 822      73.100  56.730  67.960  1.00  0.00           H
ATOM   2649  CB  PRO A 822      75.030  56.330  68.520  1.00  0.00           C
ATOM   2650  HB1 PRO A 822      75.310  57.030  67.700  1.00  0.00           H
ATOM   2651  HB2 PRO A 822      75.480  55.330  68.370  1.00  0.00           H
ATOM   2652  CG  PRO A 822      75.700  56.870  69.810  1.00  0.00           C
ATOM   2653  HG1 PRO A 822      75.960  56.110  70.570  1.00  0.00           H
ATOM   2654  HG2 PRO A 822      76.640  57.470  69.650  1.00  0.00           H
ATOM   2655  C   PRO A 822      72.990  54.930  69.160  1.00  0.00           C
ATOM   2656  O   PRO A 822      71.970  54.610  68.540  1.00  0.00           O
ATOM   2657  N   ASP A 823      73.590  54.220  70.140  1.00  0.00           N
ATOM   2658  HN  ASP A 823      74.180  54.620  70.830  1.00  0.00           H
ATOM   2659  CA  ASP A 823      73.150  52.890  70.570  1.00  0.00           C
ATOM   2660  HA  ASP A 823      74.060  52.320  70.650  1.00  0.00           H
ATOM   2661  CB  ASP A 823      72.640  52.830  72.000  1.00  0.00           C
ATOM   2662  HB1 ASP A 823      72.350  51.840  72.420  1.00  0.00           H
ATOM   2663  HB2 ASP A 823      71.760  53.500  71.940  1.00  0.00           H
ATOM   2664  CG  ASP A 823      73.600  53.340  73.060  1.00  0.00           C
ATOM   2665  OD1 ASP A 823      73.260  53.060  74.220  1.00  0.00           O
ATOM   2666  OD2 ASP A 823      74.620  54.010  72.740  1.00  0.00           O
ATOM   2667  C   ASP A 823      72.320  51.990  69.680  1.00  0.00           C
ATOM   2668  O   ASP A 823      72.750  51.570  68.600  1.00  0.00           O
ATOM   2669  N   VAL A 824      71.180  51.560  70.200  1.00  0.00           N
ATOM   2670  HN  VAL A 824      71.050  51.750  71.170  1.00  0.00           H
ATOM   2671  CA  VAL A 824      70.260  50.710  69.530  1.00  0.00           C
ATOM   2672  HA  VAL A 824      70.840  49.840  69.240  1.00  0.00           H
ATOM   2673  CB  VAL A 824      69.150  50.310  70.430  1.00  0.00           C
ATOM   2674  HB  VAL A 824      68.520  51.170  70.760  1.00  0.00           H
ATOM   2675  CG1 VAL A 824      68.260  49.300  69.710  1.00  0.00           C
ATOM   2676 HG11 VAL A 824      68.900  48.490  69.310  1.00  0.00           H
ATOM   2677 HG12 VAL A 824      67.660  49.800  68.920  1.00  0.00           H
ATOM   2678 HG13 VAL A 824      67.550  48.600  70.200  1.00  0.00           H
ATOM   2679  CG2 VAL A 824      69.780  49.790  71.740  1.00  0.00           C
ATOM   2680 HG21 VAL A 824      70.490  48.950  71.590  1.00  0.00           H
ATOM   2681 HG22 VAL A 824      68.930  49.500  72.400  1.00  0.00           H
ATOM   2682 HG23 VAL A 824      70.300  50.570  72.310  1.00  0.00           H
ATOM   2683  C   VAL A 824      69.720  51.350  68.170  1.00  0.00           C
ATOM   2684  O   VAL A 824      69.790  50.730  67.160  1.00  0.00           O
ATOM   2685  N   LEU A 825      69.320  52.650  68.220  1.00  0.00           N
ATOM   2686  HN  LEU A 825      69.510  53.100  69.090  1.00  0.00           H
ATOM   2687  CA  LEU A 825      68.730  53.360  67.080  1.00  0.00           C
ATOM   2688  HA  LEU A 825      67.790  52.900  66.870  1.00  0.00           H
ATOM   2689  CB  LEU A 825      68.330  54.770  67.490  1.00  0.00           C
ATOM   2690  HB1 LEU A 825      69.230  55.410  67.700  1.00  0.00           H
ATOM   2691  HB2 LEU A 825      67.940  54.790  68.530  1.00  0.00           H
ATOM   2692  CG  LEU A 825      67.300  55.490  66.600  1.00  0.00           C
ATOM   2693  HG  LEU A 825      67.880  55.590  65.650  1.00  0.00           H
ATOM   2694  CD1 LEU A 825      65.970  54.720  66.430  1.00  0.00           C
ATOM   2695 HD11 LEU A 825      65.980  53.760  65.870  1.00  0.00           H
ATOM   2696 HD12 LEU A 825      65.190  55.340  65.940  1.00  0.00           H
ATOM   2697 HD13 LEU A 825      65.540  54.550  67.450  1.00  0.00           H
ATOM   2698  CD2 LEU A 825      67.140  56.940  67.200  1.00  0.00           C
ATOM   2699 HD21 LEU A 825      66.960  56.800  68.290  1.00  0.00           H
ATOM   2700 HD22 LEU A 825      66.290  57.530  66.790  1.00  0.00           H
ATOM   2701 HD23 LEU A 825      68.020  57.590  66.990  1.00  0.00           H
ATOM   2702  C   LEU A 825      69.550  53.400  65.860  1.00  0.00           C
ATOM   2703  O   LEU A 825      68.980  53.170  64.760  1.00  0.00           O
ATOM   2704  N   PHE A 826      70.920  53.610  65.940  1.00  0.00           N
ATOM   2705  HN  PHE A 826      71.350  53.700  66.830  1.00  0.00           H
ATOM   2706  CA  PHE A 826      71.830  53.660  64.860  1.00  0.00           C
ATOM   2707  HA  PHE A 826      71.610  54.530  64.250  1.00  0.00           H
ATOM   2708  CB  PHE A 826      73.330  53.720  65.550  1.00  0.00           C
ATOM   2709  HB1 PHE A 826      73.530  52.810  66.160  1.00  0.00           H
ATOM   2710  HB2 PHE A 826      73.370  54.590  66.230  1.00  0.00           H
ATOM   2711  CG  PHE A 826      74.530  53.790  64.680  1.00  0.00           C
ATOM   2712  CD1 PHE A 826      75.000  52.650  64.160  1.00  0.00           C
ATOM   2713  HD1 PHE A 826      74.540  51.720  64.470  1.00  0.00           H
ATOM   2714  CE1 PHE A 826      76.200  52.620  63.430  1.00  0.00           C
ATOM   2715  HE1 PHE A 826      76.560  51.700  63.000  1.00  0.00           H
ATOM   2716  CZ  PHE A 826      76.860  53.860  63.170  1.00  0.00           C
ATOM   2717  HZ  PHE A 826      77.720  53.910  62.510  1.00  0.00           H
ATOM   2718  CD2 PHE A 826      75.280  54.950  64.570  1.00  0.00           C
ATOM   2719  HD2 PHE A 826      74.940  55.890  65.010  1.00  0.00           H
ATOM   2720  CE2 PHE A 826      76.310  55.020  63.700  1.00  0.00           C
ATOM   2721  HE2 PHE A 826      76.770  56.010  63.630  1.00  0.00           H
ATOM   2722  C   PHE A 826      71.710  52.380  63.880  1.00  0.00           C
ATOM   2723  O   PHE A 826      71.360  52.510  62.730  1.00  0.00           O
ATOM   2724  N   TRP A 827      71.740  51.210  64.500  1.00  0.00           N
ATOM   2725  HN  TRP A 827      72.150  51.200  65.400  1.00  0.00           H
ATOM   2726  CA  TRP A 827      71.490  49.890  63.850  1.00  0.00           C
ATOM   2727  HA  TRP A 827      72.200  49.780  63.040  1.00  0.00           H
ATOM   2728  CB  TRP A 827      71.790  48.740  64.850  1.00  0.00           C
ATOM   2729  HB1 TRP A 827      71.500  47.790  64.350  1.00  0.00           H
ATOM   2730  HB2 TRP A 827      71.050  48.940  65.650  1.00  0.00           H
ATOM   2731  CG  TRP A 827      73.220  48.510  65.360  1.00  0.00           C
ATOM   2732  CD1 TRP A 827      73.670  48.660  66.670  1.00  0.00           C
ATOM   2733  HD1 TRP A 827      73.060  48.840  67.550  1.00  0.00           H
ATOM   2734  NE1 TRP A 827      75.080  48.720  66.630  1.00  0.00           N
ATOM   2735  HE1 TRP A 827      75.650  48.850  67.420  1.00  0.00           H
ATOM   2736  CE2 TRP A 827      75.480  48.520  65.350  1.00  0.00           C
ATOM   2737  CD2 TRP A 827      74.370  48.430  64.520  1.00  0.00           C
ATOM   2738  CE3 TRP A 827      74.560  48.270  63.160  1.00  0.00           C
ATOM   2739  HE3 TRP A 827      73.720  48.150  62.490  1.00  0.00           H
ATOM   2740  CZ3 TRP A 827      75.880  48.160  62.670  1.00  0.00           C
ATOM   2741  HZ3 TRP A 827      75.940  48.110  61.590  1.00  0.00           H
ATOM   2742  CZ2 TRP A 827      76.750  48.400  64.890  1.00  0.00           C
ATOM   2743  HZ2 TRP A 827      77.560  48.390  65.600  1.00  0.00           H
ATOM   2744  CH2 TRP A 827      76.970  48.250  63.490  1.00  0.00           C
ATOM   2745  HH2 TRP A 827      77.960  47.960  63.160  1.00  0.00           H
ATOM   2746  C   TRP A 827      70.080  49.810  63.250  1.00  0.00           C
ATOM   2747  O   TRP A 827      69.830  49.180  62.250  1.00  0.00           O
ATOM   2748  N   CYS A 828      69.060  50.320  63.930  1.00  0.00           N
ATOM   2749  HN  CYS A 828      69.170  50.600  64.880  1.00  0.00           H
ATOM   2750  CA  CYS A 828      67.630  50.310  63.530  1.00  0.00           C
ATOM   2751  HA  CYS A 828      67.430  49.300  63.220  1.00  0.00           H
ATOM   2752  CB  CYS A 828      66.690  50.830  64.670  1.00  0.00           C
ATOM   2753  HB1 CYS A 828      65.660  50.700  64.280  1.00  0.00           H
ATOM   2754  HB2 CYS A 828      66.900  51.920  64.760  1.00  0.00           H
ATOM   2755  SG  CYS A 828      66.740  49.840  66.190  1.00  0.00           S
ATOM   2756  HG1 CYS A 828      67.870  50.390  66.630  1.00  0.00           H
ATOM   2757  C   CYS A 828      67.550  51.240  62.280  1.00  0.00           C
ATOM   2758  O   CYS A 828      66.900  51.050  61.270  1.00  0.00           O
ATOM   2759  N   VAL A 829      68.220  52.400  62.330  1.00  0.00           N
ATOM   2760  HN  VAL A 829      68.700  52.720  63.140  1.00  0.00           H
ATOM   2761  CA  VAL A 829      68.260  53.340  61.180  1.00  0.00           C
ATOM   2762  HA  VAL A 829      67.240  53.600  60.950  1.00  0.00           H
ATOM   2763  CB  VAL A 829      68.860  54.710  61.580  1.00  0.00           C
ATOM   2764  HB  VAL A 829      69.810  54.540  62.140  1.00  0.00           H
ATOM   2765  CG1 VAL A 829      69.120  55.510  60.270  1.00  0.00           C
ATOM   2766 HG11 VAL A 829      69.390  56.560  60.500  1.00  0.00           H
ATOM   2767 HG12 VAL A 829      68.230  55.550  59.600  1.00  0.00           H
ATOM   2768 HG13 VAL A 829      69.970  55.060  59.720  1.00  0.00           H
ATOM   2769  CG2 VAL A 829      67.710  55.400  62.410  1.00  0.00           C
ATOM   2770 HG21 VAL A 829      67.960  56.370  62.900  1.00  0.00           H
ATOM   2771 HG22 VAL A 829      67.460  54.700  63.240  1.00  0.00           H
ATOM   2772 HG23 VAL A 829      66.790  55.710  61.870  1.00  0.00           H
ATOM   2773  C   VAL A 829      69.040  52.700  60.000  1.00  0.00           C
ATOM   2774  O   VAL A 829      68.670  52.820  58.770  1.00  0.00           O
ATOM   2775  N   ILE A 830      70.230  52.030  60.200  1.00  0.00           N
ATOM   2776  HN  ILE A 830      70.640  51.980  61.110  1.00  0.00           H
ATOM   2777  CA  ILE A 830      70.990  51.280  59.220  1.00  0.00           C
ATOM   2778  HA  ILE A 830      71.230  51.990  58.450  1.00  0.00           H
ATOM   2779  CB  ILE A 830      72.240  50.650  59.890  1.00  0.00           C
ATOM   2780  HB  ILE A 830      71.950  50.320  60.900  1.00  0.00           H
ATOM   2781  CG2 ILE A 830      72.750  49.390  59.190  1.00  0.00           C
ATOM   2782 HG21 ILE A 830      73.010  49.640  58.140  1.00  0.00           H
ATOM   2783 HG22 ILE A 830      72.020  48.540  59.150  1.00  0.00           H
ATOM   2784 HG23 ILE A 830      73.690  48.970  59.600  1.00  0.00           H
ATOM   2785  CG1 ILE A 830      73.330  51.700  60.070  1.00  0.00           C
ATOM   2786 HG11 ILE A 830      73.050  52.480  60.810  1.00  0.00           H
ATOM   2787 HG12 ILE A 830      73.580  52.160  59.100  1.00  0.00           H
ATOM   2788  CD  ILE A 830      74.640  51.140  60.720  1.00  0.00           C
ATOM   2789  HD1 ILE A 830      75.020  50.410  59.970  1.00  0.00           H
ATOM   2790  HD2 ILE A 830      74.360  50.620  61.660  1.00  0.00           H
ATOM   2791  HD3 ILE A 830      75.360  51.940  60.970  1.00  0.00           H
ATOM   2792  C   ILE A 830      70.220  50.170  58.570  1.00  0.00           C
ATOM   2793  O   ILE A 830      70.270  49.980  57.340  1.00  0.00           O
ATOM   2794  N   LEU A 831      69.540  49.370  59.390  1.00  0.00           N
ATOM   2795  HN  LEU A 831      69.600  49.450  60.380  1.00  0.00           H
ATOM   2796  CA  LEU A 831      68.750  48.290  58.800  1.00  0.00           C
ATOM   2797  HA  LEU A 831      69.440  47.680  58.250  1.00  0.00           H
ATOM   2798  CB  LEU A 831      68.330  47.450  60.040  1.00  0.00           C
ATOM   2799  HB1 LEU A 831      67.710  48.100  60.690  1.00  0.00           H
ATOM   2800  HB2 LEU A 831      69.210  47.240  60.690  1.00  0.00           H
ATOM   2801  CG  LEU A 831      67.540  46.140  59.820  1.00  0.00           C
ATOM   2802  HG  LEU A 831      66.700  46.430  59.160  1.00  0.00           H
ATOM   2803  CD1 LEU A 831      68.480  45.120  59.130  1.00  0.00           C
ATOM   2804 HD11 LEU A 831      69.410  44.990  59.720  1.00  0.00           H
ATOM   2805 HD12 LEU A 831      68.730  45.480  58.110  1.00  0.00           H
ATOM   2806 HD13 LEU A 831      67.970  44.120  59.150  1.00  0.00           H
ATOM   2807  CD2 LEU A 831      66.960  45.690  61.120  1.00  0.00           C
ATOM   2808 HD21 LEU A 831      66.540  44.660  61.060  1.00  0.00           H
ATOM   2809 HD22 LEU A 831      66.260  46.510  61.360  1.00  0.00           H
ATOM   2810 HD23 LEU A 831      67.590  45.600  62.030  1.00  0.00           H
ATOM   2811  C   LEU A 831      67.530  48.660  57.980  1.00  0.00           C
ATOM   2812  O   LEU A 831      67.290  48.150  56.910  1.00  0.00           O
ATOM   2813  N   PHE A 832      66.800  49.770  58.310  1.00  0.00           N
ATOM   2814  HN  PHE A 832      66.890  50.280  59.150  1.00  0.00           H
ATOM   2815  CA  PHE A 832      65.830  50.410  57.330  1.00  0.00           C
ATOM   2816  HA  PHE A 832      65.120  49.600  57.230  1.00  0.00           H
ATOM   2817  CB  PHE A 832      65.270  51.730  58.060  1.00  0.00           C
ATOM   2818  HB1 PHE A 832      66.250  52.240  58.200  1.00  0.00           H
ATOM   2819  HB2 PHE A 832      64.950  51.450  59.090  1.00  0.00           H
ATOM   2820  CG  PHE A 832      64.300  52.580  57.390  1.00  0.00           C
ATOM   2821  CD1 PHE A 832      62.980  52.280  57.530  1.00  0.00           C
ATOM   2822  HD1 PHE A 832      62.680  51.490  58.200  1.00  0.00           H
ATOM   2823  CE1 PHE A 832      61.950  53.100  56.980  1.00  0.00           C
ATOM   2824  HE1 PHE A 832      60.920  52.940  57.240  1.00  0.00           H
ATOM   2825  CZ  PHE A 832      62.320  54.080  56.080  1.00  0.00           C
ATOM   2826  HZ  PHE A 832      61.620  54.610  55.470  1.00  0.00           H
ATOM   2827  CD2 PHE A 832      64.670  53.680  56.640  1.00  0.00           C
ATOM   2828  HD2 PHE A 832      65.730  53.860  56.530  1.00  0.00           H
ATOM   2829  CE2 PHE A 832      63.690  54.340  55.880  1.00  0.00           C
ATOM   2830  HE2 PHE A 832      64.040  55.150  55.270  1.00  0.00           H
ATOM   2831  C   PHE A 832      66.320  50.800  55.910  1.00  0.00           C
ATOM   2832  O   PHE A 832      65.800  50.340  54.900  1.00  0.00           O
ATOM   2833  N   PHE A 833      67.420  51.570  55.860  1.00  0.00           N
ATOM   2834  HN  PHE A 833      67.860  51.990  56.650  1.00  0.00           H
ATOM   2835  CA  PHE A 833      68.000  51.940  54.540  1.00  0.00           C
ATOM   2836  HA  PHE A 833      67.180  52.320  53.940  1.00  0.00           H
ATOM   2837  CB  PHE A 833      69.020  53.180  54.610  1.00  0.00           C
ATOM   2838  HB1 PHE A 833      69.490  53.420  53.630  1.00  0.00           H
ATOM   2839  HB2 PHE A 833      69.880  53.040  55.300  1.00  0.00           H
ATOM   2840  CG  PHE A 833      68.250  54.400  55.080  1.00  0.00           C
ATOM   2841  CD1 PHE A 833      67.510  55.130  54.080  1.00  0.00           C
ATOM   2842  HD1 PHE A 833      67.210  54.540  53.230  1.00  0.00           H
ATOM   2843  CE1 PHE A 833      66.810  56.320  54.380  1.00  0.00           C
ATOM   2844  HE1 PHE A 833      66.300  56.780  53.550  1.00  0.00           H
ATOM   2845  CZ  PHE A 833      66.940  56.860  55.630  1.00  0.00           C
ATOM   2846  HZ  PHE A 833      66.390  57.780  55.800  1.00  0.00           H
ATOM   2847  CD2 PHE A 833      68.470  55.080  56.330  1.00  0.00           C
ATOM   2848  HD2 PHE A 833      69.090  54.630  57.090  1.00  0.00           H
ATOM   2849  CE2 PHE A 833      67.690  56.200  56.690  1.00  0.00           C
ATOM   2850  HE2 PHE A 833      67.880  56.720  57.620  1.00  0.00           H
ATOM   2851  C   PHE A 833      68.570  50.800  53.780  1.00  0.00           C
ATOM   2852  O   PHE A 833      68.410  50.650  52.590  1.00  0.00           O
ATOM   2853  N   THR A 834      69.360  49.900  54.440  1.00  0.00           N
ATOM   2854  HN  THR A 834      69.490  49.970  55.440  1.00  0.00           H
ATOM   2855  CA  THR A 834      70.040  48.750  53.850  1.00  0.00           C
ATOM   2856  HA  THR A 834      70.520  49.020  52.910  1.00  0.00           H
ATOM   2857  CB  THR A 834      71.120  48.220  54.760  1.00  0.00           C
ATOM   2858  HB  THR A 834      71.580  47.350  54.250  1.00  0.00           H
ATOM   2859  OG1 THR A 834      70.670  47.710  56.010  1.00  0.00           O
ATOM   2860  HG1 THR A 834      70.720  48.420  56.650  1.00  0.00           H
ATOM   2861  CG2 THR A 834      72.200  49.280  55.010  1.00  0.00           C
ATOM   2862 HG21 THR A 834      72.800  48.890  55.860  1.00  0.00           H
ATOM   2863 HG22 THR A 834      71.860  50.310  55.230  1.00  0.00           H
ATOM   2864 HG23 THR A 834      72.740  49.460  54.060  1.00  0.00           H
ATOM   2865  C   THR A 834      69.090  47.630  53.430  1.00  0.00           C
ATOM   2866  O   THR A 834      69.330  46.990  52.380  1.00  0.00           O
ATOM   2867  N   THR A 835      67.950  47.480  54.080  1.00  0.00           N
ATOM   2868  HN  THR A 835      67.970  47.870  54.990  1.00  0.00           H
ATOM   2869  CA  THR A 835      66.830  46.740  53.480  1.00  0.00           C
ATOM   2870  HA  THR A 835      67.060  45.700  53.360  1.00  0.00           H
ATOM   2871  CB  THR A 835      65.640  46.810  54.440  1.00  0.00           C
ATOM   2872  HB  THR A 835      65.330  47.850  54.690  1.00  0.00           H
ATOM   2873  OG1 THR A 835      65.910  46.140  55.690  1.00  0.00           O
ATOM   2874  HG1 THR A 835      66.350  46.720  56.320  1.00  0.00           H
ATOM   2875  CG2 THR A 835      64.450  45.990  53.790  1.00  0.00           C
ATOM   2876 HG21 THR A 835      63.650  45.890  54.550  1.00  0.00           H
ATOM   2877 HG22 THR A 835      64.710  44.910  53.670  1.00  0.00           H
ATOM   2878 HG23 THR A 835      64.070  46.350  52.820  1.00  0.00           H
ATOM   2879  C   THR A 835      66.410  47.260  52.210  1.00  0.00           C
ATOM   2880  O   THR A 835      66.290  46.610  51.140  1.00  0.00           O
ATOM   2881  N   PHE A 836      66.130  48.600  52.150  1.00  0.00           N
ATOM   2882  HN  PHE A 836      66.320  49.070  53.010  1.00  0.00           H
ATOM   2883  CA  PHE A 836      65.680  49.240  50.960  1.00  0.00           C
ATOM   2884  HA  PHE A 836      64.860  48.730  50.490  1.00  0.00           H
ATOM   2885  CB  PHE A 836      65.300  50.670  51.330  1.00  0.00           C
ATOM   2886  HB1 PHE A 836      66.200  51.000  51.900  1.00  0.00           H
ATOM   2887  HB2 PHE A 836      64.340  50.740  51.860  1.00  0.00           H
ATOM   2888  CG  PHE A 836      65.220  51.710  50.260  1.00  0.00           C
ATOM   2889  CD1 PHE A 836      64.000  51.950  49.540  1.00  0.00           C
ATOM   2890  HD1 PHE A 836      63.130  51.350  49.740  1.00  0.00           H
ATOM   2891  CE1 PHE A 836      63.890  53.010  48.620  1.00  0.00           C
ATOM   2892  HE1 PHE A 836      62.960  53.210  48.100  1.00  0.00           H
ATOM   2893  CZ  PHE A 836      65.080  53.730  48.330  1.00  0.00           C
ATOM   2894  HZ  PHE A 836      65.060  54.370  47.450  1.00  0.00           H
ATOM   2895  CD2 PHE A 836      66.300  52.550  50.040  1.00  0.00           C
ATOM   2896  HD2 PHE A 836      67.160  52.340  50.660  1.00  0.00           H
ATOM   2897  CE2 PHE A 836      66.290  53.500  49.000  1.00  0.00           C
ATOM   2898  HE2 PHE A 836      67.230  54.000  48.830  1.00  0.00           H
ATOM   2899  C   PHE A 836      66.730  49.140  49.790  1.00  0.00           C
ATOM   2900  O   PHE A 836      66.410  48.910  48.630  1.00  0.00           O
ATOM   2901  N   PHE A 837      67.990  49.390  50.140  1.00  0.00           N
ATOM   2902  HN  PHE A 837      68.180  49.760  51.050  1.00  0.00           H
ATOM   2903  CA  PHE A 837      69.160  49.230  49.300  1.00  0.00           C
ATOM   2904  HA  PHE A 837      68.950  49.850  48.430  1.00  0.00           H
ATOM   2905  CB  PHE A 837      70.510  49.780  49.920  1.00  0.00           C
ATOM   2906  HB1 PHE A 837      71.380  49.520  49.280  1.00  0.00           H
ATOM   2907  HB2 PHE A 837      70.640  49.190  50.840  1.00  0.00           H
ATOM   2908  CG  PHE A 837      70.560  51.230  50.230  1.00  0.00           C
ATOM   2909  CD1 PHE A 837      69.750  52.190  49.540  1.00  0.00           C
ATOM   2910  HD1 PHE A 837      69.130  51.970  48.680  1.00  0.00           H
ATOM   2911  CE1 PHE A 837      69.800  53.520  49.990  1.00  0.00           C
ATOM   2912  HE1 PHE A 837      69.380  54.340  49.420  1.00  0.00           H
ATOM   2913  CZ  PHE A 837      70.480  53.820  51.160  1.00  0.00           C
ATOM   2914  HZ  PHE A 837      70.490  54.860  51.480  1.00  0.00           H
ATOM   2915  CD2 PHE A 837      71.480  51.660  51.220  1.00  0.00           C
ATOM   2916  HD2 PHE A 837      72.150  50.910  51.610  1.00  0.00           H
ATOM   2917  CE2 PHE A 837      71.360  52.970  51.720  1.00  0.00           C
ATOM   2918  HE2 PHE A 837      72.010  53.390  52.490  1.00  0.00           H
ATOM   2919  C   PHE A 837      69.510  47.890  48.740  1.00  0.00           C
ATOM   2920  O   PHE A 837      69.740  47.690  47.540  1.00  0.00           O
ATOM   2921  N   LEU A 838      69.500  46.770  49.590  1.00  0.00           N
ATOM   2922  HN  LEU A 838      69.240  46.870  50.550  1.00  0.00           H
ATOM   2923  CA  LEU A 838      69.650  45.420  49.130  1.00  0.00           C
ATOM   2924  HA  LEU A 838      70.590  45.320  48.600  1.00  0.00           H
ATOM   2925  CB  LEU A 838      69.840  44.500  50.420  1.00  0.00           C
ATOM   2926  HB1 LEU A 838      68.980  44.480  51.130  1.00  0.00           H
ATOM   2927  HB2 LEU A 838      70.790  44.730  50.940  1.00  0.00           H
ATOM   2928  CG  LEU A 838      69.910  43.030  50.110  1.00  0.00           C
ATOM   2929  HG  LEU A 838      69.010  42.590  49.650  1.00  0.00           H
ATOM   2930  CD1 LEU A 838      71.220  42.810  49.260  1.00  0.00           C
ATOM   2931 HD11 LEU A 838      71.530  41.770  49.480  1.00  0.00           H
ATOM   2932 HD12 LEU A 838      72.150  43.310  49.580  1.00  0.00           H
ATOM   2933 HD13 LEU A 838      70.990  42.980  48.190  1.00  0.00           H
ATOM   2934  CD2 LEU A 838      69.990  42.160  51.430  1.00  0.00           C
ATOM   2935 HD21 LEU A 838      69.710  41.130  51.130  1.00  0.00           H
ATOM   2936 HD22 LEU A 838      69.220  42.570  52.120  1.00  0.00           H
ATOM   2937 HD23 LEU A 838      71.000  42.220  51.870  1.00  0.00           H
ATOM   2938  C   LEU A 838      68.590  44.890  48.220  1.00  0.00           C
ATOM   2939  O   LEU A 838      68.870  44.380  47.090  1.00  0.00           O
ATOM   2940  N   SER A 839      67.270  45.210  48.520  1.00  0.00           N
ATOM   2941  HN  SER A 839      67.040  45.720  49.350  1.00  0.00           H
ATOM   2942  CA  SER A 839      66.030  44.950  47.730  1.00  0.00           C
ATOM   2943  HA  SER A 839      66.000  43.900  47.550  1.00  0.00           H
ATOM   2944  CB  SER A 839      64.600  45.360  48.390  1.00  0.00           C
ATOM   2945  HB1 SER A 839      63.890  45.400  47.550  1.00  0.00           H
ATOM   2946  HB2 SER A 839      64.590  46.390  48.790  1.00  0.00           H
ATOM   2947  OG  SER A 839      64.170  44.300  49.230  1.00  0.00           O
ATOM   2948  HG1 SER A 839      64.930  43.810  49.570  1.00  0.00           H
ATOM   2949  C   SER A 839      66.160  45.570  46.350  1.00  0.00           C
ATOM   2950  O   SER A 839      65.920  44.890  45.360  1.00  0.00           O
ATOM   2951  N   SER A 840      66.700  46.730  46.210  1.00  0.00           N
ATOM   2952  HN  SER A 840      66.810  47.310  47.020  1.00  0.00           H
ATOM   2953  CA  SER A 840      66.830  47.380  44.880  1.00  0.00           C
ATOM   2954  HA  SER A 840      65.960  47.180  44.280  1.00  0.00           H
ATOM   2955  CB  SER A 840      66.920  48.880  45.050  1.00  0.00           C
ATOM   2956  HB1 SER A 840      67.730  48.960  45.800  1.00  0.00           H
ATOM   2957  HB2 SER A 840      65.940  49.120  45.530  1.00  0.00           H
ATOM   2958  OG  SER A 840      67.040  49.550  43.770  1.00  0.00           O
ATOM   2959  HG1 SER A 840      66.880  50.460  44.020  1.00  0.00           H
ATOM   2960  C   SER A 840      68.090  46.840  44.140  1.00  0.00           C
ATOM   2961  O   SER A 840      68.030  46.630  42.920  1.00  0.00           O
ATOM   2962  N   PHE A 841      69.190  46.550  44.860  1.00  0.00           N
ATOM   2963  HN  PHE A 841      69.150  46.770  45.830  1.00  0.00           H
ATOM   2964  CA  PHE A 841      70.400  45.910  44.340  1.00  0.00           C
ATOM   2965  HA  PHE A 841      70.800  46.500  43.540  1.00  0.00           H
ATOM   2966  CB  PHE A 841      71.440  45.800  45.500  1.00  0.00           C
ATOM   2967  HB1 PHE A 841      71.040  45.250  46.380  1.00  0.00           H
ATOM   2968  HB2 PHE A 841      71.580  46.850  45.830  1.00  0.00           H
ATOM   2969  CG  PHE A 841      72.740  45.120  45.120  1.00  0.00           C
ATOM   2970  CD1 PHE A 841      72.890  43.730  45.380  1.00  0.00           C
ATOM   2971  HD1 PHE A 841      72.120  43.140  45.850  1.00  0.00           H
ATOM   2972  CE1 PHE A 841      74.080  43.230  45.000  1.00  0.00           C
ATOM   2973  HE1 PHE A 841      74.340  42.190  45.160  1.00  0.00           H
ATOM   2974  CZ  PHE A 841      75.100  43.930  44.350  1.00  0.00           C
ATOM   2975  HZ  PHE A 841      76.010  43.420  44.100  1.00  0.00           H
ATOM   2976  CD2 PHE A 841      73.700  45.820  44.430  1.00  0.00           C
ATOM   2977  HD2 PHE A 841      73.430  46.830  44.150  1.00  0.00           H
ATOM   2978  CE2 PHE A 841      74.890  45.220  44.000  1.00  0.00           C
ATOM   2979  HE2 PHE A 841      75.600  45.730  43.370  1.00  0.00           H
ATOM   2980  C   PHE A 841      70.110  44.610  43.690  1.00  0.00           C
ATOM   2981  O   PHE A 841      70.510  44.370  42.530  1.00  0.00           O
ATOM   2982  N   LEU A 842      69.280  43.740  44.340  1.00  0.00           N
ATOM   2983  HN  LEU A 842      69.000  43.970  45.270  1.00  0.00           H
ATOM   2984  CA  LEU A 842      68.900  42.440  43.870  1.00  0.00           C
ATOM   2985  HA  LEU A 842      69.780  41.910  43.560  1.00  0.00           H
ATOM   2986  CB  LEU A 842      68.250  41.570  45.060  1.00  0.00           C
ATOM   2987  HB1 LEU A 842      67.810  40.660  44.620  1.00  0.00           H
ATOM   2988  HB2 LEU A 842      67.440  42.170  45.550  1.00  0.00           H
ATOM   2989  CG  LEU A 842      69.300  41.180  46.070  1.00  0.00           C
ATOM   2990  HG  LEU A 842      69.870  42.090  46.320  1.00  0.00           H
ATOM   2991  CD1 LEU A 842      68.560  40.820  47.420  1.00  0.00           C
ATOM   2992 HD11 LEU A 842      69.240  40.470  48.220  1.00  0.00           H
ATOM   2993 HD12 LEU A 842      67.760  40.090  47.180  1.00  0.00           H
ATOM   2994 HD13 LEU A 842      68.010  41.710  47.790  1.00  0.00           H
ATOM   2995  CD2 LEU A 842      70.210  40.100  45.470  1.00  0.00           C
ATOM   2996 HD21 LEU A 842      69.730  39.090  45.530  1.00  0.00           H
ATOM   2997 HD22 LEU A 842      71.120  40.050  46.100  1.00  0.00           H
ATOM   2998 HD23 LEU A 842      70.540  40.370  44.440  1.00  0.00           H
ATOM   2999  C   LEU A 842      67.870  42.540  42.700  1.00  0.00           C
ATOM   3000  O   LEU A 842      67.790  41.630  41.890  1.00  0.00           O
ATOM   3001  N   LYS A 843      67.030  43.560  42.680  1.00  0.00           N
ATOM   3002  HN  LYS A 843      67.140  44.310  43.320  1.00  0.00           H
ATOM   3003  CA  LYS A 843      66.120  43.760  41.600  1.00  0.00           C
ATOM   3004  HA  LYS A 843      65.560  42.830  41.540  1.00  0.00           H
ATOM   3005  CB  LYS A 843      65.240  44.900  41.980  1.00  0.00           C
ATOM   3006  HB1 LYS A 843      65.740  45.730  42.540  1.00  0.00           H
ATOM   3007  HB2 LYS A 843      64.690  44.580  42.890  1.00  0.00           H
ATOM   3008  CG  LYS A 843      64.500  45.640  40.880  1.00  0.00           C
ATOM   3009  HG1 LYS A 843      65.230  46.060  40.170  1.00  0.00           H
ATOM   3010  HG2 LYS A 843      63.930  46.500  41.320  1.00  0.00           H
ATOM   3011  CD  LYS A 843      63.370  44.900  40.150  1.00  0.00           C
ATOM   3012  HD1 LYS A 843      63.790  43.880  39.960  1.00  0.00           H
ATOM   3013  HD2 LYS A 843      63.370  45.260  39.100  1.00  0.00           H
ATOM   3014  CE  LYS A 843      62.050  45.020  40.850  1.00  0.00           C
ATOM   3015  HE1 LYS A 843      61.740  46.050  41.120  1.00  0.00           H
ATOM   3016  HE2 LYS A 843      62.040  44.430  41.790  1.00  0.00           H
ATOM   3017  NZ  LYS A 843      61.070  44.430  39.960  1.00  0.00           N
ATOM   3018  HZ1 LYS A 843      60.760  45.100  39.230  1.00  0.00           H
ATOM   3019  HZ2 LYS A 843      60.200  44.150  40.460  1.00  0.00           H
ATOM   3020  HZ3 LYS A 843      61.490  43.590  39.520  1.00  0.00           H
ATOM   3021  C   LYS A 843      66.890  43.960  40.340  1.00  0.00           C
ATOM   3022  O   LYS A 843      66.540  43.410  39.270  1.00  0.00           O
ATOM   3023  N   GLN A 844      68.050  44.650  40.310  1.00  0.00           N
ATOM   3024  HN  GLN A 844      68.360  45.080  41.160  1.00  0.00           H
ATOM   3025  CA  GLN A 844      68.750  45.130  39.170  1.00  0.00           C
ATOM   3026  HA  GLN A 844      67.980  45.190  38.420  1.00  0.00           H
ATOM   3027  CB  GLN A 844      69.420  46.490  39.530  1.00  0.00           C
ATOM   3028  HB1 GLN A 844      70.260  46.290  40.220  1.00  0.00           H
ATOM   3029  HB2 GLN A 844      68.620  47.040  40.070  1.00  0.00           H
ATOM   3030  CG  GLN A 844      69.880  47.160  38.260  1.00  0.00           C
ATOM   3031  HG1 GLN A 844      70.410  46.460  37.580  1.00  0.00           H
ATOM   3032  HG2 GLN A 844      70.630  47.920  38.550  1.00  0.00           H
ATOM   3033  CD  GLN A 844      68.690  47.720  37.530  1.00  0.00           C
ATOM   3034  OE1 GLN A 844      68.210  47.100  36.570  1.00  0.00           O
ATOM   3035  NE2 GLN A 844      68.260  48.910  37.940  1.00  0.00           N
ATOM   3036 HE21 GLN A 844      67.360  49.040  37.530  1.00  0.00           H
ATOM   3037 HE22 GLN A 844      68.410  49.130  38.920  1.00  0.00           H
ATOM   3038  C   GLN A 844      69.750  44.060  38.820  1.00  0.00           C
ATOM   3039  O   GLN A 844      70.430  44.080  37.780  1.00  0.00           O
ATOM   3040  N   PHE A 845      69.800  42.980  39.600  1.00  0.00           N
ATOM   3041  HN  PHE A 845      69.140  42.810  40.330  1.00  0.00           H
ATOM   3042  CA  PHE A 845      70.730  41.960  39.360  1.00  0.00           C
ATOM   3043  HA  PHE A 845      71.700  42.460  39.300  1.00  0.00           H
ATOM   3044  CB  PHE A 845      70.650  40.960  40.550  1.00  0.00           C
ATOM   3045  HB1 PHE A 845      69.580  40.700  40.680  1.00  0.00           H
ATOM   3046  HB2 PHE A 845      71.000  41.590  41.390  1.00  0.00           H
ATOM   3047  CG  PHE A 845      71.490  39.730  40.280  1.00  0.00           C
ATOM   3048  CD1 PHE A 845      72.840  39.770  40.530  1.00  0.00           C
ATOM   3049  HD1 PHE A 845      73.090  40.720  41.000  1.00  0.00           H
ATOM   3050  CE1 PHE A 845      73.660  38.610  40.390  1.00  0.00           C
ATOM   3051  HE1 PHE A 845      74.690  38.670  40.690  1.00  0.00           H
ATOM   3052  CZ  PHE A 845      73.130  37.450  39.880  1.00  0.00           C
ATOM   3053  HZ  PHE A 845      73.680  36.520  39.770  1.00  0.00           H
ATOM   3054  CD2 PHE A 845      70.910  38.560  39.760  1.00  0.00           C
ATOM   3055  HD2 PHE A 845      69.880  38.450  39.480  1.00  0.00           H
ATOM   3056  CE2 PHE A 845      71.750  37.420  39.570  1.00  0.00           C
ATOM   3057  HE2 PHE A 845      71.320  36.580  39.050  1.00  0.00           H
ATOM   3058  C   PHE A 845      70.550  41.290  38.020  1.00  0.00           C
ATOM   3059  O   PHE A 845      71.470  40.700  37.420  1.00  0.00           O
ATOM   3060  N   LYS A 846      69.310  41.380  37.380  1.00  0.00           N
ATOM   3061  HN  LYS A 846      68.520  41.830  37.810  1.00  0.00           H
ATOM   3062  CA  LYS A 846      68.850  40.780  36.180  1.00  0.00           C
ATOM   3063  HA  LYS A 846      69.010  39.730  36.330  1.00  0.00           H
ATOM   3064  CB  LYS A 846      67.360  41.210  35.880  1.00  0.00           C
ATOM   3065  HB1 LYS A 846      67.440  42.310  35.760  1.00  0.00           H
ATOM   3066  HB2 LYS A 846      66.820  41.010  36.820  1.00  0.00           H
ATOM   3067  CG  LYS A 846      66.500  40.500  34.830  1.00  0.00           C
ATOM   3068  HG1 LYS A 846      66.560  39.410  35.040  1.00  0.00           H
ATOM   3069  HG2 LYS A 846      66.820  40.820  33.810  1.00  0.00           H
ATOM   3070  CD  LYS A 846      65.020  40.790  34.920  1.00  0.00           C
ATOM   3071  HD1 LYS A 846      64.600  40.300  35.830  1.00  0.00           H
ATOM   3072  HD2 LYS A 846      64.500  40.190  34.140  1.00  0.00           H
ATOM   3073  CE  LYS A 846      64.590  42.250  34.960  1.00  0.00           C
ATOM   3074  HE1 LYS A 846      64.830  42.640  33.950  1.00  0.00           H
ATOM   3075  HE2 LYS A 846      65.230  42.770  35.720  1.00  0.00           H
ATOM   3076  NZ  LYS A 846      63.170  42.240  35.300  1.00  0.00           N
ATOM   3077  HZ1 LYS A 846      62.980  42.830  36.140  1.00  0.00           H
ATOM   3078  HZ2 LYS A 846      62.900  41.290  35.610  1.00  0.00           H
ATOM   3079  HZ3 LYS A 846      62.540  42.520  34.530  1.00  0.00           H
ATOM   3080  C   LYS A 846      69.720  41.110  34.930  1.00  0.00           C
ATOM   3081  O   LYS A 846      69.820  40.490  33.870  1.00  0.00           O
ATOM   3082  N   THR A 847      70.340  42.380  35.020  1.00  0.00           N
ATOM   3083  HN  THR A 847      70.150  42.940  35.820  1.00  0.00           H
ATOM   3084  CA  THR A 847      71.190  42.910  33.920  1.00  0.00           C
ATOM   3085  HA  THR A 847      71.040  42.390  32.990  1.00  0.00           H
ATOM   3086  CB  THR A 847      70.950  44.470  33.780  1.00  0.00           C
ATOM   3087  HB  THR A 847      69.850  44.660  33.770  1.00  0.00           H
ATOM   3088  OG1 THR A 847      71.480  44.810  32.480  1.00  0.00           O
ATOM   3089  HG1 THR A 847      71.310  45.710  32.200  1.00  0.00           H
ATOM   3090  CG2 THR A 847      71.630  45.160  34.880  1.00  0.00           C
ATOM   3091 HG21 THR A 847      72.710  45.410  34.790  1.00  0.00           H
ATOM   3092 HG22 THR A 847      71.520  44.520  35.780  1.00  0.00           H
ATOM   3093 HG23 THR A 847      71.120  46.110  35.160  1.00  0.00           H
ATOM   3094  C   THR A 847      72.670  42.710  34.200  1.00  0.00           C
ATOM   3095  O   THR A 847      73.560  43.020  33.400  1.00  0.00           O
ATOM   3096  N   LYS A 848      72.980  42.020  35.260  1.00  0.00           N
ATOM   3097  HN  LYS A 848      72.350  41.590  35.900  1.00  0.00           H
ATOM   3098  CA  LYS A 848      74.350  41.710  35.540  1.00  0.00           C
ATOM   3099  HA  LYS A 848      75.010  42.460  35.130  1.00  0.00           H
ATOM   3100  CB  LYS A 848      74.650  41.430  37.140  1.00  0.00           C
ATOM   3101  HB1 LYS A 848      75.730  41.210  37.310  1.00  0.00           H
ATOM   3102  HB2 LYS A 848      73.950  40.600  37.380  1.00  0.00           H
ATOM   3103  CG  LYS A 848      74.280  42.650  38.040  1.00  0.00           C
ATOM   3104  HG1 LYS A 848      74.340  42.480  39.140  1.00  0.00           H
ATOM   3105  HG2 LYS A 848      73.180  42.810  38.010  1.00  0.00           H
ATOM   3106  CD  LYS A 848      74.980  44.020  37.650  1.00  0.00           C
ATOM   3107  HD1 LYS A 848      75.040  44.100  36.540  1.00  0.00           H
ATOM   3108  HD2 LYS A 848      76.010  44.060  38.070  1.00  0.00           H
ATOM   3109  CE  LYS A 848      74.380  45.280  38.230  1.00  0.00           C
ATOM   3110  HE1 LYS A 848      74.330  45.160  39.340  1.00  0.00           H
ATOM   3111  HE2 LYS A 848      73.400  45.540  37.770  1.00  0.00           H
ATOM   3112  NZ  LYS A 848      75.320  46.320  37.990  1.00  0.00           N
ATOM   3113  HZ1 LYS A 848      74.990  47.220  38.400  1.00  0.00           H
ATOM   3114  HZ2 LYS A 848      75.470  46.510  36.980  1.00  0.00           H
ATOM   3115  HZ3 LYS A 848      76.250  46.140  38.410  1.00  0.00           H
ATOM   3116  C   LYS A 848      74.840  40.470  34.830  1.00  0.00           C
ATOM   3117  O   LYS A 848      74.170  39.820  34.030  1.00  0.00           O
ATOM   3118  N   ARG A 849      76.190  40.210  34.910  1.00  0.00           N
ATOM   3119  HN  ARG A 849      76.770  40.850  35.410  1.00  0.00           H
ATOM   3120  CA  ARG A 849      76.860  39.260  34.000  1.00  0.00           C
ATOM   3121  HA  ARG A 849      76.170  39.030  33.210  1.00  0.00           H
ATOM   3122  CB  ARG A 849      78.270  39.750  33.530  1.00  0.00           C
ATOM   3123  HB1 ARG A 849      78.110  40.710  32.990  1.00  0.00           H
ATOM   3124  HB2 ARG A 849      78.640  39.160  32.650  1.00  0.00           H
ATOM   3125  CG  ARG A 849      79.380  39.970  34.590  1.00  0.00           C
ATOM   3126  HG1 ARG A 849      79.680  39.050  35.130  1.00  0.00           H
ATOM   3127  HG2 ARG A 849      79.080  40.670  35.410  1.00  0.00           H
ATOM   3128  CD  ARG A 849      80.580  40.620  33.900  1.00  0.00           C
ATOM   3129  HD1 ARG A 849      81.270  40.860  34.740  1.00  0.00           H
ATOM   3130  HD2 ARG A 849      80.260  41.520  33.330  1.00  0.00           H
ATOM   3131  NE  ARG A 849      81.210  39.600  32.970  1.00  0.00           N
ATOM   3132  HE  ARG A 849      80.920  39.490  32.020  1.00  0.00           H
ATOM   3133  CZ  ARG A 849      82.330  38.930  33.310  1.00  0.00           C
ATOM   3134  NH1 ARG A 849      82.800  38.130  32.470  1.00  0.00           N
ATOM   3135 HH11 ARG A 849      82.350  38.000  31.580  1.00  0.00           H
ATOM   3136 HH12 ARG A 849      83.680  37.700  32.660  1.00  0.00           H
ATOM   3137  NH2 ARG A 849      82.990  39.110  34.420  1.00  0.00           N
ATOM   3138 HH21 ARG A 849      82.630  39.650  35.170  1.00  0.00           H
ATOM   3139 HH22 ARG A 849      83.640  38.400  34.710  1.00  0.00           H
ATOM   3140  C   ARG A 849      77.020  37.780  34.540  1.00  0.00           C
ATOM   3141  O   ARG A 849      77.630  36.990  33.750  1.00  0.00           O
ATOM   3142  N   TYR A 850      76.330  37.470  35.640  1.00  0.00           N
ATOM   3143  HN  TYR A 850      75.930  38.210  36.200  1.00  0.00           H
ATOM   3144  CA  TYR A 850      76.280  36.100  36.180  1.00  0.00           C
ATOM   3145  HA  TYR A 850      77.100  35.560  35.720  1.00  0.00           H
ATOM   3146  CB  TYR A 850      76.510  36.170  37.690  1.00  0.00           C
ATOM   3147  HB1 TYR A 850      76.460  35.120  38.060  1.00  0.00           H
ATOM   3148  HB2 TYR A 850      75.830  36.870  38.230  1.00  0.00           H
ATOM   3149  CG  TYR A 850      77.910  36.470  37.960  1.00  0.00           C
ATOM   3150  CD1 TYR A 850      78.910  35.450  37.930  1.00  0.00           C
ATOM   3151  HD1 TYR A 850      78.700  34.390  37.910  1.00  0.00           H
ATOM   3152  CE1 TYR A 850      80.230  35.830  37.940  1.00  0.00           C
ATOM   3153  HE1 TYR A 850      80.970  35.040  37.860  1.00  0.00           H
ATOM   3154  CZ  TYR A 850      80.600  37.190  37.880  1.00  0.00           C
ATOM   3155  OH  TYR A 850      81.950  37.510  37.620  1.00  0.00           O
ATOM   3156  HH  TYR A 850      81.980  38.430  37.320  1.00  0.00           H
ATOM   3157  CD2 TYR A 850      78.280  37.800  38.120  1.00  0.00           C
ATOM   3158  HD2 TYR A 850      77.510  38.550  38.130  1.00  0.00           H
ATOM   3159  CE2 TYR A 850      79.620  38.180  38.010  1.00  0.00           C
ATOM   3160  HE2 TYR A 850      79.750  39.250  37.930  1.00  0.00           H
ATOM   3161  C   TYR A 850      75.010  35.370  35.820  1.00  0.00           C
ATOM   3162  O   TYR A 850      73.940  35.960  35.980  1.00  0.00           O
ATOM   3163  N   PHE A 851      75.120  34.110  35.290  1.00  0.00           N
ATOM   3164  HN  PHE A 851      76.020  33.720  35.060  1.00  0.00           H
ATOM   3165  CA  PHE A 851      74.090  33.080  35.360  1.00  0.00           C
ATOM   3166  HA  PHE A 851      74.720  32.210  35.360  1.00  0.00           H
ATOM   3167  CB  PHE A 851      73.150  33.140  36.650  1.00  0.00           C
ATOM   3168  HB1 PHE A 851      72.420  32.300  36.650  1.00  0.00           H
ATOM   3169  HB2 PHE A 851      72.510  34.050  36.540  1.00  0.00           H
ATOM   3170  CG  PHE A 851      73.800  33.070  37.980  1.00  0.00           C
ATOM   3171  CD1 PHE A 851      73.030  33.400  39.160  1.00  0.00           C
ATOM   3172  HD1 PHE A 851      72.000  33.700  39.100  1.00  0.00           H
ATOM   3173  CE1 PHE A 851      73.690  33.450  40.430  1.00  0.00           C
ATOM   3174  HE1 PHE A 851      73.030  33.670  41.260  1.00  0.00           H
ATOM   3175  CZ  PHE A 851      75.060  33.340  40.450  1.00  0.00           C
ATOM   3176  HZ  PHE A 851      75.640  33.450  41.360  1.00  0.00           H
ATOM   3177  CD2 PHE A 851      75.100  32.680  38.110  1.00  0.00           C
ATOM   3178  HD2 PHE A 851      75.730  32.420  37.270  1.00  0.00           H
ATOM   3179  CE2 PHE A 851      75.760  32.830  39.370  1.00  0.00           C
ATOM   3180  HE2 PHE A 851      76.830  32.660  39.450  1.00  0.00           H
ATOM   3181  C   PHE A 851      73.170  33.210  34.210  1.00  0.00           C
ATOM   3182  O   PHE A 851      72.970  34.270  33.690  1.00  0.00           O
ATOM   3183  N   PRO A 852      72.620  32.090  33.590  1.00  0.00           N
ATOM   3184  CD  PRO A 852      72.810  30.740  34.130  1.00  0.00           C
ATOM   3185  HD1 PRO A 852      72.220  30.570  35.060  1.00  0.00           H
ATOM   3186  HD2 PRO A 852      73.900  30.610  34.340  1.00  0.00           H
ATOM   3187  CA  PRO A 852      71.540  32.160  32.610  1.00  0.00           C
ATOM   3188  HA  PRO A 852      71.970  32.670  31.760  1.00  0.00           H
ATOM   3189  CB  PRO A 852      71.200  30.620  32.370  1.00  0.00           C
ATOM   3190  HB1 PRO A 852      71.130  30.410  31.280  1.00  0.00           H
ATOM   3191  HB2 PRO A 852      70.210  30.330  32.760  1.00  0.00           H
ATOM   3192  CG  PRO A 852      72.370  29.840  32.990  1.00  0.00           C
ATOM   3193  HG1 PRO A 852      72.000  28.840  33.290  1.00  0.00           H
ATOM   3194  HG2 PRO A 852      73.250  29.800  32.320  1.00  0.00           H
ATOM   3195  C   PRO A 852      70.310  32.990  33.000  1.00  0.00           C
ATOM   3196  O   PRO A 852      69.910  33.200  34.160  1.00  0.00           O
ATOM   3197  N   THR A 853      69.670  33.510  31.940  1.00  0.00           N
ATOM   3198  HN  THR A 853      69.920  33.250  31.020  1.00  0.00           H
ATOM   3199  CA  THR A 853      68.490  34.420  31.980  1.00  0.00           C
ATOM   3200  HA  THR A 853      68.870  35.360  32.350  1.00  0.00           H
ATOM   3201  CB  THR A 853      67.780  34.600  30.620  1.00  0.00           C
ATOM   3202  HB  THR A 853      67.060  33.810  30.310  1.00  0.00           H
ATOM   3203  OG1 THR A 853      68.810  34.500  29.700  1.00  0.00           O
ATOM   3204  HG1 THR A 853      68.470  34.550  28.800  1.00  0.00           H
ATOM   3205  CG2 THR A 853      67.290  36.010  30.500  1.00  0.00           C
ATOM   3206 HG21 THR A 853      66.780  36.120  29.520  1.00  0.00           H
ATOM   3207 HG22 THR A 853      68.120  36.730  30.650  1.00  0.00           H
ATOM   3208 HG23 THR A 853      66.450  36.250  31.190  1.00  0.00           H
ATOM   3209  C   THR A 853      67.380  34.090  32.810  1.00  0.00           C
ATOM   3210  O   THR A 853      66.790  34.990  33.430  1.00  0.00           O
ATOM   3211  N   LYS A 854      66.850  32.860  32.880  1.00  0.00           N
ATOM   3212  HN  LYS A 854      67.170  32.150  32.260  1.00  0.00           H
ATOM   3213  CA  LYS A 854      65.820  32.360  33.800  1.00  0.00           C
ATOM   3214  HA  LYS A 854      64.930  32.960  33.700  1.00  0.00           H
ATOM   3215  CB  LYS A 854      65.590  30.890  33.520  1.00  0.00           C
ATOM   3216  HB1 LYS A 854      66.550  30.360  33.660  1.00  0.00           H
ATOM   3217  HB2 LYS A 854      65.370  30.730  32.440  1.00  0.00           H
ATOM   3218  CG  LYS A 854      64.420  30.240  34.270  1.00  0.00           C
ATOM   3219  HG1 LYS A 854      63.620  30.950  33.990  1.00  0.00           H
ATOM   3220  HG2 LYS A 854      64.490  30.410  35.360  1.00  0.00           H
ATOM   3221  CD  LYS A 854      63.950  28.890  33.850  1.00  0.00           C
ATOM   3222  HD1 LYS A 854      62.940  28.810  34.300  1.00  0.00           H
ATOM   3223  HD2 LYS A 854      64.630  28.140  34.290  1.00  0.00           H
ATOM   3224  CE  LYS A 854      63.720  28.660  32.360  1.00  0.00           C
ATOM   3225  HE1 LYS A 854      64.680  28.430  31.850  1.00  0.00           H
ATOM   3226  HE2 LYS A 854      63.260  29.460  31.740  1.00  0.00           H
ATOM   3227  NZ  LYS A 854      62.790  27.430  32.260  1.00  0.00           N
ATOM   3228  HZ1 LYS A 854      62.720  27.170  31.260  1.00  0.00           H
ATOM   3229  HZ2 LYS A 854      61.930  27.890  32.610  1.00  0.00           H
ATOM   3230  HZ3 LYS A 854      63.050  26.700  32.950  1.00  0.00           H
ATOM   3231  C   LYS A 854      66.330  32.450  35.290  1.00  0.00           C
ATOM   3232  O   LYS A 854      65.550  32.950  36.130  1.00  0.00           O
ATOM   3233  N   VAL A 855      67.590  32.140  35.640  1.00  0.00           N
ATOM   3234  HN  VAL A 855      68.230  31.770  34.970  1.00  0.00           H
ATOM   3235  CA  VAL A 855      68.090  32.240  36.990  1.00  0.00           C
ATOM   3236  HA  VAL A 855      67.410  31.710  37.640  1.00  0.00           H
ATOM   3237  CB  VAL A 855      69.450  31.640  37.140  1.00  0.00           C
ATOM   3238  HB  VAL A 855      70.180  32.280  36.600  1.00  0.00           H
ATOM   3239  CG1 VAL A 855      69.890  31.510  38.710  1.00  0.00           C
ATOM   3240 HG11 VAL A 855      70.000  32.530  39.120  1.00  0.00           H
ATOM   3241 HG12 VAL A 855      70.910  31.100  38.800  1.00  0.00           H
ATOM   3242 HG13 VAL A 855      69.140  30.860  39.210  1.00  0.00           H
ATOM   3243  CG2 VAL A 855      69.550  30.280  36.490  1.00  0.00           C
ATOM   3244 HG21 VAL A 855      68.900  29.590  37.060  1.00  0.00           H
ATOM   3245 HG22 VAL A 855      70.570  29.820  36.560  1.00  0.00           H
ATOM   3246 HG23 VAL A 855      69.290  30.280  35.410  1.00  0.00           H
ATOM   3247  C   VAL A 855      68.120  33.690  37.410  1.00  0.00           C
ATOM   3248  O   VAL A 855      67.660  34.140  38.450  1.00  0.00           O
ATOM   3249  N   ARG A 856      68.720  34.510  36.540  1.00  0.00           N
ATOM   3250  HN  ARG A 856      69.100  34.150  35.680  1.00  0.00           H
ATOM   3251  CA  ARG A 856      68.790  35.930  36.630  1.00  0.00           C
ATOM   3252  HA  ARG A 856      69.410  36.230  37.470  1.00  0.00           H
ATOM   3253  CB  ARG A 856      69.250  36.640  35.370  1.00  0.00           C
ATOM   3254  HB1 ARG A 856      69.080  37.720  35.520  1.00  0.00           H
ATOM   3255  HB2 ARG A 856      68.760  36.390  34.410  1.00  0.00           H
ATOM   3256  CG  ARG A 856      70.840  36.570  35.200  1.00  0.00           C
ATOM   3257  HG1 ARG A 856      70.990  35.560  34.770  1.00  0.00           H
ATOM   3258  HG2 ARG A 856      71.290  36.590  36.220  1.00  0.00           H
ATOM   3259  CD  ARG A 856      71.570  37.580  34.320  1.00  0.00           C
ATOM   3260  HD1 ARG A 856      72.600  37.200  34.120  1.00  0.00           H
ATOM   3261  HD2 ARG A 856      71.800  38.590  34.740  1.00  0.00           H
ATOM   3262  NE  ARG A 856      70.870  37.880  33.070  1.00  0.00           N
ATOM   3263  HE  ARG A 856      70.670  38.820  32.800  1.00  0.00           H
ATOM   3264  CZ  ARG A 856      70.990  37.070  32.010  1.00  0.00           C
ATOM   3265  NH1 ARG A 856      71.880  36.020  31.980  1.00  0.00           N
ATOM   3266 HH11 ARG A 856      72.310  35.690  32.810  1.00  0.00           H
ATOM   3267 HH12 ARG A 856      72.190  35.650  31.090  1.00  0.00           H
ATOM   3268  NH2 ARG A 856      70.420  37.430  30.880  1.00  0.00           N
ATOM   3269 HH21 ARG A 856      70.610  36.860  30.090  1.00  0.00           H
ATOM   3270 HH22 ARG A 856      69.890  38.280  30.930  1.00  0.00           H
ATOM   3271  C   ARG A 856      67.420  36.590  36.920  1.00  0.00           C
ATOM   3272  O   ARG A 856      67.190  37.390  37.870  1.00  0.00           O
ATOM   3273  N   SER A 857      66.400  36.220  36.090  1.00  0.00           N
ATOM   3274  HN  SER A 857      66.430  35.640  35.290  1.00  0.00           H
ATOM   3275  CA  SER A 857      65.060  36.700  36.320  1.00  0.00           C
ATOM   3276  HA  SER A 857      65.090  37.760  36.280  1.00  0.00           H
ATOM   3277  CB  SER A 857      64.200  36.250  35.090  1.00  0.00           C
ATOM   3278  HB1 SER A 857      64.350  35.160  34.960  1.00  0.00           H
ATOM   3279  HB2 SER A 857      64.600  36.740  34.180  1.00  0.00           H
ATOM   3280  OG  SER A 857      62.850  36.750  35.090  1.00  0.00           O
ATOM   3281  HG1 SER A 857      62.360  36.130  35.620  1.00  0.00           H
ATOM   3282  C   SER A 857      64.440  36.130  37.680  1.00  0.00           C
ATOM   3283  O   SER A 857      63.780  36.880  38.340  1.00  0.00           O
ATOM   3284  N   THR A 858      64.730  34.830  38.070  1.00  0.00           N
ATOM   3285  HN  THR A 858      65.240  34.270  37.410  1.00  0.00           H
ATOM   3286  CA  THR A 858      64.230  34.250  39.310  1.00  0.00           C
ATOM   3287  HA  THR A 858      63.150  34.280  39.320  1.00  0.00           H
ATOM   3288  CB  THR A 858      64.660  32.820  39.510  1.00  0.00           C
ATOM   3289  HB  THR A 858      65.760  32.680  39.480  1.00  0.00           H
ATOM   3290  OG1 THR A 858      64.070  31.980  38.520  1.00  0.00           O
ATOM   3291  HG1 THR A 858      64.530  32.150  37.700  1.00  0.00           H
ATOM   3292  CG2 THR A 858      64.100  32.260  40.810  1.00  0.00           C
ATOM   3293 HG21 THR A 858      64.580  32.770  41.680  1.00  0.00           H
ATOM   3294 HG22 THR A 858      64.100  31.150  40.900  1.00  0.00           H
ATOM   3295 HG23 THR A 858      63.050  32.610  40.860  1.00  0.00           H
ATOM   3296  C   THR A 858      64.670  35.010  40.540  1.00  0.00           C
ATOM   3297  O   THR A 858      63.860  35.390  41.350  1.00  0.00           O
ATOM   3298  N   ILE A 859      65.980  35.330  40.640  1.00  0.00           N
ATOM   3299  HN  ILE A 859      66.670  35.080  39.970  1.00  0.00           H
ATOM   3300  CA  ILE A 859      66.620  36.140  41.690  1.00  0.00           C
ATOM   3301  HA  ILE A 859      66.310  35.830  42.680  1.00  0.00           H
ATOM   3302  CB  ILE A 859      68.090  36.120  41.530  1.00  0.00           C
ATOM   3303  HB  ILE A 859      68.340  36.420  40.490  1.00  0.00           H
ATOM   3304  CG2 ILE A 859      68.710  37.110  42.580  1.00  0.00           C
ATOM   3305 HG21 ILE A 859      69.790  37.210  42.410  1.00  0.00           H
ATOM   3306 HG22 ILE A 859      68.440  36.790  43.610  1.00  0.00           H
ATOM   3307 HG23 ILE A 859      68.420  38.190  42.580  1.00  0.00           H
ATOM   3308  CG1 ILE A 859      68.660  34.700  41.840  1.00  0.00           C
ATOM   3309 HG11 ILE A 859      68.120  33.870  41.330  1.00  0.00           H
ATOM   3310 HG12 ILE A 859      68.610  34.550  42.940  1.00  0.00           H
ATOM   3311  CD  ILE A 859      70.100  34.580  41.410  1.00  0.00           C
ATOM   3312  HD1 ILE A 859      70.440  33.620  41.820  1.00  0.00           H
ATOM   3313  HD2 ILE A 859      70.760  35.310  41.950  1.00  0.00           H
ATOM   3314  HD3 ILE A 859      70.140  34.650  40.300  1.00  0.00           H
ATOM   3315  C   ILE A 859      66.050  37.560  41.640  1.00  0.00           C
ATOM   3316  O   ILE A 859      65.670  38.080  42.700  1.00  0.00           O
ATOM   3317  N   SER A 860      65.840  38.140  40.420  1.00  0.00           N
ATOM   3318  HN  SER A 860      66.140  37.750  39.550  1.00  0.00           H
ATOM   3319  CA  SER A 860      65.220  39.500  40.260  1.00  0.00           C
ATOM   3320  HA  SER A 860      65.860  40.200  40.780  1.00  0.00           H
ATOM   3321  CB  SER A 860      65.080  40.030  38.800  1.00  0.00           C
ATOM   3322  HB1 SER A 860      64.330  39.460  38.200  1.00  0.00           H
ATOM   3323  HB2 SER A 860      66.050  39.760  38.340  1.00  0.00           H
ATOM   3324  OG  SER A 860      64.750  41.440  38.640  1.00  0.00           O
ATOM   3325  HG1 SER A 860      65.500  41.960  38.910  1.00  0.00           H
ATOM   3326  C   SER A 860      63.870  39.680  40.830  1.00  0.00           C
ATOM   3327  O   SER A 860      63.630  40.780  41.360  1.00  0.00           O
ATOM   3328  N   ASP A 861      62.980  38.670  40.640  1.00  0.00           N
ATOM   3329  HN  ASP A 861      63.240  37.890  40.090  1.00  0.00           H
ATOM   3330  CA  ASP A 861      61.590  38.770  41.060  1.00  0.00           C
ATOM   3331  HA  ASP A 861      61.130  39.760  40.970  1.00  0.00           H
ATOM   3332  CB  ASP A 861      60.740  37.830  40.110  1.00  0.00           C
ATOM   3333  HB1 ASP A 861      59.730  37.600  40.500  1.00  0.00           H
ATOM   3334  HB2 ASP A 861      61.280  36.870  39.930  1.00  0.00           H
ATOM   3335  CG  ASP A 861      60.550  38.500  38.710  1.00  0.00           C
ATOM   3336  OD1 ASP A 861      60.240  37.700  37.740  1.00  0.00           O
ATOM   3337  OD2 ASP A 861      60.700  39.710  38.630  1.00  0.00           O
ATOM   3338  C   ASP A 861      61.330  38.290  42.400  1.00  0.00           C
ATOM   3339  O   ASP A 861      60.280  38.410  42.980  1.00  0.00           O
ATOM   3340  N   PHE A 862      62.370  37.690  43.050  1.00  0.00           N
ATOM   3341  HN  PHE A 862      63.240  37.560  42.600  1.00  0.00           H
ATOM   3342  CA  PHE A 862      62.310  37.110  44.350  1.00  0.00           C
ATOM   3343  HA  PHE A 862      61.320  37.110  44.790  1.00  0.00           H
ATOM   3344  CB  PHE A 862      62.710  35.600  44.180  1.00  0.00           C
ATOM   3345  HB1 PHE A 862      63.770  35.380  43.920  1.00  0.00           H
ATOM   3346  HB2 PHE A 862      62.170  35.280  43.270  1.00  0.00           H
ATOM   3347  CG  PHE A 862      62.160  34.710  45.270  1.00  0.00           C
ATOM   3348  CD1 PHE A 862      63.010  34.140  46.170  1.00  0.00           C
ATOM   3349  HD1 PHE A 862      64.080  34.230  46.010  1.00  0.00           H
ATOM   3350  CE1 PHE A 862      62.480  33.490  47.320  1.00  0.00           C
ATOM   3351  HE1 PHE A 862      63.130  32.970  48.000  1.00  0.00           H
ATOM   3352  CZ  PHE A 862      61.110  33.310  47.440  1.00  0.00           C
ATOM   3353  HZ  PHE A 862      60.800  32.880  48.390  1.00  0.00           H
ATOM   3354  CD2 PHE A 862      60.760  34.490  45.380  1.00  0.00           C
ATOM   3355  HD2 PHE A 862      60.060  34.890  44.660  1.00  0.00           H
ATOM   3356  CE2 PHE A 862      60.230  33.720  46.450  1.00  0.00           C
ATOM   3357  HE2 PHE A 862      59.190  33.480  46.600  1.00  0.00           H
ATOM   3358  C   PHE A 862      63.150  37.850  45.340  1.00  0.00           C
ATOM   3359  O   PHE A 862      63.530  37.330  46.410  1.00  0.00           O
ATOM   3360  N   ALA A 863      63.490  39.080  44.890  1.00  0.00           N
ATOM   3361  HN  ALA A 863      63.250  39.370  43.980  1.00  0.00           H
ATOM   3362  CA  ALA A 863      64.270  40.110  45.580  1.00  0.00           C
ATOM   3363  HA  ALA A 863      65.260  39.710  45.790  1.00  0.00           H
ATOM   3364  CB  ALA A 863      64.260  41.420  44.690  1.00  0.00           C
ATOM   3365  HB1 ALA A 863      64.900  42.260  45.040  1.00  0.00           H
ATOM   3366  HB2 ALA A 863      63.250  41.870  44.660  1.00  0.00           H
ATOM   3367  HB3 ALA A 863      64.540  41.210  43.640  1.00  0.00           H
ATOM   3368  C   ALA A 863      63.830  40.480  46.970  1.00  0.00           C
ATOM   3369  O   ALA A 863      64.690  40.570  47.860  1.00  0.00           O
ATOM   3370  N   VAL A 864      62.570  40.740  47.270  1.00  0.00           N
ATOM   3371  HN  VAL A 864      61.960  40.820  46.490  1.00  0.00           H
ATOM   3372  CA  VAL A 864      62.040  41.040  48.600  1.00  0.00           C
ATOM   3373  HA  VAL A 864      62.670  41.800  49.020  1.00  0.00           H
ATOM   3374  CB  VAL A 864      60.670  41.680  48.560  1.00  0.00           C
ATOM   3375  HB  VAL A 864      59.840  41.040  48.160  1.00  0.00           H
ATOM   3376  CG1 VAL A 864      60.170  41.990  49.950  1.00  0.00           C
ATOM   3377 HG11 VAL A 864      60.890  42.720  50.380  1.00  0.00           H
ATOM   3378 HG12 VAL A 864      59.990  41.140  50.650  1.00  0.00           H
ATOM   3379 HG13 VAL A 864      59.230  42.580  49.870  1.00  0.00           H
ATOM   3380  CG2 VAL A 864      60.650  42.930  47.700  1.00  0.00           C
ATOM   3381 HG21 VAL A 864      59.610  43.240  47.430  1.00  0.00           H
ATOM   3382 HG22 VAL A 864      61.110  42.700  46.720  1.00  0.00           H
ATOM   3383 HG23 VAL A 864      61.230  43.700  48.260  1.00  0.00           H
ATOM   3384  C   VAL A 864      62.080  39.860  49.490  1.00  0.00           C
ATOM   3385  O   VAL A 864      62.550  39.970  50.610  1.00  0.00           O
ATOM   3386  N   PHE A 865      61.730  38.630  49.040  1.00  0.00           N
ATOM   3387  HN  PHE A 865      61.330  38.420  48.150  1.00  0.00           H
ATOM   3388  CA  PHE A 865      61.760  37.520  49.910  1.00  0.00           C
ATOM   3389  HA  PHE A 865      61.310  37.780  50.850  1.00  0.00           H
ATOM   3390  CB  PHE A 865      60.860  36.320  49.400  1.00  0.00           C
ATOM   3391  HB1 PHE A 865      61.330  35.940  48.480  1.00  0.00           H
ATOM   3392  HB2 PHE A 865      59.840  36.630  49.080  1.00  0.00           H
ATOM   3393  CG  PHE A 865      60.820  35.230  50.450  1.00  0.00           C
ATOM   3394  CD1 PHE A 865      59.610  35.140  51.110  1.00  0.00           C
ATOM   3395  HD1 PHE A 865      58.810  35.850  50.910  1.00  0.00           H
ATOM   3396  CE1 PHE A 865      59.460  34.190  52.090  1.00  0.00           C
ATOM   3397  HE1 PHE A 865      58.510  34.080  52.590  1.00  0.00           H
ATOM   3398  CZ  PHE A 865      60.440  33.290  52.410  1.00  0.00           C
ATOM   3399  HZ  PHE A 865      60.220  32.560  53.170  1.00  0.00           H
ATOM   3400  CD2 PHE A 865      61.840  34.290  50.730  1.00  0.00           C
ATOM   3401  HD2 PHE A 865      62.740  34.300  50.130  1.00  0.00           H
ATOM   3402  CE2 PHE A 865      61.620  33.310  51.650  1.00  0.00           C
ATOM   3403  HE2 PHE A 865      62.380  32.560  51.730  1.00  0.00           H
ATOM   3404  C   PHE A 865      63.160  37.180  50.340  1.00  0.00           C
ATOM   3405  O   PHE A 865      63.490  36.870  51.480  1.00  0.00           O
ATOM   3406  N   LEU A 866      64.030  37.220  49.350  1.00  0.00           N
ATOM   3407  HN  LEU A 866      63.680  37.330  48.420  1.00  0.00           H
ATOM   3408  CA  LEU A 866      65.430  37.050  49.580  1.00  0.00           C
ATOM   3409  HA  LEU A 866      65.590  36.150  50.150  1.00  0.00           H
ATOM   3410  CB  LEU A 866      66.120  36.930  48.220  1.00  0.00           C
ATOM   3411  HB1 LEU A 866      65.850  37.790  47.560  1.00  0.00           H
ATOM   3412  HB2 LEU A 866      65.640  36.070  47.710  1.00  0.00           H
ATOM   3413  CG  LEU A 866      67.660  36.700  48.290  1.00  0.00           C
ATOM   3414  HG  LEU A 866      68.250  37.460  48.830  1.00  0.00           H
ATOM   3415  CD1 LEU A 866      68.010  35.360  49.050  1.00  0.00           C
ATOM   3416 HD11 LEU A 866      67.520  35.500  50.030  1.00  0.00           H
ATOM   3417 HD12 LEU A 866      69.110  35.220  48.950  1.00  0.00           H
ATOM   3418 HD13 LEU A 866      67.470  34.530  48.530  1.00  0.00           H
ATOM   3419  CD2 LEU A 866      68.170  36.660  46.850  1.00  0.00           C
ATOM   3420 HD21 LEU A 866      67.900  37.640  46.380  1.00  0.00           H
ATOM   3421 HD22 LEU A 866      67.670  35.810  46.330  1.00  0.00           H
ATOM   3422 HD23 LEU A 866      69.270  36.490  46.850  1.00  0.00           H
ATOM   3423  C   LEU A 866      66.060  38.170  50.430  1.00  0.00           C
ATOM   3424  O   LEU A 866      66.830  37.950  51.340  1.00  0.00           O
ATOM   3425  N   THR A 867      65.720  39.470  50.280  1.00  0.00           N
ATOM   3426  HN  THR A 867      65.170  39.690  49.480  1.00  0.00           H
ATOM   3427  CA  THR A 867      66.150  40.550  51.190  1.00  0.00           C
ATOM   3428  HA  THR A 867      67.230  40.540  51.140  1.00  0.00           H
ATOM   3429  CB  THR A 867      65.590  41.870  50.850  1.00  0.00           C
ATOM   3430  HB  THR A 867      64.490  41.930  50.900  1.00  0.00           H
ATOM   3431  OG1 THR A 867      65.970  42.340  49.610  1.00  0.00           O
ATOM   3432  HG1 THR A 867      65.360  41.930  48.980  1.00  0.00           H
ATOM   3433  CG2 THR A 867      66.030  42.940  51.880  1.00  0.00           C
ATOM   3434 HG21 THR A 867      65.530  43.870  51.520  1.00  0.00           H
ATOM   3435 HG22 THR A 867      67.140  43.010  51.950  1.00  0.00           H
ATOM   3436 HG23 THR A 867      65.550  42.830  52.870  1.00  0.00           H
ATOM   3437  C   THR A 867      65.710  40.240  52.630  1.00  0.00           C
ATOM   3438  O   THR A 867      66.490  40.340  53.600  1.00  0.00           O
ATOM   3439  N   ILE A 868      64.440  39.730  52.860  1.00  0.00           N
ATOM   3440  HN  ILE A 868      63.880  39.640  52.060  1.00  0.00           H
ATOM   3441  CA  ILE A 868      63.950  39.400  54.170  1.00  0.00           C
ATOM   3442  HA  ILE A 868      64.060  40.340  54.700  1.00  0.00           H
ATOM   3443  CB  ILE A 868      62.450  39.250  54.240  1.00  0.00           C
ATOM   3444  HB  ILE A 868      62.110  38.460  53.530  1.00  0.00           H
ATOM   3445  CG2 ILE A 868      62.080  38.900  55.700  1.00  0.00           C
ATOM   3446 HG21 ILE A 868      60.970  39.050  55.800  1.00  0.00           H
ATOM   3447 HG22 ILE A 868      62.620  39.470  56.480  1.00  0.00           H
ATOM   3448 HG23 ILE A 868      62.360  37.850  55.930  1.00  0.00           H
ATOM   3449  CG1 ILE A 868      61.870  40.610  53.890  1.00  0.00           C
ATOM   3450 HG11 ILE A 868      62.540  41.030  53.110  1.00  0.00           H
ATOM   3451 HG12 ILE A 868      62.030  41.160  54.840  1.00  0.00           H
ATOM   3452  CD  ILE A 868      60.400  40.650  53.370  1.00  0.00           C
ATOM   3453  HD1 ILE A 868      60.290  39.810  52.640  1.00  0.00           H
ATOM   3454  HD2 ILE A 868      60.110  41.670  53.060  1.00  0.00           H
ATOM   3455  HD3 ILE A 868      59.770  40.270  54.200  1.00  0.00           H
ATOM   3456  C   ILE A 868      64.640  38.290  54.830  1.00  0.00           C
ATOM   3457  O   ILE A 868      64.990  38.340  56.040  1.00  0.00           O
ATOM   3458  N   VAL A 869      64.830  37.120  54.160  1.00  0.00           N
ATOM   3459  HN  VAL A 869      64.490  36.990  53.230  1.00  0.00           H
ATOM   3460  CA  VAL A 869      65.720  36.050  54.610  1.00  0.00           C
ATOM   3461  HA  VAL A 869      65.230  35.680  55.500  1.00  0.00           H
ATOM   3462  CB  VAL A 869      65.630  34.740  53.710  1.00  0.00           C
ATOM   3463  HB  VAL A 869      65.750  35.020  52.650  1.00  0.00           H
ATOM   3464  CG1 VAL A 869      66.750  33.800  54.100  1.00  0.00           C
ATOM   3465 HG11 VAL A 869      66.690  33.660  55.200  1.00  0.00           H
ATOM   3466 HG12 VAL A 869      67.740  34.190  53.770  1.00  0.00           H
ATOM   3467 HG13 VAL A 869      66.530  32.830  53.610  1.00  0.00           H
ATOM   3468  CG2 VAL A 869      64.240  34.060  53.850  1.00  0.00           C
ATOM   3469 HG21 VAL A 869      63.520  34.650  53.240  1.00  0.00           H
ATOM   3470 HG22 VAL A 869      63.890  34.090  54.900  1.00  0.00           H
ATOM   3471 HG23 VAL A 869      64.200  33.000  53.530  1.00  0.00           H
ATOM   3472  C   VAL A 869      67.150  36.420  54.880  1.00  0.00           C
ATOM   3473  O   VAL A 869      67.750  35.940  55.800  1.00  0.00           O
ATOM   3474  N   ILE A 870      67.820  37.300  54.070  1.00  0.00           N
ATOM   3475  HN  ILE A 870      67.420  37.730  53.270  1.00  0.00           H
ATOM   3476  CA  ILE A 870      69.170  37.780  54.350  1.00  0.00           C
ATOM   3477  HA  ILE A 870      69.860  36.960  54.520  1.00  0.00           H
ATOM   3478  CB  ILE A 870      69.650  38.600  53.090  1.00  0.00           C
ATOM   3479  HB  ILE A 870      68.740  39.130  52.770  1.00  0.00           H
ATOM   3480  CG2 ILE A 870      70.720  39.570  53.450  1.00  0.00           C
ATOM   3481 HG21 ILE A 870      70.200  40.340  54.060  1.00  0.00           H
ATOM   3482 HG22 ILE A 870      71.060  40.040  52.500  1.00  0.00           H
ATOM   3483 HG23 ILE A 870      71.620  39.120  53.920  1.00  0.00           H
ATOM   3484  CG1 ILE A 870      70.010  37.510  51.960  1.00  0.00           C
ATOM   3485 HG11 ILE A 870      69.100  36.880  51.880  1.00  0.00           H
ATOM   3486 HG12 ILE A 870      70.820  36.830  52.260  1.00  0.00           H
ATOM   3487  CD  ILE A 870      70.190  38.200  50.580  1.00  0.00           C
ATOM   3488  HD1 ILE A 870      70.300  37.400  49.800  1.00  0.00           H
ATOM   3489  HD2 ILE A 870      71.070  38.860  50.600  1.00  0.00           H
ATOM   3490  HD3 ILE A 870      69.380  38.920  50.330  1.00  0.00           H
ATOM   3491  C   ILE A 870      69.220  38.540  55.730  1.00  0.00           C
ATOM   3492  O   ILE A 870      70.080  38.250  56.560  1.00  0.00           O
ATOM   3493  N   MET A 871      68.270  39.450  55.930  1.00  0.00           N
ATOM   3494  HN  MET A 871      67.580  39.740  55.290  1.00  0.00           H
ATOM   3495  CA  MET A 871      68.290  40.260  57.160  1.00  0.00           C
ATOM   3496  HA  MET A 871      69.280  40.680  57.210  1.00  0.00           H
ATOM   3497  CB  MET A 871      67.230  41.370  57.040  1.00  0.00           C
ATOM   3498  HB1 MET A 871      67.000  41.900  57.990  1.00  0.00           H
ATOM   3499  HB2 MET A 871      66.310  40.910  56.610  1.00  0.00           H
ATOM   3500  CG  MET A 871      67.660  42.430  55.970  1.00  0.00           C
ATOM   3501  HG1 MET A 871      66.880  43.210  55.840  1.00  0.00           H
ATOM   3502  HG2 MET A 871      67.790  41.930  54.980  1.00  0.00           H
ATOM   3503  SD  MET A 871      69.220  43.310  56.270  1.00  0.00           S
ATOM   3504  CE  MET A 871      69.270  44.010  54.560  1.00  0.00           C
ATOM   3505  HE1 MET A 871      69.970  43.420  53.920  1.00  0.00           H
ATOM   3506  HE2 MET A 871      69.500  45.090  54.530  1.00  0.00           H
ATOM   3507  HE3 MET A 871      68.280  43.910  54.070  1.00  0.00           H
ATOM   3508  C   MET A 871      68.120  39.420  58.440  1.00  0.00           C
ATOM   3509  O   MET A 871      68.910  39.540  59.390  1.00  0.00           O
ATOM   3510  N   VAL A 872      67.170  38.490  58.380  1.00  0.00           N
ATOM   3511  HN  VAL A 872      66.570  38.380  57.600  1.00  0.00           H
ATOM   3512  CA  VAL A 872      66.990  37.550  59.400  1.00  0.00           C
ATOM   3513  HA  VAL A 872      66.840  38.040  60.350  1.00  0.00           H
ATOM   3514  CB  VAL A 872      65.720  36.650  59.300  1.00  0.00           C
ATOM   3515  HB  VAL A 872      65.720  36.210  58.270  1.00  0.00           H
ATOM   3516  CG1 VAL A 872      65.500  35.540  60.350  1.00  0.00           C
ATOM   3517 HG11 VAL A 872      64.460  35.210  60.520  1.00  0.00           H
ATOM   3518 HG12 VAL A 872      65.850  35.840  61.360  1.00  0.00           H
ATOM   3519 HG13 VAL A 872      66.060  34.600  60.120  1.00  0.00           H
ATOM   3520  CG2 VAL A 872      64.540  37.620  59.410  1.00  0.00           C
ATOM   3521 HG21 VAL A 872      64.330  37.840  60.480  1.00  0.00           H
ATOM   3522 HG22 VAL A 872      63.570  37.130  59.160  1.00  0.00           H
ATOM   3523 HG23 VAL A 872      64.710  38.600  58.920  1.00  0.00           H
ATOM   3524  C   VAL A 872      68.160  36.620  59.710  1.00  0.00           C
ATOM   3525  O   VAL A 872      68.490  36.260  60.810  1.00  0.00           O
ATOM   3526  N   THR A 873      68.870  36.290  58.590  1.00  0.00           N
ATOM   3527  HN  THR A 873      68.680  36.580  57.660  1.00  0.00           H
ATOM   3528  CA  THR A 873      70.040  35.420  58.750  1.00  0.00           C
ATOM   3529  HA  THR A 873      69.920  34.620  59.470  1.00  0.00           H
ATOM   3530  CB  THR A 873      70.420  34.660  57.480  1.00  0.00           C
ATOM   3531  HB  THR A 873      70.720  35.460  56.770  1.00  0.00           H
ATOM   3532  OG1 THR A 873      69.410  33.890  56.850  1.00  0.00           O
ATOM   3533  HG1 THR A 873      68.630  34.430  56.670  1.00  0.00           H
ATOM   3534  CG2 THR A 873      71.590  33.690  57.750  1.00  0.00           C
ATOM   3535 HG21 THR A 873      72.410  34.220  58.270  1.00  0.00           H
ATOM   3536 HG22 THR A 873      72.060  33.220  56.850  1.00  0.00           H
ATOM   3537 HG23 THR A 873      71.280  32.750  58.280  1.00  0.00           H
ATOM   3538  C   THR A 873      71.160  36.080  59.340  1.00  0.00           C
ATOM   3539  O   THR A 873      71.710  35.600  60.340  1.00  0.00           O
ATOM   3540  N   ILE A 874      71.420  37.360  58.990  1.00  0.00           N
ATOM   3541  HN  ILE A 874      71.020  37.780  58.180  1.00  0.00           H
ATOM   3542  CA  ILE A 874      72.290  38.200  59.820  1.00  0.00           C
ATOM   3543  HA  ILE A 874      73.330  37.900  59.760  1.00  0.00           H
ATOM   3544  CB  ILE A 874      72.350  39.650  59.200  1.00  0.00           C
ATOM   3545  HB  ILE A 874      71.300  39.970  59.010  1.00  0.00           H
ATOM   3546  CG2 ILE A 874      73.150  40.600  60.080  1.00  0.00           C
ATOM   3547 HG21 ILE A 874      73.400  41.470  59.450  1.00  0.00           H
ATOM   3548 HG22 ILE A 874      74.120  40.230  60.480  1.00  0.00           H
ATOM   3549 HG23 ILE A 874      72.490  40.990  60.880  1.00  0.00           H
ATOM   3550  CG1 ILE A 874      72.940  39.490  57.770  1.00  0.00           C
ATOM   3551 HG11 ILE A 874      72.520  38.590  57.270  1.00  0.00           H
ATOM   3552 HG12 ILE A 874      74.040  39.290  57.820  1.00  0.00           H
ATOM   3553  CD  ILE A 874      72.760  40.650  56.770  1.00  0.00           C
ATOM   3554  HD1 ILE A 874      73.130  40.370  55.750  1.00  0.00           H
ATOM   3555  HD2 ILE A 874      73.480  41.480  56.920  1.00  0.00           H
ATOM   3556  HD3 ILE A 874      71.700  40.970  56.720  1.00  0.00           H
ATOM   3557  C   ILE A 874      71.950  38.290  61.280  1.00  0.00           C
ATOM   3558  O   ILE A 874      72.840  38.180  62.090  1.00  0.00           O
ATOM   3559  N   ASP A 875      70.640  38.470  61.650  1.00  0.00           N
ATOM   3560  HN  ASP A 875      69.880  38.470  61.010  1.00  0.00           H
ATOM   3561  CA  ASP A 875      70.140  38.470  62.970  1.00  0.00           C
ATOM   3562  HA  ASP A 875      70.810  39.110  63.510  1.00  0.00           H
ATOM   3563  CB  ASP A 875      68.740  39.150  63.000  1.00  0.00           C
ATOM   3564  HB1 ASP A 875      68.010  38.520  62.430  1.00  0.00           H
ATOM   3565  HB2 ASP A 875      68.810  40.100  62.420  1.00  0.00           H
ATOM   3566  CG  ASP A 875      68.130  39.290  64.370  1.00  0.00           C
ATOM   3567  OD1 ASP A 875      68.830  39.610  65.340  1.00  0.00           O
ATOM   3568  OD2 ASP A 875      66.890  39.160  64.460  1.00  0.00           O
ATOM   3569  C   ASP A 875      70.260  37.200  63.680  1.00  0.00           C
ATOM   3570  O   ASP A 875      70.570  37.090  64.870  1.00  0.00           O
ATOM   3571  N   TYR A 876      69.980  36.040  63.040  1.00  0.00           N
ATOM   3572  HN  TYR A 876      69.640  36.090  62.100  1.00  0.00           H
ATOM   3573  CA  TYR A 876      70.260  34.690  63.510  1.00  0.00           C
ATOM   3574  HA  TYR A 876      69.700  34.550  64.430  1.00  0.00           H
ATOM   3575  CB  TYR A 876      69.630  33.740  62.480  1.00  0.00           C
ATOM   3576  HB1 TYR A 876      69.990  33.990  61.470  1.00  0.00           H
ATOM   3577  HB2 TYR A 876      68.520  33.760  62.500  1.00  0.00           H
ATOM   3578  CG  TYR A 876      70.020  32.320  62.770  1.00  0.00           C
ATOM   3579  CD1 TYR A 876      70.670  31.440  61.890  1.00  0.00           C
ATOM   3580  HD1 TYR A 876      71.000  31.800  60.930  1.00  0.00           H
ATOM   3581  CE1 TYR A 876      71.080  30.200  62.410  1.00  0.00           C
ATOM   3582  HE1 TYR A 876      71.650  29.660  61.670  1.00  0.00           H
ATOM   3583  CZ  TYR A 876      70.740  29.710  63.650  1.00  0.00           C
ATOM   3584  OH  TYR A 876      71.290  28.490  64.020  1.00  0.00           O
ATOM   3585  HH  TYR A 876      71.060  28.330  64.940  1.00  0.00           H
ATOM   3586  CD2 TYR A 876      69.600  31.820  64.000  1.00  0.00           C
ATOM   3587  HD2 TYR A 876      68.940  32.450  64.580  1.00  0.00           H
ATOM   3588  CE2 TYR A 876      69.910  30.510  64.420  1.00  0.00           C
ATOM   3589  HE2 TYR A 876      69.670  30.070  65.390  1.00  0.00           H
ATOM   3590  C   TYR A 876      71.750  34.480  63.840  1.00  0.00           C
ATOM   3591  O   TYR A 876      72.200  34.140  64.930  1.00  0.00           O
ATOM   3592  N   LEU A 877      72.590  34.540  62.850  1.00  0.00           N
ATOM   3593  HN  LEU A 877      72.180  34.860  62.000  1.00  0.00           H
ATOM   3594  CA  LEU A 877      74.030  34.430  62.980  1.00  0.00           C
ATOM   3595  HA  LEU A 877      74.280  33.510  63.490  1.00  0.00           H
ATOM   3596  CB  LEU A 877      74.740  34.560  61.560  1.00  0.00           C
ATOM   3597  HB1 LEU A 877      75.800  34.890  61.630  1.00  0.00           H
ATOM   3598  HB2 LEU A 877      74.300  35.360  60.950  1.00  0.00           H
ATOM   3599  CG  LEU A 877      74.510  33.210  60.740  1.00  0.00           C
ATOM   3600  HG  LEU A 877      73.430  33.000  60.590  1.00  0.00           H
ATOM   3601  CD1 LEU A 877      75.060  33.360  59.300  1.00  0.00           C
ATOM   3602 HD11 LEU A 877      76.100  33.720  59.480  1.00  0.00           H
ATOM   3603 HD12 LEU A 877      74.570  34.150  58.700  1.00  0.00           H
ATOM   3604 HD13 LEU A 877      75.070  32.420  58.700  1.00  0.00           H
ATOM   3605  CD2 LEU A 877      75.230  32.040  61.460  1.00  0.00           C
ATOM   3606 HD21 LEU A 877      74.790  31.720  62.430  1.00  0.00           H
ATOM   3607 HD22 LEU A 877      76.270  32.380  61.620  1.00  0.00           H
ATOM   3608 HD23 LEU A 877      75.160  31.150  60.800  1.00  0.00           H
ATOM   3609  C   LEU A 877      74.780  35.460  63.820  1.00  0.00           C
ATOM   3610  O   LEU A 877      75.560  35.080  64.740  1.00  0.00           O
ATOM   3611  N   VAL A 878      74.490  36.730  63.710  1.00  0.00           N
ATOM   3612  HN  VAL A 878      73.860  37.070  63.020  1.00  0.00           H
ATOM   3613  CA  VAL A 878      75.270  37.820  64.270  1.00  0.00           C
ATOM   3614  HA  VAL A 878      76.000  37.330  64.880  1.00  0.00           H
ATOM   3615  CB  VAL A 878      75.860  38.750  63.200  1.00  0.00           C
ATOM   3616  HB  VAL A 878      75.130  39.230  62.510  1.00  0.00           H
ATOM   3617  CG1 VAL A 878      76.780  39.700  63.940  1.00  0.00           C
ATOM   3618 HG11 VAL A 878      77.580  39.220  64.560  1.00  0.00           H
ATOM   3619 HG12 VAL A 878      76.240  40.460  64.540  1.00  0.00           H
ATOM   3620 HG13 VAL A 878      77.360  40.280  63.200  1.00  0.00           H
ATOM   3621  CG2 VAL A 878      76.800  37.790  62.340  1.00  0.00           C
ATOM   3622 HG21 VAL A 878      76.300  36.910  61.870  1.00  0.00           H
ATOM   3623 HG22 VAL A 878      77.630  37.430  62.990  1.00  0.00           H
ATOM   3624 HG23 VAL A 878      77.360  38.370  61.580  1.00  0.00           H
ATOM   3625  C   VAL A 878      74.440  38.550  65.310  1.00  0.00           C
ATOM   3626  O   VAL A 878      75.070  39.200  66.210  1.00  0.00           O
ATOM   3627  N   GLY A 879      73.090  38.500  65.350  1.00  0.00           N
ATOM   3628  HN  GLY A 879      72.590  37.830  64.810  1.00  0.00           H
ATOM   3629  CA  GLY A 879      72.270  39.290  66.310  1.00  0.00           C
ATOM   3630  HA1 GLY A 879      72.570  39.040  67.310  1.00  0.00           H
ATOM   3631  HA2 GLY A 879      71.230  39.050  66.180  1.00  0.00           H
ATOM   3632  C   GLY A 879      72.280  40.810  66.130  1.00  0.00           C
ATOM   3633  O   GLY A 879      73.270  41.500  66.430  1.00  0.00           O
ATOM   3634  N   VAL A 880      71.120  41.410  65.710  1.00  0.00           N
ATOM   3635  HN  VAL A 880      70.280  40.920  65.450  1.00  0.00           H
ATOM   3636  CA  VAL A 880      70.960  42.810  65.460  1.00  0.00           C
ATOM   3637  HA  VAL A 880      71.900  43.350  65.460  1.00  0.00           H
ATOM   3638  CB  VAL A 880      70.520  43.020  64.030  1.00  0.00           C
ATOM   3639  HB  VAL A 880      69.460  42.710  63.860  1.00  0.00           H
ATOM   3640  CG1 VAL A 880      70.620  44.530  63.700  1.00  0.00           C
ATOM   3641 HG11 VAL A 880      71.660  44.820  63.450  1.00  0.00           H
ATOM   3642 HG12 VAL A 880      70.200  45.150  64.520  1.00  0.00           H
ATOM   3643 HG13 VAL A 880      70.090  44.690  62.740  1.00  0.00           H
ATOM   3644  CG2 VAL A 880      71.380  42.230  63.020  1.00  0.00           C
ATOM   3645 HG21 VAL A 880      70.970  42.310  61.990  1.00  0.00           H
ATOM   3646 HG22 VAL A 880      71.380  41.140  63.270  1.00  0.00           H
ATOM   3647 HG23 VAL A 880      72.400  42.670  63.020  1.00  0.00           H
ATOM   3648  C   VAL A 880      70.050  43.490  66.410  1.00  0.00           C
ATOM   3649  O   VAL A 880      68.880  43.130  66.290  1.00  0.00           O
ATOM   3650  N   PRO A 881      70.420  44.370  67.380  1.00  0.00           N
ATOM   3651  CD  PRO A 881      71.790  44.540  67.800  1.00  0.00           C
ATOM   3652  HD1 PRO A 881      72.370  44.940  66.940  1.00  0.00           H
ATOM   3653  HD2 PRO A 881      72.290  43.590  68.030  1.00  0.00           H
ATOM   3654  CA  PRO A 881      69.620  45.320  68.120  1.00  0.00           C
ATOM   3655  HA  PRO A 881      69.020  44.720  68.790  1.00  0.00           H
ATOM   3656  CB  PRO A 881      70.500  46.290  68.810  1.00  0.00           C
ATOM   3657  HB1 PRO A 881      70.210  46.630  69.820  1.00  0.00           H
ATOM   3658  HB2 PRO A 881      70.700  47.180  68.160  1.00  0.00           H
ATOM   3659  CG  PRO A 881      71.720  45.380  69.090  1.00  0.00           C
ATOM   3660  HG1 PRO A 881      72.640  45.980  69.290  1.00  0.00           H
ATOM   3661  HG2 PRO A 881      71.380  44.790  69.960  1.00  0.00           H
ATOM   3662  C   PRO A 881      68.470  45.980  67.380  1.00  0.00           C
ATOM   3663  O   PRO A 881      68.800  46.890  66.650  1.00  0.00           O
ATOM   3664  N   SER A 882      67.190  45.540  67.570  1.00  0.00           N
ATOM   3665  HN  SER A 882      67.040  44.830  68.260  1.00  0.00           H
ATOM   3666  CA  SER A 882      65.970  45.860  66.720  1.00  0.00           C
ATOM   3667  HA  SER A 882      65.760  46.900  66.960  1.00  0.00           H
ATOM   3668  CB  SER A 882      66.090  45.600  65.200  1.00  0.00           C
ATOM   3669  HB1 SER A 882      66.800  46.360  64.820  1.00  0.00           H
ATOM   3670  HB2 SER A 882      65.120  45.800  64.670  1.00  0.00           H
ATOM   3671  OG  SER A 882      66.550  44.360  64.770  1.00  0.00           O
ATOM   3672  HG1 SER A 882      67.310  44.140  65.330  1.00  0.00           H
ATOM   3673  C   SER A 882      64.780  45.070  67.140  1.00  0.00           C
ATOM   3674  O   SER A 882      64.920  43.870  67.360  1.00  0.00           O
ATOM   3675  N   PRO A 883      63.590  45.710  67.250  1.00  0.00           N
ATOM   3676  CD  PRO A 883      63.320  47.200  67.180  1.00  0.00           C
ATOM   3677  HD1 PRO A 883      63.620  47.640  66.200  1.00  0.00           H
ATOM   3678  HD2 PRO A 883      63.820  47.710  68.030  1.00  0.00           H
ATOM   3679  CA  PRO A 883      62.400  45.010  67.700  1.00  0.00           C
ATOM   3680  HA  PRO A 883      62.620  44.500  68.630  1.00  0.00           H
ATOM   3681  CB  PRO A 883      61.420  46.040  68.150  1.00  0.00           C
ATOM   3682  HB1 PRO A 883      61.680  46.260  69.200  1.00  0.00           H
ATOM   3683  HB2 PRO A 883      60.390  45.680  67.980  1.00  0.00           H
ATOM   3684  CG  PRO A 883      61.840  47.290  67.310  1.00  0.00           C
ATOM   3685  HG1 PRO A 883      61.310  47.170  66.340  1.00  0.00           H
ATOM   3686  HG2 PRO A 883      61.600  48.260  67.810  1.00  0.00           H
ATOM   3687  C   PRO A 883      61.900  44.010  66.720  1.00  0.00           C
ATOM   3688  O   PRO A 883      61.770  44.400  65.560  1.00  0.00           O
ATOM   3689  N   LYS A 884      61.370  42.880  67.180  1.00  0.00           N
ATOM   3690  HN  LYS A 884      61.300  42.650  68.150  1.00  0.00           H
ATOM   3691  CA  LYS A 884      60.910  41.780  66.340  1.00  0.00           C
ATOM   3692  HA  LYS A 884      61.130  42.010  65.310  1.00  0.00           H
ATOM   3693  CB  LYS A 884      61.590  40.450  66.820  1.00  0.00           C
ATOM   3694  HB1 LYS A 884      61.490  39.650  66.040  1.00  0.00           H
ATOM   3695  HB2 LYS A 884      61.000  40.030  67.650  1.00  0.00           H
ATOM   3696  CG  LYS A 884      63.070  40.590  67.350  1.00  0.00           C
ATOM   3697  HG1 LYS A 884      63.390  39.700  67.940  1.00  0.00           H
ATOM   3698  HG2 LYS A 884      63.220  41.400  68.100  1.00  0.00           H
ATOM   3699  CD  LYS A 884      63.960  40.890  66.150  1.00  0.00           C
ATOM   3700  HD1 LYS A 884      63.660  41.860  65.700  1.00  0.00           H
ATOM   3701  HD2 LYS A 884      63.770  40.200  65.290  1.00  0.00           H
ATOM   3702  CE  LYS A 884      65.410  40.830  66.680  1.00  0.00           C
ATOM   3703  HE1 LYS A 884      65.320  41.330  67.680  1.00  0.00           H
ATOM   3704  HE2 LYS A 884      66.010  41.480  66.010  1.00  0.00           H
ATOM   3705  NZ  LYS A 884      65.940  39.480  66.790  1.00  0.00           N
ATOM   3706  HZ1 LYS A 884      66.160  39.160  65.830  1.00  0.00           H
ATOM   3707  HZ2 LYS A 884      65.220  38.790  67.100  1.00  0.00           H
ATOM   3708  HZ3 LYS A 884      66.710  39.410  67.480  1.00  0.00           H
ATOM   3709  C   LYS A 884      59.370  41.670  66.430  1.00  0.00           C
ATOM   3710  O   LYS A 884      58.810  41.910  67.490  1.00  0.00           O
ATOM   3711  N   LEU A 885      58.640  41.370  65.310  1.00  0.00           N
ATOM   3712  HN  LEU A 885      59.120  41.270  64.440  1.00  0.00           H
ATOM   3713  CA  LEU A 885      57.160  41.280  65.190  1.00  0.00           C
ATOM   3714  HA  LEU A 885      56.720  42.260  65.080  1.00  0.00           H
ATOM   3715  CB  LEU A 885      56.890  40.540  63.850  1.00  0.00           C
ATOM   3716  HB1 LEU A 885      57.370  39.540  63.890  1.00  0.00           H
ATOM   3717  HB2 LEU A 885      57.440  41.120  63.070  1.00  0.00           H
ATOM   3718  CG  LEU A 885      55.420  40.540  63.330  1.00  0.00           C
ATOM   3719  HG  LEU A 885      54.820  40.110  64.160  1.00  0.00           H
ATOM   3720  CD1 LEU A 885      54.820  41.840  62.850  1.00  0.00           C
ATOM   3721 HD11 LEU A 885      55.160  42.020  61.810  1.00  0.00           H
ATOM   3722 HD12 LEU A 885      54.980  42.680  63.560  1.00  0.00           H
ATOM   3723 HD13 LEU A 885      53.730  41.700  62.750  1.00  0.00           H
ATOM   3724  CD2 LEU A 885      55.400  39.430  62.280  1.00  0.00           C
ATOM   3725 HD21 LEU A 885      55.830  39.670  61.280  1.00  0.00           H
ATOM   3726 HD22 LEU A 885      54.330  39.200  62.080  1.00  0.00           H
ATOM   3727 HD23 LEU A 885      55.950  38.560  62.710  1.00  0.00           H
ATOM   3728  C   LEU A 885      56.370  40.590  66.340  1.00  0.00           C
ATOM   3729  O   LEU A 885      56.600  39.420  66.640  1.00  0.00           O
ATOM   3730  N   HSD A 886      55.350  41.230  66.900  1.00  0.00           N
ATOM   3731  HN  HSD A 886      55.270  42.180  66.600  1.00  0.00           H
ATOM   3732  CA  HSD A 886      54.440  40.710  67.900  1.00  0.00           C
ATOM   3733  HA  HSD A 886      55.080  40.160  68.580  1.00  0.00           H
ATOM   3734  CB  HSD A 886      53.730  41.910  68.600  1.00  0.00           C
ATOM   3735  HB1 HSD A 886      53.400  42.760  67.950  1.00  0.00           H
ATOM   3736  HB2 HSD A 886      54.460  42.260  69.360  1.00  0.00           H
ATOM   3737  ND1 HSD A 886      51.200  41.340  68.740  1.00  0.00           N
ATOM   3738  HD1 HSD A 886      51.000  41.050  67.810  1.00  0.00           H
ATOM   3739  CG  HSD A 886      52.480  41.540  69.310  1.00  0.00           C
ATOM   3740  CE1 HSD A 886      50.350  41.230  69.780  1.00  0.00           C
ATOM   3741  HE1 HSD A 886      49.280  41.080  69.680  1.00  0.00           H
ATOM   3742  NE2 HSD A 886      50.910  41.260  70.940  1.00  0.00           N
ATOM   3743  CD2 HSD A 886      52.260  41.490  70.680  1.00  0.00           C
ATOM   3744  HD2 HSD A 886      52.920  41.560  71.530  1.00  0.00           H
ATOM   3745  C   HSD A 886      53.440  39.640  67.270  1.00  0.00           C
ATOM   3746  O   HSD A 886      52.600  39.910  66.400  1.00  0.00           O
ATOM   3747  N   VAL A 887      53.460  38.480  67.920  1.00  0.00           N
ATOM   3748  HN  VAL A 887      54.200  38.180  68.540  1.00  0.00           H
ATOM   3749  CA  VAL A 887      52.560  37.410  67.550  1.00  0.00           C
ATOM   3750  HA  VAL A 887      51.890  37.850  66.820  1.00  0.00           H
ATOM   3751  CB  VAL A 887      53.180  36.260  66.730  1.00  0.00           C
ATOM   3752  HB  VAL A 887      52.390  35.650  66.240  1.00  0.00           H
ATOM   3753  CG1 VAL A 887      54.110  36.840  65.620  1.00  0.00           C
ATOM   3754 HG11 VAL A 887      55.060  37.230  66.040  1.00  0.00           H
ATOM   3755 HG12 VAL A 887      53.540  37.650  65.120  1.00  0.00           H
ATOM   3756 HG13 VAL A 887      54.250  36.130  64.800  1.00  0.00           H
ATOM   3757  CG2 VAL A 887      54.050  35.350  67.640  1.00  0.00           C
ATOM   3758 HG21 VAL A 887      53.380  34.690  68.220  1.00  0.00           H
ATOM   3759 HG22 VAL A 887      54.670  36.020  68.260  1.00  0.00           H
ATOM   3760 HG23 VAL A 887      54.740  34.750  67.000  1.00  0.00           H
ATOM   3761  C   VAL A 887      51.770  36.890  68.760  1.00  0.00           C
ATOM   3762  O   VAL A 887      52.320  36.290  69.730  1.00  0.00           O
ATOM   3763  N   PRO A 888      50.390  37.120  68.760  1.00  0.00           N
ATOM   3764  CD  PRO A 888      49.520  37.540  67.630  1.00  0.00           C
ATOM   3765  HD1 PRO A 888      49.790  36.990  66.710  1.00  0.00           H
ATOM   3766  HD2 PRO A 888      49.740  38.620  67.540  1.00  0.00           H
ATOM   3767  CA  PRO A 888      49.590  36.370  69.780  1.00  0.00           C
ATOM   3768  HA  PRO A 888      49.870  36.520  70.810  1.00  0.00           H
ATOM   3769  CB  PRO A 888      48.200  37.000  69.570  1.00  0.00           C
ATOM   3770  HB1 PRO A 888      48.090  37.950  70.150  1.00  0.00           H
ATOM   3771  HB2 PRO A 888      47.420  36.350  70.010  1.00  0.00           H
ATOM   3772  CG  PRO A 888      48.110  37.140  68.060  1.00  0.00           C
ATOM   3773  HG1 PRO A 888      47.710  36.290  67.470  1.00  0.00           H
ATOM   3774  HG2 PRO A 888      47.400  37.950  67.820  1.00  0.00           H
ATOM   3775  C   PRO A 888      49.600  34.870  69.560  1.00  0.00           C
ATOM   3776  O   PRO A 888      49.930  34.360  68.530  1.00  0.00           O
ATOM   3777  N   GLU A 889      49.240  34.130  70.620  1.00  0.00           N
ATOM   3778  HN  GLU A 889      48.920  34.710  71.370  1.00  0.00           H
ATOM   3779  CA  GLU A 889      49.500  32.720  70.800  1.00  0.00           C
ATOM   3780  HA  GLU A 889      50.090  32.410  69.950  1.00  0.00           H
ATOM   3781  CB  GLU A 889      50.400  32.530  72.020  1.00  0.00           C
ATOM   3782  HB1 GLU A 889      50.470  31.460  72.320  1.00  0.00           H
ATOM   3783  HB2 GLU A 889      49.810  33.020  72.830  1.00  0.00           H
ATOM   3784  CG  GLU A 889      51.730  33.170  71.970  1.00  0.00           C
ATOM   3785  HG1 GLU A 889      51.440  34.230  71.830  1.00  0.00           H
ATOM   3786  HG2 GLU A 889      52.310  32.840  71.080  1.00  0.00           H
ATOM   3787  CD  GLU A 889      52.560  32.940  73.220  1.00  0.00           C
ATOM   3788  OE1 GLU A 889      52.040  32.410  74.250  1.00  0.00           O
ATOM   3789  OE2 GLU A 889      53.770  33.400  73.200  1.00  0.00           O
ATOM   3790  C   GLU A 889      48.280  31.880  70.940  1.00  0.00           C
ATOM   3791  O   GLU A 889      47.290  32.180  71.570  1.00  0.00           O
ATOM   3792  N   LYS A 890      48.330  30.690  70.200  1.00  0.00           N
ATOM   3793  HN  LYS A 890      49.170  30.420  69.730  1.00  0.00           H
ATOM   3794  CA  LYS A 890      47.340  29.650  70.210  1.00  0.00           C
ATOM   3795  HA  LYS A 890      47.670  28.840  69.570  1.00  0.00           H
ATOM   3796  CB  LYS A 890      47.020  29.110  71.660  1.00  0.00           C
ATOM   3797  HB1 LYS A 890      46.370  28.210  71.650  1.00  0.00           H
ATOM   3798  HB2 LYS A 890      46.530  29.870  72.290  1.00  0.00           H
ATOM   3799  CG  LYS A 890      48.310  28.680  72.450  1.00  0.00           C
ATOM   3800  HG1 LYS A 890      48.000  28.490  73.500  1.00  0.00           H
ATOM   3801  HG2 LYS A 890      48.950  29.590  72.420  1.00  0.00           H
ATOM   3802  CD  LYS A 890      49.090  27.420  71.960  1.00  0.00           C
ATOM   3803  HD1 LYS A 890      50.100  27.420  72.430  1.00  0.00           H
ATOM   3804  HD2 LYS A 890      49.350  27.710  70.920  1.00  0.00           H
ATOM   3805  CE  LYS A 890      48.280  26.110  72.070  1.00  0.00           C
ATOM   3806  HE1 LYS A 890      47.440  26.260  71.370  1.00  0.00           H
ATOM   3807  HE2 LYS A 890      47.850  25.970  73.090  1.00  0.00           H
ATOM   3808  NZ  LYS A 890      49.190  25.000  71.710  1.00  0.00           N
ATOM   3809  HZ1 LYS A 890      49.890  25.290  71.000  1.00  0.00           H
ATOM   3810  HZ2 LYS A 890      48.700  24.150  71.370  1.00  0.00           H
ATOM   3811  HZ3 LYS A 890      49.830  24.780  72.500  1.00  0.00           H
ATOM   3812  C   LYS A 890      46.010  30.060  69.580  1.00  0.00           C
ATOM   3813  O   LYS A 890      44.940  29.660  70.010  1.00  0.00           O
ATOM   3814  N   PHE A 891      46.090  30.900  68.470  1.00  0.00           N
ATOM   3815  HN  PHE A 891      47.000  31.160  68.170  1.00  0.00           H
ATOM   3816  CA  PHE A 891      45.000  31.440  67.700  1.00  0.00           C
ATOM   3817  HA  PHE A 891      45.570  31.940  66.930  1.00  0.00           H
ATOM   3818  CB  PHE A 891      44.060  30.270  67.020  1.00  0.00           C
ATOM   3819  HB1 PHE A 891      43.460  29.650  67.720  1.00  0.00           H
ATOM   3820  HB2 PHE A 891      44.930  29.730  66.600  1.00  0.00           H
ATOM   3821  CG  PHE A 891      43.280  30.690  65.820  1.00  0.00           C
ATOM   3822  CD1 PHE A 891      42.590  29.660  65.170  1.00  0.00           C
ATOM   3823  HD1 PHE A 891      42.680  28.700  65.650  1.00  0.00           H
ATOM   3824  CE1 PHE A 891      41.840  29.880  64.000  1.00  0.00           C
ATOM   3825  HE1 PHE A 891      41.250  29.100  63.560  1.00  0.00           H
ATOM   3826  CZ  PHE A 891      41.870  31.150  63.440  1.00  0.00           C
ATOM   3827  HZ  PHE A 891      41.360  31.370  62.510  1.00  0.00           H
ATOM   3828  CD2 PHE A 891      43.250  31.940  65.260  1.00  0.00           C
ATOM   3829  HD2 PHE A 891      43.800  32.710  65.780  1.00  0.00           H
ATOM   3830  CE2 PHE A 891      42.530  32.190  64.030  1.00  0.00           C
ATOM   3831  HE2 PHE A 891      42.380  33.190  63.660  1.00  0.00           H
ATOM   3832  C   PHE A 891      44.090  32.410  68.530  1.00  0.00           C
ATOM   3833  O   PHE A 891      42.900  32.510  68.280  1.00  0.00           O
ATOM   3834  N   GLU A 892      44.640  33.170  69.450  1.00  0.00           N
ATOM   3835  HN  GLU A 892      45.570  33.170  69.810  1.00  0.00           H
ATOM   3836  CA  GLU A 892      43.800  34.050  70.270  1.00  0.00           C
ATOM   3837  HA  GLU A 892      42.810  33.610  70.250  1.00  0.00           H
ATOM   3838  CB  GLU A 892      44.420  34.020  71.680  1.00  0.00           C
ATOM   3839  HB1 GLU A 892      45.400  34.540  71.590  1.00  0.00           H
ATOM   3840  HB2 GLU A 892      44.690  33.000  72.020  1.00  0.00           H
ATOM   3841  CG  GLU A 892      43.580  34.720  72.780  1.00  0.00           C
ATOM   3842  HG1 GLU A 892      42.600  34.210  72.820  1.00  0.00           H
ATOM   3843  HG2 GLU A 892      43.430  35.820  72.680  1.00  0.00           H
ATOM   3844  CD  GLU A 892      44.270  34.670  74.160  1.00  0.00           C
ATOM   3845  OE1 GLU A 892      43.450  34.330  75.070  1.00  0.00           O
ATOM   3846  OE2 GLU A 892      45.460  34.940  74.370  1.00  0.00           O
ATOM   3847  C   GLU A 892      43.840  35.380  69.570  1.00  0.00           C
ATOM   3848  O   GLU A 892      44.950  35.750  69.170  1.00  0.00           O
ATOM   3849  N   PRO A 893      42.750  36.140  69.320  1.00  0.00           N
ATOM   3850  CD  PRO A 893      41.370  35.680  69.440  1.00  0.00           C
ATOM   3851  HD1 PRO A 893      41.050  35.500  70.490  1.00  0.00           H
ATOM   3852  HD2 PRO A 893      41.080  34.800  68.860  1.00  0.00           H
ATOM   3853  CA  PRO A 893      42.770  37.560  68.940  1.00  0.00           C
ATOM   3854  HA  PRO A 893      42.950  37.590  67.880  1.00  0.00           H
ATOM   3855  CB  PRO A 893      41.310  38.040  69.180  1.00  0.00           C
ATOM   3856  HB1 PRO A 893      40.980  38.940  68.620  1.00  0.00           H
ATOM   3857  HB2 PRO A 893      41.220  38.350  70.250  1.00  0.00           H
ATOM   3858  CG  PRO A 893      40.480  36.810  68.880  1.00  0.00           C
ATOM   3859  HG1 PRO A 893      39.520  36.800  69.450  1.00  0.00           H
ATOM   3860  HG2 PRO A 893      40.230  36.690  67.810  1.00  0.00           H
ATOM   3861  C   PRO A 893      43.840  38.430  69.510  1.00  0.00           C
ATOM   3862  O   PRO A 893      44.360  38.310  70.600  1.00  0.00           O
ATOM   3863  N   THR A 894      44.270  39.420  68.680  1.00  0.00           N
ATOM   3864  HN  THR A 894      43.940  39.400  67.740  1.00  0.00           H
ATOM   3865  CA  THR A 894      45.230  40.450  69.110  1.00  0.00           C
ATOM   3866  HA  THR A 894      46.120  39.990  69.490  1.00  0.00           H
ATOM   3867  CB  THR A 894      45.720  41.220  67.880  1.00  0.00           C
ATOM   3868  HB  THR A 894      44.870  41.900  67.630  1.00  0.00           H
ATOM   3869  OG1 THR A 894      46.040  40.390  66.740  1.00  0.00           O
ATOM   3870  HG1 THR A 894      45.230  40.370  66.220  1.00  0.00           H
ATOM   3871  CG2 THR A 894      46.990  42.040  68.150  1.00  0.00           C
ATOM   3872 HG21 THR A 894      47.750  41.300  68.480  1.00  0.00           H
ATOM   3873 HG22 THR A 894      46.880  42.650  69.080  1.00  0.00           H
ATOM   3874 HG23 THR A 894      47.390  42.650  67.320  1.00  0.00           H
ATOM   3875  C   THR A 894      44.660  41.240  70.220  1.00  0.00           C
ATOM   3876  O   THR A 894      45.340  41.630  71.160  1.00  0.00           O
ATOM   3877  N   HSD A 895      43.380  41.580  70.120  1.00  0.00           N
ATOM   3878  HN  HSD A 895      42.840  41.330  69.330  1.00  0.00           H
ATOM   3879  CA  HSD A 895      42.680  42.200  71.250  1.00  0.00           C
ATOM   3880  HA  HSD A 895      43.360  42.600  71.990  1.00  0.00           H
ATOM   3881  CB  HSD A 895      41.700  43.390  70.760  1.00  0.00           C
ATOM   3882  HB1 HSD A 895      41.010  43.150  69.940  1.00  0.00           H
ATOM   3883  HB2 HSD A 895      42.390  44.240  70.510  1.00  0.00           H
ATOM   3884  ND1 HSD A 895      41.040  44.480  72.990  1.00  0.00           N
ATOM   3885  HD1 HSD A 895      41.960  44.410  73.350  1.00  0.00           H
ATOM   3886  CG  HSD A 895      40.700  44.010  71.770  1.00  0.00           C
ATOM   3887  CE1 HSD A 895      39.950  44.930  73.600  1.00  0.00           C
ATOM   3888  HE1 HSD A 895      40.000  45.300  74.620  1.00  0.00           H
ATOM   3889  NE2 HSD A 895      38.910  44.740  72.890  1.00  0.00           N
ATOM   3890  CD2 HSD A 895      39.370  44.160  71.710  1.00  0.00           C
ATOM   3891  HD2 HSD A 895      38.760  43.820  70.900  1.00  0.00           H
ATOM   3892  C   HSD A 895      41.710  41.150  71.920  1.00  0.00           C
ATOM   3893  O   HSD A 895      40.610  40.880  71.470  1.00  0.00           O
ATOM   3894  N   PRO A 896      42.200  40.390  72.920  1.00  0.00           N
ATOM   3895  CD  PRO A 896      43.350  40.740  73.770  1.00  0.00           C
ATOM   3896  HD1 PRO A 896      43.140  41.750  74.180  1.00  0.00           H
ATOM   3897  HD2 PRO A 896      44.300  40.730  73.190  1.00  0.00           H
ATOM   3898  CA  PRO A 896      41.530  39.200  73.390  1.00  0.00           C
ATOM   3899  HA  PRO A 896      41.100  38.650  72.570  1.00  0.00           H
ATOM   3900  CB  PRO A 896      42.610  38.540  74.290  1.00  0.00           C
ATOM   3901  HB1 PRO A 896      43.250  37.830  73.730  1.00  0.00           H
ATOM   3902  HB2 PRO A 896      42.280  37.970  75.180  1.00  0.00           H
ATOM   3903  CG  PRO A 896      43.310  39.750  74.910  1.00  0.00           C
ATOM   3904  HG1 PRO A 896      42.660  40.090  75.750  1.00  0.00           H
ATOM   3905  HG2 PRO A 896      44.300  39.540  75.370  1.00  0.00           H
ATOM   3906  C   PRO A 896      40.270  39.410  74.270  1.00  0.00           C
ATOM   3907  O   PRO A 896      39.710  38.470  74.790  1.00  0.00           O
ATOM   3908  N   GLU A 897      39.720  40.620  74.330  1.00  0.00           N
ATOM   3909  HN  GLU A 897      40.170  41.380  73.870  1.00  0.00           H
ATOM   3910  CA  GLU A 897      38.480  41.010  74.980  1.00  0.00           C
ATOM   3911  HA  GLU A 897      38.260  40.230  75.680  1.00  0.00           H
ATOM   3912  CB  GLU A 897      38.560  42.340  75.780  1.00  0.00           C
ATOM   3913  HB1 GLU A 897      37.630  42.360  76.380  1.00  0.00           H
ATOM   3914  HB2 GLU A 897      38.630  43.290  75.210  1.00  0.00           H
ATOM   3915  CG  GLU A 897      39.730  42.350  76.830  1.00  0.00           C
ATOM   3916  HG1 GLU A 897      40.740  42.670  76.500  1.00  0.00           H
ATOM   3917  HG2 GLU A 897      39.850  41.300  77.170  1.00  0.00           H
ATOM   3918  CD  GLU A 897      39.410  43.290  78.020  1.00  0.00           C
ATOM   3919  OE1 GLU A 897      40.260  43.400  78.950  1.00  0.00           O
ATOM   3920  OE2 GLU A 897      38.250  43.840  78.090  1.00  0.00           O
ATOM   3921  C   GLU A 897      37.290  41.010  74.060  1.00  0.00           C
ATOM   3922  O   GLU A 897      36.130  41.360  74.400  1.00  0.00           O
ATOM   3923  N   ARG A 898      37.610  40.580  72.820  1.00  0.00           N
ATOM   3924  HN  ARG A 898      38.560  40.370  72.640  1.00  0.00           H
ATOM   3925  CA  ARG A 898      36.520  40.000  72.010  1.00  0.00           C
ATOM   3926  HA  ARG A 898      35.610  39.930  72.580  1.00  0.00           H
ATOM   3927  CB  ARG A 898      36.180  40.950  70.830  1.00  0.00           C
ATOM   3928  HB1 ARG A 898      35.710  41.870  71.220  1.00  0.00           H
ATOM   3929  HB2 ARG A 898      35.340  40.410  70.330  1.00  0.00           H
ATOM   3930  CG  ARG A 898      37.320  41.370  69.830  1.00  0.00           C
ATOM   3931  HG1 ARG A 898      38.160  41.910  70.320  1.00  0.00           H
ATOM   3932  HG2 ARG A 898      36.840  42.180  69.240  1.00  0.00           H
ATOM   3933  CD  ARG A 898      37.780  40.240  68.920  1.00  0.00           C
ATOM   3934  HD1 ARG A 898      36.870  39.780  68.480  1.00  0.00           H
ATOM   3935  HD2 ARG A 898      38.410  39.480  69.440  1.00  0.00           H
ATOM   3936  NE  ARG A 898      38.620  40.780  67.740  1.00  0.00           N
ATOM   3937  HE  ARG A 898      39.000  41.680  67.970  1.00  0.00           H
ATOM   3938  CZ  ARG A 898      39.020  40.060  66.680  1.00  0.00           C
ATOM   3939  NH1 ARG A 898      39.030  38.740  66.710  1.00  0.00           N
ATOM   3940 HH11 ARG A 898      39.850  38.480  66.230  1.00  0.00           H
ATOM   3941 HH12 ARG A 898      38.630  38.240  67.480  1.00  0.00           H
ATOM   3942  NH2 ARG A 898      39.530  40.690  65.640  1.00  0.00           N
ATOM   3943 HH21 ARG A 898      40.370  40.330  65.260  1.00  0.00           H
ATOM   3944 HH22 ARG A 898      39.530  41.680  65.660  1.00  0.00           H
ATOM   3945  C   ARG A 898      36.970  38.600  71.550  1.00  0.00           C
ATOM   3946  O   ARG A 898      38.150  38.270  71.510  1.00  0.00           O
ATOM   3947  N   GLY A 899      35.900  37.790  71.150  1.00  0.00           N
ATOM   3948  HN  GLY A 899      34.970  38.140  71.190  1.00  0.00           H
ATOM   3949  CA  GLY A 899      36.110  36.550  70.490  1.00  0.00           C
ATOM   3950  HA1 GLY A 899      35.210  35.980  70.660  1.00  0.00           H
ATOM   3951  HA2 GLY A 899      36.970  36.180  71.010  1.00  0.00           H
ATOM   3952  C   GLY A 899      36.290  36.770  69.040  1.00  0.00           C
ATOM   3953  O   GLY A 899      37.250  37.300  68.640  1.00  0.00           O
ATOM   3954  N   TRP A 900      35.380  36.280  68.200  1.00  0.00           N
ATOM   3955  HN  TRP A 900      34.470  35.930  68.440  1.00  0.00           H
ATOM   3956  CA  TRP A 900      35.620  36.200  66.770  1.00  0.00           C
ATOM   3957  HA  TRP A 900      36.520  36.710  66.460  1.00  0.00           H
ATOM   3958  CB  TRP A 900      35.880  34.780  66.260  1.00  0.00           C
ATOM   3959  HB1 TRP A 900      35.640  34.750  65.170  1.00  0.00           H
ATOM   3960  HB2 TRP A 900      35.160  34.110  66.760  1.00  0.00           H
ATOM   3961  CG  TRP A 900      37.340  34.300  66.480  1.00  0.00           C
ATOM   3962  CD1 TRP A 900      37.830  33.340  67.310  1.00  0.00           C
ATOM   3963  HD1 TRP A 900      37.160  32.830  67.990  1.00  0.00           H
ATOM   3964  NE1 TRP A 900      39.210  33.250  67.180  1.00  0.00           N
ATOM   3965  HE1 TRP A 900      39.880  32.730  67.660  1.00  0.00           H
ATOM   3966  CE2 TRP A 900      39.620  34.200  66.350  1.00  0.00           C
ATOM   3967  CD2 TRP A 900      38.480  34.860  65.810  1.00  0.00           C
ATOM   3968  CE3 TRP A 900      38.630  35.970  65.000  1.00  0.00           C
ATOM   3969  HE3 TRP A 900      37.780  36.530  64.650  1.00  0.00           H
ATOM   3970  CZ3 TRP A 900      39.900  36.430  64.690  1.00  0.00           C
ATOM   3971  HZ3 TRP A 900      40.060  37.260  64.010  1.00  0.00           H
ATOM   3972  CZ2 TRP A 900      40.870  34.590  66.000  1.00  0.00           C
ATOM   3973  HZ2 TRP A 900      41.760  34.150  66.420  1.00  0.00           H
ATOM   3974  CH2 TRP A 900      41.020  35.640  65.090  1.00  0.00           C
ATOM   3975  HH2 TRP A 900      41.980  36.090  64.880  1.00  0.00           H
ATOM   3976  C   TRP A 900      34.410  36.900  66.110  1.00  0.00           C
ATOM   3977  O   TRP A 900      34.260  36.750  64.910  1.00  0.00           O
ATOM   3978  N   ILE A 901      33.590  37.670  66.860  1.00  0.00           N
ATOM   3979  HN  ILE A 901      33.750  37.860  67.830  1.00  0.00           H
ATOM   3980  CA  ILE A 901      32.440  38.390  66.300  1.00  0.00           C
ATOM   3981  HA  ILE A 901      32.720  38.550  65.280  1.00  0.00           H
ATOM   3982  CB  ILE A 901      31.100  37.620  66.410  1.00  0.00           C
ATOM   3983  HB  ILE A 901      31.370  36.630  65.960  1.00  0.00           H
ATOM   3984  CG2 ILE A 901      30.630  37.530  67.890  1.00  0.00           C
ATOM   3985 HG21 ILE A 901      29.770  36.830  67.930  1.00  0.00           H
ATOM   3986 HG22 ILE A 901      30.400  38.530  68.310  1.00  0.00           H
ATOM   3987 HG23 ILE A 901      31.390  37.020  68.530  1.00  0.00           H
ATOM   3988  CG1 ILE A 901      30.010  38.250  65.550  1.00  0.00           C
ATOM   3989 HG11 ILE A 901      30.340  38.610  64.550  1.00  0.00           H
ATOM   3990 HG12 ILE A 901      29.720  39.210  66.040  1.00  0.00           H
ATOM   3991  CD  ILE A 901      28.840  37.310  65.250  1.00  0.00           C
ATOM   3992  HD1 ILE A 901      29.240  36.410  64.730  1.00  0.00           H
ATOM   3993  HD2 ILE A 901      28.220  37.900  64.530  1.00  0.00           H
ATOM   3994  HD3 ILE A 901      28.330  37.060  66.200  1.00  0.00           H
ATOM   3995  C   ILE A 901      32.440  39.800  66.890  1.00  0.00           C
ATOM   3996  O   ILE A 901      32.620  40.060  68.090  1.00  0.00           O
ATOM   3997  N   ILE A 902      32.300  40.840  66.010  1.00  0.00           N
ATOM   3998  HN  ILE A 902      32.230  40.690  65.030  1.00  0.00           H
ATOM   3999  CA  ILE A 902      32.460  42.230  66.430  1.00  0.00           C
ATOM   4000  HA  ILE A 902      32.890  42.280  67.420  1.00  0.00           H
ATOM   4001  CB  ILE A 902      33.330  43.020  65.470  1.00  0.00           C
ATOM   4002  HB  ILE A 902      32.910  43.020  64.440  1.00  0.00           H
ATOM   4003  CG2 ILE A 902      33.470  44.400  66.120  1.00  0.00           C
ATOM   4004 HG21 ILE A 902      33.840  44.380  67.170  1.00  0.00           H
ATOM   4005 HG22 ILE A 902      32.440  44.830  66.110  1.00  0.00           H
ATOM   4006 HG23 ILE A 902      34.190  45.040  65.550  1.00  0.00           H
ATOM   4007  CG1 ILE A 902      34.660  42.320  65.370  1.00  0.00           C
ATOM   4008 HG11 ILE A 902      35.270  42.960  64.700  1.00  0.00           H
ATOM   4009 HG12 ILE A 902      34.680  41.350  64.830  1.00  0.00           H
ATOM   4010  CD  ILE A 902      35.440  42.100  66.670  1.00  0.00           C
ATOM   4011  HD1 ILE A 902      35.010  41.280  67.310  1.00  0.00           H
ATOM   4012  HD2 ILE A 902      35.600  43.020  67.280  1.00  0.00           H
ATOM   4013  HD3 ILE A 902      36.450  41.770  66.350  1.00  0.00           H
ATOM   4014  C   ILE A 902      31.110  42.860  66.460  1.00  0.00           C
ATOM   4015  O   ILE A 902      30.450  42.950  65.400  1.00  0.00           O
ATOM   4016  N   SER A 903      30.610  43.300  67.650  1.00  0.00           N
ATOM   4017  HN  SER A 903      31.200  43.210  68.440  1.00  0.00           H
ATOM   4018  CA  SER A 903      29.380  44.100  67.780  1.00  0.00           C
ATOM   4019  HA  SER A 903      28.960  43.650  68.680  1.00  0.00           H
ATOM   4020  CB  SER A 903      29.690  45.530  68.310  1.00  0.00           C
ATOM   4021  HB1 SER A 903      28.730  46.060  68.440  1.00  0.00           H
ATOM   4022  HB2 SER A 903      30.350  45.950  67.510  1.00  0.00           H
ATOM   4023  OG  SER A 903      30.520  45.550  69.520  1.00  0.00           O
ATOM   4024  HG1 SER A 903      31.380  45.120  69.380  1.00  0.00           H
ATOM   4025  C   SER A 903      28.260  44.070  66.740  1.00  0.00           C
ATOM   4026  O   SER A 903      28.110  45.080  66.110  1.00  0.00           O
ATOM   4027  N   PRO A 904      27.490  42.970  66.530  1.00  0.00           N
ATOM   4028  CD  PRO A 904      27.780  41.820  67.310  1.00  0.00           C
ATOM   4029  HD1 PRO A 904      27.680  41.880  68.420  1.00  0.00           H
ATOM   4030  HD2 PRO A 904      28.830  41.550  67.090  1.00  0.00           H
ATOM   4031  CA  PRO A 904      26.270  42.880  65.720  1.00  0.00           C
ATOM   4032  HA  PRO A 904      26.570  42.790  64.690  1.00  0.00           H
ATOM   4033  CB  PRO A 904      25.650  41.580  66.210  1.00  0.00           C
ATOM   4034  HB1 PRO A 904      25.010  41.030  65.480  1.00  0.00           H
ATOM   4035  HB2 PRO A 904      25.130  41.820  67.160  1.00  0.00           H
ATOM   4036  CG  PRO A 904      26.850  40.690  66.830  1.00  0.00           C
ATOM   4037  HG1 PRO A 904      26.610  39.860  67.530  1.00  0.00           H
ATOM   4038  HG2 PRO A 904      27.390  40.320  65.920  1.00  0.00           H
ATOM   4039  C   PRO A 904      25.300  44.070  65.690  1.00  0.00           C
ATOM   4040  O   PRO A 904      25.250  44.960  66.550  1.00  0.00           O
ATOM   4041  N   LEU A 905      24.620  44.090  64.550  1.00  0.00           N
ATOM   4042  HN  LEU A 905      24.810  43.340  63.930  1.00  0.00           H
ATOM   4043  CA  LEU A 905      23.570  45.040  64.320  1.00  0.00           C
ATOM   4044  HA  LEU A 905      24.030  46.010  64.460  1.00  0.00           H
ATOM   4045  CB  LEU A 905      23.050  45.080  62.840  1.00  0.00           C
ATOM   4046  HB1 LEU A 905      22.210  45.790  62.720  1.00  0.00           H
ATOM   4047  HB2 LEU A 905      22.650  44.050  62.690  1.00  0.00           H
ATOM   4048  CG  LEU A 905      24.030  45.470  61.670  1.00  0.00           C
ATOM   4049  HG  LEU A 905      24.960  44.860  61.700  1.00  0.00           H
ATOM   4050  CD1 LEU A 905      23.400  45.240  60.360  1.00  0.00           C
ATOM   4051 HD11 LEU A 905      23.270  44.150  60.190  1.00  0.00           H
ATOM   4052 HD12 LEU A 905      23.940  45.620  59.470  1.00  0.00           H
ATOM   4053 HD13 LEU A 905      22.380  45.680  60.460  1.00  0.00           H
ATOM   4054  CD2 LEU A 905      24.390  47.000  61.780  1.00  0.00           C
ATOM   4055 HD21 LEU A 905      24.570  47.380  62.810  1.00  0.00           H
ATOM   4056 HD22 LEU A 905      23.420  47.480  61.500  1.00  0.00           H
ATOM   4057 HD23 LEU A 905      25.170  47.260  61.040  1.00  0.00           H
ATOM   4058  C   LEU A 905      22.370  45.050  65.290  1.00  0.00           C
ATOM   4059  O   LEU A 905      22.120  43.950  65.750  1.00  0.00           O
ATOM   4060  N   GLY A 906      21.750  46.190  65.660  1.00  0.00           N
ATOM   4061  HN  GLY A 906      22.040  47.090  65.330  1.00  0.00           H
ATOM   4062  CA  GLY A 906      20.770  46.130  66.660  1.00  0.00           C
ATOM   4063  HA1 GLY A 906      20.940  45.270  67.290  1.00  0.00           H
ATOM   4064  HA2 GLY A 906      19.800  46.170  66.190  1.00  0.00           H
ATOM   4065  C   GLY A 906      20.850  47.320  67.540  1.00  0.00           C
ATOM   4066  O   GLY A 906      21.950  47.750  67.910  1.00  0.00           O
ATOM   4067  N   ASP A 907      19.700  47.960  67.860  1.00  0.00           N
ATOM   4068  HN  ASP A 907      18.860  47.660  67.400  1.00  0.00           H
ATOM   4069  CA  ASP A 907      19.530  49.080  68.710  1.00  0.00           C
ATOM   4070  HA  ASP A 907      18.480  49.300  68.570  1.00  0.00           H
ATOM   4071  CB  ASP A 907      19.740  48.670  70.150  1.00  0.00           C
ATOM   4072  HB1 ASP A 907      19.560  49.510  70.860  1.00  0.00           H
ATOM   4073  HB2 ASP A 907      20.790  48.330  70.270  1.00  0.00           H
ATOM   4074  CG  ASP A 907      18.690  47.710  70.580  1.00  0.00           C
ATOM   4075  OD1 ASP A 907      17.480  48.120  70.660  1.00  0.00           O
ATOM   4076  OD2 ASP A 907      19.010  46.540  70.950  1.00  0.00           O
ATOM   4077  C   ASP A 907      20.370  50.310  68.200  1.00  0.00           C
ATOM   4078  O   ASP A 907      21.110  50.890  69.010  1.00  0.00           O
ATOM   4079  N   ASN A 908      20.290  50.650  66.910  1.00  0.00           N
ATOM   4080  HN  ASN A 908      19.710  50.230  66.230  1.00  0.00           H
ATOM   4081  CA  ASN A 908      21.200  51.700  66.350  1.00  0.00           C
ATOM   4082  HA  ASN A 908      21.990  51.850  67.060  1.00  0.00           H
ATOM   4083  CB  ASN A 908      21.970  51.230  65.060  1.00  0.00           C
ATOM   4084  HB1 ASN A 908      22.530  52.000  64.490  1.00  0.00           H
ATOM   4085  HB2 ASN A 908      21.170  50.890  64.360  1.00  0.00           H
ATOM   4086  CG  ASN A 908      22.850  50.000  65.390  1.00  0.00           C
ATOM   4087  OD1 ASN A 908      22.560  48.820  65.070  1.00  0.00           O
ATOM   4088  ND2 ASN A 908      24.060  50.190  66.030  1.00  0.00           N
ATOM   4089 HD21 ASN A 908      24.570  49.370  66.290  1.00  0.00           H
ATOM   4090 HD22 ASN A 908      24.620  51.010  65.920  1.00  0.00           H
ATOM   4091  C   ASN A 908      20.370  52.970  66.050  1.00  0.00           C
ATOM   4092  O   ASN A 908      19.420  53.040  65.230  1.00  0.00           O
ATOM   4093  N   PRO A 909      20.710  54.010  66.810  1.00  0.00           N
ATOM   4094  CD  PRO A 909      21.730  54.130  67.910  1.00  0.00           C
ATOM   4095  HD1 PRO A 909      22.710  53.990  67.420  1.00  0.00           H
ATOM   4096  HD2 PRO A 909      21.540  53.360  68.680  1.00  0.00           H
ATOM   4097  CA  PRO A 909      20.430  55.410  66.460  1.00  0.00           C
ATOM   4098  HA  PRO A 909      19.360  55.540  66.460  1.00  0.00           H
ATOM   4099  CB  PRO A 909      21.060  56.390  67.350  1.00  0.00           C
ATOM   4100  HB1 PRO A 909      20.440  57.180  67.820  1.00  0.00           H
ATOM   4101  HB2 PRO A 909      21.930  56.890  66.880  1.00  0.00           H
ATOM   4102  CG  PRO A 909      21.620  55.530  68.520  1.00  0.00           C
ATOM   4103  HG1 PRO A 909      22.670  55.790  68.760  1.00  0.00           H
ATOM   4104  HG2 PRO A 909      20.960  55.630  69.410  1.00  0.00           H
ATOM   4105  C   PRO A 909      20.620  55.810  64.980  1.00  0.00           C
ATOM   4106  O   PRO A 909      21.640  55.590  64.310  1.00  0.00           O
ATOM   4107  N   TRP A 910      19.630  56.520  64.350  1.00  0.00           N
ATOM   4108  HN  TRP A 910      18.740  56.680  64.770  1.00  0.00           H
ATOM   4109  CA  TRP A 910      19.700  57.060  62.980  1.00  0.00           C
ATOM   4110  HA  TRP A 910      20.000  56.260  62.320  1.00  0.00           H
ATOM   4111  CB  TRP A 910      18.340  57.520  62.450  1.00  0.00           C
ATOM   4112  HB1 TRP A 910      18.470  58.030  61.460  1.00  0.00           H
ATOM   4113  HB2 TRP A 910      18.080  58.270  63.230  1.00  0.00           H
ATOM   4114  CG  TRP A 910      17.110  56.600  62.350  1.00  0.00           C
ATOM   4115  CD1 TRP A 910      15.910  56.590  63.000  1.00  0.00           C
ATOM   4116  HD1 TRP A 910      15.520  57.310  63.720  1.00  0.00           H
ATOM   4117  NE1 TRP A 910      15.000  55.670  62.450  1.00  0.00           N
ATOM   4118  HE1 TRP A 910      14.190  55.340  62.880  1.00  0.00           H
ATOM   4119  CE2 TRP A 910      15.640  55.030  61.430  1.00  0.00           C
ATOM   4120  CD2 TRP A 910      16.990  55.630  61.300  1.00  0.00           C
ATOM   4121  CE3 TRP A 910      17.830  55.120  60.290  1.00  0.00           C
ATOM   4122  HE3 TRP A 910      18.830  55.510  60.170  1.00  0.00           H
ATOM   4123  CZ3 TRP A 910      17.330  54.150  59.420  1.00  0.00           C
ATOM   4124  HZ3 TRP A 910      18.000  53.940  58.600  1.00  0.00           H
ATOM   4125  CZ2 TRP A 910      15.210  54.110  60.520  1.00  0.00           C
ATOM   4126  HZ2 TRP A 910      14.160  53.890  60.540  1.00  0.00           H
ATOM   4127  CH2 TRP A 910      15.980  53.640  59.480  1.00  0.00           C
ATOM   4128  HH2 TRP A 910      15.620  53.010  58.670  1.00  0.00           H
ATOM   4129  C   TRP A 910      20.870  58.020  62.830  1.00  0.00           C
ATOM   4130  O   TRP A 910      21.470  58.070  61.760  1.00  0.00           O
ATOM   4131  N   TRP A 911      21.250  58.840  63.820  1.00  0.00           N
ATOM   4132  HN  TRP A 911      20.720  58.810  64.670  1.00  0.00           H
ATOM   4133  CA  TRP A 911      22.310  59.780  63.660  1.00  0.00           C
ATOM   4134  HA  TRP A 911      22.220  60.400  62.780  1.00  0.00           H
ATOM   4135  CB  TRP A 911      22.260  60.730  64.920  1.00  0.00           C
ATOM   4136  HB1 TRP A 911      22.270  60.100  65.840  1.00  0.00           H
ATOM   4137  HB2 TRP A 911      21.300  61.270  64.990  1.00  0.00           H
ATOM   4138  CG  TRP A 911      23.420  61.740  65.020  1.00  0.00           C
ATOM   4139  CD1 TRP A 911      24.460  61.770  65.880  1.00  0.00           C
ATOM   4140  HD1 TRP A 911      24.600  61.180  66.790  1.00  0.00           H
ATOM   4141  NE1 TRP A 911      25.350  62.770  65.540  1.00  0.00           N
ATOM   4142  HE1 TRP A 911      26.330  62.810  65.590  1.00  0.00           H
ATOM   4143  CE2 TRP A 911      24.860  63.420  64.460  1.00  0.00           C
ATOM   4144  CD2 TRP A 911      23.670  62.740  64.100  1.00  0.00           C
ATOM   4145  CE3 TRP A 911      22.990  63.280  62.990  1.00  0.00           C
ATOM   4146  HE3 TRP A 911      22.040  62.860  62.750  1.00  0.00           H
ATOM   4147  CZ3 TRP A 911      23.560  64.300  62.210  1.00  0.00           C
ATOM   4148  HZ3 TRP A 911      23.030  64.570  61.300  1.00  0.00           H
ATOM   4149  CZ2 TRP A 911      25.460  64.440  63.680  1.00  0.00           C
ATOM   4150  HZ2 TRP A 911      26.410  64.840  64.010  1.00  0.00           H
ATOM   4151  CH2 TRP A 911      24.760  64.880  62.550  1.00  0.00           C
ATOM   4152  HH2 TRP A 911      25.130  65.670  61.910  1.00  0.00           H
ATOM   4153  C   TRP A 911      23.640  59.050  63.620  1.00  0.00           C
ATOM   4154  O   TRP A 911      24.450  59.270  62.750  1.00  0.00           O
ATOM   4155  N   THR A 912      23.880  57.970  64.440  1.00  0.00           N
ATOM   4156  HN  THR A 912      23.270  57.670  65.170  1.00  0.00           H
ATOM   4157  CA  THR A 912      25.150  57.220  64.380  1.00  0.00           C
ATOM   4158  HA  THR A 912      26.010  57.880  64.490  1.00  0.00           H
ATOM   4159  CB  THR A 912      25.240  56.090  65.420  1.00  0.00           C
ATOM   4160  HB  THR A 912      24.640  55.180  65.190  1.00  0.00           H
ATOM   4161  OG1 THR A 912      24.860  56.440  66.710  1.00  0.00           O
ATOM   4162  HG1 THR A 912      25.130  55.700  67.240  1.00  0.00           H
ATOM   4163  CG2 THR A 912      26.710  55.750  65.590  1.00  0.00           C
ATOM   4164 HG21 THR A 912      27.310  56.630  65.910  1.00  0.00           H
ATOM   4165 HG22 THR A 912      27.260  55.430  64.670  1.00  0.00           H
ATOM   4166 HG23 THR A 912      26.870  55.020  66.410  1.00  0.00           H
ATOM   4167  C   THR A 912      25.210  56.470  63.050  1.00  0.00           C
ATOM   4168  O   THR A 912      26.220  56.470  62.330  1.00  0.00           O
ATOM   4169  N   LEU A 913      24.040  55.950  62.600  1.00  0.00           N
ATOM   4170  HN  LEU A 913      23.200  56.080  63.130  1.00  0.00           H
ATOM   4171  CA  LEU A 913      23.960  55.300  61.300  1.00  0.00           C
ATOM   4172  HA  LEU A 913      24.670  54.480  61.260  1.00  0.00           H
ATOM   4173  CB  LEU A 913      22.570  54.680  61.040  1.00  0.00           C
ATOM   4174  HB1 LEU A 913      22.310  54.400  59.990  1.00  0.00           H
ATOM   4175  HB2 LEU A 913      21.890  55.500  61.360  1.00  0.00           H
ATOM   4176  CG  LEU A 913      22.200  53.470  61.870  1.00  0.00           C
ATOM   4177  HG  LEU A 913      22.470  53.650  62.930  1.00  0.00           H
ATOM   4178  CD1 LEU A 913      20.660  53.170  61.710  1.00  0.00           C
ATOM   4179 HD11 LEU A 913      20.470  52.880  60.660  1.00  0.00           H
ATOM   4180 HD12 LEU A 913      20.030  54.040  61.970  1.00  0.00           H
ATOM   4181 HD13 LEU A 913      20.460  52.280  62.340  1.00  0.00           H
ATOM   4182  CD2 LEU A 913      23.010  52.120  61.550  1.00  0.00           C
ATOM   4183 HD21 LEU A 913      22.550  51.200  61.960  1.00  0.00           H
ATOM   4184 HD22 LEU A 913      24.000  52.170  62.050  1.00  0.00           H
ATOM   4185 HD23 LEU A 913      23.170  52.000  60.450  1.00  0.00           H
ATOM   4186  C   LEU A 913      24.310  56.110  60.030  1.00  0.00           C
ATOM   4187  O   LEU A 913      24.800  55.650  58.970  1.00  0.00           O
ATOM   4188  N   LEU A 914      23.990  57.440  60.120  1.00  0.00           N
ATOM   4189  HN  LEU A 914      23.610  57.800  60.970  1.00  0.00           H
ATOM   4190  CA  LEU A 914      24.390  58.400  59.220  1.00  0.00           C
ATOM   4191  HA  LEU A 914      24.170  58.030  58.230  1.00  0.00           H
ATOM   4192  CB  LEU A 914      23.520  59.840  59.440  1.00  0.00           C
ATOM   4193  HB1 LEU A 914      23.590  60.040  60.540  1.00  0.00           H
ATOM   4194  HB2 LEU A 914      22.460  59.680  59.150  1.00  0.00           H
ATOM   4195  CG  LEU A 914      24.000  61.020  58.590  1.00  0.00           C
ATOM   4196  HG  LEU A 914      25.110  61.030  58.670  1.00  0.00           H
ATOM   4197  CD1 LEU A 914      23.770  60.840  57.070  1.00  0.00           C
ATOM   4198 HD11 LEU A 914      24.390  61.500  56.410  1.00  0.00           H
ATOM   4199 HD12 LEU A 914      22.750  61.070  56.710  1.00  0.00           H
ATOM   4200 HD13 LEU A 914      23.920  59.770  56.810  1.00  0.00           H
ATOM   4201  CD2 LEU A 914      23.500  62.320  59.080  1.00  0.00           C
ATOM   4202 HD21 LEU A 914      23.780  63.210  58.480  1.00  0.00           H
ATOM   4203 HD22 LEU A 914      23.800  62.440  60.140  1.00  0.00           H
ATOM   4204 HD23 LEU A 914      22.390  62.300  59.040  1.00  0.00           H
ATOM   4205  C   LEU A 914      26.000  58.590  59.290  1.00  0.00           C
ATOM   4206  O   LEU A 914      26.630  58.720  58.200  1.00  0.00           O
ATOM   4207  N   ILE A 915      26.680  58.650  60.440  1.00  0.00           N
ATOM   4208  HN  ILE A 915      26.230  58.400  61.300  1.00  0.00           H
ATOM   4209  CA  ILE A 915      28.150  58.720  60.520  1.00  0.00           C
ATOM   4210  HA  ILE A 915      28.290  59.550  59.840  1.00  0.00           H
ATOM   4211  CB  ILE A 915      28.550  59.000  61.950  1.00  0.00           C
ATOM   4212  HB  ILE A 915      28.660  58.000  62.420  1.00  0.00           H
ATOM   4213  CG2 ILE A 915      29.970  59.580  61.900  1.00  0.00           C
ATOM   4214 HG21 ILE A 915      30.290  59.900  62.910  1.00  0.00           H
ATOM   4215 HG22 ILE A 915      30.110  60.510  61.300  1.00  0.00           H
ATOM   4216 HG23 ILE A 915      30.710  58.800  61.600  1.00  0.00           H
ATOM   4217  CG1 ILE A 915      27.690  59.840  62.910  1.00  0.00           C
ATOM   4218 HG11 ILE A 915      28.160  59.870  63.910  1.00  0.00           H
ATOM   4219 HG12 ILE A 915      26.720  59.290  63.000  1.00  0.00           H
ATOM   4220  CD  ILE A 915      27.300  61.320  62.530  1.00  0.00           C
ATOM   4221  HD1 ILE A 915      26.850  61.310  61.520  1.00  0.00           H
ATOM   4222  HD2 ILE A 915      28.090  62.090  62.720  1.00  0.00           H
ATOM   4223  HD3 ILE A 915      26.430  61.630  63.140  1.00  0.00           H
ATOM   4224  C   ILE A 915      28.880  57.540  59.780  1.00  0.00           C
ATOM   4225  O   ILE A 915      29.850  57.650  59.050  1.00  0.00           O
ATOM   4226  N   ALA A 916      28.310  56.300  59.880  1.00  0.00           N
ATOM   4227  HN  ALA A 916      27.440  56.190  60.350  1.00  0.00           H
ATOM   4228  CA  ALA A 916      28.870  55.100  59.380  1.00  0.00           C
ATOM   4229  HA  ALA A 916      29.940  55.200  59.520  1.00  0.00           H
ATOM   4230  CB  ALA A 916      28.220  53.890  60.130  1.00  0.00           C
ATOM   4231  HB1 ALA A 916      28.500  53.880  61.210  1.00  0.00           H
ATOM   4232  HB2 ALA A 916      28.610  52.980  59.630  1.00  0.00           H
ATOM   4233  HB3 ALA A 916      27.110  53.860  60.110  1.00  0.00           H
ATOM   4234  C   ALA A 916      28.790  54.930  57.860  1.00  0.00           C
ATOM   4235  O   ALA A 916      29.660  54.310  57.280  1.00  0.00           O
ATOM   4236  N   ALA A 917      27.700  55.510  57.280  1.00  0.00           N
ATOM   4237  HN  ALA A 917      26.940  55.940  57.760  1.00  0.00           H
ATOM   4238  CA  ALA A 917      27.390  55.560  55.910  1.00  0.00           C
ATOM   4239  HA  ALA A 917      27.500  54.580  55.470  1.00  0.00           H
ATOM   4240  CB  ALA A 917      25.990  56.060  55.770  1.00  0.00           C
ATOM   4241  HB1 ALA A 917      25.360  55.460  56.480  1.00  0.00           H
ATOM   4242  HB2 ALA A 917      25.600  55.970  54.730  1.00  0.00           H
ATOM   4243  HB3 ALA A 917      25.790  57.110  56.070  1.00  0.00           H
ATOM   4244  C   ALA A 917      28.320  56.460  55.070  1.00  0.00           C
ATOM   4245  O   ALA A 917      28.730  56.130  53.940  1.00  0.00           O
ATOM   4246  N   ILE A 918      28.690  57.670  55.630  1.00  0.00           N
ATOM   4247  HN  ILE A 918      28.410  57.670  56.590  1.00  0.00           H
ATOM   4248  CA  ILE A 918      29.430  58.810  55.060  1.00  0.00           C
ATOM   4249  HA  ILE A 918      28.890  59.050  54.160  1.00  0.00           H
ATOM   4250  CB  ILE A 918      29.580  60.130  55.970  1.00  0.00           C
ATOM   4251  HB  ILE A 918      29.780  59.730  56.980  1.00  0.00           H
ATOM   4252  CG2 ILE A 918      30.800  61.010  55.600  1.00  0.00           C
ATOM   4253 HG21 ILE A 918      31.740  60.430  55.560  1.00  0.00           H
ATOM   4254 HG22 ILE A 918      30.990  61.790  56.360  1.00  0.00           H
ATOM   4255 HG23 ILE A 918      30.670  61.490  54.610  1.00  0.00           H
ATOM   4256  CG1 ILE A 918      28.220  60.790  56.060  1.00  0.00           C
ATOM   4257 HG11 ILE A 918      27.400  60.060  56.100  1.00  0.00           H
ATOM   4258 HG12 ILE A 918      28.170  61.370  55.120  1.00  0.00           H
ATOM   4259  CD  ILE A 918      28.070  61.830  57.130  1.00  0.00           C
ATOM   4260  HD1 ILE A 918      28.590  62.750  56.760  1.00  0.00           H
ATOM   4261  HD2 ILE A 918      28.300  61.480  58.170  1.00  0.00           H
ATOM   4262  HD3 ILE A 918      27.000  62.130  57.110  1.00  0.00           H
ATOM   4263  C   ILE A 918      30.730  58.280  54.560  1.00  0.00           C
ATOM   4264  O   ILE A 918      30.990  58.480  53.370  1.00  0.00           O
ATOM   4265  N   PRO A 919      31.590  57.510  55.300  1.00  0.00           N
ATOM   4266  CD  PRO A 919      31.740  57.450  56.740  1.00  0.00           C
ATOM   4267  HD1 PRO A 919      30.940  56.740  57.070  1.00  0.00           H
ATOM   4268  HD2 PRO A 919      31.600  58.480  57.120  1.00  0.00           H
ATOM   4269  CA  PRO A 919      32.820  57.120  54.600  1.00  0.00           C
ATOM   4270  HA  PRO A 919      33.110  57.840  53.850  1.00  0.00           H
ATOM   4271  CB  PRO A 919      33.860  57.140  55.750  1.00  0.00           C
ATOM   4272  HB1 PRO A 919      34.170  58.180  55.940  1.00  0.00           H
ATOM   4273  HB2 PRO A 919      34.780  56.560  55.550  1.00  0.00           H
ATOM   4274  CG  PRO A 919      33.120  56.730  57.030  1.00  0.00           C
ATOM   4275  HG1 PRO A 919      32.970  55.640  57.030  1.00  0.00           H
ATOM   4276  HG2 PRO A 919      33.610  56.950  58.000  1.00  0.00           H
ATOM   4277  C   PRO A 919      32.660  55.780  53.920  1.00  0.00           C
ATOM   4278  O   PRO A 919      33.630  55.300  53.330  1.00  0.00           O
ATOM   4279  N   ALA A 920      31.460  55.180  53.960  1.00  0.00           N
ATOM   4280  HN  ALA A 920      30.690  55.640  54.380  1.00  0.00           H
ATOM   4281  CA  ALA A 920      31.130  53.910  53.390  1.00  0.00           C
ATOM   4282  HA  ALA A 920      31.970  53.250  53.530  1.00  0.00           H
ATOM   4283  CB  ALA A 920      29.850  53.280  54.040  1.00  0.00           C
ATOM   4284  HB1 ALA A 920      29.970  53.270  55.150  1.00  0.00           H
ATOM   4285  HB2 ALA A 920      29.860  52.260  53.620  1.00  0.00           H
ATOM   4286  HB3 ALA A 920      28.890  53.740  53.730  1.00  0.00           H
ATOM   4287  C   ALA A 920      31.100  53.970  51.870  1.00  0.00           C
ATOM   4288  O   ALA A 920      31.620  53.100  51.180  1.00  0.00           O
ATOM   4289  N   LEU A 921      30.520  55.080  51.340  1.00  0.00           N
ATOM   4290  HN  LEU A 921      30.200  55.790  51.970  1.00  0.00           H
ATOM   4291  CA  LEU A 921      30.400  55.500  50.000  1.00  0.00           C
ATOM   4292  HA  LEU A 921      29.900  54.710  49.470  1.00  0.00           H
ATOM   4293  CB  LEU A 921      29.510  56.820  49.790  1.00  0.00           C
ATOM   4294  HB1 LEU A 921      29.960  57.630  50.400  1.00  0.00           H
ATOM   4295  HB2 LEU A 921      28.520  56.610  50.250  1.00  0.00           H
ATOM   4296  CG  LEU A 921      29.380  57.240  48.310  1.00  0.00           C
ATOM   4297  HG  LEU A 921      30.410  57.440  47.920  1.00  0.00           H
ATOM   4298  CD1 LEU A 921      28.620  56.220  47.490  1.00  0.00           C
ATOM   4299 HD11 LEU A 921      28.830  56.530  46.460  1.00  0.00           H
ATOM   4300 HD12 LEU A 921      27.540  56.380  47.650  1.00  0.00           H
ATOM   4301 HD13 LEU A 921      28.830  55.150  47.720  1.00  0.00           H
ATOM   4302  CD2 LEU A 921      28.630  58.500  48.230  1.00  0.00           C
ATOM   4303 HD21 LEU A 921      28.400  58.620  47.160  1.00  0.00           H
ATOM   4304 HD22 LEU A 921      29.180  59.430  48.460  1.00  0.00           H
ATOM   4305 HD23 LEU A 921      27.720  58.430  48.870  1.00  0.00           H
ATOM   4306  C   LEU A 921      31.770  55.650  49.330  1.00  0.00           C
ATOM   4307  O   LEU A 921      32.030  55.050  48.300  1.00  0.00           O
ATOM   4308  N   LEU A 922      32.730  56.360  49.900  1.00  0.00           N
ATOM   4309  HN  LEU A 922      32.500  56.730  50.800  1.00  0.00           H
ATOM   4310  CA  LEU A 922      34.140  56.410  49.520  1.00  0.00           C
ATOM   4311  HA  LEU A 922      34.040  56.770  48.500  1.00  0.00           H
ATOM   4312  CB  LEU A 922      34.900  57.390  50.480  1.00  0.00           C
ATOM   4313  HB1 LEU A 922      34.550  57.270  51.510  1.00  0.00           H
ATOM   4314  HB2 LEU A 922      34.580  58.430  50.240  1.00  0.00           H
ATOM   4315  CG  LEU A 922      36.520  57.330  50.390  1.00  0.00           C
ATOM   4316  HG  LEU A 922      36.840  56.300  50.660  1.00  0.00           H
ATOM   4317  CD1 LEU A 922      37.020  57.780  49.010  1.00  0.00           C
ATOM   4318 HD11 LEU A 922      36.700  56.970  48.330  1.00  0.00           H
ATOM   4319 HD12 LEU A 922      38.120  57.890  49.140  1.00  0.00           H
ATOM   4320 HD13 LEU A 922      36.560  58.750  48.690  1.00  0.00           H
ATOM   4321  CD2 LEU A 922      37.050  58.240  51.520  1.00  0.00           C
ATOM   4322 HD21 LEU A 922      36.740  59.300  51.460  1.00  0.00           H
ATOM   4323 HD22 LEU A 922      38.150  58.270  51.440  1.00  0.00           H
ATOM   4324 HD23 LEU A 922      36.770  57.910  52.550  1.00  0.00           H
ATOM   4325  C   LEU A 922      34.870  55.090  49.540  1.00  0.00           C
ATOM   4326  O   LEU A 922      35.650  54.710  48.630  1.00  0.00           O
ATOM   4327  N   CYS A 923      34.690  54.300  50.600  1.00  0.00           N
ATOM   4328  HN  CYS A 923      34.080  54.500  51.360  1.00  0.00           H
ATOM   4329  CA  CYS A 923      35.370  52.950  50.840  1.00  0.00           C
ATOM   4330  HA  CYS A 923      36.440  53.140  50.830  1.00  0.00           H
ATOM   4331  CB  CYS A 923      34.960  52.380  52.210  1.00  0.00           C
ATOM   4332  HB1 CYS A 923      33.990  51.870  52.050  1.00  0.00           H
ATOM   4333  HB2 CYS A 923      34.970  53.340  52.780  1.00  0.00           H
ATOM   4334  SG  CYS A 923      36.100  51.150  52.770  1.00  0.00           S
ATOM   4335  HG1 CYS A 923      35.450  50.850  53.880  1.00  0.00           H
ATOM   4336  C   CYS A 923      35.110  51.960  49.700  1.00  0.00           C
ATOM   4337  O   CYS A 923      35.970  51.250  49.180  1.00  0.00           O
ATOM   4338  N   THR A 924      33.830  52.000  49.210  1.00  0.00           N
ATOM   4339  HN  THR A 924      33.240  52.580  49.760  1.00  0.00           H
ATOM   4340  CA  THR A 924      33.350  51.340  48.020  1.00  0.00           C
ATOM   4341  HA  THR A 924      33.470  50.280  48.210  1.00  0.00           H
ATOM   4342  CB  THR A 924      31.860  51.570  47.730  1.00  0.00           C
ATOM   4343  HB  THR A 924      31.710  52.670  47.630  1.00  0.00           H
ATOM   4344  OG1 THR A 924      31.020  51.150  48.840  1.00  0.00           O
ATOM   4345  HG1 THR A 924      31.320  51.630  49.610  1.00  0.00           H
ATOM   4346  CG2 THR A 924      31.310  50.910  46.520  1.00  0.00           C
ATOM   4347 HG21 THR A 924      30.210  50.810  46.480  1.00  0.00           H
ATOM   4348 HG22 THR A 924      31.760  49.910  46.370  1.00  0.00           H
ATOM   4349 HG23 THR A 924      31.700  51.530  45.670  1.00  0.00           H
ATOM   4350  C   THR A 924      34.110  51.680  46.860  1.00  0.00           C
ATOM   4351  O   THR A 924      34.600  50.880  46.110  1.00  0.00           O
ATOM   4352  N   ILE A 925      34.290  52.960  46.580  1.00  0.00           N
ATOM   4353  HN  ILE A 925      33.890  53.680  47.150  1.00  0.00           H
ATOM   4354  CA  ILE A 925      35.200  53.580  45.590  1.00  0.00           C
ATOM   4355  HA  ILE A 925      34.980  53.230  44.580  1.00  0.00           H
ATOM   4356  CB  ILE A 925      34.850  55.050  45.330  1.00  0.00           C
ATOM   4357  HB  ILE A 925      34.940  55.690  46.250  1.00  0.00           H
ATOM   4358  CG2 ILE A 925      35.700  55.630  44.220  1.00  0.00           C
ATOM   4359 HG21 ILE A 925      35.550  55.260  43.190  1.00  0.00           H
ATOM   4360 HG22 ILE A 925      36.790  55.610  44.470  1.00  0.00           H
ATOM   4361 HG23 ILE A 925      35.430  56.710  44.160  1.00  0.00           H
ATOM   4362  CG1 ILE A 925      33.330  55.250  44.930  1.00  0.00           C
ATOM   4363 HG11 ILE A 925      32.670  54.620  45.560  1.00  0.00           H
ATOM   4364 HG12 ILE A 925      33.220  54.800  43.920  1.00  0.00           H
ATOM   4365  CD  ILE A 925      32.810  56.640  45.020  1.00  0.00           C
ATOM   4366  HD1 ILE A 925      31.750  56.700  44.710  1.00  0.00           H
ATOM   4367  HD2 ILE A 925      33.470  57.300  44.420  1.00  0.00           H
ATOM   4368  HD3 ILE A 925      32.940  57.140  46.010  1.00  0.00           H
ATOM   4369  C   ILE A 925      36.680  53.240  45.720  1.00  0.00           C
ATOM   4370  O   ILE A 925      37.320  52.890  44.720  1.00  0.00           O
ATOM   4371  N   LEU A 926      37.160  53.080  46.890  1.00  0.00           N
ATOM   4372  HN  LEU A 926      36.650  53.380  47.680  1.00  0.00           H
ATOM   4373  CA  LEU A 926      38.460  52.420  47.180  1.00  0.00           C
ATOM   4374  HA  LEU A 926      39.160  53.030  46.640  1.00  0.00           H
ATOM   4375  CB  LEU A 926      38.780  52.760  48.710  1.00  0.00           C
ATOM   4376  HB1 LEU A 926      39.750  52.290  49.010  1.00  0.00           H
ATOM   4377  HB2 LEU A 926      37.940  52.340  49.300  1.00  0.00           H
ATOM   4378  CG  LEU A 926      38.980  54.230  49.100  1.00  0.00           C
ATOM   4379  HG  LEU A 926      38.070  54.770  48.770  1.00  0.00           H
ATOM   4380  CD1 LEU A 926      39.220  54.470  50.600  1.00  0.00           C
ATOM   4381 HD11 LEU A 926      39.080  55.550  50.830  1.00  0.00           H
ATOM   4382 HD12 LEU A 926      40.240  54.100  50.860  1.00  0.00           H
ATOM   4383 HD13 LEU A 926      38.530  53.930  51.270  1.00  0.00           H
ATOM   4384  CD2 LEU A 926      40.160  54.960  48.340  1.00  0.00           C
ATOM   4385 HD21 LEU A 926      40.410  56.010  48.660  1.00  0.00           H
ATOM   4386 HD22 LEU A 926      40.020  54.910  47.240  1.00  0.00           H
ATOM   4387 HD23 LEU A 926      41.030  54.280  48.390  1.00  0.00           H
ATOM   4388  C   LEU A 926      38.650  51.020  46.800  1.00  0.00           C
ATOM   4389  O   LEU A 926      39.690  50.670  46.240  1.00  0.00           O
ATOM   4390  N   ILE A 927      37.610  50.140  47.120  1.00  0.00           N
ATOM   4391  HN  ILE A 927      36.840  50.400  47.690  1.00  0.00           H
ATOM   4392  CA  ILE A 927      37.490  48.730  46.700  1.00  0.00           C
ATOM   4393  HA  ILE A 927      38.350  48.130  46.970  1.00  0.00           H
ATOM   4394  CB  ILE A 927      36.220  48.000  47.200  1.00  0.00           C
ATOM   4395  HB  ILE A 927      35.290  48.550  46.910  1.00  0.00           H
ATOM   4396  CG2 ILE A 927      36.180  46.630  46.510  1.00  0.00           C
ATOM   4397 HG21 ILE A 927      37.180  46.190  46.680  1.00  0.00           H
ATOM   4398 HG22 ILE A 927      36.050  46.680  45.410  1.00  0.00           H
ATOM   4399 HG23 ILE A 927      35.410  45.960  46.950  1.00  0.00           H
ATOM   4400  CG1 ILE A 927      36.230  47.790  48.770  1.00  0.00           C
ATOM   4401 HG11 ILE A 927      35.350  47.150  49.000  1.00  0.00           H
ATOM   4402 HG12 ILE A 927      36.080  48.810  49.170  1.00  0.00           H
ATOM   4403  CD  ILE A 927      37.430  47.180  49.440  1.00  0.00           C
ATOM   4404  HD1 ILE A 927      37.650  46.160  49.050  1.00  0.00           H
ATOM   4405  HD2 ILE A 927      37.350  47.110  50.550  1.00  0.00           H
ATOM   4406  HD3 ILE A 927      38.330  47.810  49.300  1.00  0.00           H
ATOM   4407  C   ILE A 927      37.510  48.650  45.130  1.00  0.00           C
ATOM   4408  O   ILE A 927      38.190  47.920  44.520  1.00  0.00           O
ATOM   4409  N   PHE A 928      36.650  49.520  44.530  1.00  0.00           N
ATOM   4410  HN  PHE A 928      36.020  50.050  45.090  1.00  0.00           H
ATOM   4411  CA  PHE A 928      36.280  49.620  43.130  1.00  0.00           C
ATOM   4412  HA  PHE A 928      35.980  48.610  42.910  1.00  0.00           H
ATOM   4413  CB  PHE A 928      35.150  50.580  42.920  1.00  0.00           C
ATOM   4414  HB1 PHE A 928      35.460  51.570  43.330  1.00  0.00           H
ATOM   4415  HB2 PHE A 928      34.240  50.440  43.550  1.00  0.00           H
ATOM   4416  CG  PHE A 928      34.770  50.660  41.470  1.00  0.00           C
ATOM   4417  CD1 PHE A 928      34.210  49.540  40.890  1.00  0.00           C
ATOM   4418  HD1 PHE A 928      33.980  48.630  41.420  1.00  0.00           H
ATOM   4419  CE1 PHE A 928      34.040  49.570  39.480  1.00  0.00           C
ATOM   4420  HE1 PHE A 928      33.730  48.650  39.020  1.00  0.00           H
ATOM   4421  CZ  PHE A 928      34.200  50.740  38.820  1.00  0.00           C
ATOM   4422  HZ  PHE A 928      33.950  50.830  37.770  1.00  0.00           H
ATOM   4423  CD2 PHE A 928      34.960  51.790  40.810  1.00  0.00           C
ATOM   4424  HD2 PHE A 928      35.550  52.560  41.260  1.00  0.00           H
ATOM   4425  CE2 PHE A 928      34.700  51.840  39.480  1.00  0.00           C
ATOM   4426  HE2 PHE A 928      34.860  52.790  38.980  1.00  0.00           H
ATOM   4427  C   PHE A 928      37.590  49.900  42.240  1.00  0.00           C
ATOM   4428  O   PHE A 928      37.900  49.250  41.300  1.00  0.00           O
ATOM   4429  N   MET A 929      38.280  51.020  42.540  1.00  0.00           N
ATOM   4430  HN  MET A 929      37.980  51.430  43.410  1.00  0.00           H
ATOM   4431  CA  MET A 929      39.490  51.440  41.900  1.00  0.00           C
ATOM   4432  HA  MET A 929      39.190  51.800  40.920  1.00  0.00           H
ATOM   4433  CB  MET A 929      39.970  52.830  42.480  1.00  0.00           C
ATOM   4434  HB1 MET A 929      41.020  53.130  42.260  1.00  0.00           H
ATOM   4435  HB2 MET A 929      39.830  52.690  43.580  1.00  0.00           H
ATOM   4436  CG  MET A 929      39.140  53.980  41.980  1.00  0.00           C
ATOM   4437  HG1 MET A 929      38.090  53.800  42.290  1.00  0.00           H
ATOM   4438  HG2 MET A 929      39.240  53.970  40.870  1.00  0.00           H
ATOM   4439  SD  MET A 929      39.520  55.600  42.690  1.00  0.00           S
ATOM   4440  CE  MET A 929      40.840  55.970  41.510  1.00  0.00           C
ATOM   4441  HE1 MET A 929      40.640  55.650  40.460  1.00  0.00           H
ATOM   4442  HE2 MET A 929      41.800  55.530  41.850  1.00  0.00           H
ATOM   4443  HE3 MET A 929      40.980  57.060  41.590  1.00  0.00           H
ATOM   4444  C   MET A 929      40.600  50.370  41.780  1.00  0.00           C
ATOM   4445  O   MET A 929      41.120  50.200  40.700  1.00  0.00           O
ATOM   4446  N   ASP A 930      40.950  49.660  42.860  1.00  0.00           N
ATOM   4447  HN  ASP A 930      40.550  50.010  43.720  1.00  0.00           H
ATOM   4448  CA  ASP A 930      41.890  48.560  42.970  1.00  0.00           C
ATOM   4449  HA  ASP A 930      42.750  48.850  42.390  1.00  0.00           H
ATOM   4450  CB  ASP A 930      42.140  48.320  44.490  1.00  0.00           C
ATOM   4451  HB1 ASP A 930      42.720  47.410  44.690  1.00  0.00           H
ATOM   4452  HB2 ASP A 930      41.160  48.300  45.020  1.00  0.00           H
ATOM   4453  CG  ASP A 930      43.050  49.400  45.120  1.00  0.00           C
ATOM   4454  OD1 ASP A 930      43.350  50.450  44.530  1.00  0.00           O
ATOM   4455  OD2 ASP A 930      43.400  49.220  46.300  1.00  0.00           O
ATOM   4456  C   ASP A 930      41.400  47.380  42.180  1.00  0.00           C
ATOM   4457  O   ASP A 930      42.130  46.670  41.430  1.00  0.00           O
ATOM   4458  N   GLN A 931      40.070  47.030  42.320  1.00  0.00           N
ATOM   4459  HN  GLN A 931      39.520  47.500  43.020  1.00  0.00           H
ATOM   4460  CA  GLN A 931      39.470  46.020  41.420  1.00  0.00           C
ATOM   4461  HA  GLN A 931      40.070  45.130  41.610  1.00  0.00           H
ATOM   4462  CB  GLN A 931      37.960  45.710  41.830  1.00  0.00           C
ATOM   4463  HB1 GLN A 931      37.570  45.000  41.060  1.00  0.00           H
ATOM   4464  HB2 GLN A 931      37.330  46.630  41.800  1.00  0.00           H
ATOM   4465  CG  GLN A 931      37.800  44.970  43.150  1.00  0.00           C
ATOM   4466  HG1 GLN A 931      36.780  44.590  43.350  1.00  0.00           H
ATOM   4467  HG2 GLN A 931      38.100  45.610  44.000  1.00  0.00           H
ATOM   4468  CD  GLN A 931      38.730  43.760  43.290  1.00  0.00           C
ATOM   4469  OE1 GLN A 931      39.480  43.550  44.250  1.00  0.00           O
ATOM   4470  NE2 GLN A 931      38.590  42.750  42.420  1.00  0.00           N
ATOM   4471 HE21 GLN A 931      39.220  41.970  42.360  1.00  0.00           H
ATOM   4472 HE22 GLN A 931      37.920  42.850  41.670  1.00  0.00           H
ATOM   4473  C   GLN A 931      39.450  46.300  39.890  1.00  0.00           C
ATOM   4474  O   GLN A 931      39.880  45.620  38.950  1.00  0.00           O
ATOM   4475  N   GLN A 932      39.080  47.520  39.480  1.00  0.00           N
ATOM   4476  HN  GLN A 932      38.850  48.140  40.230  1.00  0.00           H
ATOM   4477  CA  GLN A 932      39.070  48.110  38.180  1.00  0.00           C
ATOM   4478  HA  GLN A 932      38.450  47.500  37.530  1.00  0.00           H
ATOM   4479  CB  GLN A 932      38.230  49.390  38.090  1.00  0.00           C
ATOM   4480  HB1 GLN A 932      38.520  50.040  38.940  1.00  0.00           H
ATOM   4481  HB2 GLN A 932      37.180  49.170  38.390  1.00  0.00           H
ATOM   4482  CG  GLN A 932      38.200  50.250  36.810  1.00  0.00           C
ATOM   4483  HG1 GLN A 932      39.260  50.550  36.690  1.00  0.00           H
ATOM   4484  HG2 GLN A 932      37.520  51.130  36.890  1.00  0.00           H
ATOM   4485  CD  GLN A 932      37.650  49.480  35.560  1.00  0.00           C
ATOM   4486  OE1 GLN A 932      37.120  48.420  35.590  1.00  0.00           O
ATOM   4487  NE2 GLN A 932      37.780  50.050  34.390  1.00  0.00           N
ATOM   4488 HE21 GLN A 932      38.190  50.950  34.350  1.00  0.00           H
ATOM   4489 HE22 GLN A 932      37.250  49.680  33.620  1.00  0.00           H
ATOM   4490  C   GLN A 932      40.510  48.110  37.500  1.00  0.00           C
ATOM   4491  O   GLN A 932      40.760  47.610  36.380  1.00  0.00           O
ATOM   4492  N   ILE A 933      41.520  48.640  38.160  1.00  0.00           N
ATOM   4493  HN  ILE A 933      41.410  49.010  39.080  1.00  0.00           H
ATOM   4494  CA  ILE A 933      42.820  48.600  37.470  1.00  0.00           C
ATOM   4495  HA  ILE A 933      42.650  48.870  36.440  1.00  0.00           H
ATOM   4496  CB  ILE A 933      43.820  49.590  38.160  1.00  0.00           C
ATOM   4497  HB  ILE A 933      43.240  50.520  38.330  1.00  0.00           H
ATOM   4498  CG2 ILE A 933      44.270  49.220  39.560  1.00  0.00           C
ATOM   4499 HG21 ILE A 933      43.480  49.420  40.330  1.00  0.00           H
ATOM   4500 HG22 ILE A 933      44.980  49.970  39.970  1.00  0.00           H
ATOM   4501 HG23 ILE A 933      44.890  48.300  39.570  1.00  0.00           H
ATOM   4502  CG1 ILE A 933      45.110  49.890  37.280  1.00  0.00           C
ATOM   4503 HG11 ILE A 933      45.690  48.970  37.030  1.00  0.00           H
ATOM   4504 HG12 ILE A 933      45.840  50.570  37.780  1.00  0.00           H
ATOM   4505  CD  ILE A 933      44.780  50.570  35.940  1.00  0.00           C
ATOM   4506  HD1 ILE A 933      44.270  51.520  36.200  1.00  0.00           H
ATOM   4507  HD2 ILE A 933      44.150  50.010  35.220  1.00  0.00           H
ATOM   4508  HD3 ILE A 933      45.690  50.890  35.400  1.00  0.00           H
ATOM   4509  C   ILE A 933      43.490  47.260  37.470  1.00  0.00           C
ATOM   4510  O   ILE A 933      44.340  46.970  36.670  1.00  0.00           O
ATOM   4511  N   THR A 934      43.130  46.310  38.400  1.00  0.00           N
ATOM   4512  HN  THR A 934      42.460  46.510  39.120  1.00  0.00           H
ATOM   4513  CA  THR A 934      43.680  44.930  38.340  1.00  0.00           C
ATOM   4514  HA  THR A 934      44.750  45.130  38.240  1.00  0.00           H
ATOM   4515  CB  THR A 934      43.470  44.120  39.660  1.00  0.00           C
ATOM   4516  HB  THR A 934      42.400  43.960  39.910  1.00  0.00           H
ATOM   4517  OG1 THR A 934      43.940  44.760  40.830  1.00  0.00           O
ATOM   4518  HG1 THR A 934      43.470  45.590  40.850  1.00  0.00           H
ATOM   4519  CG2 THR A 934      44.280  42.860  39.640  1.00  0.00           C
ATOM   4520 HG21 THR A 934      44.110  42.450  40.660  1.00  0.00           H
ATOM   4521 HG22 THR A 934      45.380  43.000  39.540  1.00  0.00           H
ATOM   4522 HG23 THR A 934      43.910  42.100  38.910  1.00  0.00           H
ATOM   4523  C   THR A 934      43.280  44.230  37.040  1.00  0.00           C
ATOM   4524  O   THR A 934      44.020  43.430  36.420  1.00  0.00           O
ATOM   4525  N   ALA A 935      42.040  44.530  36.630  1.00  0.00           N
ATOM   4526  HN  ALA A 935      41.430  45.150  37.140  1.00  0.00           H
ATOM   4527  CA  ALA A 935      41.510  43.760  35.490  1.00  0.00           C
ATOM   4528  HA  ALA A 935      41.740  42.720  35.630  1.00  0.00           H
ATOM   4529  CB  ALA A 935      39.990  44.120  35.400  1.00  0.00           C
ATOM   4530  HB1 ALA A 935      39.500  43.730  36.310  1.00  0.00           H
ATOM   4531  HB2 ALA A 935      39.420  43.590  34.600  1.00  0.00           H
ATOM   4532  HB3 ALA A 935      39.830  45.230  35.330  1.00  0.00           H
ATOM   4533  C   ALA A 935      42.190  44.310  34.160  1.00  0.00           C
ATOM   4534  O   ALA A 935      42.600  43.670  33.200  1.00  0.00           O
ATOM   4535  N   VAL A 936      42.410  45.640  34.130  1.00  0.00           N
ATOM   4536  HN  VAL A 936      42.020  46.120  34.910  1.00  0.00           H
ATOM   4537  CA  VAL A 936      43.290  46.350  33.160  1.00  0.00           C
ATOM   4538  HA  VAL A 936      42.870  46.190  32.170  1.00  0.00           H
ATOM   4539  CB  VAL A 936      43.220  47.900  33.450  1.00  0.00           C
ATOM   4540  HB  VAL A 936      43.390  48.070  34.530  1.00  0.00           H
ATOM   4541  CG1 VAL A 936      44.210  48.700  32.520  1.00  0.00           C
ATOM   4542 HG11 VAL A 936      44.080  49.790  32.690  1.00  0.00           H
ATOM   4543 HG12 VAL A 936      43.960  48.500  31.450  1.00  0.00           H
ATOM   4544 HG13 VAL A 936      45.170  48.220  32.820  1.00  0.00           H
ATOM   4545  CG2 VAL A 936      41.800  48.390  33.120  1.00  0.00           C
ATOM   4546 HG21 VAL A 936      41.600  49.400  33.540  1.00  0.00           H
ATOM   4547 HG22 VAL A 936      40.990  47.730  33.490  1.00  0.00           H
ATOM   4548 HG23 VAL A 936      41.640  48.530  32.030  1.00  0.00           H
ATOM   4549  C   VAL A 936      44.730  45.800  33.100  1.00  0.00           C
ATOM   4550  O   VAL A 936      45.180  45.450  32.010  1.00  0.00           O
ATOM   4551  N   ILE A 937      45.430  45.710  34.190  1.00  0.00           N
ATOM   4552  HN  ILE A 937      44.960  46.060  35.010  1.00  0.00           H
ATOM   4553  CA  ILE A 937      46.830  45.280  34.290  1.00  0.00           C
ATOM   4554  HA  ILE A 937      47.500  45.890  33.710  1.00  0.00           H
ATOM   4555  CB  ILE A 937      47.270  45.430  35.780  1.00  0.00           C
ATOM   4556  HB  ILE A 937      46.420  44.940  36.300  1.00  0.00           H
ATOM   4557  CG2 ILE A 937      48.490  44.560  36.120  1.00  0.00           C
ATOM   4558 HG21 ILE A 937      49.380  44.800  35.500  1.00  0.00           H
ATOM   4559 HG22 ILE A 937      48.260  43.500  35.870  1.00  0.00           H
ATOM   4560 HG23 ILE A 937      48.900  44.660  37.130  1.00  0.00           H
ATOM   4561  CG1 ILE A 937      47.620  46.940  36.180  1.00  0.00           C
ATOM   4562 HG11 ILE A 937      47.750  46.990  37.280  1.00  0.00           H
ATOM   4563 HG12 ILE A 937      46.720  47.520  35.860  1.00  0.00           H
ATOM   4564  CD  ILE A 937      48.830  47.560  35.520  1.00  0.00           C
ATOM   4565  HD1 ILE A 937      48.740  47.570  34.410  1.00  0.00           H
ATOM   4566  HD2 ILE A 937      49.790  47.150  35.880  1.00  0.00           H
ATOM   4567  HD3 ILE A 937      48.760  48.660  35.700  1.00  0.00           H
ATOM   4568  C   ILE A 937      47.040  43.910  33.640  1.00  0.00           C
ATOM   4569  O   ILE A 937      48.000  43.670  32.900  1.00  0.00           O
ATOM   4570  N   ILE A 938      46.110  43.000  33.910  1.00  0.00           N
ATOM   4571  HN  ILE A 938      45.340  43.130  34.520  1.00  0.00           H
ATOM   4572  CA  ILE A 938      46.000  41.700  33.180  1.00  0.00           C
ATOM   4573  HA  ILE A 938      46.920  41.150  33.130  1.00  0.00           H
ATOM   4574  CB  ILE A 938      44.960  40.710  33.840  1.00  0.00           C
ATOM   4575  HB  ILE A 938      43.960  41.200  33.870  1.00  0.00           H
ATOM   4576  CG2 ILE A 938      44.730  39.350  33.100  1.00  0.00           C
ATOM   4577 HG21 ILE A 938      44.380  39.640  32.080  1.00  0.00           H
ATOM   4578 HG22 ILE A 938      44.000  38.720  33.640  1.00  0.00           H
ATOM   4579 HG23 ILE A 938      45.650  38.760  32.900  1.00  0.00           H
ATOM   4580  CG1 ILE A 938      45.390  40.430  35.340  1.00  0.00           C
ATOM   4581 HG11 ILE A 938      44.820  39.640  35.890  1.00  0.00           H
ATOM   4582 HG12 ILE A 938      45.350  41.370  35.910  1.00  0.00           H
ATOM   4583  CD  ILE A 938      46.900  40.040  35.490  1.00  0.00           C
ATOM   4584  HD1 ILE A 938      47.160  39.450  36.390  1.00  0.00           H
ATOM   4585  HD2 ILE A 938      47.510  40.960  35.600  1.00  0.00           H
ATOM   4586  HD3 ILE A 938      47.220  39.550  34.540  1.00  0.00           H
ATOM   4587  C   ILE A 938      45.760  41.810  31.720  1.00  0.00           C
ATOM   4588  O   ILE A 938      46.480  41.160  30.960  1.00  0.00           O
ATOM   4589  N   ASN A 939      44.900  42.680  31.230  1.00  0.00           N
ATOM   4590  HN  ASN A 939      44.350  43.230  31.840  1.00  0.00           H
ATOM   4591  CA  ASN A 939      44.580  42.820  29.810  1.00  0.00           C
ATOM   4592  HA  ASN A 939      44.640  41.920  29.200  1.00  0.00           H
ATOM   4593  CB  ASN A 939      43.230  43.450  29.910  1.00  0.00           C
ATOM   4594  HB1 ASN A 939      43.230  44.480  30.320  1.00  0.00           H
ATOM   4595  HB2 ASN A 939      42.540  42.900  30.580  1.00  0.00           H
ATOM   4596  CG  ASN A 939      42.490  43.380  28.580  1.00  0.00           C
ATOM   4597  OD1 ASN A 939      42.490  42.310  27.910  1.00  0.00           O
ATOM   4598  ND2 ASN A 939      41.970  44.480  28.130  1.00  0.00           N
ATOM   4599 HD21 ASN A 939      42.220  45.310  28.610  1.00  0.00           H
ATOM   4600 HD22 ASN A 939      41.470  44.460  27.260  1.00  0.00           H
ATOM   4601  C   ASN A 939      45.530  43.720  29.120  1.00  0.00           C
ATOM   4602  O   ASN A 939      45.490  43.920  27.910  1.00  0.00           O
ATOM   4603  N   ARG A 940      46.370  44.350  29.890  1.00  0.00           N
ATOM   4604  HN  ARG A 940      46.410  44.040  30.830  1.00  0.00           H
ATOM   4605  CA  ARG A 940      47.340  45.360  29.470  1.00  0.00           C
ATOM   4606  HA  ARG A 940      47.900  45.590  30.350  1.00  0.00           H
ATOM   4607  CB  ARG A 940      48.460  44.930  28.390  1.00  0.00           C
ATOM   4608  HB1 ARG A 940      49.190  45.770  28.340  1.00  0.00           H
ATOM   4609  HB2 ARG A 940      47.930  44.950  27.430  1.00  0.00           H
ATOM   4610  CG  ARG A 940      49.170  43.620  28.720  1.00  0.00           C
ATOM   4611  HG1 ARG A 940      49.870  43.370  27.890  1.00  0.00           H
ATOM   4612  HG2 ARG A 940      48.420  42.800  28.780  1.00  0.00           H
ATOM   4613  CD  ARG A 940      50.070  43.760  29.990  1.00  0.00           C
ATOM   4614  HD1 ARG A 940      49.310  43.900  30.780  1.00  0.00           H
ATOM   4615  HD2 ARG A 940      50.850  44.530  29.830  1.00  0.00           H
ATOM   4616  NE  ARG A 940      50.730  42.440  30.120  1.00  0.00           N
ATOM   4617  HE  ARG A 940      50.080  41.680  30.190  1.00  0.00           H
ATOM   4618  CZ  ARG A 940      52.020  42.070  29.980  1.00  0.00           C
ATOM   4619  NH1 ARG A 940      52.240  40.780  30.040  1.00  0.00           N
ATOM   4620 HH11 ARG A 940      51.470  40.140  29.980  1.00  0.00           H
ATOM   4621 HH12 ARG A 940      53.170  40.420  30.060  1.00  0.00           H
ATOM   4622  NH2 ARG A 940      52.960  42.900  29.830  1.00  0.00           N
ATOM   4623 HH21 ARG A 940      52.820  43.880  29.620  1.00  0.00           H
ATOM   4624 HH22 ARG A 940      53.840  42.490  29.600  1.00  0.00           H
ATOM   4625  C   ARG A 940      46.700  46.780  29.130  1.00  0.00           C
ATOM   4626  O   ARG A 940      45.590  46.860  28.580  1.00  0.00           O
ATOM   4627  N   LYS A 941      47.380  47.780  29.430  1.00  0.00           N
ATOM   4628  HN  LYS A 941      48.300  47.720  29.810  1.00  0.00           H
ATOM   4629  CA  LYS A 941      46.830  49.110  29.480  1.00  0.00           C
ATOM   4630  HA  LYS A 941      45.900  48.980  30.000  1.00  0.00           H
ATOM   4631  CB  LYS A 941      47.800  49.960  30.320  1.00  0.00           C
ATOM   4632  HB1 LYS A 941      48.850  49.780  30.020  1.00  0.00           H
ATOM   4633  HB2 LYS A 941      47.770  49.690  31.400  1.00  0.00           H
ATOM   4634  CG  LYS A 941      47.530  51.490  30.280  1.00  0.00           C
ATOM   4635  HG1 LYS A 941      47.460  51.900  29.250  1.00  0.00           H
ATOM   4636  HG2 LYS A 941      48.350  52.060  30.780  1.00  0.00           H
ATOM   4637  CD  LYS A 941      46.300  51.920  31.040  1.00  0.00           C
ATOM   4638  HD1 LYS A 941      46.590  51.980  32.110  1.00  0.00           H
ATOM   4639  HD2 LYS A 941      45.550  51.130  30.850  1.00  0.00           H
ATOM   4640  CE  LYS A 941      45.570  53.220  30.550  1.00  0.00           C
ATOM   4641  HE1 LYS A 941      45.130  52.960  29.570  1.00  0.00           H
ATOM   4642  HE2 LYS A 941      46.320  53.990  30.310  1.00  0.00           H
ATOM   4643  NZ  LYS A 941      44.560  53.660  31.410  1.00  0.00           N
ATOM   4644  HZ1 LYS A 941      44.830  53.700  32.410  1.00  0.00           H
ATOM   4645  HZ2 LYS A 941      43.740  53.020  31.350  1.00  0.00           H
ATOM   4646  HZ3 LYS A 941      44.240  54.590  31.090  1.00  0.00           H
ATOM   4647  C   LYS A 941      46.520  49.770  28.110  1.00  0.00           C
ATOM   4648  O   LYS A 941      45.580  50.570  27.910  1.00  0.00           O
ATOM   4649  N   GLU A 942      47.270  49.230  27.100  1.00  0.00           N
ATOM   4650  HN  GLU A 942      48.090  48.670  27.200  1.00  0.00           H
ATOM   4651  CA  GLU A 942      47.120  49.560  25.730  1.00  0.00           C
ATOM   4652  HA  GLU A 942      47.090  50.630  25.560  1.00  0.00           H
ATOM   4653  CB  GLU A 942      48.350  48.870  25.030  1.00  0.00           C
ATOM   4654  HB1 GLU A 942      49.260  49.250  25.560  1.00  0.00           H
ATOM   4655  HB2 GLU A 942      48.430  49.170  23.960  1.00  0.00           H
ATOM   4656  CG  GLU A 942      48.410  47.330  25.170  1.00  0.00           C
ATOM   4657  HG1 GLU A 942      47.620  46.810  24.570  1.00  0.00           H
ATOM   4658  HG2 GLU A 942      48.140  47.000  26.200  1.00  0.00           H
ATOM   4659  CD  GLU A 942      49.710  46.700  24.670  1.00  0.00           C
ATOM   4660  OE1 GLU A 942      50.280  47.120  23.650  1.00  0.00           O
ATOM   4661  OE2 GLU A 942      50.240  45.880  25.500  1.00  0.00           O
ATOM   4662  C   GLU A 942      45.870  49.050  25.000  1.00  0.00           C
ATOM   4663  O   GLU A 942      45.670  49.500  23.840  1.00  0.00           O
ATOM   4664  N   HSD A 943      45.130  48.070  25.660  1.00  0.00           N
ATOM   4665  HN  HSD A 943      45.390  47.710  26.550  1.00  0.00           H
ATOM   4666  CA  HSD A 943      43.970  47.430  25.150  1.00  0.00           C
ATOM   4667  HA  HSD A 943      43.840  47.810  24.150  1.00  0.00           H
ATOM   4668  CB  HSD A 943      44.110  45.860  25.210  1.00  0.00           C
ATOM   4669  HB1 HSD A 943      43.160  45.350  24.910  1.00  0.00           H
ATOM   4670  HB2 HSD A 943      44.300  45.580  26.260  1.00  0.00           H
ATOM   4671  ND1 HSD A 943      45.150  45.480  22.900  1.00  0.00           N
ATOM   4672  HD1 HSD A 943      44.450  45.940  22.360  1.00  0.00           H
ATOM   4673  CG  HSD A 943      45.240  45.370  24.260  1.00  0.00           C
ATOM   4674  CE1 HSD A 943      46.150  44.750  22.300  1.00  0.00           C
ATOM   4675  HE1 HSD A 943      46.270  44.690  21.210  1.00  0.00           H
ATOM   4676  NE2 HSD A 943      46.930  44.150  23.220  1.00  0.00           N
ATOM   4677  CD2 HSD A 943      46.300  44.480  24.460  1.00  0.00           C
ATOM   4678  HD2 HSD A 943      46.640  44.180  25.450  1.00  0.00           H
ATOM   4679  C   HSD A 943      42.670  47.820  25.760  1.00  0.00           C
ATOM   4680  O   HSD A 943      42.560  48.300  26.940  1.00  0.00           O
ATOM   4681  N   LYS A 944      41.550  47.620  25.040  1.00  0.00           N
ATOM   4682  HN  LYS A 944      41.490  47.280  24.110  1.00  0.00           H
ATOM   4683  CA  LYS A 944      40.340  48.020  25.660  1.00  0.00           C
ATOM   4684  HA  LYS A 944      40.430  48.880  26.320  1.00  0.00           H
ATOM   4685  CB  LYS A 944      39.370  48.570  24.540  1.00  0.00           C
ATOM   4686  HB1 LYS A 944      38.410  48.900  24.990  1.00  0.00           H
ATOM   4687  HB2 LYS A 944      39.170  47.760  23.800  1.00  0.00           H
ATOM   4688  CG  LYS A 944      39.890  49.770  23.660  1.00  0.00           C
ATOM   4689  HG1 LYS A 944      38.940  50.050  23.160  1.00  0.00           H
ATOM   4690  HG2 LYS A 944      40.730  49.460  23.010  1.00  0.00           H
ATOM   4691  CD  LYS A 944      40.180  51.050  24.500  1.00  0.00           C
ATOM   4692  HD1 LYS A 944      40.940  50.840  25.280  1.00  0.00           H
ATOM   4693  HD2 LYS A 944      39.320  51.400  25.090  1.00  0.00           H
ATOM   4694  CE  LYS A 944      40.570  52.230  23.530  1.00  0.00           C
ATOM   4695  HE1 LYS A 944      39.840  52.390  22.710  1.00  0.00           H
ATOM   4696  HE2 LYS A 944      41.580  51.960  23.180  1.00  0.00           H
ATOM   4697  NZ  LYS A 944      40.500  53.530  24.290  1.00  0.00           N
ATOM   4698  HZ1 LYS A 944      41.280  53.670  24.970  1.00  0.00           H
ATOM   4699  HZ2 LYS A 944      39.610  53.580  24.830  1.00  0.00           H
ATOM   4700  HZ3 LYS A 944      40.470  54.370  23.670  1.00  0.00           H
ATOM   4701  C   LYS A 944      39.830  46.870  26.460  1.00  0.00           C
ATOM   4702  O   LYS A 944      40.040  45.710  26.060  1.00  0.00           O
ATOM   4703  N   LEU A 945      39.180  47.130  27.570  1.00  0.00           N
ATOM   4704  HN  LEU A 945      39.060  48.100  27.800  1.00  0.00           H
ATOM   4705  CA  LEU A 945      38.770  46.110  28.500  1.00  0.00           C
ATOM   4706  HA  LEU A 945      39.650  45.510  28.710  1.00  0.00           H
ATOM   4707  CB  LEU A 945      38.360  46.710  29.900  1.00  0.00           C
ATOM   4708  HB1 LEU A 945      37.370  47.200  29.760  1.00  0.00           H
ATOM   4709  HB2 LEU A 945      39.130  47.500  30.000  1.00  0.00           H
ATOM   4710  CG  LEU A 945      38.310  45.960  31.210  1.00  0.00           C
ATOM   4711  HG  LEU A 945      37.500  45.200  31.200  1.00  0.00           H
ATOM   4712  CD1 LEU A 945      39.570  45.080  31.480  1.00  0.00           C
ATOM   4713 HD11 LEU A 945      40.480  45.730  31.440  1.00  0.00           H
ATOM   4714 HD12 LEU A 945      39.730  44.320  30.690  1.00  0.00           H
ATOM   4715 HD13 LEU A 945      39.570  44.590  32.480  1.00  0.00           H
ATOM   4716  CD2 LEU A 945      38.000  46.920  32.410  1.00  0.00           C
ATOM   4717 HD21 LEU A 945      38.840  47.610  32.610  1.00  0.00           H
ATOM   4718 HD22 LEU A 945      37.830  46.390  33.370  1.00  0.00           H
ATOM   4719 HD23 LEU A 945      37.100  47.530  32.200  1.00  0.00           H
ATOM   4720  C   LEU A 945      37.790  45.130  27.790  1.00  0.00           C
ATOM   4721  O   LEU A 945      36.830  45.440  27.070  1.00  0.00           O
ATOM   4722  N   LYS A 946      38.030  43.820  28.180  1.00  0.00           N
ATOM   4723  HN  LYS A 946      38.770  43.550  28.790  1.00  0.00           H
ATOM   4724  CA  LYS A 946      37.220  42.660  27.720  1.00  0.00           C
ATOM   4725  HA  LYS A 946      37.380  42.790  26.650  1.00  0.00           H
ATOM   4726  CB  LYS A 946      37.960  41.330  28.110  1.00  0.00           C
ATOM   4727  HB1 LYS A 946      37.250  40.480  28.240  1.00  0.00           H
ATOM   4728  HB2 LYS A 946      38.390  41.480  29.130  1.00  0.00           H
ATOM   4729  CG  LYS A 946      39.190  40.910  27.160  1.00  0.00           C
ATOM   4730  HG1 LYS A 946      40.070  41.510  27.470  1.00  0.00           H
ATOM   4731  HG2 LYS A 946      39.010  41.160  26.100  1.00  0.00           H
ATOM   4732  CD  LYS A 946      39.500  39.380  27.380  1.00  0.00           C
ATOM   4733  HD1 LYS A 946      40.520  39.190  26.960  1.00  0.00           H
ATOM   4734  HD2 LYS A 946      38.750  38.720  26.890  1.00  0.00           H
ATOM   4735  CE  LYS A 946      39.710  39.100  28.890  1.00  0.00           C
ATOM   4736  HE1 LYS A 946      38.730  39.050  29.380  1.00  0.00           H
ATOM   4737  HE2 LYS A 946      40.250  39.930  29.400  1.00  0.00           H
ATOM   4738  NZ  LYS A 946      40.510  37.910  29.100  1.00  0.00           N
ATOM   4739  HZ1 LYS A 946      39.910  37.060  29.040  1.00  0.00           H
ATOM   4740  HZ2 LYS A 946      40.880  38.100  30.050  1.00  0.00           H
ATOM   4741  HZ3 LYS A 946      41.330  37.700  28.490  1.00  0.00           H
ATOM   4742  C   LYS A 946      35.800  42.710  27.950  1.00  0.00           C
ATOM   4743  O   LYS A 946      35.390  43.200  29.010  1.00  0.00           O
ATOM   4744  N   LYS A 947      34.960  42.400  26.950  1.00  0.00           N
ATOM   4745  HN  LYS A 947      35.270  42.140  26.040  1.00  0.00           H
ATOM   4746  CA  LYS A 947      33.510  42.550  27.070  1.00  0.00           C
ATOM   4747  HA  LYS A 947      33.310  43.370  27.730  1.00  0.00           H
ATOM   4748  CB  LYS A 947      32.920  43.020  25.680  1.00  0.00           C
ATOM   4749  HB1 LYS A 947      31.850  43.240  25.890  1.00  0.00           H
ATOM   4750  HB2 LYS A 947      32.750  42.230  24.920  1.00  0.00           H
ATOM   4751  CG  LYS A 947      33.700  44.240  25.170  1.00  0.00           C
ATOM   4752  HG1 LYS A 947      33.380  44.510  24.130  1.00  0.00           H
ATOM   4753  HG2 LYS A 947      34.790  44.030  25.110  1.00  0.00           H
ATOM   4754  CD  LYS A 947      33.480  45.450  26.150  1.00  0.00           C
ATOM   4755  HD1 LYS A 947      33.910  45.210  27.150  1.00  0.00           H
ATOM   4756  HD2 LYS A 947      32.380  45.460  26.240  1.00  0.00           H
ATOM   4757  CE  LYS A 947      33.900  46.900  25.650  1.00  0.00           C
ATOM   4758  HE1 LYS A 947      33.620  47.640  26.430  1.00  0.00           H
ATOM   4759  HE2 LYS A 947      33.380  47.090  24.680  1.00  0.00           H
ATOM   4760  NZ  LYS A 947      35.320  47.130  25.500  1.00  0.00           N
ATOM   4761  HZ1 LYS A 947      35.740  46.670  24.650  1.00  0.00           H
ATOM   4762  HZ2 LYS A 947      35.820  46.730  26.320  1.00  0.00           H
ATOM   4763  HZ3 LYS A 947      35.570  48.120  25.310  1.00  0.00           H
ATOM   4764  C   LYS A 947      32.810  41.230  27.440  1.00  0.00           C
ATOM   4765  O   LYS A 947      33.150  40.210  26.990  1.00  0.00           O
ATOM   4766  N   GLY A 948      31.840  41.260  28.410  1.00  0.00           N
ATOM   4767  HN  GLY A 948      31.800  42.090  28.960  1.00  0.00           H
ATOM   4768  CA  GLY A 948      31.080  40.080  28.730  1.00  0.00           C
ATOM   4769  HA1 GLY A 948      30.870  39.450  27.880  1.00  0.00           H
ATOM   4770  HA2 GLY A 948      30.160  40.300  29.240  1.00  0.00           H
ATOM   4771  C   GLY A 948      31.810  39.090  29.660  1.00  0.00           C
ATOM   4772  O   GLY A 948      31.350  37.930  29.740  1.00  0.00           O
ATOM   4773  N   ALA A 949      32.860  39.550  30.410  1.00  0.00           N
ATOM   4774  HN  ALA A 949      33.080  40.520  30.270  1.00  0.00           H
ATOM   4775  CA  ALA A 949      33.790  38.820  31.300  1.00  0.00           C
ATOM   4776  HA  ALA A 949      33.830  37.770  31.080  1.00  0.00           H
ATOM   4777  CB  ALA A 949      35.190  39.380  31.210  1.00  0.00           C
ATOM   4778  HB1 ALA A 949      35.440  40.270  31.840  1.00  0.00           H
ATOM   4779  HB2 ALA A 949      35.560  39.490  30.170  1.00  0.00           H
ATOM   4780  HB3 ALA A 949      35.850  38.570  31.580  1.00  0.00           H
ATOM   4781  C   ALA A 949      33.350  38.960  32.780  1.00  0.00           C
ATOM   4782  O   ALA A 949      32.390  39.640  33.150  1.00  0.00           O
ATOM   4783  N   GLY A 950      33.970  38.240  33.730  1.00  0.00           N
ATOM   4784  HN  GLY A 950      34.700  37.600  33.500  1.00  0.00           H
ATOM   4785  CA  GLY A 950      33.600  38.040  35.170  1.00  0.00           C
ATOM   4786  HA1 GLY A 950      34.160  37.150  35.430  1.00  0.00           H
ATOM   4787  HA2 GLY A 950      32.530  37.910  35.200  1.00  0.00           H
ATOM   4788  C   GLY A 950      33.990  39.150  36.090  1.00  0.00           C
ATOM   4789  O   GLY A 950      33.840  38.980  37.260  1.00  0.00           O
ATOM   4790  N   TYR A 951      34.380  40.370  35.600  1.00  0.00           N
ATOM   4791  HN  TYR A 951      34.270  40.600  34.630  1.00  0.00           H
ATOM   4792  CA  TYR A 951      34.860  41.470  36.400  1.00  0.00           C
ATOM   4793  HA  TYR A 951      35.660  41.210  37.070  1.00  0.00           H
ATOM   4794  CB  TYR A 951      35.280  42.700  35.530  1.00  0.00           C
ATOM   4795  HB1 TYR A 951      35.970  43.400  36.040  1.00  0.00           H
ATOM   4796  HB2 TYR A 951      34.480  43.300  35.050  1.00  0.00           H
ATOM   4797  CG  TYR A 951      36.130  42.290  34.400  1.00  0.00           C
ATOM   4798  CD1 TYR A 951      37.280  41.560  34.670  1.00  0.00           C
ATOM   4799  HD1 TYR A 951      37.440  41.270  35.700  1.00  0.00           H
ATOM   4800  CE1 TYR A 951      38.130  41.170  33.650  1.00  0.00           C
ATOM   4801  HE1 TYR A 951      38.980  40.580  33.900  1.00  0.00           H
ATOM   4802  CZ  TYR A 951      37.900  41.580  32.390  1.00  0.00           C
ATOM   4803  OH  TYR A 951      38.870  41.460  31.500  1.00  0.00           O
ATOM   4804  HH  TYR A 951      39.700  41.460  32.000  1.00  0.00           H
ATOM   4805  CD2 TYR A 951      35.950  42.800  33.080  1.00  0.00           C
ATOM   4806  HD2 TYR A 951      35.200  43.530  32.800  1.00  0.00           H
ATOM   4807  CE2 TYR A 951      36.830  42.380  32.080  1.00  0.00           C
ATOM   4808  HE2 TYR A 951      36.730  42.800  31.090  1.00  0.00           H
ATOM   4809  C   TYR A 951      33.820  41.940  37.450  1.00  0.00           C
ATOM   4810  O   TYR A 951      34.060  42.150  38.630  1.00  0.00           O
ATOM   4811  N   HSD A 952      32.530  42.040  37.070  1.00  0.00           N
ATOM   4812  HN  HSD A 952      32.270  41.990  36.100  1.00  0.00           H
ATOM   4813  CA  HSD A 952      31.360  42.260  38.000  1.00  0.00           C
ATOM   4814  HA  HSD A 952      31.510  43.260  38.380  1.00  0.00           H
ATOM   4815  CB  HSD A 952      30.000  42.340  37.280  1.00  0.00           C
ATOM   4816  HB1 HSD A 952      30.120  43.170  36.560  1.00  0.00           H
ATOM   4817  HB2 HSD A 952      29.300  42.790  38.030  1.00  0.00           H
ATOM   4818  ND1 HSD A 952      29.880  40.510  35.500  1.00  0.00           N
ATOM   4819  HD1 HSD A 952      30.410  41.020  34.830  1.00  0.00           H
ATOM   4820  CG  HSD A 952      29.560  40.990  36.740  1.00  0.00           C
ATOM   4821  CE1 HSD A 952      29.340  39.290  35.400  1.00  0.00           C
ATOM   4822  HE1 HSD A 952      29.750  38.570  34.690  1.00  0.00           H
ATOM   4823  NE2 HSD A 952      28.610  38.940  36.470  1.00  0.00           N
ATOM   4824  CD2 HSD A 952      28.720  40.050  37.310  1.00  0.00           C
ATOM   4825  HD2 HSD A 952      28.280  40.220  38.280  1.00  0.00           H
ATOM   4826  C   HSD A 952      31.300  41.240  39.100  1.00  0.00           C
ATOM   4827  O   HSD A 952      31.110  41.570  40.290  1.00  0.00           O
ATOM   4828  N   LEU A 953      31.490  39.930  38.810  1.00  0.00           N
ATOM   4829  HN  LEU A 953      31.650  39.650  37.870  1.00  0.00           H
ATOM   4830  CA  LEU A 953      31.540  38.860  39.870  1.00  0.00           C
ATOM   4831  HA  LEU A 953      30.710  39.040  40.530  1.00  0.00           H
ATOM   4832  CB  LEU A 953      31.490  37.480  39.150  1.00  0.00           C
ATOM   4833  HB1 LEU A 953      32.210  37.540  38.300  1.00  0.00           H
ATOM   4834  HB2 LEU A 953      30.530  37.300  38.610  1.00  0.00           H
ATOM   4835  CG  LEU A 953      31.940  36.160  39.850  1.00  0.00           C
ATOM   4836  HG  LEU A 953      32.980  36.400  40.190  1.00  0.00           H
ATOM   4837  CD1 LEU A 953      31.000  35.930  41.050  1.00  0.00           C
ATOM   4838 HD11 LEU A 953      29.920  35.920  40.740  1.00  0.00           H
ATOM   4839 HD12 LEU A 953      31.110  36.800  41.730  1.00  0.00           H
ATOM   4840 HD13 LEU A 953      31.180  34.950  41.530  1.00  0.00           H
ATOM   4841  CD2 LEU A 953      31.950  34.930  38.870  1.00  0.00           C
ATOM   4842 HD21 LEU A 953      31.020  35.030  38.260  1.00  0.00           H
ATOM   4843 HD22 LEU A 953      32.070  34.000  39.450  1.00  0.00           H
ATOM   4844 HD23 LEU A 953      32.790  35.020  38.150  1.00  0.00           H
ATOM   4845  C   LEU A 953      32.760  39.070  40.890  1.00  0.00           C
ATOM   4846  O   LEU A 953      32.640  38.840  42.070  1.00  0.00           O
ATOM   4847  N   ASP A 954      33.980  39.410  40.500  1.00  0.00           N
ATOM   4848  HN  ASP A 954      34.130  39.770  39.580  1.00  0.00           H
ATOM   4849  CA  ASP A 954      35.080  39.610  41.390  1.00  0.00           C
ATOM   4850  HA  ASP A 954      35.130  38.740  42.010  1.00  0.00           H
ATOM   4851  CB  ASP A 954      36.560  39.730  40.740  1.00  0.00           C
ATOM   4852  HB1 ASP A 954      36.620  38.700  40.320  1.00  0.00           H
ATOM   4853  HB2 ASP A 954      37.230  39.890  41.610  1.00  0.00           H
ATOM   4854  CG  ASP A 954      36.810  40.650  39.610  1.00  0.00           C
ATOM   4855  OD1 ASP A 954      37.260  40.370  38.500  1.00  0.00           O
ATOM   4856  OD2 ASP A 954      36.690  41.950  40.010  1.00  0.00           O
ATOM   4857  HD2 ASP A 954      36.840  42.570  39.300  1.00  0.00           H
ATOM   4858  C   ASP A 954      34.840  40.740  42.420  1.00  0.00           C
ATOM   4859  O   ASP A 954      35.110  40.690  43.610  1.00  0.00           O
ATOM   4860  N   LEU A 955      34.270  41.850  41.850  1.00  0.00           N
ATOM   4861  HN  LEU A 955      34.000  41.950  40.890  1.00  0.00           H
ATOM   4862  CA  LEU A 955      33.900  43.070  42.570  1.00  0.00           C
ATOM   4863  HA  LEU A 955      34.780  43.510  43.020  1.00  0.00           H
ATOM   4864  CB  LEU A 955      33.380  44.210  41.650  1.00  0.00           C
ATOM   4865  HB1 LEU A 955      32.470  43.830  41.150  1.00  0.00           H
ATOM   4866  HB2 LEU A 955      34.150  44.400  40.860  1.00  0.00           H
ATOM   4867  CG  LEU A 955      33.010  45.500  42.310  1.00  0.00           C
ATOM   4868  HG  LEU A 955      32.150  45.250  42.980  1.00  0.00           H
ATOM   4869  CD1 LEU A 955      34.020  46.250  43.280  1.00  0.00           C
ATOM   4870 HD11 LEU A 955      34.170  45.530  44.090  1.00  0.00           H
ATOM   4871 HD12 LEU A 955      33.570  47.140  43.760  1.00  0.00           H
ATOM   4872 HD13 LEU A 955      34.940  46.540  42.720  1.00  0.00           H
ATOM   4873  CD2 LEU A 955      32.460  46.390  41.170  1.00  0.00           C
ATOM   4874 HD21 LEU A 955      33.270  46.560  40.410  1.00  0.00           H
ATOM   4875 HD22 LEU A 955      32.080  47.330  41.640  1.00  0.00           H
ATOM   4876 HD23 LEU A 955      31.610  45.950  40.630  1.00  0.00           H
ATOM   4877  C   LEU A 955      32.870  42.750  43.630  1.00  0.00           C
ATOM   4878  O   LEU A 955      32.980  43.250  44.770  1.00  0.00           O
ATOM   4879  N   LEU A 956      31.860  41.930  43.240  1.00  0.00           N
ATOM   4880  HN  LEU A 956      31.790  41.600  42.300  1.00  0.00           H
ATOM   4881  CA  LEU A 956      30.920  41.350  44.140  1.00  0.00           C
ATOM   4882  HA  LEU A 956      30.420  42.100  44.740  1.00  0.00           H
ATOM   4883  CB  LEU A 956      30.010  40.390  43.330  1.00  0.00           C
ATOM   4884  HB1 LEU A 956      30.560  39.500  42.970  1.00  0.00           H
ATOM   4885  HB2 LEU A 956      29.840  40.880  42.350  1.00  0.00           H
ATOM   4886  CG  LEU A 956      28.740  40.000  44.030  1.00  0.00           C
ATOM   4887  HG  LEU A 956      28.960  40.000  45.120  1.00  0.00           H
ATOM   4888  CD1 LEU A 956      27.640  41.000  43.840  1.00  0.00           C
ATOM   4889 HD11 LEU A 956      28.060  42.030  43.970  1.00  0.00           H
ATOM   4890 HD12 LEU A 956      26.730  40.730  44.410  1.00  0.00           H
ATOM   4891 HD13 LEU A 956      27.310  40.970  42.780  1.00  0.00           H
ATOM   4892  CD2 LEU A 956      28.140  38.600  43.620  1.00  0.00           C
ATOM   4893 HD21 LEU A 956      27.810  38.710  42.570  1.00  0.00           H
ATOM   4894 HD22 LEU A 956      27.340  38.350  44.360  1.00  0.00           H
ATOM   4895 HD23 LEU A 956      28.930  37.840  43.750  1.00  0.00           H
ATOM   4896  C   LEU A 956      31.550  40.540  45.240  1.00  0.00           C
ATOM   4897  O   LEU A 956      31.160  40.710  46.360  1.00  0.00           O
ATOM   4898  N   MET A 957      32.520  39.640  44.900  1.00  0.00           N
ATOM   4899  HN  MET A 957      32.840  39.610  43.950  1.00  0.00           H
ATOM   4900  CA  MET A 957      33.110  38.790  45.870  1.00  0.00           C
ATOM   4901  HA  MET A 957      32.250  38.430  46.410  1.00  0.00           H
ATOM   4902  CB  MET A 957      33.910  37.570  45.390  1.00  0.00           C
ATOM   4903  HB1 MET A 957      34.470  37.060  46.210  1.00  0.00           H
ATOM   4904  HB2 MET A 957      34.630  37.880  44.610  1.00  0.00           H
ATOM   4905  CG  MET A 957      33.080  36.450  44.720  1.00  0.00           C
ATOM   4906  HG1 MET A 957      33.800  35.660  44.440  1.00  0.00           H
ATOM   4907  HG2 MET A 957      32.570  36.870  43.820  1.00  0.00           H
ATOM   4908  SD  MET A 957      31.790  35.830  45.870  1.00  0.00           S
ATOM   4909  CE  MET A 957      32.700  35.210  47.310  1.00  0.00           C
ATOM   4910  HE1 MET A 957      33.080  34.160  47.250  1.00  0.00           H
ATOM   4911  HE2 MET A 957      32.060  35.260  48.220  1.00  0.00           H
ATOM   4912  HE3 MET A 957      33.590  35.860  47.430  1.00  0.00           H
ATOM   4913  C   MET A 957      33.940  39.490  46.920  1.00  0.00           C
ATOM   4914  O   MET A 957      33.830  39.240  48.120  1.00  0.00           O
ATOM   4915  N   VAL A 958      34.700  40.450  46.490  1.00  0.00           N
ATOM   4916  HN  VAL A 958      34.860  40.470  45.500  1.00  0.00           H
ATOM   4917  CA  VAL A 958      35.460  41.320  47.370  1.00  0.00           C
ATOM   4918  HA  VAL A 958      36.100  40.730  48.020  1.00  0.00           H
ATOM   4919  CB  VAL A 958      36.380  42.170  46.640  1.00  0.00           C
ATOM   4920  HB  VAL A 958      35.850  42.530  45.730  1.00  0.00           H
ATOM   4921  CG1 VAL A 958      37.020  43.360  47.370  1.00  0.00           C
ATOM   4922 HG11 VAL A 958      37.840  43.010  48.040  1.00  0.00           H
ATOM   4923 HG12 VAL A 958      36.380  44.020  47.970  1.00  0.00           H
ATOM   4924 HG13 VAL A 958      37.430  44.000  46.560  1.00  0.00           H
ATOM   4925  CG2 VAL A 958      37.540  41.310  46.040  1.00  0.00           C
ATOM   4926 HG21 VAL A 958      38.420  41.250  46.720  1.00  0.00           H
ATOM   4927 HG22 VAL A 958      37.880  41.650  45.040  1.00  0.00           H
ATOM   4928 HG23 VAL A 958      37.150  40.280  45.850  1.00  0.00           H
ATOM   4929  C   VAL A 958      34.540  42.090  48.340  1.00  0.00           C
ATOM   4930  O   VAL A 958      34.740  42.220  49.530  1.00  0.00           O
ATOM   4931  N   GLY A 959      33.420  42.600  47.860  1.00  0.00           N
ATOM   4932  HN  GLY A 959      33.130  42.390  46.920  1.00  0.00           H
ATOM   4933  CA  GLY A 959      32.400  43.190  48.700  1.00  0.00           C
ATOM   4934  HA1 GLY A 959      31.640  43.570  48.020  1.00  0.00           H
ATOM   4935  HA2 GLY A 959      32.800  44.020  49.280  1.00  0.00           H
ATOM   4936  C   GLY A 959      31.600  42.320  49.630  1.00  0.00           C
ATOM   4937  O   GLY A 959      31.240  42.790  50.810  1.00  0.00           O
ATOM   4938  N   VAL A 960      31.230  41.130  49.130  1.00  0.00           N
ATOM   4939  HN  VAL A 960      31.340  41.050  48.140  1.00  0.00           H
ATOM   4940  CA  VAL A 960      30.730  40.020  49.930  1.00  0.00           C
ATOM   4941  HA  VAL A 960      29.800  40.370  50.340  1.00  0.00           H
ATOM   4942  CB  VAL A 960      30.350  38.790  49.070  1.00  0.00           C
ATOM   4943  HB  VAL A 960      31.140  38.650  48.290  1.00  0.00           H
ATOM   4944  CG1 VAL A 960      30.150  37.530  49.810  1.00  0.00           C
ATOM   4945 HG11 VAL A 960      31.110  37.210  50.260  1.00  0.00           H
ATOM   4946 HG12 VAL A 960      29.780  36.770  49.090  1.00  0.00           H
ATOM   4947 HG13 VAL A 960      29.350  37.640  50.570  1.00  0.00           H
ATOM   4948  CG2 VAL A 960      28.980  39.140  48.330  1.00  0.00           C
ATOM   4949 HG21 VAL A 960      28.620  38.320  47.680  1.00  0.00           H
ATOM   4950 HG22 VAL A 960      28.970  39.980  47.590  1.00  0.00           H
ATOM   4951 HG23 VAL A 960      28.240  39.120  49.160  1.00  0.00           H
ATOM   4952  C   VAL A 960      31.720  39.670  51.090  1.00  0.00           C
ATOM   4953  O   VAL A 960      31.380  39.510  52.270  1.00  0.00           O
ATOM   4954  N   MET A 961      33.000  39.380  50.740  1.00  0.00           N
ATOM   4955  HN  MET A 961      33.290  39.250  49.790  1.00  0.00           H
ATOM   4956  CA  MET A 961      34.040  39.010  51.710  1.00  0.00           C
ATOM   4957  HA  MET A 961      33.600  38.290  52.380  1.00  0.00           H
ATOM   4958  CB  MET A 961      35.210  38.220  51.040  1.00  0.00           C
ATOM   4959  HB1 MET A 961      35.980  38.060  51.820  1.00  0.00           H
ATOM   4960  HB2 MET A 961      35.580  38.840  50.200  1.00  0.00           H
ATOM   4961  CG  MET A 961      34.750  36.860  50.420  1.00  0.00           C
ATOM   4962  HG1 MET A 961      35.620  36.370  49.940  1.00  0.00           H
ATOM   4963  HG2 MET A 961      34.040  37.020  49.580  1.00  0.00           H
ATOM   4964  SD  MET A 961      33.960  35.760  51.660  1.00  0.00           S
ATOM   4965  CE  MET A 961      35.400  35.390  52.740  1.00  0.00           C
ATOM   4966  HE1 MET A 961      36.010  34.550  52.330  1.00  0.00           H
ATOM   4967  HE2 MET A 961      35.040  35.000  53.720  1.00  0.00           H
ATOM   4968  HE3 MET A 961      36.030  36.280  52.970  1.00  0.00           H
ATOM   4969  C   MET A 961      34.540  40.140  52.640  1.00  0.00           C
ATOM   4970  O   MET A 961      34.900  39.900  53.780  1.00  0.00           O
ATOM   4971  N   LEU A 962      34.470  41.430  52.190  1.00  0.00           N
ATOM   4972  HN  LEU A 962      34.430  41.590  51.200  1.00  0.00           H
ATOM   4973  CA  LEU A 962      34.490  42.570  53.030  1.00  0.00           C
ATOM   4974  HA  LEU A 962      35.500  42.490  53.390  1.00  0.00           H
ATOM   4975  CB  LEU A 962      34.310  43.840  52.110  1.00  0.00           C
ATOM   4976  HB1 LEU A 962      33.310  43.750  51.620  1.00  0.00           H
ATOM   4977  HB2 LEU A 962      35.180  43.790  51.420  1.00  0.00           H
ATOM   4978  CG  LEU A 962      34.310  45.200  52.860  1.00  0.00           C
ATOM   4979  HG  LEU A 962      34.840  45.080  53.830  1.00  0.00           H
ATOM   4980  CD1 LEU A 962      35.050  46.310  52.050  1.00  0.00           C
ATOM   4981 HD11 LEU A 962      36.110  46.010  51.910  1.00  0.00           H
ATOM   4982 HD12 LEU A 962      34.950  47.310  52.510  1.00  0.00           H
ATOM   4983 HD13 LEU A 962      34.560  46.470  51.070  1.00  0.00           H
ATOM   4984  CD2 LEU A 962      32.850  45.730  52.960  1.00  0.00           C
ATOM   4985 HD21 LEU A 962      32.300  45.730  52.000  1.00  0.00           H
ATOM   4986 HD22 LEU A 962      32.880  46.680  53.540  1.00  0.00           H
ATOM   4987 HD23 LEU A 962      32.240  44.920  53.430  1.00  0.00           H
ATOM   4988  C   LEU A 962      33.520  42.630  54.220  1.00  0.00           C
ATOM   4989  O   LEU A 962      33.910  43.000  55.320  1.00  0.00           O
ATOM   4990  N   GLY A 963      32.300  42.180  53.910  1.00  0.00           N
ATOM   4991  HN  GLY A 963      32.280  42.190  52.920  1.00  0.00           H
ATOM   4992  CA  GLY A 963      31.190  41.880  54.790  1.00  0.00           C
ATOM   4993  HA1 GLY A 963      30.400  41.450  54.190  1.00  0.00           H
ATOM   4994  HA2 GLY A 963      30.950  42.800  55.300  1.00  0.00           H
ATOM   4995  C   GLY A 963      31.540  40.820  55.760  1.00  0.00           C
ATOM   4996  O   GLY A 963      31.390  41.000  56.960  1.00  0.00           O
ATOM   4997  N   VAL A 964      32.100  39.690  55.240  1.00  0.00           N
ATOM   4998  HN  VAL A 964      32.170  39.540  54.270  1.00  0.00           H
ATOM   4999  CA  VAL A 964      32.590  38.580  56.110  1.00  0.00           C
ATOM   5000  HA  VAL A 964      31.760  38.270  56.740  1.00  0.00           H
ATOM   5001  CB  VAL A 964      33.130  37.370  55.350  1.00  0.00           C
ATOM   5002  HB  VAL A 964      33.850  37.740  54.570  1.00  0.00           H
ATOM   5003  CG1 VAL A 964      33.680  36.280  56.220  1.00  0.00           C
ATOM   5004 HG11 VAL A 964      34.410  36.590  57.000  1.00  0.00           H
ATOM   5005 HG12 VAL A 964      34.080  35.490  55.560  1.00  0.00           H
ATOM   5006 HG13 VAL A 964      32.880  35.750  56.790  1.00  0.00           H
ATOM   5007  CG2 VAL A 964      31.930  36.760  54.520  1.00  0.00           C
ATOM   5008 HG21 VAL A 964      31.060  36.730  55.200  1.00  0.00           H
ATOM   5009 HG22 VAL A 964      32.190  35.720  54.210  1.00  0.00           H
ATOM   5010 HG23 VAL A 964      31.770  37.390  53.610  1.00  0.00           H
ATOM   5011  C   VAL A 964      33.660  39.050  57.080  1.00  0.00           C
ATOM   5012  O   VAL A 964      33.640  38.850  58.330  1.00  0.00           O
ATOM   5013  N   CYS A 965      34.660  39.770  56.550  1.00  0.00           N
ATOM   5014  HN  CYS A 965      34.700  39.770  55.550  1.00  0.00           H
ATOM   5015  CA  CYS A 965      35.750  40.350  57.340  1.00  0.00           C
ATOM   5016  HA  CYS A 965      36.140  39.560  57.960  1.00  0.00           H
ATOM   5017  CB  CYS A 965      36.880  40.800  56.400  1.00  0.00           C
ATOM   5018  HB1 CYS A 965      37.640  41.440  56.870  1.00  0.00           H
ATOM   5019  HB2 CYS A 965      36.420  41.500  55.660  1.00  0.00           H
ATOM   5020  SG  CYS A 965      37.780  39.430  55.630  1.00  0.00           S
ATOM   5021  HG1 CYS A 965      36.940  39.270  54.620  1.00  0.00           H
ATOM   5022  C   CYS A 965      35.310  41.460  58.240  1.00  0.00           C
ATOM   5023  O   CYS A 965      35.920  41.790  59.290  1.00  0.00           O
ATOM   5024  N   SER A 966      34.230  42.160  57.920  1.00  0.00           N
ATOM   5025  HN  SER A 966      33.740  41.960  57.060  1.00  0.00           H
ATOM   5026  CA  SER A 966      33.640  43.130  58.880  1.00  0.00           C
ATOM   5027  HA  SER A 966      34.400  43.820  59.230  1.00  0.00           H
ATOM   5028  CB  SER A 966      32.570  44.010  58.150  1.00  0.00           C
ATOM   5029  HB1 SER A 966      32.170  44.740  58.880  1.00  0.00           H
ATOM   5030  HB2 SER A 966      31.800  43.310  57.780  1.00  0.00           H
ATOM   5031  OG  SER A 966      33.290  44.770  57.200  1.00  0.00           O
ATOM   5032  HG1 SER A 966      33.560  44.080  56.590  1.00  0.00           H
ATOM   5033  C   SER A 966      33.010  42.490  60.110  1.00  0.00           C
ATOM   5034  O   SER A 966      33.280  42.870  61.250  1.00  0.00           O
ATOM   5035  N   VAL A 967      32.210  41.410  59.950  1.00  0.00           N
ATOM   5036  HN  VAL A 967      31.890  41.110  59.050  1.00  0.00           H
ATOM   5037  CA  VAL A 967      31.590  40.710  61.060  1.00  0.00           C
ATOM   5038  HA  VAL A 967      31.070  41.460  61.640  1.00  0.00           H
ATOM   5039  CB  VAL A 967      30.650  39.650  60.470  1.00  0.00           C
ATOM   5040  HB  VAL A 967      31.240  39.030  59.760  1.00  0.00           H
ATOM   5041  CG1 VAL A 967      30.020  38.800  61.610  1.00  0.00           C
ATOM   5042 HG11 VAL A 967      29.310  38.070  61.160  1.00  0.00           H
ATOM   5043 HG12 VAL A 967      29.460  39.480  62.290  1.00  0.00           H
ATOM   5044 HG13 VAL A 967      30.770  38.280  62.230  1.00  0.00           H
ATOM   5045  CG2 VAL A 967      29.570  40.440  59.730  1.00  0.00           C
ATOM   5046 HG21 VAL A 967      29.120  41.310  60.250  1.00  0.00           H
ATOM   5047 HG22 VAL A 967      28.740  39.770  59.400  1.00  0.00           H
ATOM   5048 HG23 VAL A 967      30.100  40.940  58.890  1.00  0.00           H
ATOM   5049  C   VAL A 967      32.630  40.200  62.040  1.00  0.00           C
ATOM   5050  O   VAL A 967      32.500  40.290  63.280  1.00  0.00           O
ATOM   5051  N   MET A 968      33.740  39.610  61.500  1.00  0.00           N
ATOM   5052  HN  MET A 968      34.010  39.450  60.550  1.00  0.00           H
ATOM   5053  CA  MET A 968      34.770  39.040  62.340  1.00  0.00           C
ATOM   5054  HA  MET A 968      34.350  38.580  63.220  1.00  0.00           H
ATOM   5055  CB  MET A 968      35.450  37.890  61.470  1.00  0.00           C
ATOM   5056  HB1 MET A 968      36.270  37.520  62.120  1.00  0.00           H
ATOM   5057  HB2 MET A 968      35.980  38.290  60.580  1.00  0.00           H
ATOM   5058  CG  MET A 968      34.540  36.750  61.140  1.00  0.00           C
ATOM   5059  HG1 MET A 968      33.690  37.200  60.580  1.00  0.00           H
ATOM   5060  HG2 MET A 968      34.110  36.330  62.060  1.00  0.00           H
[truncated: 6,873,249 more chars]
