# Supplementary material for: CryoEM and computational modeling structural insights into the pH regulator NBCn1
Source: Nat Commun. 2025 Nov 11;16:9932. doi: 10.1038/s41467-025-64868-z (PMC12606367; doi:10.1038/s41467-025-64868-z)
Supplement: Supplementary file 7 — Supplementary Data 5 [file 41467_2025_64868_MOESM7_ESM.zip › 100ns_z_restr_MD_NBCn1_2NaCO3/hNBCn1_IF/z-restr_hNBCn1_IF_2NaCO3_last_step_64.pdb]

REMARK    GENERATED BY TRJCONV
TITLE     Title t= 101000.00000 step= 50500000
REMARK    THIS IS A SIMULATION BOX
CRYST1   93.176   93.176  102.908  90.00  90.00  90.00 P 1           1
MODEL        1
ATOM      1  N   LEU A 585      22.410  32.530  37.650  1.00  0.00           N
ATOM      2  HT1 LEU A 585      21.730  31.910  38.120  1.00  0.00           H
ATOM      3  HT2 LEU A 585      22.870  31.800  37.080  1.00  0.00           H
ATOM      4  HT3 LEU A 585      22.000  33.210  36.980  1.00  0.00           H
ATOM      5  CA  LEU A 585      23.470  32.980  38.550  1.00  0.00           C
ATOM      6  HA  LEU A 585      24.290  33.190  37.890  1.00  0.00           H
ATOM      7  CB  LEU A 585      23.050  34.270  39.260  1.00  0.00           C
ATOM      8  HB1 LEU A 585      22.180  34.170  39.930  1.00  0.00           H
ATOM      9  HB2 LEU A 585      22.770  34.960  38.430  1.00  0.00           H
ATOM     10  CG  LEU A 585      24.040  35.290  39.900  1.00  0.00           C
ATOM     11  HG  LEU A 585      24.730  35.710  39.150  1.00  0.00           H
ATOM     12  CD1 LEU A 585      23.210  36.420  40.650  1.00  0.00           C
ATOM     13 HD11 LEU A 585      22.590  37.030  39.960  1.00  0.00           H
ATOM     14 HD12 LEU A 585      24.010  37.100  41.010  1.00  0.00           H
ATOM     15 HD13 LEU A 585      22.650  35.920  41.470  1.00  0.00           H
ATOM     16  CD2 LEU A 585      25.080  34.730  40.930  1.00  0.00           C
ATOM     17 HD21 LEU A 585      25.820  34.080  40.410  1.00  0.00           H
ATOM     18 HD22 LEU A 585      24.640  34.220  41.800  1.00  0.00           H
ATOM     19 HD23 LEU A 585      25.760  35.510  41.360  1.00  0.00           H
ATOM     20  C   LEU A 585      23.940  31.880  39.550  1.00  0.00           C
ATOM     21  O   LEU A 585      25.110  31.550  39.550  1.00  0.00           O
ATOM     22  N   ILE A 586      23.090  31.430  40.470  1.00  0.00           N
ATOM     23  HN  ILE A 586      22.210  31.860  40.630  1.00  0.00           H
ATOM     24  CA  ILE A 586      23.340  30.370  41.420  1.00  0.00           C
ATOM     25  HA  ILE A 586      24.380  30.500  41.710  1.00  0.00           H
ATOM     26  CB  ILE A 586      22.400  30.420  42.630  1.00  0.00           C
ATOM     27  HB  ILE A 586      21.380  30.080  42.340  1.00  0.00           H
ATOM     28  CG2 ILE A 586      22.760  29.300  43.660  1.00  0.00           C
ATOM     29 HG21 ILE A 586      22.020  29.390  44.490  1.00  0.00           H
ATOM     30 HG22 ILE A 586      23.810  29.330  44.010  1.00  0.00           H
ATOM     31 HG23 ILE A 586      22.460  28.340  43.180  1.00  0.00           H
ATOM     32  CG1 ILE A 586      22.440  31.840  43.220  1.00  0.00           C
ATOM     33 HG11 ILE A 586      21.730  31.860  44.070  1.00  0.00           H
ATOM     34 HG12 ILE A 586      21.860  32.380  42.440  1.00  0.00           H
ATOM     35  CD  ILE A 586      23.860  32.480  43.550  1.00  0.00           C
ATOM     36  HD1 ILE A 586      24.550  32.370  42.690  1.00  0.00           H
ATOM     37  HD2 ILE A 586      24.270  31.940  44.430  1.00  0.00           H
ATOM     38  HD3 ILE A 586      23.730  33.580  43.680  1.00  0.00           H
ATOM     39  C   ILE A 586      23.230  29.010  40.580  1.00  0.00           C
ATOM     40  O   ILE A 586      23.850  28.000  40.950  1.00  0.00           O
ATOM     41  N   LEU A 587      22.450  28.950  39.430  1.00  0.00           N
ATOM     42  HN  LEU A 587      21.710  29.610  39.320  1.00  0.00           H
ATOM     43  CA  LEU A 587      22.400  27.740  38.660  1.00  0.00           C
ATOM     44  HA  LEU A 587      22.070  26.920  39.270  1.00  0.00           H
ATOM     45  CB  LEU A 587      21.450  27.890  37.480  1.00  0.00           C
ATOM     46  HB1 LEU A 587      21.730  28.830  36.950  1.00  0.00           H
ATOM     47  HB2 LEU A 587      20.470  28.050  37.990  1.00  0.00           H
ATOM     48  CG  LEU A 587      21.290  26.680  36.450  1.00  0.00           C
ATOM     49  HG  LEU A 587      22.220  26.430  35.890  1.00  0.00           H
ATOM     50  CD1 LEU A 587      21.010  25.330  37.210  1.00  0.00           C
ATOM     51 HD11 LEU A 587      20.090  25.410  37.830  1.00  0.00           H
ATOM     52 HD12 LEU A 587      21.830  24.980  37.870  1.00  0.00           H
ATOM     53 HD13 LEU A 587      20.860  24.490  36.500  1.00  0.00           H
ATOM     54  CD2 LEU A 587      20.050  26.960  35.530  1.00  0.00           C
ATOM     55 HD21 LEU A 587      20.020  26.150  34.770  1.00  0.00           H
ATOM     56 HD22 LEU A 587      20.110  27.950  35.050  1.00  0.00           H
ATOM     57 HD23 LEU A 587      19.100  26.880  36.120  1.00  0.00           H
ATOM     58  C   LEU A 587      23.730  27.370  38.150  1.00  0.00           C
ATOM     59  O   LEU A 587      24.220  26.240  38.070  1.00  0.00           O
ATOM     60  N   ASP A 588      24.500  28.430  37.680  1.00  0.00           N
ATOM     61  HN  ASP A 588      24.080  29.330  37.630  1.00  0.00           H
ATOM     62  CA  ASP A 588      25.830  28.410  37.180  1.00  0.00           C
ATOM     63  HA  ASP A 588      25.850  27.890  36.220  1.00  0.00           H
ATOM     64  CB  ASP A 588      26.140  29.770  36.720  1.00  0.00           C
ATOM     65  HB1 ASP A 588      27.090  29.670  36.160  1.00  0.00           H
ATOM     66  HB2 ASP A 588      26.280  30.480  37.570  1.00  0.00           H
ATOM     67  CG  ASP A 588      25.030  30.360  35.930  1.00  0.00           C
ATOM     68  OD1 ASP A 588      23.860  30.660  36.390  1.00  0.00           O
ATOM     69  OD2 ASP A 588      25.240  30.510  34.690  1.00  0.00           O
ATOM     70  C   ASP A 588      26.850  27.800  38.130  1.00  0.00           C
ATOM     71  O   ASP A 588      27.760  27.160  37.680  1.00  0.00           O
ATOM     72  N   ILE A 589      26.700  28.040  39.480  1.00  0.00           N
ATOM     73  HN  ILE A 589      25.960  28.570  39.870  1.00  0.00           H
ATOM     74  CA  ILE A 589      27.690  27.640  40.470  1.00  0.00           C
ATOM     75  HA  ILE A 589      28.680  27.870  40.090  1.00  0.00           H
ATOM     76  CB  ILE A 589      27.480  28.570  41.720  1.00  0.00           C
ATOM     77  HB  ILE A 589      26.410  28.600  41.990  1.00  0.00           H
ATOM     78  CG2 ILE A 589      28.220  28.010  42.940  1.00  0.00           C
ATOM     79 HG21 ILE A 589      29.330  27.990  42.820  1.00  0.00           H
ATOM     80 HG22 ILE A 589      27.940  26.950  43.090  1.00  0.00           H
ATOM     81 HG23 ILE A 589      28.080  28.620  43.870  1.00  0.00           H
ATOM     82  CG1 ILE A 589      27.950  29.920  41.300  1.00  0.00           C
ATOM     83 HG11 ILE A 589      27.180  30.510  40.750  1.00  0.00           H
ATOM     84 HG12 ILE A 589      28.790  29.840  40.570  1.00  0.00           H
ATOM     85  CD  ILE A 589      28.430  30.930  42.400  1.00  0.00           C
ATOM     86  HD1 ILE A 589      27.750  30.950  43.280  1.00  0.00           H
ATOM     87  HD2 ILE A 589      28.490  31.960  41.960  1.00  0.00           H
ATOM     88  HD3 ILE A 589      29.430  30.650  42.770  1.00  0.00           H
ATOM     89  C   ILE A 589      27.500  26.140  40.680  1.00  0.00           C
ATOM     90  O   ILE A 589      28.510  25.420  40.850  1.00  0.00           O
ATOM     91  N   LYS A 590      26.230  25.700  40.640  1.00  0.00           N
ATOM     92  HN  LYS A 590      25.560  26.430  40.570  1.00  0.00           H
ATOM     93  CA  LYS A 590      25.870  24.300  40.640  1.00  0.00           C
ATOM     94  HA  LYS A 590      26.300  23.840  41.510  1.00  0.00           H
ATOM     95  CB  LYS A 590      24.350  24.110  40.810  1.00  0.00           C
ATOM     96  HB1 LYS A 590      24.020  23.110  40.450  1.00  0.00           H
ATOM     97  HB2 LYS A 590      23.890  24.850  40.110  1.00  0.00           H
ATOM     98  CG  LYS A 590      23.890  24.530  42.220  1.00  0.00           C
ATOM     99  HG1 LYS A 590      23.930  25.630  42.360  1.00  0.00           H
ATOM    100  HG2 LYS A 590      24.580  24.140  43.010  1.00  0.00           H
ATOM    101  CD  LYS A 590      22.510  23.950  42.480  1.00  0.00           C
ATOM    102  HD1 LYS A 590      22.220  24.210  43.520  1.00  0.00           H
ATOM    103  HD2 LYS A 590      22.390  22.850  42.410  1.00  0.00           H
ATOM    104  CE  LYS A 590      21.490  24.760  41.710  1.00  0.00           C
ATOM    105  HE1 LYS A 590      21.630  24.830  40.610  1.00  0.00           H
ATOM    106  HE2 LYS A 590      21.490  25.790  42.120  1.00  0.00           H
ATOM    107  NZ  LYS A 590      20.090  24.220  41.800  1.00  0.00           N
ATOM    108  HZ1 LYS A 590      19.610  25.020  41.340  1.00  0.00           H
ATOM    109  HZ2 LYS A 590      19.750  24.000  42.760  1.00  0.00           H
ATOM    110  HZ3 LYS A 590      20.030  23.390  41.190  1.00  0.00           H
ATOM    111  C   LYS A 590      26.350  23.640  39.310  1.00  0.00           C
ATOM    112  O   LYS A 590      27.000  22.560  39.350  1.00  0.00           O
ATOM    113  N   ARG A 591      26.160  24.310  38.190  1.00  0.00           N
ATOM    114  HN  ARG A 591      25.730  25.220  38.220  1.00  0.00           H
ATOM    115  CA  ARG A 591      26.630  23.750  36.930  1.00  0.00           C
ATOM    116  HA  ARG A 591      26.260  22.740  36.790  1.00  0.00           H
ATOM    117  CB  ARG A 591      26.110  24.480  35.700  1.00  0.00           C
ATOM    118  HB1 ARG A 591      26.610  24.070  34.790  1.00  0.00           H
ATOM    119  HB2 ARG A 591      26.270  25.570  35.830  1.00  0.00           H
ATOM    120  CG  ARG A 591      24.580  24.210  35.330  1.00  0.00           C
ATOM    121  HG1 ARG A 591      24.110  24.580  36.270  1.00  0.00           H
ATOM    122  HG2 ARG A 591      24.410  23.120  35.230  1.00  0.00           H
ATOM    123  CD  ARG A 591      24.210  24.960  34.040  1.00  0.00           C
ATOM    124  HD1 ARG A 591      25.000  24.720  33.290  1.00  0.00           H
ATOM    125  HD2 ARG A 591      24.250  26.050  34.220  1.00  0.00           H
ATOM    126  NE  ARG A 591      22.840  24.580  33.640  1.00  0.00           N
ATOM    127  HE  ARG A 591      22.460  23.780  34.120  1.00  0.00           H
ATOM    128  CZ  ARG A 591      22.270  25.020  32.560  1.00  0.00           C
ATOM    129  NH1 ARG A 591      22.820  26.060  31.980  1.00  0.00           N
ATOM    130 HH11 ARG A 591      22.520  26.340  31.070  1.00  0.00           H
ATOM    131 HH12 ARG A 591      23.440  26.660  32.500  1.00  0.00           H
ATOM    132  NH2 ARG A 591      21.310  24.370  31.900  1.00  0.00           N
ATOM    133 HH21 ARG A 591      20.880  24.870  31.140  1.00  0.00           H
ATOM    134 HH22 ARG A 591      21.080  23.450  32.180  1.00  0.00           H
ATOM    135  C   ARG A 591      28.060  23.500  36.750  1.00  0.00           C
ATOM    136  O   ARG A 591      28.560  22.580  36.070  1.00  0.00           O
ATOM    137  N   LYS A 592      28.880  24.320  37.400  1.00  0.00           N
ATOM    138  HN  LYS A 592      28.460  25.000  37.990  1.00  0.00           H
ATOM    139  CA  LYS A 592      30.330  24.200  37.490  1.00  0.00           C
ATOM    140  HA  LYS A 592      30.580  23.700  36.570  1.00  0.00           H
ATOM    141  CB  LYS A 592      30.980  25.600  37.400  1.00  0.00           C
ATOM    142  HB1 LYS A 592      32.080  25.480  37.290  1.00  0.00           H
ATOM    143  HB2 LYS A 592      30.730  26.230  38.290  1.00  0.00           H
ATOM    144  CG  LYS A 592      30.540  26.400  36.200  1.00  0.00           C
ATOM    145  HG1 LYS A 592      29.470  26.690  36.250  1.00  0.00           H
ATOM    146  HG2 LYS A 592      30.680  25.780  35.300  1.00  0.00           H
ATOM    147  CD  LYS A 592      31.370  27.710  36.120  1.00  0.00           C
ATOM    148  HD1 LYS A 592      32.450  27.550  35.930  1.00  0.00           H
ATOM    149  HD2 LYS A 592      31.430  28.250  37.090  1.00  0.00           H
ATOM    150  CE  LYS A 592      30.960  28.660  35.020  1.00  0.00           C
ATOM    151  HE1 LYS A 592      31.040  28.300  33.980  1.00  0.00           H
ATOM    152  HE2 LYS A 592      31.540  29.580  35.200  1.00  0.00           H
ATOM    153  NZ  LYS A 592      29.540  29.140  35.220  1.00  0.00           N
ATOM    154  HZ1 LYS A 592      29.450  29.450  36.210  1.00  0.00           H
ATOM    155  HZ2 LYS A 592      28.900  28.370  34.960  1.00  0.00           H
ATOM    156  HZ3 LYS A 592      29.390  29.920  34.550  1.00  0.00           H
ATOM    157  C   LYS A 592      30.900  23.470  38.640  1.00  0.00           C
ATOM    158  O   LYS A 592      32.130  23.250  38.830  1.00  0.00           O
ATOM    159  N   ALA A 593      30.020  23.000  39.590  1.00  0.00           N
ATOM    160  HN  ALA A 593      29.060  23.240  39.510  1.00  0.00           H
ATOM    161  CA  ALA A 593      30.420  22.210  40.670  1.00  0.00           C
ATOM    162  HA  ALA A 593      31.290  22.670  41.100  1.00  0.00           H
ATOM    163  CB  ALA A 593      29.250  22.070  41.650  1.00  0.00           C
ATOM    164  HB1 ALA A 593      28.680  23.020  41.730  1.00  0.00           H
ATOM    165  HB2 ALA A 593      29.760  22.010  42.630  1.00  0.00           H
ATOM    166  HB3 ALA A 593      28.570  21.210  41.500  1.00  0.00           H
ATOM    167  C   ALA A 593      31.030  20.810  40.450  1.00  0.00           C
ATOM    168  O   ALA A 593      31.900  20.380  41.210  1.00  0.00           O
ATOM    169  N   PRO A 594      30.760  20.020  39.420  1.00  0.00           N
ATOM    170  CD  PRO A 594      29.610  20.160  38.630  1.00  0.00           C
ATOM    171  HD1 PRO A 594      29.920  20.700  37.710  1.00  0.00           H
ATOM    172  HD2 PRO A 594      28.810  20.850  39.000  1.00  0.00           H
ATOM    173  CA  PRO A 594      31.460  18.780  39.200  1.00  0.00           C
ATOM    174  HA  PRO A 594      31.430  18.280  40.150  1.00  0.00           H
ATOM    175  CB  PRO A 594      30.470  18.000  38.230  1.00  0.00           C
ATOM    176  HB1 PRO A 594      30.400  16.920  38.450  1.00  0.00           H
ATOM    177  HB2 PRO A 594      30.960  18.090  37.230  1.00  0.00           H
ATOM    178  CG  PRO A 594      29.140  18.740  38.370  1.00  0.00           C
ATOM    179  HG1 PRO A 594      28.370  18.490  37.610  1.00  0.00           H
ATOM    180  HG2 PRO A 594      28.840  18.400  39.380  1.00  0.00           H
ATOM    181  C   PRO A 594      32.850  19.160  38.670  1.00  0.00           C
ATOM    182  O   PRO A 594      33.830  18.400  38.970  1.00  0.00           O
ATOM    183  N   PHE A 595      32.920  20.160  37.790  1.00  0.00           N
ATOM    184  HN  PHE A 595      32.250  20.900  37.780  1.00  0.00           H
ATOM    185  CA  PHE A 595      34.200  20.470  37.140  1.00  0.00           C
ATOM    186  HA  PHE A 595      34.710  19.610  36.720  1.00  0.00           H
ATOM    187  CB  PHE A 595      33.730  21.370  35.860  1.00  0.00           C
ATOM    188  HB1 PHE A 595      34.600  21.610  35.200  1.00  0.00           H
ATOM    189  HB2 PHE A 595      33.240  22.300  36.220  1.00  0.00           H
ATOM    190  CG  PHE A 595      32.720  20.620  35.000  1.00  0.00           C
ATOM    191  CD1 PHE A 595      33.110  19.350  34.540  1.00  0.00           C
ATOM    192  HD1 PHE A 595      34.120  19.020  34.710  1.00  0.00           H
ATOM    193  CE1 PHE A 595      32.160  18.580  33.870  1.00  0.00           C
ATOM    194  HE1 PHE A 595      32.390  17.600  33.490  1.00  0.00           H
ATOM    195  CZ  PHE A 595      30.820  19.020  33.720  1.00  0.00           C
ATOM    196  HZ  PHE A 595      30.160  18.440  33.090  1.00  0.00           H
ATOM    197  CD2 PHE A 595      31.360  21.030  34.840  1.00  0.00           C
ATOM    198  HD2 PHE A 595      31.100  21.970  35.310  1.00  0.00           H
ATOM    199  CE2 PHE A 595      30.380  20.260  34.270  1.00  0.00           C
ATOM    200  HE2 PHE A 595      29.360  20.620  34.120  1.00  0.00           H
ATOM    201  C   PHE A 595      35.120  21.160  38.100  1.00  0.00           C
ATOM    202  O   PHE A 595      36.270  21.310  37.690  1.00  0.00           O
ATOM    203  N   PHE A 596      34.760  21.380  39.370  1.00  0.00           N
ATOM    204  HN  PHE A 596      33.820  21.110  39.600  1.00  0.00           H
ATOM    205  CA  PHE A 596      35.660  21.630  40.500  1.00  0.00           C
ATOM    206  HA  PHE A 596      36.210  22.520  40.250  1.00  0.00           H
ATOM    207  CB  PHE A 596      34.940  21.840  41.800  1.00  0.00           C
ATOM    208  HB1 PHE A 596      34.300  20.950  41.950  1.00  0.00           H
ATOM    209  HB2 PHE A 596      34.380  22.800  41.770  1.00  0.00           H
ATOM    210  CG  PHE A 596      35.820  22.050  43.070  1.00  0.00           C
ATOM    211  CD1 PHE A 596      35.500  21.410  44.170  1.00  0.00           C
ATOM    212  HD1 PHE A 596      34.630  20.770  44.090  1.00  0.00           H
ATOM    213  CE1 PHE A 596      36.270  21.400  45.320  1.00  0.00           C
ATOM    214  HE1 PHE A 596      36.040  20.730  46.140  1.00  0.00           H
ATOM    215  CZ  PHE A 596      37.330  22.360  45.370  1.00  0.00           C
ATOM    216  HZ  PHE A 596      38.000  22.220  46.200  1.00  0.00           H
ATOM    217  CD2 PHE A 596      36.940  22.940  43.000  1.00  0.00           C
ATOM    218  HD2 PHE A 596      37.220  23.340  42.030  1.00  0.00           H
ATOM    219  CE2 PHE A 596      37.700  23.110  44.210  1.00  0.00           C
ATOM    220  HE2 PHE A 596      38.630  23.640  44.220  1.00  0.00           H
ATOM    221  C   PHE A 596      36.650  20.420  40.660  1.00  0.00           C
ATOM    222  O   PHE A 596      37.860  20.590  40.960  1.00  0.00           O
ATOM    223  N   LEU A 597      36.230  19.200  40.330  1.00  0.00           N
ATOM    224  HN  LEU A 597      35.380  18.920  39.910  1.00  0.00           H
ATOM    225  CA  LEU A 597      37.220  18.150  40.200  1.00  0.00           C
ATOM    226  HA  LEU A 597      37.880  18.150  41.050  1.00  0.00           H
ATOM    227  CB  LEU A 597      36.560  16.700  40.140  1.00  0.00           C
ATOM    228  HB1 LEU A 597      37.410  16.020  39.900  1.00  0.00           H
ATOM    229  HB2 LEU A 597      35.790  16.590  39.330  1.00  0.00           H
ATOM    230  CG  LEU A 597      36.010  16.170  41.480  1.00  0.00           C
ATOM    231  HG  LEU A 597      35.730  15.110  41.280  1.00  0.00           H
ATOM    232  CD1 LEU A 597      36.930  16.430  42.680  1.00  0.00           C
ATOM    233 HD11 LEU A 597      37.060  17.500  42.960  1.00  0.00           H
ATOM    234 HD12 LEU A 597      37.970  16.070  42.510  1.00  0.00           H
ATOM    235 HD13 LEU A 597      36.540  15.890  43.560  1.00  0.00           H
ATOM    236  CD2 LEU A 597      34.630  16.700  41.760  1.00  0.00           C
ATOM    237 HD21 LEU A 597      33.980  16.800  40.870  1.00  0.00           H
ATOM    238 HD22 LEU A 597      34.800  17.740  42.120  1.00  0.00           H
ATOM    239 HD23 LEU A 597      33.970  16.170  42.500  1.00  0.00           H
ATOM    240  C   LEU A 597      38.150  18.290  38.950  1.00  0.00           C
ATOM    241  O   LEU A 597      39.320  18.080  39.080  1.00  0.00           O
ATOM    242  N   SER A 598      37.570  18.710  37.770  1.00  0.00           N
ATOM    243  HN  SER A 598      36.600  18.960  37.750  1.00  0.00           H
ATOM    244  CA  SER A 598      38.410  19.060  36.570  1.00  0.00           C
ATOM    245  HA  SER A 598      39.020  18.190  36.410  1.00  0.00           H
ATOM    246  CB  SER A 598      37.580  19.300  35.330  1.00  0.00           C
ATOM    247  HB1 SER A 598      38.200  19.430  34.420  1.00  0.00           H
ATOM    248  HB2 SER A 598      37.090  20.290  35.390  1.00  0.00           H
ATOM    249  OG  SER A 598      36.710  18.230  35.010  1.00  0.00           O
ATOM    250  HG1 SER A 598      37.280  17.460  34.880  1.00  0.00           H
ATOM    251  C   SER A 598      39.390  20.180  36.750  1.00  0.00           C
ATOM    252  O   SER A 598      40.520  20.000  36.360  1.00  0.00           O
ATOM    253  N   ASP A 599      39.020  21.250  37.540  1.00  0.00           N
ATOM    254  HN  ASP A 599      38.070  21.360  37.840  1.00  0.00           H
ATOM    255  CA  ASP A 599      39.880  22.340  37.960  1.00  0.00           C
ATOM    256  HA  ASP A 599      40.400  22.780  37.120  1.00  0.00           H
ATOM    257  CB  ASP A 599      39.150  23.470  38.520  1.00  0.00           C
ATOM    258  HB1 ASP A 599      39.810  24.310  38.840  1.00  0.00           H
ATOM    259  HB2 ASP A 599      38.550  23.150  39.400  1.00  0.00           H
ATOM    260  CG  ASP A 599      38.130  24.140  37.630  1.00  0.00           C
ATOM    261  OD1 ASP A 599      38.240  24.050  36.390  1.00  0.00           O
ATOM    262  OD2 ASP A 599      37.260  24.990  38.110  1.00  0.00           O
ATOM    263  C   ASP A 599      41.030  21.930  38.810  1.00  0.00           C
ATOM    264  O   ASP A 599      42.080  22.520  38.680  1.00  0.00           O
ATOM    265  N   PHE A 600      40.890  20.880  39.700  1.00  0.00           N
ATOM    266  HN  PHE A 600      40.020  20.450  39.900  1.00  0.00           H
ATOM    267  CA  PHE A 600      41.930  20.080  40.420  1.00  0.00           C
ATOM    268  HA  PHE A 600      42.620  20.730  40.920  1.00  0.00           H
ATOM    269  CB  PHE A 600      41.260  19.260  41.520  1.00  0.00           C
ATOM    270  HB1 PHE A 600      40.210  19.050  41.230  1.00  0.00           H
ATOM    271  HB2 PHE A 600      41.190  19.880  42.450  1.00  0.00           H
ATOM    272  CG  PHE A 600      41.920  17.970  41.960  1.00  0.00           C
ATOM    273  CD1 PHE A 600      41.180  16.750  41.740  1.00  0.00           C
ATOM    274  HD1 PHE A 600      40.150  16.810  41.470  1.00  0.00           H
ATOM    275  CE1 PHE A 600      41.650  15.570  42.320  1.00  0.00           C
ATOM    276  HE1 PHE A 600      41.020  14.720  42.080  1.00  0.00           H
ATOM    277  CZ  PHE A 600      42.930  15.520  42.970  1.00  0.00           C
ATOM    278  HZ  PHE A 600      43.370  14.660  43.440  1.00  0.00           H
ATOM    279  CD2 PHE A 600      43.180  17.900  42.500  1.00  0.00           C
ATOM    280  HD2 PHE A 600      43.740  18.820  42.410  1.00  0.00           H
ATOM    281  CE2 PHE A 600      43.680  16.680  42.950  1.00  0.00           C
ATOM    282  HE2 PHE A 600      44.710  16.710  43.290  1.00  0.00           H
ATOM    283  C   PHE A 600      42.900  19.350  39.500  1.00  0.00           C
ATOM    284  O   PHE A 600      44.120  19.420  39.730  1.00  0.00           O
ATOM    285  N   LYS A 601      42.420  18.630  38.470  1.00  0.00           N
ATOM    286  HN  LYS A 601      41.420  18.590  38.490  1.00  0.00           H
ATOM    287  CA  LYS A 601      43.220  17.810  37.540  1.00  0.00           C
ATOM    288  HA  LYS A 601      43.940  17.200  38.060  1.00  0.00           H
ATOM    289  CB  LYS A 601      42.260  16.990  36.650  1.00  0.00           C
ATOM    290  HB1 LYS A 601      42.860  16.480  35.860  1.00  0.00           H
ATOM    291  HB2 LYS A 601      41.590  17.710  36.130  1.00  0.00           H
ATOM    292  CG  LYS A 601      41.510  15.850  37.370  1.00  0.00           C
ATOM    293  HG1 LYS A 601      41.020  15.190  36.630  1.00  0.00           H
ATOM    294  HG2 LYS A 601      40.740  16.330  38.010  1.00  0.00           H
ATOM    295  CD  LYS A 601      42.420  14.980  38.220  1.00  0.00           C
ATOM    296  HD1 LYS A 601      41.790  14.410  38.940  1.00  0.00           H
ATOM    297  HD2 LYS A 601      43.080  15.550  38.920  1.00  0.00           H
ATOM    298  CE  LYS A 601      43.370  14.050  37.450  1.00  0.00           C
ATOM    299  HE1 LYS A 601      44.170  13.620  38.080  1.00  0.00           H
ATOM    300  HE2 LYS A 601      43.950  14.510  36.620  1.00  0.00           H
ATOM    301  NZ  LYS A 601      42.530  12.960  36.980  1.00  0.00           N
ATOM    302  HZ1 LYS A 601      43.080  12.240  36.480  1.00  0.00           H
ATOM    303  HZ2 LYS A 601      41.860  13.110  36.200  1.00  0.00           H
ATOM    304  HZ3 LYS A 601      42.040  12.370  37.680  1.00  0.00           H
ATOM    305  C   LYS A 601      44.030  18.790  36.630  1.00  0.00           C
ATOM    306  O   LYS A 601      45.180  18.580  36.340  1.00  0.00           O
ATOM    307  N   ASP A 602      43.460  19.910  36.170  1.00  0.00           N
ATOM    308  HN  ASP A 602      42.460  19.980  36.110  1.00  0.00           H
ATOM    309  CA  ASP A 602      44.190  21.040  35.590  1.00  0.00           C
ATOM    310  HA  ASP A 602      44.770  20.530  34.830  1.00  0.00           H
ATOM    311  CB  ASP A 602      43.170  22.020  34.930  1.00  0.00           C
ATOM    312  HB1 ASP A 602      43.690  22.950  34.580  1.00  0.00           H
ATOM    313  HB2 ASP A 602      42.440  22.250  35.740  1.00  0.00           H
ATOM    314  CG  ASP A 602      42.380  21.570  33.800  1.00  0.00           C
ATOM    315  OD1 ASP A 602      42.710  20.560  33.190  1.00  0.00           O
ATOM    316  OD2 ASP A 602      41.520  22.340  33.310  1.00  0.00           O
ATOM    317  C   ASP A 602      45.170  21.890  36.490  1.00  0.00           C
ATOM    318  O   ASP A 602      45.930  22.700  35.990  1.00  0.00           O
ATOM    319  N   ALA A 603      45.290  21.660  37.780  1.00  0.00           N
ATOM    320  HN  ALA A 603      44.750  20.950  38.250  1.00  0.00           H
ATOM    321  CA  ALA A 603      46.240  22.280  38.680  1.00  0.00           C
ATOM    322  HA  ALA A 603      46.590  23.290  38.470  1.00  0.00           H
ATOM    323  CB  ALA A 603      45.610  22.410  40.120  1.00  0.00           C
ATOM    324  HB1 ALA A 603      46.460  22.870  40.670  1.00  0.00           H
ATOM    325  HB2 ALA A 603      45.360  21.450  40.620  1.00  0.00           H
ATOM    326  HB3 ALA A 603      44.760  23.130  40.080  1.00  0.00           H
ATOM    327  C   ALA A 603      47.460  21.420  38.820  1.00  0.00           C
ATOM    328  O   ALA A 603      48.480  21.690  39.350  1.00  0.00           O
ATOM    329  N   LEU A 604      47.430  20.130  38.260  1.00  0.00           N
ATOM    330  HN  LEU A 604      46.650  19.730  37.800  1.00  0.00           H
ATOM    331  CA  LEU A 604      48.490  19.100  38.540  1.00  0.00           C
ATOM    332  HA  LEU A 604      48.740  19.190  39.580  1.00  0.00           H
ATOM    333  CB  LEU A 604      47.940  17.690  38.260  1.00  0.00           C
ATOM    334  HB1 LEU A 604      48.780  16.960  38.280  1.00  0.00           H
ATOM    335  HB2 LEU A 604      47.520  17.690  37.230  1.00  0.00           H
ATOM    336  CG  LEU A 604      46.880  17.210  39.320  1.00  0.00           C
ATOM    337  HG  LEU A 604      45.990  17.850  39.180  1.00  0.00           H
ATOM    338  CD1 LEU A 604      46.320  15.760  39.080  1.00  0.00           C
ATOM    339 HD11 LEU A 604      47.050  14.940  39.240  1.00  0.00           H
ATOM    340 HD12 LEU A 604      46.090  15.670  38.000  1.00  0.00           H
ATOM    341 HD13 LEU A 604      45.370  15.690  39.660  1.00  0.00           H
ATOM    342  CD2 LEU A 604      47.330  17.440  40.800  1.00  0.00           C
ATOM    343 HD21 LEU A 604      47.700  18.450  41.060  1.00  0.00           H
ATOM    344 HD22 LEU A 604      48.150  16.700  40.910  1.00  0.00           H
ATOM    345 HD23 LEU A 604      46.450  17.190  41.430  1.00  0.00           H
ATOM    346  C   LEU A 604      49.770  19.250  37.700  1.00  0.00           C
ATOM    347  O   LEU A 604      50.170  18.400  36.900  1.00  0.00           O
ATOM    348  N   SER A 605      50.470  20.350  37.880  1.00  0.00           N
ATOM    349  HN  SER A 605      50.210  21.020  38.570  1.00  0.00           H
ATOM    350  CA  SER A 605      51.680  20.600  37.140  1.00  0.00           C
ATOM    351  HA  SER A 605      52.160  19.670  36.880  1.00  0.00           H
ATOM    352  CB  SER A 605      51.580  21.490  35.890  1.00  0.00           C
ATOM    353  HB1 SER A 605      50.830  21.010  35.240  1.00  0.00           H
ATOM    354  HB2 SER A 605      52.510  21.550  35.290  1.00  0.00           H
ATOM    355  OG  SER A 605      51.110  22.810  36.240  1.00  0.00           O
ATOM    356  HG1 SER A 605      50.160  22.770  36.350  1.00  0.00           H
ATOM    357  C   SER A 605      52.730  21.270  38.050  1.00  0.00           C
ATOM    358  O   SER A 605      52.400  21.880  39.040  1.00  0.00           O
ATOM    359  N   LEU A 606      54.010  21.150  37.650  1.00  0.00           N
ATOM    360  HN  LEU A 606      54.140  20.620  36.820  1.00  0.00           H
ATOM    361  CA  LEU A 606      55.020  21.870  38.380  1.00  0.00           C
ATOM    362  HA  LEU A 606      54.800  21.690  39.420  1.00  0.00           H
ATOM    363  CB  LEU A 606      56.450  21.430  37.960  1.00  0.00           C
ATOM    364  HB1 LEU A 606      57.190  22.080  38.480  1.00  0.00           H
ATOM    365  HB2 LEU A 606      56.430  21.590  36.860  1.00  0.00           H
ATOM    366  CG  LEU A 606      56.830  19.950  38.240  1.00  0.00           C
ATOM    367  HG  LEU A 606      56.020  19.240  37.970  1.00  0.00           H
ATOM    368  CD1 LEU A 606      58.170  19.540  37.580  1.00  0.00           C
ATOM    369 HD11 LEU A 606      58.950  20.290  37.810  1.00  0.00           H
ATOM    370 HD12 LEU A 606      58.130  19.330  36.490  1.00  0.00           H
ATOM    371 HD13 LEU A 606      58.460  18.580  38.070  1.00  0.00           H
ATOM    372  CD2 LEU A 606      57.080  19.660  39.740  1.00  0.00           C
ATOM    373 HD21 LEU A 606      57.450  18.670  40.060  1.00  0.00           H
ATOM    374 HD22 LEU A 606      56.130  19.880  40.260  1.00  0.00           H
ATOM    375 HD23 LEU A 606      57.810  20.370  40.200  1.00  0.00           H
ATOM    376  C   LEU A 606      54.900  23.410  38.290  1.00  0.00           C
ATOM    377  O   LEU A 606      55.050  24.140  39.210  1.00  0.00           O
ATOM    378  N   GLN A 607      54.490  23.980  37.140  1.00  0.00           N
ATOM    379  HN  GLN A 607      54.440  23.350  36.360  1.00  0.00           H
ATOM    380  CA  GLN A 607      54.220  25.410  36.950  1.00  0.00           C
ATOM    381  HA  GLN A 607      55.160  25.930  37.040  1.00  0.00           H
ATOM    382  CB  GLN A 607      53.910  25.640  35.470  1.00  0.00           C
ATOM    383  HB1 GLN A 607      52.920  25.220  35.230  1.00  0.00           H
ATOM    384  HB2 GLN A 607      54.700  25.280  34.770  1.00  0.00           H
ATOM    385  CG  GLN A 607      53.860  27.210  35.160  1.00  0.00           C
ATOM    386  HG1 GLN A 607      54.830  27.610  35.530  1.00  0.00           H
ATOM    387  HG2 GLN A 607      53.110  27.710  35.790  1.00  0.00           H
ATOM    388  CD  GLN A 607      53.590  27.640  33.720  1.00  0.00           C
ATOM    389  OE1 GLN A 607      53.160  26.880  32.860  1.00  0.00           O
ATOM    390  NE2 GLN A 607      53.960  28.880  33.340  1.00  0.00           N
ATOM    391 HE21 GLN A 607      53.740  29.180  32.410  1.00  0.00           H
ATOM    392 HE22 GLN A 607      54.320  29.490  34.050  1.00  0.00           H
ATOM    393  C   GLN A 607      53.100  25.860  37.910  1.00  0.00           C
ATOM    394  O   GLN A 607      53.140  26.920  38.520  1.00  0.00           O
ATOM    395  N   CYS A 608      52.080  25.050  38.180  1.00  0.00           N
ATOM    396  HN  CYS A 608      52.000  24.180  37.700  1.00  0.00           H
ATOM    397  CA  CYS A 608      51.050  25.310  39.200  1.00  0.00           C
ATOM    398  HA  CYS A 608      50.820  26.360  39.140  1.00  0.00           H
ATOM    399  CB  CYS A 608      49.790  24.500  38.930  1.00  0.00           C
ATOM    400  HB1 CYS A 608      49.020  24.450  39.720  1.00  0.00           H
ATOM    401  HB2 CYS A 608      50.090  23.440  38.770  1.00  0.00           H
ATOM    402  SG  CYS A 608      49.000  24.960  37.370  1.00  0.00           S
ATOM    403  HG1 CYS A 608      49.860  24.190  36.730  1.00  0.00           H
ATOM    404  C   CYS A 608      51.590  25.240  40.630  1.00  0.00           C
ATOM    405  O   CYS A 608      51.290  26.030  41.500  1.00  0.00           O
ATOM    406  N   LEU A 609      52.400  24.180  41.040  1.00  0.00           N
ATOM    407  HN  LEU A 609      52.790  23.440  40.500  1.00  0.00           H
ATOM    408  CA  LEU A 609      53.010  24.020  42.350  1.00  0.00           C
ATOM    409  HA  LEU A 609      52.160  24.060  43.010  1.00  0.00           H
ATOM    410  CB  LEU A 609      53.720  22.660  42.520  1.00  0.00           C
ATOM    411  HB1 LEU A 609      54.550  22.510  41.790  1.00  0.00           H
ATOM    412  HB2 LEU A 609      53.100  21.880  42.030  1.00  0.00           H
ATOM    413  CG  LEU A 609      54.220  22.290  43.930  1.00  0.00           C
ATOM    414  HG  LEU A 609      55.190  22.820  44.050  1.00  0.00           H
ATOM    415  CD1 LEU A 609      53.270  22.630  45.030  1.00  0.00           C
ATOM    416 HD11 LEU A 609      53.730  22.130  45.920  1.00  0.00           H
ATOM    417 HD12 LEU A 609      52.200  22.310  44.990  1.00  0.00           H
ATOM    418 HD13 LEU A 609      53.290  23.730  45.200  1.00  0.00           H
ATOM    419  CD2 LEU A 609      54.670  20.800  43.990  1.00  0.00           C
ATOM    420 HD21 LEU A 609      53.860  20.090  43.740  1.00  0.00           H
ATOM    421 HD22 LEU A 609      55.120  20.540  44.970  1.00  0.00           H
ATOM    422 HD23 LEU A 609      55.380  20.780  43.130  1.00  0.00           H
ATOM    423  C   LEU A 609      53.950  25.150  42.710  1.00  0.00           C
ATOM    424  O   LEU A 609      53.880  25.800  43.800  1.00  0.00           O
ATOM    425  N   ALA A 610      54.900  25.500  41.810  1.00  0.00           N
ATOM    426  HN  ALA A 610      54.850  25.060  40.920  1.00  0.00           H
ATOM    427  CA  ALA A 610      55.730  26.670  41.870  1.00  0.00           C
ATOM    428  HA  ALA A 610      56.260  26.590  42.800  1.00  0.00           H
ATOM    429  CB  ALA A 610      56.660  26.830  40.690  1.00  0.00           C
ATOM    430  HB1 ALA A 610      57.540  27.460  40.990  1.00  0.00           H
ATOM    431  HB2 ALA A 610      56.100  27.130  39.780  1.00  0.00           H
ATOM    432  HB3 ALA A 610      57.110  25.900  40.320  1.00  0.00           H
ATOM    433  C   ALA A 610      54.850  27.940  41.990  1.00  0.00           C
ATOM    434  O   ALA A 610      55.150  28.830  42.770  1.00  0.00           O
ATOM    435  N   SER A 611      53.760  28.080  41.210  1.00  0.00           N
ATOM    436  HN  SER A 611      53.580  27.470  40.440  1.00  0.00           H
ATOM    437  CA  SER A 611      52.820  29.220  41.300  1.00  0.00           C
ATOM    438  HA  SER A 611      53.370  30.150  41.180  1.00  0.00           H
ATOM    439  CB  SER A 611      51.650  29.160  40.190  1.00  0.00           C
ATOM    440  HB1 SER A 611      50.870  29.940  40.320  1.00  0.00           H
ATOM    441  HB2 SER A 611      50.990  28.260  40.210  1.00  0.00           H
ATOM    442  OG  SER A 611      52.220  29.310  38.890  1.00  0.00           O
ATOM    443  HG1 SER A 611      52.500  28.410  38.710  1.00  0.00           H
ATOM    444  C   SER A 611      52.120  29.360  42.690  1.00  0.00           C
ATOM    445  O   SER A 611      51.980  30.430  43.240  1.00  0.00           O
ATOM    446  N   ILE A 612      51.710  28.280  43.290  1.00  0.00           N
ATOM    447  HN  ILE A 612      51.910  27.450  42.750  1.00  0.00           H
ATOM    448  CA  ILE A 612      51.170  28.140  44.610  1.00  0.00           C
ATOM    449  HA  ILE A 612      50.360  28.860  44.640  1.00  0.00           H
ATOM    450  CB  ILE A 612      50.610  26.730  44.850  1.00  0.00           C
ATOM    451  HB  ILE A 612      51.300  26.010  44.360  1.00  0.00           H
ATOM    452  CG2 ILE A 612      50.550  26.290  46.280  1.00  0.00           C
ATOM    453 HG21 ILE A 612      49.900  26.920  46.920  1.00  0.00           H
ATOM    454 HG22 ILE A 612      51.560  26.210  46.730  1.00  0.00           H
ATOM    455 HG23 ILE A 612      50.210  25.240  46.170  1.00  0.00           H
ATOM    456  CG1 ILE A 612      49.250  26.610  44.070  1.00  0.00           C
ATOM    457 HG11 ILE A 612      49.280  27.160  43.100  1.00  0.00           H
ATOM    458 HG12 ILE A 612      48.410  27.090  44.620  1.00  0.00           H
ATOM    459  CD  ILE A 612      48.860  25.150  43.830  1.00  0.00           C
ATOM    460  HD1 ILE A 612      48.790  24.500  44.730  1.00  0.00           H
ATOM    461  HD2 ILE A 612      49.480  24.650  43.040  1.00  0.00           H
ATOM    462  HD3 ILE A 612      47.810  25.170  43.470  1.00  0.00           H
ATOM    463  C   ILE A 612      52.170  28.670  45.640  1.00  0.00           C
ATOM    464  O   ILE A 612      51.800  29.440  46.530  1.00  0.00           O
ATOM    465  N   LEU A 613      53.450  28.310  45.470  1.00  0.00           N
ATOM    466  HN  LEU A 613      53.600  27.750  44.660  1.00  0.00           H
ATOM    467  CA  LEU A 613      54.510  28.900  46.220  1.00  0.00           C
ATOM    468  HA  LEU A 613      54.150  28.950  47.240  1.00  0.00           H
ATOM    469  CB  LEU A 613      55.810  28.000  46.150  1.00  0.00           C
ATOM    470  HB1 LEU A 613      56.110  27.950  45.080  1.00  0.00           H
ATOM    471  HB2 LEU A 613      55.490  26.970  46.400  1.00  0.00           H
ATOM    472  CG  LEU A 613      57.020  28.320  47.020  1.00  0.00           C
ATOM    473  HG  LEU A 613      57.620  27.390  47.040  1.00  0.00           H
ATOM    474  CD1 LEU A 613      57.950  29.360  46.420  1.00  0.00           C
ATOM    475 HD11 LEU A 613      57.590  30.400  46.600  1.00  0.00           H
ATOM    476 HD12 LEU A 613      58.050  29.240  45.320  1.00  0.00           H
ATOM    477 HD13 LEU A 613      58.910  29.260  46.970  1.00  0.00           H
ATOM    478  CD2 LEU A 613      56.680  28.720  48.480  1.00  0.00           C
ATOM    479 HD21 LEU A 613      55.900  28.000  48.820  1.00  0.00           H
ATOM    480 HD22 LEU A 613      56.190  29.720  48.420  1.00  0.00           H
ATOM    481 HD23 LEU A 613      57.620  28.750  49.060  1.00  0.00           H
ATOM    482  C   LEU A 613      54.790  30.390  45.980  1.00  0.00           C
ATOM    483  O   LEU A 613      54.880  31.220  46.900  1.00  0.00           O
ATOM    484  N   PHE A 614      55.000  30.760  44.680  1.00  0.00           N
ATOM    485  HN  PHE A 614      54.970  30.090  43.940  1.00  0.00           H
ATOM    486  CA  PHE A 614      55.190  32.090  44.190  1.00  0.00           C
ATOM    487  HA  PHE A 614      56.120  32.450  44.610  1.00  0.00           H
ATOM    488  CB  PHE A 614      55.370  31.980  42.660  1.00  0.00           C
ATOM    489  HB1 PHE A 614      54.400  31.580  42.270  1.00  0.00           H
ATOM    490  HB2 PHE A 614      56.220  31.290  42.460  1.00  0.00           H
ATOM    491  CG  PHE A 614      55.670  33.360  41.990  1.00  0.00           C
ATOM    492  CD1 PHE A 614      55.300  33.430  40.610  1.00  0.00           C
ATOM    493  HD1 PHE A 614      54.770  32.640  40.120  1.00  0.00           H
ATOM    494  CE1 PHE A 614      55.450  34.560  39.880  1.00  0.00           C
ATOM    495  HE1 PHE A 614      55.300  34.540  38.810  1.00  0.00           H
ATOM    496  CZ  PHE A 614      56.070  35.700  40.420  1.00  0.00           C
ATOM    497  HZ  PHE A 614      56.180  36.660  39.930  1.00  0.00           H
ATOM    498  CD2 PHE A 614      56.310  34.440  42.560  1.00  0.00           C
ATOM    499  HD2 PHE A 614      56.580  34.440  43.600  1.00  0.00           H
ATOM    500  CE2 PHE A 614      56.540  35.570  41.780  1.00  0.00           C
ATOM    501  HE2 PHE A 614      56.960  36.460  42.210  1.00  0.00           H
ATOM    502  C   PHE A 614      54.120  33.110  44.570  1.00  0.00           C
ATOM    503  O   PHE A 614      54.450  34.140  45.160  1.00  0.00           O
ATOM    504  N   LEU A 615      52.850  32.790  44.280  1.00  0.00           N
ATOM    505  HN  LEU A 615      52.620  31.980  43.750  1.00  0.00           H
ATOM    506  CA  LEU A 615      51.680  33.580  44.510  1.00  0.00           C
ATOM    507  HA  LEU A 615      51.940  34.600  44.230  1.00  0.00           H
ATOM    508  CB  LEU A 615      50.440  33.320  43.650  1.00  0.00           C
ATOM    509  HB1 LEU A 615      49.560  33.710  44.200  1.00  0.00           H
ATOM    510  HB2 LEU A 615      50.430  32.210  43.670  1.00  0.00           H
ATOM    511  CG  LEU A 615      50.650  33.970  42.240  1.00  0.00           C
ATOM    512  HG  LEU A 615      49.730  33.710  41.680  1.00  0.00           H
ATOM    513  CD1 LEU A 615      50.640  35.520  42.130  1.00  0.00           C
ATOM    514 HD11 LEU A 615      51.620  35.890  42.510  1.00  0.00           H
ATOM    515 HD12 LEU A 615      49.800  35.890  42.750  1.00  0.00           H
ATOM    516 HD13 LEU A 615      50.580  35.830  41.070  1.00  0.00           H
ATOM    517  CD2 LEU A 615      51.840  33.360  41.370  1.00  0.00           C
ATOM    518 HD21 LEU A 615      51.990  33.680  40.320  1.00  0.00           H
ATOM    519 HD22 LEU A 615      51.740  32.250  41.330  1.00  0.00           H
ATOM    520 HD23 LEU A 615      52.820  33.600  41.860  1.00  0.00           H
ATOM    521  C   LEU A 615      51.390  33.660  45.980  1.00  0.00           C
ATOM    522  O   LEU A 615      51.030  34.680  46.530  1.00  0.00           O
ATOM    523  N   TYR A 616      51.680  32.600  46.780  1.00  0.00           N
ATOM    524  HN  TYR A 616      51.900  31.740  46.340  1.00  0.00           H
ATOM    525  CA  TYR A 616      51.730  32.610  48.210  1.00  0.00           C
ATOM    526  HA  TYR A 616      50.750  32.890  48.580  1.00  0.00           H
ATOM    527  CB  TYR A 616      51.780  31.250  48.960  1.00  0.00           C
ATOM    528  HB1 TYR A 616      52.620  30.750  48.420  1.00  0.00           H
ATOM    529  HB2 TYR A 616      50.810  30.730  48.870  1.00  0.00           H
ATOM    530  CG  TYR A 616      52.140  31.110  50.430  1.00  0.00           C
ATOM    531  CD1 TYR A 616      53.380  30.690  50.780  1.00  0.00           C
ATOM    532  HD1 TYR A 616      53.980  30.380  49.940  1.00  0.00           H
ATOM    533  CE1 TYR A 616      53.740  30.540  52.130  1.00  0.00           C
ATOM    534  HE1 TYR A 616      54.730  30.150  52.300  1.00  0.00           H
ATOM    535  CZ  TYR A 616      52.820  30.680  53.150  1.00  0.00           C
ATOM    536  OH  TYR A 616      53.140  30.200  54.470  1.00  0.00           O
ATOM    537  HH  TYR A 616      52.390  30.360  55.060  1.00  0.00           H
ATOM    538  CD2 TYR A 616      51.220  31.390  51.470  1.00  0.00           C
ATOM    539  HD2 TYR A 616      50.250  31.690  51.110  1.00  0.00           H
ATOM    540  CE2 TYR A 616      51.550  31.160  52.790  1.00  0.00           C
ATOM    541  HE2 TYR A 616      50.800  31.200  53.560  1.00  0.00           H
ATOM    542  C   TYR A 616      52.730  33.680  48.720  1.00  0.00           C
ATOM    543  O   TYR A 616      52.270  34.580  49.430  1.00  0.00           O
ATOM    544  N   CYS A 617      53.980  33.690  48.330  1.00  0.00           N
ATOM    545  HN  CYS A 617      54.230  32.950  47.700  1.00  0.00           H
ATOM    546  CA  CYS A 617      55.030  34.650  48.770  1.00  0.00           C
ATOM    547  HA  CYS A 617      55.080  34.650  49.860  1.00  0.00           H
ATOM    548  CB  CYS A 617      56.400  34.390  48.090  1.00  0.00           C
ATOM    549  HB1 CYS A 617      57.100  35.220  48.380  1.00  0.00           H
ATOM    550  HB2 CYS A 617      56.220  34.510  47.010  1.00  0.00           H
ATOM    551  SG  CYS A 617      57.160  32.800  48.610  1.00  0.00           S
ATOM    552  HG1 CYS A 617      56.260  32.010  48.040  1.00  0.00           H
ATOM    553  C   CYS A 617      54.680  36.110  48.420  1.00  0.00           C
ATOM    554  O   CYS A 617      54.780  37.030  49.210  1.00  0.00           O
ATOM    555  N   ALA A 618      54.180  36.350  47.170  1.00  0.00           N
ATOM    556  HN  ALA A 618      54.200  35.550  46.590  1.00  0.00           H
ATOM    557  CA  ALA A 618      53.730  37.590  46.620  1.00  0.00           C
ATOM    558  HA  ALA A 618      54.610  38.200  46.790  1.00  0.00           H
ATOM    559  CB  ALA A 618      53.530  37.420  45.120  1.00  0.00           C
ATOM    560  HB1 ALA A 618      53.500  38.440  44.670  1.00  0.00           H
ATOM    561  HB2 ALA A 618      52.610  36.840  44.910  1.00  0.00           H
ATOM    562  HB3 ALA A 618      54.380  36.840  44.700  1.00  0.00           H
ATOM    563  C   ALA A 618      52.480  38.140  47.300  1.00  0.00           C
ATOM    564  O   ALA A 618      52.280  39.360  47.470  1.00  0.00           O
ATOM    565  N   CYS A 619      51.550  37.210  47.720  1.00  0.00           N
ATOM    566  HN  CYS A 619      51.520  36.220  47.590  1.00  0.00           H
ATOM    567  CA  CYS A 619      50.390  37.660  48.460  1.00  0.00           C
ATOM    568  HA  CYS A 619      50.170  38.610  48.000  1.00  0.00           H
ATOM    569  CB  CYS A 619      49.120  36.820  48.240  1.00  0.00           C
ATOM    570  HB1 CYS A 619      49.400  35.760  48.440  1.00  0.00           H
ATOM    571  HB2 CYS A 619      48.890  36.910  47.160  1.00  0.00           H
ATOM    572  SG  CYS A 619      47.660  37.340  49.130  1.00  0.00           S
ATOM    573  HG1 CYS A 619      47.000  37.810  48.080  1.00  0.00           H
ATOM    574  C   CYS A 619      50.760  37.940  49.940  1.00  0.00           C
ATOM    575  O   CYS A 619      50.340  38.860  50.550  1.00  0.00           O
ATOM    576  N   MET A 620      51.690  37.100  50.520  1.00  0.00           N
ATOM    577  HN  MET A 620      51.920  36.340  49.910  1.00  0.00           H
ATOM    578  CA  MET A 620      52.090  37.200  51.960  1.00  0.00           C
ATOM    579  HA  MET A 620      51.190  37.300  52.550  1.00  0.00           H
ATOM    580  CB  MET A 620      52.930  35.940  52.480  1.00  0.00           C
ATOM    581  HB1 MET A 620      53.490  36.160  53.420  1.00  0.00           H
ATOM    582  HB2 MET A 620      53.650  35.630  51.700  1.00  0.00           H
ATOM    583  CG  MET A 620      52.010  34.660  52.810  1.00  0.00           C
ATOM    584  HG1 MET A 620      52.640  33.760  52.880  1.00  0.00           H
ATOM    585  HG2 MET A 620      51.360  34.610  51.920  1.00  0.00           H
ATOM    586  SD  MET A 620      51.120  34.790  54.370  1.00  0.00           S
ATOM    587  CE  MET A 620      52.180  34.130  55.600  1.00  0.00           C
ATOM    588  HE1 MET A 620      51.720  34.280  56.590  1.00  0.00           H
ATOM    589  HE2 MET A 620      53.170  34.650  55.580  1.00  0.00           H
ATOM    590  HE3 MET A 620      52.370  33.040  55.490  1.00  0.00           H
ATOM    591  C   MET A 620      52.790  38.530  52.210  1.00  0.00           C
ATOM    592  O   MET A 620      52.690  39.150  53.250  1.00  0.00           O
ATOM    593  N   SER A 621      53.530  38.950  51.180  1.00  0.00           N
ATOM    594  HN  SER A 621      53.660  38.380  50.370  1.00  0.00           H
ATOM    595  CA  SER A 621      54.230  40.230  51.200  1.00  0.00           C
ATOM    596  HA  SER A 621      54.940  40.020  51.980  1.00  0.00           H
ATOM    597  CB  SER A 621      55.050  40.530  49.960  1.00  0.00           C
ATOM    598  HB1 SER A 621      55.500  41.520  50.150  1.00  0.00           H
ATOM    599  HB2 SER A 621      54.530  40.620  48.980  1.00  0.00           H
ATOM    600  OG  SER A 621      56.080  39.520  49.810  1.00  0.00           O
ATOM    601  HG1 SER A 621      55.710  38.760  49.360  1.00  0.00           H
ATOM    602  C   SER A 621      53.410  41.400  51.690  1.00  0.00           C
ATOM    603  O   SER A 621      53.780  41.900  52.770  1.00  0.00           O
ATOM    604  N   PRO A 622      52.320  41.850  51.130  1.00  0.00           N
ATOM    605  CD  PRO A 622      51.900  41.580  49.770  1.00  0.00           C
ATOM    606  HD1 PRO A 622      51.840  40.500  49.500  1.00  0.00           H
ATOM    607  HD2 PRO A 622      52.750  42.070  49.240  1.00  0.00           H
ATOM    608  CA  PRO A 622      51.610  42.930  51.720  1.00  0.00           C
ATOM    609  HA  PRO A 622      52.360  43.630  52.080  1.00  0.00           H
ATOM    610  CB  PRO A 622      50.760  43.560  50.550  1.00  0.00           C
ATOM    611  HB1 PRO A 622      51.360  44.310  49.990  1.00  0.00           H
ATOM    612  HB2 PRO A 622      49.830  44.070  50.880  1.00  0.00           H
ATOM    613  CG  PRO A 622      50.580  42.340  49.720  1.00  0.00           C
ATOM    614  HG1 PRO A 622      49.760  41.710  50.110  1.00  0.00           H
ATOM    615  HG2 PRO A 622      50.320  42.520  48.650  1.00  0.00           H
ATOM    616  C   PRO A 622      50.810  42.550  52.910  1.00  0.00           C
ATOM    617  O   PRO A 622      50.640  43.330  53.840  1.00  0.00           O
ATOM    618  N   VAL A 623      50.260  41.350  52.950  1.00  0.00           N
ATOM    619  HN  VAL A 623      50.230  40.690  52.210  1.00  0.00           H
ATOM    620  CA  VAL A 623      49.340  41.080  54.100  1.00  0.00           C
ATOM    621  HA  VAL A 623      48.720  41.950  54.210  1.00  0.00           H
ATOM    622  CB  VAL A 623      48.380  39.940  53.820  1.00  0.00           C
ATOM    623  HB  VAL A 623      49.040  39.080  53.610  1.00  0.00           H
ATOM    624  CG1 VAL A 623      47.500  39.710  55.030  1.00  0.00           C
ATOM    625 HG11 VAL A 623      46.740  38.900  54.930  1.00  0.00           H
ATOM    626 HG12 VAL A 623      46.950  40.680  55.150  1.00  0.00           H
ATOM    627 HG13 VAL A 623      48.020  39.380  55.950  1.00  0.00           H
ATOM    628  CG2 VAL A 623      47.690  40.200  52.470  1.00  0.00           C
ATOM    629 HG21 VAL A 623      47.230  41.210  52.540  1.00  0.00           H
ATOM    630 HG22 VAL A 623      46.970  39.360  52.390  1.00  0.00           H
ATOM    631 HG23 VAL A 623      48.350  40.130  51.570  1.00  0.00           H
ATOM    632  C   VAL A 623      50.100  41.030  55.430  1.00  0.00           C
ATOM    633  O   VAL A 623      49.620  41.580  56.390  1.00  0.00           O
ATOM    634  N   ILE A 624      51.310  40.420  55.520  1.00  0.00           N
ATOM    635  HN  ILE A 624      51.690  40.000  54.710  1.00  0.00           H
ATOM    636  CA  ILE A 624      52.100  40.390  56.710  1.00  0.00           C
ATOM    637  HA  ILE A 624      51.390  40.140  57.490  1.00  0.00           H
ATOM    638  CB  ILE A 624      53.310  39.460  56.750  1.00  0.00           C
ATOM    639  HB  ILE A 624      53.960  39.560  55.850  1.00  0.00           H
ATOM    640  CG2 ILE A 624      54.220  39.640  57.960  1.00  0.00           C
ATOM    641 HG21 ILE A 624      55.110  38.990  57.870  1.00  0.00           H
ATOM    642 HG22 ILE A 624      53.700  39.550  58.940  1.00  0.00           H
ATOM    643 HG23 ILE A 624      54.730  40.630  57.960  1.00  0.00           H
ATOM    644  CG1 ILE A 624      52.760  38.000  56.650  1.00  0.00           C
ATOM    645 HG11 ILE A 624      53.560  37.270  56.400  1.00  0.00           H
ATOM    646 HG12 ILE A 624      51.960  38.040  55.870  1.00  0.00           H
ATOM    647  CD  ILE A 624      52.340  37.430  58.010  1.00  0.00           C
ATOM    648  HD1 ILE A 624      51.630  36.590  57.850  1.00  0.00           H
ATOM    649  HD2 ILE A 624      51.900  38.210  58.660  1.00  0.00           H
ATOM    650  HD3 ILE A 624      53.190  36.910  58.510  1.00  0.00           H
ATOM    651  C   ILE A 624      52.560  41.810  57.120  1.00  0.00           C
ATOM    652  O   ILE A 624      52.380  42.260  58.250  1.00  0.00           O
ATOM    653  N   THR A 625      52.980  42.610  56.060  1.00  0.00           N
ATOM    654  HN  THR A 625      53.080  42.200  55.160  1.00  0.00           H
ATOM    655  CA  THR A 625      53.370  44.040  56.170  1.00  0.00           C
ATOM    656  HA  THR A 625      54.140  44.080  56.920  1.00  0.00           H
ATOM    657  CB  THR A 625      53.910  44.590  54.920  1.00  0.00           C
ATOM    658  HB  THR A 625      53.200  44.690  54.080  1.00  0.00           H
ATOM    659  OG1 THR A 625      55.160  43.910  54.650  1.00  0.00           O
ATOM    660  HG1 THR A 625      54.990  43.090  54.170  1.00  0.00           H
ATOM    661  CG2 THR A 625      54.400  46.020  55.230  1.00  0.00           C
ATOM    662 HG21 THR A 625      55.000  46.010  56.150  1.00  0.00           H
ATOM    663 HG22 THR A 625      53.570  46.750  55.380  1.00  0.00           H
ATOM    664 HG23 THR A 625      55.010  46.330  54.350  1.00  0.00           H
ATOM    665  C   THR A 625      52.190  44.910  56.750  1.00  0.00           C
ATOM    666  O   THR A 625      52.220  45.540  57.760  1.00  0.00           O
ATOM    667  N   PHE A 626      50.940  44.830  56.140  1.00  0.00           N
ATOM    668  HN  PHE A 626      50.750  44.280  55.330  1.00  0.00           H
ATOM    669  CA  PHE A 626      49.810  45.710  56.510  1.00  0.00           C
ATOM    670  HA  PHE A 626      50.220  46.690  56.700  1.00  0.00           H
ATOM    671  CB  PHE A 626      48.860  45.800  55.320  1.00  0.00           C
ATOM    672  HB1 PHE A 626      47.880  46.130  55.730  1.00  0.00           H
ATOM    673  HB2 PHE A 626      48.720  44.840  54.790  1.00  0.00           H
ATOM    674  CG  PHE A 626      49.290  46.830  54.230  1.00  0.00           C
ATOM    675  CD1 PHE A 626      48.150  47.420  53.550  1.00  0.00           C
ATOM    676  HD1 PHE A 626      47.150  47.090  53.740  1.00  0.00           H
ATOM    677  CE1 PHE A 626      48.480  48.390  52.530  1.00  0.00           C
ATOM    678  HE1 PHE A 626      47.670  48.900  52.030  1.00  0.00           H
ATOM    679  CZ  PHE A 626      49.800  48.730  52.280  1.00  0.00           C
ATOM    680  HZ  PHE A 626      50.070  49.440  51.520  1.00  0.00           H
ATOM    681  CD2 PHE A 626      50.610  47.170  53.880  1.00  0.00           C
ATOM    682  HD2 PHE A 626      51.450  46.730  54.390  1.00  0.00           H
ATOM    683  CE2 PHE A 626      50.870  48.100  52.920  1.00  0.00           C
ATOM    684  HE2 PHE A 626      51.880  48.240  52.560  1.00  0.00           H
ATOM    685  C   PHE A 626      49.060  45.180  57.770  1.00  0.00           C
ATOM    686  O   PHE A 626      48.410  45.850  58.600  1.00  0.00           O
ATOM    687  N   GLY A 627      49.250  43.840  58.100  1.00  0.00           N
ATOM    688  HN  GLY A 627      49.670  43.290  57.390  1.00  0.00           H
ATOM    689  CA  GLY A 627      48.820  43.050  59.330  1.00  0.00           C
ATOM    690  HA1 GLY A 627      49.270  42.080  59.140  1.00  0.00           H
ATOM    691  HA2 GLY A 627      47.740  43.030  59.440  1.00  0.00           H
ATOM    692  C   GLY A 627      49.520  43.670  60.500  1.00  0.00           C
ATOM    693  O   GLY A 627      48.830  43.900  61.470  1.00  0.00           O
ATOM    694  N   GLY A 628      50.800  44.010  60.350  1.00  0.00           N
ATOM    695  HN  GLY A 628      51.300  43.830  59.500  1.00  0.00           H
ATOM    696  CA  GLY A 628      51.580  44.870  61.280  1.00  0.00           C
ATOM    697  HA1 GLY A 628      52.570  45.000  60.870  1.00  0.00           H
ATOM    698  HA2 GLY A 628      51.670  44.290  62.190  1.00  0.00           H
ATOM    699  C   GLY A 628      51.030  46.290  61.510  1.00  0.00           C
ATOM    700  O   GLY A 628      50.750  46.770  62.520  1.00  0.00           O
ATOM    701  N   LEU A 629      50.970  47.030  60.350  1.00  0.00           N
ATOM    702  HN  LEU A 629      51.230  46.660  59.450  1.00  0.00           H
ATOM    703  CA  LEU A 629      50.630  48.390  60.200  1.00  0.00           C
ATOM    704  HA  LEU A 629      51.270  48.960  60.870  1.00  0.00           H
ATOM    705  CB  LEU A 629      50.940  48.890  58.760  1.00  0.00           C
ATOM    706  HB1 LEU A 629      50.480  49.890  58.640  1.00  0.00           H
ATOM    707  HB2 LEU A 629      50.380  48.280  58.020  1.00  0.00           H
ATOM    708  CG  LEU A 629      52.420  49.040  58.370  1.00  0.00           C
ATOM    709  HG  LEU A 629      52.790  47.990  58.350  1.00  0.00           H
ATOM    710  CD1 LEU A 629      52.660  49.590  56.980  1.00  0.00           C
ATOM    711 HD11 LEU A 629      53.750  49.700  56.770  1.00  0.00           H
ATOM    712 HD12 LEU A 629      52.200  50.590  56.820  1.00  0.00           H
ATOM    713 HD13 LEU A 629      52.290  48.960  56.140  1.00  0.00           H
ATOM    714  CD2 LEU A 629      53.190  49.950  59.400  1.00  0.00           C
ATOM    715 HD21 LEU A 629      54.110  50.250  58.870  1.00  0.00           H
ATOM    716 HD22 LEU A 629      53.310  49.380  60.350  1.00  0.00           H
ATOM    717 HD23 LEU A 629      52.600  50.880  59.570  1.00  0.00           H
ATOM    718  C   LEU A 629      49.260  48.690  60.710  1.00  0.00           C
ATOM    719  O   LEU A 629      48.980  49.790  61.230  1.00  0.00           O
ATOM    720  N   LEU A 630      48.280  47.780  60.470  1.00  0.00           N
ATOM    721  HN  LEU A 630      48.550  46.930  60.020  1.00  0.00           H
ATOM    722  CA  LEU A 630      46.930  47.870  61.020  1.00  0.00           C
ATOM    723  HA  LEU A 630      46.480  48.850  60.850  1.00  0.00           H
ATOM    724  CB  LEU A 630      45.990  46.850  60.290  1.00  0.00           C
ATOM    725  HB1 LEU A 630      46.410  45.830  60.430  1.00  0.00           H
ATOM    726  HB2 LEU A 630      46.130  46.970  59.200  1.00  0.00           H
ATOM    727  CG  LEU A 630      44.550  47.070  60.550  1.00  0.00           C
ATOM    728  HG  LEU A 630      44.230  46.850  61.600  1.00  0.00           H
ATOM    729  CD1 LEU A 630      44.090  48.510  60.340  1.00  0.00           C
ATOM    730 HD11 LEU A 630      44.420  49.130  61.210  1.00  0.00           H
ATOM    731 HD12 LEU A 630      43.010  48.670  60.530  1.00  0.00           H
ATOM    732 HD13 LEU A 630      44.530  48.990  59.430  1.00  0.00           H
ATOM    733  CD2 LEU A 630      43.660  46.130  59.600  1.00  0.00           C
ATOM    734 HD21 LEU A 630      43.700  45.070  59.920  1.00  0.00           H
ATOM    735 HD22 LEU A 630      43.960  46.300  58.540  1.00  0.00           H
ATOM    736 HD23 LEU A 630      42.610  46.470  59.750  1.00  0.00           H
ATOM    737  C   LEU A 630      46.970  47.610  62.460  1.00  0.00           C
ATOM    738  O   LEU A 630      46.140  48.150  63.200  1.00  0.00           O
ATOM    739  N   GLY A 631      47.970  46.930  62.960  1.00  0.00           N
ATOM    740  HN  GLY A 631      48.710  46.740  62.310  1.00  0.00           H
ATOM    741  CA  GLY A 631      48.100  46.610  64.350  1.00  0.00           C
ATOM    742  HA1 GLY A 631      48.740  45.750  64.440  1.00  0.00           H
ATOM    743  HA2 GLY A 631      47.150  46.410  64.820  1.00  0.00           H
ATOM    744  C   GLY A 631      48.680  47.800  65.160  1.00  0.00           C
ATOM    745  O   GLY A 631      48.270  48.070  66.320  1.00  0.00           O
ATOM    746  N   GLU A 632      49.640  48.460  64.580  1.00  0.00           N
ATOM    747  HN  GLU A 632      50.030  48.020  63.770  1.00  0.00           H
ATOM    748  CA  GLU A 632      50.290  49.690  65.000  1.00  0.00           C
ATOM    749  HA  GLU A 632      50.690  49.470  65.990  1.00  0.00           H
ATOM    750  CB  GLU A 632      51.480  50.000  64.040  1.00  0.00           C
ATOM    751  HB1 GLU A 632      51.780  51.010  64.400  1.00  0.00           H
ATOM    752  HB2 GLU A 632      51.230  50.120  62.970  1.00  0.00           H
ATOM    753  CG  GLU A 632      52.730  49.040  64.190  1.00  0.00           C
ATOM    754  HG1 GLU A 632      53.570  49.570  63.690  1.00  0.00           H
ATOM    755  HG2 GLU A 632      52.600  48.000  63.800  1.00  0.00           H
ATOM    756  CD  GLU A 632      53.120  48.920  65.690  1.00  0.00           C
ATOM    757  OE1 GLU A 632      53.300  50.000  66.390  1.00  0.00           O
ATOM    758  OE2 GLU A 632      53.260  47.820  66.260  1.00  0.00           O
ATOM    759  C   GLU A 632      49.330  50.790  65.010  1.00  0.00           C
ATOM    760  O   GLU A 632      49.140  51.530  65.960  1.00  0.00           O
ATOM    761  N   ALA A 633      48.520  50.940  63.900  1.00  0.00           N
ATOM    762  HN  ALA A 633      48.700  50.290  63.170  1.00  0.00           H
ATOM    763  CA  ALA A 633      47.490  51.950  63.640  1.00  0.00           C
ATOM    764  HA  ALA A 633      48.010  52.890  63.630  1.00  0.00           H
ATOM    765  CB  ALA A 633      46.720  51.680  62.340  1.00  0.00           C
ATOM    766  HB1 ALA A 633      45.950  50.880  62.450  1.00  0.00           H
ATOM    767  HB2 ALA A 633      47.400  51.370  61.530  1.00  0.00           H
ATOM    768  HB3 ALA A 633      46.190  52.570  61.950  1.00  0.00           H
ATOM    769  C   ALA A 633      46.360  51.960  64.740  1.00  0.00           C
ATOM    770  O   ALA A 633      45.760  52.980  65.080  1.00  0.00           O
ATOM    771  N   THR A 634      46.000  50.730  65.240  1.00  0.00           N
ATOM    772  HN  THR A 634      46.390  49.880  64.920  1.00  0.00           H
ATOM    773  CA  THR A 634      44.960  50.510  66.270  1.00  0.00           C
ATOM    774  HA  THR A 634      44.210  51.270  66.160  1.00  0.00           H
ATOM    775  CB  THR A 634      44.100  49.240  66.040  1.00  0.00           C
ATOM    776  HB  THR A 634      43.260  49.260  66.780  1.00  0.00           H
ATOM    777  OG1 THR A 634      44.830  48.060  65.930  1.00  0.00           O
ATOM    778  HG1 THR A 634      44.950  48.010  64.990  1.00  0.00           H
ATOM    779  CG2 THR A 634      43.340  49.340  64.670  1.00  0.00           C
ATOM    780 HG21 THR A 634      43.990  49.670  63.830  1.00  0.00           H
ATOM    781 HG22 THR A 634      42.540  50.090  64.790  1.00  0.00           H
ATOM    782 HG23 THR A 634      42.820  48.410  64.330  1.00  0.00           H
ATOM    783  C   THR A 634      45.460  50.520  67.710  1.00  0.00           C
ATOM    784  O   THR A 634      44.760  50.060  68.640  1.00  0.00           O
ATOM    785  N   GLU A 635      46.790  50.970  67.810  1.00  0.00           N
ATOM    786  HN  GLU A 635      47.290  51.440  67.100  1.00  0.00           H
ATOM    787  CA  GLU A 635      47.440  50.820  69.150  1.00  0.00           C
ATOM    788  HA  GLU A 635      48.490  50.880  68.870  1.00  0.00           H
ATOM    789  CB  GLU A 635      46.930  51.880  70.160  1.00  0.00           C
ATOM    790  HB1 GLU A 635      47.460  51.680  71.120  1.00  0.00           H
ATOM    791  HB2 GLU A 635      45.830  51.810  70.230  1.00  0.00           H
ATOM    792  CG  GLU A 635      47.360  53.330  69.860  1.00  0.00           C
ATOM    793  HG1 GLU A 635      46.920  53.570  68.860  1.00  0.00           H
ATOM    794  HG2 GLU A 635      48.460  53.430  69.840  1.00  0.00           H
ATOM    795  CD  GLU A 635      46.850  54.260  70.940  1.00  0.00           C
ATOM    796  OE1 GLU A 635      47.640  54.650  71.850  1.00  0.00           O
ATOM    797  OE2 GLU A 635      45.700  54.680  70.990  1.00  0.00           O
ATOM    798  C   GLU A 635      47.390  49.400  69.770  1.00  0.00           C
ATOM    799  O   GLU A 635      46.900  49.210  70.880  1.00  0.00           O
ATOM    800  N   GLY A 636      47.740  48.340  68.970  1.00  0.00           N
ATOM    801  HN  GLY A 636      48.090  48.540  68.050  1.00  0.00           H
ATOM    802  CA  GLY A 636      47.730  46.900  69.380  1.00  0.00           C
ATOM    803  HA1 GLY A 636      48.280  46.830  70.310  1.00  0.00           H
ATOM    804  HA2 GLY A 636      48.210  46.430  68.550  1.00  0.00           H
ATOM    805  C   GLY A 636      46.470  46.200  69.530  1.00  0.00           C
ATOM    806  O   GLY A 636      46.360  45.210  70.250  1.00  0.00           O
ATOM    807  N   ARG A 637      45.370  46.430  68.760  1.00  0.00           N
ATOM    808  HN  ARG A 637      45.420  47.150  68.070  1.00  0.00           H
ATOM    809  CA  ARG A 637      44.110  45.730  68.900  1.00  0.00           C
ATOM    810  HA  ARG A 637      44.080  45.170  69.820  1.00  0.00           H
ATOM    811  CB  ARG A 637      42.860  46.680  68.830  1.00  0.00           C
ATOM    812  HB1 ARG A 637      41.920  46.150  68.620  1.00  0.00           H
ATOM    813  HB2 ARG A 637      43.010  47.340  67.950  1.00  0.00           H
ATOM    814  CG  ARG A 637      42.590  47.460  70.120  1.00  0.00           C
ATOM    815  HG1 ARG A 637      43.580  47.920  70.340  1.00  0.00           H
ATOM    816  HG2 ARG A 637      42.320  46.750  70.920  1.00  0.00           H
ATOM    817  CD  ARG A 637      41.480  48.540  69.980  1.00  0.00           C
ATOM    818  HD1 ARG A 637      40.650  48.330  69.260  1.00  0.00           H
ATOM    819  HD2 ARG A 637      41.940  49.470  69.540  1.00  0.00           H
ATOM    820  NE  ARG A 637      41.160  48.850  71.410  1.00  0.00           N
ATOM    821  HE  ARG A 637      41.850  49.410  71.850  1.00  0.00           H
ATOM    822  CZ  ARG A 637      40.230  48.290  72.210  1.00  0.00           C
ATOM    823  NH1 ARG A 637      40.270  48.470  73.510  1.00  0.00           N
ATOM    824 HH11 ARG A 637      41.040  49.000  73.870  1.00  0.00           H
ATOM    825 HH12 ARG A 637      39.490  48.050  73.990  1.00  0.00           H
ATOM    826  NH2 ARG A 637      39.160  47.690  71.690  1.00  0.00           N
ATOM    827 HH21 ARG A 637      39.210  47.440  70.730  1.00  0.00           H
ATOM    828 HH22 ARG A 637      38.500  47.290  72.330  1.00  0.00           H
ATOM    829  C   ARG A 637      43.980  44.760  67.780  1.00  0.00           C
ATOM    830  O   ARG A 637      43.160  43.850  67.910  1.00  0.00           O
ATOM    831  N   ILE A 638      44.770  44.890  66.730  1.00  0.00           N
ATOM    832  HN  ILE A 638      45.550  45.510  66.730  1.00  0.00           H
ATOM    833  CA  ILE A 638      44.800  44.020  65.540  1.00  0.00           C
ATOM    834  HA  ILE A 638      44.120  43.190  65.600  1.00  0.00           H
ATOM    835  CB  ILE A 638      44.550  44.640  64.140  1.00  0.00           C
ATOM    836  HB  ILE A 638      45.160  45.560  63.940  1.00  0.00           H
ATOM    837  CG2 ILE A 638      44.620  43.710  62.900  1.00  0.00           C
ATOM    838 HG21 ILE A 638      44.180  44.160  61.980  1.00  0.00           H
ATOM    839 HG22 ILE A 638      44.070  42.790  63.200  1.00  0.00           H
ATOM    840 HG23 ILE A 638      45.680  43.430  62.760  1.00  0.00           H
ATOM    841  CG1 ILE A 638      43.080  45.240  64.190  1.00  0.00           C
ATOM    842 HG11 ILE A 638      43.000  45.840  63.250  1.00  0.00           H
ATOM    843 HG12 ILE A 638      42.950  45.960  65.020  1.00  0.00           H
ATOM    844  CD  ILE A 638      41.900  44.280  64.280  1.00  0.00           C
ATOM    845  HD1 ILE A 638      40.940  44.850  64.180  1.00  0.00           H
ATOM    846  HD2 ILE A 638      41.980  43.760  65.240  1.00  0.00           H
ATOM    847  HD3 ILE A 638      41.870  43.620  63.390  1.00  0.00           H
ATOM    848  C   ILE A 638      46.130  43.410  65.450  1.00  0.00           C
ATOM    849  O   ILE A 638      47.120  44.110  65.800  1.00  0.00           O
ATOM    850  N   SER A 639      46.220  42.120  65.030  1.00  0.00           N
ATOM    851  HN  SER A 639      45.380  41.580  65.070  1.00  0.00           H
ATOM    852  CA  SER A 639      47.440  41.370  64.920  1.00  0.00           C
ATOM    853  HA  SER A 639      48.290  41.950  65.210  1.00  0.00           H
ATOM    854  CB  SER A 639      47.430  40.060  65.880  1.00  0.00           C
ATOM    855  HB1 SER A 639      47.240  40.460  66.900  1.00  0.00           H
ATOM    856  HB2 SER A 639      48.320  39.400  65.780  1.00  0.00           H
ATOM    857  OG  SER A 639      46.290  39.240  65.550  1.00  0.00           O
ATOM    858  HG1 SER A 639      45.470  39.720  65.660  1.00  0.00           H
ATOM    859  C   SER A 639      47.550  40.750  63.500  1.00  0.00           C
ATOM    860  O   SER A 639      46.550  40.690  62.690  1.00  0.00           O
ATOM    861  N   ALA A 640      48.720  40.230  63.160  1.00  0.00           N
ATOM    862  HN  ALA A 640      49.570  40.290  63.690  1.00  0.00           H
ATOM    863  CA  ALA A 640      48.880  39.420  61.940  1.00  0.00           C
ATOM    864  HA  ALA A 640      48.670  40.020  61.060  1.00  0.00           H
ATOM    865  CB  ALA A 640      50.300  39.020  61.950  1.00  0.00           C
ATOM    866  HB1 ALA A 640      50.640  38.460  62.860  1.00  0.00           H
ATOM    867  HB2 ALA A 640      50.940  39.900  61.740  1.00  0.00           H
ATOM    868  HB3 ALA A 640      50.520  38.270  61.160  1.00  0.00           H
ATOM    869  C   ALA A 640      47.990  38.180  61.750  1.00  0.00           C
ATOM    870  O   ALA A 640      47.330  38.100  60.680  1.00  0.00           O
ATOM    871  N   ILE A 641      47.750  37.370  62.750  1.00  0.00           N
ATOM    872  HN  ILE A 641      48.200  37.520  63.620  1.00  0.00           H
ATOM    873  CA  ILE A 641      46.930  36.180  62.760  1.00  0.00           C
ATOM    874  HA  ILE A 641      47.200  35.460  62.000  1.00  0.00           H
ATOM    875  CB  ILE A 641      47.000  35.530  64.110  1.00  0.00           C
ATOM    876  HB  ILE A 641      46.550  36.150  64.900  1.00  0.00           H
ATOM    877  CG2 ILE A 641      46.190  34.220  64.090  1.00  0.00           C
ATOM    878 HG21 ILE A 641      45.090  34.300  64.080  1.00  0.00           H
ATOM    879 HG22 ILE A 641      46.500  33.680  65.010  1.00  0.00           H
ATOM    880 HG23 ILE A 641      46.390  33.660  63.150  1.00  0.00           H
ATOM    881  CG1 ILE A 641      48.480  35.220  64.570  1.00  0.00           C
ATOM    882 HG11 ILE A 641      48.350  34.680  65.530  1.00  0.00           H
ATOM    883 HG12 ILE A 641      49.080  36.060  64.970  1.00  0.00           H
ATOM    884  CD  ILE A 641      49.390  34.330  63.650  1.00  0.00           C
ATOM    885  HD1 ILE A 641      50.300  34.050  64.230  1.00  0.00           H
ATOM    886  HD2 ILE A 641      49.510  34.730  62.620  1.00  0.00           H
ATOM    887  HD3 ILE A 641      48.750  33.440  63.510  1.00  0.00           H
ATOM    888  C   ILE A 641      45.490  36.430  62.370  1.00  0.00           C
ATOM    889  O   ILE A 641      44.940  35.780  61.540  1.00  0.00           O
ATOM    890  N   GLU A 642      44.880  37.560  62.880  1.00  0.00           N
ATOM    891  HN  GLU A 642      45.350  38.140  63.530  1.00  0.00           H
ATOM    892  CA  GLU A 642      43.550  37.980  62.440  1.00  0.00           C
ATOM    893  HA  GLU A 642      42.860  37.140  62.460  1.00  0.00           H
ATOM    894  CB  GLU A 642      43.030  39.210  63.340  1.00  0.00           C
ATOM    895  HB1 GLU A 642      42.050  39.570  63.000  1.00  0.00           H
ATOM    896  HB2 GLU A 642      43.840  39.940  63.090  1.00  0.00           H
ATOM    897  CG  GLU A 642      42.940  38.850  64.800  1.00  0.00           C
ATOM    898  HG1 GLU A 642      43.690  38.110  65.170  1.00  0.00           H
ATOM    899  HG2 GLU A 642      41.940  38.380  64.910  1.00  0.00           H
ATOM    900  CD  GLU A 642      43.060  40.010  65.820  1.00  0.00           C
ATOM    901  OE1 GLU A 642      42.190  40.330  66.660  1.00  0.00           O
ATOM    902  OE2 GLU A 642      44.150  40.580  65.860  1.00  0.00           O
ATOM    903  C   GLU A 642      43.580  38.330  60.960  1.00  0.00           C
ATOM    904  O   GLU A 642      42.720  37.940  60.230  1.00  0.00           O
ATOM    905  N   SER A 643      44.580  39.090  60.490  1.00  0.00           N
ATOM    906  HN  SER A 643      45.170  39.450  61.210  1.00  0.00           H
ATOM    907  CA  SER A 643      44.770  39.570  59.090  1.00  0.00           C
ATOM    908  HA  SER A 643      43.910  40.160  58.820  1.00  0.00           H
ATOM    909  CB  SER A 643      46.020  40.500  59.030  1.00  0.00           C
ATOM    910  HB1 SER A 643      46.210  40.770  57.960  1.00  0.00           H
ATOM    911  HB2 SER A 643      46.950  39.890  59.210  1.00  0.00           H
ATOM    912  OG  SER A 643      45.950  41.530  60.070  1.00  0.00           O
ATOM    913  HG1 SER A 643      46.050  41.060  60.910  1.00  0.00           H
ATOM    914  C   SER A 643      44.980  38.440  58.110  1.00  0.00           C
ATOM    915  O   SER A 643      44.290  38.340  57.070  1.00  0.00           O
ATOM    916  N   LEU A 644      45.810  37.420  58.570  1.00  0.00           N
ATOM    917  HN  LEU A 644      46.280  37.650  59.420  1.00  0.00           H
ATOM    918  CA  LEU A 644      45.930  36.220  57.760  1.00  0.00           C
ATOM    919  HA  LEU A 644      46.080  36.550  56.740  1.00  0.00           H
ATOM    920  CB  LEU A 644      47.110  35.330  58.340  1.00  0.00           C
ATOM    921  HB1 LEU A 644      47.110  34.360  57.810  1.00  0.00           H
ATOM    922  HB2 LEU A 644      46.730  35.090  59.350  1.00  0.00           H
ATOM    923  CG  LEU A 644      48.580  35.820  58.280  1.00  0.00           C
ATOM    924  HG  LEU A 644      48.810  36.420  59.180  1.00  0.00           H
ATOM    925  CD1 LEU A 644      49.550  34.620  58.300  1.00  0.00           C
ATOM    926 HD11 LEU A 644      50.530  34.940  58.700  1.00  0.00           H
ATOM    927 HD12 LEU A 644      49.720  34.270  57.270  1.00  0.00           H
ATOM    928 HD13 LEU A 644      49.220  33.790  58.960  1.00  0.00           H
ATOM    929  CD2 LEU A 644      48.790  36.840  57.140  1.00  0.00           C
ATOM    930 HD21 LEU A 644      48.020  37.650  57.210  1.00  0.00           H
ATOM    931 HD22 LEU A 644      48.600  36.310  56.190  1.00  0.00           H
ATOM    932 HD23 LEU A 644      49.780  37.340  57.170  1.00  0.00           H
ATOM    933  C   LEU A 644      44.600  35.380  57.660  1.00  0.00           C
ATOM    934  O   LEU A 644      44.230  34.830  56.630  1.00  0.00           O
ATOM    935  N   PHE A 645      43.840  35.290  58.800  1.00  0.00           N
ATOM    936  HN  PHE A 645      44.250  35.620  59.640  1.00  0.00           H
ATOM    937  CA  PHE A 645      42.510  34.670  58.870  1.00  0.00           C
ATOM    938  HA  PHE A 645      42.590  33.680  58.450  1.00  0.00           H
ATOM    939  CB  PHE A 645      42.020  34.450  60.320  1.00  0.00           C
ATOM    940  HB1 PHE A 645      42.210  35.340  60.950  1.00  0.00           H
ATOM    941  HB2 PHE A 645      42.750  33.700  60.730  1.00  0.00           H
ATOM    942  CG  PHE A 645      40.580  33.920  60.510  1.00  0.00           C
ATOM    943  CD1 PHE A 645      39.830  34.370  61.640  1.00  0.00           C
ATOM    944  HD1 PHE A 645      40.400  35.030  62.270  1.00  0.00           H
ATOM    945  CE1 PHE A 645      38.560  33.820  61.860  1.00  0.00           C
ATOM    946  HE1 PHE A 645      38.040  34.220  62.720  1.00  0.00           H
ATOM    947  CZ  PHE A 645      38.090  32.770  61.110  1.00  0.00           C
ATOM    948  HZ  PHE A 645      37.070  32.420  61.190  1.00  0.00           H
ATOM    949  CD2 PHE A 645      40.090  32.830  59.730  1.00  0.00           C
ATOM    950  HD2 PHE A 645      40.770  32.400  59.020  1.00  0.00           H
ATOM    951  CE2 PHE A 645      38.850  32.270  60.000  1.00  0.00           C
ATOM    952  HE2 PHE A 645      38.500  31.380  59.510  1.00  0.00           H
ATOM    953  C   PHE A 645      41.480  35.290  57.960  1.00  0.00           C
ATOM    954  O   PHE A 645      40.830  34.530  57.210  1.00  0.00           O
ATOM    955  N   GLY A 646      41.390  36.630  57.890  1.00  0.00           N
ATOM    956  HN  GLY A 646      41.820  37.060  58.680  1.00  0.00           H
ATOM    957  CA  GLY A 646      40.400  37.290  57.050  1.00  0.00           C
ATOM    958  HA1 GLY A 646      40.550  38.360  57.180  1.00  0.00           H
ATOM    959  HA2 GLY A 646      39.390  37.000  57.310  1.00  0.00           H
ATOM    960  C   GLY A 646      40.600  37.070  55.600  1.00  0.00           C
ATOM    961  O   GLY A 646      39.640  36.870  54.840  1.00  0.00           O
ATOM    962  N   ALA A 647      41.860  37.140  55.120  1.00  0.00           N
ATOM    963  HN  ALA A 647      42.580  37.200  55.790  1.00  0.00           H
ATOM    964  CA  ALA A 647      42.290  36.900  53.740  1.00  0.00           C
ATOM    965  HA  ALA A 647      41.710  37.460  53.040  1.00  0.00           H
ATOM    966  CB  ALA A 647      43.820  37.300  53.620  1.00  0.00           C
ATOM    967  HB1 ALA A 647      43.970  38.350  53.970  1.00  0.00           H
ATOM    968  HB2 ALA A 647      44.080  37.120  52.550  1.00  0.00           H
ATOM    969  HB3 ALA A 647      44.410  36.720  54.370  1.00  0.00           H
ATOM    970  C   ALA A 647      42.100  35.420  53.340  1.00  0.00           C
ATOM    971  O   ALA A 647      41.510  35.040  52.380  1.00  0.00           O
ATOM    972  N   SER A 648      42.500  34.510  54.230  1.00  0.00           N
ATOM    973  HN  SER A 648      42.920  34.770  55.080  1.00  0.00           H
ATOM    974  CA  SER A 648      42.100  33.080  54.010  1.00  0.00           C
ATOM    975  HA  SER A 648      42.280  32.890  52.960  1.00  0.00           H
ATOM    976  CB  SER A 648      42.940  31.980  54.800  1.00  0.00           C
ATOM    977  HB1 SER A 648      43.920  31.990  54.250  1.00  0.00           H
ATOM    978  HB2 SER A 648      42.580  30.940  54.700  1.00  0.00           H
ATOM    979  OG  SER A 648      43.160  32.330  56.240  1.00  0.00           O
ATOM    980  HG1 SER A 648      43.600  33.180  56.390  1.00  0.00           H
ATOM    981  C   SER A 648      40.650  32.670  54.170  1.00  0.00           C
ATOM    982  O   SER A 648      40.160  31.740  53.510  1.00  0.00           O
ATOM    983  N   LEU A 649      39.870  33.280  55.140  1.00  0.00           N
ATOM    984  HN  LEU A 649      40.350  33.880  55.760  1.00  0.00           H
ATOM    985  CA  LEU A 649      38.390  33.100  55.210  1.00  0.00           C
ATOM    986  HA  LEU A 649      38.230  32.030  55.270  1.00  0.00           H
ATOM    987  CB  LEU A 649      37.830  33.750  56.440  1.00  0.00           C
ATOM    988  HB1 LEU A 649      38.190  34.790  56.600  1.00  0.00           H
ATOM    989  HB2 LEU A 649      38.150  33.150  57.310  1.00  0.00           H
ATOM    990  CG  LEU A 649      36.280  33.930  56.560  1.00  0.00           C
ATOM    991  HG  LEU A 649      36.000  34.560  55.680  1.00  0.00           H
ATOM    992  CD1 LEU A 649      35.540  32.610  56.650  1.00  0.00           C
ATOM    993 HD11 LEU A 649      35.980  31.820  57.320  1.00  0.00           H
ATOM    994 HD12 LEU A 649      35.540  32.170  55.620  1.00  0.00           H
ATOM    995 HD13 LEU A 649      34.490  32.900  56.840  1.00  0.00           H
ATOM    996  CD2 LEU A 649      35.870  34.700  57.810  1.00  0.00           C
ATOM    997 HD21 LEU A 649      36.440  35.650  57.940  1.00  0.00           H
ATOM    998 HD22 LEU A 649      36.180  34.110  58.700  1.00  0.00           H
ATOM    999 HD23 LEU A 649      34.790  34.950  57.750  1.00  0.00           H
ATOM   1000  C   LEU A 649      37.670  33.570  54.020  1.00  0.00           C
ATOM   1001  O   LEU A 649      36.840  32.930  53.410  1.00  0.00           O
ATOM   1002  N   THR A 650      38.010  34.800  53.560  1.00  0.00           N
ATOM   1003  HN  THR A 650      38.810  35.270  53.930  1.00  0.00           H
ATOM   1004  CA  THR A 650      37.540  35.340  52.290  1.00  0.00           C
ATOM   1005  HA  THR A 650      36.480  35.160  52.240  1.00  0.00           H
ATOM   1006  CB  THR A 650      37.800  36.840  51.940  1.00  0.00           C
ATOM   1007  HB  THR A 650      37.540  37.090  50.900  1.00  0.00           H
ATOM   1008  OG1 THR A 650      39.180  37.090  52.080  1.00  0.00           O
ATOM   1009  HG1 THR A 650      39.290  36.990  53.030  1.00  0.00           H
ATOM   1010  CG2 THR A 650      37.170  37.810  52.920  1.00  0.00           C
ATOM   1011 HG21 THR A 650      37.490  38.850  52.680  1.00  0.00           H
ATOM   1012 HG22 THR A 650      37.580  37.780  53.950  1.00  0.00           H
ATOM   1013 HG23 THR A 650      36.060  37.780  52.860  1.00  0.00           H
ATOM   1014  C   THR A 650      38.070  34.510  51.060  1.00  0.00           C
ATOM   1015  O   THR A 650      37.350  34.250  50.120  1.00  0.00           O
ATOM   1016  N   GLY A 651      39.300  34.170  50.890  1.00  0.00           N
ATOM   1017  HN  GLY A 651      39.910  34.150  51.680  1.00  0.00           H
ATOM   1018  CA  GLY A 651      40.010  33.700  49.660  1.00  0.00           C
ATOM   1019  HA1 GLY A 651      41.040  33.550  49.940  1.00  0.00           H
ATOM   1020  HA2 GLY A 651      39.800  34.400  48.870  1.00  0.00           H
ATOM   1021  C   GLY A 651      39.490  32.420  49.230  1.00  0.00           C
ATOM   1022  O   GLY A 651      39.160  32.300  48.070  1.00  0.00           O
ATOM   1023  N   ILE A 652      39.380  31.470  50.190  1.00  0.00           N
ATOM   1024  HN  ILE A 652      39.680  31.590  51.120  1.00  0.00           H
ATOM   1025  CA  ILE A 652      38.840  30.130  49.920  1.00  0.00           C
ATOM   1026  HA  ILE A 652      39.480  29.700  49.180  1.00  0.00           H
ATOM   1027  CB  ILE A 652      39.080  29.320  51.190  1.00  0.00           C
ATOM   1028  HB  ILE A 652      38.710  29.810  52.110  1.00  0.00           H
ATOM   1029  CG2 ILE A 652      38.400  27.950  51.060  1.00  0.00           C
ATOM   1030 HG21 ILE A 652      38.630  27.280  51.910  1.00  0.00           H
ATOM   1031 HG22 ILE A 652      38.470  27.470  50.070  1.00  0.00           H
ATOM   1032 HG23 ILE A 652      37.300  28.090  51.110  1.00  0.00           H
ATOM   1033  CG1 ILE A 652      40.590  29.150  51.470  1.00  0.00           C
ATOM   1034 HG11 ILE A 652      41.100  30.140  51.410  1.00  0.00           H
ATOM   1035 HG12 ILE A 652      41.140  28.630  50.660  1.00  0.00           H
ATOM   1036  CD  ILE A 652      40.870  28.700  52.910  1.00  0.00           C
ATOM   1037  HD1 ILE A 652      40.550  27.660  53.130  1.00  0.00           H
ATOM   1038  HD2 ILE A 652      40.470  29.380  53.690  1.00  0.00           H
ATOM   1039  HD3 ILE A 652      41.960  28.720  53.130  1.00  0.00           H
ATOM   1040  C   ILE A 652      37.440  30.130  49.330  1.00  0.00           C
ATOM   1041  O   ILE A 652      37.240  29.500  48.330  1.00  0.00           O
ATOM   1042  N   ALA A 653      36.480  30.940  49.910  1.00  0.00           N
ATOM   1043  HN  ALA A 653      36.650  31.550  50.680  1.00  0.00           H
ATOM   1044  CA  ALA A 653      35.110  30.900  49.410  1.00  0.00           C
ATOM   1045  HA  ALA A 653      34.840  29.880  49.180  1.00  0.00           H
ATOM   1046  CB  ALA A 653      34.090  31.550  50.400  1.00  0.00           C
ATOM   1047  HB1 ALA A 653      33.080  31.410  49.960  1.00  0.00           H
ATOM   1048  HB2 ALA A 653      34.240  32.630  50.630  1.00  0.00           H
ATOM   1049  HB3 ALA A 653      34.150  31.010  51.360  1.00  0.00           H
ATOM   1050  C   ALA A 653      34.990  31.670  48.100  1.00  0.00           C
ATOM   1051  O   ALA A 653      34.360  31.220  47.150  1.00  0.00           O
ATOM   1052  N   TYR A 654      35.740  32.820  47.930  1.00  0.00           N
ATOM   1053  HN  TYR A 654      36.460  33.110  48.570  1.00  0.00           H
ATOM   1054  CA  TYR A 654      35.860  33.600  46.730  1.00  0.00           C
ATOM   1055  HA  TYR A 654      34.940  34.100  46.420  1.00  0.00           H
ATOM   1056  CB  TYR A 654      36.730  34.830  47.220  1.00  0.00           C
ATOM   1057  HB1 TYR A 654      37.700  34.540  47.680  1.00  0.00           H
ATOM   1058  HB2 TYR A 654      36.180  35.460  47.960  1.00  0.00           H
ATOM   1059  CG  TYR A 654      36.950  35.680  45.990  1.00  0.00           C
ATOM   1060  CD1 TYR A 654      36.030  36.640  45.490  1.00  0.00           C
ATOM   1061  HD1 TYR A 654      35.170  36.780  46.120  1.00  0.00           H
ATOM   1062  CE1 TYR A 654      36.250  37.400  44.320  1.00  0.00           C
ATOM   1063  HE1 TYR A 654      35.560  38.140  43.970  1.00  0.00           H
ATOM   1064  CZ  TYR A 654      37.430  37.200  43.610  1.00  0.00           C
ATOM   1065  OH  TYR A 654      37.720  37.940  42.480  1.00  0.00           O
ATOM   1066  HH  TYR A 654      38.510  37.530  42.100  1.00  0.00           H
ATOM   1067  CD2 TYR A 654      38.120  35.540  45.250  1.00  0.00           C
ATOM   1068  HD2 TYR A 654      38.840  34.810  45.570  1.00  0.00           H
ATOM   1069  CE2 TYR A 654      38.300  36.210  44.010  1.00  0.00           C
ATOM   1070  HE2 TYR A 654      39.210  36.130  43.430  1.00  0.00           H
ATOM   1071  C   TYR A 654      36.390  32.780  45.570  1.00  0.00           C
ATOM   1072  O   TYR A 654      35.890  32.890  44.460  1.00  0.00           O
ATOM   1073  N   SER A 655      37.360  31.930  45.820  1.00  0.00           N
ATOM   1074  HN  SER A 655      37.780  31.960  46.720  1.00  0.00           H
ATOM   1075  CA  SER A 655      38.030  31.080  44.870  1.00  0.00           C
ATOM   1076  HA  SER A 655      37.940  31.620  43.930  1.00  0.00           H
ATOM   1077  CB  SER A 655      39.490  30.710  45.160  1.00  0.00           C
ATOM   1078  HB1 SER A 655      40.090  31.640  45.140  1.00  0.00           H
ATOM   1079  HB2 SER A 655      39.910  30.100  44.330  1.00  0.00           H
ATOM   1080  OG  SER A 655      39.690  30.100  46.440  1.00  0.00           O
ATOM   1081  HG1 SER A 655      39.670  30.820  47.070  1.00  0.00           H
ATOM   1082  C   SER A 655      37.240  29.820  44.610  1.00  0.00           C
ATOM   1083  O   SER A 655      37.140  29.350  43.450  1.00  0.00           O
ATOM   1084  N   LEU A 656      36.500  29.230  45.600  1.00  0.00           N
ATOM   1085  HN  LEU A 656      36.620  29.570  46.520  1.00  0.00           H
ATOM   1086  CA  LEU A 656      35.810  27.970  45.470  1.00  0.00           C
ATOM   1087  HA  LEU A 656      36.420  27.180  45.030  1.00  0.00           H
ATOM   1088  CB  LEU A 656      35.450  27.540  46.920  1.00  0.00           C
ATOM   1089  HB1 LEU A 656      34.940  28.370  47.460  1.00  0.00           H
ATOM   1090  HB2 LEU A 656      36.410  27.310  47.410  1.00  0.00           H
ATOM   1091  CG  LEU A 656      34.500  26.330  47.040  1.00  0.00           C
ATOM   1092  HG  LEU A 656      33.490  26.660  46.700  1.00  0.00           H
ATOM   1093  CD1 LEU A 656      34.990  25.010  46.390  1.00  0.00           C
ATOM   1094 HD11 LEU A 656      34.280  24.180  46.570  1.00  0.00           H
ATOM   1095 HD12 LEU A 656      36.010  24.770  46.770  1.00  0.00           H
ATOM   1096 HD13 LEU A 656      35.140  25.170  45.300  1.00  0.00           H
ATOM   1097  CD2 LEU A 656      34.340  26.060  48.520  1.00  0.00           C
ATOM   1098 HD21 LEU A 656      34.010  27.040  48.910  1.00  0.00           H
ATOM   1099 HD22 LEU A 656      35.340  25.860  48.950  1.00  0.00           H
ATOM   1100 HD23 LEU A 656      33.580  25.260  48.700  1.00  0.00           H
ATOM   1101  C   LEU A 656      34.590  28.100  44.550  1.00  0.00           C
ATOM   1102  O   LEU A 656      34.370  27.370  43.570  1.00  0.00           O
ATOM   1103  N   PHE A 657      33.590  28.990  44.950  1.00  0.00           N
ATOM   1104  HN  PHE A 657      33.560  29.460  45.820  1.00  0.00           H
ATOM   1105  CA  PHE A 657      32.400  29.230  44.150  1.00  0.00           C
ATOM   1106  HA  PHE A 657      31.930  28.340  43.780  1.00  0.00           H
ATOM   1107  CB  PHE A 657      31.350  30.040  45.030  1.00  0.00           C
ATOM   1108  HB1 PHE A 657      30.360  30.210  44.560  1.00  0.00           H
ATOM   1109  HB2 PHE A 657      31.670  31.060  45.320  1.00  0.00           H
ATOM   1110  CG  PHE A 657      30.970  29.180  46.230  1.00  0.00           C
ATOM   1111  CD1 PHE A 657      30.180  27.950  46.220  1.00  0.00           C
ATOM   1112  HD1 PHE A 657      29.860  27.430  45.340  1.00  0.00           H
ATOM   1113  CE1 PHE A 657      29.840  27.280  47.440  1.00  0.00           C
ATOM   1114  HE1 PHE A 657      29.420  26.280  47.360  1.00  0.00           H
ATOM   1115  CZ  PHE A 657      30.200  27.810  48.640  1.00  0.00           C
ATOM   1116  HZ  PHE A 657      30.160  27.310  49.590  1.00  0.00           H
ATOM   1117  CD2 PHE A 657      31.250  29.710  47.510  1.00  0.00           C
ATOM   1118  HD2 PHE A 657      31.680  30.700  47.490  1.00  0.00           H
ATOM   1119  CE2 PHE A 657      30.950  28.990  48.670  1.00  0.00           C
ATOM   1120  HE2 PHE A 657      31.180  29.450  49.610  1.00  0.00           H
ATOM   1121  C   PHE A 657      32.700  30.060  42.870  1.00  0.00           C
ATOM   1122  O   PHE A 657      32.040  29.930  41.840  1.00  0.00           O
ATOM   1123  N   ALA A 658      33.750  30.990  42.950  1.00  0.00           N
ATOM   1124  HN  ALA A 658      34.160  31.270  43.810  1.00  0.00           H
ATOM   1125  CA  ALA A 658      34.410  31.520  41.770  1.00  0.00           C
ATOM   1126  HA  ALA A 658      35.420  31.790  42.070  1.00  0.00           H
ATOM   1127  CB  ALA A 658      34.630  30.640  40.560  1.00  0.00           C
ATOM   1128  HB1 ALA A 658      35.280  31.180  39.830  1.00  0.00           H
ATOM   1129  HB2 ALA A 658      33.690  30.430  39.990  1.00  0.00           H
ATOM   1130  HB3 ALA A 658      35.120  29.720  40.930  1.00  0.00           H
ATOM   1131  C   ALA A 658      34.040  32.890  41.330  1.00  0.00           C
ATOM   1132  O   ALA A 658      33.270  32.980  40.370  1.00  0.00           O
ATOM   1133  N   GLY A 659      34.500  34.020  41.980  1.00  0.00           N
ATOM   1134  HN  GLY A 659      34.910  33.890  42.880  1.00  0.00           H
ATOM   1135  CA  GLY A 659      34.120  35.360  41.490  1.00  0.00           C
ATOM   1136  HA1 GLY A 659      34.460  36.000  42.290  1.00  0.00           H
ATOM   1137  HA2 GLY A 659      33.060  35.370  41.320  1.00  0.00           H
ATOM   1138  C   GLY A 659      34.820  35.740  40.220  1.00  0.00           C
ATOM   1139  O   GLY A 659      34.280  36.570  39.440  1.00  0.00           O
ATOM   1140  N   GLN A 660      36.000  35.160  39.990  1.00  0.00           N
ATOM   1141  HN  GLN A 660      36.290  34.580  40.730  1.00  0.00           H
ATOM   1142  CA  GLN A 660      36.630  35.270  38.730  1.00  0.00           C
ATOM   1143  HA  GLN A 660      36.010  34.950  37.910  1.00  0.00           H
ATOM   1144  CB  GLN A 660      37.220  36.730  38.470  1.00  0.00           C
ATOM   1145  HB1 GLN A 660      37.830  37.040  39.340  1.00  0.00           H
ATOM   1146  HB2 GLN A 660      36.420  37.490  38.480  1.00  0.00           H
ATOM   1147  CG  GLN A 660      37.890  37.030  37.140  1.00  0.00           C
ATOM   1148  HG1 GLN A 660      38.770  36.370  37.020  1.00  0.00           H
ATOM   1149  HG2 GLN A 660      38.160  38.100  37.000  1.00  0.00           H
ATOM   1150  CD  GLN A 660      36.890  36.600  35.970  1.00  0.00           C
ATOM   1151  OE1 GLN A 660      36.940  35.510  35.420  1.00  0.00           O
ATOM   1152  NE2 GLN A 660      35.850  37.430  35.630  1.00  0.00           N
ATOM   1153 HE21 GLN A 660      35.050  37.060  35.150  1.00  0.00           H
ATOM   1154 HE22 GLN A 660      35.700  38.240  36.210  1.00  0.00           H
ATOM   1155  C   GLN A 660      37.900  34.380  38.890  1.00  0.00           C
ATOM   1156  O   GLN A 660      38.770  34.880  39.590  1.00  0.00           O
ATOM   1157  N   PRO A 661      38.030  33.160  38.480  1.00  0.00           N
ATOM   1158  CD  PRO A 661      36.850  32.480  37.860  1.00  0.00           C
ATOM   1159  HD1 PRO A 661      36.710  33.000  36.880  1.00  0.00           H
ATOM   1160  HD2 PRO A 661      35.940  32.700  38.440  1.00  0.00           H
ATOM   1161  CA  PRO A 661      38.980  32.140  38.880  1.00  0.00           C
ATOM   1162  HA  PRO A 661      38.610  31.730  39.800  1.00  0.00           H
ATOM   1163  CB  PRO A 661      38.830  31.130  37.820  1.00  0.00           C
ATOM   1164  HB1 PRO A 661      39.190  30.120  38.150  1.00  0.00           H
ATOM   1165  HB2 PRO A 661      39.190  31.420  36.810  1.00  0.00           H
ATOM   1166  CG  PRO A 661      37.310  31.040  37.700  1.00  0.00           C
ATOM   1167  HG1 PRO A 661      36.910  30.550  36.790  1.00  0.00           H
ATOM   1168  HG2 PRO A 661      36.930  30.390  38.510  1.00  0.00           H
ATOM   1169  C   PRO A 661      40.450  32.410  39.080  1.00  0.00           C
ATOM   1170  O   PRO A 661      41.090  31.720  39.910  1.00  0.00           O
ATOM   1171  N   LEU A 662      41.020  33.370  38.340  1.00  0.00           N
ATOM   1172  HN  LEU A 662      40.450  34.020  37.860  1.00  0.00           H
ATOM   1173  CA  LEU A 662      42.530  33.440  38.360  1.00  0.00           C
ATOM   1174  HA  LEU A 662      43.050  32.540  38.670  1.00  0.00           H
ATOM   1175  CB  LEU A 662      43.070  33.680  36.940  1.00  0.00           C
ATOM   1176  HB1 LEU A 662      44.170  33.760  37.070  1.00  0.00           H
ATOM   1177  HB2 LEU A 662      42.700  34.700  36.640  1.00  0.00           H
ATOM   1178  CG  LEU A 662      42.540  32.720  35.910  1.00  0.00           C
ATOM   1179  HG  LEU A 662      41.460  32.970  35.820  1.00  0.00           H
ATOM   1180  CD1 LEU A 662      42.960  33.110  34.470  1.00  0.00           C
ATOM   1181 HD11 LEU A 662      43.990  32.790  34.210  1.00  0.00           H
ATOM   1182 HD12 LEU A 662      42.840  34.180  34.180  1.00  0.00           H
ATOM   1183 HD13 LEU A 662      42.310  32.450  33.870  1.00  0.00           H
ATOM   1184  CD2 LEU A 662      42.690  31.210  36.190  1.00  0.00           C
ATOM   1185 HD21 LEU A 662      42.100  30.920  37.100  1.00  0.00           H
ATOM   1186 HD22 LEU A 662      43.730  30.890  36.440  1.00  0.00           H
ATOM   1187 HD23 LEU A 662      42.300  30.680  35.310  1.00  0.00           H
ATOM   1188  C   LEU A 662      42.970  34.590  39.280  1.00  0.00           C
ATOM   1189  O   LEU A 662      44.110  34.860  39.500  1.00  0.00           O
ATOM   1190  N   THR A 663      42.010  35.280  39.810  1.00  0.00           N
ATOM   1191  HN  THR A 663      41.110  34.900  39.990  1.00  0.00           H
ATOM   1192  CA  THR A 663      42.250  36.480  40.660  1.00  0.00           C
ATOM   1193  HA  THR A 663      43.020  37.080  40.180  1.00  0.00           H
ATOM   1194  CB  THR A 663      40.990  37.430  40.770  1.00  0.00           C
ATOM   1195  HB  THR A 663      41.100  38.190  41.570  1.00  0.00           H
ATOM   1196  OG1 THR A 663      39.790  36.720  41.170  1.00  0.00           O
ATOM   1197  HG1 THR A 663      39.630  35.990  40.570  1.00  0.00           H
ATOM   1198  CG2 THR A 663      40.640  38.090  39.380  1.00  0.00           C
ATOM   1199 HG21 THR A 663      41.520  38.650  38.980  1.00  0.00           H
ATOM   1200 HG22 THR A 663      39.710  38.660  39.570  1.00  0.00           H
ATOM   1201 HG23 THR A 663      40.450  37.320  38.610  1.00  0.00           H
ATOM   1202  C   THR A 663      42.740  36.180  41.980  1.00  0.00           C
ATOM   1203  O   THR A 663      42.540  35.090  42.580  1.00  0.00           O
ATOM   1204  N   ILE A 664      43.620  37.120  42.500  1.00  0.00           N
ATOM   1205  HN  ILE A 664      43.760  38.030  42.130  1.00  0.00           H
ATOM   1206  CA  ILE A 664      44.320  36.950  43.810  1.00  0.00           C
ATOM   1207  HA  ILE A 664      43.820  36.100  44.250  1.00  0.00           H
ATOM   1208  CB  ILE A 664      45.770  36.660  43.670  1.00  0.00           C
ATOM   1209  HB  ILE A 664      46.340  37.540  43.290  1.00  0.00           H
ATOM   1210  CG2 ILE A 664      46.460  36.380  45.060  1.00  0.00           C
ATOM   1211 HG21 ILE A 664      47.480  35.980  44.870  1.00  0.00           H
ATOM   1212 HG22 ILE A 664      45.890  35.650  45.670  1.00  0.00           H
ATOM   1213 HG23 ILE A 664      46.470  37.240  45.760  1.00  0.00           H
ATOM   1214  CG1 ILE A 664      45.970  35.390  42.820  1.00  0.00           C
ATOM   1215 HG11 ILE A 664      47.010  35.430  42.420  1.00  0.00           H
ATOM   1216 HG12 ILE A 664      45.240  35.350  41.980  1.00  0.00           H
ATOM   1217  CD  ILE A 664      45.750  34.030  43.590  1.00  0.00           C
ATOM   1218  HD1 ILE A 664      46.640  33.910  44.240  1.00  0.00           H
ATOM   1219  HD2 ILE A 664      45.670  33.180  42.880  1.00  0.00           H
ATOM   1220  HD3 ILE A 664      44.840  33.990  44.240  1.00  0.00           H
ATOM   1221  C   ILE A 664      43.900  38.060  44.760  1.00  0.00           C
ATOM   1222  O   ILE A 664      43.860  39.270  44.460  1.00  0.00           O
ATOM   1223  N   LEU A 665      43.430  37.730  46.020  1.00  0.00           N
ATOM   1224  HN  LEU A 665      43.270  36.820  46.360  1.00  0.00           H
ATOM   1225  CA  LEU A 665      43.200  38.710  47.120  1.00  0.00           C
ATOM   1226  HA  LEU A 665      42.510  39.460  46.770  1.00  0.00           H
ATOM   1227  CB  LEU A 665      42.330  38.160  48.270  1.00  0.00           C
ATOM   1228  HB1 LEU A 665      42.030  38.920  49.020  1.00  0.00           H
ATOM   1229  HB2 LEU A 665      42.660  37.210  48.730  1.00  0.00           H
ATOM   1230  CG  LEU A 665      41.000  37.700  47.760  1.00  0.00           C
ATOM   1231  HG  LEU A 665      41.240  36.940  47.000  1.00  0.00           H
ATOM   1232  CD1 LEU A 665      40.190  37.020  48.830  1.00  0.00           C
ATOM   1233 HD11 LEU A 665      40.870  36.340  49.380  1.00  0.00           H
ATOM   1234 HD12 LEU A 665      39.210  36.630  48.460  1.00  0.00           H
ATOM   1235 HD13 LEU A 665      39.860  37.730  49.620  1.00  0.00           H
ATOM   1236  CD2 LEU A 665      40.090  38.750  46.970  1.00  0.00           C
ATOM   1237 HD21 LEU A 665      39.090  38.370  46.670  1.00  0.00           H
ATOM   1238 HD22 LEU A 665      40.660  39.090  46.070  1.00  0.00           H
ATOM   1239 HD23 LEU A 665      40.060  39.600  47.670  1.00  0.00           H
ATOM   1240  C   LEU A 665      44.460  39.470  47.490  1.00  0.00           C
ATOM   1241  O   LEU A 665      45.590  38.960  47.410  1.00  0.00           O
ATOM   1242  N   GLY A 666      44.340  40.730  47.970  1.00  0.00           N
ATOM   1243  HN  GLY A 666      43.490  41.240  47.910  1.00  0.00           H
ATOM   1244  CA  GLY A 666      45.330  41.480  48.680  1.00  0.00           C
ATOM   1245  HA1 GLY A 666      45.970  42.000  47.980  1.00  0.00           H
ATOM   1246  HA2 GLY A 666      45.820  40.800  49.350  1.00  0.00           H
ATOM   1247  C   GLY A 666      44.710  42.630  49.480  1.00  0.00           C
ATOM   1248  O   GLY A 666      43.540  42.560  49.850  1.00  0.00           O
ATOM   1249  N   SER A 667      45.440  43.650  49.820  1.00  0.00           N
ATOM   1250  HN  SER A 667      46.420  43.660  49.640  1.00  0.00           H
ATOM   1251  CA  SER A 667      44.940  44.680  50.580  1.00  0.00           C
ATOM   1252  HA  SER A 667      43.880  44.540  50.670  1.00  0.00           H
ATOM   1253  CB  SER A 667      45.650  44.780  51.940  1.00  0.00           C
ATOM   1254  HB1 SER A 667      46.700  45.020  51.660  1.00  0.00           H
ATOM   1255  HB2 SER A 667      45.610  43.830  52.530  1.00  0.00           H
ATOM   1256  OG  SER A 667      45.100  45.690  52.890  1.00  0.00           O
ATOM   1257  HG1 SER A 667      44.580  45.280  53.590  1.00  0.00           H
ATOM   1258  C   SER A 667      45.180  46.020  49.940  1.00  0.00           C
ATOM   1259  O   SER A 667      46.070  46.190  49.130  1.00  0.00           O
ATOM   1260  N   THR A 668      44.470  47.100  50.250  1.00  0.00           N
ATOM   1261  HN  THR A 668      43.890  47.050  51.070  1.00  0.00           H
ATOM   1262  CA  THR A 668      44.490  48.400  49.610  1.00  0.00           C
ATOM   1263  HA  THR A 668      45.380  48.420  49.020  1.00  0.00           H
ATOM   1264  CB  THR A 668      43.230  48.600  48.690  1.00  0.00           C
ATOM   1265  HB  THR A 668      43.090  47.590  48.240  1.00  0.00           H
ATOM   1266  OG1 THR A 668      43.530  49.550  47.680  1.00  0.00           O
ATOM   1267  HG1 THR A 668      42.970  49.370  46.920  1.00  0.00           H
ATOM   1268  CG2 THR A 668      41.920  49.020  49.410  1.00  0.00           C
ATOM   1269 HG21 THR A 668      41.560  48.140  49.980  1.00  0.00           H
ATOM   1270 HG22 THR A 668      41.130  49.180  48.630  1.00  0.00           H
ATOM   1271 HG23 THR A 668      41.900  49.960  50.000  1.00  0.00           H
ATOM   1272  C   THR A 668      44.690  49.610  50.480  1.00  0.00           C
ATOM   1273  O   THR A 668      44.200  49.730  51.620  1.00  0.00           O
ATOM   1274  N   GLY A 669      45.460  50.630  49.870  1.00  0.00           N
ATOM   1275  HN  GLY A 669      45.710  50.550  48.910  1.00  0.00           H
ATOM   1276  CA  GLY A 669      45.960  51.890  50.570  1.00  0.00           C
ATOM   1277  HA1 GLY A 669      46.440  52.510  49.830  1.00  0.00           H
ATOM   1278  HA2 GLY A 669      46.590  51.520  51.360  1.00  0.00           H
ATOM   1279  C   GLY A 669      44.920  52.760  51.250  1.00  0.00           C
ATOM   1280  O   GLY A 669      45.170  53.210  52.370  1.00  0.00           O
ATOM   1281  N   PRO A 670      43.760  53.100  50.650  1.00  0.00           N
ATOM   1282  CD  PRO A 670      43.520  52.920  49.140  1.00  0.00           C
ATOM   1283  HD1 PRO A 670      42.880  52.010  49.050  1.00  0.00           H
ATOM   1284  HD2 PRO A 670      44.410  52.810  48.500  1.00  0.00           H
ATOM   1285  CA  PRO A 670      42.860  54.100  51.190  1.00  0.00           C
ATOM   1286  HA  PRO A 670      43.420  54.980  51.510  1.00  0.00           H
ATOM   1287  CB  PRO A 670      41.910  54.400  50.020  1.00  0.00           C
ATOM   1288  HB1 PRO A 670      41.540  55.450  50.070  1.00  0.00           H
ATOM   1289  HB2 PRO A 670      41.000  53.770  49.990  1.00  0.00           H
ATOM   1290  CG  PRO A 670      42.710  54.140  48.720  1.00  0.00           C
ATOM   1291  HG1 PRO A 670      41.920  54.010  47.950  1.00  0.00           H
ATOM   1292  HG2 PRO A 670      43.280  55.090  48.590  1.00  0.00           H
ATOM   1293  C   PRO A 670      42.080  53.580  52.420  1.00  0.00           C
ATOM   1294  O   PRO A 670      41.680  54.310  53.320  1.00  0.00           O
ATOM   1295  N   VAL A 671      41.780  52.270  52.500  1.00  0.00           N
ATOM   1296  HN  VAL A 671      41.900  51.660  51.720  1.00  0.00           H
ATOM   1297  CA  VAL A 671      41.250  51.660  53.700  1.00  0.00           C
ATOM   1298  HA  VAL A 671      40.300  52.160  53.840  1.00  0.00           H
ATOM   1299  CB  VAL A 671      40.870  50.140  53.380  1.00  0.00           C
ATOM   1300  HB  VAL A 671      41.790  49.620  53.010  1.00  0.00           H
ATOM   1301  CG1 VAL A 671      40.290  49.510  54.640  1.00  0.00           C
ATOM   1302 HG11 VAL A 671      39.730  48.580  54.410  1.00  0.00           H
ATOM   1303 HG12 VAL A 671      39.560  50.260  55.050  1.00  0.00           H
ATOM   1304 HG13 VAL A 671      40.970  49.280  55.490  1.00  0.00           H
ATOM   1305  CG2 VAL A 671      39.740  50.170  52.340  1.00  0.00           C
ATOM   1306 HG21 VAL A 671      38.760  50.490  52.770  1.00  0.00           H
ATOM   1307 HG22 VAL A 671      39.610  49.090  52.080  1.00  0.00           H
ATOM   1308 HG23 VAL A 671      39.970  50.810  51.470  1.00  0.00           H
ATOM   1309  C   VAL A 671      42.070  51.700  55.000  1.00  0.00           C
ATOM   1310  O   VAL A 671      41.590  52.080  56.040  1.00  0.00           O
ATOM   1311  N   LEU A 672      43.370  51.390  54.930  1.00  0.00           N
ATOM   1312  HN  LEU A 672      43.880  51.160  54.110  1.00  0.00           H
ATOM   1313  CA  LEU A 672      44.260  51.490  56.120  1.00  0.00           C
ATOM   1314  HA  LEU A 672      43.780  50.880  56.870  1.00  0.00           H
ATOM   1315  CB  LEU A 672      45.670  50.950  55.850  1.00  0.00           C
ATOM   1316  HB1 LEU A 672      45.980  51.460  54.920  1.00  0.00           H
ATOM   1317  HB2 LEU A 672      45.580  49.850  55.670  1.00  0.00           H
ATOM   1318  CG  LEU A 672      46.750  51.230  56.950  1.00  0.00           C
ATOM   1319  HG  LEU A 672      46.560  52.280  57.270  1.00  0.00           H
ATOM   1320  CD1 LEU A 672      46.590  50.430  58.280  1.00  0.00           C
ATOM   1321 HD11 LEU A 672      47.330  50.820  59.010  1.00  0.00           H
ATOM   1322 HD12 LEU A 672      46.740  49.330  58.170  1.00  0.00           H
ATOM   1323 HD13 LEU A 672      45.680  50.680  58.860  1.00  0.00           H
ATOM   1324  CD2 LEU A 672      48.120  51.000  56.360  1.00  0.00           C
ATOM   1325 HD21 LEU A 672      48.200  51.420  55.330  1.00  0.00           H
ATOM   1326 HD22 LEU A 672      48.300  49.900  56.280  1.00  0.00           H
ATOM   1327 HD23 LEU A 672      48.920  51.410  57.010  1.00  0.00           H
ATOM   1328  C   LEU A 672      44.280  52.890  56.690  1.00  0.00           C
ATOM   1329  O   LEU A 672      44.250  53.080  57.950  1.00  0.00           O
ATOM   1330  N   VAL A 673      44.330  53.920  55.840  1.00  0.00           N
ATOM   1331  HN  VAL A 673      44.260  53.910  54.850  1.00  0.00           H
ATOM   1332  CA  VAL A 673      44.340  55.300  56.350  1.00  0.00           C
ATOM   1333  HA  VAL A 673      44.990  55.340  57.210  1.00  0.00           H
ATOM   1334  CB  VAL A 673      44.690  56.410  55.310  1.00  0.00           C
ATOM   1335  HB  VAL A 673      43.910  56.610  54.540  1.00  0.00           H
ATOM   1336  CG1 VAL A 673      44.940  57.740  56.030  1.00  0.00           C
ATOM   1337 HG11 VAL A 673      43.990  58.030  56.540  1.00  0.00           H
ATOM   1338 HG12 VAL A 673      45.140  58.620  55.370  1.00  0.00           H
ATOM   1339 HG13 VAL A 673      45.780  57.660  56.750  1.00  0.00           H
ATOM   1340  CG2 VAL A 673      45.920  55.940  54.520  1.00  0.00           C
ATOM   1341 HG21 VAL A 673      46.210  56.810  53.890  1.00  0.00           H
ATOM   1342 HG22 VAL A 673      45.720  55.090  53.830  1.00  0.00           H
ATOM   1343 HG23 VAL A 673      46.770  55.630  55.170  1.00  0.00           H
ATOM   1344  C   VAL A 673      42.950  55.600  56.970  1.00  0.00           C
ATOM   1345  O   VAL A 673      42.820  56.260  57.990  1.00  0.00           O
ATOM   1346  N   PHE A 674      41.870  55.020  56.400  1.00  0.00           N
ATOM   1347  HN  PHE A 674      42.080  54.480  55.590  1.00  0.00           H
ATOM   1348  CA  PHE A 674      40.500  55.120  56.950  1.00  0.00           C
ATOM   1349  HA  PHE A 674      40.380  56.190  57.000  1.00  0.00           H
ATOM   1350  CB  PHE A 674      39.350  54.620  55.980  1.00  0.00           C
ATOM   1351  HB1 PHE A 674      39.500  53.590  55.590  1.00  0.00           H
ATOM   1352  HB2 PHE A 674      39.300  55.270  55.080  1.00  0.00           H
ATOM   1353  CG  PHE A 674      38.020  54.580  56.630  1.00  0.00           C
ATOM   1354  CD1 PHE A 674      37.420  55.790  57.070  1.00  0.00           C
ATOM   1355  HD1 PHE A 674      37.910  56.730  56.850  1.00  0.00           H
ATOM   1356  CE1 PHE A 674      36.240  55.690  57.830  1.00  0.00           C
ATOM   1357  HE1 PHE A 674      35.810  56.550  58.340  1.00  0.00           H
ATOM   1358  CZ  PHE A 674      35.680  54.450  58.190  1.00  0.00           C
ATOM   1359  HZ  PHE A 674      34.870  54.500  58.900  1.00  0.00           H
ATOM   1360  CD2 PHE A 674      37.380  53.360  56.940  1.00  0.00           C
ATOM   1361  HD2 PHE A 674      37.800  52.490  56.470  1.00  0.00           H
ATOM   1362  CE2 PHE A 674      36.170  53.260  57.660  1.00  0.00           C
ATOM   1363  HE2 PHE A 674      35.550  52.390  57.790  1.00  0.00           H
ATOM   1364  C   PHE A 674      40.440  54.510  58.300  1.00  0.00           C
ATOM   1365  O   PHE A 674      39.980  55.130  59.240  1.00  0.00           O
ATOM   1366  N   GLU A 675      40.920  53.260  58.410  1.00  0.00           N
ATOM   1367  HN  GLU A 675      41.210  52.770  57.590  1.00  0.00           H
ATOM   1368  CA  GLU A 675      41.020  52.450  59.610  1.00  0.00           C
ATOM   1369  HA  GLU A 675      39.990  52.340  59.940  1.00  0.00           H
ATOM   1370  CB  GLU A 675      41.670  51.090  59.240  1.00  0.00           C
ATOM   1371  HB1 GLU A 675      42.100  50.520  60.100  1.00  0.00           H
ATOM   1372  HB2 GLU A 675      42.530  51.290  58.560  1.00  0.00           H
ATOM   1373  CG  GLU A 675      40.670  50.170  58.570  1.00  0.00           C
ATOM   1374  HG1 GLU A 675      41.110  49.460  57.830  1.00  0.00           H
ATOM   1375  HG2 GLU A 675      39.900  50.750  58.010  1.00  0.00           H
ATOM   1376  CD  GLU A 675      39.810  49.350  59.550  1.00  0.00           C
ATOM   1377  OE1 GLU A 675      39.690  48.110  59.360  1.00  0.00           O
ATOM   1378  OE2 GLU A 675      39.280  49.940  60.520  1.00  0.00           O
ATOM   1379  C   GLU A 675      41.860  53.140  60.620  1.00  0.00           C
ATOM   1380  O   GLU A 675      41.660  53.010  61.820  1.00  0.00           O
ATOM   1381  N   LYS A 676      42.990  53.810  60.300  1.00  0.00           N
ATOM   1382  HN  LYS A 676      43.370  53.800  59.380  1.00  0.00           H
ATOM   1383  CA  LYS A 676      43.750  54.650  61.180  1.00  0.00           C
ATOM   1384  HA  LYS A 676      43.920  54.050  62.070  1.00  0.00           H
ATOM   1385  CB  LYS A 676      45.080  55.070  60.580  1.00  0.00           C
ATOM   1386  HB1 LYS A 676      45.010  55.620  59.630  1.00  0.00           H
ATOM   1387  HB2 LYS A 676      45.680  54.150  60.420  1.00  0.00           H
ATOM   1388  CG  LYS A 676      45.920  55.990  61.520  1.00  0.00           C
ATOM   1389  HG1 LYS A 676      46.000  55.420  62.470  1.00  0.00           H
ATOM   1390  HG2 LYS A 676      45.420  56.930  61.810  1.00  0.00           H
ATOM   1391  CD  LYS A 676      47.310  56.270  61.070  1.00  0.00           C
ATOM   1392  HD1 LYS A 676      47.150  56.600  60.010  1.00  0.00           H
ATOM   1393  HD2 LYS A 676      47.780  55.260  61.110  1.00  0.00           H
ATOM   1394  CE  LYS A 676      48.040  57.380  61.820  1.00  0.00           C
ATOM   1395  HE1 LYS A 676      47.940  57.250  62.910  1.00  0.00           H
ATOM   1396  HE2 LYS A 676      47.720  58.400  61.490  1.00  0.00           H
ATOM   1397  NZ  LYS A 676      49.510  57.310  61.440  1.00  0.00           N
ATOM   1398  HZ1 LYS A 676      49.870  56.400  61.780  1.00  0.00           H
ATOM   1399  HZ2 LYS A 676      50.120  58.030  61.860  1.00  0.00           H
ATOM   1400  HZ3 LYS A 676      49.670  57.380  60.420  1.00  0.00           H
ATOM   1401  C   LYS A 676      42.960  55.890  61.660  1.00  0.00           C
ATOM   1402  O   LYS A 676      42.840  56.150  62.850  1.00  0.00           O
ATOM   1403  N   ILE A 677      42.200  56.670  60.820  1.00  0.00           N
ATOM   1404  HN  ILE A 677      42.050  56.440  59.860  1.00  0.00           H
ATOM   1405  CA  ILE A 677      41.460  57.780  61.310  1.00  0.00           C
ATOM   1406  HA  ILE A 677      42.100  58.340  61.970  1.00  0.00           H
ATOM   1407  CB  ILE A 677      41.240  58.870  60.250  1.00  0.00           C
ATOM   1408  HB  ILE A 677      42.160  59.370  59.890  1.00  0.00           H
ATOM   1409  CG2 ILE A 677      40.300  58.350  59.130  1.00  0.00           C
ATOM   1410 HG21 ILE A 677      40.650  57.380  58.720  1.00  0.00           H
ATOM   1411 HG22 ILE A 677      40.190  59.040  58.260  1.00  0.00           H
ATOM   1412 HG23 ILE A 677      39.310  58.200  59.630  1.00  0.00           H
ATOM   1413  CG1 ILE A 677      40.370  60.080  60.740  1.00  0.00           C
ATOM   1414 HG11 ILE A 677      39.350  59.860  61.090  1.00  0.00           H
ATOM   1415 HG12 ILE A 677      40.250  60.790  59.880  1.00  0.00           H
ATOM   1416  CD  ILE A 677      41.040  61.010  61.830  1.00  0.00           C
ATOM   1417  HD1 ILE A 677      41.780  61.770  61.520  1.00  0.00           H
ATOM   1418  HD2 ILE A 677      41.550  60.350  62.550  1.00  0.00           H
ATOM   1419  HD3 ILE A 677      40.230  61.480  62.430  1.00  0.00           H
ATOM   1420  C   ILE A 677      40.250  57.510  62.040  1.00  0.00           C
ATOM   1421  O   ILE A 677      39.940  58.070  63.070  1.00  0.00           O
ATOM   1422  N   LEU A 678      39.450  56.500  61.580  1.00  0.00           N
ATOM   1423  HN  LEU A 678      39.650  56.060  60.700  1.00  0.00           H
ATOM   1424  CA  LEU A 678      38.270  56.020  62.330  1.00  0.00           C
ATOM   1425  HA  LEU A 678      37.580  56.840  62.390  1.00  0.00           H
ATOM   1426  CB  LEU A 678      37.730  54.840  61.560  1.00  0.00           C
ATOM   1427  HB1 LEU A 678      38.520  54.060  61.480  1.00  0.00           H
ATOM   1428  HB2 LEU A 678      37.420  55.270  60.590  1.00  0.00           H
ATOM   1429  CG  LEU A 678      36.390  54.120  61.950  1.00  0.00           C
ATOM   1430  HG  LEU A 678      36.010  53.510  61.110  1.00  0.00           H
ATOM   1431  CD1 LEU A 678      36.600  53.050  63.060  1.00  0.00           C
ATOM   1432 HD11 LEU A 678      35.660  53.020  63.670  1.00  0.00           H
ATOM   1433 HD12 LEU A 678      37.500  53.210  63.690  1.00  0.00           H
ATOM   1434 HD13 LEU A 678      36.700  52.080  62.530  1.00  0.00           H
ATOM   1435  CD2 LEU A 678      35.200  55.040  62.210  1.00  0.00           C
ATOM   1436 HD21 LEU A 678      35.250  55.920  61.530  1.00  0.00           H
ATOM   1437 HD22 LEU A 678      35.100  55.380  63.270  1.00  0.00           H
ATOM   1438 HD23 LEU A 678      34.260  54.510  61.950  1.00  0.00           H
ATOM   1439  C   LEU A 678      38.640  55.540  63.730  1.00  0.00           C
ATOM   1440  O   LEU A 678      37.970  55.710  64.670  1.00  0.00           O
ATOM   1441  N   TYR A 679      39.790  54.840  64.030  1.00  0.00           N
ATOM   1442  HN  TYR A 679      40.410  54.620  63.290  1.00  0.00           H
ATOM   1443  CA  TYR A 679      40.210  54.510  65.350  1.00  0.00           C
ATOM   1444  HA  TYR A 679      39.360  54.090  65.870  1.00  0.00           H
ATOM   1445  CB  TYR A 679      41.480  53.540  65.230  1.00  0.00           C
ATOM   1446  HB1 TYR A 679      42.160  54.050  64.520  1.00  0.00           H
ATOM   1447  HB2 TYR A 679      41.140  52.590  64.760  1.00  0.00           H
ATOM   1448  CG  TYR A 679      42.130  53.310  66.590  1.00  0.00           C
ATOM   1449  CD1 TYR A 679      41.490  52.430  67.470  1.00  0.00           C
ATOM   1450  HD1 TYR A 679      40.580  51.870  67.300  1.00  0.00           H
ATOM   1451  CE1 TYR A 679      42.030  52.390  68.790  1.00  0.00           C
ATOM   1452  HE1 TYR A 679      41.610  51.660  69.480  1.00  0.00           H
ATOM   1453  CZ  TYR A 679      43.140  53.140  69.130  1.00  0.00           C
ATOM   1454  OH  TYR A 679      43.700  53.000  70.450  1.00  0.00           O
ATOM   1455  HH  TYR A 679      44.370  53.690  70.550  1.00  0.00           H
ATOM   1456  CD2 TYR A 679      43.280  54.060  66.940  1.00  0.00           C
ATOM   1457  HD2 TYR A 679      43.840  54.670  66.250  1.00  0.00           H
ATOM   1458  CE2 TYR A 679      43.750  54.020  68.320  1.00  0.00           C
ATOM   1459  HE2 TYR A 679      44.690  54.500  68.560  1.00  0.00           H
ATOM   1460  C   TYR A 679      40.460  55.750  66.270  1.00  0.00           C
ATOM   1461  O   TYR A 679      40.000  55.840  67.430  1.00  0.00           O
ATOM   1462  N   LYS A 680      41.260  56.730  65.750  1.00  0.00           N
ATOM   1463  HN  LYS A 680      41.690  56.580  64.860  1.00  0.00           H
ATOM   1464  CA  LYS A 680      41.600  57.980  66.350  1.00  0.00           C
ATOM   1465  HA  LYS A 680      42.010  57.770  67.320  1.00  0.00           H
ATOM   1466  CB  LYS A 680      42.710  58.640  65.490  1.00  0.00           C
ATOM   1467  HB1 LYS A 680      42.700  58.420  64.400  1.00  0.00           H
ATOM   1468  HB2 LYS A 680      43.620  58.090  65.790  1.00  0.00           H
ATOM   1469  CG  LYS A 680      42.940  60.150  65.740  1.00  0.00           C
ATOM   1470  HG1 LYS A 680      41.950  60.600  65.490  1.00  0.00           H
ATOM   1471  HG2 LYS A 680      43.720  60.560  65.070  1.00  0.00           H
ATOM   1472  CD  LYS A 680      43.420  60.530  67.090  1.00  0.00           C
ATOM   1473  HD1 LYS A 680      44.490  60.270  67.190  1.00  0.00           H
ATOM   1474  HD2 LYS A 680      42.790  60.060  67.880  1.00  0.00           H
ATOM   1475  CE  LYS A 680      43.440  62.040  67.300  1.00  0.00           C
ATOM   1476  HE1 LYS A 680      42.550  62.480  66.780  1.00  0.00           H
ATOM   1477  HE2 LYS A 680      44.390  62.400  66.850  1.00  0.00           H
ATOM   1478  NZ  LYS A 680      43.390  62.340  68.750  1.00  0.00           N
ATOM   1479  HZ1 LYS A 680      43.500  61.500  69.330  1.00  0.00           H
ATOM   1480  HZ2 LYS A 680      42.410  62.560  69.010  1.00  0.00           H
ATOM   1481  HZ3 LYS A 680      44.100  63.030  69.060  1.00  0.00           H
ATOM   1482  C   LYS A 680      40.400  58.860  66.710  1.00  0.00           C
ATOM   1483  O   LYS A 680      40.280  59.250  67.860  1.00  0.00           O
ATOM   1484  N   PHE A 681      39.400  58.930  65.830  1.00  0.00           N
ATOM   1485  HN  PHE A 681      39.530  58.540  64.910  1.00  0.00           H
ATOM   1486  CA  PHE A 681      37.970  59.330  65.910  1.00  0.00           C
ATOM   1487  HA  PHE A 681      38.010  60.340  66.280  1.00  0.00           H
ATOM   1488  CB  PHE A 681      37.240  59.190  64.590  1.00  0.00           C
ATOM   1489  HB1 PHE A 681      36.850  58.180  64.370  1.00  0.00           H
ATOM   1490  HB2 PHE A 681      37.900  59.430  63.730  1.00  0.00           H
ATOM   1491  CG  PHE A 681      36.000  60.010  64.390  1.00  0.00           C
ATOM   1492  CD1 PHE A 681      36.050  61.140  63.620  1.00  0.00           C
ATOM   1493  HD1 PHE A 681      36.980  61.420  63.170  1.00  0.00           H
ATOM   1494  CE1 PHE A 681      34.890  61.930  63.420  1.00  0.00           C
ATOM   1495  HE1 PHE A 681      35.010  62.900  62.980  1.00  0.00           H
ATOM   1496  CZ  PHE A 681      33.700  61.580  64.000  1.00  0.00           C
ATOM   1497  HZ  PHE A 681      32.810  62.190  63.960  1.00  0.00           H
ATOM   1498  CD2 PHE A 681      34.760  59.570  64.830  1.00  0.00           C
ATOM   1499  HD2 PHE A 681      34.590  58.650  65.370  1.00  0.00           H
ATOM   1500  CE2 PHE A 681      33.620  60.300  64.640  1.00  0.00           C
ATOM   1501  HE2 PHE A 681      32.700  59.940  65.080  1.00  0.00           H
ATOM   1502  C   PHE A 681      37.150  58.670  66.970  1.00  0.00           C
ATOM   1503  O   PHE A 681      36.300  59.280  67.640  1.00  0.00           O
ATOM   1504  N   CYS A 682      37.300  57.350  67.190  1.00  0.00           N
ATOM   1505  HN  CYS A 682      37.990  56.810  66.690  1.00  0.00           H
ATOM   1506  CA  CYS A 682      36.640  56.710  68.340  1.00  0.00           C
ATOM   1507  HA  CYS A 682      35.650  57.130  68.340  1.00  0.00           H
ATOM   1508  CB  CYS A 682      36.390  55.140  68.200  1.00  0.00           C
ATOM   1509  HB1 CYS A 682      35.940  54.720  69.120  1.00  0.00           H
ATOM   1510  HB2 CYS A 682      37.400  54.670  68.180  1.00  0.00           H
ATOM   1511  SG  CYS A 682      35.310  54.720  66.690  1.00  0.00           S
ATOM   1512  HG1 CYS A 682      36.340  55.220  66.010  1.00  0.00           H
ATOM   1513  C   CYS A 682      37.340  57.100  69.660  1.00  0.00           C
ATOM   1514  O   CYS A 682      36.800  57.310  70.750  1.00  0.00           O
ATOM   1515  N   ARG A 683      38.650  57.230  69.540  1.00  0.00           N
ATOM   1516  HN  ARG A 683      39.100  56.830  68.750  1.00  0.00           H
ATOM   1517  CA  ARG A 683      39.510  57.610  70.610  1.00  0.00           C
ATOM   1518  HA  ARG A 683      39.300  57.040  71.500  1.00  0.00           H
ATOM   1519  CB  ARG A 683      41.010  57.380  70.380  1.00  0.00           C
ATOM   1520  HB1 ARG A 683      41.630  58.100  70.960  1.00  0.00           H
ATOM   1521  HB2 ARG A 683      41.270  57.660  69.330  1.00  0.00           H
ATOM   1522  CG  ARG A 683      41.570  56.010  70.680  1.00  0.00           C
ATOM   1523  HG1 ARG A 683      42.380  55.810  69.930  1.00  0.00           H
ATOM   1524  HG2 ARG A 683      40.840  55.210  70.420  1.00  0.00           H
ATOM   1525  CD  ARG A 683      42.230  55.740  72.010  1.00  0.00           C
ATOM   1526  HD1 ARG A 683      42.870  56.620  72.220  1.00  0.00           H
ATOM   1527  HD2 ARG A 683      42.850  54.840  71.840  1.00  0.00           H
ATOM   1528  NE  ARG A 683      41.150  55.670  73.040  1.00  0.00           N
ATOM   1529  HE  ARG A 683      40.240  55.380  72.730  1.00  0.00           H
ATOM   1530  CZ  ARG A 683      41.410  55.630  74.360  1.00  0.00           C
ATOM   1531  NH1 ARG A 683      40.320  55.520  75.140  1.00  0.00           N
ATOM   1532 HH11 ARG A 683      40.440  55.540  76.140  1.00  0.00           H
ATOM   1533 HH12 ARG A 683      39.480  55.310  74.630  1.00  0.00           H
ATOM   1534  NH2 ARG A 683      42.590  55.910  74.900  1.00  0.00           N
ATOM   1535 HH21 ARG A 683      43.400  55.990  74.310  1.00  0.00           H
ATOM   1536 HH22 ARG A 683      42.580  55.890  75.900  1.00  0.00           H
ATOM   1537  C   ARG A 683      39.230  58.980  71.200  1.00  0.00           C
ATOM   1538  O   ARG A 683      39.130  59.030  72.470  1.00  0.00           O
ATOM   1539  N   ASP A 684      38.970  60.080  70.400  1.00  0.00           N
ATOM   1540  HN  ASP A 684      39.100  59.880  69.430  1.00  0.00           H
ATOM   1541  CA  ASP A 684      38.590  61.430  70.890  1.00  0.00           C
ATOM   1542  HA  ASP A 684      39.290  61.660  71.660  1.00  0.00           H
ATOM   1543  CB  ASP A 684      38.510  62.560  69.760  1.00  0.00           C
ATOM   1544  HB1 ASP A 684      38.080  63.500  70.180  1.00  0.00           H
ATOM   1545  HB2 ASP A 684      37.920  62.250  68.890  1.00  0.00           H
ATOM   1546  CG  ASP A 684      39.840  62.890  69.240  1.00  0.00           C
ATOM   1547  OD1 ASP A 684      39.880  63.850  68.420  1.00  0.00           O
ATOM   1548  OD2 ASP A 684      40.890  62.370  69.580  1.00  0.00           O
ATOM   1549  C   ASP A 684      37.270  61.510  71.600  1.00  0.00           C
ATOM   1550  O   ASP A 684      37.180  62.240  72.610  1.00  0.00           O
ATOM   1551  N   TYR A 685      36.210  60.770  71.160  1.00  0.00           N
ATOM   1552  HN  TYR A 685      36.380  60.070  70.460  1.00  0.00           H
ATOM   1553  CA  TYR A 685      34.830  60.900  71.650  1.00  0.00           C
ATOM   1554  HA  TYR A 685      34.870  61.760  72.310  1.00  0.00           H
ATOM   1555  CB  TYR A 685      33.940  60.960  70.390  1.00  0.00           C
ATOM   1556  HB1 TYR A 685      32.850  61.020  70.550  1.00  0.00           H
ATOM   1557  HB2 TYR A 685      34.110  60.080  69.740  1.00  0.00           H
ATOM   1558  CG  TYR A 685      34.420  62.200  69.580  1.00  0.00           C
ATOM   1559  CD1 TYR A 685      34.250  63.440  70.200  1.00  0.00           C
ATOM   1560  HD1 TYR A 685      34.060  63.490  71.260  1.00  0.00           H
ATOM   1561  CE1 TYR A 685      34.460  64.650  69.500  1.00  0.00           C
ATOM   1562  HE1 TYR A 685      34.240  65.640  69.890  1.00  0.00           H
ATOM   1563  CZ  TYR A 685      35.120  64.600  68.210  1.00  0.00           C
ATOM   1564  OH  TYR A 685      35.550  65.710  67.490  1.00  0.00           O
ATOM   1565  HH  TYR A 685      36.130  65.390  66.800  1.00  0.00           H
ATOM   1566  CD2 TYR A 685      34.710  62.190  68.220  1.00  0.00           C
ATOM   1567  HD2 TYR A 685      34.580  61.270  67.650  1.00  0.00           H
ATOM   1568  CE2 TYR A 685      35.210  63.310  67.580  1.00  0.00           C
ATOM   1569  HE2 TYR A 685      35.670  63.210  66.600  1.00  0.00           H
ATOM   1570  C   TYR A 685      34.320  59.700  72.400  1.00  0.00           C
ATOM   1571  O   TYR A 685      33.160  59.680  72.710  1.00  0.00           O
ATOM   1572  N   GLN A 686      35.150  58.640  72.710  1.00  0.00           N
ATOM   1573  HN  GLN A 686      36.080  58.620  72.350  1.00  0.00           H
ATOM   1574  CA  GLN A 686      34.700  57.640  73.660  1.00  0.00           C
ATOM   1575  HA  GLN A 686      35.610  57.070  73.740  1.00  0.00           H
ATOM   1576  CB  GLN A 686      34.440  58.190  75.100  1.00  0.00           C
ATOM   1577  HB1 GLN A 686      33.580  58.880  75.050  1.00  0.00           H
ATOM   1578  HB2 GLN A 686      35.320  58.820  75.340  1.00  0.00           H
ATOM   1579  CG  GLN A 686      34.210  57.140  76.200  1.00  0.00           C
ATOM   1580  HG1 GLN A 686      33.210  56.720  75.990  1.00  0.00           H
ATOM   1581  HG2 GLN A 686      34.180  57.580  77.220  1.00  0.00           H
ATOM   1582  CD  GLN A 686      35.210  55.930  76.220  1.00  0.00           C
ATOM   1583  OE1 GLN A 686      36.430  56.120  76.150  1.00  0.00           O
ATOM   1584  NE2 GLN A 686      34.610  54.740  76.510  1.00  0.00           N
ATOM   1585 HE21 GLN A 686      35.120  53.900  76.320  1.00  0.00           H
ATOM   1586 HE22 GLN A 686      33.610  54.730  76.600  1.00  0.00           H
ATOM   1587  C   GLN A 686      33.620  56.720  73.160  1.00  0.00           C
ATOM   1588  O   GLN A 686      32.890  56.000  73.880  1.00  0.00           O
ATOM   1589  N   LEU A 687      33.620  56.690  71.810  1.00  0.00           N
ATOM   1590  HN  LEU A 687      34.260  57.310  71.340  1.00  0.00           H
ATOM   1591  CA  LEU A 687      32.760  55.800  70.990  1.00  0.00           C
ATOM   1592  HA  LEU A 687      31.770  55.910  71.390  1.00  0.00           H
ATOM   1593  CB  LEU A 687      32.930  56.050  69.500  1.00  0.00           C
ATOM   1594  HB1 LEU A 687      32.230  55.420  68.920  1.00  0.00           H
ATOM   1595  HB2 LEU A 687      33.950  55.660  69.240  1.00  0.00           H
ATOM   1596  CG  LEU A 687      32.800  57.470  69.060  1.00  0.00           C
ATOM   1597  HG  LEU A 687      33.730  57.960  69.440  1.00  0.00           H
ATOM   1598  CD1 LEU A 687      32.720  57.490  67.550  1.00  0.00           C
ATOM   1599 HD11 LEU A 687      32.840  58.480  67.060  1.00  0.00           H
ATOM   1600 HD12 LEU A 687      31.680  57.200  67.270  1.00  0.00           H
ATOM   1601 HD13 LEU A 687      33.520  56.870  67.090  1.00  0.00           H
ATOM   1602  CD2 LEU A 687      31.610  58.270  69.680  1.00  0.00           C
ATOM   1603 HD21 LEU A 687      31.350  59.220  69.160  1.00  0.00           H
ATOM   1604 HD22 LEU A 687      31.740  58.500  70.750  1.00  0.00           H
ATOM   1605 HD23 LEU A 687      30.630  57.760  69.590  1.00  0.00           H
ATOM   1606  C   LEU A 687      33.120  54.310  71.290  1.00  0.00           C
ATOM   1607  O   LEU A 687      34.200  53.950  71.760  1.00  0.00           O
ATOM   1608  N   SER A 688      32.230  53.320  71.020  1.00  0.00           N
ATOM   1609  HN  SER A 688      31.270  53.590  70.910  1.00  0.00           H
ATOM   1610  CA  SER A 688      32.480  51.910  71.140  1.00  0.00           C
ATOM   1611  HA  SER A 688      33.320  51.790  71.830  1.00  0.00           H
ATOM   1612  CB  SER A 688      31.350  51.090  71.810  1.00  0.00           C
ATOM   1613  HB1 SER A 688      31.780  50.070  71.840  1.00  0.00           H
ATOM   1614  HB2 SER A 688      30.480  51.110  71.140  1.00  0.00           H
ATOM   1615  OG  SER A 688      31.130  51.520  73.140  1.00  0.00           O
ATOM   1616  HG1 SER A 688      31.890  51.300  73.680  1.00  0.00           H
ATOM   1617  C   SER A 688      33.020  51.280  69.900  1.00  0.00           C
ATOM   1618  O   SER A 688      32.300  50.930  69.010  1.00  0.00           O
ATOM   1619  N   TYR A 689      34.330  51.270  69.810  1.00  0.00           N
ATOM   1620  HN  TYR A 689      34.990  51.560  70.490  1.00  0.00           H
ATOM   1621  CA  TYR A 689      35.040  50.900  68.570  1.00  0.00           C
ATOM   1622  HA  TYR A 689      34.840  51.740  67.920  1.00  0.00           H
ATOM   1623  CB  TYR A 689      36.550  50.990  68.950  1.00  0.00           C
ATOM   1624  HB1 TYR A 689      36.700  50.300  69.800  1.00  0.00           H
ATOM   1625  HB2 TYR A 689      36.870  52.030  69.210  1.00  0.00           H
ATOM   1626  CG  TYR A 689      37.450  50.510  67.850  1.00  0.00           C
ATOM   1627  CD1 TYR A 689      38.220  49.310  68.110  1.00  0.00           C
ATOM   1628  HD1 TYR A 689      38.140  48.770  69.030  1.00  0.00           H
ATOM   1629  CE1 TYR A 689      39.090  48.870  67.170  1.00  0.00           C
ATOM   1630  HE1 TYR A 689      39.670  47.980  67.280  1.00  0.00           H
ATOM   1631  CZ  TYR A 689      39.250  49.580  65.940  1.00  0.00           C
ATOM   1632  OH  TYR A 689      40.170  49.190  64.900  1.00  0.00           O
ATOM   1633  HH  TYR A 689      40.140  49.940  64.300  1.00  0.00           H
ATOM   1634  CD2 TYR A 689      37.590  51.200  66.570  1.00  0.00           C
ATOM   1635  HD2 TYR A 689      37.000  52.080  66.360  1.00  0.00           H
ATOM   1636  CE2 TYR A 689      38.520  50.750  65.680  1.00  0.00           C
ATOM   1637  HE2 TYR A 689      38.530  51.150  64.680  1.00  0.00           H
ATOM   1638  C   TYR A 689      34.620  49.560  67.870  1.00  0.00           C
ATOM   1639  O   TYR A 689      34.270  49.560  66.750  1.00  0.00           O
ATOM   1640  N   LEU A 690      34.730  48.420  68.580  1.00  0.00           N
ATOM   1641  HN  LEU A 690      35.090  48.410  69.500  1.00  0.00           H
ATOM   1642  CA  LEU A 690      34.460  47.140  68.000  1.00  0.00           C
ATOM   1643  HA  LEU A 690      35.040  47.040  67.100  1.00  0.00           H
ATOM   1644  CB  LEU A 690      34.750  46.120  69.070  1.00  0.00           C
ATOM   1645  HB1 LEU A 690      34.060  45.260  68.950  1.00  0.00           H
ATOM   1646  HB2 LEU A 690      34.590  46.530  70.090  1.00  0.00           H
ATOM   1647  CG  LEU A 690      36.100  45.550  68.940  1.00  0.00           C
ATOM   1648  HG  LEU A 690      36.840  46.270  68.530  1.00  0.00           H
ATOM   1649  CD1 LEU A 690      36.490  45.000  70.280  1.00  0.00           C
ATOM   1650 HD11 LEU A 690      36.860  45.810  70.960  1.00  0.00           H
ATOM   1651 HD12 LEU A 690      37.130  44.120  70.110  1.00  0.00           H
ATOM   1652 HD13 LEU A 690      35.590  44.620  70.830  1.00  0.00           H
ATOM   1653  CD2 LEU A 690      36.090  44.380  67.950  1.00  0.00           C
ATOM   1654 HD21 LEU A 690      35.600  43.480  68.360  1.00  0.00           H
ATOM   1655 HD22 LEU A 690      37.170  44.180  67.790  1.00  0.00           H
ATOM   1656 HD23 LEU A 690      35.480  44.690  67.080  1.00  0.00           H
ATOM   1657  C   LEU A 690      32.990  46.990  67.500  1.00  0.00           C
ATOM   1658  O   LEU A 690      32.660  46.350  66.480  1.00  0.00           O
ATOM   1659  N   SER A 691      31.990  47.430  68.230  1.00  0.00           N
ATOM   1660  HN  SER A 691      32.150  47.890  69.100  1.00  0.00           H
ATOM   1661  CA  SER A 691      30.630  47.450  67.760  1.00  0.00           C
ATOM   1662  HA  SER A 691      30.420  46.500  67.300  1.00  0.00           H
ATOM   1663  CB  SER A 691      29.740  47.520  69.020  1.00  0.00           C
ATOM   1664  HB1 SER A 691      29.790  46.570  69.600  1.00  0.00           H
ATOM   1665  HB2 SER A 691      28.650  47.620  68.820  1.00  0.00           H
ATOM   1666  OG  SER A 691      29.980  48.650  69.870  1.00  0.00           O
ATOM   1667  HG1 SER A 691      30.170  48.310  70.740  1.00  0.00           H
ATOM   1668  C   SER A 691      30.310  48.580  66.750  1.00  0.00           C
ATOM   1669  O   SER A 691      29.620  48.340  65.760  1.00  0.00           O
ATOM   1670  N   LEU A 692      30.860  49.820  66.880  1.00  0.00           N
ATOM   1671  HN  LEU A 692      31.440  50.060  67.640  1.00  0.00           H
ATOM   1672  CA  LEU A 692      30.730  50.790  65.860  1.00  0.00           C
ATOM   1673  HA  LEU A 692      29.680  51.030  65.720  1.00  0.00           H
ATOM   1674  CB  LEU A 692      31.380  52.170  66.230  1.00  0.00           C
ATOM   1675  HB1 LEU A 692      32.460  51.940  66.420  1.00  0.00           H
ATOM   1676  HB2 LEU A 692      30.930  52.480  67.200  1.00  0.00           H
ATOM   1677  CG  LEU A 692      31.190  53.320  65.250  1.00  0.00           C
ATOM   1678  HG  LEU A 692      31.800  53.150  64.330  1.00  0.00           H
ATOM   1679  CD1 LEU A 692      29.670  53.440  64.750  1.00  0.00           C
ATOM   1680 HD11 LEU A 692      29.710  54.350  64.120  1.00  0.00           H
ATOM   1681 HD12 LEU A 692      28.950  53.430  65.600  1.00  0.00           H
ATOM   1682 HD13 LEU A 692      29.310  52.550  64.170  1.00  0.00           H
ATOM   1683  CD2 LEU A 692      31.680  54.620  65.900  1.00  0.00           C
ATOM   1684 HD21 LEU A 692      32.650  54.470  66.410  1.00  0.00           H
ATOM   1685 HD22 LEU A 692      30.910  54.830  66.680  1.00  0.00           H
ATOM   1686 HD23 LEU A 692      31.690  55.450  65.150  1.00  0.00           H
ATOM   1687  C   LEU A 692      31.230  50.350  64.470  1.00  0.00           C
ATOM   1688  O   LEU A 692      30.640  50.570  63.410  1.00  0.00           O
ATOM   1689  N   ARG A 693      32.450  49.710  64.490  1.00  0.00           N
ATOM   1690  HN  ARG A 693      32.990  49.640  65.320  1.00  0.00           H
ATOM   1691  CA  ARG A 693      33.040  49.070  63.320  1.00  0.00           C
ATOM   1692  HA  ARG A 693      33.100  49.880  62.610  1.00  0.00           H
ATOM   1693  CB  ARG A 693      34.510  48.500  63.650  1.00  0.00           C
ATOM   1694  HB1 ARG A 693      34.400  47.680  64.400  1.00  0.00           H
ATOM   1695  HB2 ARG A 693      35.100  49.290  64.150  1.00  0.00           H
ATOM   1696  CG  ARG A 693      35.360  47.980  62.420  1.00  0.00           C
ATOM   1697  HG1 ARG A 693      35.610  48.900  61.860  1.00  0.00           H
ATOM   1698  HG2 ARG A 693      34.770  47.280  61.780  1.00  0.00           H
ATOM   1699  CD  ARG A 693      36.700  47.340  62.860  1.00  0.00           C
ATOM   1700  HD1 ARG A 693      36.730  46.300  63.270  1.00  0.00           H
ATOM   1701  HD2 ARG A 693      37.200  48.110  63.480  1.00  0.00           H
ATOM   1702  NE  ARG A 693      37.480  47.090  61.560  1.00  0.00           N
ATOM   1703  HE  ARG A 693      38.070  47.830  61.250  1.00  0.00           H
ATOM   1704  CZ  ARG A 693      37.110  46.140  60.680  1.00  0.00           C
ATOM   1705  NH1 ARG A 693      36.190  45.240  60.920  1.00  0.00           N
ATOM   1706 HH11 ARG A 693      35.470  45.320  61.620  1.00  0.00           H
ATOM   1707 HH12 ARG A 693      36.210  44.370  60.420  1.00  0.00           H
ATOM   1708  NH2 ARG A 693      37.820  45.950  59.590  1.00  0.00           N
ATOM   1709 HH21 ARG A 693      38.620  46.540  59.580  1.00  0.00           H
ATOM   1710 HH22 ARG A 693      37.610  45.120  59.070  1.00  0.00           H
ATOM   1711  C   ARG A 693      32.220  47.980  62.640  1.00  0.00           C
ATOM   1712  O   ARG A 693      32.240  47.960  61.400  1.00  0.00           O
ATOM   1713  N   THR A 694      31.490  47.080  63.430  1.00  0.00           N
ATOM   1714  HN  THR A 694      31.520  47.170  64.420  1.00  0.00           H
ATOM   1715  CA  THR A 694      30.560  46.180  62.820  1.00  0.00           C
ATOM   1716  HA  THR A 694      31.120  45.590  62.120  1.00  0.00           H
ATOM   1717  CB  THR A 694      30.080  45.200  63.910  1.00  0.00           C
ATOM   1718  HB  THR A 694      29.620  45.800  64.720  1.00  0.00           H
ATOM   1719  OG1 THR A 694      31.190  44.500  64.450  1.00  0.00           O
ATOM   1720  HG1 THR A 694      30.790  44.030  65.180  1.00  0.00           H
ATOM   1721  CG2 THR A 694      29.070  44.280  63.370  1.00  0.00           C
ATOM   1722 HG21 THR A 694      28.050  44.710  63.300  1.00  0.00           H
ATOM   1723 HG22 THR A 694      28.960  43.490  64.140  1.00  0.00           H
ATOM   1724 HG23 THR A 694      29.350  43.910  62.350  1.00  0.00           H
ATOM   1725  C   THR A 694      29.420  46.880  61.990  1.00  0.00           C
ATOM   1726  O   THR A 694      29.070  46.480  60.860  1.00  0.00           O
ATOM   1727  N   SER A 695      28.820  47.920  62.540  1.00  0.00           N
ATOM   1728  HN  SER A 695      28.990  48.180  63.480  1.00  0.00           H
ATOM   1729  CA  SER A 695      27.710  48.680  61.920  1.00  0.00           C
ATOM   1730  HA  SER A 695      26.860  48.020  61.760  1.00  0.00           H
ATOM   1731  CB  SER A 695      27.160  49.770  62.890  1.00  0.00           C
ATOM   1732  HB1 SER A 695      26.290  50.220  62.370  1.00  0.00           H
ATOM   1733  HB2 SER A 695      27.980  50.520  62.930  1.00  0.00           H
ATOM   1734  OG  SER A 695      26.700  49.340  64.150  1.00  0.00           O
ATOM   1735  HG1 SER A 695      27.120  49.870  64.840  1.00  0.00           H
ATOM   1736  C   SER A 695      28.020  49.300  60.560  1.00  0.00           C
ATOM   1737  O   SER A 695      27.340  48.960  59.590  1.00  0.00           O
ATOM   1738  N   ILE A 696      29.210  49.930  60.430  1.00  0.00           N
ATOM   1739  HN  ILE A 696      29.750  50.150  61.230  1.00  0.00           H
ATOM   1740  CA  ILE A 696      29.790  50.400  59.200  1.00  0.00           C
ATOM   1741  HA  ILE A 696      29.050  51.100  58.850  1.00  0.00           H
ATOM   1742  CB  ILE A 696      31.100  51.080  59.550  1.00  0.00           C
ATOM   1743  HB  ILE A 696      31.790  50.350  60.010  1.00  0.00           H
ATOM   1744  CG2 ILE A 696      31.780  51.620  58.280  1.00  0.00           C
ATOM   1745 HG21 ILE A 696      31.180  52.310  57.660  1.00  0.00           H
ATOM   1746 HG22 ILE A 696      32.040  50.810  57.570  1.00  0.00           H
ATOM   1747 HG23 ILE A 696      32.730  52.120  58.560  1.00  0.00           H
ATOM   1748  CG1 ILE A 696      30.830  52.250  60.540  1.00  0.00           C
ATOM   1749 HG11 ILE A 696      30.190  52.020  61.420  1.00  0.00           H
ATOM   1750 HG12 ILE A 696      30.210  52.940  59.930  1.00  0.00           H
ATOM   1751  CD  ILE A 696      32.050  53.010  61.190  1.00  0.00           C
ATOM   1752  HD1 ILE A 696      32.490  53.730  60.480  1.00  0.00           H
ATOM   1753  HD2 ILE A 696      32.760  52.270  61.620  1.00  0.00           H
ATOM   1754  HD3 ILE A 696      31.700  53.610  62.050  1.00  0.00           H
ATOM   1755  C   ILE A 696      30.010  49.330  58.140  1.00  0.00           C
ATOM   1756  O   ILE A 696      29.620  49.440  56.940  1.00  0.00           O
ATOM   1757  N   GLY A 697      30.640  48.240  58.650  1.00  0.00           N
ATOM   1758  HN  GLY A 697      30.910  48.280  59.600  1.00  0.00           H
ATOM   1759  CA  GLY A 697      31.040  47.120  57.900  1.00  0.00           C
ATOM   1760  HA1 GLY A 697      31.440  46.390  58.590  1.00  0.00           H
ATOM   1761  HA2 GLY A 697      31.770  47.490  57.200  1.00  0.00           H
ATOM   1762  C   GLY A 697      29.920  46.390  57.100  1.00  0.00           C
ATOM   1763  O   GLY A 697      29.950  45.990  55.950  1.00  0.00           O
ATOM   1764  N   LEU A 698      28.810  46.220  57.860  1.00  0.00           N
ATOM   1765  HN  LEU A 698      28.910  46.410  58.830  1.00  0.00           H
ATOM   1766  CA  LEU A 698      27.550  45.680  57.440  1.00  0.00           C
ATOM   1767  HA  LEU A 698      27.670  44.670  57.080  1.00  0.00           H
ATOM   1768  CB  LEU A 698      26.470  45.530  58.590  1.00  0.00           C
ATOM   1769  HB1 LEU A 698      25.530  45.190  58.110  1.00  0.00           H
ATOM   1770  HB2 LEU A 698      26.160  46.480  59.070  1.00  0.00           H
ATOM   1771  CG  LEU A 698      26.940  44.440  59.670  1.00  0.00           C
ATOM   1772  HG  LEU A 698      27.950  44.640  60.070  1.00  0.00           H
ATOM   1773  CD1 LEU A 698      26.040  44.670  60.900  1.00  0.00           C
ATOM   1774 HD11 LEU A 698      26.520  45.540  61.390  1.00  0.00           H
ATOM   1775 HD12 LEU A 698      26.170  43.880  61.660  1.00  0.00           H
ATOM   1776 HD13 LEU A 698      25.000  44.810  60.530  1.00  0.00           H
ATOM   1777  CD2 LEU A 698      26.840  43.080  59.080  1.00  0.00           C
ATOM   1778 HD21 LEU A 698      26.800  42.350  59.930  1.00  0.00           H
ATOM   1779 HD22 LEU A 698      27.570  42.790  58.300  1.00  0.00           H
ATOM   1780 HD23 LEU A 698      25.860  42.930  58.590  1.00  0.00           H
ATOM   1781  C   LEU A 698      26.900  46.450  56.340  1.00  0.00           C
ATOM   1782  O   LEU A 698      26.430  45.890  55.360  1.00  0.00           O
ATOM   1783  N   TRP A 699      26.940  47.820  56.490  1.00  0.00           N
ATOM   1784  HN  TRP A 699      27.400  48.230  57.270  1.00  0.00           H
ATOM   1785  CA  TRP A 699      26.450  48.750  55.470  1.00  0.00           C
ATOM   1786  HA  TRP A 699      25.430  48.570  55.190  1.00  0.00           H
ATOM   1787  CB  TRP A 699      26.360  50.160  55.930  1.00  0.00           C
ATOM   1788  HB1 TRP A 699      26.180  50.910  55.130  1.00  0.00           H
ATOM   1789  HB2 TRP A 699      27.340  50.400  56.370  1.00  0.00           H
ATOM   1790  CG  TRP A 699      25.370  50.500  57.040  1.00  0.00           C
ATOM   1791  CD1 TRP A 699      25.650  51.190  58.250  1.00  0.00           C
ATOM   1792  HD1 TRP A 699      26.660  51.490  58.540  1.00  0.00           H
ATOM   1793  NE1 TRP A 699      24.490  51.450  58.900  1.00  0.00           N
ATOM   1794  HE1 TRP A 699      24.160  51.980  59.650  1.00  0.00           H
ATOM   1795  CE2 TRP A 699      23.460  50.970  58.190  1.00  0.00           C
ATOM   1796  CD2 TRP A 699      23.940  50.300  57.080  1.00  0.00           C
ATOM   1797  CE3 TRP A 699      23.060  49.700  56.220  1.00  0.00           C
ATOM   1798  HE3 TRP A 699      23.460  49.180  55.370  1.00  0.00           H
ATOM   1799  CZ3 TRP A 699      21.670  49.620  56.470  1.00  0.00           C
ATOM   1800  HZ3 TRP A 699      21.020  49.140  55.760  1.00  0.00           H
ATOM   1801  CZ2 TRP A 699      22.040  50.900  58.510  1.00  0.00           C
ATOM   1802  HZ2 TRP A 699      21.490  51.380  59.310  1.00  0.00           H
ATOM   1803  CH2 TRP A 699      21.210  50.170  57.630  1.00  0.00           C
ATOM   1804  HH2 TRP A 699      20.130  50.170  57.810  1.00  0.00           H
ATOM   1805  C   TRP A 699      27.340  48.690  54.280  1.00  0.00           C
ATOM   1806  O   TRP A 699      26.970  48.640  53.100  1.00  0.00           O
ATOM   1807  N   THR A 700      28.640  48.600  54.510  1.00  0.00           N
ATOM   1808  HN  THR A 700      28.990  48.720  55.430  1.00  0.00           H
ATOM   1809  CA  THR A 700      29.630  48.460  53.390  1.00  0.00           C
ATOM   1810  HA  THR A 700      29.420  49.300  52.740  1.00  0.00           H
ATOM   1811  CB  THR A 700      31.060  48.640  53.840  1.00  0.00           C
ATOM   1812  HB  THR A 700      31.360  47.770  54.460  1.00  0.00           H
ATOM   1813  OG1 THR A 700      31.140  49.840  54.560  1.00  0.00           O
ATOM   1814  HG1 THR A 700      30.780  49.800  55.450  1.00  0.00           H
ATOM   1815  CG2 THR A 700      31.940  48.840  52.580  1.00  0.00           C
ATOM   1816 HG21 THR A 700      32.240  47.880  52.140  1.00  0.00           H
ATOM   1817 HG22 THR A 700      32.880  49.380  52.850  1.00  0.00           H
ATOM   1818 HG23 THR A 700      31.430  49.460  51.810  1.00  0.00           H
ATOM   1819  C   THR A 700      29.400  47.240  52.570  1.00  0.00           C
ATOM   1820  O   THR A 700      29.550  47.200  51.360  1.00  0.00           O
ATOM   1821  N   SER A 701      28.990  46.150  53.260  1.00  0.00           N
ATOM   1822  HN  SER A 701      29.070  46.250  54.240  1.00  0.00           H
ATOM   1823  CA  SER A 701      28.640  44.860  52.630  1.00  0.00           C
ATOM   1824  HA  SER A 701      29.330  44.700  51.820  1.00  0.00           H
ATOM   1825  CB  SER A 701      28.590  43.720  53.710  1.00  0.00           C
ATOM   1826  HB1 SER A 701      27.870  44.050  54.480  1.00  0.00           H
ATOM   1827  HB2 SER A 701      29.610  43.670  54.140  1.00  0.00           H
ATOM   1828  OG  SER A 701      28.230  42.540  52.970  1.00  0.00           O
ATOM   1829  HG1 SER A 701      29.040  42.410  52.470  1.00  0.00           H
ATOM   1830  C   SER A 701      27.280  44.930  51.890  1.00  0.00           C
ATOM   1831  O   SER A 701      27.090  44.630  50.730  1.00  0.00           O
ATOM   1832  N   PHE A 702      26.390  45.640  52.510  1.00  0.00           N
ATOM   1833  HN  PHE A 702      26.520  45.950  53.440  1.00  0.00           H
ATOM   1834  CA  PHE A 702      25.150  45.970  51.890  1.00  0.00           C
ATOM   1835  HA  PHE A 702      24.710  45.010  51.680  1.00  0.00           H
ATOM   1836  CB  PHE A 702      24.170  46.650  52.920  1.00  0.00           C
ATOM   1837  HB1 PHE A 702      24.660  47.570  53.310  1.00  0.00           H
ATOM   1838  HB2 PHE A 702      24.120  46.020  53.830  1.00  0.00           H
ATOM   1839  CG  PHE A 702      22.680  46.950  52.540  1.00  0.00           C
ATOM   1840  CD1 PHE A 702      21.630  46.080  53.000  1.00  0.00           C
ATOM   1841  HD1 PHE A 702      21.890  45.230  53.630  1.00  0.00           H
ATOM   1842  CE1 PHE A 702      20.310  46.460  52.800  1.00  0.00           C
ATOM   1843  HE1 PHE A 702      19.490  45.810  53.080  1.00  0.00           H
ATOM   1844  CZ  PHE A 702      19.980  47.640  52.110  1.00  0.00           C
ATOM   1845  HZ  PHE A 702      18.950  47.920  52.020  1.00  0.00           H
ATOM   1846  CD2 PHE A 702      22.330  48.170  51.950  1.00  0.00           C
ATOM   1847  HD2 PHE A 702      23.140  48.780  51.610  1.00  0.00           H
ATOM   1848  CE2 PHE A 702      20.980  48.520  51.620  1.00  0.00           C
ATOM   1849  HE2 PHE A 702      20.660  49.370  51.040  1.00  0.00           H
ATOM   1850  C   PHE A 702      25.190  46.750  50.650  1.00  0.00           C
ATOM   1851  O   PHE A 702      24.760  46.380  49.610  1.00  0.00           O
ATOM   1852  N   LEU A 703      25.920  47.840  50.600  1.00  0.00           N
ATOM   1853  HN  LEU A 703      26.450  48.080  51.420  1.00  0.00           H
ATOM   1854  CA  LEU A 703      26.020  48.650  49.460  1.00  0.00           C
ATOM   1855  HA  LEU A 703      25.040  48.830  49.050  1.00  0.00           H
ATOM   1856  CB  LEU A 703      26.600  50.050  49.710  1.00  0.00           C
ATOM   1857  HB1 LEU A 703      26.780  50.690  48.810  1.00  0.00           H
ATOM   1858  HB2 LEU A 703      27.530  50.010  50.300  1.00  0.00           H
ATOM   1859  CG  LEU A 703      25.590  50.820  50.520  1.00  0.00           C
ATOM   1860  HG  LEU A 703      24.950  50.030  50.990  1.00  0.00           H
ATOM   1861  CD1 LEU A 703      26.320  51.710  51.650  1.00  0.00           C
ATOM   1862 HD11 LEU A 703      26.950  52.410  51.060  1.00  0.00           H
ATOM   1863 HD12 LEU A 703      27.020  51.170  52.330  1.00  0.00           H
ATOM   1864 HD13 LEU A 703      25.540  52.260  52.220  1.00  0.00           H
ATOM   1865  CD2 LEU A 703      24.600  51.670  49.700  1.00  0.00           C
ATOM   1866 HD21 LEU A 703      24.020  50.940  49.110  1.00  0.00           H
ATOM   1867 HD22 LEU A 703      25.020  52.450  49.020  1.00  0.00           H
ATOM   1868 HD23 LEU A 703      23.870  52.170  50.370  1.00  0.00           H
ATOM   1869  C   LEU A 703      26.850  48.070  48.340  1.00  0.00           C
ATOM   1870  O   LEU A 703      26.500  48.240  47.140  1.00  0.00           O
ATOM   1871  N   CYS A 704      27.920  47.320  48.580  1.00  0.00           N
ATOM   1872  HN  CYS A 704      28.070  47.100  49.540  1.00  0.00           H
ATOM   1873  CA  CYS A 704      28.480  46.570  47.500  1.00  0.00           C
ATOM   1874  HA  CYS A 704      28.820  47.240  46.710  1.00  0.00           H
ATOM   1875  CB  CYS A 704      29.760  45.770  47.890  1.00  0.00           C
ATOM   1876  HB1 CYS A 704      30.160  45.270  46.980  1.00  0.00           H
ATOM   1877  HB2 CYS A 704      29.410  45.010  48.620  1.00  0.00           H
ATOM   1878  SG  CYS A 704      31.000  46.770  48.680  1.00  0.00           S
ATOM   1879  HG1 CYS A 704      30.500  46.660  49.900  1.00  0.00           H
ATOM   1880  C   CYS A 704      27.560  45.650  46.690  1.00  0.00           C
ATOM   1881  O   CYS A 704      27.560  45.610  45.480  1.00  0.00           O
ATOM   1882  N   ILE A 705      26.730  44.960  47.450  1.00  0.00           N
ATOM   1883  HN  ILE A 705      26.610  45.210  48.410  1.00  0.00           H
ATOM   1884  CA  ILE A 705      25.720  44.050  46.910  1.00  0.00           C
ATOM   1885  HA  ILE A 705      26.130  43.380  46.170  1.00  0.00           H
ATOM   1886  CB  ILE A 705      25.070  43.180  47.980  1.00  0.00           C
ATOM   1887  HB  ILE A 705      24.610  43.890  48.720  1.00  0.00           H
ATOM   1888  CG2 ILE A 705      24.020  42.320  47.340  1.00  0.00           C
ATOM   1889 HG21 ILE A 705      23.600  41.630  48.100  1.00  0.00           H
ATOM   1890 HG22 ILE A 705      24.530  41.710  46.570  1.00  0.00           H
ATOM   1891 HG23 ILE A 705      23.210  42.870  46.800  1.00  0.00           H
ATOM   1892  CG1 ILE A 705      26.100  42.260  48.740  1.00  0.00           C
ATOM   1893 HG11 ILE A 705      27.110  42.720  48.870  1.00  0.00           H
ATOM   1894 HG12 ILE A 705      26.280  41.390  48.070  1.00  0.00           H
ATOM   1895  CD  ILE A 705      25.550  41.890  50.050  1.00  0.00           C
ATOM   1896  HD1 ILE A 705      26.250  41.300  50.680  1.00  0.00           H
ATOM   1897  HD2 ILE A 705      24.560  41.400  49.940  1.00  0.00           H
ATOM   1898  HD3 ILE A 705      25.350  42.900  50.460  1.00  0.00           H
ATOM   1899  C   ILE A 705      24.700  44.920  46.150  1.00  0.00           C
ATOM   1900  O   ILE A 705      24.360  44.550  45.040  1.00  0.00           O
ATOM   1901  N   VAL A 706      24.290  46.110  46.680  1.00  0.00           N
ATOM   1902  HN  VAL A 706      24.810  46.480  47.460  1.00  0.00           H
ATOM   1903  CA  VAL A 706      23.390  47.100  46.000  1.00  0.00           C
ATOM   1904  HA  VAL A 706      22.520  46.580  45.620  1.00  0.00           H
ATOM   1905  CB  VAL A 706      22.980  48.280  46.930  1.00  0.00           C
ATOM   1906  HB  VAL A 706      23.940  48.660  47.340  1.00  0.00           H
ATOM   1907  CG1 VAL A 706      22.390  49.470  46.230  1.00  0.00           C
ATOM   1908 HG11 VAL A 706      21.410  49.080  45.860  1.00  0.00           H
ATOM   1909 HG12 VAL A 706      23.040  49.930  45.450  1.00  0.00           H
ATOM   1910 HG13 VAL A 706      22.050  50.250  46.940  1.00  0.00           H
ATOM   1911  CG2 VAL A 706      22.050  47.900  48.080  1.00  0.00           C
ATOM   1912 HG21 VAL A 706      22.420  47.030  48.660  1.00  0.00           H
ATOM   1913 HG22 VAL A 706      21.000  47.720  47.770  1.00  0.00           H
ATOM   1914 HG23 VAL A 706      21.920  48.800  48.720  1.00  0.00           H
ATOM   1915  C   VAL A 706      23.890  47.710  44.640  1.00  0.00           C
ATOM   1916  O   VAL A 706      23.140  47.770  43.670  1.00  0.00           O
ATOM   1917  N   LEU A 707      25.170  48.010  44.570  1.00  0.00           N
ATOM   1918  HN  LEU A 707      25.700  47.810  45.400  1.00  0.00           H
ATOM   1919  CA  LEU A 707      25.840  48.180  43.280  1.00  0.00           C
ATOM   1920  HA  LEU A 707      25.490  49.050  42.750  1.00  0.00           H
ATOM   1921  CB  LEU A 707      27.280  48.490  43.520  1.00  0.00           C
ATOM   1922  HB1 LEU A 707      27.770  48.580  42.520  1.00  0.00           H
ATOM   1923  HB2 LEU A 707      27.820  47.670  44.030  1.00  0.00           H
ATOM   1924  CG  LEU A 707      27.680  49.790  44.210  1.00  0.00           C
ATOM   1925  HG  LEU A 707      27.230  49.750  45.220  1.00  0.00           H
ATOM   1926  CD1 LEU A 707      29.220  49.830  44.410  1.00  0.00           C
ATOM   1927 HD11 LEU A 707      29.540  50.790  44.890  1.00  0.00           H
ATOM   1928 HD12 LEU A 707      29.690  49.830  43.410  1.00  0.00           H
ATOM   1929 HD13 LEU A 707      29.510  48.950  45.010  1.00  0.00           H
ATOM   1930  CD2 LEU A 707      27.220  51.030  43.500  1.00  0.00           C
ATOM   1931 HD21 LEU A 707      27.740  51.050  42.510  1.00  0.00           H
ATOM   1932 HD22 LEU A 707      27.500  51.900  44.120  1.00  0.00           H
ATOM   1933 HD23 LEU A 707      26.130  51.060  43.300  1.00  0.00           H
ATOM   1934  C   LEU A 707      25.810  47.020  42.250  1.00  0.00           C
ATOM   1935  O   LEU A 707      25.550  47.270  41.090  1.00  0.00           O
ATOM   1936  N   VAL A 708      26.030  45.750  42.680  1.00  0.00           N
ATOM   1937  HN  VAL A 708      26.180  45.530  43.640  1.00  0.00           H
ATOM   1938  CA  VAL A 708      25.940  44.610  41.810  1.00  0.00           C
ATOM   1939  HA  VAL A 708      26.610  44.800  40.990  1.00  0.00           H
ATOM   1940  CB  VAL A 708      26.580  43.260  42.440  1.00  0.00           C
ATOM   1941  HB  VAL A 708      25.970  43.040  43.340  1.00  0.00           H
ATOM   1942  CG1 VAL A 708      26.400  42.120  41.480  1.00  0.00           C
ATOM   1943 HG11 VAL A 708      26.780  41.220  42.000  1.00  0.00           H
ATOM   1944 HG12 VAL A 708      26.930  42.210  40.510  1.00  0.00           H
ATOM   1945 HG13 VAL A 708      25.330  41.890  41.260  1.00  0.00           H
ATOM   1946  CG2 VAL A 708      28.040  43.330  43.090  1.00  0.00           C
ATOM   1947 HG21 VAL A 708      28.120  44.290  43.630  1.00  0.00           H
ATOM   1948 HG22 VAL A 708      28.760  43.380  42.240  1.00  0.00           H
ATOM   1949 HG23 VAL A 708      28.290  42.470  43.730  1.00  0.00           H
ATOM   1950  C   VAL A 708      24.580  44.400  41.240  1.00  0.00           C
ATOM   1951  O   VAL A 708      24.320  44.260  40.020  1.00  0.00           O
ATOM   1952  N   ALA A 709      23.550  44.460  42.140  1.00  0.00           N
ATOM   1953  HN  ALA A 709      23.760  44.480  43.110  1.00  0.00           H
ATOM   1954  CA  ALA A 709      22.100  44.250  41.880  1.00  0.00           C
ATOM   1955  HA  ALA A 709      22.040  43.440  41.170  1.00  0.00           H
ATOM   1956  CB  ALA A 709      21.320  44.050  43.140  1.00  0.00           C
ATOM   1957  HB1 ALA A 709      21.680  43.220  43.790  1.00  0.00           H
ATOM   1958  HB2 ALA A 709      20.320  43.690  42.830  1.00  0.00           H
ATOM   1959  HB3 ALA A 709      21.150  44.910  43.810  1.00  0.00           H
ATOM   1960  C   ALA A 709      21.550  45.400  41.050  1.00  0.00           C
ATOM   1961  O   ALA A 709      20.470  45.160  40.450  1.00  0.00           O
ATOM   1962  N   THR A 710      22.150  46.570  41.060  1.00  0.00           N
ATOM   1963  HN  THR A 710      22.930  46.620  41.680  1.00  0.00           H
ATOM   1964  CA  THR A 710      21.660  47.700  40.220  1.00  0.00           C
ATOM   1965  HA  THR A 710      20.610  47.570  39.970  1.00  0.00           H
ATOM   1966  CB  THR A 710      21.660  49.040  40.850  1.00  0.00           C
ATOM   1967  HB  THR A 710      21.400  49.860  40.150  1.00  0.00           H
ATOM   1968  OG1 THR A 710      22.910  49.310  41.490  1.00  0.00           O
ATOM   1969  HG1 THR A 710      23.030  48.710  42.230  1.00  0.00           H
ATOM   1970  CG2 THR A 710      20.610  49.090  42.040  1.00  0.00           C
ATOM   1971 HG21 THR A 710      20.560  50.130  42.440  1.00  0.00           H
ATOM   1972 HG22 THR A 710      20.900  48.370  42.840  1.00  0.00           H
ATOM   1973 HG23 THR A 710      19.630  48.880  41.580  1.00  0.00           H
ATOM   1974  C   THR A 710      22.440  47.810  38.870  1.00  0.00           C
ATOM   1975  O   THR A 710      22.070  48.560  37.940  1.00  0.00           O
ATOM   1976  N   ASP A 711      23.500  46.980  38.690  1.00  0.00           N
ATOM   1977  HN  ASP A 711      23.750  46.440  39.490  1.00  0.00           H
ATOM   1978  CA  ASP A 711      24.500  47.200  37.560  1.00  0.00           C
ATOM   1979  HA  ASP A 711      25.250  46.440  37.660  1.00  0.00           H
ATOM   1980  CB  ASP A 711      23.920  47.000  36.130  1.00  0.00           C
ATOM   1981  HB1 ASP A 711      23.010  47.640  36.020  1.00  0.00           H
ATOM   1982  HB2 ASP A 711      23.500  45.980  35.940  1.00  0.00           H
ATOM   1983  CG  ASP A 711      24.940  47.310  34.970  1.00  0.00           C
ATOM   1984  OD1 ASP A 711      26.140  46.920  35.070  1.00  0.00           O
ATOM   1985  OD2 ASP A 711      24.490  47.970  33.990  1.00  0.00           O
ATOM   1986  C   ASP A 711      25.230  48.590  37.720  1.00  0.00           C
ATOM   1987  O   ASP A 711      24.740  49.600  37.320  1.00  0.00           O
ATOM   1988  N   ALA A 712      26.510  48.590  38.240  1.00  0.00           N
ATOM   1989  HN  ALA A 712      26.790  47.690  38.570  1.00  0.00           H
ATOM   1990  CA  ALA A 712      27.350  49.710  38.360  1.00  0.00           C
ATOM   1991  HA  ALA A 712      26.750  50.590  38.170  1.00  0.00           H
ATOM   1992  CB  ALA A 712      27.990  49.540  39.770  1.00  0.00           C
ATOM   1993  HB1 ALA A 712      28.770  50.330  39.910  1.00  0.00           H
ATOM   1994  HB2 ALA A 712      28.570  48.620  39.930  1.00  0.00           H
ATOM   1995  HB3 ALA A 712      27.170  49.620  40.520  1.00  0.00           H
ATOM   1996  C   ALA A 712      28.380  49.850  37.290  1.00  0.00           C
ATOM   1997  O   ALA A 712      29.470  50.450  37.490  1.00  0.00           O
ATOM   1998  N   SER A 713      28.130  49.300  36.060  1.00  0.00           N
ATOM   1999  HN  SER A 713      27.210  49.000  35.880  1.00  0.00           H
ATOM   2000  CA  SER A 713      29.030  49.420  34.840  1.00  0.00           C
ATOM   2001  HA  SER A 713      29.900  48.800  35.000  1.00  0.00           H
ATOM   2002  CB  SER A 713      28.430  48.800  33.490  1.00  0.00           C
ATOM   2003  HB1 SER A 713      29.150  48.870  32.650  1.00  0.00           H
ATOM   2004  HB2 SER A 713      27.500  49.320  33.160  1.00  0.00           H
ATOM   2005  OG  SER A 713      28.120  47.430  33.610  1.00  0.00           O
ATOM   2006  HG1 SER A 713      27.350  47.340  34.180  1.00  0.00           H
ATOM   2007  C   SER A 713      29.310  50.910  34.490  1.00  0.00           C
ATOM   2008  O   SER A 713      30.430  51.350  34.290  1.00  0.00           O
ATOM   2009  N   SER A 714      28.230  51.680  34.520  1.00  0.00           N
ATOM   2010  HN  SER A 714      27.330  51.330  34.740  1.00  0.00           H
ATOM   2011  CA  SER A 714      28.230  53.140  34.160  1.00  0.00           C
ATOM   2012  HA  SER A 714      28.610  53.310  33.160  1.00  0.00           H
ATOM   2013  CB  SER A 714      26.790  53.650  34.310  1.00  0.00           C
ATOM   2014  HB1 SER A 714      26.230  53.210  33.460  1.00  0.00           H
ATOM   2015  HB2 SER A 714      26.730  54.760  34.190  1.00  0.00           H
ATOM   2016  OG  SER A 714      26.140  53.130  35.480  1.00  0.00           O
ATOM   2017  HG1 SER A 714      25.210  53.270  35.320  1.00  0.00           H
ATOM   2018  C   SER A 714      29.070  53.990  35.070  1.00  0.00           C
ATOM   2019  O   SER A 714      29.650  55.020  34.660  1.00  0.00           O
ATOM   2020  N   LEU A 715      29.080  53.600  36.310  1.00  0.00           N
ATOM   2021  HN  LEU A 715      28.450  52.860  36.480  1.00  0.00           H
ATOM   2022  CA  LEU A 715      29.770  54.340  37.390  1.00  0.00           C
ATOM   2023  HA  LEU A 715      29.530  55.360  37.170  1.00  0.00           H
ATOM   2024  CB  LEU A 715      29.280  53.850  38.790  1.00  0.00           C
ATOM   2025  HB1 LEU A 715      29.810  54.470  39.550  1.00  0.00           H
ATOM   2026  HB2 LEU A 715      29.470  52.760  38.930  1.00  0.00           H
ATOM   2027  CG  LEU A 715      27.860  54.010  39.070  1.00  0.00           C
ATOM   2028  HG  LEU A 715      27.200  53.600  38.280  1.00  0.00           H
ATOM   2029  CD1 LEU A 715      27.390  53.290  40.360  1.00  0.00           C
ATOM   2030 HD11 LEU A 715      26.350  53.590  40.590  1.00  0.00           H
ATOM   2031 HD12 LEU A 715      28.070  53.520  41.220  1.00  0.00           H
ATOM   2032 HD13 LEU A 715      27.330  52.220  40.080  1.00  0.00           H
ATOM   2033  CD2 LEU A 715      27.510  55.410  39.330  1.00  0.00           C
ATOM   2034 HD21 LEU A 715      28.250  55.850  40.040  1.00  0.00           H
ATOM   2035 HD22 LEU A 715      26.500  55.530  39.780  1.00  0.00           H
ATOM   2036 HD23 LEU A 715      27.380  56.020  38.410  1.00  0.00           H
ATOM   2037  C   LEU A 715      31.280  54.200  37.270  1.00  0.00           C
ATOM   2038  O   LEU A 715      32.000  55.100  37.550  1.00  0.00           O
ATOM   2039  N   VAL A 716      31.840  53.080  36.700  1.00  0.00           N
ATOM   2040  HN  VAL A 716      31.250  52.280  36.740  1.00  0.00           H
ATOM   2041  CA  VAL A 716      33.340  52.870  36.710  1.00  0.00           C
ATOM   2042  HA  VAL A 716      33.610  53.070  37.740  1.00  0.00           H
ATOM   2043  CB  VAL A 716      33.760  51.460  36.380  1.00  0.00           C
ATOM   2044  HB  VAL A 716      33.150  50.980  35.590  1.00  0.00           H
ATOM   2045  CG1 VAL A 716      35.310  51.390  35.970  1.00  0.00           C
ATOM   2046 HG11 VAL A 716      36.040  51.900  36.630  1.00  0.00           H
ATOM   2047 HG12 VAL A 716      35.290  51.840  34.950  1.00  0.00           H
ATOM   2048 HG13 VAL A 716      35.510  50.300  35.860  1.00  0.00           H
ATOM   2049  CG2 VAL A 716      33.610  50.690  37.660  1.00  0.00           C
ATOM   2050 HG21 VAL A 716      34.540  50.630  38.260  1.00  0.00           H
ATOM   2051 HG22 VAL A 716      33.410  49.630  37.390  1.00  0.00           H
ATOM   2052 HG23 VAL A 716      32.880  51.030  38.430  1.00  0.00           H
ATOM   2053  C   VAL A 716      33.970  53.870  35.760  1.00  0.00           C
ATOM   2054  O   VAL A 716      35.020  54.470  36.040  1.00  0.00           O
ATOM   2055  N   CYS A 717      33.370  54.140  34.550  1.00  0.00           N
ATOM   2056  HN  CYS A 717      32.480  53.680  34.460  1.00  0.00           H
ATOM   2057  CA  CYS A 717      34.020  54.910  33.460  1.00  0.00           C
ATOM   2058  HA  CYS A 717      35.080  54.720  33.520  1.00  0.00           H
ATOM   2059  CB  CYS A 717      33.370  54.530  32.070  1.00  0.00           C
ATOM   2060  HB1 CYS A 717      33.990  55.170  31.390  1.00  0.00           H
ATOM   2061  HB2 CYS A 717      32.280  54.720  32.130  1.00  0.00           H
ATOM   2062  SG  CYS A 717      33.550  52.730  31.800  1.00  0.00           S
ATOM   2063  HG1 CYS A 717      34.860  52.680  32.020  1.00  0.00           H
ATOM   2064  C   CYS A 717      33.720  56.400  33.580  1.00  0.00           C
ATOM   2065  O   CYS A 717      33.970  57.170  32.620  1.00  0.00           O
ATOM   2066  N   TYR A 718      33.070  56.850  34.640  1.00  0.00           N
ATOM   2067  HN  TYR A 718      32.960  56.210  35.390  1.00  0.00           H
ATOM   2068  CA  TYR A 718      32.440  58.190  34.780  1.00  0.00           C
ATOM   2069  HA  TYR A 718      32.220  58.610  33.810  1.00  0.00           H
ATOM   2070  CB  TYR A 718      31.270  58.160  35.790  1.00  0.00           C
ATOM   2071  HB1 TYR A 718      31.530  58.240  36.860  1.00  0.00           H
ATOM   2072  HB2 TYR A 718      30.720  57.210  35.630  1.00  0.00           H
ATOM   2073  CG  TYR A 718      30.370  59.320  35.400  1.00  0.00           C
ATOM   2074  CD1 TYR A 718      29.280  59.300  34.530  1.00  0.00           C
ATOM   2075  HD1 TYR A 718      28.910  58.380  34.110  1.00  0.00           H
ATOM   2076  CE1 TYR A 718      28.630  60.520  34.220  1.00  0.00           C
ATOM   2077  HE1 TYR A 718      27.790  60.550  33.540  1.00  0.00           H
ATOM   2078  CZ  TYR A 718      29.010  61.750  34.840  1.00  0.00           C
ATOM   2079  OH  TYR A 718      28.530  63.000  34.490  1.00  0.00           O
ATOM   2080  HH  TYR A 718      28.130  62.960  33.620  1.00  0.00           H
ATOM   2081  CD2 TYR A 718      30.760  60.570  35.950  1.00  0.00           C
ATOM   2082  HD2 TYR A 718      31.590  60.690  36.630  1.00  0.00           H
ATOM   2083  CE2 TYR A 718      30.020  61.730  35.800  1.00  0.00           C
ATOM   2084  HE2 TYR A 718      30.420  62.660  36.180  1.00  0.00           H
ATOM   2085  C   TYR A 718      33.590  59.160  35.260  1.00  0.00           C
ATOM   2086  O   TYR A 718      33.730  60.270  34.740  1.00  0.00           O
ATOM   2087  N   ILE A 719      34.420  58.700  36.230  1.00  0.00           N
ATOM   2088  HN  ILE A 719      34.350  57.760  36.580  1.00  0.00           H
ATOM   2089  CA  ILE A 719      35.480  59.560  36.830  1.00  0.00           C
ATOM   2090  HA  ILE A 719      35.030  60.510  37.070  1.00  0.00           H
ATOM   2091  CB  ILE A 719      35.980  58.920  38.180  1.00  0.00           C
ATOM   2092  HB  ILE A 719      35.050  58.600  38.680  1.00  0.00           H
ATOM   2093  CG2 ILE A 719      36.990  57.700  38.010  1.00  0.00           C
ATOM   2094 HG21 ILE A 719      36.550  56.940  37.330  1.00  0.00           H
ATOM   2095 HG22 ILE A 719      37.270  57.240  38.990  1.00  0.00           H
ATOM   2096 HG23 ILE A 719      37.950  57.960  37.500  1.00  0.00           H
ATOM   2097  CG1 ILE A 719      36.630  59.970  39.130  1.00  0.00           C
ATOM   2098 HG11 ILE A 719      37.500  60.340  38.550  1.00  0.00           H
ATOM   2099 HG12 ILE A 719      37.080  59.440  39.990  1.00  0.00           H
ATOM   2100  CD  ILE A 719      35.640  61.040  39.560  1.00  0.00           C
ATOM   2101  HD1 ILE A 719      34.730  60.640  40.050  1.00  0.00           H
ATOM   2102  HD2 ILE A 719      35.380  61.740  38.730  1.00  0.00           H
ATOM   2103  HD3 ILE A 719      36.120  61.740  40.290  1.00  0.00           H
ATOM   2104  C   ILE A 719      36.660  59.880  35.920  1.00  0.00           C
ATOM   2105  O   ILE A 719      36.930  59.180  34.970  1.00  0.00           O
ATOM   2106  N   THR A 720      37.270  61.100  36.130  1.00  0.00           N
ATOM   2107  HN  THR A 720      37.070  61.590  36.980  1.00  0.00           H
ATOM   2108  CA  THR A 720      38.280  61.620  35.280  1.00  0.00           C
ATOM   2109  HA  THR A 720      38.130  61.170  34.310  1.00  0.00           H
ATOM   2110  CB  THR A 720      38.170  63.140  35.070  1.00  0.00           C
ATOM   2111  HB  THR A 720      37.150  63.470  34.790  1.00  0.00           H
ATOM   2112  OG1 THR A 720      39.210  63.540  34.150  1.00  0.00           O
ATOM   2113  HG1 THR A 720      39.150  63.050  33.320  1.00  0.00           H
ATOM   2114  CG2 THR A 720      38.410  63.880  36.470  1.00  0.00           C
ATOM   2115 HG21 THR A 720      37.660  63.540  37.200  1.00  0.00           H
ATOM   2116 HG22 THR A 720      38.320  64.970  36.280  1.00  0.00           H
ATOM   2117 HG23 THR A 720      39.390  63.610  36.900  1.00  0.00           H
ATOM   2118  C   THR A 720      39.690  61.180  35.750  1.00  0.00           C
ATOM   2119  O   THR A 720      39.840  61.040  36.930  1.00  0.00           O
ATOM   2120  N   ARG A 721      40.630  61.140  34.760  1.00  0.00           N
ATOM   2121  HN  ARG A 721      40.320  61.510  33.880  1.00  0.00           H
ATOM   2122  CA  ARG A 721      42.000  60.660  34.970  1.00  0.00           C
ATOM   2123  HA  ARG A 721      41.800  59.710  35.440  1.00  0.00           H
ATOM   2124  CB  ARG A 721      42.780  60.340  33.680  1.00  0.00           C
ATOM   2125  HB1 ARG A 721      43.880  60.380  33.830  1.00  0.00           H
ATOM   2126  HB2 ARG A 721      42.480  61.220  33.080  1.00  0.00           H
ATOM   2127  CG  ARG A 721      42.340  59.080  33.040  1.00  0.00           C
ATOM   2128  HG1 ARG A 721      42.920  58.940  32.110  1.00  0.00           H
ATOM   2129  HG2 ARG A 721      41.250  59.180  32.900  1.00  0.00           H
ATOM   2130  CD  ARG A 721      42.500  57.780  33.870  1.00  0.00           C
ATOM   2131  HD1 ARG A 721      42.440  56.960  33.130  1.00  0.00           H
ATOM   2132  HD2 ARG A 721      41.680  57.720  34.610  1.00  0.00           H
ATOM   2133  NE  ARG A 721      43.870  57.780  34.420  1.00  0.00           N
ATOM   2134  HE  ARG A 721      44.640  58.210  33.930  1.00  0.00           H
ATOM   2135  CZ  ARG A 721      44.350  57.020  35.340  1.00  0.00           C
ATOM   2136  NH1 ARG A 721      43.670  56.220  36.080  1.00  0.00           N
ATOM   2137 HH11 ARG A 721      42.670  56.180  35.990  1.00  0.00           H
ATOM   2138 HH12 ARG A 721      44.150  55.610  36.710  1.00  0.00           H
ATOM   2139  NH2 ARG A 721      45.670  57.050  35.530  1.00  0.00           N
ATOM   2140 HH21 ARG A 721      46.280  57.440  34.830  1.00  0.00           H
ATOM   2141 HH22 ARG A 721      46.090  56.240  35.930  1.00  0.00           H
ATOM   2142  C   ARG A 721      42.870  61.460  35.970  1.00  0.00           C
ATOM   2143  O   ARG A 721      43.530  60.870  36.810  1.00  0.00           O
ATOM   2144  N   PHE A 722      42.760  62.750  35.880  1.00  0.00           N
ATOM   2145  HN  PHE A 722      42.210  63.120  35.130  1.00  0.00           H
ATOM   2146  CA  PHE A 722      43.320  63.730  36.750  1.00  0.00           C
ATOM   2147  HA  PHE A 722      44.400  63.730  36.590  1.00  0.00           H
ATOM   2148  CB  PHE A 722      42.440  65.030  36.300  1.00  0.00           C
ATOM   2149  HB1 PHE A 722      41.370  64.830  36.460  1.00  0.00           H
ATOM   2150  HB2 PHE A 722      42.470  65.090  35.190  1.00  0.00           H
ATOM   2151  CG  PHE A 722      43.000  66.270  36.960  1.00  0.00           C
ATOM   2152  CD1 PHE A 722      44.020  67.020  36.320  1.00  0.00           C
ATOM   2153  HD1 PHE A 722      44.390  66.750  35.350  1.00  0.00           H
ATOM   2154  CE1 PHE A 722      44.500  68.190  36.910  1.00  0.00           C
ATOM   2155  HE1 PHE A 722      45.330  68.670  36.420  1.00  0.00           H
ATOM   2156  CZ  PHE A 722      44.050  68.630  38.170  1.00  0.00           C
ATOM   2157  HZ  PHE A 722      44.370  69.580  38.590  1.00  0.00           H
ATOM   2158  CD2 PHE A 722      42.470  66.780  38.200  1.00  0.00           C
ATOM   2159  HD2 PHE A 722      41.590  66.260  38.560  1.00  0.00           H
ATOM   2160  CE2 PHE A 722      42.980  67.920  38.770  1.00  0.00           C
ATOM   2161  HE2 PHE A 722      42.580  68.170  39.740  1.00  0.00           H
ATOM   2162  C   PHE A 722      43.010  63.490  38.210  1.00  0.00           C
ATOM   2163  O   PHE A 722      43.990  63.620  39.010  1.00  0.00           O
ATOM   2164  N   THR A 723      41.730  63.180  38.570  1.00  0.00           N
ATOM   2165  HN  THR A 723      41.120  63.050  37.800  1.00  0.00           H
ATOM   2166  CA  THR A 723      41.310  62.890  39.920  1.00  0.00           C
ATOM   2167  HA  THR A 723      41.610  63.710  40.550  1.00  0.00           H
ATOM   2168  CB  THR A 723      39.740  62.720  39.890  1.00  0.00           C
ATOM   2169  HB  THR A 723      39.520  61.870  39.210  1.00  0.00           H
ATOM   2170  OG1 THR A 723      39.070  63.970  39.560  1.00  0.00           O
ATOM   2171  HG1 THR A 723      39.210  64.580  40.280  1.00  0.00           H
ATOM   2172  CG2 THR A 723      39.260  62.250  41.240  1.00  0.00           C
ATOM   2173 HG21 THR A 723      38.160  62.150  41.260  1.00  0.00           H
ATOM   2174 HG22 THR A 723      39.510  62.980  42.050  1.00  0.00           H
ATOM   2175 HG23 THR A 723      39.550  61.230  41.550  1.00  0.00           H
ATOM   2176  C   THR A 723      42.000  61.630  40.500  1.00  0.00           C
ATOM   2177  O   THR A 723      42.410  61.590  41.650  1.00  0.00           O
ATOM   2178  N   GLU A 724      42.130  60.610  39.670  1.00  0.00           N
ATOM   2179  HN  GLU A 724      41.800  60.550  38.730  1.00  0.00           H
ATOM   2180  CA  GLU A 724      42.790  59.350  39.970  1.00  0.00           C
ATOM   2181  HA  GLU A 724      42.430  59.060  40.940  1.00  0.00           H
ATOM   2182  CB  GLU A 724      42.520  58.280  38.940  1.00  0.00           C
ATOM   2183  HB1 GLU A 724      43.310  57.510  39.050  1.00  0.00           H
ATOM   2184  HB2 GLU A 724      42.520  58.800  37.950  1.00  0.00           H
ATOM   2185  CG  GLU A 724      41.120  57.650  39.020  1.00  0.00           C
ATOM   2186  HG1 GLU A 724      40.480  58.520  38.790  1.00  0.00           H
ATOM   2187  HG2 GLU A 724      40.970  57.310  40.080  1.00  0.00           H
ATOM   2188  CD  GLU A 724      40.980  56.410  38.110  1.00  0.00           C
ATOM   2189  OE1 GLU A 724      40.790  56.530  36.850  1.00  0.00           O
ATOM   2190  OE2 GLU A 724      40.970  55.290  38.680  1.00  0.00           O
ATOM   2191  C   GLU A 724      44.270  59.530  40.060  1.00  0.00           C
ATOM   2192  O   GLU A 724      44.830  58.990  41.010  1.00  0.00           O
ATOM   2193  N   GLU A 725      44.890  60.300  39.190  1.00  0.00           N
ATOM   2194  HN  GLU A 725      44.290  60.790  38.560  1.00  0.00           H
ATOM   2195  CA  GLU A 725      46.290  60.700  39.190  1.00  0.00           C
ATOM   2196  HA  GLU A 725      46.880  59.790  39.200  1.00  0.00           H
ATOM   2197  CB  GLU A 725      46.750  61.550  37.970  1.00  0.00           C
ATOM   2198  HB1 GLU A 725      47.760  61.980  38.140  1.00  0.00           H
ATOM   2199  HB2 GLU A 725      46.000  62.360  37.830  1.00  0.00           H
ATOM   2200  CG  GLU A 725      46.930  60.790  36.590  1.00  0.00           C
ATOM   2201  HG1 GLU A 725      45.940  60.320  36.410  1.00  0.00           H
ATOM   2202  HG2 GLU A 725      47.750  60.080  36.820  1.00  0.00           H
ATOM   2203  CD  GLU A 725      47.390  61.710  35.520  1.00  0.00           C
ATOM   2204  OE1 GLU A 725      47.510  63.010  35.680  1.00  0.00           O
ATOM   2205  OE2 GLU A 725      47.680  61.180  34.400  1.00  0.00           O
ATOM   2206  C   GLU A 725      46.720  61.440  40.470  1.00  0.00           C
ATOM   2207  O   GLU A 725      47.650  61.020  41.090  1.00  0.00           O
ATOM   2208  N   ALA A 726      45.930  62.490  40.850  1.00  0.00           N
ATOM   2209  HN  ALA A 726      45.180  62.790  40.280  1.00  0.00           H
ATOM   2210  CA  ALA A 726      46.090  63.220  42.070  1.00  0.00           C
ATOM   2211  HA  ALA A 726      47.090  63.620  42.050  1.00  0.00           H
ATOM   2212  CB  ALA A 726      45.270  64.490  41.990  1.00  0.00           C
ATOM   2213  HB1 ALA A 726      44.200  64.240  41.820  1.00  0.00           H
ATOM   2214  HB2 ALA A 726      45.620  65.200  41.220  1.00  0.00           H
ATOM   2215  HB3 ALA A 726      45.400  65.100  42.910  1.00  0.00           H
ATOM   2216  C   ALA A 726      45.930  62.440  43.320  1.00  0.00           C
ATOM   2217  O   ALA A 726      46.590  62.700  44.300  1.00  0.00           O
ATOM   2218  N   PHE A 727      44.980  61.460  43.260  1.00  0.00           N
ATOM   2219  HN  PHE A 727      44.440  61.350  42.420  1.00  0.00           H
ATOM   2220  CA  PHE A 727      44.600  60.680  44.440  1.00  0.00           C
ATOM   2221  HA  PHE A 727      44.640  61.290  45.340  1.00  0.00           H
ATOM   2222  CB  PHE A 727      43.140  60.130  44.290  1.00  0.00           C
ATOM   2223  HB1 PHE A 727      43.090  59.460  43.400  1.00  0.00           H
ATOM   2224  HB2 PHE A 727      42.520  61.010  44.050  1.00  0.00           H
ATOM   2225  CG  PHE A 727      42.440  59.460  45.420  1.00  0.00           C
ATOM   2226  CD1 PHE A 727      41.610  58.310  45.140  1.00  0.00           C
ATOM   2227  HD1 PHE A 727      41.240  58.020  44.160  1.00  0.00           H
ATOM   2228  CE1 PHE A 727      41.140  57.450  46.150  1.00  0.00           C
ATOM   2229  HE1 PHE A 727      40.510  56.590  45.940  1.00  0.00           H
ATOM   2230  CZ  PHE A 727      41.560  57.670  47.470  1.00  0.00           C
ATOM   2231  HZ  PHE A 727      41.300  57.110  48.350  1.00  0.00           H
ATOM   2232  CD2 PHE A 727      42.690  59.740  46.760  1.00  0.00           C
ATOM   2233  HD2 PHE A 727      43.220  60.650  46.990  1.00  0.00           H
ATOM   2234  CE2 PHE A 727      42.220  58.920  47.760  1.00  0.00           C
ATOM   2235  HE2 PHE A 727      42.420  59.290  48.760  1.00  0.00           H
ATOM   2236  C   PHE A 727      45.580  59.470  44.620  1.00  0.00           C
ATOM   2237  O   PHE A 727      46.140  59.220  45.680  1.00  0.00           O
ATOM   2238  N   ALA A 728      45.900  58.670  43.550  1.00  0.00           N
ATOM   2239  HN  ALA A 728      45.420  58.800  42.680  1.00  0.00           H
ATOM   2240  CA  ALA A 728      46.960  57.650  43.690  1.00  0.00           C
ATOM   2241  HA  ALA A 728      46.690  57.140  44.600  1.00  0.00           H
ATOM   2242  CB  ALA A 728      46.870  56.790  42.510  1.00  0.00           C
ATOM   2243  HB1 ALA A 728      47.260  57.250  41.580  1.00  0.00           H
ATOM   2244  HB2 ALA A 728      45.780  56.620  42.330  1.00  0.00           H
ATOM   2245  HB3 ALA A 728      47.170  55.740  42.710  1.00  0.00           H
ATOM   2246  C   ALA A 728      48.350  58.150  44.040  1.00  0.00           C
ATOM   2247  O   ALA A 728      49.160  57.530  44.780  1.00  0.00           O
ATOM   2248  N   ALA A 729      48.820  59.340  43.510  1.00  0.00           N
ATOM   2249  HN  ALA A 729      48.230  59.800  42.860  1.00  0.00           H
ATOM   2250  CA  ALA A 729      50.070  60.030  43.940  1.00  0.00           C
ATOM   2251  HA  ALA A 729      50.890  59.340  43.910  1.00  0.00           H
ATOM   2252  CB  ALA A 729      50.270  61.250  43.030  1.00  0.00           C
ATOM   2253  HB1 ALA A 729      51.260  61.680  43.310  1.00  0.00           H
ATOM   2254  HB2 ALA A 729      49.550  62.090  43.090  1.00  0.00           H
ATOM   2255  HB3 ALA A 729      50.170  60.910  41.980  1.00  0.00           H
ATOM   2256  C   ALA A 729      50.040  60.420  45.420  1.00  0.00           C
ATOM   2257  O   ALA A 729      50.910  60.040  46.150  1.00  0.00           O
ATOM   2258  N   LEU A 730      48.960  61.020  45.930  1.00  0.00           N
ATOM   2259  HN  LEU A 730      48.210  61.310  45.340  1.00  0.00           H
ATOM   2260  CA  LEU A 730      48.720  61.220  47.360  1.00  0.00           C
ATOM   2261  HA  LEU A 730      49.290  62.070  47.720  1.00  0.00           H
ATOM   2262  CB  LEU A 730      47.290  61.650  47.550  1.00  0.00           C
ATOM   2263  HB1 LEU A 730      46.620  60.860  47.170  1.00  0.00           H
ATOM   2264  HB2 LEU A 730      47.180  62.510  46.840  1.00  0.00           H
ATOM   2265  CG  LEU A 730      46.840  61.900  49.010  1.00  0.00           C
ATOM   2266  HG  LEU A 730      47.010  60.940  49.530  1.00  0.00           H
ATOM   2267  CD1 LEU A 730      47.770  62.880  49.790  1.00  0.00           C
ATOM   2268 HD11 LEU A 730      48.850  62.650  49.740  1.00  0.00           H
ATOM   2269 HD12 LEU A 730      47.370  62.920  50.830  1.00  0.00           H
ATOM   2270 HD13 LEU A 730      47.500  63.900  49.440  1.00  0.00           H
ATOM   2271  CD2 LEU A 730      45.390  62.380  49.260  1.00  0.00           C
ATOM   2272 HD21 LEU A 730      44.850  61.760  48.500  1.00  0.00           H
ATOM   2273 HD22 LEU A 730      45.210  63.440  48.930  1.00  0.00           H
ATOM   2274 HD23 LEU A 730      45.190  62.200  50.340  1.00  0.00           H
ATOM   2275  C   LEU A 730      49.000  59.960  48.270  1.00  0.00           C
ATOM   2276  O   LEU A 730      49.590  60.110  49.310  1.00  0.00           O
ATOM   2277  N   ILE A 731      48.460  58.800  47.940  1.00  0.00           N
ATOM   2278  HN  ILE A 731      47.750  58.800  47.240  1.00  0.00           H
ATOM   2279  CA  ILE A 731      48.610  57.500  48.650  1.00  0.00           C
ATOM   2280  HA  ILE A 731      48.120  57.760  49.570  1.00  0.00           H
ATOM   2281  CB  ILE A 731      47.750  56.370  48.030  1.00  0.00           C
ATOM   2282  HB  ILE A 731      48.010  56.220  46.970  1.00  0.00           H
ATOM   2283  CG2 ILE A 731      48.050  55.060  48.830  1.00  0.00           C
ATOM   2284 HG21 ILE A 731      47.270  54.310  48.590  1.00  0.00           H
ATOM   2285 HG22 ILE A 731      48.090  55.170  49.930  1.00  0.00           H
ATOM   2286 HG23 ILE A 731      48.970  54.670  48.350  1.00  0.00           H
ATOM   2287  CG1 ILE A 731      46.200  56.720  48.200  1.00  0.00           C
ATOM   2288 HG11 ILE A 731      45.770  55.850  47.660  1.00  0.00           H
ATOM   2289 HG12 ILE A 731      45.890  57.600  47.610  1.00  0.00           H
ATOM   2290  CD  ILE A 731      45.630  56.720  49.660  1.00  0.00           C
ATOM   2291  HD1 ILE A 731      46.110  57.480  50.320  1.00  0.00           H
ATOM   2292  HD2 ILE A 731      45.860  55.750  50.150  1.00  0.00           H
ATOM   2293  HD3 ILE A 731      44.530  56.890  49.710  1.00  0.00           H
ATOM   2294  C   ILE A 731      50.040  57.100  48.760  1.00  0.00           C
ATOM   2295  O   ILE A 731      50.500  56.750  49.840  1.00  0.00           O
ATOM   2296  N   CYS A 732      50.830  57.250  47.690  1.00  0.00           N
ATOM   2297  HN  CYS A 732      50.390  57.590  46.860  1.00  0.00           H
ATOM   2298  CA  CYS A 732      52.250  56.880  47.670  1.00  0.00           C
ATOM   2299  HA  CYS A 732      52.470  55.850  47.890  1.00  0.00           H
ATOM   2300  CB  CYS A 732      52.580  57.030  46.180  1.00  0.00           C
ATOM   2301  HB1 CYS A 732      53.680  56.930  46.090  1.00  0.00           H
ATOM   2302  HB2 CYS A 732      52.310  58.020  45.730  1.00  0.00           H
ATOM   2303  SG  CYS A 732      51.730  55.790  45.220  1.00  0.00           S
ATOM   2304  HG1 CYS A 732      50.690  56.470  44.770  1.00  0.00           H
ATOM   2305  C   CYS A 732      53.100  57.770  48.630  1.00  0.00           C
ATOM   2306  O   CYS A 732      54.030  57.390  49.360  1.00  0.00           O
ATOM   2307  N   ILE A 733      52.760  59.070  48.710  1.00  0.00           N
ATOM   2308  HN  ILE A 733      52.000  59.430  48.180  1.00  0.00           H
ATOM   2309  CA  ILE A 733      53.310  60.090  49.630  1.00  0.00           C
ATOM   2310  HA  ILE A 733      54.380  60.100  49.570  1.00  0.00           H
ATOM   2311  CB  ILE A 733      52.860  61.510  49.300  1.00  0.00           C
ATOM   2312  HB  ILE A 733      51.760  61.510  49.230  1.00  0.00           H
ATOM   2313  CG2 ILE A 733      53.430  62.570  50.290  1.00  0.00           C
ATOM   2314 HG21 ILE A 733      53.170  63.600  49.940  1.00  0.00           H
ATOM   2315 HG22 ILE A 733      54.530  62.630  50.360  1.00  0.00           H
ATOM   2316 HG23 ILE A 733      52.980  62.480  51.300  1.00  0.00           H
ATOM   2317  CG1 ILE A 733      53.390  61.810  47.800  1.00  0.00           C
ATOM   2318 HG11 ILE A 733      53.070  62.830  47.510  1.00  0.00           H
ATOM   2319 HG12 ILE A 733      52.980  61.030  47.120  1.00  0.00           H
ATOM   2320  CD  ILE A 733      54.940  61.660  47.560  1.00  0.00           C
ATOM   2321  HD1 ILE A 733      55.560  62.440  48.080  1.00  0.00           H
ATOM   2322  HD2 ILE A 733      55.140  61.750  46.470  1.00  0.00           H
ATOM   2323  HD3 ILE A 733      55.300  60.630  47.780  1.00  0.00           H
ATOM   2324  C   ILE A 733      52.990  59.710  51.080  1.00  0.00           C
ATOM   2325  O   ILE A 733      53.880  59.810  51.880  1.00  0.00           O
ATOM   2326  N   ILE A 734      51.750  59.300  51.440  1.00  0.00           N
ATOM   2327  HN  ILE A 734      51.090  59.280  50.690  1.00  0.00           H
ATOM   2328  CA  ILE A 734      51.330  58.960  52.770  1.00  0.00           C
ATOM   2329  HA  ILE A 734      51.710  59.770  53.370  1.00  0.00           H
ATOM   2330  CB  ILE A 734      49.840  58.690  52.830  1.00  0.00           C
ATOM   2331  HB  ILE A 734      49.550  58.120  51.930  1.00  0.00           H
ATOM   2332  CG2 ILE A 734      49.380  57.670  53.960  1.00  0.00           C
ATOM   2333 HG21 ILE A 734      49.690  57.960  54.990  1.00  0.00           H
ATOM   2334 HG22 ILE A 734      49.850  56.660  53.840  1.00  0.00           H
ATOM   2335 HG23 ILE A 734      48.280  57.580  54.030  1.00  0.00           H
ATOM   2336  CG1 ILE A 734      49.010  60.020  52.810  1.00  0.00           C
ATOM   2337 HG11 ILE A 734      49.520  60.890  52.330  1.00  0.00           H
ATOM   2338 HG12 ILE A 734      48.780  60.210  53.880  1.00  0.00           H
ATOM   2339  CD  ILE A 734      47.680  59.740  52.090  1.00  0.00           C
ATOM   2340  HD1 ILE A 734      47.080  60.620  51.820  1.00  0.00           H
ATOM   2341  HD2 ILE A 734      47.030  59.090  52.720  1.00  0.00           H
ATOM   2342  HD3 ILE A 734      47.850  59.090  51.210  1.00  0.00           H
ATOM   2343  C   ILE A 734      52.070  57.710  53.220  1.00  0.00           C
ATOM   2344  O   ILE A 734      52.520  57.730  54.360  1.00  0.00           O
ATOM   2345  N   PHE A 735      52.330  56.730  52.320  1.00  0.00           N
ATOM   2346  HN  PHE A 735      51.770  56.850  51.510  1.00  0.00           H
ATOM   2347  CA  PHE A 735      53.160  55.520  52.560  1.00  0.00           C
ATOM   2348  HA  PHE A 735      52.620  55.140  53.410  1.00  0.00           H
ATOM   2349  CB  PHE A 735      53.150  54.520  51.330  1.00  0.00           C
ATOM   2350  HB1 PHE A 735      54.020  53.850  51.500  1.00  0.00           H
ATOM   2351  HB2 PHE A 735      53.240  55.020  50.350  1.00  0.00           H
ATOM   2352  CG  PHE A 735      51.900  53.620  51.230  1.00  0.00           C
ATOM   2353  CD1 PHE A 735      50.660  53.930  51.830  1.00  0.00           C
ATOM   2354  HD1 PHE A 735      50.600  54.790  52.500  1.00  0.00           H
ATOM   2355  CE1 PHE A 735      49.530  53.200  51.560  1.00  0.00           C
ATOM   2356  HE1 PHE A 735      48.680  53.400  52.210  1.00  0.00           H
ATOM   2357  CZ  PHE A 735      49.620  52.120  50.740  1.00  0.00           C
ATOM   2358  HZ  PHE A 735      48.730  51.520  50.620  1.00  0.00           H
ATOM   2359  CD2 PHE A 735      51.960  52.550  50.350  1.00  0.00           C
ATOM   2360  HD2 PHE A 735      53.000  52.350  50.100  1.00  0.00           H
ATOM   2361  CE2 PHE A 735      50.850  51.760  50.080  1.00  0.00           C
ATOM   2362  HE2 PHE A 735      50.790  50.920  49.400  1.00  0.00           H
ATOM   2363  C   PHE A 735      54.600  55.810  53.140  1.00  0.00           C
ATOM   2364  O   PHE A 735      55.080  55.380  54.170  1.00  0.00           O
ATOM   2365  N   ILE A 736      55.360  56.690  52.380  1.00  0.00           N
ATOM   2366  HN  ILE A 736      54.930  57.060  51.560  1.00  0.00           H
ATOM   2367  CA  ILE A 736      56.600  57.250  52.840  1.00  0.00           C
ATOM   2368  HA  ILE A 736      57.350  56.500  53.010  1.00  0.00           H
ATOM   2369  CB  ILE A 736      57.180  58.120  51.740  1.00  0.00           C
ATOM   2370  HB  ILE A 736      56.450  58.870  51.350  1.00  0.00           H
ATOM   2371  CG2 ILE A 736      58.340  58.930  52.310  1.00  0.00           C
ATOM   2372 HG21 ILE A 736      58.170  59.660  53.120  1.00  0.00           H
ATOM   2373 HG22 ILE A 736      58.990  59.420  51.550  1.00  0.00           H
ATOM   2374 HG23 ILE A 736      58.950  58.170  52.850  1.00  0.00           H
ATOM   2375  CG1 ILE A 736      57.630  57.350  50.490  1.00  0.00           C
ATOM   2376 HG11 ILE A 736      56.960  56.480  50.350  1.00  0.00           H
ATOM   2377 HG12 ILE A 736      58.670  57.020  50.600  1.00  0.00           H
ATOM   2378  CD  ILE A 736      57.480  58.240  49.230  1.00  0.00           C
ATOM   2379  HD1 ILE A 736      57.760  57.780  48.270  1.00  0.00           H
ATOM   2380  HD2 ILE A 736      58.130  59.140  49.320  1.00  0.00           H
ATOM   2381  HD3 ILE A 736      56.430  58.530  49.010  1.00  0.00           H
ATOM   2382  C   ILE A 736      56.480  57.940  54.140  1.00  0.00           C
ATOM   2383  O   ILE A 736      57.270  57.680  55.050  1.00  0.00           O
ATOM   2384  N   TYR A 737      55.570  58.890  54.290  1.00  0.00           N
ATOM   2385  HN  TYR A 737      54.840  59.060  53.640  1.00  0.00           H
ATOM   2386  CA  TYR A 737      55.530  59.530  55.650  1.00  0.00           C
ATOM   2387  HA  TYR A 737      56.510  59.900  55.890  1.00  0.00           H
ATOM   2388  CB  TYR A 737      54.650  60.840  55.580  1.00  0.00           C
ATOM   2389  HB1 TYR A 737      53.560  60.650  55.680  1.00  0.00           H
ATOM   2390  HB2 TYR A 737      54.830  61.390  54.620  1.00  0.00           H
ATOM   2391  CG  TYR A 737      55.120  61.860  56.560  1.00  0.00           C
ATOM   2392  CD1 TYR A 737      54.530  62.040  57.860  1.00  0.00           C
ATOM   2393  HD1 TYR A 737      53.760  61.350  58.160  1.00  0.00           H
ATOM   2394  CE1 TYR A 737      55.050  63.000  58.790  1.00  0.00           C
ATOM   2395  HE1 TYR A 737      54.610  63.110  59.770  1.00  0.00           H
ATOM   2396  CZ  TYR A 737      56.130  63.850  58.390  1.00  0.00           C
ATOM   2397  OH  TYR A 737      56.650  64.760  59.340  1.00  0.00           O
ATOM   2398  HH  TYR A 737      56.050  64.680  60.090  1.00  0.00           H
ATOM   2399  CD2 TYR A 737      56.250  62.630  56.260  1.00  0.00           C
ATOM   2400  HD2 TYR A 737      56.720  62.360  55.330  1.00  0.00           H
ATOM   2401  CE2 TYR A 737      56.670  63.650  57.120  1.00  0.00           C
ATOM   2402  HE2 TYR A 737      57.590  64.160  56.840  1.00  0.00           H
ATOM   2403  C   TYR A 737      55.230  58.670  56.800  1.00  0.00           C
ATOM   2404  O   TYR A 737      55.860  58.830  57.830  1.00  0.00           O
ATOM   2405  N   GLU A 738      54.240  57.770  56.580  1.00  0.00           N
ATOM   2406  HN  GLU A 738      53.800  57.740  55.690  1.00  0.00           H
ATOM   2407  CA  GLU A 738      53.940  56.680  57.530  1.00  0.00           C
ATOM   2408  HA  GLU A 738      53.710  57.180  58.460  1.00  0.00           H
ATOM   2409  CB  GLU A 738      52.740  55.800  57.070  1.00  0.00           C
ATOM   2410  HB1 GLU A 738      52.480  54.950  57.740  1.00  0.00           H
ATOM   2411  HB2 GLU A 738      52.870  55.420  56.040  1.00  0.00           H
ATOM   2412  CG  GLU A 738      51.360  56.510  57.010  1.00  0.00           C
ATOM   2413  HG1 GLU A 738      50.680  55.910  56.360  1.00  0.00           H
ATOM   2414  HG2 GLU A 738      51.530  57.540  56.620  1.00  0.00           H
ATOM   2415  CD  GLU A 738      50.590  56.600  58.380  1.00  0.00           C
ATOM   2416  OE1 GLU A 738      50.300  57.690  58.930  1.00  0.00           O
ATOM   2417  OE2 GLU A 738      50.290  55.460  58.970  1.00  0.00           O
ATOM   2418  C   GLU A 738      55.160  55.780  57.830  1.00  0.00           C
ATOM   2419  O   GLU A 738      55.340  55.410  58.970  1.00  0.00           O
ATOM   2420  N   ALA A 739      55.990  55.420  56.830  1.00  0.00           N
ATOM   2421  HN  ALA A 739      55.820  55.650  55.870  1.00  0.00           H
ATOM   2422  CA  ALA A 739      57.210  54.700  57.180  1.00  0.00           C
ATOM   2423  HA  ALA A 739      56.900  53.880  57.820  1.00  0.00           H
ATOM   2424  CB  ALA A 739      57.930  54.300  55.850  1.00  0.00           C
ATOM   2425  HB1 ALA A 739      58.000  55.240  55.260  1.00  0.00           H
ATOM   2426  HB2 ALA A 739      57.260  53.680  55.210  1.00  0.00           H
ATOM   2427  HB3 ALA A 739      58.920  53.850  56.100  1.00  0.00           H
ATOM   2428  C   ALA A 739      58.210  55.480  58.060  1.00  0.00           C
ATOM   2429  O   ALA A 739      58.740  54.970  59.030  1.00  0.00           O
ATOM   2430  N   LEU A 740      58.320  56.740  57.760  1.00  0.00           N
ATOM   2431  HN  LEU A 740      57.810  57.130  56.990  1.00  0.00           H
ATOM   2432  CA  LEU A 740      59.120  57.650  58.590  1.00  0.00           C
ATOM   2433  HA  LEU A 740      60.100  57.230  58.730  1.00  0.00           H
ATOM   2434  CB  LEU A 740      59.470  59.010  57.850  1.00  0.00           C
ATOM   2435  HB1 LEU A 740      59.820  59.690  58.650  1.00  0.00           H
ATOM   2436  HB2 LEU A 740      58.530  59.450  57.460  1.00  0.00           H
ATOM   2437  CG  LEU A 740      60.410  58.910  56.600  1.00  0.00           C
ATOM   2438  HG  LEU A 740      60.220  57.900  56.190  1.00  0.00           H
ATOM   2439  CD1 LEU A 740      59.930  59.920  55.470  1.00  0.00           C
ATOM   2440 HD11 LEU A 740      58.930  59.530  55.190  1.00  0.00           H
ATOM   2441 HD12 LEU A 740      60.660  59.920  54.630  1.00  0.00           H
ATOM   2442 HD13 LEU A 740      59.830  60.950  55.880  1.00  0.00           H
ATOM   2443  CD2 LEU A 740      61.900  59.040  56.920  1.00  0.00           C
ATOM   2444 HD21 LEU A 740      62.200  58.260  57.650  1.00  0.00           H
ATOM   2445 HD22 LEU A 740      62.220  60.030  57.300  1.00  0.00           H
ATOM   2446 HD23 LEU A 740      62.490  58.910  55.980  1.00  0.00           H
ATOM   2447  C   LEU A 740      58.450  57.870  59.910  1.00  0.00           C
ATOM   2448  O   LEU A 740      59.090  57.840  60.920  1.00  0.00           O
ATOM   2449  N   GLU A 741      57.110  58.060  60.020  1.00  0.00           N
ATOM   2450  HN  GLU A 741      56.600  58.110  59.160  1.00  0.00           H
ATOM   2451  CA  GLU A 741      56.310  58.340  61.210  1.00  0.00           C
ATOM   2452  HA  GLU A 741      56.850  59.130  61.730  1.00  0.00           H
ATOM   2453  CB  GLU A 741      54.840  58.730  60.830  1.00  0.00           C
ATOM   2454  HB1 GLU A 741      54.130  57.920  60.520  1.00  0.00           H
ATOM   2455  HB2 GLU A 741      54.820  59.610  60.150  1.00  0.00           H
ATOM   2456  CG  GLU A 741      54.040  59.290  62.090  1.00  0.00           C
ATOM   2457  HG1 GLU A 741      54.450  60.260  62.460  1.00  0.00           H
ATOM   2458  HG2 GLU A 741      54.220  58.610  62.950  1.00  0.00           H
ATOM   2459  CD  GLU A 741      52.470  59.480  61.900  1.00  0.00           C
ATOM   2460  OE1 GLU A 741      52.100  60.430  61.110  1.00  0.00           O
ATOM   2461  OE2 GLU A 741      51.680  58.760  62.500  1.00  0.00           O
ATOM   2462  C   GLU A 741      56.410  57.120  62.180  1.00  0.00           C
ATOM   2463  O   GLU A 741      56.630  57.240  63.380  1.00  0.00           O
ATOM   2464  N   LYS A 742      56.380  55.870  61.600  1.00  0.00           N
ATOM   2465  HN  LYS A 742      56.220  55.750  60.620  1.00  0.00           H
ATOM   2466  CA  LYS A 742      56.620  54.760  62.470  1.00  0.00           C
ATOM   2467  HA  LYS A 742      56.130  54.950  63.430  1.00  0.00           H
ATOM   2468  CB  LYS A 742      55.960  53.430  61.850  1.00  0.00           C
ATOM   2469  HB1 LYS A 742      56.510  52.550  62.230  1.00  0.00           H
ATOM   2470  HB2 LYS A 742      56.060  53.510  60.750  1.00  0.00           H
ATOM   2471  CG  LYS A 742      54.470  53.430  62.030  1.00  0.00           C
ATOM   2472  HG1 LYS A 742      53.990  52.540  61.580  1.00  0.00           H
ATOM   2473  HG2 LYS A 742      54.110  54.320  61.450  1.00  0.00           H
ATOM   2474  CD  LYS A 742      53.980  53.510  63.510  1.00  0.00           C
ATOM   2475  HD1 LYS A 742      52.870  53.560  63.450  1.00  0.00           H
ATOM   2476  HD2 LYS A 742      54.200  54.530  63.890  1.00  0.00           H
ATOM   2477  CE  LYS A 742      54.610  52.410  64.420  1.00  0.00           C
ATOM   2478  HE1 LYS A 742      55.710  52.560  64.530  1.00  0.00           H
ATOM   2479  HE2 LYS A 742      54.460  51.380  64.040  1.00  0.00           H
ATOM   2480  NZ  LYS A 742      54.010  52.510  65.730  1.00  0.00           N
ATOM   2481  HZ1 LYS A 742      53.070  52.950  65.830  1.00  0.00           H
ATOM   2482  HZ2 LYS A 742      54.600  53.060  66.380  1.00  0.00           H
ATOM   2483  HZ3 LYS A 742      53.920  51.550  66.130  1.00  0.00           H
ATOM   2484  C   LYS A 742      58.060  54.510  62.950  1.00  0.00           C
ATOM   2485  O   LYS A 742      58.260  53.770  63.890  1.00  0.00           O
ATOM   2486  N   LEU A 743      59.130  55.010  62.260  1.00  0.00           N
ATOM   2487  HN  LEU A 743      58.920  55.580  61.470  1.00  0.00           H
ATOM   2488  CA  LEU A 743      60.510  55.010  62.770  1.00  0.00           C
ATOM   2489  HA  LEU A 743      60.640  54.110  63.340  1.00  0.00           H
ATOM   2490  CB  LEU A 743      61.450  54.980  61.570  1.00  0.00           C
ATOM   2491  HB1 LEU A 743      61.300  55.870  60.930  1.00  0.00           H
ATOM   2492  HB2 LEU A 743      61.190  54.050  61.030  1.00  0.00           H
ATOM   2493  CG  LEU A 743      62.980  54.910  61.780  1.00  0.00           C
ATOM   2494  HG  LEU A 743      63.090  55.780  62.460  1.00  0.00           H
ATOM   2495  CD1 LEU A 743      63.460  53.700  62.550  1.00  0.00           C
ATOM   2496 HD11 LEU A 743      64.550  53.760  62.710  1.00  0.00           H
ATOM   2497 HD12 LEU A 743      63.200  52.720  62.080  1.00  0.00           H
ATOM   2498 HD13 LEU A 743      63.010  53.730  63.560  1.00  0.00           H
ATOM   2499  CD2 LEU A 743      63.800  55.110  60.500  1.00  0.00           C
ATOM   2500 HD21 LEU A 743      64.840  55.430  60.740  1.00  0.00           H
ATOM   2501 HD22 LEU A 743      63.220  55.820  59.860  1.00  0.00           H
ATOM   2502 HD23 LEU A 743      63.860  54.210  59.860  1.00  0.00           H
ATOM   2503  C   LEU A 743      60.740  56.140  63.750  1.00  0.00           C
ATOM   2504  O   LEU A 743      61.520  56.020  64.740  1.00  0.00           O
ATOM   2505  N   PHE A 744      60.020  57.330  63.550  1.00  0.00           N
ATOM   2506  HN  PHE A 744      59.570  57.540  62.690  1.00  0.00           H
ATOM   2507  CA  PHE A 744      60.060  58.480  64.510  1.00  0.00           C
ATOM   2508  HA  PHE A 744      61.090  58.790  64.640  1.00  0.00           H
ATOM   2509  CB  PHE A 744      59.100  59.590  64.200  1.00  0.00           C
ATOM   2510  HB1 PHE A 744      59.220  60.390  64.960  1.00  0.00           H
ATOM   2511  HB2 PHE A 744      58.060  59.210  64.130  1.00  0.00           H
ATOM   2512  CG  PHE A 744      59.330  60.270  62.830  1.00  0.00           C
ATOM   2513  CD1 PHE A 744      60.550  60.150  62.150  1.00  0.00           C
ATOM   2514  HD1 PHE A 744      61.280  59.580  62.690  1.00  0.00           H
ATOM   2515  CE1 PHE A 744      60.780  60.790  60.940  1.00  0.00           C
ATOM   2516  HE1 PHE A 744      61.620  60.560  60.320  1.00  0.00           H
ATOM   2517  CZ  PHE A 744      59.740  61.550  60.400  1.00  0.00           C
ATOM   2518  HZ  PHE A 744      59.810  61.950  59.390  1.00  0.00           H
ATOM   2519  CD2 PHE A 744      58.360  61.050  62.320  1.00  0.00           C
ATOM   2520  HD2 PHE A 744      57.500  61.300  62.910  1.00  0.00           H
ATOM   2521  CE2 PHE A 744      58.480  61.760  61.080  1.00  0.00           C
ATOM   2522  HE2 PHE A 744      57.690  62.260  60.550  1.00  0.00           H
ATOM   2523  C   PHE A 744      59.590  57.970  65.880  1.00  0.00           C
ATOM   2524  O   PHE A 744      60.130  58.410  66.910  1.00  0.00           O
ATOM   2525  N   ASP A 745      58.580  57.030  65.870  1.00  0.00           N
ATOM   2526  HN  ASP A 745      58.080  56.960  65.010  1.00  0.00           H
ATOM   2527  CA  ASP A 745      57.990  56.420  67.030  1.00  0.00           C
ATOM   2528  HA  ASP A 745      57.760  57.200  67.750  1.00  0.00           H
ATOM   2529  CB  ASP A 745      56.670  55.650  66.670  1.00  0.00           C
ATOM   2530  HB1 ASP A 745      56.740  55.080  65.720  1.00  0.00           H
ATOM   2531  HB2 ASP A 745      55.870  56.400  66.590  1.00  0.00           H
ATOM   2532  CG  ASP A 745      56.160  54.830  67.820  1.00  0.00           C
ATOM   2533  OD1 ASP A 745      56.190  55.270  68.960  1.00  0.00           O
ATOM   2534  OD2 ASP A 745      55.630  53.730  67.500  1.00  0.00           O
ATOM   2535  C   ASP A 745      59.030  55.610  67.820  1.00  0.00           C
ATOM   2536  O   ASP A 745      59.210  55.840  69.020  1.00  0.00           O
ATOM   2537  N   LEU A 746      59.890  54.840  67.220  1.00  0.00           N
ATOM   2538  HN  LEU A 746      59.700  54.610  66.270  1.00  0.00           H
ATOM   2539  CA  LEU A 746      61.060  54.130  67.780  1.00  0.00           C
ATOM   2540  HA  LEU A 746      60.590  53.630  68.600  1.00  0.00           H
ATOM   2541  CB  LEU A 746      61.740  53.250  66.690  1.00  0.00           C
ATOM   2542  HB1 LEU A 746      62.680  52.820  67.110  1.00  0.00           H
ATOM   2543  HB2 LEU A 746      62.080  53.810  65.790  1.00  0.00           H
ATOM   2544  CG  LEU A 746      60.940  52.020  66.260  1.00  0.00           C
ATOM   2545  HG  LEU A 746      60.030  52.360  65.700  1.00  0.00           H
ATOM   2546  CD1 LEU A 746      61.860  51.300  65.230  1.00  0.00           C
ATOM   2547 HD11 LEU A 746      62.220  52.000  64.450  1.00  0.00           H
ATOM   2548 HD12 LEU A 746      61.280  50.580  64.610  1.00  0.00           H
ATOM   2549 HD13 LEU A 746      62.800  50.980  65.720  1.00  0.00           H
ATOM   2550  CD2 LEU A 746      60.420  51.130  67.410  1.00  0.00           C
ATOM   2551 HD21 LEU A 746      59.740  51.730  68.050  1.00  0.00           H
ATOM   2552 HD22 LEU A 746      61.310  50.860  68.020  1.00  0.00           H
ATOM   2553 HD23 LEU A 746      59.840  50.230  67.110  1.00  0.00           H
ATOM   2554  C   LEU A 746      62.090  55.100  68.340  1.00  0.00           C
ATOM   2555  O   LEU A 746      62.680  54.830  69.350  1.00  0.00           O
ATOM   2556  N   GLY A 747      62.250  56.300  67.750  1.00  0.00           N
ATOM   2557  HN  GLY A 747      61.940  56.370  66.800  1.00  0.00           H
ATOM   2558  CA  GLY A 747      63.150  57.370  68.230  1.00  0.00           C
ATOM   2559  HA1 GLY A 747      63.280  58.080  67.440  1.00  0.00           H
ATOM   2560  HA2 GLY A 747      64.070  56.850  68.430  1.00  0.00           H
ATOM   2561  C   GLY A 747      62.570  58.110  69.480  1.00  0.00           C
ATOM   2562  O   GLY A 747      63.430  58.620  70.200  1.00  0.00           O
ATOM   2563  N   GLU A 748      61.260  58.160  69.610  1.00  0.00           N
ATOM   2564  HN  GLU A 748      60.560  57.810  68.990  1.00  0.00           H
ATOM   2565  CA  GLU A 748      60.700  58.670  70.820  1.00  0.00           C
ATOM   2566  HA  GLU A 748      61.240  59.550  71.150  1.00  0.00           H
ATOM   2567  CB  GLU A 748      59.170  59.010  70.690  1.00  0.00           C
ATOM   2568  HB1 GLU A 748      58.710  59.380  71.630  1.00  0.00           H
ATOM   2569  HB2 GLU A 748      58.570  58.160  70.280  1.00  0.00           H
ATOM   2570  CG  GLU A 748      58.870  60.020  69.540  1.00  0.00           C
ATOM   2571  HG1 GLU A 748      58.970  59.700  68.490  1.00  0.00           H
ATOM   2572  HG2 GLU A 748      59.550  60.900  69.670  1.00  0.00           H
ATOM   2573  CD  GLU A 748      57.450  60.660  69.670  1.00  0.00           C
ATOM   2574  OE1 GLU A 748      57.290  61.870  69.880  1.00  0.00           O
ATOM   2575  OE2 GLU A 748      56.500  59.850  69.580  1.00  0.00           O
ATOM   2576  C   GLU A 748      60.790  57.760  71.980  1.00  0.00           C
ATOM   2577  O   GLU A 748      60.610  58.230  73.140  1.00  0.00           O
ATOM   2578  N   THR A 749      61.150  56.470  71.850  1.00  0.00           N
ATOM   2579  HN  THR A 749      61.250  56.050  70.950  1.00  0.00           H
ATOM   2580  CA  THR A 749      61.550  55.580  72.950  1.00  0.00           C
ATOM   2581  HA  THR A 749      61.340  56.060  73.900  1.00  0.00           H
ATOM   2582  CB  THR A 749      60.710  54.230  73.010  1.00  0.00           C
ATOM   2583  HB  THR A 749      60.720  53.800  71.980  1.00  0.00           H
ATOM   2584  OG1 THR A 749      59.360  54.370  73.390  1.00  0.00           O
ATOM   2585  HG1 THR A 749      58.950  54.860  72.670  1.00  0.00           H
ATOM   2586  CG2 THR A 749      61.290  53.290  74.030  1.00  0.00           C
ATOM   2587 HG21 THR A 749      62.350  52.990  73.850  1.00  0.00           H
ATOM   2588 HG22 THR A 749      60.820  52.280  73.940  1.00  0.00           H
ATOM   2589 HG23 THR A 749      61.240  53.680  75.060  1.00  0.00           H
ATOM   2590  C   THR A 749      63.070  55.360  73.010  1.00  0.00           C
ATOM   2591  O   THR A 749      63.690  55.660  74.060  1.00  0.00           O
ATOM   2592  N   TYR A 750      63.700  54.750  71.960  1.00  0.00           N
ATOM   2593  HN  TYR A 750      63.230  54.530  71.100  1.00  0.00           H
ATOM   2594  CA  TYR A 750      65.070  54.430  72.060  1.00  0.00           C
ATOM   2595  HA  TYR A 750      65.360  53.840  72.920  1.00  0.00           H
ATOM   2596  CB  TYR A 750      65.400  53.550  70.750  1.00  0.00           C
ATOM   2597  HB1 TYR A 750      66.510  53.540  70.800  1.00  0.00           H
ATOM   2598  HB2 TYR A 750      64.970  54.070  69.880  1.00  0.00           H
ATOM   2599  CG  TYR A 750      64.690  52.180  70.780  1.00  0.00           C
ATOM   2600  CD1 TYR A 750      64.400  51.550  72.010  1.00  0.00           C
ATOM   2601  HD1 TYR A 750      64.740  51.970  72.940  1.00  0.00           H
ATOM   2602  CE1 TYR A 750      63.650  50.440  72.040  1.00  0.00           C
ATOM   2603  HE1 TYR A 750      63.320  49.990  72.960  1.00  0.00           H
ATOM   2604  CZ  TYR A 750      63.290  49.830  70.850  1.00  0.00           C
ATOM   2605  OH  TYR A 750      62.650  48.620  70.820  1.00  0.00           O
ATOM   2606  HH  TYR A 750      62.160  48.570  71.630  1.00  0.00           H
ATOM   2607  CD2 TYR A 750      64.350  51.590  69.510  1.00  0.00           C
ATOM   2608  HD2 TYR A 750      64.510  52.100  68.570  1.00  0.00           H
ATOM   2609  CE2 TYR A 750      63.680  50.380  69.570  1.00  0.00           C
ATOM   2610  HE2 TYR A 750      63.460  49.910  68.620  1.00  0.00           H
ATOM   2611  C   TYR A 750      66.030  55.610  72.180  1.00  0.00           C
ATOM   2612  O   TYR A 750      65.680  56.720  71.760  1.00  0.00           O
ATOM   2613  N   ALA A 751      67.290  55.440  72.690  1.00  0.00           N
ATOM   2614  HN  ALA A 751      67.380  54.520  73.070  1.00  0.00           H
ATOM   2615  CA  ALA A 751      68.280  56.520  72.880  1.00  0.00           C
ATOM   2616  HA  ALA A 751      67.930  57.420  72.390  1.00  0.00           H
ATOM   2617  CB  ALA A 751      68.650  56.790  74.340  1.00  0.00           C
ATOM   2618  HB1 ALA A 751      69.400  57.610  74.420  1.00  0.00           H
ATOM   2619  HB2 ALA A 751      69.110  55.890  74.800  1.00  0.00           H
ATOM   2620  HB3 ALA A 751      67.800  57.120  74.980  1.00  0.00           H
ATOM   2621  C   ALA A 751      69.480  56.230  71.960  1.00  0.00           C
ATOM   2622  O   ALA A 751      70.150  55.210  72.030  1.00  0.00           O
ATOM   2623  N   PHE A 752      69.920  57.230  71.100  1.00  0.00           N
ATOM   2624  HN  PHE A 752      69.410  58.080  70.970  1.00  0.00           H
ATOM   2625  CA  PHE A 752      71.120  57.200  70.220  1.00  0.00           C
ATOM   2626  HA  PHE A 752      70.950  56.370  69.550  1.00  0.00           H
ATOM   2627  CB  PHE A 752      71.250  58.510  69.350  1.00  0.00           C
ATOM   2628  HB1 PHE A 752      71.420  59.380  70.010  1.00  0.00           H
ATOM   2629  HB2 PHE A 752      70.300  58.750  68.850  1.00  0.00           H
ATOM   2630  CG  PHE A 752      72.390  58.570  68.390  1.00  0.00           C
ATOM   2631  CD1 PHE A 752      73.660  59.090  68.860  1.00  0.00           C
ATOM   2632  HD1 PHE A 752      73.730  59.550  69.830  1.00  0.00           H
ATOM   2633  CE1 PHE A 752      74.740  59.240  67.960  1.00  0.00           C
ATOM   2634  HE1 PHE A 752      75.680  59.530  68.390  1.00  0.00           H
ATOM   2635  CZ  PHE A 752      74.560  58.780  66.580  1.00  0.00           C
ATOM   2636  HZ  PHE A 752      75.390  58.890  65.890  1.00  0.00           H
ATOM   2637  CD2 PHE A 752      72.270  58.210  67.010  1.00  0.00           C
ATOM   2638  HD2 PHE A 752      71.340  57.820  66.630  1.00  0.00           H
ATOM   2639  CE2 PHE A 752      73.380  58.240  66.210  1.00  0.00           C
ATOM   2640  HE2 PHE A 752      73.260  58.000  65.170  1.00  0.00           H
ATOM   2641  C   PHE A 752      72.350  56.990  71.100  1.00  0.00           C
ATOM   2642  O   PHE A 752      72.420  57.510  72.190  1.00  0.00           O
ATOM   2643  N   PRO A 822      73.380  56.260  70.700  1.00  0.00           N
ATOM   2644  CD  PRO A 822      74.590  56.180  71.490  1.00  0.00           C
ATOM   2645  HD1 PRO A 822      74.420  55.690  72.480  1.00  0.00           H
ATOM   2646  HD2 PRO A 822      75.010  57.190  71.660  1.00  0.00           H
ATOM   2647  CA  PRO A 822      73.450  55.510  69.440  1.00  0.00           C
ATOM   2648  HA  PRO A 822      73.150  56.160  68.630  1.00  0.00           H
ATOM   2649  CB  PRO A 822      74.940  55.350  69.190  1.00  0.00           C
ATOM   2650  HB1 PRO A 822      75.320  56.210  68.600  1.00  0.00           H
ATOM   2651  HB2 PRO A 822      75.260  54.460  68.600  1.00  0.00           H
ATOM   2652  CG  PRO A 822      75.580  55.380  70.590  1.00  0.00           C
ATOM   2653  HG1 PRO A 822      75.620  54.390  71.060  1.00  0.00           H
ATOM   2654  HG2 PRO A 822      76.600  55.820  70.700  1.00  0.00           H
ATOM   2655  C   PRO A 822      72.680  54.210  69.590  1.00  0.00           C
ATOM   2656  O   PRO A 822      71.610  54.070  69.090  1.00  0.00           O
ATOM   2657  N   ASP A 823      73.200  53.200  70.250  1.00  0.00           N
ATOM   2658  HN  ASP A 823      74.080  53.370  70.680  1.00  0.00           H
ATOM   2659  CA  ASP A 823      72.620  51.900  70.610  1.00  0.00           C
ATOM   2660  HA  ASP A 823      73.460  51.220  70.650  1.00  0.00           H
ATOM   2661  CB  ASP A 823      72.010  52.060  72.050  1.00  0.00           C
ATOM   2662  HB1 ASP A 823      71.340  51.220  72.340  1.00  0.00           H
ATOM   2663  HB2 ASP A 823      71.420  52.950  71.750  1.00  0.00           H
ATOM   2664  CG  ASP A 823      73.000  52.320  73.120  1.00  0.00           C
ATOM   2665  OD1 ASP A 823      74.230  52.170  72.800  1.00  0.00           O
ATOM   2666  OD2 ASP A 823      72.640  52.680  74.250  1.00  0.00           O
ATOM   2667  C   ASP A 823      71.650  51.320  69.510  1.00  0.00           C
ATOM   2668  O   ASP A 823      71.980  51.020  68.370  1.00  0.00           O
ATOM   2669  N   VAL A 824      70.380  51.070  69.920  1.00  0.00           N
ATOM   2670  HN  VAL A 824      70.030  51.510  70.750  1.00  0.00           H
ATOM   2671  CA  VAL A 824      69.460  50.240  69.230  1.00  0.00           C
ATOM   2672  HA  VAL A 824      69.930  49.370  68.810  1.00  0.00           H
ATOM   2673  CB  VAL A 824      68.320  49.880  70.120  1.00  0.00           C
ATOM   2674  HB  VAL A 824      67.820  50.770  70.550  1.00  0.00           H
ATOM   2675  CG1 VAL A 824      67.200  49.100  69.420  1.00  0.00           C
ATOM   2676 HG11 VAL A 824      67.700  48.270  68.890  1.00  0.00           H
ATOM   2677 HG12 VAL A 824      66.690  49.730  68.640  1.00  0.00           H
ATOM   2678 HG13 VAL A 824      66.460  48.730  70.170  1.00  0.00           H
ATOM   2679  CG2 VAL A 824      69.010  49.050  71.250  1.00  0.00           C
ATOM   2680 HG21 VAL A 824      69.750  49.630  71.850  1.00  0.00           H
ATOM   2681 HG22 VAL A 824      69.650  48.220  70.900  1.00  0.00           H
ATOM   2682 HG23 VAL A 824      68.260  48.560  71.900  1.00  0.00           H
ATOM   2683  C   VAL A 824      68.860  51.100  68.070  1.00  0.00           C
ATOM   2684  O   VAL A 824      68.720  50.700  66.960  1.00  0.00           O
ATOM   2685  N   LEU A 825      68.570  52.390  68.470  1.00  0.00           N
ATOM   2686  HN  LEU A 825      68.740  52.730  69.390  1.00  0.00           H
ATOM   2687  CA  LEU A 825      68.100  53.440  67.570  1.00  0.00           C
ATOM   2688  HA  LEU A 825      67.240  53.000  67.110  1.00  0.00           H
ATOM   2689  CB  LEU A 825      67.800  54.810  68.280  1.00  0.00           C
ATOM   2690  HB1 LEU A 825      68.740  55.300  68.610  1.00  0.00           H
ATOM   2691  HB2 LEU A 825      67.210  54.750  69.220  1.00  0.00           H
ATOM   2692  CG  LEU A 825      67.120  55.840  67.370  1.00  0.00           C
ATOM   2693  HG  LEU A 825      67.800  56.070  66.530  1.00  0.00           H
ATOM   2694  CD1 LEU A 825      65.840  55.160  66.840  1.00  0.00           C
ATOM   2695 HD11 LEU A 825      65.140  54.940  67.680  1.00  0.00           H
ATOM   2696 HD12 LEU A 825      66.080  54.260  66.240  1.00  0.00           H
ATOM   2697 HD13 LEU A 825      65.290  55.880  66.200  1.00  0.00           H
ATOM   2698  CD2 LEU A 825      66.770  57.230  68.160  1.00  0.00           C
ATOM   2699 HD21 LEU A 825      66.330  57.910  67.400  1.00  0.00           H
ATOM   2700 HD22 LEU A 825      67.660  57.730  68.600  1.00  0.00           H
ATOM   2701 HD23 LEU A 825      66.110  57.140  69.040  1.00  0.00           H
ATOM   2702  C   LEU A 825      68.920  53.670  66.340  1.00  0.00           C
ATOM   2703  O   LEU A 825      68.330  53.860  65.280  1.00  0.00           O
ATOM   2704  N   PHE A 826      70.280  53.620  66.510  1.00  0.00           N
ATOM   2705  HN  PHE A 826      70.680  53.500  67.420  1.00  0.00           H
ATOM   2706  CA  PHE A 826      71.250  53.710  65.370  1.00  0.00           C
ATOM   2707  HA  PHE A 826      71.120  54.670  64.870  1.00  0.00           H
ATOM   2708  CB  PHE A 826      72.710  54.010  65.860  1.00  0.00           C
ATOM   2709  HB1 PHE A 826      72.940  53.410  66.770  1.00  0.00           H
ATOM   2710  HB2 PHE A 826      72.740  55.080  66.160  1.00  0.00           H
ATOM   2711  CG  PHE A 826      73.920  53.680  64.950  1.00  0.00           C
ATOM   2712  CD1 PHE A 826      74.530  52.410  64.930  1.00  0.00           C
ATOM   2713  HD1 PHE A 826      74.150  51.760  65.710  1.00  0.00           H
ATOM   2714  CE1 PHE A 826      75.640  52.100  64.130  1.00  0.00           C
ATOM   2715  HE1 PHE A 826      76.220  51.200  64.270  1.00  0.00           H
ATOM   2716  CZ  PHE A 826      76.110  53.100  63.260  1.00  0.00           C
ATOM   2717  HZ  PHE A 826      76.990  52.890  62.670  1.00  0.00           H
ATOM   2718  CD2 PHE A 826      74.400  54.650  64.100  1.00  0.00           C
ATOM   2719  HD2 PHE A 826      74.030  55.660  64.070  1.00  0.00           H
ATOM   2720  CE2 PHE A 826      75.530  54.370  63.270  1.00  0.00           C
ATOM   2721  HE2 PHE A 826      75.960  55.120  62.620  1.00  0.00           H
ATOM   2722  C   PHE A 826      71.050  52.620  64.340  1.00  0.00           C
ATOM   2723  O   PHE A 826      70.920  52.860  63.170  1.00  0.00           O
ATOM   2724  N   TRP A 827      70.890  51.350  64.820  1.00  0.00           N
ATOM   2725  HN  TRP A 827      70.860  51.270  65.820  1.00  0.00           H
ATOM   2726  CA  TRP A 827      70.590  50.130  64.170  1.00  0.00           C
ATOM   2727  HA  TRP A 827      71.200  50.170  63.280  1.00  0.00           H
ATOM   2728  CB  TRP A 827      71.090  48.810  64.830  1.00  0.00           C
ATOM   2729  HB1 TRP A 827      70.740  48.010  64.120  1.00  0.00           H
ATOM   2730  HB2 TRP A 827      70.520  48.580  65.760  1.00  0.00           H
ATOM   2731  CG  TRP A 827      72.540  48.730  64.960  1.00  0.00           C
ATOM   2732  CD1 TRP A 827      73.290  48.910  66.060  1.00  0.00           C
ATOM   2733  HD1 TRP A 827      72.920  48.960  67.070  1.00  0.00           H
ATOM   2734  NE1 TRP A 827      74.680  48.970  65.660  1.00  0.00           N
ATOM   2735  HE1 TRP A 827      75.380  49.520  66.040  1.00  0.00           H
ATOM   2736  CE2 TRP A 827      74.780  48.620  64.370  1.00  0.00           C
ATOM   2737  CD2 TRP A 827      73.470  48.450  63.860  1.00  0.00           C
ATOM   2738  CE3 TRP A 827      73.320  48.100  62.530  1.00  0.00           C
ATOM   2739  HE3 TRP A 827      72.330  47.990  62.150  1.00  0.00           H
ATOM   2740  CZ3 TRP A 827      74.440  47.710  61.760  1.00  0.00           C
ATOM   2741  HZ3 TRP A 827      74.260  47.330  60.760  1.00  0.00           H
ATOM   2742  CZ2 TRP A 827      75.880  48.400  63.550  1.00  0.00           C
ATOM   2743  HZ2 TRP A 827      76.890  48.440  63.940  1.00  0.00           H
ATOM   2744  CH2 TRP A 827      75.710  47.910  62.240  1.00  0.00           C
ATOM   2745  HH2 TRP A 827      76.560  47.730  61.600  1.00  0.00           H
ATOM   2746  C   TRP A 827      69.180  49.940  63.440  1.00  0.00           C
ATOM   2747  O   TRP A 827      69.150  49.450  62.340  1.00  0.00           O
ATOM   2748  N   CYS A 828      68.130  50.390  64.120  1.00  0.00           N
ATOM   2749  HN  CYS A 828      68.210  50.580  65.100  1.00  0.00           H
ATOM   2750  CA  CYS A 828      66.780  50.540  63.560  1.00  0.00           C
ATOM   2751  HA  CYS A 828      66.470  49.550  63.240  1.00  0.00           H
ATOM   2752  CB  CYS A 828      65.860  51.190  64.610  1.00  0.00           C
ATOM   2753  HB1 CYS A 828      64.890  51.230  64.080  1.00  0.00           H
ATOM   2754  HB2 CYS A 828      66.110  52.210  64.980  1.00  0.00           H
ATOM   2755  SG  CYS A 828      65.600  50.220  66.020  1.00  0.00           S
ATOM   2756  HG1 CYS A 828      66.770  50.450  66.600  1.00  0.00           H
ATOM   2757  C   CYS A 828      66.700  51.450  62.350  1.00  0.00           C
ATOM   2758  O   CYS A 828      66.080  51.190  61.340  1.00  0.00           O
ATOM   2759  N   VAL A 829      67.500  52.570  62.440  1.00  0.00           N
ATOM   2760  HN  VAL A 829      68.000  52.720  63.290  1.00  0.00           H
ATOM   2761  CA  VAL A 829      67.770  53.440  61.260  1.00  0.00           C
ATOM   2762  HA  VAL A 829      66.850  53.740  60.790  1.00  0.00           H
ATOM   2763  CB  VAL A 829      68.440  54.780  61.750  1.00  0.00           C
ATOM   2764  HB  VAL A 829      69.130  54.540  62.590  1.00  0.00           H
ATOM   2765  CG1 VAL A 829      69.160  55.620  60.700  1.00  0.00           C
ATOM   2766 HG11 VAL A 829      68.460  56.140  60.010  1.00  0.00           H
ATOM   2767 HG12 VAL A 829      69.950  55.110  60.130  1.00  0.00           H
ATOM   2768 HG13 VAL A 829      69.740  56.480  61.120  1.00  0.00           H
ATOM   2769  CG2 VAL A 829      67.220  55.570  62.510  1.00  0.00           C
ATOM   2770 HG21 VAL A 829      67.620  56.400  63.140  1.00  0.00           H
ATOM   2771 HG22 VAL A 829      66.450  55.010  63.100  1.00  0.00           H
ATOM   2772 HG23 VAL A 829      66.640  56.050  61.690  1.00  0.00           H
ATOM   2773  C   VAL A 829      68.580  52.800  60.180  1.00  0.00           C
ATOM   2774  O   VAL A 829      68.110  52.760  59.020  1.00  0.00           O
ATOM   2775  N   ILE A 830      69.740  52.210  60.470  1.00  0.00           N
ATOM   2776  HN  ILE A 830      70.190  52.450  61.320  1.00  0.00           H
ATOM   2777  CA  ILE A 830      70.390  51.320  59.490  1.00  0.00           C
ATOM   2778  HA  ILE A 830      70.790  51.880  58.660  1.00  0.00           H
ATOM   2779  CB  ILE A 830      71.740  50.740  60.000  1.00  0.00           C
ATOM   2780  HB  ILE A 830      71.650  50.320  61.030  1.00  0.00           H
ATOM   2781  CG2 ILE A 830      72.410  49.720  59.000  1.00  0.00           C
ATOM   2782 HG21 ILE A 830      72.570  50.080  57.970  1.00  0.00           H
ATOM   2783 HG22 ILE A 830      71.690  48.860  59.030  1.00  0.00           H
ATOM   2784 HG23 ILE A 830      73.420  49.400  59.320  1.00  0.00           H
ATOM   2785  CG1 ILE A 830      72.880  51.800  60.400  1.00  0.00           C
ATOM   2786 HG11 ILE A 830      72.500  52.680  60.970  1.00  0.00           H
ATOM   2787 HG12 ILE A 830      73.450  51.980  59.460  1.00  0.00           H
ATOM   2788  CD  ILE A 830      73.980  51.240  61.320  1.00  0.00           C
ATOM   2789  HD1 ILE A 830      74.510  50.380  60.840  1.00  0.00           H
ATOM   2790  HD2 ILE A 830      73.560  50.960  62.310  1.00  0.00           H
ATOM   2791  HD3 ILE A 830      74.780  52.000  61.410  1.00  0.00           H
ATOM   2792  C   ILE A 830      69.560  50.130  58.870  1.00  0.00           C
ATOM   2793  O   ILE A 830      69.610  49.980  57.640  1.00  0.00           O
ATOM   2794  N   LEU A 831      68.770  49.330  59.620  1.00  0.00           N
ATOM   2795  HN  LEU A 831      68.730  49.460  60.620  1.00  0.00           H
ATOM   2796  CA  LEU A 831      67.960  48.200  59.170  1.00  0.00           C
ATOM   2797  HA  LEU A 831      68.680  47.600  58.640  1.00  0.00           H
ATOM   2798  CB  LEU A 831      67.400  47.500  60.420  1.00  0.00           C
ATOM   2799  HB1 LEU A 831      66.640  48.090  60.980  1.00  0.00           H
ATOM   2800  HB2 LEU A 831      68.230  47.220  61.080  1.00  0.00           H
ATOM   2801  CG  LEU A 831      66.850  46.070  60.130  1.00  0.00           C
ATOM   2802  HG  LEU A 831      66.050  46.180  59.360  1.00  0.00           H
ATOM   2803  CD1 LEU A 831      68.020  45.200  59.490  1.00  0.00           C
ATOM   2804 HD11 LEU A 831      68.840  45.180  60.240  1.00  0.00           H
ATOM   2805 HD12 LEU A 831      68.230  45.700  58.530  1.00  0.00           H
ATOM   2806 HD13 LEU A 831      67.630  44.160  59.350  1.00  0.00           H
ATOM   2807  CD2 LEU A 831      66.260  45.520  61.470  1.00  0.00           C
ATOM   2808 HD21 LEU A 831      65.470  46.240  61.770  1.00  0.00           H
ATOM   2809 HD22 LEU A 831      66.910  45.560  62.370  1.00  0.00           H
ATOM   2810 HD23 LEU A 831      66.010  44.480  61.190  1.00  0.00           H
ATOM   2811  C   LEU A 831      66.810  48.600  58.250  1.00  0.00           C
ATOM   2812  O   LEU A 831      66.450  47.960  57.240  1.00  0.00           O
ATOM   2813  N   PHE A 832      66.160  49.820  58.540  1.00  0.00           N
ATOM   2814  HN  PHE A 832      66.290  50.270  59.430  1.00  0.00           H
ATOM   2815  CA  PHE A 832      65.250  50.490  57.600  1.00  0.00           C
ATOM   2816  HA  PHE A 832      64.360  49.880  57.510  1.00  0.00           H
ATOM   2817  CB  PHE A 832      64.860  51.800  58.310  1.00  0.00           C
ATOM   2818  HB1 PHE A 832      65.730  52.440  58.540  1.00  0.00           H
ATOM   2819  HB2 PHE A 832      64.410  51.470  59.270  1.00  0.00           H
ATOM   2820  CG  PHE A 832      63.810  52.650  57.690  1.00  0.00           C
ATOM   2821  CD1 PHE A 832      62.440  52.410  57.940  1.00  0.00           C
ATOM   2822  HD1 PHE A 832      62.120  51.510  58.440  1.00  0.00           H
ATOM   2823  CE1 PHE A 832      61.490  53.400  57.620  1.00  0.00           C
ATOM   2824  HE1 PHE A 832      60.460  53.240  57.890  1.00  0.00           H
ATOM   2825  CZ  PHE A 832      61.890  54.630  57.110  1.00  0.00           C
ATOM   2826  HZ  PHE A 832      61.180  55.440  56.990  1.00  0.00           H
ATOM   2827  CD2 PHE A 832      64.180  53.830  57.050  1.00  0.00           C
ATOM   2828  HD2 PHE A 832      65.220  54.130  56.910  1.00  0.00           H
ATOM   2829  CE2 PHE A 832      63.300  54.920  56.890  1.00  0.00           C
ATOM   2830  HE2 PHE A 832      63.760  55.870  56.600  1.00  0.00           H
ATOM   2831  C   PHE A 832      65.790  50.690  56.220  1.00  0.00           C
ATOM   2832  O   PHE A 832      65.300  50.190  55.210  1.00  0.00           O
ATOM   2833  N   PHE A 833      66.920  51.400  56.210  1.00  0.00           N
ATOM   2834  HN  PHE A 833      67.320  51.570  57.120  1.00  0.00           H
ATOM   2835  CA  PHE A 833      67.560  51.900  55.020  1.00  0.00           C
ATOM   2836  HA  PHE A 833      66.790  52.210  54.320  1.00  0.00           H
ATOM   2837  CB  PHE A 833      68.590  53.140  55.220  1.00  0.00           C
ATOM   2838  HB1 PHE A 833      69.260  53.420  54.380  1.00  0.00           H
ATOM   2839  HB2 PHE A 833      69.270  52.980  56.090  1.00  0.00           H
ATOM   2840  CG  PHE A 833      67.900  54.420  55.590  1.00  0.00           C
ATOM   2841  CD1 PHE A 833      66.940  54.870  54.690  1.00  0.00           C
ATOM   2842  HD1 PHE A 833      66.870  54.380  53.730  1.00  0.00           H
ATOM   2843  CE1 PHE A 833      66.270  56.120  54.940  1.00  0.00           C
ATOM   2844  HE1 PHE A 833      65.660  56.580  54.180  1.00  0.00           H
ATOM   2845  CZ  PHE A 833      66.600  56.810  56.040  1.00  0.00           C
ATOM   2846  HZ  PHE A 833      66.070  57.750  56.110  1.00  0.00           H
ATOM   2847  CD2 PHE A 833      68.180  55.140  56.770  1.00  0.00           C
ATOM   2848  HD2 PHE A 833      68.900  54.750  57.470  1.00  0.00           H
ATOM   2849  CE2 PHE A 833      67.530  56.320  57.000  1.00  0.00           C
ATOM   2850  HE2 PHE A 833      67.800  56.820  57.920  1.00  0.00           H
ATOM   2851  C   PHE A 833      68.260  50.800  54.170  1.00  0.00           C
ATOM   2852  O   PHE A 833      68.170  50.750  52.970  1.00  0.00           O
ATOM   2853  N   THR A 834      68.880  49.870  54.870  1.00  0.00           N
ATOM   2854  HN  THR A 834      69.130  50.020  55.820  1.00  0.00           H
ATOM   2855  CA  THR A 834      69.420  48.730  54.200  1.00  0.00           C
ATOM   2856  HA  THR A 834      69.980  49.020  53.320  1.00  0.00           H
ATOM   2857  CB  THR A 834      70.330  48.000  55.040  1.00  0.00           C
ATOM   2858  HB  THR A 834      70.840  47.100  54.650  1.00  0.00           H
ATOM   2859  OG1 THR A 834      69.630  47.570  56.250  1.00  0.00           O
ATOM   2860  HG1 THR A 834      69.520  48.330  56.840  1.00  0.00           H
ATOM   2861  CG2 THR A 834      71.490  48.900  55.520  1.00  0.00           C
ATOM   2862 HG21 THR A 834      72.230  48.890  54.690  1.00  0.00           H
ATOM   2863 HG22 THR A 834      71.900  48.470  56.450  1.00  0.00           H
ATOM   2864 HG23 THR A 834      71.240  49.980  55.630  1.00  0.00           H
ATOM   2865  C   THR A 834      68.380  47.840  53.590  1.00  0.00           C
ATOM   2866  O   THR A 834      68.620  47.230  52.550  1.00  0.00           O
ATOM   2867  N   THR A 835      67.230  47.740  54.270  1.00  0.00           N
ATOM   2868  HN  THR A 835      67.130  48.170  55.160  1.00  0.00           H
ATOM   2869  CA  THR A 835      66.150  47.040  53.790  1.00  0.00           C
ATOM   2870  HA  THR A 835      66.420  46.060  53.440  1.00  0.00           H
ATOM   2871  CB  THR A 835      65.050  46.920  54.780  1.00  0.00           C
ATOM   2872  HB  THR A 835      64.850  47.910  55.250  1.00  0.00           H
ATOM   2873  OG1 THR A 835      65.350  45.990  55.770  1.00  0.00           O
ATOM   2874  HG1 THR A 835      65.780  46.490  56.460  1.00  0.00           H
ATOM   2875  CG2 THR A 835      63.760  46.290  54.250  1.00  0.00           C
ATOM   2876 HG21 THR A 835      62.980  46.160  55.040  1.00  0.00           H
ATOM   2877 HG22 THR A 835      63.990  45.290  53.820  1.00  0.00           H
ATOM   2878 HG23 THR A 835      63.240  46.940  53.510  1.00  0.00           H
ATOM   2879  C   THR A 835      65.540  47.560  52.470  1.00  0.00           C
ATOM   2880  O   THR A 835      65.420  46.750  51.550  1.00  0.00           O
ATOM   2881  N   PHE A 836      65.330  48.800  52.420  1.00  0.00           N
ATOM   2882  HN  PHE A 836      65.330  49.340  53.250  1.00  0.00           H
ATOM   2883  CA  PHE A 836      65.050  49.630  51.270  1.00  0.00           C
ATOM   2884  HA  PHE A 836      64.090  49.340  50.860  1.00  0.00           H
ATOM   2885  CB  PHE A 836      64.760  51.050  51.860  1.00  0.00           C
ATOM   2886  HB1 PHE A 836      65.510  51.530  52.520  1.00  0.00           H
ATOM   2887  HB2 PHE A 836      63.890  51.030  52.550  1.00  0.00           H
ATOM   2888  CG  PHE A 836      64.530  51.990  50.790  1.00  0.00           C
ATOM   2889  CD1 PHE A 836      65.600  52.750  50.280  1.00  0.00           C
ATOM   2890  HD1 PHE A 836      66.620  52.610  50.620  1.00  0.00           H
ATOM   2891  CE1 PHE A 836      65.400  53.550  49.180  1.00  0.00           C
ATOM   2892  HE1 PHE A 836      66.160  54.250  48.880  1.00  0.00           H
ATOM   2893  CZ  PHE A 836      64.150  53.710  48.660  1.00  0.00           C
ATOM   2894  HZ  PHE A 836      64.050  54.450  47.890  1.00  0.00           H
ATOM   2895  CD2 PHE A 836      63.300  52.080  50.190  1.00  0.00           C
ATOM   2896  HD2 PHE A 836      62.500  51.430  50.540  1.00  0.00           H
ATOM   2897  CE2 PHE A 836      63.060  52.940  49.160  1.00  0.00           C
ATOM   2898  HE2 PHE A 836      62.100  53.200  48.760  1.00  0.00           H
ATOM   2899  C   PHE A 836      66.120  49.560  50.170  1.00  0.00           C
ATOM   2900  O   PHE A 836      65.800  49.460  48.960  1.00  0.00           O
ATOM   2901  N   PHE A 837      67.440  49.650  50.460  1.00  0.00           N
ATOM   2902  HN  PHE A 837      67.660  49.770  51.420  1.00  0.00           H
ATOM   2903  CA  PHE A 837      68.480  49.660  49.430  1.00  0.00           C
ATOM   2904  HA  PHE A 837      68.070  50.220  48.620  1.00  0.00           H
ATOM   2905  CB  PHE A 837      69.840  50.270  49.880  1.00  0.00           C
ATOM   2906  HB1 PHE A 837      70.610  50.130  49.090  1.00  0.00           H
ATOM   2907  HB2 PHE A 837      70.120  49.630  50.750  1.00  0.00           H
ATOM   2908  CG  PHE A 837      69.860  51.670  50.400  1.00  0.00           C
ATOM   2909  CD1 PHE A 837      70.720  51.980  51.510  1.00  0.00           C
ATOM   2910  HD1 PHE A 837      71.400  51.280  51.970  1.00  0.00           H
ATOM   2911  CE1 PHE A 837      70.840  53.260  52.030  1.00  0.00           C
ATOM   2912  HE1 PHE A 837      71.520  53.420  52.850  1.00  0.00           H
ATOM   2913  CZ  PHE A 837      70.100  54.260  51.420  1.00  0.00           C
ATOM   2914  HZ  PHE A 837      70.140  55.240  51.880  1.00  0.00           H
ATOM   2915  CD2 PHE A 837      69.090  52.700  49.890  1.00  0.00           C
ATOM   2916  HD2 PHE A 837      68.490  52.490  49.020  1.00  0.00           H
ATOM   2917  CE2 PHE A 837      69.150  53.970  50.400  1.00  0.00           C
ATOM   2918  HE2 PHE A 837      68.460  54.770  50.180  1.00  0.00           H
ATOM   2919  C   PHE A 837      68.660  48.370  48.690  1.00  0.00           C
ATOM   2920  O   PHE A 837      68.730  48.430  47.490  1.00  0.00           O
ATOM   2921  N   LEU A 838      68.700  47.270  49.500  1.00  0.00           N
ATOM   2922  HN  LEU A 838      68.610  47.250  50.490  1.00  0.00           H
ATOM   2923  CA  LEU A 838      68.820  45.940  48.870  1.00  0.00           C
ATOM   2924  HA  LEU A 838      69.650  45.940  48.170  1.00  0.00           H
ATOM   2925  CB  LEU A 838      69.050  44.840  50.040  1.00  0.00           C
ATOM   2926  HB1 LEU A 838      68.290  44.990  50.830  1.00  0.00           H
ATOM   2927  HB2 LEU A 838      70.030  45.100  50.490  1.00  0.00           H
ATOM   2928  CG  LEU A 838      69.250  43.390  49.540  1.00  0.00           C
ATOM   2929  HG  LEU A 838      68.340  43.140  48.960  1.00  0.00           H
ATOM   2930  CD1 LEU A 838      70.490  43.230  48.610  1.00  0.00           C
ATOM   2931 HD11 LEU A 838      70.880  42.210  48.820  1.00  0.00           H
ATOM   2932 HD12 LEU A 838      71.350  43.910  48.830  1.00  0.00           H
ATOM   2933 HD13 LEU A 838      70.080  43.370  47.590  1.00  0.00           H
ATOM   2934  CD2 LEU A 838      69.350  42.590  50.910  1.00  0.00           C
ATOM   2935 HD21 LEU A 838      70.150  42.890  51.610  1.00  0.00           H
ATOM   2936 HD22 LEU A 838      69.460  41.500  50.750  1.00  0.00           H
ATOM   2937 HD23 LEU A 838      68.370  42.680  51.440  1.00  0.00           H
ATOM   2938  C   LEU A 838      67.690  45.610  48.000  1.00  0.00           C
ATOM   2939  O   LEU A 838      67.820  45.230  46.860  1.00  0.00           O
ATOM   2940  N   SER A 839      66.440  45.920  48.540  1.00  0.00           N
ATOM   2941  HN  SER A 839      66.330  46.160  49.510  1.00  0.00           H
ATOM   2942  CA  SER A 839      65.270  45.690  47.760  1.00  0.00           C
ATOM   2943  HA  SER A 839      65.270  44.630  47.540  1.00  0.00           H
ATOM   2944  CB  SER A 839      63.970  45.680  48.640  1.00  0.00           C
ATOM   2945  HB1 SER A 839      64.040  44.890  49.420  1.00  0.00           H
ATOM   2946  HB2 SER A 839      63.080  45.450  48.030  1.00  0.00           H
ATOM   2947  OG  SER A 839      63.810  46.920  49.380  1.00  0.00           O
ATOM   2948  HG1 SER A 839      64.100  46.770  50.280  1.00  0.00           H
ATOM   2949  C   SER A 839      65.150  46.460  46.510  1.00  0.00           C
ATOM   2950  O   SER A 839      64.970  45.870  45.460  1.00  0.00           O
ATOM   2951  N   SER A 840      65.570  47.750  46.510  1.00  0.00           N
ATOM   2952  HN  SER A 840      65.830  48.110  47.400  1.00  0.00           H
ATOM   2953  CA  SER A 840      65.740  48.590  45.300  1.00  0.00           C
ATOM   2954  HA  SER A 840      64.810  48.720  44.770  1.00  0.00           H
ATOM   2955  CB  SER A 840      66.240  50.020  45.690  1.00  0.00           C
ATOM   2956  HB1 SER A 840      66.450  50.590  44.760  1.00  0.00           H
ATOM   2957  HB2 SER A 840      67.180  49.960  46.270  1.00  0.00           H
ATOM   2958  OG  SER A 840      65.250  50.860  46.290  1.00  0.00           O
ATOM   2959  HG1 SER A 840      65.370  50.810  47.240  1.00  0.00           H
ATOM   2960  C   SER A 840      66.770  48.050  44.370  1.00  0.00           C
ATOM   2961  O   SER A 840      66.560  48.020  43.120  1.00  0.00           O
ATOM   2962  N   PHE A 841      67.980  47.610  44.890  1.00  0.00           N
ATOM   2963  HN  PHE A 841      68.270  47.690  45.840  1.00  0.00           H
ATOM   2964  CA  PHE A 841      68.930  46.870  44.050  1.00  0.00           C
ATOM   2965  HA  PHE A 841      69.240  47.550  43.270  1.00  0.00           H
ATOM   2966  CB  PHE A 841      70.170  46.660  44.990  1.00  0.00           C
ATOM   2967  HB1 PHE A 841      69.750  46.110  45.860  1.00  0.00           H
ATOM   2968  HB2 PHE A 841      70.560  47.630  45.350  1.00  0.00           H
ATOM   2969  CG  PHE A 841      71.360  45.820  44.600  1.00  0.00           C
ATOM   2970  CD1 PHE A 841      72.450  46.530  44.070  1.00  0.00           C
ATOM   2971  HD1 PHE A 841      72.300  47.580  43.890  1.00  0.00           H
ATOM   2972  CE1 PHE A 841      73.610  45.810  43.650  1.00  0.00           C
ATOM   2973  HE1 PHE A 841      74.420  46.300  43.150  1.00  0.00           H
ATOM   2974  CZ  PHE A 841      73.660  44.400  43.870  1.00  0.00           C
ATOM   2975  HZ  PHE A 841      74.630  43.960  43.740  1.00  0.00           H
ATOM   2976  CD2 PHE A 841      71.440  44.430  44.740  1.00  0.00           C
ATOM   2977  HD2 PHE A 841      70.560  43.930  45.130  1.00  0.00           H
ATOM   2978  CE2 PHE A 841      72.620  43.730  44.420  1.00  0.00           C
ATOM   2979  HE2 PHE A 841      72.660  42.650  44.540  1.00  0.00           H
ATOM   2980  C   PHE A 841      68.590  45.510  43.410  1.00  0.00           C
ATOM   2981  O   PHE A 841      68.950  45.340  42.260  1.00  0.00           O
ATOM   2982  N   LEU A 842      67.960  44.600  44.210  1.00  0.00           N
ATOM   2983  HN  LEU A 842      67.810  44.830  45.160  1.00  0.00           H
ATOM   2984  CA  LEU A 842      67.420  43.390  43.670  1.00  0.00           C
ATOM   2985  HA  LEU A 842      68.200  42.920  43.080  1.00  0.00           H
ATOM   2986  CB  LEU A 842      66.890  42.370  44.760  1.00  0.00           C
ATOM   2987  HB1 LEU A 842      66.410  41.510  44.260  1.00  0.00           H
ATOM   2988  HB2 LEU A 842      66.080  42.900  45.310  1.00  0.00           H
ATOM   2989  CG  LEU A 842      67.850  41.900  45.840  1.00  0.00           C
ATOM   2990  HG  LEU A 842      68.100  42.840  46.360  1.00  0.00           H
ATOM   2991  CD1 LEU A 842      67.040  40.950  46.830  1.00  0.00           C
ATOM   2992 HD11 LEU A 842      66.050  41.400  47.050  1.00  0.00           H
ATOM   2993 HD12 LEU A 842      67.640  40.810  47.760  1.00  0.00           H
ATOM   2994 HD13 LEU A 842      66.890  39.930  46.410  1.00  0.00           H
ATOM   2995  CD2 LEU A 842      69.170  41.330  45.340  1.00  0.00           C
ATOM   2996 HD21 LEU A 842      68.930  40.340  44.890  1.00  0.00           H
ATOM   2997 HD22 LEU A 842      69.760  41.180  46.270  1.00  0.00           H
ATOM   2998 HD23 LEU A 842      69.720  41.920  44.590  1.00  0.00           H
ATOM   2999  C   LEU A 842      66.210  43.610  42.700  1.00  0.00           C
ATOM   3000  O   LEU A 842      66.010  42.890  41.760  1.00  0.00           O
ATOM   3001  N   LYS A 843      65.340  44.520  43.030  1.00  0.00           N
ATOM   3002  HN  LYS A 843      65.280  44.910  43.950  1.00  0.00           H
ATOM   3003  CA  LYS A 843      64.280  44.990  42.050  1.00  0.00           C
ATOM   3004  HA  LYS A 843      63.800  44.070  41.750  1.00  0.00           H
ATOM   3005  CB  LYS A 843      63.350  46.040  42.630  1.00  0.00           C
ATOM   3006  HB1 LYS A 843      63.950  46.870  43.060  1.00  0.00           H
ATOM   3007  HB2 LYS A 843      62.820  45.570  43.480  1.00  0.00           H
ATOM   3008  CG  LYS A 843      62.300  46.510  41.620  1.00  0.00           C
ATOM   3009  HG1 LYS A 843      62.750  46.930  40.700  1.00  0.00           H
ATOM   3010  HG2 LYS A 843      61.690  47.360  42.000  1.00  0.00           H
ATOM   3011  CD  LYS A 843      61.460  45.170  41.280  1.00  0.00           C
ATOM   3012  HD1 LYS A 843      61.350  44.580  42.220  1.00  0.00           H
ATOM   3013  HD2 LYS A 843      62.090  44.590  40.580  1.00  0.00           H
ATOM   3014  CE  LYS A 843      60.180  45.310  40.590  1.00  0.00           C
ATOM   3015  HE1 LYS A 843      59.580  44.360  40.570  1.00  0.00           H
ATOM   3016  HE2 LYS A 843      60.220  45.720  39.570  1.00  0.00           H
ATOM   3017  NZ  LYS A 843      59.270  46.250  41.310  1.00  0.00           N
ATOM   3018  HZ1 LYS A 843      58.270  46.120  41.030  1.00  0.00           H
ATOM   3019  HZ2 LYS A 843      59.540  47.240  41.150  1.00  0.00           H
ATOM   3020  HZ3 LYS A 843      59.320  46.060  42.330  1.00  0.00           H
ATOM   3021  C   LYS A 843      64.960  45.470  40.740  1.00  0.00           C
ATOM   3022  O   LYS A 843      64.450  45.320  39.630  1.00  0.00           O
ATOM   3023  N   GLN A 844      66.190  46.080  40.900  1.00  0.00           N
ATOM   3024  HN  GLN A 844      66.500  46.370  41.810  1.00  0.00           H
ATOM   3025  CA  GLN A 844      67.020  46.390  39.710  1.00  0.00           C
ATOM   3026  HA  GLN A 844      66.390  46.560  38.840  1.00  0.00           H
ATOM   3027  CB  GLN A 844      67.850  47.790  39.900  1.00  0.00           C
ATOM   3028  HB1 GLN A 844      68.470  47.770  38.980  1.00  0.00           H
ATOM   3029  HB2 GLN A 844      68.540  47.650  40.750  1.00  0.00           H
ATOM   3030  CG  GLN A 844      67.010  49.110  39.930  1.00  0.00           C
ATOM   3031  HG1 GLN A 844      67.690  49.980  40.130  1.00  0.00           H
ATOM   3032  HG2 GLN A 844      66.390  49.040  40.850  1.00  0.00           H
ATOM   3033  CD  GLN A 844      66.020  49.240  38.770  1.00  0.00           C
ATOM   3034  OE1 GLN A 844      64.840  48.770  38.810  1.00  0.00           O
ATOM   3035  NE2 GLN A 844      66.430  49.990  37.750  1.00  0.00           N
ATOM   3036 HE21 GLN A 844      65.770  50.240  37.030  1.00  0.00           H
ATOM   3037 HE22 GLN A 844      67.410  50.180  37.720  1.00  0.00           H
ATOM   3038  C   GLN A 844      68.010  45.370  39.260  1.00  0.00           C
ATOM   3039  O   GLN A 844      68.910  45.610  38.550  1.00  0.00           O
ATOM   3040  N   PHE A 845      67.820  44.060  39.650  1.00  0.00           N
ATOM   3041  HN  PHE A 845      66.950  43.840  40.100  1.00  0.00           H
ATOM   3042  CA  PHE A 845      68.690  43.020  39.250  1.00  0.00           C
ATOM   3043  HA  PHE A 845      69.640  43.530  39.270  1.00  0.00           H
ATOM   3044  CB  PHE A 845      68.760  41.840  40.260  1.00  0.00           C
ATOM   3045  HB1 PHE A 845      67.760  41.380  40.390  1.00  0.00           H
ATOM   3046  HB2 PHE A 845      68.990  42.340  41.220  1.00  0.00           H
ATOM   3047  CG  PHE A 845      69.800  40.830  40.000  1.00  0.00           C
ATOM   3048  CD1 PHE A 845      69.420  39.740  39.170  1.00  0.00           C
ATOM   3049  HD1 PHE A 845      68.430  39.730  38.740  1.00  0.00           H
ATOM   3050  CE1 PHE A 845      70.370  38.750  38.860  1.00  0.00           C
ATOM   3051  HE1 PHE A 845      70.030  37.920  38.250  1.00  0.00           H
ATOM   3052  CZ  PHE A 845      71.630  38.790  39.400  1.00  0.00           C
ATOM   3053  HZ  PHE A 845      72.280  37.930  39.240  1.00  0.00           H
ATOM   3054  CD2 PHE A 845      71.130  40.860  40.540  1.00  0.00           C
ATOM   3055  HD2 PHE A 845      71.440  41.760  41.050  1.00  0.00           H
ATOM   3056  CE2 PHE A 845      72.000  39.840  40.190  1.00  0.00           C
ATOM   3057  HE2 PHE A 845      73.030  39.810  40.530  1.00  0.00           H
ATOM   3058  C   PHE A 845      68.420  42.500  37.820  1.00  0.00           C
ATOM   3059  O   PHE A 845      69.340  42.140  37.090  1.00  0.00           O
ATOM   3060  N   LYS A 846      67.180  42.590  37.360  1.00  0.00           N
ATOM   3061  HN  LYS A 846      66.410  42.790  37.970  1.00  0.00           H
ATOM   3062  CA  LYS A 846      66.750  42.110  36.040  1.00  0.00           C
ATOM   3063  HA  LYS A 846      67.020  41.110  35.740  1.00  0.00           H
ATOM   3064  CB  LYS A 846      65.220  42.020  36.050  1.00  0.00           C
ATOM   3065  HB1 LYS A 846      64.860  42.990  36.480  1.00  0.00           H
ATOM   3066  HB2 LYS A 846      64.840  41.200  36.700  1.00  0.00           H
ATOM   3067  CG  LYS A 846      64.610  41.840  34.700  1.00  0.00           C
ATOM   3068  HG1 LYS A 846      65.170  41.060  34.130  1.00  0.00           H
ATOM   3069  HG2 LYS A 846      64.740  42.790  34.140  1.00  0.00           H
ATOM   3070  CD  LYS A 846      63.140  41.450  34.740  1.00  0.00           C
ATOM   3071  HD1 LYS A 846      62.570  42.190  35.350  1.00  0.00           H
ATOM   3072  HD2 LYS A 846      63.000  40.480  35.250  1.00  0.00           H
ATOM   3073  CE  LYS A 846      62.440  41.490  33.450  1.00  0.00           C
ATOM   3074  HE1 LYS A 846      62.570  42.480  32.950  1.00  0.00           H
ATOM   3075  HE2 LYS A 846      61.350  41.340  33.600  1.00  0.00           H
ATOM   3076  NZ  LYS A 846      62.880  40.440  32.470  1.00  0.00           N
ATOM   3077  HZ1 LYS A 846      62.430  40.560  31.540  1.00  0.00           H
ATOM   3078  HZ2 LYS A 846      62.710  39.560  32.980  1.00  0.00           H
ATOM   3079  HZ3 LYS A 846      63.900  40.440  32.260  1.00  0.00           H
ATOM   3080  C   LYS A 846      67.360  42.940  34.900  1.00  0.00           C
ATOM   3081  O   LYS A 846      67.550  42.470  33.760  1.00  0.00           O
ATOM   3082  N   THR A 847      67.590  44.270  35.160  1.00  0.00           N
ATOM   3083  HN  THR A 847      67.300  44.780  35.970  1.00  0.00           H
ATOM   3084  CA  THR A 847      68.220  45.140  34.160  1.00  0.00           C
ATOM   3085  HA  THR A 847      67.660  44.920  33.270  1.00  0.00           H
ATOM   3086  CB  THR A 847      67.920  46.540  34.400  1.00  0.00           C
ATOM   3087  HB  THR A 847      68.690  47.330  34.240  1.00  0.00           H
ATOM   3088  OG1 THR A 847      67.530  46.760  35.760  1.00  0.00           O
ATOM   3089  HG1 THR A 847      68.390  46.770  36.220  1.00  0.00           H
ATOM   3090  CG2 THR A 847      66.630  46.970  33.630  1.00  0.00           C
ATOM   3091 HG21 THR A 847      66.920  47.000  32.550  1.00  0.00           H
ATOM   3092 HG22 THR A 847      66.240  47.990  33.810  1.00  0.00           H
ATOM   3093 HG23 THR A 847      65.850  46.200  33.680  1.00  0.00           H
ATOM   3094  C   THR A 847      69.690  44.910  33.970  1.00  0.00           C
ATOM   3095  O   THR A 847      70.210  45.380  32.950  1.00  0.00           O
ATOM   3096  N   LYS A 848      70.350  44.340  34.990  1.00  0.00           N
ATOM   3097  HN  LYS A 848      69.890  44.040  35.810  1.00  0.00           H
ATOM   3098  CA  LYS A 848      71.770  44.080  34.740  1.00  0.00           C
ATOM   3099  HA  LYS A 848      72.200  44.940  34.270  1.00  0.00           H
ATOM   3100  CB  LYS A 848      72.500  43.690  36.030  1.00  0.00           C
ATOM   3101  HB1 LYS A 848      73.600  43.710  35.890  1.00  0.00           H
ATOM   3102  HB2 LYS A 848      72.260  42.670  36.400  1.00  0.00           H
ATOM   3103  CG  LYS A 848      72.320  44.730  37.140  1.00  0.00           C
ATOM   3104  HG1 LYS A 848      72.940  44.530  38.050  1.00  0.00           H
ATOM   3105  HG2 LYS A 848      71.300  44.580  37.570  1.00  0.00           H
ATOM   3106  CD  LYS A 848      72.520  46.140  36.690  1.00  0.00           C
ATOM   3107  HD1 LYS A 848      71.690  46.600  36.120  1.00  0.00           H
ATOM   3108  HD2 LYS A 848      73.420  46.220  36.050  1.00  0.00           H
ATOM   3109  CE  LYS A 848      72.960  47.020  37.860  1.00  0.00           C
ATOM   3110  HE1 LYS A 848      73.470  47.990  37.690  1.00  0.00           H
ATOM   3111  HE2 LYS A 848      73.770  46.460  38.360  1.00  0.00           H
ATOM   3112  NZ  LYS A 848      71.770  47.270  38.640  1.00  0.00           N
ATOM   3113  HZ1 LYS A 848      70.890  47.300  38.090  1.00  0.00           H
ATOM   3114  HZ2 LYS A 848      71.830  48.160  39.170  1.00  0.00           H
ATOM   3115  HZ3 LYS A 848      71.680  46.520  39.360  1.00  0.00           H
ATOM   3116  C   LYS A 848      72.030  42.980  33.700  1.00  0.00           C
ATOM   3117  O   LYS A 848      71.120  42.220  33.320  1.00  0.00           O
ATOM   3118  N   ARG A 849      73.220  42.870  33.040  1.00  0.00           N
ATOM   3119  HN  ARG A 849      74.020  43.420  33.240  1.00  0.00           H
ATOM   3120  CA  ARG A 849      73.430  41.970  31.890  1.00  0.00           C
ATOM   3121  HA  ARG A 849      72.460  41.820  31.430  1.00  0.00           H
ATOM   3122  CB  ARG A 849      74.240  42.760  30.850  1.00  0.00           C
ATOM   3123  HB1 ARG A 849      74.380  42.210  29.900  1.00  0.00           H
ATOM   3124  HB2 ARG A 849      75.310  42.930  31.120  1.00  0.00           H
ATOM   3125  CG  ARG A 849      73.640  44.060  30.230  1.00  0.00           C
ATOM   3126  HG1 ARG A 849      74.260  44.400  29.380  1.00  0.00           H
ATOM   3127  HG2 ARG A 849      73.770  44.830  31.010  1.00  0.00           H
ATOM   3128  CD  ARG A 849      72.110  43.970  29.980  1.00  0.00           C
ATOM   3129  HD1 ARG A 849      71.720  44.900  29.480  1.00  0.00           H
ATOM   3130  HD2 ARG A 849      71.540  43.770  30.920  1.00  0.00           H
ATOM   3131  NE  ARG A 849      71.810  42.760  29.120  1.00  0.00           N
ATOM   3132  HE  ARG A 849      72.530  42.300  28.600  1.00  0.00           H
ATOM   3133  CZ  ARG A 849      70.750  42.020  29.230  1.00  0.00           C
ATOM   3134  NH1 ARG A 849      70.610  40.860  28.600  1.00  0.00           N
ATOM   3135 HH11 ARG A 849      71.180  40.610  27.820  1.00  0.00           H
ATOM   3136 HH12 ARG A 849      69.900  40.230  28.940  1.00  0.00           H
ATOM   3137  NH2 ARG A 849      69.740  42.400  29.970  1.00  0.00           N
ATOM   3138 HH21 ARG A 849      69.670  43.390  29.910  1.00  0.00           H
ATOM   3139 HH22 ARG A 849      68.930  41.810  29.860  1.00  0.00           H
ATOM   3140  C   ARG A 849      73.950  40.570  32.160  1.00  0.00           C
ATOM   3141  O   ARG A 849      73.730  39.600  31.380  1.00  0.00           O
ATOM   3142  N   TYR A 850      74.660  40.470  33.250  1.00  0.00           N
ATOM   3143  HN  TYR A 850      74.780  41.290  33.810  1.00  0.00           H
ATOM   3144  CA  TYR A 850      75.100  39.210  33.840  1.00  0.00           C
ATOM   3145  HA  TYR A 850      75.590  38.700  33.020  1.00  0.00           H
ATOM   3146  CB  TYR A 850      76.230  39.210  34.920  1.00  0.00           C
ATOM   3147  HB1 TYR A 850      77.160  39.380  34.330  1.00  0.00           H
ATOM   3148  HB2 TYR A 850      76.430  38.230  35.400  1.00  0.00           H
ATOM   3149  CG  TYR A 850      76.060  40.320  35.950  1.00  0.00           C
ATOM   3150  CD1 TYR A 850      77.120  41.170  36.250  1.00  0.00           C
ATOM   3151  HD1 TYR A 850      78.070  41.240  35.720  1.00  0.00           H
ATOM   3152  CE1 TYR A 850      76.910  42.180  37.180  1.00  0.00           C
ATOM   3153  HE1 TYR A 850      77.720  42.900  37.250  1.00  0.00           H
ATOM   3154  CZ  TYR A 850      75.780  42.280  37.940  1.00  0.00           C
ATOM   3155  OH  TYR A 850      75.540  43.410  38.720  1.00  0.00           O
ATOM   3156  HH  TYR A 850      76.110  44.090  38.340  1.00  0.00           H
ATOM   3157  CD2 TYR A 850      74.890  40.340  36.800  1.00  0.00           C
ATOM   3158  HD2 TYR A 850      74.270  39.460  36.670  1.00  0.00           H
ATOM   3159  CE2 TYR A 850      74.800  41.250  37.810  1.00  0.00           C
ATOM   3160  HE2 TYR A 850      73.960  41.310  38.490  1.00  0.00           H
ATOM   3161  C   TYR A 850      74.030  38.200  34.230  1.00  0.00           C
ATOM   3162  O   TYR A 850      73.020  38.560  34.800  1.00  0.00           O
ATOM   3163  N   PHE A 851      74.290  36.920  34.060  1.00  0.00           N
ATOM   3164  HN  PHE A 851      75.230  36.750  33.780  1.00  0.00           H
ATOM   3165  CA  PHE A 851      73.450  35.770  34.340  1.00  0.00           C
ATOM   3166  HA  PHE A 851      74.190  34.980  34.250  1.00  0.00           H
ATOM   3167  CB  PHE A 851      72.860  35.600  35.790  1.00  0.00           C
ATOM   3168  HB1 PHE A 851      72.260  34.690  35.980  1.00  0.00           H
ATOM   3169  HB2 PHE A 851      72.160  36.450  35.980  1.00  0.00           H
ATOM   3170  CG  PHE A 851      73.920  35.620  36.840  1.00  0.00           C
ATOM   3171  CD1 PHE A 851      74.770  34.530  36.900  1.00  0.00           C
ATOM   3172  HD1 PHE A 851      74.650  33.770  36.150  1.00  0.00           H
ATOM   3173  CE1 PHE A 851      75.930  34.480  37.690  1.00  0.00           C
ATOM   3174  HE1 PHE A 851      76.640  33.680  37.590  1.00  0.00           H
ATOM   3175  CZ  PHE A 851      76.040  35.540  38.640  1.00  0.00           C
ATOM   3176  HZ  PHE A 851      76.880  35.450  39.330  1.00  0.00           H
ATOM   3177  CD2 PHE A 851      74.070  36.670  37.720  1.00  0.00           C
ATOM   3178  HD2 PHE A 851      73.430  37.540  37.670  1.00  0.00           H
ATOM   3179  CE2 PHE A 851      75.160  36.600  38.670  1.00  0.00           C
ATOM   3180  HE2 PHE A 851      75.110  37.350  39.440  1.00  0.00           H
ATOM   3181  C   PHE A 851      72.320  35.500  33.310  1.00  0.00           C
ATOM   3182  O   PHE A 851      71.830  36.410  32.750  1.00  0.00           O
ATOM   3183  N   PRO A 852      71.760  34.340  33.160  1.00  0.00           N
ATOM   3184  CD  PRO A 852      72.450  33.090  33.500  1.00  0.00           C
ATOM   3185  HD1 PRO A 852      72.390  32.930  34.590  1.00  0.00           H
ATOM   3186  HD2 PRO A 852      73.510  33.150  33.160  1.00  0.00           H
ATOM   3187  CA  PRO A 852      70.580  34.080  32.400  1.00  0.00           C
ATOM   3188  HA  PRO A 852      70.780  34.080  31.340  1.00  0.00           H
ATOM   3189  CB  PRO A 852      70.260  32.570  32.750  1.00  0.00           C
ATOM   3190  HB1 PRO A 852      69.590  32.070  32.010  1.00  0.00           H
ATOM   3191  HB2 PRO A 852      69.760  32.510  33.740  1.00  0.00           H
ATOM   3192  CG  PRO A 852      71.620  31.980  32.820  1.00  0.00           C
ATOM   3193  HG1 PRO A 852      71.740  31.220  33.620  1.00  0.00           H
ATOM   3194  HG2 PRO A 852      72.000  31.680  31.830  1.00  0.00           H
ATOM   3195  C   PRO A 852      69.430  34.930  32.600  1.00  0.00           C
ATOM   3196  O   PRO A 852      69.130  35.170  33.750  1.00  0.00           O
ATOM   3197  N   THR A 853      68.610  35.290  31.600  1.00  0.00           N
ATOM   3198  HN  THR A 853      68.860  35.110  30.660  1.00  0.00           H
ATOM   3199  CA  THR A 853      67.420  36.120  31.810  1.00  0.00           C
ATOM   3200  HA  THR A 853      67.660  37.140  32.100  1.00  0.00           H
ATOM   3201  CB  THR A 853      66.830  36.390  30.410  1.00  0.00           C
ATOM   3202  HB  THR A 853      67.560  36.910  29.760  1.00  0.00           H
ATOM   3203  OG1 THR A 853      65.820  37.360  30.440  1.00  0.00           O
ATOM   3204  HG1 THR A 853      66.100  38.040  29.830  1.00  0.00           H
ATOM   3205  CG2 THR A 853      66.310  35.100  29.820  1.00  0.00           C
ATOM   3206 HG21 THR A 853      67.030  34.240  29.920  1.00  0.00           H
ATOM   3207 HG22 THR A 853      66.310  35.250  28.720  1.00  0.00           H
ATOM   3208 HG23 THR A 853      65.300  34.840  30.190  1.00  0.00           H
ATOM   3209  C   THR A 853      66.350  35.660  32.790  1.00  0.00           C
ATOM   3210  O   THR A 853      65.930  36.530  33.520  1.00  0.00           O
ATOM   3211  N   LYS A 854      65.910  34.410  32.790  1.00  0.00           N
ATOM   3212  HN  LYS A 854      66.230  33.610  32.300  1.00  0.00           H
ATOM   3213  CA  LYS A 854      64.720  34.090  33.550  1.00  0.00           C
ATOM   3214  HA  LYS A 854      63.990  34.890  33.550  1.00  0.00           H
ATOM   3215  CB  LYS A 854      63.960  32.840  32.940  1.00  0.00           C
ATOM   3216  HB1 LYS A 854      62.960  32.770  33.430  1.00  0.00           H
ATOM   3217  HB2 LYS A 854      64.400  31.840  33.110  1.00  0.00           H
ATOM   3218  CG  LYS A 854      63.730  32.890  31.400  1.00  0.00           C
ATOM   3219  HG1 LYS A 854      64.700  32.820  30.870  1.00  0.00           H
ATOM   3220  HG2 LYS A 854      63.160  33.780  31.080  1.00  0.00           H
ATOM   3221  CD  LYS A 854      62.740  31.830  30.940  1.00  0.00           C
ATOM   3222  HD1 LYS A 854      62.020  31.780  31.780  1.00  0.00           H
ATOM   3223  HD2 LYS A 854      63.400  30.940  31.000  1.00  0.00           H
ATOM   3224  CE  LYS A 854      62.070  31.860  29.560  1.00  0.00           C
ATOM   3225  HE1 LYS A 854      61.480  32.790  29.530  1.00  0.00           H
ATOM   3226  HE2 LYS A 854      61.290  31.080  29.420  1.00  0.00           H
ATOM   3227  NZ  LYS A 854      63.100  31.900  28.450  1.00  0.00           N
ATOM   3228  HZ1 LYS A 854      64.090  31.690  28.700  1.00  0.00           H
ATOM   3229  HZ2 LYS A 854      62.940  32.830  27.990  1.00  0.00           H
ATOM   3230  HZ3 LYS A 854      62.770  31.050  27.940  1.00  0.00           H
ATOM   3231  C   LYS A 854      65.210  33.930  35.010  1.00  0.00           C
ATOM   3232  O   LYS A 854      64.620  34.390  35.990  1.00  0.00           O
ATOM   3233  N   VAL A 855      66.430  33.310  35.140  1.00  0.00           N
ATOM   3234  HN  VAL A 855      66.870  32.970  34.320  1.00  0.00           H
ATOM   3235  CA  VAL A 855      67.020  33.180  36.490  1.00  0.00           C
ATOM   3236  HA  VAL A 855      66.260  32.730  37.100  1.00  0.00           H
ATOM   3237  CB  VAL A 855      68.140  32.200  36.520  1.00  0.00           C
ATOM   3238  HB  VAL A 855      68.930  32.500  35.800  1.00  0.00           H
ATOM   3239  CG1 VAL A 855      68.670  32.140  37.950  1.00  0.00           C
ATOM   3240 HG11 VAL A 855      69.400  31.310  38.030  1.00  0.00           H
ATOM   3241 HG12 VAL A 855      67.780  31.910  38.580  1.00  0.00           H
ATOM   3242 HG13 VAL A 855      69.100  33.150  38.170  1.00  0.00           H
ATOM   3243  CG2 VAL A 855      67.560  30.840  36.080  1.00  0.00           C
ATOM   3244 HG21 VAL A 855      66.610  30.570  36.590  1.00  0.00           H
ATOM   3245 HG22 VAL A 855      68.180  30.070  36.580  1.00  0.00           H
ATOM   3246 HG23 VAL A 855      67.460  30.610  34.990  1.00  0.00           H
ATOM   3247  C   VAL A 855      67.330  34.540  37.200  1.00  0.00           C
ATOM   3248  O   VAL A 855      67.010  34.730  38.350  1.00  0.00           O
ATOM   3249  N   ARG A 856      67.800  35.460  36.400  1.00  0.00           N
ATOM   3250  HN  ARG A 856      68.050  35.200  35.480  1.00  0.00           H
ATOM   3251  CA  ARG A 856      67.900  36.820  36.750  1.00  0.00           C
ATOM   3252  HA  ARG A 856      68.560  36.890  37.600  1.00  0.00           H
ATOM   3253  CB  ARG A 856      68.560  37.540  35.590  1.00  0.00           C
ATOM   3254  HB1 ARG A 856      68.020  37.240  34.660  1.00  0.00           H
ATOM   3255  HB2 ARG A 856      69.610  37.190  35.490  1.00  0.00           H
ATOM   3256  CG  ARG A 856      68.580  39.070  35.690  1.00  0.00           C
ATOM   3257  HG1 ARG A 856      68.620  39.360  36.760  1.00  0.00           H
ATOM   3258  HG2 ARG A 856      67.620  39.410  35.220  1.00  0.00           H
ATOM   3259  CD  ARG A 856      69.760  39.780  35.060  1.00  0.00           C
ATOM   3260  HD1 ARG A 856      70.610  39.800  35.760  1.00  0.00           H
ATOM   3261  HD2 ARG A 856      69.490  40.800  34.720  1.00  0.00           H
ATOM   3262  NE  ARG A 856      70.180  39.000  33.790  1.00  0.00           N
ATOM   3263  HE  ARG A 856      71.040  38.490  33.810  1.00  0.00           H
ATOM   3264  CZ  ARG A 856      69.660  39.220  32.590  1.00  0.00           C
ATOM   3265  NH1 ARG A 856      68.790  40.160  32.340  1.00  0.00           N
ATOM   3266 HH11 ARG A 856      68.700  40.990  32.890  1.00  0.00           H
ATOM   3267 HH12 ARG A 856      68.460  40.130  31.390  1.00  0.00           H
ATOM   3268  NH2 ARG A 856      69.980  38.470  31.590  1.00  0.00           N
ATOM   3269 HH21 ARG A 856      69.470  38.810  30.820  1.00  0.00           H
ATOM   3270 HH22 ARG A 856      70.670  37.740  31.640  1.00  0.00           H
ATOM   3271  C   ARG A 856      66.600  37.560  37.120  1.00  0.00           C
ATOM   3272  O   ARG A 856      66.600  38.290  38.100  1.00  0.00           O
ATOM   3273  N   SER A 857      65.490  37.390  36.350  1.00  0.00           N
ATOM   3274  HN  SER A 857      65.480  36.720  35.610  1.00  0.00           H
ATOM   3275  CA  SER A 857      64.190  37.990  36.600  1.00  0.00           C
ATOM   3276  HA  SER A 857      64.250  39.050  36.780  1.00  0.00           H
ATOM   3277  CB  SER A 857      63.160  37.690  35.470  1.00  0.00           C
ATOM   3278  HB1 SER A 857      62.230  38.270  35.690  1.00  0.00           H
ATOM   3279  HB2 SER A 857      63.040  36.590  35.550  1.00  0.00           H
ATOM   3280  OG  SER A 857      63.610  38.070  34.130  1.00  0.00           O
ATOM   3281  HG1 SER A 857      64.300  37.510  33.760  1.00  0.00           H
ATOM   3282  C   SER A 857      63.600  37.440  37.900  1.00  0.00           C
ATOM   3283  O   SER A 857      63.100  38.200  38.730  1.00  0.00           O
ATOM   3284  N   THR A 858      63.810  36.150  38.160  1.00  0.00           N
ATOM   3285  HN  THR A 858      64.280  35.510  37.540  1.00  0.00           H
ATOM   3286  CA  THR A 858      63.390  35.440  39.420  1.00  0.00           C
ATOM   3287  HA  THR A 858      62.320  35.600  39.440  1.00  0.00           H
ATOM   3288  CB  THR A 858      63.790  33.940  39.340  1.00  0.00           C
ATOM   3289  HB  THR A 858      64.890  33.820  39.240  1.00  0.00           H
ATOM   3290  OG1 THR A 858      63.180  33.430  38.210  1.00  0.00           O
ATOM   3291  HG1 THR A 858      63.890  33.580  37.580  1.00  0.00           H
ATOM   3292  CG2 THR A 858      63.250  33.210  40.570  1.00  0.00           C
ATOM   3293 HG21 THR A 858      63.780  33.600  41.450  1.00  0.00           H
ATOM   3294 HG22 THR A 858      63.400  32.110  40.550  1.00  0.00           H
ATOM   3295 HG23 THR A 858      62.180  33.470  40.700  1.00  0.00           H
ATOM   3296  C   THR A 858      63.920  36.080  40.590  1.00  0.00           C
ATOM   3297  O   THR A 858      63.100  36.330  41.460  1.00  0.00           O
ATOM   3298  N   ILE A 859      65.230  36.460  40.640  1.00  0.00           N
ATOM   3299  HN  ILE A 859      65.910  36.120  40.000  1.00  0.00           H
ATOM   3300  CA  ILE A 859      65.770  37.240  41.780  1.00  0.00           C
ATOM   3301  HA  ILE A 859      65.650  36.650  42.680  1.00  0.00           H
ATOM   3302  CB  ILE A 859      67.330  37.470  41.680  1.00  0.00           C
ATOM   3303  HB  ILE A 859      67.510  37.730  40.610  1.00  0.00           H
ATOM   3304  CG2 ILE A 859      67.790  38.640  42.590  1.00  0.00           C
ATOM   3305 HG21 ILE A 859      68.900  38.680  42.690  1.00  0.00           H
ATOM   3306 HG22 ILE A 859      67.380  38.440  43.600  1.00  0.00           H
ATOM   3307 HG23 ILE A 859      67.390  39.610  42.250  1.00  0.00           H
ATOM   3308  CG1 ILE A 859      68.170  36.110  41.930  1.00  0.00           C
ATOM   3309 HG11 ILE A 859      67.690  35.320  41.330  1.00  0.00           H
ATOM   3310 HG12 ILE A 859      68.260  35.890  43.010  1.00  0.00           H
ATOM   3311  CD  ILE A 859      69.550  36.220  41.220  1.00  0.00           C
ATOM   3312  HD1 ILE A 859      69.390  36.360  40.130  1.00  0.00           H
ATOM   3313  HD2 ILE A 859      70.090  35.250  41.350  1.00  0.00           H
ATOM   3314  HD3 ILE A 859      70.060  37.060  41.710  1.00  0.00           H
ATOM   3315  C   ILE A 859      65.060  38.610  42.040  1.00  0.00           C
ATOM   3316  O   ILE A 859      64.710  39.010  43.190  1.00  0.00           O
ATOM   3317  N   SER A 860      64.730  39.360  41.000  1.00  0.00           N
ATOM   3318  HN  SER A 860      64.890  39.100  40.040  1.00  0.00           H
ATOM   3319  CA  SER A 860      63.910  40.610  41.130  1.00  0.00           C
ATOM   3320  HA  SER A 860      64.300  41.180  41.960  1.00  0.00           H
ATOM   3321  CB  SER A 860      63.900  41.450  39.870  1.00  0.00           C
ATOM   3322  HB1 SER A 860      63.190  42.300  39.900  1.00  0.00           H
ATOM   3323  HB2 SER A 860      63.480  40.880  39.010  1.00  0.00           H
ATOM   3324  OG  SER A 860      65.220  41.990  39.470  1.00  0.00           O
ATOM   3325  HG1 SER A 860      65.580  42.290  40.320  1.00  0.00           H
ATOM   3326  C   SER A 860      62.450  40.380  41.590  1.00  0.00           C
ATOM   3327  O   SER A 860      61.900  41.120  42.400  1.00  0.00           O
ATOM   3328  N   ASP A 861      61.770  39.310  41.100  1.00  0.00           N
ATOM   3329  HN  ASP A 861      62.350  38.850  40.420  1.00  0.00           H
ATOM   3330  CA  ASP A 861      60.400  38.910  41.370  1.00  0.00           C
ATOM   3331  HA  ASP A 861      59.800  39.780  41.150  1.00  0.00           H
ATOM   3332  CB  ASP A 861      59.950  37.680  40.560  1.00  0.00           C
ATOM   3333  HB1 ASP A 861      59.010  37.230  40.930  1.00  0.00           H
ATOM   3334  HB2 ASP A 861      60.750  36.910  40.740  1.00  0.00           H
ATOM   3335  CG  ASP A 861      59.660  37.920  39.120  1.00  0.00           C
ATOM   3336  OD1 ASP A 861      59.550  36.930  38.360  1.00  0.00           O
ATOM   3337  OD2 ASP A 861      59.410  39.130  38.820  1.00  0.00           O
ATOM   3338  C   ASP A 861      60.330  38.560  42.830  1.00  0.00           C
ATOM   3339  O   ASP A 861      59.340  38.890  43.480  1.00  0.00           O
ATOM   3340  N   PHE A 862      61.390  37.960  43.420  1.00  0.00           N
ATOM   3341  HN  PHE A 862      62.190  37.820  42.860  1.00  0.00           H
ATOM   3342  CA  PHE A 862      61.450  37.450  44.750  1.00  0.00           C
ATOM   3343  HA  PHE A 862      60.460  37.390  45.170  1.00  0.00           H
ATOM   3344  CB  PHE A 862      61.930  35.940  44.740  1.00  0.00           C
ATOM   3345  HB1 PHE A 862      62.230  35.600  45.750  1.00  0.00           H
ATOM   3346  HB2 PHE A 862      62.850  35.900  44.110  1.00  0.00           H
ATOM   3347  CG  PHE A 862      60.830  34.980  44.240  1.00  0.00           C
ATOM   3348  CD1 PHE A 862      59.980  34.550  45.250  1.00  0.00           C
ATOM   3349  HD1 PHE A 862      59.990  34.960  46.250  1.00  0.00           H
ATOM   3350  CE1 PHE A 862      59.040  33.530  45.020  1.00  0.00           C
ATOM   3351  HE1 PHE A 862      58.440  33.220  45.860  1.00  0.00           H
ATOM   3352  CZ  PHE A 862      58.970  32.950  43.730  1.00  0.00           C
ATOM   3353  HZ  PHE A 862      58.310  32.130  43.530  1.00  0.00           H
ATOM   3354  CD2 PHE A 862      60.670  34.520  42.930  1.00  0.00           C
ATOM   3355  HD2 PHE A 862      61.190  34.870  42.040  1.00  0.00           H
ATOM   3356  CE2 PHE A 862      59.820  33.380  42.700  1.00  0.00           C
ATOM   3357  HE2 PHE A 862      59.710  32.950  41.710  1.00  0.00           H
ATOM   3358  C   PHE A 862      62.190  38.380  45.660  1.00  0.00           C
ATOM   3359  O   PHE A 862      62.610  37.960  46.740  1.00  0.00           O
ATOM   3360  N   ALA A 863      62.270  39.680  45.350  1.00  0.00           N
ATOM   3361  HN  ALA A 863      61.670  40.110  44.670  1.00  0.00           H
ATOM   3362  CA  ALA A 863      62.940  40.710  46.050  1.00  0.00           C
ATOM   3363  HA  ALA A 863      63.990  40.490  46.040  1.00  0.00           H
ATOM   3364  CB  ALA A 863      62.700  42.080  45.350  1.00  0.00           C
ATOM   3365  HB1 ALA A 863      63.240  42.140  44.380  1.00  0.00           H
ATOM   3366  HB2 ALA A 863      62.850  42.930  46.060  1.00  0.00           H
ATOM   3367  HB3 ALA A 863      61.650  42.080  45.000  1.00  0.00           H
ATOM   3368  C   ALA A 863      62.600  40.860  47.510  1.00  0.00           C
ATOM   3369  O   ALA A 863      63.440  41.170  48.330  1.00  0.00           O
ATOM   3370  N   VAL A 864      61.250  40.900  47.870  1.00  0.00           N
ATOM   3371  HN  VAL A 864      60.530  40.730  47.200  1.00  0.00           H
ATOM   3372  CA  VAL A 864      60.830  41.090  49.250  1.00  0.00           C
ATOM   3373  HA  VAL A 864      61.400  41.870  49.730  1.00  0.00           H
ATOM   3374  CB  VAL A 864      59.350  41.370  49.470  1.00  0.00           C
ATOM   3375  HB  VAL A 864      58.650  40.560  49.190  1.00  0.00           H
ATOM   3376  CG1 VAL A 864      59.140  41.700  50.960  1.00  0.00           C
ATOM   3377 HG11 VAL A 864      58.170  42.140  51.260  1.00  0.00           H
ATOM   3378 HG12 VAL A 864      60.040  42.230  51.330  1.00  0.00           H
ATOM   3379 HG13 VAL A 864      59.340  40.770  51.540  1.00  0.00           H
ATOM   3380  CG2 VAL A 864      58.810  42.510  48.500  1.00  0.00           C
ATOM   3381 HG21 VAL A 864      58.930  42.230  47.430  1.00  0.00           H
ATOM   3382 HG22 VAL A 864      59.430  43.400  48.710  1.00  0.00           H
ATOM   3383 HG23 VAL A 864      57.740  42.780  48.610  1.00  0.00           H
ATOM   3384  C   VAL A 864      61.180  39.850  50.090  1.00  0.00           C
ATOM   3385  O   VAL A 864      61.810  39.890  51.110  1.00  0.00           O
ATOM   3386  N   PHE A 865      60.870  38.710  49.460  1.00  0.00           N
ATOM   3387  HN  PHE A 865      60.310  38.520  48.660  1.00  0.00           H
ATOM   3388  CA  PHE A 865      61.300  37.360  50.000  1.00  0.00           C
ATOM   3389  HA  PHE A 865      60.960  37.340  51.010  1.00  0.00           H
ATOM   3390  CB  PHE A 865      60.560  36.230  49.300  1.00  0.00           C
ATOM   3391  HB1 PHE A 865      60.730  36.360  48.210  1.00  0.00           H
ATOM   3392  HB2 PHE A 865      59.460  36.320  49.510  1.00  0.00           H
ATOM   3393  CG  PHE A 865      60.930  34.850  49.680  1.00  0.00           C
ATOM   3394  CD1 PHE A 865      60.950  34.380  51.090  1.00  0.00           C
ATOM   3395  HD1 PHE A 865      60.710  35.070  51.880  1.00  0.00           H
ATOM   3396  CE1 PHE A 865      61.370  33.050  51.380  1.00  0.00           C
ATOM   3397  HE1 PHE A 865      61.480  32.730  52.410  1.00  0.00           H
ATOM   3398  CZ  PHE A 865      61.790  32.230  50.330  1.00  0.00           C
ATOM   3399  HZ  PHE A 865      62.050  31.220  50.610  1.00  0.00           H
ATOM   3400  CD2 PHE A 865      61.470  34.010  48.690  1.00  0.00           C
ATOM   3401  HD2 PHE A 865      61.440  34.260  47.640  1.00  0.00           H
ATOM   3402  CE2 PHE A 865      61.920  32.710  49.010  1.00  0.00           C
ATOM   3403  HE2 PHE A 865      62.150  32.090  48.170  1.00  0.00           H
ATOM   3404  C   PHE A 865      62.740  37.220  50.210  1.00  0.00           C
ATOM   3405  O   PHE A 865      63.200  36.900  51.310  1.00  0.00           O
ATOM   3406  N   LEU A 866      63.590  37.550  49.190  1.00  0.00           N
ATOM   3407  HN  LEU A 866      63.260  37.810  48.280  1.00  0.00           H
ATOM   3408  CA  LEU A 866      65.010  37.550  49.410  1.00  0.00           C
ATOM   3409  HA  LEU A 866      65.250  36.620  49.910  1.00  0.00           H
ATOM   3410  CB  LEU A 866      65.880  37.510  48.100  1.00  0.00           C
ATOM   3411  HB1 LEU A 866      66.950  37.540  48.420  1.00  0.00           H
ATOM   3412  HB2 LEU A 866      65.680  38.480  47.590  1.00  0.00           H
ATOM   3413  CG  LEU A 866      65.690  36.400  47.050  1.00  0.00           C
ATOM   3414  HG  LEU A 866      64.580  36.370  46.870  1.00  0.00           H
ATOM   3415  CD1 LEU A 866      66.300  36.750  45.690  1.00  0.00           C
ATOM   3416 HD11 LEU A 866      65.840  37.650  45.230  1.00  0.00           H
ATOM   3417 HD12 LEU A 866      66.250  35.900  44.970  1.00  0.00           H
ATOM   3418 HD13 LEU A 866      67.340  37.110  45.840  1.00  0.00           H
ATOM   3419  CD2 LEU A 866      66.320  35.190  47.650  1.00  0.00           C
ATOM   3420 HD21 LEU A 866      67.410  35.260  47.870  1.00  0.00           H
ATOM   3421 HD22 LEU A 866      66.190  34.320  46.970  1.00  0.00           H
ATOM   3422 HD23 LEU A 866      65.860  34.890  48.610  1.00  0.00           H
ATOM   3423  C   LEU A 866      65.560  38.560  50.460  1.00  0.00           C
ATOM   3424  O   LEU A 866      66.490  38.270  51.200  1.00  0.00           O
ATOM   3425  N   THR A 867      65.070  39.830  50.490  1.00  0.00           N
ATOM   3426  HN  THR A 867      64.250  40.100  49.980  1.00  0.00           H
ATOM   3427  CA  THR A 867      65.490  40.930  51.380  1.00  0.00           C
ATOM   3428  HA  THR A 867      66.570  41.060  51.390  1.00  0.00           H
ATOM   3429  CB  THR A 867      64.880  42.290  50.950  1.00  0.00           C
ATOM   3430  HB  THR A 867      63.770  42.260  50.950  1.00  0.00           H
ATOM   3431  OG1 THR A 867      65.250  42.530  49.580  1.00  0.00           O
ATOM   3432  HG1 THR A 867      64.690  41.930  49.070  1.00  0.00           H
ATOM   3433  CG2 THR A 867      65.350  43.460  51.770  1.00  0.00           C
ATOM   3434 HG21 THR A 867      66.450  43.520  51.770  1.00  0.00           H
ATOM   3435 HG22 THR A 867      65.010  43.370  52.830  1.00  0.00           H
ATOM   3436 HG23 THR A 867      64.890  44.430  51.450  1.00  0.00           H
ATOM   3437  C   THR A 867      65.080  40.640  52.810  1.00  0.00           C
ATOM   3438  O   THR A 867      65.940  40.770  53.710  1.00  0.00           O
ATOM   3439  N   ILE A 868      63.880  40.060  53.040  1.00  0.00           N
ATOM   3440  HN  ILE A 868      63.160  39.940  52.360  1.00  0.00           H
ATOM   3441  CA  ILE A 868      63.570  39.560  54.410  1.00  0.00           C
ATOM   3442  HA  ILE A 868      63.980  40.340  55.050  1.00  0.00           H
ATOM   3443  CB  ILE A 868      62.060  39.400  54.720  1.00  0.00           C
ATOM   3444  HB  ILE A 868      61.710  38.560  54.070  1.00  0.00           H
ATOM   3445  CG2 ILE A 868      61.820  39.020  56.130  1.00  0.00           C
ATOM   3446 HG21 ILE A 868      62.360  38.120  56.500  1.00  0.00           H
ATOM   3447 HG22 ILE A 868      60.720  38.830  56.190  1.00  0.00           H
ATOM   3448 HG23 ILE A 868      62.060  39.900  56.760  1.00  0.00           H
ATOM   3449  CG1 ILE A 868      61.320  40.700  54.280  1.00  0.00           C
ATOM   3450 HG11 ILE A 868      61.550  41.030  53.250  1.00  0.00           H
ATOM   3451 HG12 ILE A 868      61.560  41.530  54.980  1.00  0.00           H
ATOM   3452  CD  ILE A 868      59.720  40.600  54.300  1.00  0.00           C
ATOM   3453  HD1 ILE A 868      59.220  41.500  53.900  1.00  0.00           H
ATOM   3454  HD2 ILE A 868      59.350  40.510  55.350  1.00  0.00           H
ATOM   3455  HD3 ILE A 868      59.300  39.750  53.720  1.00  0.00           H
ATOM   3456  C   ILE A 868      64.420  38.360  54.910  1.00  0.00           C
ATOM   3457  O   ILE A 868      64.710  38.280  56.050  1.00  0.00           O
ATOM   3458  N   VAL A 869      64.700  37.400  54.020  1.00  0.00           N
ATOM   3459  HN  VAL A 869      64.460  37.410  53.050  1.00  0.00           H
ATOM   3460  CA  VAL A 869      65.500  36.190  54.250  1.00  0.00           C
ATOM   3461  HA  VAL A 869      65.090  35.630  55.080  1.00  0.00           H
ATOM   3462  CB  VAL A 869      65.710  35.290  53.000  1.00  0.00           C
ATOM   3463  HB  VAL A 869      65.940  35.810  52.050  1.00  0.00           H
ATOM   3464  CG1 VAL A 869      66.780  34.180  53.190  1.00  0.00           C
ATOM   3465 HG11 VAL A 869      67.790  34.590  53.020  1.00  0.00           H
ATOM   3466 HG12 VAL A 869      66.650  33.330  52.490  1.00  0.00           H
ATOM   3467 HG13 VAL A 869      66.720  33.750  54.210  1.00  0.00           H
ATOM   3468  CG2 VAL A 869      64.440  34.390  52.790  1.00  0.00           C
ATOM   3469 HG21 VAL A 869      64.460  33.680  51.920  1.00  0.00           H
ATOM   3470 HG22 VAL A 869      63.560  35.050  52.610  1.00  0.00           H
ATOM   3471 HG23 VAL A 869      64.220  33.810  53.710  1.00  0.00           H
ATOM   3472  C   VAL A 869      66.840  36.630  54.700  1.00  0.00           C
ATOM   3473  O   VAL A 869      67.380  36.170  55.700  1.00  0.00           O
ATOM   3474  N   ILE A 870      67.480  37.610  53.950  1.00  0.00           N
ATOM   3475  HN  ILE A 870      67.090  38.020  53.130  1.00  0.00           H
ATOM   3476  CA  ILE A 870      68.870  38.030  54.340  1.00  0.00           C
ATOM   3477  HA  ILE A 870      69.550  37.190  54.400  1.00  0.00           H
ATOM   3478  CB  ILE A 870      69.300  38.910  53.170  1.00  0.00           C
ATOM   3479  HB  ILE A 870      68.450  39.480  52.730  1.00  0.00           H
ATOM   3480  CG2 ILE A 870      70.460  39.880  53.420  1.00  0.00           C
ATOM   3481 HG21 ILE A 870      71.360  39.290  53.670  1.00  0.00           H
ATOM   3482 HG22 ILE A 870      70.160  40.650  54.160  1.00  0.00           H
ATOM   3483 HG23 ILE A 870      70.720  40.410  52.490  1.00  0.00           H
ATOM   3484  CG1 ILE A 870      69.700  37.930  52.100  1.00  0.00           C
ATOM   3485 HG11 ILE A 870      69.090  37.000  52.050  1.00  0.00           H
ATOM   3486 HG12 ILE A 870      70.680  37.490  52.400  1.00  0.00           H
ATOM   3487  CD  ILE A 870      69.820  38.620  50.630  1.00  0.00           C
ATOM   3488  HD1 ILE A 870      70.430  39.560  50.670  1.00  0.00           H
ATOM   3489  HD2 ILE A 870      68.760  38.760  50.300  1.00  0.00           H
ATOM   3490  HD3 ILE A 870      70.310  37.850  50.000  1.00  0.00           H
ATOM   3491  C   ILE A 870      68.920  38.720  55.710  1.00  0.00           C
ATOM   3492  O   ILE A 870      69.630  38.290  56.590  1.00  0.00           O
ATOM   3493  N   MET A 871      68.000  39.690  56.030  1.00  0.00           N
ATOM   3494  HN  MET A 871      67.310  40.050  55.400  1.00  0.00           H
ATOM   3495  CA  MET A 871      67.780  40.280  57.350  1.00  0.00           C
ATOM   3496  HA  MET A 871      68.640  40.880  57.590  1.00  0.00           H
ATOM   3497  CB  MET A 871      66.580  41.330  57.250  1.00  0.00           C
ATOM   3498  HB1 MET A 871      66.310  41.690  58.270  1.00  0.00           H
ATOM   3499  HB2 MET A 871      65.670  40.840  56.840  1.00  0.00           H
ATOM   3500  CG  MET A 871      66.970  42.510  56.310  1.00  0.00           C
ATOM   3501  HG1 MET A 871      66.150  43.250  56.400  1.00  0.00           H
ATOM   3502  HG2 MET A 871      66.960  42.110  55.280  1.00  0.00           H
ATOM   3503  SD  MET A 871      68.520  43.340  56.670  1.00  0.00           S
ATOM   3504  CE  MET A 871      68.430  44.230  55.050  1.00  0.00           C
ATOM   3505  HE1 MET A 871      69.240  44.990  54.970  1.00  0.00           H
ATOM   3506  HE2 MET A 871      67.460  44.790  54.940  1.00  0.00           H
ATOM   3507  HE3 MET A 871      68.550  43.490  54.240  1.00  0.00           H
ATOM   3508  C   MET A 871      67.600  39.400  58.580  1.00  0.00           C
ATOM   3509  O   MET A 871      68.230  39.690  59.620  1.00  0.00           O
ATOM   3510  N   VAL A 872      66.800  38.330  58.460  1.00  0.00           N
ATOM   3511  HN  VAL A 872      66.340  38.140  57.590  1.00  0.00           H
ATOM   3512  CA  VAL A 872      66.680  37.330  59.570  1.00  0.00           C
ATOM   3513  HA  VAL A 872      66.750  37.910  60.480  1.00  0.00           H
ATOM   3514  CB  VAL A 872      65.340  36.590  59.460  1.00  0.00           C
ATOM   3515  HB  VAL A 872      65.190  35.960  60.360  1.00  0.00           H
ATOM   3516  CG1 VAL A 872      64.160  37.550  59.520  1.00  0.00           C
ATOM   3517 HG11 VAL A 872      64.090  38.250  58.670  1.00  0.00           H
ATOM   3518 HG12 VAL A 872      64.340  38.150  60.440  1.00  0.00           H
ATOM   3519 HG13 VAL A 872      63.240  36.930  59.560  1.00  0.00           H
ATOM   3520  CG2 VAL A 872      65.240  35.760  58.130  1.00  0.00           C
ATOM   3521 HG21 VAL A 872      65.290  36.420  57.240  1.00  0.00           H
ATOM   3522 HG22 VAL A 872      64.240  35.280  58.050  1.00  0.00           H
ATOM   3523 HG23 VAL A 872      66.030  34.980  58.010  1.00  0.00           H
ATOM   3524  C   VAL A 872      67.820  36.390  59.650  1.00  0.00           C
ATOM   3525  O   VAL A 872      68.210  35.950  60.750  1.00  0.00           O
ATOM   3526  N   THR A 873      68.510  36.070  58.470  1.00  0.00           N
ATOM   3527  HN  THR A 873      68.180  36.300  57.560  1.00  0.00           H
ATOM   3528  CA  THR A 873      69.730  35.280  58.580  1.00  0.00           C
ATOM   3529  HA  THR A 873      69.540  34.400  59.170  1.00  0.00           H
ATOM   3530  CB  THR A 873      70.190  34.870  57.200  1.00  0.00           C
ATOM   3531  HB  THR A 873      70.530  35.680  56.520  1.00  0.00           H
ATOM   3532  OG1 THR A 873      69.120  34.110  56.670  1.00  0.00           O
ATOM   3533  HG1 THR A 873      68.460  34.720  56.330  1.00  0.00           H
ATOM   3534  CG2 THR A 873      71.140  33.740  57.420  1.00  0.00           C
ATOM   3535 HG21 THR A 873      71.850  33.700  56.570  1.00  0.00           H
ATOM   3536 HG22 THR A 873      70.850  32.680  57.560  1.00  0.00           H
ATOM   3537 HG23 THR A 873      71.920  33.870  58.220  1.00  0.00           H
ATOM   3538  C   THR A 873      70.810  36.070  59.290  1.00  0.00           C
ATOM   3539  O   THR A 873      71.550  35.610  60.090  1.00  0.00           O
ATOM   3540  N   ILE A 874      71.030  37.340  58.910  1.00  0.00           N
ATOM   3541  HN  ILE A 874      70.500  37.760  58.170  1.00  0.00           H
ATOM   3542  CA  ILE A 874      72.030  38.230  59.560  1.00  0.00           C
ATOM   3543  HA  ILE A 874      73.000  37.760  59.490  1.00  0.00           H
ATOM   3544  CB  ILE A 874      71.910  39.650  58.810  1.00  0.00           C
ATOM   3545  HB  ILE A 874      70.830  39.910  58.860  1.00  0.00           H
ATOM   3546  CG2 ILE A 874      72.730  40.790  59.400  1.00  0.00           C
ATOM   3547 HG21 ILE A 874      73.820  40.570  59.390  1.00  0.00           H
ATOM   3548 HG22 ILE A 874      72.570  41.010  60.470  1.00  0.00           H
ATOM   3549 HG23 ILE A 874      72.460  41.690  58.810  1.00  0.00           H
ATOM   3550  CG1 ILE A 874      72.450  39.550  57.380  1.00  0.00           C
ATOM   3551 HG11 ILE A 874      72.320  38.530  56.950  1.00  0.00           H
ATOM   3552 HG12 ILE A 874      73.540  39.730  57.360  1.00  0.00           H
ATOM   3553  CD  ILE A 874      71.960  40.650  56.410  1.00  0.00           C
ATOM   3554  HD1 ILE A 874      72.360  40.520  55.380  1.00  0.00           H
ATOM   3555  HD2 ILE A 874      72.170  41.690  56.710  1.00  0.00           H
ATOM   3556  HD3 ILE A 874      70.860  40.610  56.330  1.00  0.00           H
ATOM   3557  C   ILE A 874      71.670  38.280  61.100  1.00  0.00           C
ATOM   3558  O   ILE A 874      72.580  38.330  61.890  1.00  0.00           O
ATOM   3559  N   ASP A 875      70.340  38.280  61.410  1.00  0.00           N
ATOM   3560  HN  ASP A 875      69.610  38.270  60.720  1.00  0.00           H
ATOM   3561  CA  ASP A 875      69.860  38.360  62.790  1.00  0.00           C
ATOM   3562  HA  ASP A 875      70.540  39.020  63.300  1.00  0.00           H
ATOM   3563  CB  ASP A 875      68.420  38.860  62.840  1.00  0.00           C
ATOM   3564  HB1 ASP A 875      67.730  38.020  62.600  1.00  0.00           H
ATOM   3565  HB2 ASP A 875      68.210  39.600  62.040  1.00  0.00           H
ATOM   3566  CG  ASP A 875      68.070  39.490  64.160  1.00  0.00           C
ATOM   3567  OD1 ASP A 875      66.850  39.860  64.240  1.00  0.00           O
ATOM   3568  OD2 ASP A 875      68.950  39.740  65.020  1.00  0.00           O
ATOM   3569  C   ASP A 875      70.180  37.060  63.570  1.00  0.00           C
ATOM   3570  O   ASP A 875      70.650  37.070  64.650  1.00  0.00           O
ATOM   3571  N   TYR A 876      69.960  35.900  62.970  1.00  0.00           N
ATOM   3572  HN  TYR A 876      69.550  35.930  62.060  1.00  0.00           H
ATOM   3573  CA  TYR A 876      70.540  34.730  63.380  1.00  0.00           C
ATOM   3574  HA  TYR A 876      70.320  34.590  64.420  1.00  0.00           H
ATOM   3575  CB  TYR A 876      69.940  33.650  62.330  1.00  0.00           C
ATOM   3576  HB1 TYR A 876      70.030  34.110  61.320  1.00  0.00           H
ATOM   3577  HB2 TYR A 876      68.850  33.580  62.540  1.00  0.00           H
ATOM   3578  CG  TYR A 876      70.610  32.330  62.310  1.00  0.00           C
ATOM   3579  CD1 TYR A 876      71.380  31.950  61.220  1.00  0.00           C
ATOM   3580  HD1 TYR A 876      71.570  32.710  60.460  1.00  0.00           H
ATOM   3581  CE1 TYR A 876      71.950  30.680  61.010  1.00  0.00           C
ATOM   3582  HE1 TYR A 876      72.640  30.570  60.200  1.00  0.00           H
ATOM   3583  CZ  TYR A 876      71.730  29.740  62.090  1.00  0.00           C
ATOM   3584  OH  TYR A 876      72.270  28.490  62.010  1.00  0.00           O
ATOM   3585  HH  TYR A 876      72.170  28.100  62.880  1.00  0.00           H
ATOM   3586  CD2 TYR A 876      70.340  31.360  63.300  1.00  0.00           C
ATOM   3587  HD2 TYR A 876      69.750  31.670  64.140  1.00  0.00           H
ATOM   3588  CE2 TYR A 876      70.810  30.040  63.140  1.00  0.00           C
ATOM   3589  HE2 TYR A 876      70.700  29.370  63.970  1.00  0.00           H
ATOM   3590  C   TYR A 876      72.090  34.680  63.440  1.00  0.00           C
ATOM   3591  O   TYR A 876      72.570  34.310  64.490  1.00  0.00           O
ATOM   3592  N   LEU A 877      72.790  35.010  62.350  1.00  0.00           N
ATOM   3593  HN  LEU A 877      72.320  35.330  61.540  1.00  0.00           H
ATOM   3594  CA  LEU A 877      74.250  34.950  62.370  1.00  0.00           C
ATOM   3595  HA  LEU A 877      74.490  33.920  62.570  1.00  0.00           H
ATOM   3596  CB  LEU A 877      74.690  35.400  60.940  1.00  0.00           C
ATOM   3597  HB1 LEU A 877      75.790  35.540  60.890  1.00  0.00           H
ATOM   3598  HB2 LEU A 877      74.130  36.320  60.700  1.00  0.00           H
ATOM   3599  CG  LEU A 877      74.320  34.350  59.860  1.00  0.00           C
ATOM   3600  HG  LEU A 877      73.280  33.960  59.970  1.00  0.00           H
ATOM   3601  CD1 LEU A 877      74.490  35.110  58.610  1.00  0.00           C
ATOM   3602 HD11 LEU A 877      74.460  34.320  57.830  1.00  0.00           H
ATOM   3603 HD12 LEU A 877      75.530  35.480  58.580  1.00  0.00           H
ATOM   3604 HD13 LEU A 877      73.840  35.980  58.390  1.00  0.00           H
ATOM   3605  CD2 LEU A 877      75.190  33.070  59.860  1.00  0.00           C
ATOM   3606 HD21 LEU A 877      74.690  32.360  59.180  1.00  0.00           H
ATOM   3607 HD22 LEU A 877      75.130  32.570  60.840  1.00  0.00           H
ATOM   3608 HD23 LEU A 877      76.230  33.110  59.460  1.00  0.00           H
ATOM   3609  C   LEU A 877      75.020  35.690  63.420  1.00  0.00           C
ATOM   3610  O   LEU A 877      75.820  35.110  64.110  1.00  0.00           O
ATOM   3611  N   VAL A 878      74.760  37.000  63.600  1.00  0.00           N
ATOM   3612  HN  VAL A 878      73.910  37.310  63.180  1.00  0.00           H
ATOM   3613  CA  VAL A 878      75.540  37.910  64.430  1.00  0.00           C
ATOM   3614  HA  VAL A 878      75.970  37.320  65.210  1.00  0.00           H
ATOM   3615  CB  VAL A 878      76.550  38.610  63.610  1.00  0.00           C
ATOM   3616  HB  VAL A 878      77.070  37.790  63.080  1.00  0.00           H
ATOM   3617  CG1 VAL A 878      75.910  39.550  62.680  1.00  0.00           C
ATOM   3618 HG11 VAL A 878      76.640  40.070  62.030  1.00  0.00           H
ATOM   3619 HG12 VAL A 878      75.260  40.330  63.150  1.00  0.00           H
ATOM   3620 HG13 VAL A 878      75.310  39.080  61.860  1.00  0.00           H
ATOM   3621  CG2 VAL A 878      77.580  39.420  64.460  1.00  0.00           C
ATOM   3622 HG21 VAL A 878      77.140  40.340  64.910  1.00  0.00           H
ATOM   3623 HG22 VAL A 878      78.330  39.770  63.720  1.00  0.00           H
ATOM   3624 HG23 VAL A 878      78.050  38.730  65.190  1.00  0.00           H
ATOM   3625  C   VAL A 878      74.580  38.850  65.150  1.00  0.00           C
ATOM   3626  O   VAL A 878      75.030  39.550  66.080  1.00  0.00           O
ATOM   3627  N   GLY A 879      73.310  38.950  64.790  1.00  0.00           N
ATOM   3628  HN  GLY A 879      73.090  38.500  63.920  1.00  0.00           H
ATOM   3629  CA  GLY A 879      72.270  39.800  65.410  1.00  0.00           C
ATOM   3630  HA1 GLY A 879      72.390  39.850  66.490  1.00  0.00           H
ATOM   3631  HA2 GLY A 879      71.320  39.360  65.140  1.00  0.00           H
ATOM   3632  C   GLY A 879      72.340  41.240  64.950  1.00  0.00           C
ATOM   3633  O   GLY A 879      73.330  41.840  64.510  1.00  0.00           O
ATOM   3634  N   VAL A 880      71.120  41.860  65.090  1.00  0.00           N
ATOM   3635  HN  VAL A 880      70.330  41.320  65.370  1.00  0.00           H
ATOM   3636  CA  VAL A 880      70.960  43.270  64.680  1.00  0.00           C
ATOM   3637  HA  VAL A 880      71.910  43.730  64.920  1.00  0.00           H
ATOM   3638  CB  VAL A 880      70.640  43.500  63.140  1.00  0.00           C
ATOM   3639  HB  VAL A 880      71.470  42.980  62.600  1.00  0.00           H
ATOM   3640  CG1 VAL A 880      69.300  42.780  62.810  1.00  0.00           C
ATOM   3641 HG11 VAL A 880      69.170  42.780  61.700  1.00  0.00           H
ATOM   3642 HG12 VAL A 880      68.520  43.390  63.310  1.00  0.00           H
ATOM   3643 HG13 VAL A 880      69.340  41.730  63.160  1.00  0.00           H
ATOM   3644  CG2 VAL A 880      70.600  45.000  62.740  1.00  0.00           C
ATOM   3645 HG21 VAL A 880      69.700  45.570  63.080  1.00  0.00           H
ATOM   3646 HG22 VAL A 880      70.580  45.130  61.640  1.00  0.00           H
ATOM   3647 HG23 VAL A 880      71.510  45.580  63.000  1.00  0.00           H
ATOM   3648  C   VAL A 880      70.010  43.910  65.670  1.00  0.00           C
ATOM   3649  O   VAL A 880      68.930  43.400  65.810  1.00  0.00           O
ATOM   3650  N   PRO A 881      70.370  44.940  66.400  1.00  0.00           N
ATOM   3651  CD  PRO A 881      71.800  45.370  66.700  1.00  0.00           C
ATOM   3652  HD1 PRO A 881      72.150  46.030  65.880  1.00  0.00           H
ATOM   3653  HD2 PRO A 881      72.460  44.480  66.700  1.00  0.00           H
ATOM   3654  CA  PRO A 881      69.500  45.550  67.360  1.00  0.00           C
ATOM   3655  HA  PRO A 881      69.010  44.830  68.010  1.00  0.00           H
ATOM   3656  CB  PRO A 881      70.300  46.550  68.200  1.00  0.00           C
ATOM   3657  HB1 PRO A 881      69.970  46.700  69.240  1.00  0.00           H
ATOM   3658  HB2 PRO A 881      70.480  47.570  67.770  1.00  0.00           H
ATOM   3659  CG  PRO A 881      71.710  45.920  68.140  1.00  0.00           C
ATOM   3660  HG1 PRO A 881      72.500  46.690  68.310  1.00  0.00           H
ATOM   3661  HG2 PRO A 881      71.840  45.170  68.960  1.00  0.00           H
ATOM   3662  C   PRO A 881      68.200  46.250  66.830  1.00  0.00           C
ATOM   3663  O   PRO A 881      68.220  47.070  65.940  1.00  0.00           O
ATOM   3664  N   SER A 882      67.070  45.930  67.360  1.00  0.00           N
ATOM   3665  HN  SER A 882      67.070  45.500  68.270  1.00  0.00           H
ATOM   3666  CA  SER A 882      65.760  46.190  66.790  1.00  0.00           C
ATOM   3667  HA  SER A 882      65.500  47.230  66.990  1.00  0.00           H
ATOM   3668  CB  SER A 882      65.610  45.860  65.230  1.00  0.00           C
ATOM   3669  HB1 SER A 882      64.570  45.680  64.900  1.00  0.00           H
ATOM   3670  HB2 SER A 882      66.290  45.020  64.960  1.00  0.00           H
ATOM   3671  OG  SER A 882      66.100  46.890  64.320  1.00  0.00           O
ATOM   3672  HG1 SER A 882      66.970  47.100  64.670  1.00  0.00           H
ATOM   3673  C   SER A 882      64.700  45.380  67.430  1.00  0.00           C
ATOM   3674  O   SER A 882      64.990  44.320  67.960  1.00  0.00           O
ATOM   3675  N   PRO A 883      63.410  45.890  67.530  1.00  0.00           N
ATOM   3676  CD  PRO A 883      63.030  47.220  66.980  1.00  0.00           C
ATOM   3677  HD1 PRO A 883      63.250  47.300  65.890  1.00  0.00           H
ATOM   3678  HD2 PRO A 883      63.670  47.990  67.470  1.00  0.00           H
ATOM   3679  CA  PRO A 883      62.220  45.110  67.900  1.00  0.00           C
ATOM   3680  HA  PRO A 883      62.460  44.620  68.840  1.00  0.00           H
ATOM   3681  CB  PRO A 883      61.230  46.220  68.150  1.00  0.00           C
ATOM   3682  HB1 PRO A 883      61.420  46.460  69.210  1.00  0.00           H
ATOM   3683  HB2 PRO A 883      60.150  45.970  68.120  1.00  0.00           H
ATOM   3684  CG  PRO A 883      61.580  47.350  67.300  1.00  0.00           C
ATOM   3685  HG1 PRO A 883      61.100  47.260  66.300  1.00  0.00           H
ATOM   3686  HG2 PRO A 883      61.270  48.300  67.800  1.00  0.00           H
ATOM   3687  C   PRO A 883      61.670  44.150  66.940  1.00  0.00           C
ATOM   3688  O   PRO A 883      61.900  44.360  65.730  1.00  0.00           O
ATOM   3689  N   LYS A 884      61.030  43.110  67.360  1.00  0.00           N
ATOM   3690  HN  LYS A 884      60.700  43.000  68.290  1.00  0.00           H
ATOM   3691  CA  LYS A 884      60.540  42.160  66.380  1.00  0.00           C
ATOM   3692  HA  LYS A 884      60.900  42.370  65.380  1.00  0.00           H
ATOM   3693  CB  LYS A 884      61.040  40.680  66.640  1.00  0.00           C
ATOM   3694  HB1 LYS A 884      60.280  40.080  66.110  1.00  0.00           H
ATOM   3695  HB2 LYS A 884      61.020  40.380  67.700  1.00  0.00           H
ATOM   3696  CG  LYS A 884      62.340  40.120  65.830  1.00  0.00           C
ATOM   3697  HG1 LYS A 884      62.080  40.360  64.780  1.00  0.00           H
ATOM   3698  HG2 LYS A 884      62.490  39.050  66.070  1.00  0.00           H
ATOM   3699  CD  LYS A 884      63.590  40.920  66.210  1.00  0.00           C
ATOM   3700  HD1 LYS A 884      63.290  41.970  65.950  1.00  0.00           H
ATOM   3701  HD2 LYS A 884      64.360  40.640  65.460  1.00  0.00           H
ATOM   3702  CE  LYS A 884      63.960  40.890  67.710  1.00  0.00           C
ATOM   3703  HE1 LYS A 884      64.120  39.890  68.160  1.00  0.00           H
ATOM   3704  HE2 LYS A 884      63.100  41.460  68.110  1.00  0.00           H
ATOM   3705  NZ  LYS A 884      65.190  41.710  67.940  1.00  0.00           N
ATOM   3706  HZ1 LYS A 884      66.060  41.360  67.480  1.00  0.00           H
ATOM   3707  HZ2 LYS A 884      65.340  42.020  68.920  1.00  0.00           H
ATOM   3708  HZ3 LYS A 884      65.080  42.680  67.600  1.00  0.00           H
ATOM   3709  C   LYS A 884      59.040  42.300  66.300  1.00  0.00           C
ATOM   3710  O   LYS A 884      58.350  42.690  67.260  1.00  0.00           O
ATOM   3711  N   LEU A 885      58.350  41.840  65.220  1.00  0.00           N
ATOM   3712  HN  LEU A 885      58.890  41.500  64.440  1.00  0.00           H
ATOM   3713  CA  LEU A 885      56.880  41.690  65.120  1.00  0.00           C
ATOM   3714  HA  LEU A 885      56.410  42.650  65.200  1.00  0.00           H
ATOM   3715  CB  LEU A 885      56.540  41.060  63.750  1.00  0.00           C
ATOM   3716  HB1 LEU A 885      57.070  40.090  63.680  1.00  0.00           H
ATOM   3717  HB2 LEU A 885      56.970  41.700  62.950  1.00  0.00           H
ATOM   3718  CG  LEU A 885      55.020  40.840  63.500  1.00  0.00           C
ATOM   3719  HG  LEU A 885      54.610  40.160  64.280  1.00  0.00           H
ATOM   3720  CD1 LEU A 885      54.220  42.090  63.610  1.00  0.00           C
ATOM   3721 HD11 LEU A 885      54.210  42.490  64.640  1.00  0.00           H
ATOM   3722 HD12 LEU A 885      53.190  41.970  63.210  1.00  0.00           H
ATOM   3723 HD13 LEU A 885      54.730  42.840  62.970  1.00  0.00           H
ATOM   3724  CD2 LEU A 885      54.870  40.190  62.110  1.00  0.00           C
ATOM   3725 HD21 LEU A 885      55.530  40.810  61.480  1.00  0.00           H
ATOM   3726 HD22 LEU A 885      53.830  40.210  61.700  1.00  0.00           H
ATOM   3727 HD23 LEU A 885      55.270  39.160  62.170  1.00  0.00           H
ATOM   3728  C   LEU A 885      56.230  40.860  66.240  1.00  0.00           C
ATOM   3729  O   LEU A 885      56.450  39.670  66.440  1.00  0.00           O
ATOM   3730  N   HSD A 886      55.340  41.470  67.070  1.00  0.00           N
ATOM   3731  HN  HSD A 886      55.090  42.430  66.960  1.00  0.00           H
ATOM   3732  CA  HSD A 886      54.710  40.750  68.160  1.00  0.00           C
ATOM   3733  HA  HSD A 886      55.400  40.080  68.650  1.00  0.00           H
ATOM   3734  CB  HSD A 886      54.450  41.880  69.240  1.00  0.00           C
ATOM   3735  HB1 HSD A 886      53.820  42.690  68.810  1.00  0.00           H
ATOM   3736  HB2 HSD A 886      55.410  42.440  69.370  1.00  0.00           H
ATOM   3737  ND1 HSD A 886      54.330  40.350  71.200  1.00  0.00           N
ATOM   3738  HD1 HSD A 886      54.970  39.640  70.880  1.00  0.00           H
ATOM   3739  CG  HSD A 886      53.800  41.380  70.540  1.00  0.00           C
ATOM   3740  CE1 HSD A 886      53.810  40.380  72.430  1.00  0.00           C
ATOM   3741  HE1 HSD A 886      54.200  39.760  73.260  1.00  0.00           H
ATOM   3742  NE2 HSD A 886      52.990  41.370  72.640  1.00  0.00           N
ATOM   3743  CD2 HSD A 886      52.920  41.980  71.390  1.00  0.00           C
ATOM   3744  HD2 HSD A 886      52.320  42.850  71.220  1.00  0.00           H
ATOM   3745  C   HSD A 886      53.490  39.970  67.830  1.00  0.00           C
ATOM   3746  O   HSD A 886      52.460  40.420  67.270  1.00  0.00           O
ATOM   3747  N   VAL A 887      53.400  38.690  68.170  1.00  0.00           N
ATOM   3748  HN  VAL A 887      54.060  38.190  68.730  1.00  0.00           H
ATOM   3749  CA  VAL A 887      52.410  37.780  67.590  1.00  0.00           C
ATOM   3750  HA  VAL A 887      51.590  38.350  67.160  1.00  0.00           H
ATOM   3751  CB  VAL A 887      53.180  36.860  66.580  1.00  0.00           C
ATOM   3752  HB  VAL A 887      54.080  36.460  67.080  1.00  0.00           H
ATOM   3753  CG1 VAL A 887      52.340  35.590  66.260  1.00  0.00           C
ATOM   3754 HG11 VAL A 887      52.360  34.990  67.200  1.00  0.00           H
ATOM   3755 HG12 VAL A 887      52.750  35.060  65.380  1.00  0.00           H
ATOM   3756 HG13 VAL A 887      51.280  35.810  66.020  1.00  0.00           H
ATOM   3757  CG2 VAL A 887      53.630  37.560  65.300  1.00  0.00           C
ATOM   3758 HG21 VAL A 887      52.900  38.200  64.750  1.00  0.00           H
ATOM   3759 HG22 VAL A 887      54.140  36.750  64.740  1.00  0.00           H
ATOM   3760 HG23 VAL A 887      54.450  38.290  65.520  1.00  0.00           H
ATOM   3761  C   VAL A 887      51.760  36.970  68.840  1.00  0.00           C
ATOM   3762  O   VAL A 887      52.430  36.280  69.610  1.00  0.00           O
ATOM   3763  N   PRO A 888      50.340  37.050  69.060  1.00  0.00           N
ATOM   3764  CD  PRO A 888      49.550  38.090  68.530  1.00  0.00           C
ATOM   3765  HD1 PRO A 888      49.230  37.820  67.500  1.00  0.00           H
ATOM   3766  HD2 PRO A 888      50.080  39.060  68.450  1.00  0.00           H
ATOM   3767  CA  PRO A 888      49.530  36.120  69.880  1.00  0.00           C
ATOM   3768  HA  PRO A 888      49.870  36.150  70.900  1.00  0.00           H
ATOM   3769  CB  PRO A 888      48.080  36.650  69.840  1.00  0.00           C
ATOM   3770  HB1 PRO A 888      47.430  36.440  70.720  1.00  0.00           H
ATOM   3771  HB2 PRO A 888      47.590  36.130  69.000  1.00  0.00           H
ATOM   3772  CG  PRO A 888      48.230  38.100  69.330  1.00  0.00           C
ATOM   3773  HG1 PRO A 888      47.310  38.410  68.780  1.00  0.00           H
ATOM   3774  HG2 PRO A 888      48.480  38.820  70.140  1.00  0.00           H
ATOM   3775  C   PRO A 888      49.700  34.700  69.330  1.00  0.00           C
ATOM   3776  O   PRO A 888      49.720  34.450  68.150  1.00  0.00           O
ATOM   3777  N   GLU A 889      49.730  33.690  70.310  1.00  0.00           N
ATOM   3778  HN  GLU A 889      49.670  33.860  71.280  1.00  0.00           H
ATOM   3779  CA  GLU A 889      49.950  32.290  69.960  1.00  0.00           C
ATOM   3780  HA  GLU A 889      49.990  32.220  68.880  1.00  0.00           H
ATOM   3781  CB  GLU A 889      51.270  31.770  70.670  1.00  0.00           C
ATOM   3782  HB1 GLU A 889      51.190  30.720  70.310  1.00  0.00           H
ATOM   3783  HB2 GLU A 889      51.180  31.790  71.770  1.00  0.00           H
ATOM   3784  CG  GLU A 889      52.550  32.460  70.110  1.00  0.00           C
ATOM   3785  HG1 GLU A 889      52.570  33.570  70.280  1.00  0.00           H
ATOM   3786  HG2 GLU A 889      52.480  32.370  69.010  1.00  0.00           H
ATOM   3787  CD  GLU A 889      53.800  31.840  70.610  1.00  0.00           C
ATOM   3788  OE1 GLU A 889      54.510  32.490  71.430  1.00  0.00           O
ATOM   3789  OE2 GLU A 889      53.990  30.600  70.300  1.00  0.00           O
ATOM   3790  C   GLU A 889      48.680  31.590  70.320  1.00  0.00           C
ATOM   3791  O   GLU A 889      47.820  32.010  71.120  1.00  0.00           O
ATOM   3792  N   LYS A 890      48.640  30.330  69.800  1.00  0.00           N
ATOM   3793  HN  LYS A 890      49.370  29.920  69.280  1.00  0.00           H
ATOM   3794  CA  LYS A 890      47.610  29.410  70.140  1.00  0.00           C
ATOM   3795  HA  LYS A 890      47.560  28.650  69.390  1.00  0.00           H
ATOM   3796  CB  LYS A 890      47.970  28.660  71.460  1.00  0.00           C
ATOM   3797  HB1 LYS A 890      47.260  27.810  71.600  1.00  0.00           H
ATOM   3798  HB2 LYS A 890      48.020  29.370  72.300  1.00  0.00           H
ATOM   3799  CG  LYS A 890      49.340  27.880  71.460  1.00  0.00           C
ATOM   3800  HG1 LYS A 890      49.300  27.460  72.500  1.00  0.00           H
ATOM   3801  HG2 LYS A 890      50.230  28.460  71.180  1.00  0.00           H
ATOM   3802  CD  LYS A 890      49.210  26.560  70.670  1.00  0.00           C
ATOM   3803  HD1 LYS A 890      49.020  26.780  69.590  1.00  0.00           H
ATOM   3804  HD2 LYS A 890      48.350  25.970  71.070  1.00  0.00           H
ATOM   3805  CE  LYS A 890      50.250  25.500  70.920  1.00  0.00           C
ATOM   3806  HE1 LYS A 890      50.020  24.450  70.640  1.00  0.00           H
ATOM   3807  HE2 LYS A 890      50.560  25.620  71.970  1.00  0.00           H
ATOM   3808  NZ  LYS A 890      51.400  25.950  70.070  1.00  0.00           N
ATOM   3809  HZ1 LYS A 890      51.710  26.870  70.430  1.00  0.00           H
ATOM   3810  HZ2 LYS A 890      51.060  26.170  69.110  1.00  0.00           H
ATOM   3811  HZ3 LYS A 890      52.260  25.370  70.160  1.00  0.00           H
ATOM   3812  C   LYS A 890      46.180  29.850  70.260  1.00  0.00           C
ATOM   3813  O   LYS A 890      45.460  29.410  71.100  1.00  0.00           O
ATOM   3814  N   PHE A 891      45.800  30.830  69.330  1.00  0.00           N
ATOM   3815  HN  PHE A 891      46.460  31.240  68.710  1.00  0.00           H
ATOM   3816  CA  PHE A 891      44.490  31.490  69.340  1.00  0.00           C
ATOM   3817  HA  PHE A 891      44.430  32.310  68.640  1.00  0.00           H
ATOM   3818  CB  PHE A 891      43.310  30.580  68.840  1.00  0.00           C
ATOM   3819  HB1 PHE A 891      42.340  30.970  69.210  1.00  0.00           H
ATOM   3820  HB2 PHE A 891      43.490  29.530  69.140  1.00  0.00           H
ATOM   3821  CG  PHE A 891      43.310  30.660  67.320  1.00  0.00           C
ATOM   3822  CD1 PHE A 891      42.650  31.780  66.810  1.00  0.00           C
ATOM   3823  HD1 PHE A 891      42.160  32.420  67.530  1.00  0.00           H
ATOM   3824  CE1 PHE A 891      42.770  32.140  65.500  1.00  0.00           C
ATOM   3825  HE1 PHE A 891      42.620  33.190  65.260  1.00  0.00           H
ATOM   3826  CZ  PHE A 891      43.410  31.270  64.590  1.00  0.00           C
ATOM   3827  HZ  PHE A 891      43.340  31.460  63.530  1.00  0.00           H
ATOM   3828  CD2 PHE A 891      43.930  29.730  66.430  1.00  0.00           C
ATOM   3829  HD2 PHE A 891      44.460  28.890  66.870  1.00  0.00           H
ATOM   3830  CE2 PHE A 891      43.890  30.010  65.010  1.00  0.00           C
ATOM   3831  HE2 PHE A 891      44.360  29.350  64.310  1.00  0.00           H
ATOM   3832  C   PHE A 891      44.090  32.260  70.620  1.00  0.00           C
ATOM   3833  O   PHE A 891      42.890  32.300  71.020  1.00  0.00           O
ATOM   3834  N   GLU A 892      45.030  32.870  71.280  1.00  0.00           N
ATOM   3835  HN  GLU A 892      45.980  32.730  71.040  1.00  0.00           H
ATOM   3836  CA  GLU A 892      44.820  33.820  72.430  1.00  0.00           C
ATOM   3837  HA  GLU A 892      44.130  33.420  73.160  1.00  0.00           H
ATOM   3838  CB  GLU A 892      46.150  34.170  73.210  1.00  0.00           C
ATOM   3839  HB1 GLU A 892      46.090  35.070  73.860  1.00  0.00           H
ATOM   3840  HB2 GLU A 892      47.020  34.310  72.550  1.00  0.00           H
ATOM   3841  CG  GLU A 892      46.390  32.960  74.160  1.00  0.00           C
ATOM   3842  HG1 GLU A 892      46.540  31.980  73.650  1.00  0.00           H
ATOM   3843  HG2 GLU A 892      45.570  32.740  74.870  1.00  0.00           H
ATOM   3844  CD  GLU A 892      47.580  33.210  75.100  1.00  0.00           C
ATOM   3845  OE1 GLU A 892      47.970  34.370  75.340  1.00  0.00           O
ATOM   3846  OE2 GLU A 892      48.120  32.240  75.660  1.00  0.00           O
ATOM   3847  C   GLU A 892      44.270  35.130  71.940  1.00  0.00           C
ATOM   3848  O   GLU A 892      44.520  35.430  70.780  1.00  0.00           O
ATOM   3849  N   PRO A 893      43.540  35.990  72.670  1.00  0.00           N
ATOM   3850  CD  PRO A 893      43.110  35.600  74.040  1.00  0.00           C
ATOM   3851  HD1 PRO A 893      44.000  35.380  74.680  1.00  0.00           H
ATOM   3852  HD2 PRO A 893      42.490  34.700  74.010  1.00  0.00           H
ATOM   3853  CA  PRO A 893      43.020  37.200  72.230  1.00  0.00           C
ATOM   3854  HA  PRO A 893      42.460  37.100  71.310  1.00  0.00           H
ATOM   3855  CB  PRO A 893      42.010  37.610  73.290  1.00  0.00           C
ATOM   3856  HB1 PRO A 893      41.030  37.280  72.890  1.00  0.00           H
ATOM   3857  HB2 PRO A 893      42.080  38.700  73.450  1.00  0.00           H
ATOM   3858  CG  PRO A 893      42.330  36.820  74.550  1.00  0.00           C
ATOM   3859  HG1 PRO A 893      43.010  37.400  75.220  1.00  0.00           H
ATOM   3860  HG2 PRO A 893      41.470  36.630  75.230  1.00  0.00           H
ATOM   3861  C   PRO A 893      44.150  38.220  72.050  1.00  0.00           C
ATOM   3862  O   PRO A 893      45.100  38.260  72.840  1.00  0.00           O
ATOM   3863  N   THR A 894      44.010  39.060  71.010  1.00  0.00           N
ATOM   3864  HN  THR A 894      43.170  39.020  70.490  1.00  0.00           H
ATOM   3865  CA  THR A 894      45.040  40.070  70.680  1.00  0.00           C
ATOM   3866  HA  THR A 894      45.960  39.510  70.620  1.00  0.00           H
ATOM   3867  CB  THR A 894      44.650  40.760  69.360  1.00  0.00           C
ATOM   3868  HB  THR A 894      43.640  41.220  69.460  1.00  0.00           H
ATOM   3869  OG1 THR A 894      44.660  39.850  68.300  1.00  0.00           O
ATOM   3870  HG1 THR A 894      44.260  40.350  67.590  1.00  0.00           H
ATOM   3871  CG2 THR A 894      45.700  41.810  69.030  1.00  0.00           C
ATOM   3872 HG21 THR A 894      45.710  42.680  69.720  1.00  0.00           H
ATOM   3873 HG22 THR A 894      45.430  42.370  68.110  1.00  0.00           H
ATOM   3874 HG23 THR A 894      46.690  41.340  68.850  1.00  0.00           H
ATOM   3875  C   THR A 894      45.210  41.200  71.750  1.00  0.00           C
ATOM   3876  O   THR A 894      46.240  41.760  72.020  1.00  0.00           O
ATOM   3877  N   HSD A 895      44.160  41.520  72.520  1.00  0.00           N
ATOM   3878  HN  HSD A 895      43.270  41.100  72.330  1.00  0.00           H
ATOM   3879  CA  HSD A 895      44.220  42.400  73.640  1.00  0.00           C
ATOM   3880  HA  HSD A 895      45.160  42.290  74.180  1.00  0.00           H
ATOM   3881  CB  HSD A 895      44.030  43.870  73.220  1.00  0.00           C
ATOM   3882  HB1 HSD A 895      44.730  44.180  72.420  1.00  0.00           H
ATOM   3883  HB2 HSD A 895      44.290  44.720  73.880  1.00  0.00           H
ATOM   3884  ND1 HSD A 895      41.770  44.910  73.160  1.00  0.00           N
ATOM   3885  HD1 HSD A 895      41.690  45.160  74.120  1.00  0.00           H
ATOM   3886  CG  HSD A 895      42.650  44.060  72.620  1.00  0.00           C
ATOM   3887  CE1 HSD A 895      40.830  45.070  72.240  1.00  0.00           C
ATOM   3888  HE1 HSD A 895      39.990  45.740  72.460  1.00  0.00           H
ATOM   3889  NE2 HSD A 895      41.030  44.460  71.130  1.00  0.00           N
ATOM   3890  CD2 HSD A 895      42.230  43.840  71.290  1.00  0.00           C
ATOM   3891  HD2 HSD A 895      42.710  43.190  70.570  1.00  0.00           H
ATOM   3892  C   HSD A 895      43.010  41.930  74.530  1.00  0.00           C
ATOM   3893  O   HSD A 895      42.250  41.050  74.020  1.00  0.00           O
ATOM   3894  N   PRO A 896      42.890  42.360  75.840  1.00  0.00           N
ATOM   3895  CD  PRO A 896      43.830  43.200  76.610  1.00  0.00           C
ATOM   3896  HD1 PRO A 896      43.530  44.260  76.410  1.00  0.00           H
ATOM   3897  HD2 PRO A 896      44.850  43.100  76.160  1.00  0.00           H
ATOM   3898  CA  PRO A 896      42.230  41.510  76.860  1.00  0.00           C
ATOM   3899  HA  PRO A 896      42.690  40.550  76.680  1.00  0.00           H
ATOM   3900  CB  PRO A 896      42.480  42.060  78.300  1.00  0.00           C
ATOM   3901  HB1 PRO A 896      42.500  41.240  79.040  1.00  0.00           H
ATOM   3902  HB2 PRO A 896      41.670  42.720  78.670  1.00  0.00           H
ATOM   3903  CG  PRO A 896      43.720  42.780  78.110  1.00  0.00           C
ATOM   3904  HG1 PRO A 896      43.840  43.670  78.780  1.00  0.00           H
ATOM   3905  HG2 PRO A 896      44.560  42.070  78.290  1.00  0.00           H
ATOM   3906  C   PRO A 896      40.720  41.200  76.690  1.00  0.00           C
ATOM   3907  O   PRO A 896      40.220  40.100  77.020  1.00  0.00           O
ATOM   3908  N   GLU A 897      40.000  42.220  76.070  1.00  0.00           N
ATOM   3909  HN  GLU A 897      40.510  43.060  75.910  1.00  0.00           H
ATOM   3910  CA  GLU A 897      38.580  42.280  76.000  1.00  0.00           C
ATOM   3911  HA  GLU A 897      38.220  41.750  76.860  1.00  0.00           H
ATOM   3912  CB  GLU A 897      38.020  43.760  75.860  1.00  0.00           C
ATOM   3913  HB1 GLU A 897      38.470  44.370  76.670  1.00  0.00           H
ATOM   3914  HB2 GLU A 897      36.970  43.910  76.170  1.00  0.00           H
ATOM   3915  CG  GLU A 897      38.130  44.320  74.400  1.00  0.00           C
ATOM   3916  HG1 GLU A 897      37.390  43.880  73.700  1.00  0.00           H
ATOM   3917  HG2 GLU A 897      39.150  44.070  74.070  1.00  0.00           H
ATOM   3918  CD  GLU A 897      38.020  45.800  74.320  1.00  0.00           C
ATOM   3919  OE1 GLU A 897      37.280  46.440  73.500  1.00  0.00           O
ATOM   3920  OE2 GLU A 897      38.870  46.450  74.980  1.00  0.00           O
ATOM   3921  C   GLU A 897      38.050  41.490  74.920  1.00  0.00           C
ATOM   3922  O   GLU A 897      36.870  41.100  74.930  1.00  0.00           O
ATOM   3923  N   ARG A 898      38.840  41.100  73.890  1.00  0.00           N
ATOM   3924  HN  ARG A 898      39.820  41.290  73.980  1.00  0.00           H
ATOM   3925  CA  ARG A 898      38.460  40.370  72.740  1.00  0.00           C
ATOM   3926  HA  ARG A 898      37.690  40.980  72.290  1.00  0.00           H
ATOM   3927  CB  ARG A 898      39.590  40.180  71.600  1.00  0.00           C
ATOM   3928  HB1 ARG A 898      39.370  39.270  70.990  1.00  0.00           H
ATOM   3929  HB2 ARG A 898      40.550  39.940  72.100  1.00  0.00           H
ATOM   3930  CG  ARG A 898      39.780  41.360  70.620  1.00  0.00           C
ATOM   3931  HG1 ARG A 898      40.720  41.330  70.030  1.00  0.00           H
ATOM   3932  HG2 ARG A 898      39.920  42.230  71.290  1.00  0.00           H
ATOM   3933  CD  ARG A 898      38.580  41.580  69.650  1.00  0.00           C
ATOM   3934  HD1 ARG A 898      38.780  42.630  69.350  1.00  0.00           H
ATOM   3935  HD2 ARG A 898      37.650  41.500  70.260  1.00  0.00           H
ATOM   3936  NE  ARG A 898      38.680  40.580  68.530  1.00  0.00           N
ATOM   3937  HE  ARG A 898      39.540  40.400  68.060  1.00  0.00           H
ATOM   3938  CZ  ARG A 898      37.510  40.210  68.010  1.00  0.00           C
ATOM   3939  NH1 ARG A 898      36.310  40.720  68.270  1.00  0.00           N
ATOM   3940 HH11 ARG A 898      35.580  40.070  68.010  1.00  0.00           H
ATOM   3941 HH12 ARG A 898      36.240  41.210  69.130  1.00  0.00           H
ATOM   3942  NH2 ARG A 898      37.460  39.330  67.020  1.00  0.00           N
ATOM   3943 HH21 ARG A 898      36.590  39.230  66.520  1.00  0.00           H
ATOM   3944 HH22 ARG A 898      38.360  39.100  66.660  1.00  0.00           H
ATOM   3945  C   ARG A 898      37.840  39.000  73.100  1.00  0.00           C
ATOM   3946  O   ARG A 898      38.380  38.230  73.880  1.00  0.00           O
ATOM   3947  N   GLY A 899      36.620  38.830  72.530  1.00  0.00           N
ATOM   3948  HN  GLY A 899      36.200  39.530  71.960  1.00  0.00           H
ATOM   3949  CA  GLY A 899      35.930  37.530  72.420  1.00  0.00           C
ATOM   3950  HA1 GLY A 899      34.890  37.490  72.710  1.00  0.00           H
ATOM   3951  HA2 GLY A 899      36.450  36.790  73.000  1.00  0.00           H
ATOM   3952  C   GLY A 899      36.120  37.170  70.940  1.00  0.00           C
ATOM   3953  O   GLY A 899      37.260  37.280  70.470  1.00  0.00           O
ATOM   3954  N   TRP A 900      35.060  36.870  70.240  1.00  0.00           N
ATOM   3955  HN  TRP A 900      34.260  36.730  70.810  1.00  0.00           H
ATOM   3956  CA  TRP A 900      35.030  36.770  68.820  1.00  0.00           C
ATOM   3957  HA  TRP A 900      35.910  37.250  68.400  1.00  0.00           H
ATOM   3958  CB  TRP A 900      34.920  35.250  68.360  1.00  0.00           C
ATOM   3959  HB1 TRP A 900      34.370  35.110  67.410  1.00  0.00           H
ATOM   3960  HB2 TRP A 900      34.380  34.720  69.180  1.00  0.00           H
ATOM   3961  CG  TRP A 900      36.270  34.650  68.120  1.00  0.00           C
ATOM   3962  CD1 TRP A 900      36.760  33.500  68.670  1.00  0.00           C
ATOM   3963  HD1 TRP A 900      36.300  32.970  69.490  1.00  0.00           H
ATOM   3964  NE1 TRP A 900      38.010  33.280  68.290  1.00  0.00           N
ATOM   3965  HE1 TRP A 900      38.690  32.690  68.690  1.00  0.00           H
ATOM   3966  CE2 TRP A 900      38.340  34.210  67.330  1.00  0.00           C
ATOM   3967  CD2 TRP A 900      37.200  35.010  67.140  1.00  0.00           C
ATOM   3968  CE3 TRP A 900      37.180  35.920  66.060  1.00  0.00           C
ATOM   3969  HE3 TRP A 900      36.240  36.360  65.790  1.00  0.00           H
ATOM   3970  CZ3 TRP A 900      38.280  36.160  65.320  1.00  0.00           C
ATOM   3971  HZ3 TRP A 900      38.290  36.750  64.410  1.00  0.00           H
ATOM   3972  CZ2 TRP A 900      39.520  34.370  66.600  1.00  0.00           C
ATOM   3973  HZ2 TRP A 900      40.450  33.820  66.730  1.00  0.00           H
ATOM   3974  CH2 TRP A 900      39.430  35.320  65.520  1.00  0.00           C
ATOM   3975  HH2 TRP A 900      40.230  35.550  64.820  1.00  0.00           H
ATOM   3976  C   TRP A 900      33.880  37.620  68.270  1.00  0.00           C
ATOM   3977  O   TRP A 900      34.010  38.810  67.960  1.00  0.00           O
ATOM   3978  N   ILE A 901      32.690  37.100  68.120  1.00  0.00           N
ATOM   3979  HN  ILE A 901      32.620  36.130  68.360  1.00  0.00           H
ATOM   3980  CA  ILE A 901      31.530  37.680  67.470  1.00  0.00           C
ATOM   3981  HA  ILE A 901      31.980  38.060  66.570  1.00  0.00           H
ATOM   3982  CB  ILE A 901      30.460  36.600  67.120  1.00  0.00           C
ATOM   3983  HB  ILE A 901      30.290  36.050  68.070  1.00  0.00           H
ATOM   3984  CG2 ILE A 901      29.270  37.430  66.490  1.00  0.00           C
ATOM   3985 HG21 ILE A 901      28.750  38.090  67.220  1.00  0.00           H
ATOM   3986 HG22 ILE A 901      28.590  36.570  66.310  1.00  0.00           H
ATOM   3987 HG23 ILE A 901      29.600  38.000  65.600  1.00  0.00           H
ATOM   3988  CG1 ILE A 901      31.000  35.470  66.220  1.00  0.00           C
ATOM   3989 HG11 ILE A 901      30.330  34.590  66.230  1.00  0.00           H
ATOM   3990 HG12 ILE A 901      31.980  35.140  66.630  1.00  0.00           H
ATOM   3991  CD  ILE A 901      30.980  35.910  64.700  1.00  0.00           C
ATOM   3992  HD1 ILE A 901      29.970  35.880  64.230  1.00  0.00           H
ATOM   3993  HD2 ILE A 901      31.530  35.170  64.080  1.00  0.00           H
ATOM   3994  HD3 ILE A 901      31.380  36.930  64.540  1.00  0.00           H
ATOM   3995  C   ILE A 901      31.070  38.880  68.080  1.00  0.00           C
ATOM   3996  O   ILE A 901      30.550  38.830  69.200  1.00  0.00           O
ATOM   3997  N   ILE A 902      31.330  40.020  67.500  1.00  0.00           N
ATOM   3998  HN  ILE A 902      31.750  39.990  66.600  1.00  0.00           H
ATOM   3999  CA  ILE A 902      30.880  41.300  67.990  1.00  0.00           C
ATOM   4000  HA  ILE A 902      30.550  41.310  69.010  1.00  0.00           H
ATOM   4001  CB  ILE A 902      32.010  42.310  68.000  1.00  0.00           C
ATOM   4002  HB  ILE A 902      32.640  41.930  68.840  1.00  0.00           H
ATOM   4003  CG2 ILE A 902      32.800  42.240  66.730  1.00  0.00           C
ATOM   4004 HG21 ILE A 902      32.050  42.230  65.910  1.00  0.00           H
ATOM   4005 HG22 ILE A 902      33.550  41.430  66.870  1.00  0.00           H
ATOM   4006 HG23 ILE A 902      33.430  43.130  66.520  1.00  0.00           H
ATOM   4007  CG1 ILE A 902      31.670  43.780  68.250  1.00  0.00           C
ATOM   4008 HG11 ILE A 902      30.910  44.210  67.550  1.00  0.00           H
ATOM   4009 HG12 ILE A 902      32.570  44.390  68.120  1.00  0.00           H
ATOM   4010  CD  ILE A 902      31.250  43.900  69.690  1.00  0.00           C
ATOM   4011  HD1 ILE A 902      31.440  44.970  69.890  1.00  0.00           H
ATOM   4012  HD2 ILE A 902      31.840  43.300  70.420  1.00  0.00           H
ATOM   4013  HD3 ILE A 902      30.150  43.680  69.700  1.00  0.00           H
ATOM   4014  C   ILE A 902      29.640  41.820  67.290  1.00  0.00           C
ATOM   4015  O   ILE A 902      29.540  41.810  66.050  1.00  0.00           O
ATOM   4016  N   SER A 903      28.670  42.300  68.080  1.00  0.00           N
ATOM   4017  HN  SER A 903      28.730  42.370  69.060  1.00  0.00           H
ATOM   4018  CA  SER A 903      27.400  42.830  67.630  1.00  0.00           C
ATOM   4019  HA  SER A 903      27.160  42.180  66.800  1.00  0.00           H
ATOM   4020  CB  SER A 903      26.470  42.790  68.840  1.00  0.00           C
ATOM   4021  HB1 SER A 903      26.910  43.390  69.670  1.00  0.00           H
ATOM   4022  HB2 SER A 903      26.510  41.790  69.340  1.00  0.00           H
ATOM   4023  OG  SER A 903      25.100  43.050  68.620  1.00  0.00           O
ATOM   4024  HG1 SER A 903      25.020  43.950  68.280  1.00  0.00           H
ATOM   4025  C   SER A 903      27.520  44.290  67.150  1.00  0.00           C
ATOM   4026  O   SER A 903      28.210  45.080  67.790  1.00  0.00           O
ATOM   4027  N   PRO A 904      26.860  44.670  66.060  1.00  0.00           N
ATOM   4028  CD  PRO A 904      25.940  43.860  65.240  1.00  0.00           C
ATOM   4029  HD1 PRO A 904      25.250  43.230  65.860  1.00  0.00           H
ATOM   4030  HD2 PRO A 904      26.490  43.190  64.570  1.00  0.00           H
ATOM   4031  CA  PRO A 904      26.500  46.120  65.890  1.00  0.00           C
ATOM   4032  HA  PRO A 904      27.410  46.670  66.000  1.00  0.00           H
ATOM   4033  CB  PRO A 904      25.800  46.140  64.500  1.00  0.00           C
ATOM   4034  HB1 PRO A 904      26.510  46.160  63.640  1.00  0.00           H
ATOM   4035  HB2 PRO A 904      25.070  46.960  64.330  1.00  0.00           H
ATOM   4036  CG  PRO A 904      25.060  44.830  64.470  1.00  0.00           C
ATOM   4037  HG1 PRO A 904      24.100  44.910  65.030  1.00  0.00           H
ATOM   4038  HG2 PRO A 904      24.910  44.350  63.480  1.00  0.00           H
ATOM   4039  C   PRO A 904      25.560  46.620  67.020  1.00  0.00           C
ATOM   4040  O   PRO A 904      25.000  45.830  67.770  1.00  0.00           O
ATOM   4041  N   LEU A 905      25.610  47.950  67.200  1.00  0.00           N
ATOM   4042  HN  LEU A 905      26.120  48.430  66.490  1.00  0.00           H
ATOM   4043  CA  LEU A 905      25.000  48.700  68.280  1.00  0.00           C
ATOM   4044  HA  LEU A 905      25.230  49.750  68.150  1.00  0.00           H
ATOM   4045  CB  LEU A 905      23.480  48.420  68.250  1.00  0.00           C
ATOM   4046  HB1 LEU A 905      23.210  47.440  68.670  1.00  0.00           H
ATOM   4047  HB2 LEU A 905      23.170  48.490  67.190  1.00  0.00           H
ATOM   4048  CG  LEU A 905      22.560  49.440  68.960  1.00  0.00           C
ATOM   4049  HG  LEU A 905      23.060  49.710  69.910  1.00  0.00           H
ATOM   4050  CD1 LEU A 905      22.320  50.670  68.150  1.00  0.00           C
ATOM   4051 HD11 LEU A 905      23.290  51.030  67.750  1.00  0.00           H
ATOM   4052 HD12 LEU A 905      21.830  51.510  68.680  1.00  0.00           H
ATOM   4053 HD13 LEU A 905      21.660  50.490  67.260  1.00  0.00           H
ATOM   4054  CD2 LEU A 905      21.290  48.740  69.330  1.00  0.00           C
ATOM   4055 HD21 LEU A 905      20.570  49.430  69.830  1.00  0.00           H
ATOM   4056 HD22 LEU A 905      21.510  47.870  69.970  1.00  0.00           H
ATOM   4057 HD23 LEU A 905      20.810  48.390  68.380  1.00  0.00           H
ATOM   4058  C   LEU A 905      25.550  48.290  69.690  1.00  0.00           C
ATOM   4059  O   LEU A 905      25.280  47.250  70.210  1.00  0.00           O
ATOM   4060  N   GLY A 906      26.410  49.090  70.270  1.00  0.00           N
ATOM   4061  HN  GLY A 906      26.930  49.770  69.740  1.00  0.00           H
ATOM   4062  CA  GLY A 906      26.660  49.130  71.690  1.00  0.00           C
ATOM   4063  HA1 GLY A 906      27.630  49.540  71.940  1.00  0.00           H
ATOM   4064  HA2 GLY A 906      26.470  48.160  72.130  1.00  0.00           H
ATOM   4065  C   GLY A 906      25.700  49.970  72.520  1.00  0.00           C
ATOM   4066  O   GLY A 906      24.490  50.030  72.170  1.00  0.00           O
ATOM   4067  N   ASP A 907      26.210  50.520  73.590  1.00  0.00           N
ATOM   4068  HN  ASP A 907      27.130  50.270  73.870  1.00  0.00           H
ATOM   4069  CA  ASP A 907      25.560  51.520  74.420  1.00  0.00           C
ATOM   4070  HA  ASP A 907      24.530  51.280  74.610  1.00  0.00           H
ATOM   4071  CB  ASP A 907      26.320  51.670  75.740  1.00  0.00           C
ATOM   4072  HB1 ASP A 907      26.000  52.670  76.120  1.00  0.00           H
ATOM   4073  HB2 ASP A 907      27.410  51.840  75.600  1.00  0.00           H
ATOM   4074  CG  ASP A 907      26.140  50.620  76.750  1.00  0.00           C
ATOM   4075  OD1 ASP A 907      25.590  49.500  76.450  1.00  0.00           O
ATOM   4076  OD2 ASP A 907      26.530  50.830  77.930  1.00  0.00           O
ATOM   4077  C   ASP A 907      25.460  52.810  73.640  1.00  0.00           C
ATOM   4078  O   ASP A 907      24.750  53.720  73.960  1.00  0.00           O
ATOM   4079  N   ASN A 908      26.230  53.030  72.560  1.00  0.00           N
ATOM   4080  HN  ASN A 908      26.810  52.230  72.370  1.00  0.00           H
ATOM   4081  CA  ASN A 908      25.970  54.130  71.540  1.00  0.00           C
ATOM   4082  HA  ASN A 908      26.170  54.980  72.180  1.00  0.00           H
ATOM   4083  CB  ASN A 908      27.070  54.060  70.500  1.00  0.00           C
ATOM   4084  HB1 ASN A 908      27.030  54.950  69.840  1.00  0.00           H
ATOM   4085  HB2 ASN A 908      26.990  53.110  69.950  1.00  0.00           H
ATOM   4086  CG  ASN A 908      28.420  53.980  71.240  1.00  0.00           C
ATOM   4087  OD1 ASN A 908      29.210  53.190  70.670  1.00  0.00           O
ATOM   4088  ND2 ASN A 908      28.700  54.590  72.330  1.00  0.00           N
ATOM   4089 HD21 ASN A 908      29.360  54.190  72.960  1.00  0.00           H
ATOM   4090 HD22 ASN A 908      27.970  55.210  72.610  1.00  0.00           H
ATOM   4091  C   ASN A 908      24.530  54.230  70.910  1.00  0.00           C
ATOM   4092  O   ASN A 908      23.900  53.200  70.500  1.00  0.00           O
ATOM   4093  N   PRO A 909      24.010  55.490  70.780  1.00  0.00           N
ATOM   4094  CD  PRO A 909      24.500  56.840  71.190  1.00  0.00           C
ATOM   4095  HD1 PRO A 909      25.210  57.080  70.360  1.00  0.00           H
ATOM   4096  HD2 PRO A 909      24.930  56.830  72.210  1.00  0.00           H
ATOM   4097  CA  PRO A 909      22.640  55.730  70.160  1.00  0.00           C
ATOM   4098  HA  PRO A 909      21.900  55.330  70.840  1.00  0.00           H
ATOM   4099  CB  PRO A 909      22.460  57.270  70.020  1.00  0.00           C
ATOM   4100  HB1 PRO A 909      21.390  57.520  70.030  1.00  0.00           H
ATOM   4101  HB2 PRO A 909      22.710  57.660  69.000  1.00  0.00           H
ATOM   4102  CG  PRO A 909      23.330  57.810  71.090  1.00  0.00           C
ATOM   4103  HG1 PRO A 909      23.830  58.800  71.020  1.00  0.00           H
ATOM   4104  HG2 PRO A 909      22.860  57.710  72.090  1.00  0.00           H
ATOM   4105  C   PRO A 909      22.270  55.000  68.890  1.00  0.00           C
ATOM   4106  O   PRO A 909      23.170  54.760  68.110  1.00  0.00           O
ATOM   4107  N   TRP A 910      20.940  54.760  68.590  1.00  0.00           N
ATOM   4108  HN  TRP A 910      20.230  55.050  69.220  1.00  0.00           H
ATOM   4109  CA  TRP A 910      20.460  54.180  67.350  1.00  0.00           C
ATOM   4110  HA  TRP A 910      21.080  53.340  67.110  1.00  0.00           H
ATOM   4111  CB  TRP A 910      18.890  53.860  67.370  1.00  0.00           C
ATOM   4112  HB1 TRP A 910      18.420  53.750  66.370  1.00  0.00           H
ATOM   4113  HB2 TRP A 910      18.410  54.710  67.890  1.00  0.00           H
ATOM   4114  CG  TRP A 910      18.450  52.660  68.110  1.00  0.00           C
ATOM   4115  CD1 TRP A 910      17.860  52.630  69.330  1.00  0.00           C
ATOM   4116  HD1 TRP A 910      17.870  53.520  69.950  1.00  0.00           H
ATOM   4117  NE1 TRP A 910      17.340  51.420  69.590  1.00  0.00           N
ATOM   4118  HE1 TRP A 910      16.760  51.030  70.280  1.00  0.00           H
ATOM   4119  CE2 TRP A 910      17.700  50.580  68.610  1.00  0.00           C
ATOM   4120  CD2 TRP A 910      18.540  51.280  67.690  1.00  0.00           C
ATOM   4121  CE3 TRP A 910      19.100  50.610  66.580  1.00  0.00           C
ATOM   4122  HE3 TRP A 910      19.650  50.980  65.730  1.00  0.00           H
ATOM   4123  CZ3 TRP A 910      18.810  49.200  66.520  1.00  0.00           C
ATOM   4124  HZ3 TRP A 910      19.140  48.710  65.620  1.00  0.00           H
ATOM   4125  CZ2 TRP A 910      17.390  49.240  68.460  1.00  0.00           C
ATOM   4126  HZ2 TRP A 910      16.750  48.630  69.090  1.00  0.00           H
ATOM   4127  CH2 TRP A 910      17.910  48.510  67.410  1.00  0.00           C
ATOM   4128  HH2 TRP A 910      17.580  47.490  67.290  1.00  0.00           H
ATOM   4129  C   TRP A 910      20.770  55.060  66.170  1.00  0.00           C
ATOM   4130  O   TRP A 910      21.100  54.530  65.120  1.00  0.00           O
ATOM   4131  N   TRP A 911      20.730  56.390  66.380  1.00  0.00           N
ATOM   4132  HN  TRP A 911      20.290  56.710  67.210  1.00  0.00           H
ATOM   4133  CA  TRP A 911      21.030  57.390  65.380  1.00  0.00           C
ATOM   4134  HA  TRP A 911      20.530  57.220  64.440  1.00  0.00           H
ATOM   4135  CB  TRP A 911      20.590  58.750  65.810  1.00  0.00           C
ATOM   4136  HB1 TRP A 911      19.640  58.680  66.360  1.00  0.00           H
ATOM   4137  HB2 TRP A 911      20.430  59.370  64.890  1.00  0.00           H
ATOM   4138  CG  TRP A 911      21.360  59.570  66.800  1.00  0.00           C
ATOM   4139  CD1 TRP A 911      21.030  59.800  68.160  1.00  0.00           C
ATOM   4140  HD1 TRP A 911      20.110  59.500  68.640  1.00  0.00           H
ATOM   4141  NE1 TRP A 911      22.010  60.600  68.720  1.00  0.00           N
ATOM   4142  HE1 TRP A 911      22.110  60.960  69.630  1.00  0.00           H
ATOM   4143  CE2 TRP A 911      22.960  60.840  67.850  1.00  0.00           C
ATOM   4144  CD2 TRP A 911      22.580  60.280  66.590  1.00  0.00           C
ATOM   4145  CE3 TRP A 911      23.470  60.470  65.550  1.00  0.00           C
ATOM   4146  HE3 TRP A 911      23.300  60.090  64.560  1.00  0.00           H
ATOM   4147  CZ3 TRP A 911      24.720  61.070  65.720  1.00  0.00           C
ATOM   4148  HZ3 TRP A 911      25.380  61.170  64.870  1.00  0.00           H
ATOM   4149  CZ2 TRP A 911      24.150  61.480  68.000  1.00  0.00           C
ATOM   4150  HZ2 TRP A 911      24.390  61.990  68.920  1.00  0.00           H
ATOM   4151  CH2 TRP A 911      25.050  61.630  66.950  1.00  0.00           C
ATOM   4152  HH2 TRP A 911      26.000  62.120  67.070  1.00  0.00           H
ATOM   4153  C   TRP A 911      22.500  57.220  64.910  1.00  0.00           C
ATOM   4154  O   TRP A 911      22.830  57.400  63.760  1.00  0.00           O
ATOM   4155  N   THR A 912      23.480  56.910  65.830  1.00  0.00           N
ATOM   4156  HN  THR A 912      23.260  56.880  66.800  1.00  0.00           H
ATOM   4157  CA  THR A 912      24.880  56.720  65.400  1.00  0.00           C
ATOM   4158  HA  THR A 912      25.150  57.650  64.920  1.00  0.00           H
ATOM   4159  CB  THR A 912      25.860  56.490  66.620  1.00  0.00           C
ATOM   4160  HB  THR A 912      26.900  56.210  66.350  1.00  0.00           H
ATOM   4161  OG1 THR A 912      25.510  55.440  67.540  1.00  0.00           O
ATOM   4162  HG1 THR A 912      24.710  55.610  68.050  1.00  0.00           H
ATOM   4163  CG2 THR A 912      26.070  57.800  67.300  1.00  0.00           C
ATOM   4164 HG21 THR A 912      26.810  57.710  68.130  1.00  0.00           H
ATOM   4165 HG22 THR A 912      25.090  58.190  67.660  1.00  0.00           H
ATOM   4166 HG23 THR A 912      26.450  58.570  66.600  1.00  0.00           H
ATOM   4167  C   THR A 912      25.130  55.630  64.470  1.00  0.00           C
ATOM   4168  O   THR A 912      25.870  55.670  63.460  1.00  0.00           O
ATOM   4169  N   LEU A 913      24.320  54.560  64.620  1.00  0.00           N
ATOM   4170  HN  LEU A 913      23.590  54.540  65.290  1.00  0.00           H
ATOM   4171  CA  LEU A 913      24.280  53.370  63.750  1.00  0.00           C
ATOM   4172  HA  LEU A 913      25.290  53.100  63.500  1.00  0.00           H
ATOM   4173  CB  LEU A 913      23.580  52.260  64.440  1.00  0.00           C
ATOM   4174  HB1 LEU A 913      22.640  52.590  64.920  1.00  0.00           H
ATOM   4175  HB2 LEU A 913      24.220  51.890  65.270  1.00  0.00           H
ATOM   4176  CG  LEU A 913      23.330  51.000  63.570  1.00  0.00           C
ATOM   4177  HG  LEU A 913      24.090  51.030  62.770  1.00  0.00           H
ATOM   4178  CD1 LEU A 913      23.590  49.710  64.390  1.00  0.00           C
ATOM   4179 HD11 LEU A 913      22.810  49.530  65.160  1.00  0.00           H
ATOM   4180 HD12 LEU A 913      24.510  49.800  65.010  1.00  0.00           H
ATOM   4181 HD13 LEU A 913      23.700  48.860  63.680  1.00  0.00           H
ATOM   4182  CD2 LEU A 913      21.930  51.120  62.930  1.00  0.00           C
ATOM   4183 HD21 LEU A 913      21.160  51.450  63.660  1.00  0.00           H
ATOM   4184 HD22 LEU A 913      21.470  50.150  62.670  1.00  0.00           H
ATOM   4185 HD23 LEU A 913      21.870  51.860  62.090  1.00  0.00           H
ATOM   4186  C   LEU A 913      23.740  53.750  62.370  1.00  0.00           C
ATOM   4187  O   LEU A 913      24.080  53.290  61.240  1.00  0.00           O
ATOM   4188  N   LEU A 914      22.710  54.610  62.330  1.00  0.00           N
ATOM   4189  HN  LEU A 914      22.380  55.000  63.190  1.00  0.00           H
ATOM   4190  CA  LEU A 914      22.210  55.170  61.070  1.00  0.00           C
ATOM   4191  HA  LEU A 914      22.060  54.370  60.360  1.00  0.00           H
ATOM   4192  CB  LEU A 914      20.820  55.720  61.310  1.00  0.00           C
ATOM   4193  HB1 LEU A 914      20.430  56.100  60.340  1.00  0.00           H
ATOM   4194  HB2 LEU A 914      20.960  56.530  62.060  1.00  0.00           H
ATOM   4195  CG  LEU A 914      19.800  54.650  61.760  1.00  0.00           C
ATOM   4196  HG  LEU A 914      20.250  54.040  62.580  1.00  0.00           H
ATOM   4197  CD1 LEU A 914      18.620  55.380  62.410  1.00  0.00           C
ATOM   4198 HD11 LEU A 914      17.990  54.770  63.100  1.00  0.00           H
ATOM   4199 HD12 LEU A 914      17.990  55.680  61.550  1.00  0.00           H
ATOM   4200 HD13 LEU A 914      18.950  56.310  62.930  1.00  0.00           H
ATOM   4201  CD2 LEU A 914      19.370  53.820  60.560  1.00  0.00           C
ATOM   4202 HD21 LEU A 914      20.150  53.090  60.260  1.00  0.00           H
ATOM   4203 HD22 LEU A 914      19.010  54.470  59.740  1.00  0.00           H
ATOM   4204 HD23 LEU A 914      18.530  53.150  60.820  1.00  0.00           H
ATOM   4205  C   LEU A 914      23.070  56.180  60.390  1.00  0.00           C
ATOM   4206  O   LEU A 914      23.120  56.200  59.180  1.00  0.00           O
ATOM   4207  N   ILE A 915      23.840  56.970  61.110  1.00  0.00           N
ATOM   4208  HN  ILE A 915      23.830  56.820  62.100  1.00  0.00           H
ATOM   4209  CA  ILE A 915      24.820  57.900  60.560  1.00  0.00           C
ATOM   4210  HA  ILE A 915      24.320  58.460  59.770  1.00  0.00           H
ATOM   4211  CB  ILE A 915      25.360  58.940  61.630  1.00  0.00           C
ATOM   4212  HB  ILE A 915      25.400  58.360  62.590  1.00  0.00           H
ATOM   4213  CG2 ILE A 915      26.680  59.560  61.340  1.00  0.00           C
ATOM   4214 HG21 ILE A 915      27.500  58.820  61.440  1.00  0.00           H
ATOM   4215 HG22 ILE A 915      26.920  60.500  61.890  1.00  0.00           H
ATOM   4216 HG23 ILE A 915      26.570  59.870  60.270  1.00  0.00           H
ATOM   4217  CG1 ILE A 915      24.340  60.080  61.860  1.00  0.00           C
ATOM   4218 HG11 ILE A 915      24.750  60.430  62.840  1.00  0.00           H
ATOM   4219 HG12 ILE A 915      23.340  59.690  62.130  1.00  0.00           H
ATOM   4220  CD  ILE A 915      24.380  61.220  60.780  1.00  0.00           C
ATOM   4221  HD1 ILE A 915      25.330  61.750  61.020  1.00  0.00           H
ATOM   4222  HD2 ILE A 915      23.490  61.870  60.820  1.00  0.00           H
ATOM   4223  HD3 ILE A 915      24.370  60.770  59.770  1.00  0.00           H
ATOM   4224  C   ILE A 915      26.050  57.100  59.930  1.00  0.00           C
ATOM   4225  O   ILE A 915      26.500  57.460  58.850  1.00  0.00           O
ATOM   4226  N   ALA A 916      26.440  55.920  60.520  1.00  0.00           N
ATOM   4227  HN  ALA A 916      26.090  55.600  61.390  1.00  0.00           H
ATOM   4228  CA  ALA A 916      27.450  55.080  60.010  1.00  0.00           C
ATOM   4229  HA  ALA A 916      28.400  55.570  59.910  1.00  0.00           H
ATOM   4230  CB  ALA A 916      27.670  53.930  61.040  1.00  0.00           C
ATOM   4231  HB1 ALA A 916      28.380  53.180  60.620  1.00  0.00           H
ATOM   4232  HB2 ALA A 916      26.690  53.420  61.200  1.00  0.00           H
ATOM   4233  HB3 ALA A 916      28.090  54.300  62.000  1.00  0.00           H
ATOM   4234  C   ALA A 916      27.180  54.440  58.580  1.00  0.00           C
ATOM   4235  O   ALA A 916      28.070  53.790  58.040  1.00  0.00           O
ATOM   4236  N   ALA A 917      25.990  54.710  57.940  1.00  0.00           N
ATOM   4237  HN  ALA A 917      25.310  55.250  58.420  1.00  0.00           H
ATOM   4238  CA  ALA A 917      25.900  54.440  56.530  1.00  0.00           C
ATOM   4239  HA  ALA A 917      26.290  53.460  56.240  1.00  0.00           H
ATOM   4240  CB  ALA A 917      24.440  54.390  56.120  1.00  0.00           C
ATOM   4241  HB1 ALA A 917      24.290  54.170  55.050  1.00  0.00           H
ATOM   4242  HB2 ALA A 917      23.840  55.290  56.360  1.00  0.00           H
ATOM   4243  HB3 ALA A 917      24.090  53.480  56.640  1.00  0.00           H
ATOM   4244  C   ALA A 917      26.700  55.430  55.680  1.00  0.00           C
ATOM   4245  O   ALA A 917      27.370  55.040  54.730  1.00  0.00           O
ATOM   4246  N   ILE A 918      26.790  56.730  56.040  1.00  0.00           N
ATOM   4247  HN  ILE A 918      26.270  56.990  56.840  1.00  0.00           H
ATOM   4248  CA  ILE A 918      27.640  57.750  55.350  1.00  0.00           C
ATOM   4249  HA  ILE A 918      27.240  57.780  54.350  1.00  0.00           H
ATOM   4250  CB  ILE A 918      27.400  59.180  55.860  1.00  0.00           C
ATOM   4251  HB  ILE A 918      27.480  59.290  56.960  1.00  0.00           H
ATOM   4252  CG2 ILE A 918      28.380  60.090  55.160  1.00  0.00           C
ATOM   4253 HG21 ILE A 918      29.400  60.080  55.610  1.00  0.00           H
ATOM   4254 HG22 ILE A 918      28.110  61.150  55.320  1.00  0.00           H
ATOM   4255 HG23 ILE A 918      28.490  59.910  54.070  1.00  0.00           H
ATOM   4256  CG1 ILE A 918      25.910  59.580  55.590  1.00  0.00           C
ATOM   4257 HG11 ILE A 918      25.250  58.760  55.920  1.00  0.00           H
ATOM   4258 HG12 ILE A 918      25.750  59.730  54.510  1.00  0.00           H
ATOM   4259  CD  ILE A 918      25.450  60.760  56.440  1.00  0.00           C
ATOM   4260  HD1 ILE A 918      24.520  61.220  56.060  1.00  0.00           H
ATOM   4261  HD2 ILE A 918      26.280  61.490  56.300  1.00  0.00           H
ATOM   4262  HD3 ILE A 918      25.340  60.350  57.460  1.00  0.00           H
ATOM   4263  C   ILE A 918      29.100  57.420  55.230  1.00  0.00           C
ATOM   4264  O   ILE A 918      29.630  57.420  54.110  1.00  0.00           O
ATOM   4265  N   PRO A 919      29.830  57.030  56.280  1.00  0.00           N
ATOM   4266  CD  PRO A 919      29.560  57.510  57.690  1.00  0.00           C
ATOM   4267  HD1 PRO A 919      28.580  57.090  57.970  1.00  0.00           H
ATOM   4268  HD2 PRO A 919      29.510  58.620  57.700  1.00  0.00           H
ATOM   4269  CA  PRO A 919      31.240  56.670  56.140  1.00  0.00           C
ATOM   4270  HA  PRO A 919      31.780  57.320  55.450  1.00  0.00           H
ATOM   4271  CB  PRO A 919      31.880  56.850  57.520  1.00  0.00           C
ATOM   4272  HB1 PRO A 919      32.340  57.850  57.470  1.00  0.00           H
ATOM   4273  HB2 PRO A 919      32.610  56.070  57.840  1.00  0.00           H
ATOM   4274  CG  PRO A 919      30.680  56.950  58.480  1.00  0.00           C
ATOM   4275  HG1 PRO A 919      30.440  55.930  58.840  1.00  0.00           H
ATOM   4276  HG2 PRO A 919      30.860  57.670  59.290  1.00  0.00           H
ATOM   4277  C   PRO A 919      31.420  55.280  55.490  1.00  0.00           C
ATOM   4278  O   PRO A 919      32.470  55.040  54.920  1.00  0.00           O
ATOM   4279  N   ALA A 920      30.420  54.340  55.510  1.00  0.00           N
ATOM   4280  HN  ALA A 920      29.680  54.550  56.150  1.00  0.00           H
ATOM   4281  CA  ALA A 920      30.390  53.180  54.750  1.00  0.00           C
ATOM   4282  HA  ALA A 920      31.350  52.710  54.910  1.00  0.00           H
ATOM   4283  CB  ALA A 920      29.110  52.280  55.140  1.00  0.00           C
ATOM   4284  HB1 ALA A 920      29.080  52.230  56.240  1.00  0.00           H
ATOM   4285  HB2 ALA A 920      29.230  51.270  54.680  1.00  0.00           H
ATOM   4286  HB3 ALA A 920      28.230  52.900  54.840  1.00  0.00           H
ATOM   4287  C   ALA A 920      30.300  53.440  53.270  1.00  0.00           C
ATOM   4288  O   ALA A 920      30.830  52.720  52.420  1.00  0.00           O
ATOM   4289  N   LEU A 921      29.490  54.480  52.920  1.00  0.00           N
ATOM   4290  HN  LEU A 921      29.040  54.990  53.660  1.00  0.00           H
ATOM   4291  CA  LEU A 921      29.370  54.920  51.540  1.00  0.00           C
ATOM   4292  HA  LEU A 921      29.190  54.080  50.890  1.00  0.00           H
ATOM   4293  CB  LEU A 921      28.090  55.950  51.360  1.00  0.00           C
ATOM   4294  HB1 LEU A 921      28.190  56.840  52.010  1.00  0.00           H
ATOM   4295  HB2 LEU A 921      27.170  55.430  51.700  1.00  0.00           H
ATOM   4296  CG  LEU A 921      27.830  56.450  49.950  1.00  0.00           C
ATOM   4297  HG  LEU A 921      28.780  56.860  49.580  1.00  0.00           H
ATOM   4298  CD1 LEU A 921      27.330  55.330  49.010  1.00  0.00           C
ATOM   4299 HD11 LEU A 921      27.140  55.620  47.950  1.00  0.00           H
ATOM   4300 HD12 LEU A 921      26.460  54.760  49.400  1.00  0.00           H
ATOM   4301 HD13 LEU A 921      28.150  54.600  48.950  1.00  0.00           H
ATOM   4302  CD2 LEU A 921      26.670  57.490  49.790  1.00  0.00           C
ATOM   4303 HD21 LEU A 921      25.690  56.970  49.730  1.00  0.00           H
ATOM   4304 HD22 LEU A 921      26.770  58.190  48.940  1.00  0.00           H
ATOM   4305 HD23 LEU A 921      26.700  58.070  50.750  1.00  0.00           H
ATOM   4306  C   LEU A 921      30.590  55.600  51.110  1.00  0.00           C
ATOM   4307  O   LEU A 921      30.950  55.360  49.930  1.00  0.00           O
ATOM   4308  N   LEU A 922      31.380  56.230  51.940  1.00  0.00           N
ATOM   4309  HN  LEU A 922      30.980  56.650  52.760  1.00  0.00           H
ATOM   4310  CA  LEU A 922      32.800  56.520  51.630  1.00  0.00           C
ATOM   4311  HA  LEU A 922      32.760  57.060  50.690  1.00  0.00           H
ATOM   4312  CB  LEU A 922      33.520  57.430  52.690  1.00  0.00           C
ATOM   4313  HB1 LEU A 922      34.550  57.620  52.320  1.00  0.00           H
ATOM   4314  HB2 LEU A 922      33.620  56.810  53.610  1.00  0.00           H
ATOM   4315  CG  LEU A 922      32.780  58.750  53.080  1.00  0.00           C
ATOM   4316  HG  LEU A 922      31.910  58.420  53.710  1.00  0.00           H
ATOM   4317  CD1 LEU A 922      33.620  59.470  54.070  1.00  0.00           C
ATOM   4318 HD11 LEU A 922      34.080  58.850  54.880  1.00  0.00           H
ATOM   4319 HD12 LEU A 922      32.950  60.170  54.610  1.00  0.00           H
ATOM   4320 HD13 LEU A 922      34.420  60.040  53.550  1.00  0.00           H
ATOM   4321  CD2 LEU A 922      32.180  59.610  51.950  1.00  0.00           C
ATOM   4322 HD21 LEU A 922      31.560  60.430  52.360  1.00  0.00           H
ATOM   4323 HD22 LEU A 922      31.520  58.970  51.340  1.00  0.00           H
ATOM   4324 HD23 LEU A 922      32.990  60.070  51.330  1.00  0.00           H
ATOM   4325  C   LEU A 922      33.690  55.250  51.430  1.00  0.00           C
ATOM   4326  O   LEU A 922      34.470  55.220  50.410  1.00  0.00           O
ATOM   4327  N   CYS A 923      33.650  54.220  52.270  1.00  0.00           N
ATOM   4328  HN  CYS A 923      33.020  54.190  53.050  1.00  0.00           H
ATOM   4329  CA  CYS A 923      34.470  53.060  52.220  1.00  0.00           C
ATOM   4330  HA  CYS A 923      35.500  53.330  52.110  1.00  0.00           H
ATOM   4331  CB  CYS A 923      34.290  52.150  53.460  1.00  0.00           C
ATOM   4332  HB1 CYS A 923      33.280  51.740  53.690  1.00  0.00           H
ATOM   4333  HB2 CYS A 923      34.430  52.750  54.390  1.00  0.00           H
ATOM   4334  SG  CYS A 923      35.490  50.780  53.340  1.00  0.00           S
ATOM   4335  HG1 CYS A 923      34.910  50.380  52.200  1.00  0.00           H
ATOM   4336  C   CYS A 923      34.080  52.200  50.940  1.00  0.00           C
ATOM   4337  O   CYS A 923      34.960  51.620  50.330  1.00  0.00           O
ATOM   4338  N   THR A 924      32.790  52.120  50.600  1.00  0.00           N
ATOM   4339  HN  THR A 924      32.120  52.590  51.170  1.00  0.00           H
ATOM   4340  CA  THR A 924      32.190  51.340  49.480  1.00  0.00           C
ATOM   4341  HA  THR A 924      32.130  50.310  49.760  1.00  0.00           H
ATOM   4342  CB  THR A 924      30.770  51.800  49.310  1.00  0.00           C
ATOM   4343  HB  THR A 924      30.650  52.900  49.450  1.00  0.00           H
ATOM   4344  OG1 THR A 924      29.900  51.140  50.250  1.00  0.00           O
ATOM   4345  HG1 THR A 924      30.140  51.470  51.110  1.00  0.00           H
ATOM   4346  CG2 THR A 924      30.150  51.330  47.970  1.00  0.00           C
ATOM   4347 HG21 THR A 924      29.070  51.580  47.900  1.00  0.00           H
ATOM   4348 HG22 THR A 924      30.180  50.220  47.850  1.00  0.00           H
ATOM   4349 HG23 THR A 924      30.570  51.830  47.080  1.00  0.00           H
ATOM   4350  C   THR A 924      32.830  51.510  48.090  1.00  0.00           C
ATOM   4351  O   THR A 924      33.090  50.570  47.360  1.00  0.00           O
ATOM   4352  N   ILE A 925      33.110  52.750  47.710  1.00  0.00           N
ATOM   4353  HN  ILE A 925      33.000  53.420  48.440  1.00  0.00           H
ATOM   4354  CA  ILE A 925      33.770  53.060  46.500  1.00  0.00           C
ATOM   4355  HA  ILE A 925      33.200  52.640  45.690  1.00  0.00           H
ATOM   4356  CB  ILE A 925      33.740  54.600  46.330  1.00  0.00           C
ATOM   4357  HB  ILE A 925      34.100  55.010  47.300  1.00  0.00           H
ATOM   4358  CG2 ILE A 925      34.770  55.220  45.290  1.00  0.00           C
ATOM   4359 HG21 ILE A 925      34.610  56.320  45.260  1.00  0.00           H
ATOM   4360 HG22 ILE A 925      34.590  54.810  44.290  1.00  0.00           H
ATOM   4361 HG23 ILE A 925      35.790  54.850  45.520  1.00  0.00           H
ATOM   4362  CG1 ILE A 925      32.230  54.990  46.140  1.00  0.00           C
ATOM   4363 HG11 ILE A 925      32.230  56.100  46.100  1.00  0.00           H
ATOM   4364 HG12 ILE A 925      31.730  54.680  47.090  1.00  0.00           H
ATOM   4365  CD  ILE A 925      31.650  54.380  44.850  1.00  0.00           C
ATOM   4366  HD1 ILE A 925      31.600  53.290  45.000  1.00  0.00           H
ATOM   4367  HD2 ILE A 925      32.360  54.530  44.010  1.00  0.00           H
ATOM   4368  HD3 ILE A 925      30.640  54.810  44.700  1.00  0.00           H
ATOM   4369  C   ILE A 925      35.200  52.450  46.280  1.00  0.00           C
ATOM   4370  O   ILE A 925      35.700  52.060  45.220  1.00  0.00           O
ATOM   4371  N   LEU A 926      35.950  52.370  47.410  1.00  0.00           N
ATOM   4372  HN  LEU A 926      35.460  52.630  48.250  1.00  0.00           H
ATOM   4373  CA  LEU A 926      37.210  51.680  47.610  1.00  0.00           C
ATOM   4374  HA  LEU A 926      37.870  52.180  46.910  1.00  0.00           H
ATOM   4375  CB  LEU A 926      37.890  51.880  49.080  1.00  0.00           C
ATOM   4376  HB1 LEU A 926      38.990  51.770  48.900  1.00  0.00           H
ATOM   4377  HB2 LEU A 926      37.330  51.280  49.820  1.00  0.00           H
ATOM   4378  CG  LEU A 926      37.800  53.370  49.520  1.00  0.00           C
ATOM   4379  HG  LEU A 926      36.710  53.590  49.430  1.00  0.00           H
ATOM   4380  CD1 LEU A 926      38.170  53.560  51.000  1.00  0.00           C
ATOM   4381 HD11 LEU A 926      39.280  53.530  51.150  1.00  0.00           H
ATOM   4382 HD12 LEU A 926      37.650  52.810  51.650  1.00  0.00           H
ATOM   4383 HD13 LEU A 926      37.940  54.590  51.340  1.00  0.00           H
ATOM   4384  CD2 LEU A 926      38.590  54.300  48.600  1.00  0.00           C
ATOM   4385 HD21 LEU A 926      38.070  54.550  47.650  1.00  0.00           H
ATOM   4386 HD22 LEU A 926      39.560  53.830  48.340  1.00  0.00           H
ATOM   4387 HD23 LEU A 926      38.780  55.240  49.160  1.00  0.00           H
ATOM   4388  C   LEU A 926      37.210  50.190  47.260  1.00  0.00           C
ATOM   4389  O   LEU A 926      37.990  49.660  46.480  1.00  0.00           O
ATOM   4390  N   ILE A 927      36.210  49.490  47.870  1.00  0.00           N
ATOM   4391  HN  ILE A 927      35.770  49.940  48.640  1.00  0.00           H
ATOM   4392  CA  ILE A 927      35.930  48.070  47.580  1.00  0.00           C
ATOM   4393  HA  ILE A 927      36.890  47.600  47.510  1.00  0.00           H
ATOM   4394  CB  ILE A 927      34.940  47.380  48.590  1.00  0.00           C
ATOM   4395  HB  ILE A 927      33.980  47.850  48.300  1.00  0.00           H
ATOM   4396  CG2 ILE A 927      34.800  45.890  48.300  1.00  0.00           C
ATOM   4397 HG21 ILE A 927      35.760  45.340  48.380  1.00  0.00           H
ATOM   4398 HG22 ILE A 927      34.250  45.740  47.350  1.00  0.00           H
ATOM   4399 HG23 ILE A 927      34.330  45.380  49.170  1.00  0.00           H
ATOM   4400  CG1 ILE A 927      35.280  47.630  50.180  1.00  0.00           C
ATOM   4401 HG11 ILE A 927      34.450  47.150  50.740  1.00  0.00           H
ATOM   4402 HG12 ILE A 927      35.270  48.730  50.350  1.00  0.00           H
ATOM   4403  CD  ILE A 927      36.450  46.960  50.830  1.00  0.00           C
ATOM   4404  HD1 ILE A 927      36.480  47.090  51.930  1.00  0.00           H
ATOM   4405  HD2 ILE A 927      37.390  47.500  50.630  1.00  0.00           H
ATOM   4406  HD3 ILE A 927      36.540  45.870  50.650  1.00  0.00           H
ATOM   4407  C   ILE A 927      35.510  48.010  46.120  1.00  0.00           C
ATOM   4408  O   ILE A 927      36.080  47.290  45.330  1.00  0.00           O
ATOM   4409  N   PHE A 928      34.550  48.770  45.680  1.00  0.00           N
ATOM   4410  HN  PHE A 928      34.060  49.390  46.280  1.00  0.00           H
ATOM   4411  CA  PHE A 928      34.150  48.820  44.280  1.00  0.00           C
ATOM   4412  HA  PHE A 928      33.580  47.920  44.110  1.00  0.00           H
ATOM   4413  CB  PHE A 928      33.080  49.880  44.150  1.00  0.00           C
ATOM   4414  HB1 PHE A 928      33.540  50.820  44.540  1.00  0.00           H
ATOM   4415  HB2 PHE A 928      32.280  49.490  44.830  1.00  0.00           H
ATOM   4416  CG  PHE A 928      32.530  50.190  42.750  1.00  0.00           C
ATOM   4417  CD1 PHE A 928      31.840  49.250  42.020  1.00  0.00           C
ATOM   4418  HD1 PHE A 928      31.740  48.270  42.460  1.00  0.00           H
ATOM   4419  CE1 PHE A 928      31.300  49.570  40.790  1.00  0.00           C
ATOM   4420  HE1 PHE A 928      30.940  48.740  40.210  1.00  0.00           H
ATOM   4421  CZ  PHE A 928      31.430  50.800  40.180  1.00  0.00           C
ATOM   4422  HZ  PHE A 928      30.940  51.090  39.260  1.00  0.00           H
ATOM   4423  CD2 PHE A 928      32.700  51.480  42.190  1.00  0.00           C
ATOM   4424  HD2 PHE A 928      33.060  52.280  42.830  1.00  0.00           H
ATOM   4425  CE2 PHE A 928      32.050  51.850  41.000  1.00  0.00           C
ATOM   4426  HE2 PHE A 928      32.060  52.890  40.700  1.00  0.00           H
ATOM   4427  C   PHE A 928      35.140  48.870  43.150  1.00  0.00           C
ATOM   4428  O   PHE A 928      35.200  48.010  42.290  1.00  0.00           O
ATOM   4429  N   MET A 929      35.940  50.000  43.120  1.00  0.00           N
ATOM   4430  HN  MET A 929      35.930  50.740  43.790  1.00  0.00           H
ATOM   4431  CA  MET A 929      36.990  50.190  42.040  1.00  0.00           C
ATOM   4432  HA  MET A 929      36.460  50.200  41.100  1.00  0.00           H
ATOM   4433  CB  MET A 929      37.600  51.670  42.220  1.00  0.00           C
ATOM   4434  HB1 MET A 929      38.450  51.680  41.510  1.00  0.00           H
ATOM   4435  HB2 MET A 929      37.900  51.740  43.290  1.00  0.00           H
ATOM   4436  CG  MET A 929      36.660  52.750  41.760  1.00  0.00           C
ATOM   4437  HG1 MET A 929      36.990  53.780  42.020  1.00  0.00           H
ATOM   4438  HG2 MET A 929      35.660  52.550  42.220  1.00  0.00           H
ATOM   4439  SD  MET A 929      36.440  52.650  40.010  1.00  0.00           S
ATOM   4440  CE  MET A 929      35.450  54.150  39.900  1.00  0.00           C
ATOM   4441  HE1 MET A 929      34.470  53.940  40.400  1.00  0.00           H
ATOM   4442  HE2 MET A 929      35.090  54.510  38.920  1.00  0.00           H
ATOM   4443  HE3 MET A 929      35.860  55.010  40.490  1.00  0.00           H
ATOM   4444  C   MET A 929      37.990  49.130  42.030  1.00  0.00           C
ATOM   4445  O   MET A 929      38.280  48.570  40.980  1.00  0.00           O
ATOM   4446  N   ASP A 930      38.560  48.640  43.180  1.00  0.00           N
ATOM   4447  HN  ASP A 930      38.430  49.160  44.020  1.00  0.00           H
ATOM   4448  CA  ASP A 930      39.590  47.700  43.050  1.00  0.00           C
ATOM   4449  HA  ASP A 930      40.330  48.030  42.340  1.00  0.00           H
ATOM   4450  CB  ASP A 930      40.410  47.540  44.430  1.00  0.00           C
ATOM   4451  HB1 ASP A 930      41.060  46.650  44.310  1.00  0.00           H
ATOM   4452  HB2 ASP A 930      39.810  47.450  45.360  1.00  0.00           H
ATOM   4453  CG  ASP A 930      41.380  48.680  44.500  1.00  0.00           C
ATOM   4454  OD1 ASP A 930      41.900  49.170  43.510  1.00  0.00           O
ATOM   4455  OD2 ASP A 930      41.760  48.980  45.670  1.00  0.00           O
ATOM   4456  C   ASP A 930      39.060  46.410  42.490  1.00  0.00           C
ATOM   4457  O   ASP A 930      39.670  45.820  41.630  1.00  0.00           O
ATOM   4458  N   GLN A 931      37.860  46.010  42.870  1.00  0.00           N
ATOM   4459  HN  GLN A 931      37.400  46.590  43.540  1.00  0.00           H
ATOM   4460  CA  GLN A 931      37.250  44.810  42.410  1.00  0.00           C
ATOM   4461  HA  GLN A 931      37.950  44.000  42.620  1.00  0.00           H
ATOM   4462  CB  GLN A 931      35.890  44.590  43.090  1.00  0.00           C
ATOM   4463  HB1 GLN A 931      35.290  43.850  42.530  1.00  0.00           H
ATOM   4464  HB2 GLN A 931      35.250  45.500  43.120  1.00  0.00           H
ATOM   4465  CG  GLN A 931      36.020  44.070  44.560  1.00  0.00           C
ATOM   4466  HG1 GLN A 931      35.040  44.080  45.070  1.00  0.00           H
ATOM   4467  HG2 GLN A 931      36.620  44.850  45.090  1.00  0.00           H
ATOM   4468  CD  GLN A 931      36.750  42.790  44.710  1.00  0.00           C
ATOM   4469  OE1 GLN A 931      37.680  42.710  45.510  1.00  0.00           O
ATOM   4470  NE2 GLN A 931      36.420  41.680  43.940  1.00  0.00           N
ATOM   4471 HE21 GLN A 931      36.930  40.820  44.010  1.00  0.00           H
ATOM   4472 HE22 GLN A 931      35.600  41.610  43.370  1.00  0.00           H
ATOM   4473  C   GLN A 931      36.980  44.780  40.950  1.00  0.00           C
ATOM   4474  O   GLN A 931      37.420  43.890  40.160  1.00  0.00           O
ATOM   4475  N   GLN A 932      36.430  45.830  40.370  1.00  0.00           N
ATOM   4476  HN  GLN A 932      36.190  46.640  40.880  1.00  0.00           H
ATOM   4477  CA  GLN A 932      36.030  45.870  39.050  1.00  0.00           C
ATOM   4478  HA  GLN A 932      35.660  44.890  38.780  1.00  0.00           H
ATOM   4479  CB  GLN A 932      34.860  46.880  38.880  1.00  0.00           C
ATOM   4480  HB1 GLN A 932      34.550  46.840  37.820  1.00  0.00           H
ATOM   4481  HB2 GLN A 932      35.180  47.920  39.110  1.00  0.00           H
ATOM   4482  CG  GLN A 932      33.640  46.460  39.740  1.00  0.00           C
ATOM   4483  HG1 GLN A 932      32.860  47.220  39.540  1.00  0.00           H
ATOM   4484  HG2 GLN A 932      33.920  46.440  40.820  1.00  0.00           H
ATOM   4485  CD  GLN A 932      33.130  45.040  39.350  1.00  0.00           C
ATOM   4486  OE1 GLN A 932      33.380  44.010  39.940  1.00  0.00           O
ATOM   4487  NE2 GLN A 932      32.500  45.020  38.200  1.00  0.00           N
ATOM   4488 HE21 GLN A 932      32.320  45.840  37.640  1.00  0.00           H
ATOM   4489 HE22 GLN A 932      32.310  44.160  37.740  1.00  0.00           H
ATOM   4490  C   GLN A 932      37.150  46.280  38.090  1.00  0.00           C
ATOM   4491  O   GLN A 932      37.050  45.930  36.880  1.00  0.00           O
ATOM   4492  N   ILE A 933      38.270  46.970  38.520  1.00  0.00           N
ATOM   4493  HN  ILE A 933      38.450  47.350  39.410  1.00  0.00           H
ATOM   4494  CA  ILE A 933      39.370  46.980  37.560  1.00  0.00           C
ATOM   4495  HA  ILE A 933      39.000  47.250  36.580  1.00  0.00           H
ATOM   4496  CB  ILE A 933      40.420  48.000  37.900  1.00  0.00           C
ATOM   4497  HB  ILE A 933      40.830  47.810  38.920  1.00  0.00           H
ATOM   4498  CG2 ILE A 933      41.630  47.960  36.940  1.00  0.00           C
ATOM   4499 HG21 ILE A 933      42.120  46.970  36.800  1.00  0.00           H
ATOM   4500 HG22 ILE A 933      42.480  48.600  37.250  1.00  0.00           H
ATOM   4501 HG23 ILE A 933      41.320  48.250  35.920  1.00  0.00           H
ATOM   4502  CG1 ILE A 933      39.810  49.410  37.940  1.00  0.00           C
ATOM   4503 HG11 ILE A 933      40.660  50.120  38.120  1.00  0.00           H
ATOM   4504 HG12 ILE A 933      39.050  49.500  38.740  1.00  0.00           H
ATOM   4505  CD  ILE A 933      39.060  49.940  36.680  1.00  0.00           C
ATOM   4506  HD1 ILE A 933      38.220  49.290  36.360  1.00  0.00           H
ATOM   4507  HD2 ILE A 933      39.650  50.190  35.770  1.00  0.00           H
ATOM   4508  HD3 ILE A 933      38.510  50.850  37.010  1.00  0.00           H
ATOM   4509  C   ILE A 933      39.960  45.660  37.340  1.00  0.00           C
ATOM   4510  O   ILE A 933      40.470  45.380  36.230  1.00  0.00           O
ATOM   4511  N   THR A 934      39.970  44.870  38.370  1.00  0.00           N
ATOM   4512  HN  THR A 934      39.550  45.250  39.180  1.00  0.00           H
ATOM   4513  CA  THR A 934      40.510  43.490  38.470  1.00  0.00           C
ATOM   4514  HA  THR A 934      41.470  43.590  37.990  1.00  0.00           H
ATOM   4515  CB  THR A 934      40.840  43.050  39.930  1.00  0.00           C
ATOM   4516  HB  THR A 934      39.930  42.810  40.520  1.00  0.00           H
ATOM   4517  OG1 THR A 934      41.560  44.030  40.660  1.00  0.00           O
ATOM   4518  HG1 THR A 934      40.900  44.720  40.730  1.00  0.00           H
ATOM   4519  CG2 THR A 934      41.730  41.800  39.890  1.00  0.00           C
ATOM   4520 HG21 THR A 934      42.170  41.630  40.900  1.00  0.00           H
ATOM   4521 HG22 THR A 934      42.570  41.990  39.190  1.00  0.00           H
ATOM   4522 HG23 THR A 934      41.190  40.860  39.630  1.00  0.00           H
ATOM   4523  C   THR A 934      39.760  42.460  37.560  1.00  0.00           C
ATOM   4524  O   THR A 934      40.260  41.530  36.990  1.00  0.00           O
ATOM   4525  N   ALA A 935      38.420  42.670  37.460  1.00  0.00           N
ATOM   4526  HN  ALA A 935      38.040  43.450  37.940  1.00  0.00           H
ATOM   4527  CA  ALA A 935      37.610  42.080  36.450  1.00  0.00           C
ATOM   4528  HA  ALA A 935      37.590  41.040  36.730  1.00  0.00           H
ATOM   4529  CB  ALA A 935      36.140  42.670  36.560  1.00  0.00           C
ATOM   4530  HB1 ALA A 935      36.140  43.780  36.490  1.00  0.00           H
ATOM   4531  HB2 ALA A 935      35.720  42.300  37.530  1.00  0.00           H
ATOM   4532  HB3 ALA A 935      35.520  42.260  35.740  1.00  0.00           H
ATOM   4533  C   ALA A 935      38.150  42.430  35.090  1.00  0.00           C
ATOM   4534  O   ALA A 935      38.580  41.600  34.310  1.00  0.00           O
ATOM   4535  N   VAL A 936      38.150  43.710  34.750  1.00  0.00           N
ATOM   4536  HN  VAL A 936      37.790  44.370  35.410  1.00  0.00           H
ATOM   4537  CA  VAL A 936      38.560  44.070  33.410  1.00  0.00           C
ATOM   4538  HA  VAL A 936      37.940  43.510  32.730  1.00  0.00           H
ATOM   4539  CB  VAL A 936      38.150  45.550  33.040  1.00  0.00           C
ATOM   4540  HB  VAL A 936      38.210  45.660  31.940  1.00  0.00           H
ATOM   4541  CG1 VAL A 936      36.710  45.690  33.420  1.00  0.00           C
ATOM   4542 HG11 VAL A 936      36.390  45.420  34.440  1.00  0.00           H
ATOM   4543 HG12 VAL A 936      36.030  45.130  32.740  1.00  0.00           H
ATOM   4544 HG13 VAL A 936      36.420  46.750  33.220  1.00  0.00           H
ATOM   4545  CG2 VAL A 936      38.840  46.560  33.900  1.00  0.00           C
ATOM   4546 HG21 VAL A 936      39.930  46.770  33.790  1.00  0.00           H
ATOM   4547 HG22 VAL A 936      38.650  46.290  34.950  1.00  0.00           H
ATOM   4548 HG23 VAL A 936      38.300  47.530  33.790  1.00  0.00           H
ATOM   4549  C   VAL A 936      39.960  43.810  32.960  1.00  0.00           C
ATOM   4550  O   VAL A 936      40.210  43.650  31.750  1.00  0.00           O
ATOM   4551  N   ILE A 937      41.010  43.780  33.840  1.00  0.00           N
ATOM   4552  HN  ILE A 937      40.930  43.950  34.820  1.00  0.00           H
ATOM   4553  CA  ILE A 937      42.380  43.410  33.350  1.00  0.00           C
ATOM   4554  HA  ILE A 937      42.430  43.990  32.440  1.00  0.00           H
ATOM   4555  CB  ILE A 937      43.520  43.810  34.220  1.00  0.00           C
ATOM   4556  HB  ILE A 937      44.460  43.340  33.880  1.00  0.00           H
ATOM   4557  CG2 ILE A 937      43.640  45.420  34.210  1.00  0.00           C
ATOM   4558 HG21 ILE A 937      42.730  46.010  34.430  1.00  0.00           H
ATOM   4559 HG22 ILE A 937      43.860  45.590  33.140  1.00  0.00           H
ATOM   4560 HG23 ILE A 937      44.480  45.720  34.880  1.00  0.00           H
ATOM   4561  CG1 ILE A 937      43.120  43.340  35.680  1.00  0.00           C
ATOM   4562 HG11 ILE A 937      42.640  42.340  35.770  1.00  0.00           H
ATOM   4563 HG12 ILE A 937      42.490  44.060  36.250  1.00  0.00           H
ATOM   4564  CD  ILE A 937      44.390  43.060  36.470  1.00  0.00           C
ATOM   4565  HD1 ILE A 937      44.230  42.800  37.540  1.00  0.00           H
ATOM   4566  HD2 ILE A 937      45.030  43.960  36.370  1.00  0.00           H
ATOM   4567  HD3 ILE A 937      44.980  42.170  36.150  1.00  0.00           H
ATOM   4568  C   ILE A 937      42.450  41.920  33.010  1.00  0.00           C
ATOM   4569  O   ILE A 937      43.230  41.590  32.160  1.00  0.00           O
ATOM   4570  N   ILE A 938      41.730  40.940  33.660  1.00  0.00           N
ATOM   4571  HN  ILE A 938      41.080  41.170  34.380  1.00  0.00           H
ATOM   4572  CA  ILE A 938      41.810  39.540  33.270  1.00  0.00           C
ATOM   4573  HA  ILE A 938      42.820  39.250  32.990  1.00  0.00           H
ATOM   4574  CB  ILE A 938      41.450  38.580  34.400  1.00  0.00           C
ATOM   4575  HB  ILE A 938      40.420  38.860  34.670  1.00  0.00           H
ATOM   4576  CG2 ILE A 938      41.400  37.130  33.960  1.00  0.00           C
ATOM   4577 HG21 ILE A 938      42.390  36.840  33.540  1.00  0.00           H
ATOM   4578 HG22 ILE A 938      40.730  36.800  33.150  1.00  0.00           H
ATOM   4579 HG23 ILE A 938      41.210  36.390  34.780  1.00  0.00           H
ATOM   4580  CG1 ILE A 938      42.280  38.790  35.610  1.00  0.00           C
ATOM   4581 HG11 ILE A 938      42.090  37.950  36.310  1.00  0.00           H
ATOM   4582 HG12 ILE A 938      42.060  39.770  36.070  1.00  0.00           H
ATOM   4583  CD  ILE A 938      43.870  38.780  35.440  1.00  0.00           C
ATOM   4584  HD1 ILE A 938      44.110  39.850  35.220  1.00  0.00           H
ATOM   4585  HD2 ILE A 938      44.190  38.200  34.550  1.00  0.00           H
ATOM   4586  HD3 ILE A 938      44.440  38.490  36.340  1.00  0.00           H
ATOM   4587  C   ILE A 938      40.920  39.350  32.050  1.00  0.00           C
ATOM   4588  O   ILE A 938      41.240  38.610  31.130  1.00  0.00           O
ATOM   4589  N   ASN A 939      39.750  40.050  31.990  1.00  0.00           N
ATOM   4590  HN  ASN A 939      39.540  40.650  32.770  1.00  0.00           H
ATOM   4591  CA  ASN A 939      38.690  39.640  31.070  1.00  0.00           C
ATOM   4592  HA  ASN A 939      38.820  38.580  30.930  1.00  0.00           H
ATOM   4593  CB  ASN A 939      37.270  40.100  31.590  1.00  0.00           C
ATOM   4594  HB1 ASN A 939      36.420  40.030  30.870  1.00  0.00           H
ATOM   4595  HB2 ASN A 939      37.280  41.180  31.870  1.00  0.00           H
ATOM   4596  CG  ASN A 939      36.810  39.210  32.770  1.00  0.00           C
ATOM   4597  OD1 ASN A 939      37.390  38.140  33.070  1.00  0.00           O
ATOM   4598  ND2 ASN A 939      35.940  39.810  33.600  1.00  0.00           N
ATOM   4599 HD21 ASN A 939      35.590  40.700  33.320  1.00  0.00           H
ATOM   4600 HD22 ASN A 939      36.020  39.560  34.560  1.00  0.00           H
ATOM   4601  C   ASN A 939      38.800  40.270  29.600  1.00  0.00           C
ATOM   4602  O   ASN A 939      37.870  40.250  28.830  1.00  0.00           O
ATOM   4603  N   ARG A 940      39.990  40.810  29.320  1.00  0.00           N
ATOM   4604  HN  ARG A 940      40.640  40.540  30.040  1.00  0.00           H
ATOM   4605  CA  ARG A 940      40.510  41.080  28.040  1.00  0.00           C
ATOM   4606  HA  ARG A 940      39.760  41.760  27.690  1.00  0.00           H
ATOM   4607  CB  ARG A 940      41.960  41.460  28.020  1.00  0.00           C
ATOM   4608  HB1 ARG A 940      42.290  41.980  27.090  1.00  0.00           H
ATOM   4609  HB2 ARG A 940      42.570  40.530  28.130  1.00  0.00           H
ATOM   4610  CG  ARG A 940      42.290  42.660  28.990  1.00  0.00           C
ATOM   4611  HG1 ARG A 940      43.390  42.610  29.010  1.00  0.00           H
ATOM   4612  HG2 ARG A 940      42.040  42.420  30.040  1.00  0.00           H
ATOM   4613  CD  ARG A 940      41.870  43.990  28.560  1.00  0.00           C
ATOM   4614  HD1 ARG A 940      40.770  44.130  28.680  1.00  0.00           H
ATOM   4615  HD2 ARG A 940      42.110  44.300  27.520  1.00  0.00           H
ATOM   4616  NE  ARG A 940      42.550  44.920  29.490  1.00  0.00           N
ATOM   4617  HE  ARG A 940      43.070  44.550  30.260  1.00  0.00           H
ATOM   4618  CZ  ARG A 940      42.990  46.080  29.090  1.00  0.00           C
ATOM   4619  NH1 ARG A 940      43.900  46.730  29.780  1.00  0.00           N
ATOM   4620 HH11 ARG A 940      44.510  46.270  30.420  1.00  0.00           H
ATOM   4621 HH12 ARG A 940      44.310  47.550  29.370  1.00  0.00           H
ATOM   4622  NH2 ARG A 940      42.350  46.710  28.120  1.00  0.00           N
ATOM   4623 HH21 ARG A 940      41.610  46.310  27.570  1.00  0.00           H
ATOM   4624 HH22 ARG A 940      42.610  47.650  27.960  1.00  0.00           H
ATOM   4625  C   ARG A 940      40.340  39.890  27.040  1.00  0.00           C
ATOM   4626  O   ARG A 940      40.570  38.800  27.540  1.00  0.00           O
ATOM   4627  N   LYS A 941      39.960  40.120  25.760  1.00  0.00           N
ATOM   4628  HN  LYS A 941      39.750  41.030  25.420  1.00  0.00           H
ATOM   4629  CA  LYS A 941      39.850  39.170  24.650  1.00  0.00           C
ATOM   4630  HA  LYS A 941      39.190  38.370  24.960  1.00  0.00           H
ATOM   4631  CB  LYS A 941      39.350  39.860  23.330  1.00  0.00           C
ATOM   4632  HB1 LYS A 941      39.340  39.070  22.540  1.00  0.00           H
ATOM   4633  HB2 LYS A 941      40.050  40.660  23.020  1.00  0.00           H
ATOM   4634  CG  LYS A 941      37.990  40.470  23.400  1.00  0.00           C
ATOM   4635  HG1 LYS A 941      37.640  40.910  22.440  1.00  0.00           H
ATOM   4636  HG2 LYS A 941      37.900  41.360  24.060  1.00  0.00           H
ATOM   4637  CD  LYS A 941      36.860  39.450  23.720  1.00  0.00           C
ATOM   4638  HD1 LYS A 941      37.220  38.830  24.570  1.00  0.00           H
ATOM   4639  HD2 LYS A 941      36.770  38.790  22.830  1.00  0.00           H
ATOM   4640  CE  LYS A 941      35.450  40.130  23.990  1.00  0.00           C
ATOM   4641  HE1 LYS A 941      35.180  40.640  23.040  1.00  0.00           H
ATOM   4642  HE2 LYS A 941      35.430  40.920  24.780  1.00  0.00           H
ATOM   4643  NZ  LYS A 941      34.470  38.980  24.220  1.00  0.00           N
ATOM   4644  HZ1 LYS A 941      34.910  38.040  24.180  1.00  0.00           H
ATOM   4645  HZ2 LYS A 941      33.790  38.990  23.440  1.00  0.00           H
ATOM   4646  HZ3 LYS A 941      33.990  39.200  25.110  1.00  0.00           H
ATOM   4647  C   LYS A 941      41.150  38.450  24.300  1.00  0.00           C
ATOM   4648  O   LYS A 941      41.200  37.230  24.040  1.00  0.00           O
ATOM   4649  N   GLU A 942      42.250  39.220  24.480  1.00  0.00           N
ATOM   4650  HN  GLU A 942      42.190  40.160  24.780  1.00  0.00           H
ATOM   4651  CA  GLU A 942      43.510  38.870  23.850  1.00  0.00           C
ATOM   4652  HA  GLU A 942      43.320  38.610  22.820  1.00  0.00           H
ATOM   4653  CB  GLU A 942      44.350  40.070  23.840  1.00  0.00           C
ATOM   4654  HB1 GLU A 942      43.810  40.850  23.270  1.00  0.00           H
ATOM   4655  HB2 GLU A 942      45.230  39.900  23.180  1.00  0.00           H
ATOM   4656  CG  GLU A 942      44.770  40.610  25.200  1.00  0.00           C
ATOM   4657  HG1 GLU A 942      45.750  40.170  25.490  1.00  0.00           H
ATOM   4658  HG2 GLU A 942      44.060  40.290  25.980  1.00  0.00           H
ATOM   4659  CD  GLU A 942      44.940  42.120  25.320  1.00  0.00           C
ATOM   4660  OE1 GLU A 942      45.810  42.530  26.080  1.00  0.00           O
ATOM   4661  OE2 GLU A 942      44.260  42.880  24.660  1.00  0.00           O
ATOM   4662  C   GLU A 942      44.210  37.680  24.550  1.00  0.00           C
ATOM   4663  O   GLU A 942      45.000  36.950  24.000  1.00  0.00           O
ATOM   4664  N   HSD A 943      43.780  37.430  25.820  1.00  0.00           N
ATOM   4665  HN  HSD A 943      43.230  38.080  26.340  1.00  0.00           H
ATOM   4666  CA  HSD A 943      44.300  36.360  26.700  1.00  0.00           C
ATOM   4667  HA  HSD A 943      45.350  36.260  26.480  1.00  0.00           H
ATOM   4668  CB  HSD A 943      44.030  36.650  28.190  1.00  0.00           C
ATOM   4669  HB1 HSD A 943      44.540  35.840  28.740  1.00  0.00           H
ATOM   4670  HB2 HSD A 943      42.970  36.530  28.510  1.00  0.00           H
ATOM   4671  ND1 HSD A 943      43.900  38.700  29.710  1.00  0.00           N
ATOM   4672  HD1 HSD A 943      43.030  38.570  30.190  1.00  0.00           H
ATOM   4673  CG  HSD A 943      44.540  37.970  28.730  1.00  0.00           C
ATOM   4674  CE1 HSD A 943      44.750  39.720  30.050  1.00  0.00           C
ATOM   4675  HE1 HSD A 943      44.600  40.330  30.940  1.00  0.00           H
ATOM   4676  NE2 HSD A 943      45.870  39.740  29.290  1.00  0.00           N
ATOM   4677  CD2 HSD A 943      45.710  38.620  28.430  1.00  0.00           C
ATOM   4678  HD2 HSD A 943      46.410  38.260  27.690  1.00  0.00           H
ATOM   4679  C   HSD A 943      43.740  34.930  26.430  1.00  0.00           C
ATOM   4680  O   HSD A 943      44.260  33.900  27.020  1.00  0.00           O
ATOM   4681  N   LYS A 944      42.630  34.740  25.710  1.00  0.00           N
ATOM   4682  HN  LYS A 944      42.110  35.540  25.460  1.00  0.00           H
ATOM   4683  CA  LYS A 944      42.080  33.530  25.220  1.00  0.00           C
ATOM   4684  HA  LYS A 944      41.260  33.760  24.550  1.00  0.00           H
ATOM   4685  CB  LYS A 944      43.050  32.750  24.320  1.00  0.00           C
ATOM   4686  HB1 LYS A 944      42.640  31.890  23.750  1.00  0.00           H
ATOM   4687  HB2 LYS A 944      43.910  32.330  24.890  1.00  0.00           H
ATOM   4688  CG  LYS A 944      43.740  33.670  23.200  1.00  0.00           C
ATOM   4689  HG1 LYS A 944      44.460  33.040  22.620  1.00  0.00           H
ATOM   4690  HG2 LYS A 944      44.260  34.510  23.730  1.00  0.00           H
ATOM   4691  CD  LYS A 944      42.960  34.470  22.200  1.00  0.00           C
ATOM   4692  HD1 LYS A 944      42.540  35.270  22.850  1.00  0.00           H
ATOM   4693  HD2 LYS A 944      42.150  33.820  21.820  1.00  0.00           H
ATOM   4694  CE  LYS A 944      43.700  35.170  21.060  1.00  0.00           C
ATOM   4695  HE1 LYS A 944      44.050  34.400  20.330  1.00  0.00           H
ATOM   4696  HE2 LYS A 944      44.600  35.700  21.420  1.00  0.00           H
ATOM   4697  NZ  LYS A 944      42.780  36.030  20.370  1.00  0.00           N
ATOM   4698  HZ1 LYS A 944      43.080  36.290  19.420  1.00  0.00           H
ATOM   4699  HZ2 LYS A 944      42.820  36.990  20.760  1.00  0.00           H
ATOM   4700  HZ3 LYS A 944      41.850  35.580  20.240  1.00  0.00           H
ATOM   4701  C   LYS A 944      41.510  32.710  26.350  1.00  0.00           C
ATOM   4702  O   LYS A 944      41.600  31.450  26.430  1.00  0.00           O
ATOM   4703  N   LEU A 945      40.930  33.380  27.340  1.00  0.00           N
ATOM   4704  HN  LEU A 945      40.750  34.370  27.350  1.00  0.00           H
ATOM   4705  CA  LEU A 945      40.480  32.690  28.510  1.00  0.00           C
ATOM   4706  HA  LEU A 945      41.130  31.860  28.700  1.00  0.00           H
ATOM   4707  CB  LEU A 945      40.420  33.680  29.640  1.00  0.00           C
ATOM   4708  HB1 LEU A 945      39.930  33.190  30.510  1.00  0.00           H
ATOM   4709  HB2 LEU A 945      39.810  34.590  29.520  1.00  0.00           H
ATOM   4710  CG  LEU A 945      41.860  34.110  30.040  1.00  0.00           C
ATOM   4711  HG  LEU A 945      42.450  34.310  29.120  1.00  0.00           H
ATOM   4712  CD1 LEU A 945      41.890  35.390  30.820  1.00  0.00           C
ATOM   4713 HD11 LEU A 945      41.280  36.200  30.370  1.00  0.00           H
ATOM   4714 HD12 LEU A 945      42.930  35.760  30.980  1.00  0.00           H
ATOM   4715 HD13 LEU A 945      41.480  35.240  31.840  1.00  0.00           H
ATOM   4716  CD2 LEU A 945      42.540  32.960  30.800  1.00  0.00           C
ATOM   4717 HD21 LEU A 945      42.050  32.940  31.800  1.00  0.00           H
ATOM   4718 HD22 LEU A 945      43.600  33.240  30.990  1.00  0.00           H
ATOM   4719 HD23 LEU A 945      42.410  31.990  30.270  1.00  0.00           H
ATOM   4720  C   LEU A 945      39.090  32.070  28.270  1.00  0.00           C
ATOM   4721  O   LEU A 945      38.260  32.670  27.560  1.00  0.00           O
ATOM   4722  N   LYS A 946      38.680  30.950  28.890  1.00  0.00           N
ATOM   4723  HN  LYS A 946      39.280  30.650  29.630  1.00  0.00           H
ATOM   4724  CA  LYS A 946      37.380  30.250  28.640  1.00  0.00           C
ATOM   4725  HA  LYS A 946      36.750  30.900  28.050  1.00  0.00           H
ATOM   4726  CB  LYS A 946      37.660  29.030  27.740  1.00  0.00           C
ATOM   4727  HB1 LYS A 946      36.690  28.590  27.410  1.00  0.00           H
ATOM   4728  HB2 LYS A 946      38.310  28.270  28.240  1.00  0.00           H
ATOM   4729  CG  LYS A 946      38.400  29.260  26.460  1.00  0.00           C
ATOM   4730  HG1 LYS A 946      38.780  28.330  26.000  1.00  0.00           H
ATOM   4731  HG2 LYS A 946      39.340  29.810  26.700  1.00  0.00           H
ATOM   4732  CD  LYS A 946      37.730  30.050  25.320  1.00  0.00           C
ATOM   4733  HD1 LYS A 946      37.380  31.060  25.650  1.00  0.00           H
ATOM   4734  HD2 LYS A 946      36.830  29.510  24.950  1.00  0.00           H
ATOM   4735  CE  LYS A 946      38.690  30.370  24.160  1.00  0.00           C
ATOM   4736  HE1 LYS A 946      39.320  29.490  23.940  1.00  0.00           H
ATOM   4737  HE2 LYS A 946      39.320  31.200  24.550  1.00  0.00           H
ATOM   4738  NZ  LYS A 946      38.050  30.900  22.980  1.00  0.00           N
ATOM   4739  HZ1 LYS A 946      37.110  30.460  22.880  1.00  0.00           H
ATOM   4740  HZ2 LYS A 946      38.610  30.620  22.160  1.00  0.00           H
ATOM   4741  HZ3 LYS A 946      37.930  31.920  23.190  1.00  0.00           H
ATOM   4742  C   LYS A 946      36.670  29.810  29.940  1.00  0.00           C
ATOM   4743  O   LYS A 946      35.520  29.310  29.880  1.00  0.00           O
ATOM   4744  N   LYS A 947      37.300  29.950  31.140  1.00  0.00           N
ATOM   4745  HN  LYS A 947      38.240  30.260  31.220  1.00  0.00           H
ATOM   4746  CA  LYS A 947      36.800  29.600  32.430  1.00  0.00           C
ATOM   4747  HA  LYS A 947      35.880  29.040  32.460  1.00  0.00           H
ATOM   4748  CB  LYS A 947      37.680  28.650  33.200  1.00  0.00           C
ATOM   4749  HB1 LYS A 947      37.110  28.370  34.100  1.00  0.00           H
ATOM   4750  HB2 LYS A 947      38.590  29.190  33.560  1.00  0.00           H
ATOM   4751  CG  LYS A 947      38.080  27.280  32.620  1.00  0.00           C
ATOM   4752  HG1 LYS A 947      38.780  27.470  31.770  1.00  0.00           H
ATOM   4753  HG2 LYS A 947      37.220  26.740  32.170  1.00  0.00           H
ATOM   4754  CD  LYS A 947      38.660  26.430  33.720  1.00  0.00           C
ATOM   4755  HD1 LYS A 947      37.810  26.180  34.400  1.00  0.00           H
ATOM   4756  HD2 LYS A 947      39.440  27.040  34.220  1.00  0.00           H
ATOM   4757  CE  LYS A 947      39.260  25.130  33.170  1.00  0.00           C
ATOM   4758  HE1 LYS A 947      40.010  25.390  32.400  1.00  0.00           H
ATOM   4759  HE2 LYS A 947      38.490  24.480  32.700  1.00  0.00           H
ATOM   4760  NZ  LYS A 947      39.990  24.330  34.200  1.00  0.00           N
ATOM   4761  HZ1 LYS A 947      40.540  23.630  33.660  1.00  0.00           H
ATOM   4762  HZ2 LYS A 947      39.320  24.030  34.940  1.00  0.00           H
ATOM   4763  HZ3 LYS A 947      40.700  25.000  34.540  1.00  0.00           H
ATOM   4764  C   LYS A 947      36.510  30.920  33.300  1.00  0.00           C
ATOM   4765  O   LYS A 947      36.280  30.910  34.470  1.00  0.00           O
ATOM   4766  N   GLY A 948      36.470  32.080  32.530  1.00  0.00           N
ATOM   4767  HN  GLY A 948      36.640  32.040  31.540  1.00  0.00           H
ATOM   4768  CA  GLY A 948      35.910  33.370  33.010  1.00  0.00           C
ATOM   4769  HA1 GLY A 948      35.690  34.020  32.170  1.00  0.00           H
ATOM   4770  HA2 GLY A 948      36.630  33.670  33.750  1.00  0.00           H
ATOM   4771  C   GLY A 948      34.510  33.320  33.680  1.00  0.00           C
ATOM   4772  O   GLY A 948      33.770  32.390  33.580  1.00  0.00           O
ATOM   4773  N   ALA A 949      34.160  34.450  34.390  1.00  0.00           N
ATOM   4774  HN  ALA A 949      34.640  35.320  34.290  1.00  0.00           H
ATOM   4775  CA  ALA A 949      32.910  34.660  35.140  1.00  0.00           C
ATOM   4776  HA  ALA A 949      32.180  33.920  34.820  1.00  0.00           H
ATOM   4777  CB  ALA A 949      33.350  34.450  36.590  1.00  0.00           C
ATOM   4778  HB1 ALA A 949      32.490  34.590  37.280  1.00  0.00           H
ATOM   4779  HB2 ALA A 949      34.060  35.290  36.770  1.00  0.00           H
ATOM   4780  HB3 ALA A 949      33.830  33.480  36.810  1.00  0.00           H
ATOM   4781  C   ALA A 949      32.390  36.110  34.920  1.00  0.00           C
ATOM   4782  O   ALA A 949      32.980  36.980  34.300  1.00  0.00           O
ATOM   4783  N   GLY A 950      31.140  36.430  35.410  1.00  0.00           N
ATOM   4784  HN  GLY A 950      30.500  35.730  35.740  1.00  0.00           H
ATOM   4785  CA  GLY A 950      30.570  37.770  35.400  1.00  0.00           C
ATOM   4786  HA1 GLY A 950      29.670  37.640  35.990  1.00  0.00           H
ATOM   4787  HA2 GLY A 950      30.300  37.850  34.360  1.00  0.00           H
ATOM   4788  C   GLY A 950      31.370  39.010  35.760  1.00  0.00           C
ATOM   4789  O   GLY A 950      32.070  39.010  36.750  1.00  0.00           O
ATOM   4790  N   TYR A 951      31.170  40.060  34.950  1.00  0.00           N
ATOM   4791  HN  TYR A 951      30.610  40.040  34.130  1.00  0.00           H
ATOM   4792  CA  TYR A 951      31.840  41.250  35.230  1.00  0.00           C
ATOM   4793  HA  TYR A 951      32.870  41.210  34.910  1.00  0.00           H
ATOM   4794  CB  TYR A 951      31.280  42.290  34.140  1.00  0.00           C
ATOM   4795  HB1 TYR A 951      30.170  42.140  34.100  1.00  0.00           H
ATOM   4796  HB2 TYR A 951      31.640  41.940  33.160  1.00  0.00           H
ATOM   4797  CG  TYR A 951      31.650  43.760  34.320  1.00  0.00           C
ATOM   4798  CD1 TYR A 951      30.690  44.710  34.620  1.00  0.00           C
ATOM   4799  HD1 TYR A 951      29.670  44.390  34.720  1.00  0.00           H
ATOM   4800  CE1 TYR A 951      31.020  46.000  34.990  1.00  0.00           C
ATOM   4801  HE1 TYR A 951      30.300  46.760  35.250  1.00  0.00           H
ATOM   4802  CZ  TYR A 951      32.370  46.340  34.990  1.00  0.00           C
ATOM   4803  OH  TYR A 951      32.760  47.590  35.420  1.00  0.00           O
ATOM   4804  HH  TYR A 951      32.170  47.830  36.140  1.00  0.00           H
ATOM   4805  CD2 TYR A 951      33.030  44.130  34.380  1.00  0.00           C
ATOM   4806  HD2 TYR A 951      33.800  43.420  34.180  1.00  0.00           H
ATOM   4807  CE2 TYR A 951      33.320  45.470  34.730  1.00  0.00           C
ATOM   4808  HE2 TYR A 951      34.310  45.870  34.590  1.00  0.00           H
ATOM   4809  C   TYR A 951      31.800  41.820  36.640  1.00  0.00           C
ATOM   4810  O   TYR A 951      32.730  42.330  37.200  1.00  0.00           O
ATOM   4811  N   HSD A 952      30.620  41.790  37.290  1.00  0.00           N
ATOM   4812  HN  HSD A 952      29.830  41.330  36.910  1.00  0.00           H
ATOM   4813  CA  HSD A 952      30.430  42.170  38.700  1.00  0.00           C
ATOM   4814  HA  HSD A 952      31.200  42.870  39.000  1.00  0.00           H
ATOM   4815  CB  HSD A 952      29.030  42.780  38.840  1.00  0.00           C
ATOM   4816  HB1 HSD A 952      28.760  42.950  39.910  1.00  0.00           H
ATOM   4817  HB2 HSD A 952      28.260  42.060  38.480  1.00  0.00           H
ATOM   4818  ND1 HSD A 952      27.910  44.440  37.430  1.00  0.00           N
ATOM   4819  HD1 HSD A 952      27.390  43.700  37.010  1.00  0.00           H
ATOM   4820  CG  HSD A 952      28.840  44.120  38.370  1.00  0.00           C
ATOM   4821  CE1 HSD A 952      27.990  45.760  37.210  1.00  0.00           C
ATOM   4822  HE1 HSD A 952      27.320  46.320  36.550  1.00  0.00           H
ATOM   4823  NE2 HSD A 952      28.880  46.330  37.930  1.00  0.00           N
ATOM   4824  CD2 HSD A 952      29.490  45.280  38.640  1.00  0.00           C
ATOM   4825  HD2 HSD A 952      30.270  45.430  39.360  1.00  0.00           H
ATOM   4826  C   HSD A 952      30.400  41.020  39.670  1.00  0.00           C
ATOM   4827  O   HSD A 952      30.210  41.210  40.900  1.00  0.00           O
ATOM   4828  N   LEU A 953      30.630  39.730  39.220  1.00  0.00           N
ATOM   4829  HN  LEU A 953      30.940  39.700  38.270  1.00  0.00           H
ATOM   4830  CA  LEU A 953      30.510  38.600  40.170  1.00  0.00           C
ATOM   4831  HA  LEU A 953      29.540  38.720  40.620  1.00  0.00           H
ATOM   4832  CB  LEU A 953      30.540  37.260  39.470  1.00  0.00           C
ATOM   4833  HB1 LEU A 953      31.480  37.020  38.930  1.00  0.00           H
ATOM   4834  HB2 LEU A 953      29.770  37.430  38.690  1.00  0.00           H
ATOM   4835  CG  LEU A 953      30.150  36.050  40.300  1.00  0.00           C
ATOM   4836  HG  LEU A 953      30.750  35.870  41.230  1.00  0.00           H
ATOM   4837  CD1 LEU A 953      28.670  35.960  40.750  1.00  0.00           C
ATOM   4838 HD11 LEU A 953      28.450  35.000  41.260  1.00  0.00           H
ATOM   4839 HD12 LEU A 953      27.960  36.040  39.900  1.00  0.00           H
ATOM   4840 HD13 LEU A 953      28.260  36.790  41.370  1.00  0.00           H
ATOM   4841  CD2 LEU A 953      30.510  34.840  39.440  1.00  0.00           C
ATOM   4842 HD21 LEU A 953      30.100  34.770  38.400  1.00  0.00           H
ATOM   4843 HD22 LEU A 953      30.170  33.910  39.930  1.00  0.00           H
ATOM   4844 HD23 LEU A 953      31.630  34.870  39.430  1.00  0.00           H
ATOM   4845  C   LEU A 953      31.510  38.570  41.330  1.00  0.00           C
ATOM   4846  O   LEU A 953      31.100  38.360  42.480  1.00  0.00           O
ATOM   4847  N   ASP A 954      32.840  38.940  41.050  1.00  0.00           N
ATOM   4848  HN  ASP A 954      33.100  38.990  40.100  1.00  0.00           H
ATOM   4849  CA  ASP A 954      33.980  39.070  41.970  1.00  0.00           C
ATOM   4850  HA  ASP A 954      34.210  38.130  42.430  1.00  0.00           H
ATOM   4851  CB  ASP A 954      35.120  39.700  41.120  1.00  0.00           C
ATOM   4852  HB1 ASP A 954      35.540  38.880  40.490  1.00  0.00           H
ATOM   4853  HB2 ASP A 954      35.960  40.070  41.740  1.00  0.00           H
ATOM   4854  CG  ASP A 954      34.680  40.860  40.250  1.00  0.00           C
ATOM   4855  OD1 ASP A 954      34.090  40.780  39.200  1.00  0.00           O
ATOM   4856  OD2 ASP A 954      34.940  42.080  40.790  1.00  0.00           O
ATOM   4857  HD2 ASP A 954      34.490  42.770  40.290  1.00  0.00           H
ATOM   4858  C   ASP A 954      33.530  40.070  43.130  1.00  0.00           C
ATOM   4859  O   ASP A 954      33.640  39.840  44.340  1.00  0.00           O
ATOM   4860  N   LEU A 955      32.920  41.220  42.690  1.00  0.00           N
ATOM   4861  HN  LEU A 955      32.660  41.360  41.750  1.00  0.00           H
ATOM   4862  CA  LEU A 955      32.390  42.170  43.710  1.00  0.00           C
ATOM   4863  HA  LEU A 955      33.250  42.480  44.310  1.00  0.00           H
ATOM   4864  CB  LEU A 955      31.840  43.420  42.940  1.00  0.00           C
ATOM   4865  HB1 LEU A 955      31.050  43.040  42.250  1.00  0.00           H
ATOM   4866  HB2 LEU A 955      32.660  43.800  42.280  1.00  0.00           H
ATOM   4867  CG  LEU A 955      31.250  44.620  43.680  1.00  0.00           C
ATOM   4868  HG  LEU A 955      30.410  44.320  44.330  1.00  0.00           H
ATOM   4869  CD1 LEU A 955      32.180  45.290  44.660  1.00  0.00           C
ATOM   4870 HD11 LEU A 955      32.480  44.620  45.490  1.00  0.00           H
ATOM   4871 HD12 LEU A 955      31.830  46.290  44.970  1.00  0.00           H
ATOM   4872 HD13 LEU A 955      33.090  45.650  44.120  1.00  0.00           H
ATOM   4873  CD2 LEU A 955      30.690  45.600  42.700  1.00  0.00           C
ATOM   4874 HD21 LEU A 955      30.340  46.430  43.350  1.00  0.00           H
ATOM   4875 HD22 LEU A 955      29.900  45.260  42.000  1.00  0.00           H
ATOM   4876 HD23 LEU A 955      31.560  45.960  42.090  1.00  0.00           H
ATOM   4877  C   LEU A 955      31.250  41.720  44.590  1.00  0.00           C
ATOM   4878  O   LEU A 955      31.100  42.200  45.710  1.00  0.00           O
ATOM   4879  N   LEU A 956      30.410  40.780  44.050  1.00  0.00           N
ATOM   4880  HN  LEU A 956      30.490  40.460  43.110  1.00  0.00           H
ATOM   4881  CA  LEU A 956      29.320  40.160  44.850  1.00  0.00           C
ATOM   4882  HA  LEU A 956      28.830  40.990  45.320  1.00  0.00           H
ATOM   4883  CB  LEU A 956      28.400  39.330  43.930  1.00  0.00           C
ATOM   4884  HB1 LEU A 956      28.960  38.470  43.500  1.00  0.00           H
ATOM   4885  HB2 LEU A 956      28.180  39.890  43.000  1.00  0.00           H
ATOM   4886  CG  LEU A 956      27.110  38.690  44.520  1.00  0.00           C
ATOM   4887  HG  LEU A 956      27.540  37.930  45.210  1.00  0.00           H
ATOM   4888  CD1 LEU A 956      26.410  39.700  45.500  1.00  0.00           C
ATOM   4889 HD11 LEU A 956      26.220  40.720  45.110  1.00  0.00           H
ATOM   4890 HD12 LEU A 956      27.180  39.810  46.290  1.00  0.00           H
ATOM   4891 HD13 LEU A 956      25.510  39.280  46.000  1.00  0.00           H
ATOM   4892  CD2 LEU A 956      26.270  38.200  43.410  1.00  0.00           C
ATOM   4893 HD21 LEU A 956      25.300  37.740  43.650  1.00  0.00           H
ATOM   4894 HD22 LEU A 956      26.820  37.420  42.840  1.00  0.00           H
ATOM   4895 HD23 LEU A 956      26.070  39.040  42.710  1.00  0.00           H
ATOM   4896  C   LEU A 956      29.890  39.240  45.920  1.00  0.00           C
ATOM   4897  O   LEU A 956      29.530  39.380  47.080  1.00  0.00           O
ATOM   4898  N   MET A 957      30.880  38.380  45.580  1.00  0.00           N
ATOM   4899  HN  MET A 957      31.220  38.350  44.630  1.00  0.00           H
ATOM   4900  CA  MET A 957      31.570  37.530  46.540  1.00  0.00           C
ATOM   4901  HA  MET A 957      30.730  37.070  47.040  1.00  0.00           H
ATOM   4902  CB  MET A 957      32.250  36.430  45.770  1.00  0.00           C
ATOM   4903  HB1 MET A 957      32.960  35.830  46.390  1.00  0.00           H
ATOM   4904  HB2 MET A 957      32.920  37.010  45.090  1.00  0.00           H
ATOM   4905  CG  MET A 957      31.310  35.350  45.190  1.00  0.00           C
ATOM   4906  HG1 MET A 957      30.540  35.860  44.570  1.00  0.00           H
ATOM   4907  HG2 MET A 957      30.710  34.840  45.970  1.00  0.00           H
ATOM   4908  SD  MET A 957      32.280  34.260  44.170  1.00  0.00           S
ATOM   4909  CE  MET A 957      30.860  33.640  43.200  1.00  0.00           C
ATOM   4910  HE1 MET A 957      30.960  32.870  42.420  1.00  0.00           H
ATOM   4911  HE2 MET A 957      30.340  34.500  42.710  1.00  0.00           H
ATOM   4912  HE3 MET A 957      30.230  33.200  43.990  1.00  0.00           H
ATOM   4913  C   MET A 957      32.390  38.270  47.590  1.00  0.00           C
ATOM   4914  O   MET A 957      32.310  37.840  48.750  1.00  0.00           O
ATOM   4915  N   VAL A 958      33.200  39.220  47.190  1.00  0.00           N
ATOM   4916  HN  VAL A 958      33.380  39.390  46.220  1.00  0.00           H
ATOM   4917  CA  VAL A 958      33.970  39.990  48.130  1.00  0.00           C
ATOM   4918  HA  VAL A 958      34.530  39.370  48.810  1.00  0.00           H
ATOM   4919  CB  VAL A 958      34.880  41.030  47.420  1.00  0.00           C
ATOM   4920  HB  VAL A 958      34.420  41.580  46.580  1.00  0.00           H
ATOM   4921  CG1 VAL A 958      35.370  41.990  48.520  1.00  0.00           C
ATOM   4922 HG11 VAL A 958      34.480  42.640  48.640  1.00  0.00           H
ATOM   4923 HG12 VAL A 958      36.270  42.550  48.200  1.00  0.00           H
ATOM   4924 HG13 VAL A 958      35.680  41.440  49.440  1.00  0.00           H
ATOM   4925  CG2 VAL A 958      36.070  40.160  46.850  1.00  0.00           C
ATOM   4926 HG21 VAL A 958      36.440  39.490  47.640  1.00  0.00           H
ATOM   4927 HG22 VAL A 958      36.910  40.880  46.720  1.00  0.00           H
ATOM   4928 HG23 VAL A 958      35.880  39.660  45.870  1.00  0.00           H
ATOM   4929  C   VAL A 958      32.940  40.720  49.090  1.00  0.00           C
ATOM   4930  O   VAL A 958      33.060  40.780  50.320  1.00  0.00           O
ATOM   4931  N   GLY A 959      31.880  41.350  48.520  1.00  0.00           N
ATOM   4932  HN  GLY A 959      31.780  41.270  47.530  1.00  0.00           H
ATOM   4933  CA  GLY A 959      30.790  42.030  49.150  1.00  0.00           C
ATOM   4934  HA1 GLY A 959      30.030  42.290  48.440  1.00  0.00           H
ATOM   4935  HA2 GLY A 959      31.170  42.930  49.620  1.00  0.00           H
ATOM   4936  C   GLY A 959      30.100  41.320  50.270  1.00  0.00           C
ATOM   4937  O   GLY A 959      30.230  41.740  51.420  1.00  0.00           O
ATOM   4938  N   VAL A 960      29.400  40.240  49.920  1.00  0.00           N
ATOM   4939  HN  VAL A 960      29.360  39.930  48.970  1.00  0.00           H
ATOM   4940  CA  VAL A 960      28.950  39.260  50.840  1.00  0.00           C
ATOM   4941  HA  VAL A 960      28.200  39.730  51.450  1.00  0.00           H
ATOM   4942  CB  VAL A 960      28.380  38.100  50.060  1.00  0.00           C
ATOM   4943  HB  VAL A 960      29.170  37.770  49.350  1.00  0.00           H
ATOM   4944  CG1 VAL A 960      27.960  36.970  51.000  1.00  0.00           C
ATOM   4945 HG11 VAL A 960      28.740  36.320  51.460  1.00  0.00           H
ATOM   4946 HG12 VAL A 960      27.200  36.340  50.490  1.00  0.00           H
ATOM   4947 HG13 VAL A 960      27.470  37.430  51.890  1.00  0.00           H
ATOM   4948  CG2 VAL A 960      27.110  38.490  49.300  1.00  0.00           C
ATOM   4949 HG21 VAL A 960      27.410  39.090  48.410  1.00  0.00           H
ATOM   4950 HG22 VAL A 960      26.410  39.020  49.990  1.00  0.00           H
ATOM   4951 HG23 VAL A 960      26.550  37.630  48.870  1.00  0.00           H
ATOM   4952  C   VAL A 960      29.950  38.780  51.990  1.00  0.00           C
ATOM   4953  O   VAL A 960      29.670  38.860  53.160  1.00  0.00           O
ATOM   4954  N   MET A 961      31.210  38.370  51.690  1.00  0.00           N
ATOM   4955  HN  MET A 961      31.630  38.440  50.790  1.00  0.00           H
ATOM   4956  CA  MET A 961      32.180  37.890  52.670  1.00  0.00           C
ATOM   4957  HA  MET A 961      31.660  37.220  53.340  1.00  0.00           H
ATOM   4958  CB  MET A 961      33.290  37.120  52.010  1.00  0.00           C
ATOM   4959  HB1 MET A 961      34.170  36.890  52.670  1.00  0.00           H
ATOM   4960  HB2 MET A 961      33.620  37.790  51.170  1.00  0.00           H
ATOM   4961  CG  MET A 961      32.750  35.730  51.470  1.00  0.00           C
ATOM   4962  HG1 MET A 961      33.490  35.270  50.770  1.00  0.00           H
ATOM   4963  HG2 MET A 961      31.890  35.990  50.840  1.00  0.00           H
ATOM   4964  SD  MET A 961      32.140  34.550  52.670  1.00  0.00           S
ATOM   4965  CE  MET A 961      33.590  34.070  53.600  1.00  0.00           C
ATOM   4966  HE1 MET A 961      34.340  33.720  52.860  1.00  0.00           H
ATOM   4967  HE2 MET A 961      33.340  33.220  54.240  1.00  0.00           H
ATOM   4968  HE3 MET A 961      33.960  34.830  54.330  1.00  0.00           H
ATOM   4969  C   MET A 961      32.780  38.990  53.570  1.00  0.00           C
ATOM   4970  O   MET A 961      33.180  38.840  54.720  1.00  0.00           O
ATOM   4971  N   LEU A 962      32.820  40.210  53.130  1.00  0.00           N
ATOM   4972  HN  LEU A 962      32.340  40.390  52.280  1.00  0.00           H
ATOM   4973  CA  LEU A 962      33.170  41.350  53.890  1.00  0.00           C
ATOM   4974  HA  LEU A 962      34.120  41.140  54.350  1.00  0.00           H
ATOM   4975  CB  LEU A 962      33.440  42.550  52.980  1.00  0.00           C
ATOM   4976  HB1 LEU A 962      32.710  42.680  52.150  1.00  0.00           H
ATOM   4977  HB2 LEU A 962      34.290  42.350  52.300  1.00  0.00           H
ATOM   4978  CG  LEU A 962      33.580  43.920  53.710  1.00  0.00           C
ATOM   4979  HG  LEU A 962      34.100  43.700  54.670  1.00  0.00           H
ATOM   4980  CD1 LEU A 962      34.560  44.800  52.850  1.00  0.00           C
ATOM   4981 HD11 LEU A 962      35.050  45.560  53.490  1.00  0.00           H
ATOM   4982 HD12 LEU A 962      33.990  45.260  52.010  1.00  0.00           H
ATOM   4983 HD13 LEU A 962      35.410  44.160  52.540  1.00  0.00           H
ATOM   4984  CD2 LEU A 962      32.350  44.740  54.020  1.00  0.00           C
ATOM   4985 HD21 LEU A 962      31.600  44.080  54.500  1.00  0.00           H
ATOM   4986 HD22 LEU A 962      31.830  45.180  53.140  1.00  0.00           H
ATOM   4987 HD23 LEU A 962      32.560  45.580  54.720  1.00  0.00           H
ATOM   4988  C   LEU A 962      32.280  41.700  55.090  1.00  0.00           C
ATOM   4989  O   LEU A 962      32.730  42.200  56.110  1.00  0.00           O
ATOM   4990  N   GLY A 963      31.000  41.280  54.970  1.00  0.00           N
ATOM   4991  HN  GLY A 963      30.610  40.890  54.140  1.00  0.00           H
ATOM   4992  CA  GLY A 963      30.070  41.260  56.060  1.00  0.00           C
ATOM   4993  HA1 GLY A 963      29.090  41.050  55.660  1.00  0.00           H
ATOM   4994  HA2 GLY A 963      30.030  42.180  56.620  1.00  0.00           H
ATOM   4995  C   GLY A 963      30.280  40.140  57.050  1.00  0.00           C
ATOM   4996  O   GLY A 963      29.920  40.360  58.200  1.00  0.00           O
ATOM   4997  N   VAL A 964      30.910  39.000  56.630  1.00  0.00           N
ATOM   4998  HN  VAL A 964      31.310  39.060  55.720  1.00  0.00           H
ATOM   4999  CA  VAL A 964      31.170  37.800  57.530  1.00  0.00           C
ATOM   5000  HA  VAL A 964      30.370  37.630  58.240  1.00  0.00           H
ATOM   5001  CB  VAL A 964      31.390  36.590  56.750  1.00  0.00           C
ATOM   5002  HB  VAL A 964      32.300  36.700  56.110  1.00  0.00           H
ATOM   5003  CG1 VAL A 964      31.810  35.460  57.750  1.00  0.00           C
ATOM   5004 HG11 VAL A 964      31.290  35.420  58.730  1.00  0.00           H
ATOM   5005 HG12 VAL A 964      32.890  35.430  58.000  1.00  0.00           H
ATOM   5006 HG13 VAL A 964      31.600  34.520  57.200  1.00  0.00           H
ATOM   5007  CG2 VAL A 964      30.180  36.120  55.880  1.00  0.00           C
ATOM   5008 HG21 VAL A 964      30.420  35.430  55.050  1.00  0.00           H
ATOM   5009 HG22 VAL A 964      29.650  37.010  55.490  1.00  0.00           H
ATOM   5010 HG23 VAL A 964      29.490  35.500  56.500  1.00  0.00           H
ATOM   5011  C   VAL A 964      32.400  38.190  58.420  1.00  0.00           C
ATOM   5012  O   VAL A 964      32.490  37.960  59.620  1.00  0.00           O
ATOM   5013  N   CYS A 965      33.340  38.840  57.770  1.00  0.00           N
ATOM   5014  HN  CYS A 965      33.440  38.700  56.790  1.00  0.00           H
ATOM   5015  CA  CYS A 965      34.450  39.510  58.420  1.00  0.00           C
ATOM   5016  HA  CYS A 965      34.920  38.700  58.960  1.00  0.00           H
ATOM   5017  CB  CYS A 965      35.600  39.950  57.410  1.00  0.00           C
ATOM   5018  HB1 CYS A 965      36.410  40.550  57.860  1.00  0.00           H
ATOM   5019  HB2 CYS A 965      35.160  40.650  56.660  1.00  0.00           H
ATOM   5020  SG  CYS A 965      36.500  38.590  56.520  1.00  0.00           S
ATOM   5021  HG1 CYS A 965      35.410  38.280  55.830  1.00  0.00           H
ATOM   5022  C   CYS A 965      34.150  40.620  59.310  1.00  0.00           C
ATOM   5023  O   CYS A 965      34.750  40.680  60.400  1.00  0.00           O
ATOM   5024  N   SER A 966      33.190  41.500  58.940  1.00  0.00           N
ATOM   5025  HN  SER A 966      33.080  41.520  57.950  1.00  0.00           H
ATOM   5026  CA  SER A 966      32.780  42.540  59.810  1.00  0.00           C
ATOM   5027  HA  SER A 966      33.630  43.160  60.050  1.00  0.00           H
ATOM   5028  CB  SER A 966      31.700  43.510  59.220  1.00  0.00           C
ATOM   5029  HB1 SER A 966      31.490  44.330  59.950  1.00  0.00           H
ATOM   5030  HB2 SER A 966      30.740  42.990  59.000  1.00  0.00           H
ATOM   5031  OG  SER A 966      32.200  44.100  57.990  1.00  0.00           O
ATOM   5032  HG1 SER A 966      32.330  43.340  57.410  1.00  0.00           H
ATOM   5033  C   SER A 966      32.290  42.090  61.190  1.00  0.00           C
ATOM   5034  O   SER A 966      32.670  42.740  62.160  1.00  0.00           O
ATOM   5035  N   VAL A 967      31.370  41.140  61.190  1.00  0.00           N
ATOM   5036  HN  VAL A 967      30.950  40.830  60.350  1.00  0.00           H
ATOM   5037  CA  VAL A 967      30.770  40.590  62.470  1.00  0.00           C
ATOM   5038  HA  VAL A 967      30.580  41.520  62.980  1.00  0.00           H
ATOM   5039  CB  VAL A 967      29.420  39.840  62.270  1.00  0.00           C
ATOM   5040  HB  VAL A 967      28.940  39.610  63.240  1.00  0.00           H
ATOM   5041  CG1 VAL A 967      28.480  40.920  61.640  1.00  0.00           C
ATOM   5042 HG11 VAL A 967      28.840  41.160  60.620  1.00  0.00           H
ATOM   5043 HG12 VAL A 967      28.350  41.840  62.250  1.00  0.00           H
ATOM   5044 HG13 VAL A 967      27.490  40.440  61.440  1.00  0.00           H
ATOM   5045  CG2 VAL A 967      29.570  38.650  61.240  1.00  0.00           C
ATOM   5046 HG21 VAL A 967      30.160  37.810  61.650  1.00  0.00           H
ATOM   5047 HG22 VAL A 967      30.080  39.110  60.360  1.00  0.00           H
ATOM   5048 HG23 VAL A 967      28.580  38.300  60.880  1.00  0.00           H
ATOM   5049  C   VAL A 967      31.750  39.850  63.400  1.00  0.00           C
ATOM   5050  O   VAL A 967      31.670  39.960  64.640  1.00  0.00           O
ATOM   5051  N   MET A 968      32.660  38.980  62.890  1.00  0.00           N
ATOM   5052  HN  MET A 968      32.620  38.750  61.930  1.00  0.00           H
ATOM   5053  CA  MET A 968      33.740  38.260  63.580  1.00  0.00           C
ATOM   5054  HA  MET A 968      33.360  37.700  64.420  1.00  0.00           H
ATOM   5055  CB  MET A 968      34.470  37.330  62.600  1.00  0.00           C
ATOM   5056  HB1 MET A 968      35.390  36.840  62.980  1.00  0.00           H
ATOM   5057  HB2 MET A 968      34.860  37.910  61.730  1.00  0.00           H
ATOM   5058  CG  MET A 968      33.730  36.100  62.080  1.00  0.00           C
ATOM   5059  HG1 MET A 968      32.830  36.500  61.560  1.00  0.00           H
ATOM   5060  HG2 MET A 968      33.380  35.510  62.940  1.00  0.00           H
[truncated: 6,873,249 more chars]
