# Supplementary material for: CryoEM and computational modeling structural insights into the pH regulator NBCn1
Source: Nat Commun. 2025 Nov 11;16:9932. doi: 10.1038/s41467-025-64868-z (PMC12606367; doi:10.1038/s41467-025-64868-z)
Supplement: Supplementary file 7 — Supplementary Data 5 [file 41467_2025_64868_MOESM7_ESM.zip › 100ns_z_restr_MD_NBCn1_2NaCO3/hNBCn1_IF/z-restr_hNBCn1_IF_2NaCO3_last_step_32.pdb]

REMARK    GENERATED BY TRJCONV
TITLE     Title t= 101000.00000 step= 50500000
REMARK    THIS IS A SIMULATION BOX
CRYST1   93.438   93.438  102.373  90.00  90.00  90.00 P 1           1
MODEL        1
ATOM      1  N   LEU A 585      23.010  26.730  39.310  1.00  0.00           N
ATOM      2  HT1 LEU A 585      22.120  26.210  39.230  1.00  0.00           H
ATOM      3  HT2 LEU A 585      23.610  26.550  38.470  1.00  0.00           H
ATOM      4  HT3 LEU A 585      22.920  27.760  39.360  1.00  0.00           H
ATOM      5  CA  LEU A 585      23.730  26.120  40.500  1.00  0.00           C
ATOM      6  HA  LEU A 585      24.730  26.520  40.430  1.00  0.00           H
ATOM      7  CB  LEU A 585      23.180  26.650  41.870  1.00  0.00           C
ATOM      8  HB1 LEU A 585      22.070  26.640  41.970  1.00  0.00           H
ATOM      9  HB2 LEU A 585      23.400  27.730  41.920  1.00  0.00           H
ATOM     10  CG  LEU A 585      23.870  26.080  43.120  1.00  0.00           C
ATOM     11  HG  LEU A 585      23.430  25.090  43.340  1.00  0.00           H
ATOM     12  CD1 LEU A 585      25.370  26.070  43.100  1.00  0.00           C
ATOM     13 HD11 LEU A 585      25.770  25.660  44.040  1.00  0.00           H
ATOM     14 HD12 LEU A 585      25.730  27.130  43.110  1.00  0.00           H
ATOM     15 HD13 LEU A 585      25.740  25.520  42.200  1.00  0.00           H
ATOM     16  CD2 LEU A 585      23.320  27.020  44.290  1.00  0.00           C
ATOM     17 HD21 LEU A 585      23.530  28.080  44.070  1.00  0.00           H
ATOM     18 HD22 LEU A 585      23.890  26.680  45.190  1.00  0.00           H
ATOM     19 HD23 LEU A 585      22.230  27.080  44.510  1.00  0.00           H
ATOM     20  C   LEU A 585      23.850  24.560  40.360  1.00  0.00           C
ATOM     21  O   LEU A 585      24.830  24.150  39.770  1.00  0.00           O
ATOM     22  N   ILE A 586      22.890  23.700  40.930  1.00  0.00           N
ATOM     23  HN  ILE A 586      22.060  24.040  41.370  1.00  0.00           H
ATOM     24  CA  ILE A 586      23.180  22.300  41.060  1.00  0.00           C
ATOM     25  HA  ILE A 586      24.120  22.280  41.590  1.00  0.00           H
ATOM     26  CB  ILE A 586      22.190  21.590  42.000  1.00  0.00           C
ATOM     27  HB  ILE A 586      21.130  21.560  41.680  1.00  0.00           H
ATOM     28  CG2 ILE A 586      22.590  20.040  42.040  1.00  0.00           C
ATOM     29 HG21 ILE A 586      23.700  19.930  42.100  1.00  0.00           H
ATOM     30 HG22 ILE A 586      22.390  19.630  41.020  1.00  0.00           H
ATOM     31 HG23 ILE A 586      21.970  19.440  42.720  1.00  0.00           H
ATOM     32  CG1 ILE A 586      22.180  22.190  43.460  1.00  0.00           C
ATOM     33 HG11 ILE A 586      21.480  21.550  44.040  1.00  0.00           H
ATOM     34 HG12 ILE A 586      21.690  23.180  43.390  1.00  0.00           H
ATOM     35  CD  ILE A 586      23.540  22.410  44.190  1.00  0.00           C
ATOM     36  HD1 ILE A 586      24.250  23.000  43.590  1.00  0.00           H
ATOM     37  HD2 ILE A 586      24.040  21.420  44.170  1.00  0.00           H
ATOM     38  HD3 ILE A 586      23.550  22.760  45.250  1.00  0.00           H
ATOM     39  C   ILE A 586      23.530  21.590  39.800  1.00  0.00           C
ATOM     40  O   ILE A 586      24.550  20.930  39.610  1.00  0.00           O
ATOM     41  N   LEU A 587      22.690  21.790  38.730  1.00  0.00           N
ATOM     42  HN  LEU A 587      21.870  22.350  38.780  1.00  0.00           H
ATOM     43  CA  LEU A 587      22.920  21.180  37.390  1.00  0.00           C
ATOM     44  HA  LEU A 587      23.020  20.120  37.590  1.00  0.00           H
ATOM     45  CB  LEU A 587      21.670  21.290  36.500  1.00  0.00           C
ATOM     46  HB1 LEU A 587      21.470  22.350  36.260  1.00  0.00           H
ATOM     47  HB2 LEU A 587      20.730  21.020  37.020  1.00  0.00           H
ATOM     48  CG  LEU A 587      21.620  20.410  35.170  1.00  0.00           C
ATOM     49  HG  LEU A 587      22.510  20.790  34.630  1.00  0.00           H
ATOM     50  CD1 LEU A 587      21.820  18.850  35.410  1.00  0.00           C
ATOM     51 HD11 LEU A 587      22.890  18.580  35.520  1.00  0.00           H
ATOM     52 HD12 LEU A 587      21.600  18.430  34.390  1.00  0.00           H
ATOM     53 HD13 LEU A 587      21.070  18.430  36.110  1.00  0.00           H
ATOM     54  CD2 LEU A 587      20.350  20.700  34.350  1.00  0.00           C
ATOM     55 HD21 LEU A 587      20.130  21.790  34.310  1.00  0.00           H
ATOM     56 HD22 LEU A 587      19.520  20.210  34.910  1.00  0.00           H
ATOM     57 HD23 LEU A 587      20.490  20.290  33.330  1.00  0.00           H
ATOM     58  C   LEU A 587      24.090  21.760  36.660  1.00  0.00           C
ATOM     59  O   LEU A 587      24.800  21.070  35.900  1.00  0.00           O
ATOM     60  N   ASP A 588      24.430  23.060  36.850  1.00  0.00           N
ATOM     61  HN  ASP A 588      23.850  23.750  37.290  1.00  0.00           H
ATOM     62  CA  ASP A 588      25.670  23.670  36.320  1.00  0.00           C
ATOM     63  HA  ASP A 588      25.670  23.460  35.270  1.00  0.00           H
ATOM     64  CB  ASP A 588      25.900  25.180  36.720  1.00  0.00           C
ATOM     65  HB1 ASP A 588      26.900  25.570  36.470  1.00  0.00           H
ATOM     66  HB2 ASP A 588      25.760  25.170  37.820  1.00  0.00           H
ATOM     67  CG  ASP A 588      24.780  26.010  36.100  1.00  0.00           C
ATOM     68  OD1 ASP A 588      23.760  26.050  36.840  1.00  0.00           O
ATOM     69  OD2 ASP A 588      24.820  26.360  34.900  1.00  0.00           O
ATOM     70  C   ASP A 588      26.940  22.950  36.780  1.00  0.00           C
ATOM     71  O   ASP A 588      27.770  22.600  35.980  1.00  0.00           O
ATOM     72  N   ILE A 589      27.010  22.740  38.160  1.00  0.00           N
ATOM     73  HN  ILE A 589      26.200  22.950  38.720  1.00  0.00           H
ATOM     74  CA  ILE A 589      28.160  22.130  38.800  1.00  0.00           C
ATOM     75  HA  ILE A 589      29.060  22.530  38.360  1.00  0.00           H
ATOM     76  CB  ILE A 589      28.310  22.480  40.330  1.00  0.00           C
ATOM     77  HB  ILE A 589      29.330  22.110  40.560  1.00  0.00           H
ATOM     78  CG2 ILE A 589      28.270  24.000  40.460  1.00  0.00           C
ATOM     79 HG21 ILE A 589      29.030  24.560  39.860  1.00  0.00           H
ATOM     80 HG22 ILE A 589      28.700  24.210  41.470  1.00  0.00           H
ATOM     81 HG23 ILE A 589      27.270  24.430  40.270  1.00  0.00           H
ATOM     82  CG1 ILE A 589      27.140  21.850  41.200  1.00  0.00           C
ATOM     83 HG11 ILE A 589      27.340  20.760  41.230  1.00  0.00           H
ATOM     84 HG12 ILE A 589      26.150  22.020  40.730  1.00  0.00           H
ATOM     85  CD  ILE A 589      27.050  22.290  42.670  1.00  0.00           C
ATOM     86  HD1 ILE A 589      26.840  23.370  42.820  1.00  0.00           H
ATOM     87  HD2 ILE A 589      28.020  22.140  43.200  1.00  0.00           H
ATOM     88  HD3 ILE A 589      26.310  21.700  43.240  1.00  0.00           H
ATOM     89  C   ILE A 589      28.200  20.600  38.550  1.00  0.00           C
ATOM     90  O   ILE A 589      29.290  20.000  38.500  1.00  0.00           O
ATOM     91  N   LYS A 590      27.050  19.990  38.310  1.00  0.00           N
ATOM     92  HN  LYS A 590      26.130  20.320  38.490  1.00  0.00           H
ATOM     93  CA  LYS A 590      27.010  18.590  37.780  1.00  0.00           C
ATOM     94  HA  LYS A 590      27.750  17.980  38.280  1.00  0.00           H
ATOM     95  CB  LYS A 590      25.620  17.980  38.020  1.00  0.00           C
ATOM     96  HB1 LYS A 590      25.550  16.990  37.520  1.00  0.00           H
ATOM     97  HB2 LYS A 590      24.850  18.590  37.510  1.00  0.00           H
ATOM     98  CG  LYS A 590      25.220  17.670  39.500  1.00  0.00           C
ATOM     99  HG1 LYS A 590      25.360  18.610  40.090  1.00  0.00           H
ATOM    100  HG2 LYS A 590      25.930  16.890  39.900  1.00  0.00           H
ATOM    101  CD  LYS A 590      23.750  17.120  39.650  1.00  0.00           C
ATOM    102  HD1 LYS A 590      23.160  18.000  39.320  1.00  0.00           H
ATOM    103  HD2 LYS A 590      23.560  17.070  40.750  1.00  0.00           H
ATOM    104  CE  LYS A 590      23.440  15.760  38.990  1.00  0.00           C
ATOM    105  HE1 LYS A 590      23.980  14.860  39.350  1.00  0.00           H
ATOM    106  HE2 LYS A 590      23.790  15.830  37.940  1.00  0.00           H
ATOM    107  NZ  LYS A 590      22.010  15.470  39.100  1.00  0.00           N
ATOM    108  HZ1 LYS A 590      21.350  16.280  39.060  1.00  0.00           H
ATOM    109  HZ2 LYS A 590      21.850  14.790  39.860  1.00  0.00           H
ATOM    110  HZ3 LYS A 590      21.740  14.880  38.280  1.00  0.00           H
ATOM    111  C   LYS A 590      27.530  18.400  36.350  1.00  0.00           C
ATOM    112  O   LYS A 590      28.330  17.460  36.120  1.00  0.00           O
ATOM    113  N   ARG A 591      27.200  19.320  35.420  1.00  0.00           N
ATOM    114  HN  ARG A 591      26.580  20.070  35.650  1.00  0.00           H
ATOM    115  CA  ARG A 591      27.720  19.380  34.050  1.00  0.00           C
ATOM    116  HA  ARG A 591      27.620  18.400  33.610  1.00  0.00           H
ATOM    117  CB  ARG A 591      26.930  20.410  33.280  1.00  0.00           C
ATOM    118  HB1 ARG A 591      27.460  20.690  32.340  1.00  0.00           H
ATOM    119  HB2 ARG A 591      26.900  21.260  33.990  1.00  0.00           H
ATOM    120  CG  ARG A 591      25.500  20.070  32.880  1.00  0.00           C
ATOM    121  HG1 ARG A 591      25.040  19.480  33.700  1.00  0.00           H
ATOM    122  HG2 ARG A 591      25.560  19.370  32.010  1.00  0.00           H
ATOM    123  CD  ARG A 591      24.570  21.310  32.670  1.00  0.00           C
ATOM    124  HD1 ARG A 591      25.200  22.010  32.090  1.00  0.00           H
ATOM    125  HD2 ARG A 591      24.340  21.920  33.560  1.00  0.00           H
ATOM    126  NE  ARG A 591      23.270  20.910  32.010  1.00  0.00           N
ATOM    127  HE  ARG A 591      23.220  19.970  31.680  1.00  0.00           H
ATOM    128  CZ  ARG A 591      22.290  21.670  31.560  1.00  0.00           C
ATOM    129  NH1 ARG A 591      22.180  22.990  31.630  1.00  0.00           N
ATOM    130 HH11 ARG A 591      22.690  23.470  32.340  1.00  0.00           H
ATOM    131 HH12 ARG A 591      21.240  23.270  31.440  1.00  0.00           H
ATOM    132  NH2 ARG A 591      21.270  21.070  30.970  1.00  0.00           N
ATOM    133 HH21 ARG A 591      20.440  21.620  30.810  1.00  0.00           H
ATOM    134 HH22 ARG A 591      21.400  20.200  30.510  1.00  0.00           H
ATOM    135  C   ARG A 591      29.180  19.620  33.960  1.00  0.00           C
ATOM    136  O   ARG A 591      29.880  18.950  33.150  1.00  0.00           O
ATOM    137  N   LYS A 592      29.650  20.570  34.780  1.00  0.00           N
ATOM    138  HN  LYS A 592      29.070  21.060  35.440  1.00  0.00           H
ATOM    139  CA  LYS A 592      31.050  21.000  34.750  1.00  0.00           C
ATOM    140  HA  LYS A 592      31.480  20.850  33.770  1.00  0.00           H
ATOM    141  CB  LYS A 592      31.170  22.520  35.020  1.00  0.00           C
ATOM    142  HB1 LYS A 592      32.240  22.770  35.090  1.00  0.00           H
ATOM    143  HB2 LYS A 592      30.780  22.730  36.040  1.00  0.00           H
ATOM    144  CG  LYS A 592      30.520  23.630  34.210  1.00  0.00           C
ATOM    145  HG1 LYS A 592      31.180  24.520  34.280  1.00  0.00           H
ATOM    146  HG2 LYS A 592      29.460  23.870  34.490  1.00  0.00           H
ATOM    147  CD  LYS A 592      30.300  23.240  32.790  1.00  0.00           C
ATOM    148  HD1 LYS A 592      29.450  22.530  32.820  1.00  0.00           H
ATOM    149  HD2 LYS A 592      31.220  22.720  32.430  1.00  0.00           H
ATOM    150  CE  LYS A 592      30.090  24.530  32.050  1.00  0.00           C
ATOM    151  HE1 LYS A 592      30.940  25.190  32.330  1.00  0.00           H
ATOM    152  HE2 LYS A 592      29.150  25.080  32.250  1.00  0.00           H
ATOM    153  NZ  LYS A 592      30.230  24.360  30.600  1.00  0.00           N
ATOM    154  HZ1 LYS A 592      30.380  25.190  29.980  1.00  0.00           H
ATOM    155  HZ2 LYS A 592      29.350  23.910  30.250  1.00  0.00           H
ATOM    156  HZ3 LYS A 592      31.050  23.800  30.290  1.00  0.00           H
ATOM    157  C   LYS A 592      32.000  20.280  35.680  1.00  0.00           C
ATOM    158  O   LYS A 592      33.230  20.580  35.760  1.00  0.00           O
ATOM    159  N   ALA A 593      31.510  19.230  36.480  1.00  0.00           N
ATOM    160  HN  ALA A 593      30.530  19.100  36.460  1.00  0.00           H
ATOM    161  CA  ALA A 593      32.190  18.170  37.250  1.00  0.00           C
ATOM    162  HA  ALA A 593      32.550  18.760  38.080  1.00  0.00           H
ATOM    163  CB  ALA A 593      31.220  17.040  37.640  1.00  0.00           C
ATOM    164  HB1 ALA A 593      30.590  16.680  36.800  1.00  0.00           H
ATOM    165  HB2 ALA A 593      30.570  17.360  38.490  1.00  0.00           H
ATOM    166  HB3 ALA A 593      31.700  16.130  38.060  1.00  0.00           H
ATOM    167  C   ALA A 593      33.530  17.650  36.620  1.00  0.00           C
ATOM    168  O   ALA A 593      34.530  17.870  37.260  1.00  0.00           O
ATOM    169  N   PRO A 594      33.650  17.090  35.440  1.00  0.00           N
ATOM    170  CD  PRO A 594      32.530  16.860  34.450  1.00  0.00           C
ATOM    171  HD1 PRO A 594      31.810  17.700  34.370  1.00  0.00           H
ATOM    172  HD2 PRO A 594      32.060  15.970  34.900  1.00  0.00           H
ATOM    173  CA  PRO A 594      34.880  16.640  34.860  1.00  0.00           C
ATOM    174  HA  PRO A 594      35.540  16.140  35.560  1.00  0.00           H
ATOM    175  CB  PRO A 594      34.510  15.690  33.680  1.00  0.00           C
ATOM    176  HB1 PRO A 594      34.260  14.690  34.090  1.00  0.00           H
ATOM    177  HB2 PRO A 594      35.280  15.480  32.910  1.00  0.00           H
ATOM    178  CG  PRO A 594      33.280  16.490  33.210  1.00  0.00           C
ATOM    179  HG1 PRO A 594      33.520  17.430  32.670  1.00  0.00           H
ATOM    180  HG2 PRO A 594      32.650  15.880  32.510  1.00  0.00           H
ATOM    181  C   PRO A 594      35.830  17.700  34.380  1.00  0.00           C
ATOM    182  O   PRO A 594      37.020  17.470  34.370  1.00  0.00           O
ATOM    183  N   PHE A 595      35.240  18.880  33.990  1.00  0.00           N
ATOM    184  HN  PHE A 595      34.270  19.000  34.200  1.00  0.00           H
ATOM    185  CA  PHE A 595      35.960  20.130  33.690  1.00  0.00           C
ATOM    186  HA  PHE A 595      36.770  19.860  33.020  1.00  0.00           H
ATOM    187  CB  PHE A 595      35.030  21.110  32.990  1.00  0.00           C
ATOM    188  HB1 PHE A 595      35.460  22.130  32.940  1.00  0.00           H
ATOM    189  HB2 PHE A 595      34.110  21.300  33.580  1.00  0.00           H
ATOM    190  CG  PHE A 595      34.630  20.610  31.580  1.00  0.00           C
ATOM    191  CD1 PHE A 595      35.410  20.860  30.430  1.00  0.00           C
ATOM    192  HD1 PHE A 595      36.260  21.500  30.550  1.00  0.00           H
ATOM    193  CE1 PHE A 595      35.110  20.280  29.210  1.00  0.00           C
ATOM    194  HE1 PHE A 595      35.810  20.470  28.400  1.00  0.00           H
ATOM    195  CZ  PHE A 595      33.950  19.530  29.040  1.00  0.00           C
ATOM    196  HZ  PHE A 595      33.710  19.120  28.060  1.00  0.00           H
ATOM    197  CD2 PHE A 595      33.490  19.820  31.380  1.00  0.00           C
ATOM    198  HD2 PHE A 595      32.860  19.470  32.180  1.00  0.00           H
ATOM    199  CE2 PHE A 595      33.130  19.230  30.130  1.00  0.00           C
ATOM    200  HE2 PHE A 595      32.240  18.640  30.020  1.00  0.00           H
ATOM    201  C   PHE A 595      36.700  20.710  34.850  1.00  0.00           C
ATOM    202  O   PHE A 595      37.880  21.030  34.720  1.00  0.00           O
ATOM    203  N   PHE A 596      36.090  20.680  36.090  1.00  0.00           N
ATOM    204  HN  PHE A 596      35.140  20.420  36.260  1.00  0.00           H
ATOM    205  CA  PHE A 596      36.770  21.000  37.320  1.00  0.00           C
ATOM    206  HA  PHE A 596      36.960  22.060  37.280  1.00  0.00           H
ATOM    207  CB  PHE A 596      35.860  20.890  38.600  1.00  0.00           C
ATOM    208  HB1 PHE A 596      36.430  21.080  39.540  1.00  0.00           H
ATOM    209  HB2 PHE A 596      35.540  19.830  38.650  1.00  0.00           H
ATOM    210  CG  PHE A 596      34.770  21.980  38.670  1.00  0.00           C
ATOM    211  CD1 PHE A 596      33.370  21.740  38.600  1.00  0.00           C
ATOM    212  HD1 PHE A 596      33.020  20.740  38.420  1.00  0.00           H
ATOM    213  CE1 PHE A 596      32.500  22.840  38.770  1.00  0.00           C
ATOM    214  HE1 PHE A 596      31.450  22.590  38.730  1.00  0.00           H
ATOM    215  CZ  PHE A 596      33.000  24.150  38.970  1.00  0.00           C
ATOM    216  HZ  PHE A 596      32.460  25.030  39.280  1.00  0.00           H
ATOM    217  CD2 PHE A 596      35.280  23.320  38.740  1.00  0.00           C
ATOM    218  HD2 PHE A 596      36.340  23.460  38.590  1.00  0.00           H
ATOM    219  CE2 PHE A 596      34.400  24.390  38.910  1.00  0.00           C
ATOM    220  HE2 PHE A 596      34.790  25.390  38.970  1.00  0.00           H
ATOM    221  C   PHE A 596      38.010  20.200  37.670  1.00  0.00           C
ATOM    222  O   PHE A 596      38.990  20.720  38.210  1.00  0.00           O
ATOM    223  N   LEU A 597      37.880  18.890  37.480  1.00  0.00           N
ATOM    224  HN  LEU A 597      37.000  18.550  37.160  1.00  0.00           H
ATOM    225  CA  LEU A 597      38.990  17.960  37.680  1.00  0.00           C
ATOM    226  HA  LEU A 597      39.410  18.180  38.650  1.00  0.00           H
ATOM    227  CB  LEU A 597      38.360  16.530  37.470  1.00  0.00           C
ATOM    228  HB1 LEU A 597      38.180  16.500  36.380  1.00  0.00           H
ATOM    229  HB2 LEU A 597      37.420  16.500  38.050  1.00  0.00           H
ATOM    230  CG  LEU A 597      39.220  15.290  37.830  1.00  0.00           C
ATOM    231  HG  LEU A 597      40.120  15.290  37.180  1.00  0.00           H
ATOM    232  CD1 LEU A 597      39.630  15.420  39.270  1.00  0.00           C
ATOM    233 HD11 LEU A 597      40.020  14.440  39.610  1.00  0.00           H
ATOM    234 HD12 LEU A 597      38.700  15.600  39.850  1.00  0.00           H
ATOM    235 HD13 LEU A 597      40.390  16.190  39.500  1.00  0.00           H
ATOM    236  CD2 LEU A 597      38.350  14.050  37.650  1.00  0.00           C
ATOM    237 HD21 LEU A 597      37.900  13.880  36.650  1.00  0.00           H
ATOM    238 HD22 LEU A 597      37.510  14.140  38.370  1.00  0.00           H
ATOM    239 HD23 LEU A 597      38.860  13.150  38.090  1.00  0.00           H
ATOM    240  C   LEU A 597      40.180  18.020  36.740  1.00  0.00           C
ATOM    241  O   LEU A 597      41.270  17.830  37.240  1.00  0.00           O
ATOM    242  N   SER A 598      39.990  18.390  35.500  1.00  0.00           N
ATOM    243  HN  SER A 598      39.030  18.510  35.230  1.00  0.00           H
ATOM    244  CA  SER A 598      40.980  18.750  34.510  1.00  0.00           C
ATOM    245  HA  SER A 598      41.700  17.940  34.520  1.00  0.00           H
ATOM    246  CB  SER A 598      40.320  19.010  33.040  1.00  0.00           C
ATOM    247  HB1 SER A 598      39.630  19.890  33.010  1.00  0.00           H
ATOM    248  HB2 SER A 598      39.660  18.130  32.890  1.00  0.00           H
ATOM    249  OG  SER A 598      41.290  19.170  31.980  1.00  0.00           O
ATOM    250  HG1 SER A 598      41.650  20.060  32.080  1.00  0.00           H
ATOM    251  C   SER A 598      41.730  20.050  34.920  1.00  0.00           C
ATOM    252  O   SER A 598      42.970  20.120  34.840  1.00  0.00           O
ATOM    253  N   ASP A 599      40.990  21.030  35.360  1.00  0.00           N
ATOM    254  HN  ASP A 599      40.000  20.890  35.280  1.00  0.00           H
ATOM    255  CA  ASP A 599      41.470  22.300  35.870  1.00  0.00           C
ATOM    256  HA  ASP A 599      42.170  22.670  35.120  1.00  0.00           H
ATOM    257  CB  ASP A 599      40.290  23.300  36.130  1.00  0.00           C
ATOM    258  HB1 ASP A 599      40.430  23.990  37.010  1.00  0.00           H
ATOM    259  HB2 ASP A 599      39.390  22.710  36.380  1.00  0.00           H
ATOM    260  CG  ASP A 599      40.010  24.190  34.970  1.00  0.00           C
ATOM    261  OD1 ASP A 599      40.660  24.010  33.940  1.00  0.00           O
ATOM    262  OD2 ASP A 599      39.160  25.120  35.130  1.00  0.00           O
ATOM    263  C   ASP A 599      42.200  22.210  37.190  1.00  0.00           C
ATOM    264  O   ASP A 599      43.240  22.860  37.370  1.00  0.00           O
ATOM    265  N   PHE A 600      41.730  21.340  38.090  1.00  0.00           N
ATOM    266  HN  PHE A 600      40.870  20.900  37.850  1.00  0.00           H
ATOM    267  CA  PHE A 600      42.550  20.810  39.140  1.00  0.00           C
ATOM    268  HA  PHE A 600      42.800  21.620  39.810  1.00  0.00           H
ATOM    269  CB  PHE A 600      41.630  19.830  40.000  1.00  0.00           C
ATOM    270  HB1 PHE A 600      41.050  19.050  39.460  1.00  0.00           H
ATOM    271  HB2 PHE A 600      40.800  20.530  40.240  1.00  0.00           H
ATOM    272  CG  PHE A 600      42.360  19.320  41.230  1.00  0.00           C
ATOM    273  CD1 PHE A 600      42.460  20.120  42.370  1.00  0.00           C
ATOM    274  HD1 PHE A 600      41.940  21.070  42.490  1.00  0.00           H
ATOM    275  CE1 PHE A 600      43.010  19.630  43.540  1.00  0.00           C
ATOM    276  HE1 PHE A 600      42.850  20.100  44.500  1.00  0.00           H
ATOM    277  CZ  PHE A 600      43.620  18.380  43.570  1.00  0.00           C
ATOM    278  HZ  PHE A 600      44.140  17.990  44.440  1.00  0.00           H
ATOM    279  CD2 PHE A 600      43.040  18.120  41.230  1.00  0.00           C
ATOM    280  HD2 PHE A 600      43.150  17.600  40.290  1.00  0.00           H
ATOM    281  CE2 PHE A 600      43.640  17.620  42.360  1.00  0.00           C
ATOM    282  HE2 PHE A 600      44.250  16.730  42.270  1.00  0.00           H
ATOM    283  C   PHE A 600      43.860  20.160  38.760  1.00  0.00           C
ATOM    284  O   PHE A 600      44.910  20.530  39.350  1.00  0.00           O
ATOM    285  N   LYS A 601      43.880  19.320  37.700  1.00  0.00           N
ATOM    286  HN  LYS A 601      43.050  19.070  37.210  1.00  0.00           H
ATOM    287  CA  LYS A 601      45.050  18.720  37.250  1.00  0.00           C
ATOM    288  HA  LYS A 601      45.680  18.310  38.030  1.00  0.00           H
ATOM    289  CB  LYS A 601      44.730  17.420  36.450  1.00  0.00           C
ATOM    290  HB1 LYS A 601      45.550  17.050  35.800  1.00  0.00           H
ATOM    291  HB2 LYS A 601      43.860  17.680  35.810  1.00  0.00           H
ATOM    292  CG  LYS A 601      44.430  16.230  37.320  1.00  0.00           C
ATOM    293  HG1 LYS A 601      43.820  16.540  38.200  1.00  0.00           H
ATOM    294  HG2 LYS A 601      45.400  15.850  37.730  1.00  0.00           H
ATOM    295  CD  LYS A 601      43.820  15.040  36.480  1.00  0.00           C
ATOM    296  HD1 LYS A 601      44.610  14.580  35.830  1.00  0.00           H
ATOM    297  HD2 LYS A 601      43.150  15.570  35.790  1.00  0.00           H
ATOM    298  CE  LYS A 601      43.310  13.880  37.430  1.00  0.00           C
ATOM    299  HE1 LYS A 601      42.600  14.220  38.200  1.00  0.00           H
ATOM    300  HE2 LYS A 601      44.130  13.400  37.990  1.00  0.00           H
ATOM    301  NZ  LYS A 601      42.770  12.840  36.610  1.00  0.00           N
ATOM    302  HZ1 LYS A 601      42.040  13.260  36.000  1.00  0.00           H
ATOM    303  HZ2 LYS A 601      42.280  12.110  37.170  1.00  0.00           H
ATOM    304  HZ3 LYS A 601      43.460  12.460  35.930  1.00  0.00           H
ATOM    305  C   LYS A 601      46.020  19.640  36.500  1.00  0.00           C
ATOM    306  O   LYS A 601      47.220  19.350  36.470  1.00  0.00           O
ATOM    307  N   ASP A 602      45.550  20.730  35.890  1.00  0.00           N
ATOM    308  HN  ASP A 602      44.550  20.790  35.880  1.00  0.00           H
ATOM    309  CA  ASP A 602      46.340  21.820  35.320  1.00  0.00           C
ATOM    310  HA  ASP A 602      47.130  21.370  34.740  1.00  0.00           H
ATOM    311  CB  ASP A 602      45.440  22.840  34.530  1.00  0.00           C
ATOM    312  HB1 ASP A 602      45.900  23.850  34.450  1.00  0.00           H
ATOM    313  HB2 ASP A 602      44.440  22.970  34.990  1.00  0.00           H
ATOM    314  CG  ASP A 602      45.220  22.320  33.150  1.00  0.00           C
ATOM    315  OD1 ASP A 602      46.200  21.810  32.570  1.00  0.00           O
ATOM    316  OD2 ASP A 602      44.140  22.650  32.570  1.00  0.00           O
ATOM    317  C   ASP A 602      46.990  22.700  36.380  1.00  0.00           C
ATOM    318  O   ASP A 602      48.120  23.170  36.270  1.00  0.00           O
ATOM    319  N   ALA A 603      46.280  22.860  37.540  1.00  0.00           N
ATOM    320  HN  ALA A 603      45.420  22.360  37.570  1.00  0.00           H
ATOM    321  CA  ALA A 603      46.770  23.770  38.600  1.00  0.00           C
ATOM    322  HA  ALA A 603      47.050  24.750  38.260  1.00  0.00           H
ATOM    323  CB  ALA A 603      45.630  23.940  39.670  1.00  0.00           C
ATOM    324  HB1 ALA A 603      44.980  24.750  39.240  1.00  0.00           H
ATOM    325  HB2 ALA A 603      46.180  24.250  40.590  1.00  0.00           H
ATOM    326  HB3 ALA A 603      45.000  23.040  39.830  1.00  0.00           H
ATOM    327  C   ALA A 603      48.010  23.240  39.270  1.00  0.00           C
ATOM    328  O   ALA A 603      48.660  24.030  39.930  1.00  0.00           O
ATOM    329  N   LEU A 604      48.350  21.940  39.210  1.00  0.00           N
ATOM    330  HN  LEU A 604      47.760  21.250  38.800  1.00  0.00           H
ATOM    331  CA  LEU A 604      49.490  21.270  39.870  1.00  0.00           C
ATOM    332  HA  LEU A 604      50.000  22.010  40.480  1.00  0.00           H
ATOM    333  CB  LEU A 604      48.840  20.180  40.790  1.00  0.00           C
ATOM    334  HB1 LEU A 604      49.620  19.580  41.290  1.00  0.00           H
ATOM    335  HB2 LEU A 604      48.340  19.460  40.110  1.00  0.00           H
ATOM    336  CG  LEU A 604      47.860  20.710  41.840  1.00  0.00           C
ATOM    337  HG  LEU A 604      47.080  21.380  41.420  1.00  0.00           H
ATOM    338  CD1 LEU A 604      47.160  19.600  42.510  1.00  0.00           C
ATOM    339 HD11 LEU A 604      47.890  18.770  42.690  1.00  0.00           H
ATOM    340 HD12 LEU A 604      46.320  19.210  41.890  1.00  0.00           H
ATOM    341 HD13 LEU A 604      46.800  19.980  43.490  1.00  0.00           H
ATOM    342  CD2 LEU A 604      48.720  21.470  42.960  1.00  0.00           C
ATOM    343 HD21 LEU A 604      49.490  22.120  42.520  1.00  0.00           H
ATOM    344 HD22 LEU A 604      49.380  20.650  43.330  1.00  0.00           H
ATOM    345 HD23 LEU A 604      48.220  21.890  43.870  1.00  0.00           H
ATOM    346  C   LEU A 604      50.480  20.790  38.920  1.00  0.00           C
ATOM    347  O   LEU A 604      51.250  19.890  39.250  1.00  0.00           O
ATOM    348  N   SER A 605      50.490  21.280  37.630  1.00  0.00           N
ATOM    349  HN  SER A 605      49.720  21.830  37.350  1.00  0.00           H
ATOM    350  CA  SER A 605      51.560  21.090  36.660  1.00  0.00           C
ATOM    351  HA  SER A 605      51.810  20.040  36.590  1.00  0.00           H
ATOM    352  CB  SER A 605      51.130  21.340  35.220  1.00  0.00           C
ATOM    353  HB1 SER A 605      50.690  22.360  35.230  1.00  0.00           H
ATOM    354  HB2 SER A 605      50.290  20.660  34.950  1.00  0.00           H
ATOM    355  OG  SER A 605      52.020  21.170  34.110  1.00  0.00           O
ATOM    356  HG1 SER A 605      51.480  20.920  33.360  1.00  0.00           H
ATOM    357  C   SER A 605      52.690  22.080  36.980  1.00  0.00           C
ATOM    358  O   SER A 605      52.530  23.070  37.680  1.00  0.00           O
ATOM    359  N   LEU A 606      53.930  21.730  36.620  1.00  0.00           N
ATOM    360  HN  LEU A 606      54.050  20.960  36.000  1.00  0.00           H
ATOM    361  CA  LEU A 606      55.120  22.330  37.130  1.00  0.00           C
ATOM    362  HA  LEU A 606      54.930  22.250  38.190  1.00  0.00           H
ATOM    363  CB  LEU A 606      56.340  21.460  36.620  1.00  0.00           C
ATOM    364  HB1 LEU A 606      56.520  21.650  35.550  1.00  0.00           H
ATOM    365  HB2 LEU A 606      56.190  20.360  36.660  1.00  0.00           H
ATOM    366  CG  LEU A 606      57.600  21.740  37.420  1.00  0.00           C
ATOM    367  HG  LEU A 606      57.900  22.800  37.460  1.00  0.00           H
ATOM    368  CD1 LEU A 606      57.510  21.200  38.840  1.00  0.00           C
ATOM    369 HD11 LEU A 606      58.430  21.270  39.460  1.00  0.00           H
ATOM    370 HD12 LEU A 606      57.290  20.110  38.800  1.00  0.00           H
ATOM    371 HD13 LEU A 606      56.680  21.600  39.460  1.00  0.00           H
ATOM    372  CD2 LEU A 606      58.850  21.030  36.750  1.00  0.00           C
ATOM    373 HD21 LEU A 606      58.730  19.960  36.470  1.00  0.00           H
ATOM    374 HD22 LEU A 606      59.800  21.080  37.330  1.00  0.00           H
ATOM    375 HD23 LEU A 606      59.050  21.630  35.830  1.00  0.00           H
ATOM    376  C   LEU A 606      55.340  23.840  36.960  1.00  0.00           C
ATOM    377  O   LEU A 606      55.640  24.560  37.890  1.00  0.00           O
ATOM    378  N   GLN A 607      54.960  24.260  35.730  1.00  0.00           N
ATOM    379  HN  GLN A 607      54.710  23.540  35.080  1.00  0.00           H
ATOM    380  CA  GLN A 607      54.790  25.710  35.420  1.00  0.00           C
ATOM    381  HA  GLN A 607      55.700  26.180  35.740  1.00  0.00           H
ATOM    382  CB  GLN A 607      54.670  25.910  33.910  1.00  0.00           C
ATOM    383  HB1 GLN A 607      54.300  26.940  33.750  1.00  0.00           H
ATOM    384  HB2 GLN A 607      53.900  25.300  33.400  1.00  0.00           H
ATOM    385  CG  GLN A 607      55.930  25.910  33.070  1.00  0.00           C
ATOM    386  HG1 GLN A 607      56.700  26.540  33.570  1.00  0.00           H
ATOM    387  HG2 GLN A 607      55.690  26.470  32.140  1.00  0.00           H
ATOM    388  CD  GLN A 607      56.480  24.490  32.710  1.00  0.00           C
ATOM    389  OE1 GLN A 607      56.200  24.050  31.510  1.00  0.00           O
ATOM    390  NE2 GLN A 607      57.190  23.780  33.620  1.00  0.00           N
ATOM    391 HE21 GLN A 607      57.170  22.790  33.460  1.00  0.00           H
ATOM    392 HE22 GLN A 607      57.150  24.100  34.560  1.00  0.00           H
ATOM    393  C   GLN A 607      53.780  26.430  36.440  1.00  0.00           C
ATOM    394  O   GLN A 607      54.050  27.560  36.870  1.00  0.00           O
ATOM    395  N   CYS A 608      52.610  25.850  36.790  1.00  0.00           N
ATOM    396  HN  CYS A 608      52.370  24.960  36.420  1.00  0.00           H
ATOM    397  CA  CYS A 608      51.590  26.340  37.760  1.00  0.00           C
ATOM    398  HA  CYS A 608      51.490  27.400  37.540  1.00  0.00           H
ATOM    399  CB  CYS A 608      50.180  25.710  37.390  1.00  0.00           C
ATOM    400  HB1 CYS A 608      49.500  26.100  38.170  1.00  0.00           H
ATOM    401  HB2 CYS A 608      50.290  24.620  37.620  1.00  0.00           H
ATOM    402  SG  CYS A 608      49.580  26.150  35.770  1.00  0.00           S
ATOM    403  HG1 CYS A 608      49.890  25.060  35.080  1.00  0.00           H
ATOM    404  C   CYS A 608      51.990  26.220  39.210  1.00  0.00           C
ATOM    405  O   CYS A 608      51.460  26.900  40.060  1.00  0.00           O
ATOM    406  N   LEU A 609      52.850  25.230  39.530  1.00  0.00           N
ATOM    407  HN  LEU A 609      53.000  24.500  38.870  1.00  0.00           H
ATOM    408  CA  LEU A 609      53.490  24.970  40.830  1.00  0.00           C
ATOM    409  HA  LEU A 609      52.730  25.120  41.600  1.00  0.00           H
ATOM    410  CB  LEU A 609      54.170  23.620  40.970  1.00  0.00           C
ATOM    411  HB1 LEU A 609      54.540  23.650  42.010  1.00  0.00           H
ATOM    412  HB2 LEU A 609      55.020  23.550  40.270  1.00  0.00           H
ATOM    413  CG  LEU A 609      53.150  22.500  40.920  1.00  0.00           C
ATOM    414  HG  LEU A 609      52.630  22.520  39.930  1.00  0.00           H
ATOM    415  CD1 LEU A 609      54.000  21.210  40.970  1.00  0.00           C
ATOM    416 HD11 LEU A 609      53.420  20.270  40.870  1.00  0.00           H
ATOM    417 HD12 LEU A 609      54.500  21.260  41.960  1.00  0.00           H
ATOM    418 HD13 LEU A 609      54.700  21.130  40.110  1.00  0.00           H
ATOM    419  CD2 LEU A 609      52.040  22.540  42.060  1.00  0.00           C
ATOM    420 HD21 LEU A 609      51.360  23.400  41.890  1.00  0.00           H
ATOM    421 HD22 LEU A 609      52.560  22.790  43.010  1.00  0.00           H
ATOM    422 HD23 LEU A 609      51.480  21.580  42.040  1.00  0.00           H
ATOM    423  C   LEU A 609      54.320  26.170  41.160  1.00  0.00           C
ATOM    424  O   LEU A 609      54.370  26.750  42.250  1.00  0.00           O
ATOM    425  N   ALA A 610      55.080  26.560  40.120  1.00  0.00           N
ATOM    426  HN  ALA A 610      55.180  26.100  39.240  1.00  0.00           H
ATOM    427  CA  ALA A 610      55.980  27.740  40.190  1.00  0.00           C
ATOM    428  HA  ALA A 610      56.680  27.650  41.020  1.00  0.00           H
ATOM    429  CB  ALA A 610      56.980  27.760  39.030  1.00  0.00           C
ATOM    430  HB1 ALA A 610      56.580  28.150  38.080  1.00  0.00           H
ATOM    431  HB2 ALA A 610      57.510  26.790  38.860  1.00  0.00           H
ATOM    432  HB3 ALA A 610      57.840  28.450  39.180  1.00  0.00           H
ATOM    433  C   ALA A 610      55.260  29.020  40.320  1.00  0.00           C
ATOM    434  O   ALA A 610      55.700  29.960  41.030  1.00  0.00           O
ATOM    435  N   SER A 611      54.180  29.140  39.530  1.00  0.00           N
ATOM    436  HN  SER A 611      53.950  28.470  38.850  1.00  0.00           H
ATOM    437  CA  SER A 611      53.230  30.280  39.550  1.00  0.00           C
ATOM    438  HA  SER A 611      53.750  31.180  39.270  1.00  0.00           H
ATOM    439  CB  SER A 611      52.180  30.290  38.350  1.00  0.00           C
ATOM    440  HB1 SER A 611      51.610  31.230  38.380  1.00  0.00           H
ATOM    441  HB2 SER A 611      51.400  29.540  38.590  1.00  0.00           H
ATOM    442  OG  SER A 611      52.740  30.000  37.090  1.00  0.00           O
ATOM    443  HG1 SER A 611      53.280  30.770  36.870  1.00  0.00           H
ATOM    444  C   SER A 611      52.550  30.480  40.940  1.00  0.00           C
ATOM    445  O   SER A 611      52.510  31.580  41.460  1.00  0.00           O
ATOM    446  N   ILE A 612      52.080  29.410  41.610  1.00  0.00           N
ATOM    447  HN  ILE A 612      51.950  28.540  41.140  1.00  0.00           H
ATOM    448  CA  ILE A 612      51.530  29.490  42.950  1.00  0.00           C
ATOM    449  HA  ILE A 612      50.770  30.250  43.070  1.00  0.00           H
ATOM    450  CB  ILE A 612      50.890  28.070  43.290  1.00  0.00           C
ATOM    451  HB  ILE A 612      51.620  27.310  42.910  1.00  0.00           H
ATOM    452  CG2 ILE A 612      50.790  27.710  44.760  1.00  0.00           C
ATOM    453 HG21 ILE A 612      50.270  28.390  45.460  1.00  0.00           H
ATOM    454 HG22 ILE A 612      51.810  27.630  45.220  1.00  0.00           H
ATOM    455 HG23 ILE A 612      50.470  26.640  44.820  1.00  0.00           H
ATOM    456  CG1 ILE A 612      49.460  27.830  42.660  1.00  0.00           C
ATOM    457 HG11 ILE A 612      49.530  28.300  41.650  1.00  0.00           H
ATOM    458 HG12 ILE A 612      48.720  28.390  43.280  1.00  0.00           H
ATOM    459  CD  ILE A 612      49.070  26.330  42.450  1.00  0.00           C
ATOM    460  HD1 ILE A 612      49.690  25.890  41.640  1.00  0.00           H
ATOM    461  HD2 ILE A 612      48.000  26.260  42.140  1.00  0.00           H
ATOM    462  HD3 ILE A 612      49.200  25.810  43.430  1.00  0.00           H
ATOM    463  C   ILE A 612      52.530  29.830  44.020  1.00  0.00           C
ATOM    464  O   ILE A 612      52.290  30.620  44.930  1.00  0.00           O
ATOM    465  N   LEU A 613      53.720  29.230  43.920  1.00  0.00           N
ATOM    466  HN  LEU A 613      53.920  28.570  43.200  1.00  0.00           H
ATOM    467  CA  LEU A 613      54.790  29.540  44.860  1.00  0.00           C
ATOM    468  HA  LEU A 613      54.480  29.360  45.880  1.00  0.00           H
ATOM    469  CB  LEU A 613      55.980  28.690  44.350  1.00  0.00           C
ATOM    470  HB1 LEU A 613      56.100  28.890  43.270  1.00  0.00           H
ATOM    471  HB2 LEU A 613      55.700  27.620  44.440  1.00  0.00           H
ATOM    472  CG  LEU A 613      57.350  28.770  45.060  1.00  0.00           C
ATOM    473  HG  LEU A 613      57.560  29.850  45.260  1.00  0.00           H
ATOM    474  CD1 LEU A 613      57.170  28.070  46.390  1.00  0.00           C
ATOM    475 HD11 LEU A 613      56.770  27.040  46.220  1.00  0.00           H
ATOM    476 HD12 LEU A 613      56.390  28.460  47.080  1.00  0.00           H
ATOM    477 HD13 LEU A 613      58.110  27.940  46.970  1.00  0.00           H
ATOM    478  CD2 LEU A 613      58.370  28.000  44.260  1.00  0.00           C
ATOM    479 HD21 LEU A 613      58.470  28.340  43.210  1.00  0.00           H
ATOM    480 HD22 LEU A 613      58.040  26.940  44.230  1.00  0.00           H
ATOM    481 HD23 LEU A 613      59.320  28.090  44.840  1.00  0.00           H
ATOM    482  C   LEU A 613      55.360  30.920  44.810  1.00  0.00           C
ATOM    483  O   LEU A 613      55.560  31.540  45.850  1.00  0.00           O
ATOM    484  N   PHE A 614      55.590  31.460  43.620  1.00  0.00           N
ATOM    485  HN  PHE A 614      55.460  30.950  42.770  1.00  0.00           H
ATOM    486  CA  PHE A 614      55.930  32.880  43.340  1.00  0.00           C
ATOM    487  HA  PHE A 614      56.850  33.050  43.880  1.00  0.00           H
ATOM    488  CB  PHE A 614      56.170  33.000  41.770  1.00  0.00           C
ATOM    489  HB1 PHE A 614      55.360  32.450  41.260  1.00  0.00           H
ATOM    490  HB2 PHE A 614      57.120  32.490  41.500  1.00  0.00           H
ATOM    491  CG  PHE A 614      56.250  34.450  41.270  1.00  0.00           C
ATOM    492  CD1 PHE A 614      55.630  34.740  40.040  1.00  0.00           C
ATOM    493  HD1 PHE A 614      55.150  33.920  39.530  1.00  0.00           H
ATOM    494  CE1 PHE A 614      55.740  36.020  39.480  1.00  0.00           C
ATOM    495  HE1 PHE A 614      55.350  36.230  38.500  1.00  0.00           H
ATOM    496  CZ  PHE A 614      56.340  37.020  40.210  1.00  0.00           C
ATOM    497  HZ  PHE A 614      56.230  38.060  39.940  1.00  0.00           H
ATOM    498  CD2 PHE A 614      57.050  35.450  41.940  1.00  0.00           C
ATOM    499  HD2 PHE A 614      57.420  35.220  42.940  1.00  0.00           H
ATOM    500  CE2 PHE A 614      56.960  36.730  41.400  1.00  0.00           C
ATOM    501  HE2 PHE A 614      57.370  37.560  41.960  1.00  0.00           H
ATOM    502  C   PHE A 614      54.830  33.830  43.900  1.00  0.00           C
ATOM    503  O   PHE A 614      55.180  34.760  44.520  1.00  0.00           O
ATOM    504  N   LEU A 615      53.560  33.540  43.610  1.00  0.00           N
ATOM    505  HN  LEU A 615      53.230  32.720  43.140  1.00  0.00           H
ATOM    506  CA  LEU A 615      52.540  34.410  44.030  1.00  0.00           C
ATOM    507  HA  LEU A 615      52.880  35.430  43.970  1.00  0.00           H
ATOM    508  CB  LEU A 615      51.220  34.160  43.130  1.00  0.00           C
ATOM    509  HB1 LEU A 615      50.340  34.320  43.780  1.00  0.00           H
ATOM    510  HB2 LEU A 615      51.190  33.160  42.640  1.00  0.00           H
ATOM    511  CG  LEU A 615      51.040  35.260  42.040  1.00  0.00           C
ATOM    512  HG  LEU A 615      50.040  34.980  41.660  1.00  0.00           H
ATOM    513  CD1 LEU A 615      50.980  36.700  42.560  1.00  0.00           C
ATOM    514 HD11 LEU A 615      51.880  36.850  43.170  1.00  0.00           H
ATOM    515 HD12 LEU A 615      49.980  36.990  42.940  1.00  0.00           H
ATOM    516 HD13 LEU A 615      51.160  37.430  41.720  1.00  0.00           H
ATOM    517  CD2 LEU A 615      52.080  35.120  40.900  1.00  0.00           C
ATOM    518 HD21 LEU A 615      53.080  35.450  41.250  1.00  0.00           H
ATOM    519 HD22 LEU A 615      51.780  35.670  39.980  1.00  0.00           H
ATOM    520 HD23 LEU A 615      52.130  34.040  40.660  1.00  0.00           H
ATOM    521  C   LEU A 615      52.160  34.310  45.570  1.00  0.00           C
ATOM    522  O   LEU A 615      51.640  35.280  46.110  1.00  0.00           O
ATOM    523  N   TYR A 616      52.350  33.140  46.260  1.00  0.00           N
ATOM    524  HN  TYR A 616      52.600  32.410  45.630  1.00  0.00           H
ATOM    525  CA  TYR A 616      52.440  32.970  47.690  1.00  0.00           C
ATOM    526  HA  TYR A 616      51.580  33.490  48.060  1.00  0.00           H
ATOM    527  CB  TYR A 616      52.570  31.410  48.000  1.00  0.00           C
ATOM    528  HB1 TYR A 616      53.570  31.090  47.620  1.00  0.00           H
ATOM    529  HB2 TYR A 616      51.730  30.890  47.490  1.00  0.00           H
ATOM    530  CG  TYR A 616      52.670  31.140  49.470  1.00  0.00           C
ATOM    531  CD1 TYR A 616      53.820  30.630  50.120  1.00  0.00           C
ATOM    532  HD1 TYR A 616      54.740  30.510  49.540  1.00  0.00           H
ATOM    533  CE1 TYR A 616      53.890  30.460  51.530  1.00  0.00           C
ATOM    534  HE1 TYR A 616      54.750  29.920  51.890  1.00  0.00           H
ATOM    535  CZ  TYR A 616      52.830  30.920  52.260  1.00  0.00           C
ATOM    536  OH  TYR A 616      53.010  30.820  53.680  1.00  0.00           O
ATOM    537  HH  TYR A 616      52.220  31.100  54.150  1.00  0.00           H
ATOM    538  CD2 TYR A 616      51.590  31.500  50.260  1.00  0.00           C
ATOM    539  HD2 TYR A 616      50.730  31.960  49.780  1.00  0.00           H
ATOM    540  CE2 TYR A 616      51.700  31.450  51.660  1.00  0.00           C
ATOM    541  HE2 TYR A 616      50.870  31.750  52.300  1.00  0.00           H
ATOM    542  C   TYR A 616      53.560  33.840  48.370  1.00  0.00           C
ATOM    543  O   TYR A 616      53.430  34.570  49.400  1.00  0.00           O
ATOM    544  N   CYS A 617      54.750  33.880  47.750  1.00  0.00           N
ATOM    545  HN  CYS A 617      55.000  33.350  46.950  1.00  0.00           H
ATOM    546  CA  CYS A 617      55.820  34.720  48.260  1.00  0.00           C
ATOM    547  HA  CYS A 617      55.910  34.560  49.320  1.00  0.00           H
ATOM    548  CB  CYS A 617      57.270  34.570  47.690  1.00  0.00           C
ATOM    549  HB1 CYS A 617      57.980  35.180  48.280  1.00  0.00           H
ATOM    550  HB2 CYS A 617      57.330  34.800  46.590  1.00  0.00           H
ATOM    551  SG  CYS A 617      58.080  32.890  47.910  1.00  0.00           S
ATOM    552  HG1 CYS A 617      56.940  32.310  47.540  1.00  0.00           H
ATOM    553  C   CYS A 617      55.470  36.150  48.030  1.00  0.00           C
ATOM    554  O   CYS A 617      55.640  36.970  48.920  1.00  0.00           O
ATOM    555  N   ALA A 618      54.890  36.450  46.910  1.00  0.00           N
ATOM    556  HN  ALA A 618      54.630  35.740  46.260  1.00  0.00           H
ATOM    557  CA  ALA A 618      54.360  37.770  46.650  1.00  0.00           C
ATOM    558  HA  ALA A 618      55.210  38.430  46.750  1.00  0.00           H
ATOM    559  CB  ALA A 618      53.960  37.860  45.160  1.00  0.00           C
ATOM    560  HB1 ALA A 618      52.980  37.390  44.920  1.00  0.00           H
ATOM    561  HB2 ALA A 618      54.730  37.360  44.540  1.00  0.00           H
ATOM    562  HB3 ALA A 618      53.960  38.970  45.090  1.00  0.00           H
ATOM    563  C   ALA A 618      53.230  38.320  47.570  1.00  0.00           C
ATOM    564  O   ALA A 618      53.340  39.450  48.060  1.00  0.00           O
ATOM    565  N   CYS A 619      52.270  37.400  47.920  1.00  0.00           N
ATOM    566  HN  CYS A 619      52.250  36.540  47.430  1.00  0.00           H
ATOM    567  CA  CYS A 619      51.230  37.750  48.850  1.00  0.00           C
ATOM    568  HA  CYS A 619      50.790  38.690  48.550  1.00  0.00           H
ATOM    569  CB  CYS A 619      50.140  36.710  48.900  1.00  0.00           C
ATOM    570  HB1 CYS A 619      49.430  36.930  49.730  1.00  0.00           H
ATOM    571  HB2 CYS A 619      50.580  35.710  49.110  1.00  0.00           H
ATOM    572  SG  CYS A 619      49.210  36.840  47.340  1.00  0.00           S
ATOM    573  HG1 CYS A 619      50.100  36.210  46.580  1.00  0.00           H
ATOM    574  C   CYS A 619      51.710  37.930  50.290  1.00  0.00           C
ATOM    575  O   CYS A 619      51.100  38.720  50.980  1.00  0.00           O
ATOM    576  N   MET A 620      52.670  37.130  50.750  1.00  0.00           N
ATOM    577  HN  MET A 620      53.050  36.450  50.120  1.00  0.00           H
ATOM    578  CA  MET A 620      53.020  37.160  52.150  1.00  0.00           C
ATOM    579  HA  MET A 620      52.110  37.020  52.700  1.00  0.00           H
ATOM    580  CB  MET A 620      53.960  35.980  52.580  1.00  0.00           C
ATOM    581  HB1 MET A 620      54.400  36.260  53.560  1.00  0.00           H
ATOM    582  HB2 MET A 620      54.840  35.990  51.900  1.00  0.00           H
ATOM    583  CG  MET A 620      53.400  34.570  52.660  1.00  0.00           C
ATOM    584  HG1 MET A 620      54.250  33.870  52.630  1.00  0.00           H
ATOM    585  HG2 MET A 620      52.760  34.380  51.770  1.00  0.00           H
ATOM    586  SD  MET A 620      52.410  34.250  54.150  1.00  0.00           S
ATOM    587  CE  MET A 620      53.750  34.170  55.430  1.00  0.00           C
ATOM    588  HE1 MET A 620      53.300  33.740  56.350  1.00  0.00           H
ATOM    589  HE2 MET A 620      54.210  35.160  55.670  1.00  0.00           H
ATOM    590  HE3 MET A 620      54.500  33.470  55.020  1.00  0.00           H
ATOM    591  C   MET A 620      53.560  38.440  52.750  1.00  0.00           C
ATOM    592  O   MET A 620      53.180  38.930  53.830  1.00  0.00           O
ATOM    593  N   SER A 621      54.520  39.080  52.060  1.00  0.00           N
ATOM    594  HN  SER A 621      55.040  38.630  51.330  1.00  0.00           H
ATOM    595  CA  SER A 621      55.020  40.430  52.400  1.00  0.00           C
ATOM    596  HA  SER A 621      55.380  40.330  53.420  1.00  0.00           H
ATOM    597  CB  SER A 621      56.230  41.020  51.690  1.00  0.00           C
ATOM    598  HB1 SER A 621      57.190  40.590  52.060  1.00  0.00           H
ATOM    599  HB2 SER A 621      56.450  42.100  51.780  1.00  0.00           H
ATOM    600  OG  SER A 621      56.080  40.680  50.300  1.00  0.00           O
ATOM    601  HG1 SER A 621      56.620  39.920  50.090  1.00  0.00           H
ATOM    602  C   SER A 621      53.970  41.540  52.600  1.00  0.00           C
ATOM    603  O   SER A 621      53.970  42.120  53.660  1.00  0.00           O
ATOM    604  N   PRO A 622      53.070  41.960  51.710  1.00  0.00           N
ATOM    605  CD  PRO A 622      53.050  41.550  50.320  1.00  0.00           C
ATOM    606  HD1 PRO A 622      53.100  40.440  50.310  1.00  0.00           H
ATOM    607  HD2 PRO A 622      53.930  41.980  49.820  1.00  0.00           H
ATOM    608  CA  PRO A 622      52.140  42.980  52.000  1.00  0.00           C
ATOM    609  HA  PRO A 622      52.600  43.850  52.450  1.00  0.00           H
ATOM    610  CB  PRO A 622      51.580  43.380  50.600  1.00  0.00           C
ATOM    611  HB1 PRO A 622      52.210  44.150  50.110  1.00  0.00           H
ATOM    612  HB2 PRO A 622      50.510  43.660  50.610  1.00  0.00           H
ATOM    613  CG  PRO A 622      51.810  42.180  49.680  1.00  0.00           C
ATOM    614  HG1 PRO A 622      51.000  41.430  49.730  1.00  0.00           H
ATOM    615  HG2 PRO A 622      51.980  42.280  48.590  1.00  0.00           H
ATOM    616  C   PRO A 622      51.100  42.530  53.000  1.00  0.00           C
ATOM    617  O   PRO A 622      50.640  43.440  53.710  1.00  0.00           O
ATOM    618  N   VAL A 623      50.770  41.290  53.160  1.00  0.00           N
ATOM    619  HN  VAL A 623      50.980  40.580  52.490  1.00  0.00           H
ATOM    620  CA  VAL A 623      49.740  41.050  54.160  1.00  0.00           C
ATOM    621  HA  VAL A 623      48.990  41.820  54.040  1.00  0.00           H
ATOM    622  CB  VAL A 623      49.100  39.710  53.740  1.00  0.00           C
ATOM    623  HB  VAL A 623      49.960  39.030  53.580  1.00  0.00           H
ATOM    624  CG1 VAL A 623      48.250  39.130  54.890  1.00  0.00           C
ATOM    625 HG11 VAL A 623      48.850  38.860  55.780  1.00  0.00           H
ATOM    626 HG12 VAL A 623      47.750  38.210  54.530  1.00  0.00           H
ATOM    627 HG13 VAL A 623      47.470  39.890  55.090  1.00  0.00           H
ATOM    628  CG2 VAL A 623      48.200  40.050  52.530  1.00  0.00           C
ATOM    629 HG21 VAL A 623      48.790  40.520  51.720  1.00  0.00           H
ATOM    630 HG22 VAL A 623      47.420  40.800  52.760  1.00  0.00           H
ATOM    631 HG23 VAL A 623      47.550  39.200  52.270  1.00  0.00           H
ATOM    632  C   VAL A 623      50.170  41.180  55.630  1.00  0.00           C
ATOM    633  O   VAL A 623      49.400  41.630  56.470  1.00  0.00           O
ATOM    634  N   ILE A 624      51.410  40.860  55.950  1.00  0.00           N
ATOM    635  HN  ILE A 624      51.870  40.400  55.210  1.00  0.00           H
ATOM    636  CA  ILE A 624      51.950  41.010  57.320  1.00  0.00           C
ATOM    637  HA  ILE A 624      51.060  40.850  57.900  1.00  0.00           H
ATOM    638  CB  ILE A 624      53.110  39.950  57.540  1.00  0.00           C
ATOM    639  HB  ILE A 624      53.500  40.020  58.580  1.00  0.00           H
ATOM    640  CG2 ILE A 624      52.360  38.510  57.420  1.00  0.00           C
ATOM    641 HG21 ILE A 624      52.900  37.650  57.860  1.00  0.00           H
ATOM    642 HG22 ILE A 624      52.230  38.320  56.330  1.00  0.00           H
ATOM    643 HG23 ILE A 624      51.470  38.480  58.080  1.00  0.00           H
ATOM    644  CG1 ILE A 624      54.380  40.060  56.680  1.00  0.00           C
ATOM    645 HG11 ILE A 624      54.970  40.920  57.070  1.00  0.00           H
ATOM    646 HG12 ILE A 624      54.210  40.400  55.640  1.00  0.00           H
ATOM    647  CD  ILE A 624      55.160  38.710  56.550  1.00  0.00           C
ATOM    648  HD1 ILE A 624      55.330  38.280  57.550  1.00  0.00           H
ATOM    649  HD2 ILE A 624      56.070  38.920  55.940  1.00  0.00           H
ATOM    650  HD3 ILE A 624      54.580  37.910  56.030  1.00  0.00           H
ATOM    651  C   ILE A 624      52.580  42.410  57.490  1.00  0.00           C
ATOM    652  O   ILE A 624      52.620  42.840  58.630  1.00  0.00           O
ATOM    653  N   THR A 625      52.980  43.040  56.420  1.00  0.00           N
ATOM    654  HN  THR A 625      52.910  42.530  55.580  1.00  0.00           H
ATOM    655  CA  THR A 625      53.220  44.510  56.470  1.00  0.00           C
ATOM    656  HA  THR A 625      53.920  44.650  57.290  1.00  0.00           H
ATOM    657  CB  THR A 625      53.900  45.060  55.270  1.00  0.00           C
ATOM    658  HB  THR A 625      53.250  44.960  54.390  1.00  0.00           H
ATOM    659  OG1 THR A 625      55.000  44.260  54.870  1.00  0.00           O
ATOM    660  HG1 THR A 625      54.740  43.380  54.600  1.00  0.00           H
ATOM    661  CG2 THR A 625      54.400  46.550  55.330  1.00  0.00           C
ATOM    662 HG21 THR A 625      53.560  47.230  55.590  1.00  0.00           H
ATOM    663 HG22 THR A 625      54.840  46.770  54.340  1.00  0.00           H
ATOM    664 HG23 THR A 625      55.210  46.680  56.080  1.00  0.00           H
ATOM    665  C   THR A 625      51.980  45.410  56.790  1.00  0.00           C
ATOM    666  O   THR A 625      52.070  46.320  57.590  1.00  0.00           O
ATOM    667  N   PHE A 626      50.840  45.060  56.140  1.00  0.00           N
ATOM    668  HN  PHE A 626      50.970  44.550  55.300  1.00  0.00           H
ATOM    669  CA  PHE A 626      49.490  45.500  56.600  1.00  0.00           C
ATOM    670  HA  PHE A 626      49.380  46.560  56.470  1.00  0.00           H
ATOM    671  CB  PHE A 626      48.320  44.860  55.720  1.00  0.00           C
ATOM    672  HB1 PHE A 626      48.250  43.760  55.880  1.00  0.00           H
ATOM    673  HB2 PHE A 626      48.650  44.940  54.660  1.00  0.00           H
ATOM    674  CG  PHE A 626      46.920  45.370  55.910  1.00  0.00           C
ATOM    675  CD1 PHE A 626      45.870  44.580  55.350  1.00  0.00           C
ATOM    676  HD1 PHE A 626      46.090  43.600  54.970  1.00  0.00           H
ATOM    677  CE1 PHE A 626      44.570  45.130  55.240  1.00  0.00           C
ATOM    678  HE1 PHE A 626      43.870  44.470  54.750  1.00  0.00           H
ATOM    679  CZ  PHE A 626      44.340  46.430  55.730  1.00  0.00           C
ATOM    680  HZ  PHE A 626      43.380  46.890  55.550  1.00  0.00           H
ATOM    681  CD2 PHE A 626      46.640  46.590  56.500  1.00  0.00           C
ATOM    682  HD2 PHE A 626      47.460  47.190  56.880  1.00  0.00           H
ATOM    683  CE2 PHE A 626      45.360  47.160  56.370  1.00  0.00           C
ATOM    684  HE2 PHE A 626      45.240  48.170  56.750  1.00  0.00           H
ATOM    685  C   PHE A 626      49.280  45.290  58.070  1.00  0.00           C
ATOM    686  O   PHE A 626      49.030  46.300  58.730  1.00  0.00           O
ATOM    687  N   GLY A 627      49.330  44.010  58.560  1.00  0.00           N
ATOM    688  HN  GLY A 627      49.380  43.240  57.930  1.00  0.00           H
ATOM    689  CA  GLY A 627      48.920  43.730  59.980  1.00  0.00           C
ATOM    690  HA1 GLY A 627      49.080  42.670  60.100  1.00  0.00           H
ATOM    691  HA2 GLY A 627      47.960  44.110  60.290  1.00  0.00           H
ATOM    692  C   GLY A 627      49.900  44.360  60.950  1.00  0.00           C
ATOM    693  O   GLY A 627      49.470  44.890  62.000  1.00  0.00           O
ATOM    694  N   GLY A 628      51.200  44.360  60.730  1.00  0.00           N
ATOM    695  HN  GLY A 628      51.470  44.060  59.830  1.00  0.00           H
ATOM    696  CA  GLY A 628      52.280  45.000  61.510  1.00  0.00           C
ATOM    697  HA1 GLY A 628      53.190  44.940  60.950  1.00  0.00           H
ATOM    698  HA2 GLY A 628      52.280  44.490  62.460  1.00  0.00           H
ATOM    699  C   GLY A 628      52.070  46.410  61.770  1.00  0.00           C
ATOM    700  O   GLY A 628      52.080  46.870  62.930  1.00  0.00           O
ATOM    701  N   LEU A 629      52.040  47.210  60.690  1.00  0.00           N
ATOM    702  HN  LEU A 629      52.070  46.770  59.790  1.00  0.00           H
ATOM    703  CA  LEU A 629      51.770  48.580  60.660  1.00  0.00           C
ATOM    704  HA  LEU A 629      52.520  49.090  61.240  1.00  0.00           H
ATOM    705  CB  LEU A 629      51.970  49.220  59.200  1.00  0.00           C
ATOM    706  HB1 LEU A 629      51.410  48.590  58.470  1.00  0.00           H
ATOM    707  HB2 LEU A 629      53.010  49.030  58.880  1.00  0.00           H
ATOM    708  CG  LEU A 629      51.520  50.680  59.080  1.00  0.00           C
ATOM    709  HG  LEU A 629      50.490  50.910  59.380  1.00  0.00           H
ATOM    710  CD1 LEU A 629      52.380  51.600  60.010  1.00  0.00           C
ATOM    711 HD11 LEU A 629      53.400  51.160  60.040  1.00  0.00           H
ATOM    712 HD12 LEU A 629      51.980  51.570  61.040  1.00  0.00           H
ATOM    713 HD13 LEU A 629      52.480  52.660  59.700  1.00  0.00           H
ATOM    714  CD2 LEU A 629      51.650  51.090  57.570  1.00  0.00           C
ATOM    715 HD21 LEU A 629      50.720  50.630  57.190  1.00  0.00           H
ATOM    716 HD22 LEU A 629      52.570  50.660  57.120  1.00  0.00           H
ATOM    717 HD23 LEU A 629      51.530  52.170  57.310  1.00  0.00           H
ATOM    718  C   LEU A 629      50.440  48.940  61.190  1.00  0.00           C
ATOM    719  O   LEU A 629      50.430  49.790  62.040  1.00  0.00           O
ATOM    720  N   LEU A 630      49.360  48.300  60.780  1.00  0.00           N
ATOM    721  HN  LEU A 630      49.480  47.730  59.960  1.00  0.00           H
ATOM    722  CA  LEU A 630      48.070  48.730  61.130  1.00  0.00           C
ATOM    723  HA  LEU A 630      48.000  49.800  60.980  1.00  0.00           H
ATOM    724  CB  LEU A 630      46.980  47.950  60.360  1.00  0.00           C
ATOM    725  HB1 LEU A 630      47.120  46.850  60.460  1.00  0.00           H
ATOM    726  HB2 LEU A 630      47.210  48.070  59.290  1.00  0.00           H
ATOM    727  CG  LEU A 630      45.510  48.390  60.510  1.00  0.00           C
ATOM    728  HG  LEU A 630      45.320  48.680  61.560  1.00  0.00           H
ATOM    729  CD1 LEU A 630      45.220  49.660  59.610  1.00  0.00           C
ATOM    730 HD11 LEU A 630      45.560  49.300  58.620  1.00  0.00           H
ATOM    731 HD12 LEU A 630      45.870  50.540  59.850  1.00  0.00           H
ATOM    732 HD13 LEU A 630      44.150  49.920  59.540  1.00  0.00           H
ATOM    733  CD2 LEU A 630      44.500  47.370  60.030  1.00  0.00           C
ATOM    734 HD21 LEU A 630      44.790  46.890  59.060  1.00  0.00           H
ATOM    735 HD22 LEU A 630      43.560  47.890  59.730  1.00  0.00           H
ATOM    736 HD23 LEU A 630      44.370  46.440  60.610  1.00  0.00           H
ATOM    737  C   LEU A 630      47.870  48.440  62.650  1.00  0.00           C
ATOM    738  O   LEU A 630      47.140  49.280  63.170  1.00  0.00           O
ATOM    739  N   GLY A 631      48.560  47.390  63.200  1.00  0.00           N
ATOM    740  HN  GLY A 631      49.060  46.870  62.520  1.00  0.00           H
ATOM    741  CA  GLY A 631      48.620  47.050  64.630  1.00  0.00           C
ATOM    742  HA1 GLY A 631      49.280  46.220  64.830  1.00  0.00           H
ATOM    743  HA2 GLY A 631      47.600  46.900  64.970  1.00  0.00           H
ATOM    744  C   GLY A 631      49.160  48.280  65.330  1.00  0.00           C
ATOM    745  O   GLY A 631      48.560  48.770  66.310  1.00  0.00           O
ATOM    746  N   GLU A 632      50.310  48.810  65.020  1.00  0.00           N
ATOM    747  HN  GLU A 632      50.800  48.300  64.330  1.00  0.00           H
ATOM    748  CA  GLU A 632      50.940  49.940  65.580  1.00  0.00           C
ATOM    749  HA  GLU A 632      50.940  49.800  66.650  1.00  0.00           H
ATOM    750  CB  GLU A 632      52.380  50.060  65.050  1.00  0.00           C
ATOM    751  HB1 GLU A 632      52.920  51.010  65.230  1.00  0.00           H
ATOM    752  HB2 GLU A 632      52.360  50.040  63.940  1.00  0.00           H
ATOM    753  CG  GLU A 632      53.340  48.980  65.640  1.00  0.00           C
ATOM    754  HG1 GLU A 632      54.370  49.100  65.260  1.00  0.00           H
ATOM    755  HG2 GLU A 632      52.980  48.000  65.230  1.00  0.00           H
ATOM    756  CD  GLU A 632      53.460  48.950  67.180  1.00  0.00           C
ATOM    757  OE1 GLU A 632      53.900  50.010  67.760  1.00  0.00           O
ATOM    758  OE2 GLU A 632      53.030  47.980  67.840  1.00  0.00           O
ATOM    759  C   GLU A 632      50.180  51.230  65.430  1.00  0.00           C
ATOM    760  O   GLU A 632      49.930  52.070  66.300  1.00  0.00           O
ATOM    761  N   ALA A 633      49.520  51.380  64.240  1.00  0.00           N
ATOM    762  HN  ALA A 633      49.690  50.830  63.420  1.00  0.00           H
ATOM    763  CA  ALA A 633      48.790  52.580  63.840  1.00  0.00           C
ATOM    764  HA  ALA A 633      49.410  53.420  64.110  1.00  0.00           H
ATOM    765  CB  ALA A 633      48.510  52.490  62.290  1.00  0.00           C
ATOM    766  HB1 ALA A 633      49.500  52.190  61.890  1.00  0.00           H
ATOM    767  HB2 ALA A 633      48.090  53.370  61.740  1.00  0.00           H
ATOM    768  HB3 ALA A 633      47.920  51.610  61.960  1.00  0.00           H
ATOM    769  C   ALA A 633      47.480  52.680  64.630  1.00  0.00           C
ATOM    770  O   ALA A 633      46.960  53.790  64.820  1.00  0.00           O
ATOM    771  N   THR A 634      46.900  51.560  65.050  1.00  0.00           N
ATOM    772  HN  THR A 634      47.340  50.680  64.870  1.00  0.00           H
ATOM    773  CA  THR A 634      45.720  51.530  65.910  1.00  0.00           C
ATOM    774  HA  THR A 634      45.270  52.510  65.870  1.00  0.00           H
ATOM    775  CB  THR A 634      44.780  50.450  65.510  1.00  0.00           C
ATOM    776  HB  THR A 634      43.960  50.310  66.260  1.00  0.00           H
ATOM    777  OG1 THR A 634      45.380  49.180  65.290  1.00  0.00           O
ATOM    778  HG1 THR A 634      45.910  49.340  64.510  1.00  0.00           H
ATOM    779  CG2 THR A 634      44.200  51.030  64.170  1.00  0.00           C
ATOM    780 HG21 THR A 634      43.340  50.410  63.860  1.00  0.00           H
ATOM    781 HG22 THR A 634      44.860  51.120  63.270  1.00  0.00           H
ATOM    782 HG23 THR A 634      43.710  52.000  64.420  1.00  0.00           H
ATOM    783  C   THR A 634      46.100  51.330  67.390  1.00  0.00           C
ATOM    784  O   THR A 634      45.310  51.080  68.260  1.00  0.00           O
ATOM    785  N   GLU A 635      47.460  51.260  67.640  1.00  0.00           N
ATOM    786  HN  GLU A 635      48.180  51.530  67.000  1.00  0.00           H
ATOM    787  CA  GLU A 635      48.090  50.830  68.870  1.00  0.00           C
ATOM    788  HA  GLU A 635      49.140  50.660  68.690  1.00  0.00           H
ATOM    789  CB  GLU A 635      48.130  51.970  69.820  1.00  0.00           C
ATOM    790  HB1 GLU A 635      48.650  51.630  70.730  1.00  0.00           H
ATOM    791  HB2 GLU A 635      47.050  52.180  69.960  1.00  0.00           H
ATOM    792  CG  GLU A 635      48.950  53.190  69.390  1.00  0.00           C
ATOM    793  HG1 GLU A 635      48.430  53.660  68.540  1.00  0.00           H
ATOM    794  HG2 GLU A 635      50.000  53.020  69.080  1.00  0.00           H
ATOM    795  CD  GLU A 635      48.870  54.200  70.510  1.00  0.00           C
ATOM    796  OE1 GLU A 635      49.780  54.190  71.400  1.00  0.00           O
ATOM    797  OE2 GLU A 635      47.860  54.990  70.610  1.00  0.00           O
ATOM    798  C   GLU A 635      47.540  49.570  69.550  1.00  0.00           C
ATOM    799  O   GLU A 635      46.930  49.560  70.610  1.00  0.00           O
ATOM    800  N   GLY A 636      47.760  48.430  68.850  1.00  0.00           N
ATOM    801  HN  GLY A 636      48.290  48.510  68.010  1.00  0.00           H
ATOM    802  CA  GLY A 636      47.640  47.110  69.450  1.00  0.00           C
ATOM    803  HA1 GLY A 636      47.890  47.170  70.500  1.00  0.00           H
ATOM    804  HA2 GLY A 636      48.300  46.380  69.010  1.00  0.00           H
ATOM    805  C   GLY A 636      46.180  46.690  69.450  1.00  0.00           C
ATOM    806  O   GLY A 636      45.650  45.960  70.290  1.00  0.00           O
ATOM    807  N   ARG A 637      45.540  46.990  68.320  1.00  0.00           N
ATOM    808  HN  ARG A 637      45.930  47.500  67.550  1.00  0.00           H
ATOM    809  CA  ARG A 637      44.200  46.580  68.150  1.00  0.00           C
ATOM    810  HA  ARG A 637      43.840  46.050  69.020  1.00  0.00           H
ATOM    811  CB  ARG A 637      43.250  47.890  68.120  1.00  0.00           C
ATOM    812  HB1 ARG A 637      42.230  47.670  67.740  1.00  0.00           H
ATOM    813  HB2 ARG A 637      43.740  48.540  67.380  1.00  0.00           H
ATOM    814  CG  ARG A 637      43.170  48.550  69.490  1.00  0.00           C
ATOM    815  HG1 ARG A 637      44.160  48.790  69.930  1.00  0.00           H
ATOM    816  HG2 ARG A 637      42.700  47.990  70.320  1.00  0.00           H
ATOM    817  CD  ARG A 637      42.260  49.810  69.550  1.00  0.00           C
ATOM    818  HD1 ARG A 637      41.200  49.480  69.450  1.00  0.00           H
ATOM    819  HD2 ARG A 637      42.320  50.600  68.780  1.00  0.00           H
ATOM    820  NE  ARG A 637      42.290  50.360  70.970  1.00  0.00           N
ATOM    821  HE  ARG A 637      41.520  50.220  71.590  1.00  0.00           H
ATOM    822  CZ  ARG A 637      43.330  50.850  71.670  1.00  0.00           C
ATOM    823  NH1 ARG A 637      43.210  51.080  72.940  1.00  0.00           N
ATOM    824 HH11 ARG A 637      42.530  50.480  73.370  1.00  0.00           H
ATOM    825 HH12 ARG A 637      43.950  51.610  73.330  1.00  0.00           H
ATOM    826  NH2 ARG A 637      44.430  51.130  70.990  1.00  0.00           N
ATOM    827 HH21 ARG A 637      44.500  51.070  69.990  1.00  0.00           H
ATOM    828 HH22 ARG A 637      45.130  51.510  71.590  1.00  0.00           H
ATOM    829  C   ARG A 637      44.020  45.660  66.980  1.00  0.00           C
ATOM    830  O   ARG A 637      42.900  45.260  66.640  1.00  0.00           O
ATOM    831  N   ILE A 638      45.070  45.240  66.320  1.00  0.00           N
ATOM    832  HN  ILE A 638      45.980  45.440  66.640  1.00  0.00           H
ATOM    833  CA  ILE A 638      44.960  44.170  65.280  1.00  0.00           C
ATOM    834  HA  ILE A 638      44.360  43.320  65.520  1.00  0.00           H
ATOM    835  CB  ILE A 638      44.510  44.680  63.930  1.00  0.00           C
ATOM    836  HB  ILE A 638      43.640  45.350  64.090  1.00  0.00           H
ATOM    837  CG2 ILE A 638      45.640  45.430  63.180  1.00  0.00           C
ATOM    838 HG21 ILE A 638      46.370  45.830  63.910  1.00  0.00           H
ATOM    839 HG22 ILE A 638      45.180  46.250  62.600  1.00  0.00           H
ATOM    840 HG23 ILE A 638      46.160  44.810  62.440  1.00  0.00           H
ATOM    841  CG1 ILE A 638      43.770  43.560  63.030  1.00  0.00           C
ATOM    842 HG11 ILE A 638      44.450  42.690  62.900  1.00  0.00           H
ATOM    843 HG12 ILE A 638      43.580  44.030  62.040  1.00  0.00           H
ATOM    844  CD  ILE A 638      42.480  43.110  63.620  1.00  0.00           C
ATOM    845  HD1 ILE A 638      41.840  44.020  63.700  1.00  0.00           H
ATOM    846  HD2 ILE A 638      42.680  42.600  64.600  1.00  0.00           H
ATOM    847  HD3 ILE A 638      41.930  42.340  63.050  1.00  0.00           H
ATOM    848  C   ILE A 638      46.380  43.530  65.140  1.00  0.00           C
ATOM    849  O   ILE A 638      47.290  43.880  65.870  1.00  0.00           O
ATOM    850  N   SER A 639      46.620  42.470  64.250  1.00  0.00           N
ATOM    851  HN  SER A 639      45.750  42.170  63.880  1.00  0.00           H
ATOM    852  CA  SER A 639      47.860  41.750  64.170  1.00  0.00           C
ATOM    853  HA  SER A 639      48.660  42.400  64.500  1.00  0.00           H
ATOM    854  CB  SER A 639      47.990  40.510  65.120  1.00  0.00           C
ATOM    855  HB1 SER A 639      47.850  40.950  66.140  1.00  0.00           H
ATOM    856  HB2 SER A 639      49.020  40.100  65.190  1.00  0.00           H
ATOM    857  OG  SER A 639      46.950  39.580  64.760  1.00  0.00           O
ATOM    858  HG1 SER A 639      46.220  39.980  65.230  1.00  0.00           H
ATOM    859  C   SER A 639      48.110  41.390  62.710  1.00  0.00           C
ATOM    860  O   SER A 639      47.160  41.390  61.900  1.00  0.00           O
ATOM    861  N   ALA A 640      49.400  40.890  62.410  1.00  0.00           N
ATOM    862  HN  ALA A 640      50.210  41.030  62.960  1.00  0.00           H
ATOM    863  CA  ALA A 640      49.700  40.090  61.260  1.00  0.00           C
ATOM    864  HA  ALA A 640      49.600  40.730  60.400  1.00  0.00           H
ATOM    865  CB  ALA A 640      51.100  39.620  61.330  1.00  0.00           C
ATOM    866  HB1 ALA A 640      51.350  39.090  62.280  1.00  0.00           H
ATOM    867  HB2 ALA A 640      51.690  40.560  61.340  1.00  0.00           H
ATOM    868  HB3 ALA A 640      51.370  38.990  60.460  1.00  0.00           H
ATOM    869  C   ALA A 640      48.790  38.840  61.020  1.00  0.00           C
ATOM    870  O   ALA A 640      48.270  38.630  59.920  1.00  0.00           O
ATOM    871  N   ILE A 641      48.570  38.000  62.060  1.00  0.00           N
ATOM    872  HN  ILE A 641      48.720  38.250  63.010  1.00  0.00           H
ATOM    873  CA  ILE A 641      47.790  36.800  61.990  1.00  0.00           C
ATOM    874  HA  ILE A 641      48.110  36.310  61.080  1.00  0.00           H
ATOM    875  CB  ILE A 641      47.900  35.910  63.240  1.00  0.00           C
ATOM    876  HB  ILE A 641      47.290  36.420  64.020  1.00  0.00           H
ATOM    877  CG2 ILE A 641      47.390  34.480  62.970  1.00  0.00           C
ATOM    878 HG21 ILE A 641      47.960  34.070  62.110  1.00  0.00           H
ATOM    879 HG22 ILE A 641      46.290  34.400  62.850  1.00  0.00           H
ATOM    880 HG23 ILE A 641      47.670  33.750  63.760  1.00  0.00           H
ATOM    881  CG1 ILE A 641      49.350  35.920  63.880  1.00  0.00           C
ATOM    882 HG11 ILE A 641      49.170  35.120  64.620  1.00  0.00           H
ATOM    883 HG12 ILE A 641      49.570  36.950  64.250  1.00  0.00           H
ATOM    884  CD  ILE A 641      50.550  35.500  62.910  1.00  0.00           C
ATOM    885  HD1 ILE A 641      50.480  36.130  62.000  1.00  0.00           H
ATOM    886  HD2 ILE A 641      50.300  34.480  62.570  1.00  0.00           H
ATOM    887  HD3 ILE A 641      51.560  35.440  63.390  1.00  0.00           H
ATOM    888  C   ILE A 641      46.330  36.970  61.690  1.00  0.00           C
ATOM    889  O   ILE A 641      45.780  36.230  60.850  1.00  0.00           O
ATOM    890  N   GLU A 642      45.660  37.980  62.320  1.00  0.00           N
ATOM    891  HN  GLU A 642      46.090  38.500  63.050  1.00  0.00           H
ATOM    892  CA  GLU A 642      44.300  38.360  61.880  1.00  0.00           C
ATOM    893  HA  GLU A 642      43.720  37.460  61.860  1.00  0.00           H
ATOM    894  CB  GLU A 642      43.730  39.460  62.790  1.00  0.00           C
ATOM    895  HB1 GLU A 642      42.850  40.010  62.370  1.00  0.00           H
ATOM    896  HB2 GLU A 642      44.460  40.310  62.800  1.00  0.00           H
ATOM    897  CG  GLU A 642      43.510  38.880  64.240  1.00  0.00           C
ATOM    898  HG1 GLU A 642      44.450  38.390  64.550  1.00  0.00           H
ATOM    899  HG2 GLU A 642      42.580  38.270  64.260  1.00  0.00           H
ATOM    900  CD  GLU A 642      43.410  40.020  65.290  1.00  0.00           C
ATOM    901  OE1 GLU A 642      42.460  39.930  66.110  1.00  0.00           O
ATOM    902  OE2 GLU A 642      44.290  40.870  65.300  1.00  0.00           O
ATOM    903  C   GLU A 642      44.310  38.830  60.390  1.00  0.00           C
ATOM    904  O   GLU A 642      43.350  38.510  59.650  1.00  0.00           O
ATOM    905  N   SER A 643      45.340  39.510  59.920  1.00  0.00           N
ATOM    906  HN  SER A 643      46.010  39.930  60.530  1.00  0.00           H
ATOM    907  CA  SER A 643      45.400  39.890  58.550  1.00  0.00           C
ATOM    908  HA  SER A 643      44.590  40.530  58.240  1.00  0.00           H
ATOM    909  CB  SER A 643      46.580  40.890  58.360  1.00  0.00           C
ATOM    910  HB1 SER A 643      46.590  41.270  57.320  1.00  0.00           H
ATOM    911  HB2 SER A 643      47.590  40.440  58.510  1.00  0.00           H
ATOM    912  OG  SER A 643      46.370  41.990  59.220  1.00  0.00           O
ATOM    913  HG1 SER A 643      46.570  41.720  60.110  1.00  0.00           H
ATOM    914  C   SER A 643      45.720  38.720  57.590  1.00  0.00           C
ATOM    915  O   SER A 643      45.200  38.560  56.500  1.00  0.00           O
ATOM    916  N   LEU A 644      46.590  37.770  58.020  1.00  0.00           N
ATOM    917  HN  LEU A 644      47.170  37.890  58.820  1.00  0.00           H
ATOM    918  CA  LEU A 644      46.710  36.460  57.360  1.00  0.00           C
ATOM    919  HA  LEU A 644      46.950  36.600  56.320  1.00  0.00           H
ATOM    920  CB  LEU A 644      47.670  35.620  58.150  1.00  0.00           C
ATOM    921  HB1 LEU A 644      47.700  34.530  57.900  1.00  0.00           H
ATOM    922  HB2 LEU A 644      47.370  35.610  59.210  1.00  0.00           H
ATOM    923  CG  LEU A 644      49.190  36.000  58.050  1.00  0.00           C
ATOM    924  HG  LEU A 644      49.280  37.070  58.340  1.00  0.00           H
ATOM    925  CD1 LEU A 644      49.910  35.150  59.060  1.00  0.00           C
ATOM    926 HD11 LEU A 644      49.290  35.170  59.970  1.00  0.00           H
ATOM    927 HD12 LEU A 644      50.880  35.630  59.350  1.00  0.00           H
ATOM    928 HD13 LEU A 644      49.940  34.150  58.570  1.00  0.00           H
ATOM    929  CD2 LEU A 644      49.750  35.850  56.580  1.00  0.00           C
ATOM    930 HD21 LEU A 644      50.850  36.030  56.510  1.00  0.00           H
ATOM    931 HD22 LEU A 644      49.220  36.580  55.930  1.00  0.00           H
ATOM    932 HD23 LEU A 644      49.630  34.800  56.260  1.00  0.00           H
ATOM    933  C   LEU A 644      45.330  35.670  57.290  1.00  0.00           C
ATOM    934  O   LEU A 644      44.990  35.090  56.260  1.00  0.00           O
ATOM    935  N   PHE A 645      44.630  35.640  58.400  1.00  0.00           N
ATOM    936  HN  PHE A 645      44.940  35.980  59.290  1.00  0.00           H
ATOM    937  CA  PHE A 645      43.270  35.060  58.390  1.00  0.00           C
ATOM    938  HA  PHE A 645      43.370  34.040  58.040  1.00  0.00           H
ATOM    939  CB  PHE A 645      42.760  35.000  59.840  1.00  0.00           C
ATOM    940  HB1 PHE A 645      42.730  36.000  60.340  1.00  0.00           H
ATOM    941  HB2 PHE A 645      43.430  34.330  60.410  1.00  0.00           H
ATOM    942  CG  PHE A 645      41.370  34.420  60.030  1.00  0.00           C
ATOM    943  CD1 PHE A 645      40.590  34.890  61.050  1.00  0.00           C
ATOM    944  HD1 PHE A 645      40.970  35.560  61.810  1.00  0.00           H
ATOM    945  CE1 PHE A 645      39.280  34.390  61.300  1.00  0.00           C
ATOM    946  HE1 PHE A 645      38.680  35.010  61.930  1.00  0.00           H
ATOM    947  CZ  PHE A 645      38.780  33.470  60.420  1.00  0.00           C
ATOM    948  HZ  PHE A 645      37.760  33.150  60.570  1.00  0.00           H
ATOM    949  CD2 PHE A 645      40.860  33.360  59.180  1.00  0.00           C
ATOM    950  HD2 PHE A 645      41.420  33.000  58.330  1.00  0.00           H
ATOM    951  CE2 PHE A 645      39.570  32.900  59.390  1.00  0.00           C
ATOM    952  HE2 PHE A 645      39.240  32.200  58.640  1.00  0.00           H
ATOM    953  C   PHE A 645      42.290  35.820  57.500  1.00  0.00           C
ATOM    954  O   PHE A 645      41.560  35.100  56.750  1.00  0.00           O
ATOM    955  N   GLY A 646      42.170  37.160  57.600  1.00  0.00           N
ATOM    956  HN  GLY A 646      42.700  37.710  58.240  1.00  0.00           H
ATOM    957  CA  GLY A 646      41.290  37.920  56.760  1.00  0.00           C
ATOM    958  HA1 GLY A 646      41.320  38.980  56.920  1.00  0.00           H
ATOM    959  HA2 GLY A 646      40.270  37.560  56.870  1.00  0.00           H
ATOM    960  C   GLY A 646      41.510  37.740  55.230  1.00  0.00           C
ATOM    961  O   GLY A 646      40.530  37.740  54.480  1.00  0.00           O
ATOM    962  N   ALA A 647      42.740  37.660  54.730  1.00  0.00           N
ATOM    963  HN  ALA A 647      43.570  37.700  55.290  1.00  0.00           H
ATOM    964  CA  ALA A 647      43.060  37.420  53.320  1.00  0.00           C
ATOM    965  HA  ALA A 647      42.460  38.120  52.770  1.00  0.00           H
ATOM    966  CB  ALA A 647      44.530  37.600  53.170  1.00  0.00           C
ATOM    967  HB1 ALA A 647      44.890  38.660  53.240  1.00  0.00           H
ATOM    968  HB2 ALA A 647      44.810  37.370  52.120  1.00  0.00           H
ATOM    969  HB3 ALA A 647      45.170  36.980  53.840  1.00  0.00           H
ATOM    970  C   ALA A 647      42.670  36.140  52.810  1.00  0.00           C
ATOM    971  O   ALA A 647      42.100  35.920  51.690  1.00  0.00           O
ATOM    972  N   SER A 648      43.010  35.080  53.610  1.00  0.00           N
ATOM    973  HN  SER A 648      43.610  35.240  54.390  1.00  0.00           H
ATOM    974  CA  SER A 648      42.660  33.660  53.230  1.00  0.00           C
ATOM    975  HA  SER A 648      42.860  33.520  52.180  1.00  0.00           H
ATOM    976  CB  SER A 648      43.350  32.550  54.150  1.00  0.00           C
ATOM    977  HB1 SER A 648      44.390  32.440  53.750  1.00  0.00           H
ATOM    978  HB2 SER A 648      42.950  31.520  54.020  1.00  0.00           H
ATOM    979  OG  SER A 648      43.400  32.930  55.540  1.00  0.00           O
ATOM    980  HG1 SER A 648      44.150  33.520  55.660  1.00  0.00           H
ATOM    981  C   SER A 648      41.080  33.510  53.320  1.00  0.00           C
ATOM    982  O   SER A 648      40.420  32.920  52.470  1.00  0.00           O
ATOM    983  N   LEU A 649      40.510  34.050  54.350  1.00  0.00           N
ATOM    984  HN  LEU A 649      41.140  34.370  55.040  1.00  0.00           H
ATOM    985  CA  LEU A 649      39.070  33.970  54.540  1.00  0.00           C
ATOM    986  HA  LEU A 649      38.870  32.910  54.540  1.00  0.00           H
ATOM    987  CB  LEU A 649      38.640  34.650  55.920  1.00  0.00           C
ATOM    988  HB1 LEU A 649      39.130  35.650  55.960  1.00  0.00           H
ATOM    989  HB2 LEU A 649      39.040  34.080  56.790  1.00  0.00           H
ATOM    990  CG  LEU A 649      37.160  35.010  56.020  1.00  0.00           C
ATOM    991  HG  LEU A 649      36.780  35.670  55.210  1.00  0.00           H
ATOM    992  CD1 LEU A 649      36.230  33.720  56.010  1.00  0.00           C
ATOM    993 HD11 LEU A 649      36.270  33.340  54.960  1.00  0.00           H
ATOM    994 HD12 LEU A 649      35.220  34.120  56.230  1.00  0.00           H
ATOM    995 HD13 LEU A 649      36.530  32.940  56.750  1.00  0.00           H
ATOM    996  CD2 LEU A 649      36.850  35.670  57.350  1.00  0.00           C
ATOM    997 HD21 LEU A 649      35.780  35.960  57.440  1.00  0.00           H
ATOM    998 HD22 LEU A 649      37.470  36.550  57.610  1.00  0.00           H
ATOM    999 HD23 LEU A 649      36.960  34.880  58.120  1.00  0.00           H
ATOM   1000  C   LEU A 649      38.270  34.570  53.510  1.00  0.00           C
ATOM   1001  O   LEU A 649      37.350  33.970  53.040  1.00  0.00           O
ATOM   1002  N   THR A 650      38.630  35.860  53.180  1.00  0.00           N
ATOM   1003  HN  THR A 650      39.190  36.430  53.750  1.00  0.00           H
ATOM   1004  CA  THR A 650      37.950  36.430  51.980  1.00  0.00           C
ATOM   1005  HA  THR A 650      36.890  36.480  52.140  1.00  0.00           H
ATOM   1006  CB  THR A 650      38.460  37.910  51.730  1.00  0.00           C
ATOM   1007  HB  THR A 650      39.460  37.940  51.230  1.00  0.00           H
ATOM   1008  OG1 THR A 650      38.490  38.670  52.870  1.00  0.00           O
ATOM   1009  HG1 THR A 650      39.230  38.380  53.390  1.00  0.00           H
ATOM   1010  CG2 THR A 650      37.490  38.720  50.830  1.00  0.00           C
ATOM   1011 HG21 THR A 650      37.400  38.180  49.860  1.00  0.00           H
ATOM   1012 HG22 THR A 650      37.890  39.740  50.720  1.00  0.00           H
ATOM   1013 HG23 THR A 650      36.560  38.680  51.430  1.00  0.00           H
ATOM   1014  C   THR A 650      38.150  35.770  50.660  1.00  0.00           C
ATOM   1015  O   THR A 650      37.310  35.720  49.810  1.00  0.00           O
ATOM   1016  N   GLY A 651      39.390  35.340  50.550  1.00  0.00           N
ATOM   1017  HN  GLY A 651      39.960  35.300  51.370  1.00  0.00           H
ATOM   1018  CA  GLY A 651      40.090  34.980  49.360  1.00  0.00           C
ATOM   1019  HA1 GLY A 651      41.140  34.870  49.590  1.00  0.00           H
ATOM   1020  HA2 GLY A 651      39.850  35.690  48.590  1.00  0.00           H
ATOM   1021  C   GLY A 651      39.660  33.660  48.950  1.00  0.00           C
ATOM   1022  O   GLY A 651      39.510  33.450  47.770  1.00  0.00           O
ATOM   1023  N   ILE A 652      39.330  32.750  49.880  1.00  0.00           N
ATOM   1024  HN  ILE A 652      39.550  32.850  50.850  1.00  0.00           H
ATOM   1025  CA  ILE A 652      38.850  31.420  49.580  1.00  0.00           C
ATOM   1026  HA  ILE A 652      39.520  30.870  48.940  1.00  0.00           H
ATOM   1027  CB  ILE A 652      38.820  30.550  50.810  1.00  0.00           C
ATOM   1028  HB  ILE A 652      38.620  31.200  51.670  1.00  0.00           H
ATOM   1029  CG2 ILE A 652      37.610  29.530  50.840  1.00  0.00           C
ATOM   1030 HG21 ILE A 652      37.400  29.020  49.880  1.00  0.00           H
ATOM   1031 HG22 ILE A 652      36.710  30.100  51.140  1.00  0.00           H
ATOM   1032 HG23 ILE A 652      37.810  28.830  51.680  1.00  0.00           H
ATOM   1033  CG1 ILE A 652      40.200  29.940  50.990  1.00  0.00           C
ATOM   1034 HG11 ILE A 652      40.980  30.630  50.580  1.00  0.00           H
ATOM   1035 HG12 ILE A 652      40.490  29.060  50.380  1.00  0.00           H
ATOM   1036  CD  ILE A 652      40.530  29.730  52.460  1.00  0.00           C
ATOM   1037  HD1 ILE A 652      40.610  30.710  52.960  1.00  0.00           H
ATOM   1038  HD2 ILE A 652      41.550  29.310  52.590  1.00  0.00           H
ATOM   1039  HD3 ILE A 652      39.660  29.220  52.940  1.00  0.00           H
ATOM   1040  C   ILE A 652      37.530  31.520  48.880  1.00  0.00           C
ATOM   1041  O   ILE A 652      37.460  31.040  47.730  1.00  0.00           O
ATOM   1042  N   ALA A 653      36.580  32.320  49.320  1.00  0.00           N
ATOM   1043  HN  ALA A 653      36.730  32.600  50.270  1.00  0.00           H
ATOM   1044  CA  ALA A 653      35.280  32.510  48.630  1.00  0.00           C
ATOM   1045  HA  ALA A 653      34.960  31.520  48.350  1.00  0.00           H
ATOM   1046  CB  ALA A 653      34.330  33.190  49.700  1.00  0.00           C
ATOM   1047  HB1 ALA A 653      34.100  32.480  50.520  1.00  0.00           H
ATOM   1048  HB2 ALA A 653      33.310  33.490  49.380  1.00  0.00           H
ATOM   1049  HB3 ALA A 653      34.790  34.080  50.190  1.00  0.00           H
ATOM   1050  C   ALA A 653      35.250  33.290  47.400  1.00  0.00           C
ATOM   1051  O   ALA A 653      34.610  32.990  46.390  1.00  0.00           O
ATOM   1052  N   TYR A 654      36.040  34.320  47.340  1.00  0.00           N
ATOM   1053  HN  TYR A 654      36.500  34.590  48.180  1.00  0.00           H
ATOM   1054  CA  TYR A 654      36.290  35.170  46.130  1.00  0.00           C
ATOM   1055  HA  TYR A 654      35.320  35.430  45.720  1.00  0.00           H
ATOM   1056  CB  TYR A 654      37.060  36.510  46.520  1.00  0.00           C
ATOM   1057  HB1 TYR A 654      37.960  36.190  47.100  1.00  0.00           H
ATOM   1058  HB2 TYR A 654      36.450  37.040  47.270  1.00  0.00           H
ATOM   1059  CG  TYR A 654      37.540  37.480  45.380  1.00  0.00           C
ATOM   1060  CD1 TYR A 654      38.850  37.410  44.790  1.00  0.00           C
ATOM   1061  HD1 TYR A 654      39.450  36.510  44.860  1.00  0.00           H
ATOM   1062  CE1 TYR A 654      39.340  38.360  43.900  1.00  0.00           C
ATOM   1063  HE1 TYR A 654      40.340  38.320  43.510  1.00  0.00           H
ATOM   1064  CZ  TYR A 654      38.570  39.460  43.520  1.00  0.00           C
ATOM   1065  OH  TYR A 654      38.940  40.350  42.530  1.00  0.00           O
ATOM   1066  HH  TYR A 654      39.590  39.880  42.000  1.00  0.00           H
ATOM   1067  CD2 TYR A 654      36.740  38.560  44.990  1.00  0.00           C
ATOM   1068  HD2 TYR A 654      35.720  38.720  45.290  1.00  0.00           H
ATOM   1069  CE2 TYR A 654      37.240  39.540  44.070  1.00  0.00           C
ATOM   1070  HE2 TYR A 654      36.560  40.350  43.900  1.00  0.00           H
ATOM   1071  C   TYR A 654      36.870  34.430  45.020  1.00  0.00           C
ATOM   1072  O   TYR A 654      36.510  34.690  43.870  1.00  0.00           O
ATOM   1073  N   SER A 655      37.760  33.530  45.330  1.00  0.00           N
ATOM   1074  HN  SER A 655      37.970  33.290  46.270  1.00  0.00           H
ATOM   1075  CA  SER A 655      38.260  32.550  44.280  1.00  0.00           C
ATOM   1076  HA  SER A 655      38.380  33.060  43.340  1.00  0.00           H
ATOM   1077  CB  SER A 655      39.670  31.950  44.720  1.00  0.00           C
ATOM   1078  HB1 SER A 655      40.390  32.790  44.790  1.00  0.00           H
ATOM   1079  HB2 SER A 655      40.020  31.280  43.900  1.00  0.00           H
ATOM   1080  OG  SER A 655      39.620  31.320  45.960  1.00  0.00           O
ATOM   1081  HG1 SER A 655      39.400  31.990  46.620  1.00  0.00           H
ATOM   1082  C   SER A 655      37.340  31.390  43.940  1.00  0.00           C
ATOM   1083  O   SER A 655      37.090  31.140  42.760  1.00  0.00           O
ATOM   1084  N   LEU A 656      36.810  30.700  44.960  1.00  0.00           N
ATOM   1085  HN  LEU A 656      37.010  30.920  45.910  1.00  0.00           H
ATOM   1086  CA  LEU A 656      35.850  29.560  44.710  1.00  0.00           C
ATOM   1087  HA  LEU A 656      36.460  28.860  44.150  1.00  0.00           H
ATOM   1088  CB  LEU A 656      35.670  28.780  45.980  1.00  0.00           C
ATOM   1089  HB1 LEU A 656      35.260  29.460  46.760  1.00  0.00           H
ATOM   1090  HB2 LEU A 656      36.680  28.650  46.430  1.00  0.00           H
ATOM   1091  CG  LEU A 656      34.690  27.550  45.900  1.00  0.00           C
ATOM   1092  HG  LEU A 656      33.690  27.930  45.570  1.00  0.00           H
ATOM   1093  CD1 LEU A 656      35.080  26.340  45.060  1.00  0.00           C
ATOM   1094 HD11 LEU A 656      34.250  25.600  44.970  1.00  0.00           H
ATOM   1095 HD12 LEU A 656      35.930  25.790  45.500  1.00  0.00           H
ATOM   1096 HD13 LEU A 656      35.340  26.580  44.000  1.00  0.00           H
ATOM   1097  CD2 LEU A 656      34.520  27.060  47.340  1.00  0.00           C
ATOM   1098 HD21 LEU A 656      34.280  27.880  48.040  1.00  0.00           H
ATOM   1099 HD22 LEU A 656      35.460  26.500  47.560  1.00  0.00           H
ATOM   1100 HD23 LEU A 656      33.790  26.210  47.360  1.00  0.00           H
ATOM   1101  C   LEU A 656      34.530  29.760  43.920  1.00  0.00           C
ATOM   1102  O   LEU A 656      34.170  29.030  43.000  1.00  0.00           O
ATOM   1103  N   PHE A 657      33.770  30.840  44.340  1.00  0.00           N
ATOM   1104  HN  PHE A 657      33.940  31.410  45.150  1.00  0.00           H
ATOM   1105  CA  PHE A 657      32.600  31.370  43.670  1.00  0.00           C
ATOM   1106  HA  PHE A 657      32.010  30.510  43.370  1.00  0.00           H
ATOM   1107  CB  PHE A 657      31.750  32.280  44.720  1.00  0.00           C
ATOM   1108  HB1 PHE A 657      30.750  32.370  44.230  1.00  0.00           H
ATOM   1109  HB2 PHE A 657      32.200  33.250  45.020  1.00  0.00           H
ATOM   1110  CG  PHE A 657      31.480  31.400  45.890  1.00  0.00           C
ATOM   1111  CD1 PHE A 657      30.960  30.110  45.740  1.00  0.00           C
ATOM   1112  HD1 PHE A 657      30.670  29.780  44.740  1.00  0.00           H
ATOM   1113  CE1 PHE A 657      30.550  29.380  46.900  1.00  0.00           C
ATOM   1114  HE1 PHE A 657      30.010  28.450  46.840  1.00  0.00           H
ATOM   1115  CZ  PHE A 657      30.890  29.840  48.210  1.00  0.00           C
ATOM   1116  HZ  PHE A 657      30.630  29.280  49.090  1.00  0.00           H
ATOM   1117  CD2 PHE A 657      31.610  31.940  47.180  1.00  0.00           C
ATOM   1118  HD2 PHE A 657      32.040  32.920  47.240  1.00  0.00           H
ATOM   1119  CE2 PHE A 657      31.390  31.150  48.340  1.00  0.00           C
ATOM   1120  HE2 PHE A 657      31.680  31.510  49.320  1.00  0.00           H
ATOM   1121  C   PHE A 657      32.950  32.290  42.500  1.00  0.00           C
ATOM   1122  O   PHE A 657      32.100  32.750  41.660  1.00  0.00           O
ATOM   1123  N   ALA A 658      34.220  32.620  42.360  1.00  0.00           N
ATOM   1124  HN  ALA A 658      34.880  32.310  43.030  1.00  0.00           H
ATOM   1125  CA  ALA A 658      34.900  33.230  41.210  1.00  0.00           C
ATOM   1126  HA  ALA A 658      35.910  33.370  41.570  1.00  0.00           H
ATOM   1127  CB  ALA A 658      34.990  32.280  39.990  1.00  0.00           C
ATOM   1128  HB1 ALA A 658      33.950  32.020  39.700  1.00  0.00           H
ATOM   1129  HB2 ALA A 658      35.570  31.380  40.290  1.00  0.00           H
ATOM   1130  HB3 ALA A 658      35.620  32.760  39.210  1.00  0.00           H
ATOM   1131  C   ALA A 658      34.490  34.630  40.810  1.00  0.00           C
ATOM   1132  O   ALA A 658      33.850  34.770  39.810  1.00  0.00           O
ATOM   1133  N   GLY A 659      34.910  35.690  41.530  1.00  0.00           N
ATOM   1134  HN  GLY A 659      35.410  35.570  42.380  1.00  0.00           H
ATOM   1135  CA  GLY A 659      34.650  37.100  41.150  1.00  0.00           C
ATOM   1136  HA1 GLY A 659      35.000  37.830  41.870  1.00  0.00           H
ATOM   1137  HA2 GLY A 659      33.590  37.240  40.970  1.00  0.00           H
ATOM   1138  C   GLY A 659      35.320  37.510  39.840  1.00  0.00           C
ATOM   1139  O   GLY A 659      34.720  38.130  38.900  1.00  0.00           O
ATOM   1140  N   GLN A 660      36.620  37.190  39.640  1.00  0.00           N
ATOM   1141  HN  GLN A 660      37.110  36.590  40.290  1.00  0.00           H
ATOM   1142  CA  GLN A 660      37.340  37.430  38.440  1.00  0.00           C
ATOM   1143  HA  GLN A 660      36.760  37.270  37.540  1.00  0.00           H
ATOM   1144  CB  GLN A 660      37.840  38.900  38.300  1.00  0.00           C
ATOM   1145  HB1 GLN A 660      38.300  39.170  39.280  1.00  0.00           H
ATOM   1146  HB2 GLN A 660      36.890  39.480  38.200  1.00  0.00           H
ATOM   1147  CG  GLN A 660      38.800  39.270  37.090  1.00  0.00           C
ATOM   1148  HG1 GLN A 660      39.630  38.520  37.140  1.00  0.00           H
ATOM   1149  HG2 GLN A 660      39.080  40.350  37.170  1.00  0.00           H
ATOM   1150  CD  GLN A 660      38.080  39.100  35.780  1.00  0.00           C
ATOM   1151  OE1 GLN A 660      38.160  38.010  35.170  1.00  0.00           O
ATOM   1152  NE2 GLN A 660      37.350  40.120  35.220  1.00  0.00           N
ATOM   1153 HE21 GLN A 660      37.290  40.050  34.220  1.00  0.00           H
ATOM   1154 HE22 GLN A 660      37.210  41.010  35.650  1.00  0.00           H
ATOM   1155  C   GLN A 660      38.540  36.510  38.590  1.00  0.00           C
ATOM   1156  O   GLN A 660      39.520  36.950  39.240  1.00  0.00           O
ATOM   1157  N   PRO A 661      38.660  35.300  38.090  1.00  0.00           N
ATOM   1158  CD  PRO A 661      37.700  34.720  37.090  1.00  0.00           C
ATOM   1159  HD1 PRO A 661      37.930  35.100  36.080  1.00  0.00           H
ATOM   1160  HD2 PRO A 661      36.640  35.010  37.290  1.00  0.00           H
ATOM   1161  CA  PRO A 661      39.560  34.240  38.610  1.00  0.00           C
ATOM   1162  HA  PRO A 661      39.230  33.960  39.610  1.00  0.00           H
ATOM   1163  CB  PRO A 661      39.310  33.030  37.620  1.00  0.00           C
ATOM   1164  HB1 PRO A 661      39.650  32.050  38.010  1.00  0.00           H
ATOM   1165  HB2 PRO A 661      39.920  33.140  36.690  1.00  0.00           H
ATOM   1166  CG  PRO A 661      37.850  33.220  37.220  1.00  0.00           C
ATOM   1167  HG1 PRO A 661      37.570  32.640  36.320  1.00  0.00           H
ATOM   1168  HG2 PRO A 661      37.220  32.760  38.020  1.00  0.00           H
ATOM   1169  C   PRO A 661      40.970  34.590  38.870  1.00  0.00           C
ATOM   1170  O   PRO A 661      41.460  33.960  39.790  1.00  0.00           O
ATOM   1171  N   LEU A 662      41.690  35.370  38.100  1.00  0.00           N
ATOM   1172  HN  LEU A 662      41.230  35.820  37.330  1.00  0.00           H
ATOM   1173  CA  LEU A 662      43.130  35.450  38.240  1.00  0.00           C
ATOM   1174  HA  LEU A 662      43.530  34.530  38.630  1.00  0.00           H
ATOM   1175  CB  LEU A 662      43.740  35.450  36.830  1.00  0.00           C
ATOM   1176  HB1 LEU A 662      44.830  35.300  36.920  1.00  0.00           H
ATOM   1177  HB2 LEU A 662      43.590  36.400  36.290  1.00  0.00           H
ATOM   1178  CG  LEU A 662      43.250  34.320  35.870  1.00  0.00           C
ATOM   1179  HG  LEU A 662      42.220  34.520  35.500  1.00  0.00           H
ATOM   1180  CD1 LEU A 662      44.120  34.250  34.590  1.00  0.00           C
ATOM   1181 HD11 LEU A 662      45.090  33.910  35.000  1.00  0.00           H
ATOM   1182 HD12 LEU A 662      44.020  35.220  34.070  1.00  0.00           H
ATOM   1183 HD13 LEU A 662      43.670  33.490  33.910  1.00  0.00           H
ATOM   1184  CD2 LEU A 662      43.220  32.840  36.410  1.00  0.00           C
ATOM   1185 HD21 LEU A 662      44.260  32.440  36.470  1.00  0.00           H
ATOM   1186 HD22 LEU A 662      42.740  32.200  35.650  1.00  0.00           H
ATOM   1187 HD23 LEU A 662      42.650  32.930  37.360  1.00  0.00           H
ATOM   1188  C   LEU A 662      43.570  36.510  39.140  1.00  0.00           C
ATOM   1189  O   LEU A 662      44.690  36.780  39.460  1.00  0.00           O
ATOM   1190  N   THR A 663      42.560  37.250  39.690  1.00  0.00           N
ATOM   1191  HN  THR A 663      41.610  37.060  39.410  1.00  0.00           H
ATOM   1192  CA  THR A 663      42.880  38.440  40.410  1.00  0.00           C
ATOM   1193  HA  THR A 663      43.730  38.980  40.000  1.00  0.00           H
ATOM   1194  CB  THR A 663      41.820  39.540  40.370  1.00  0.00           C
ATOM   1195  HB  THR A 663      42.060  40.440  40.970  1.00  0.00           H
ATOM   1196  OG1 THR A 663      40.520  39.110  40.700  1.00  0.00           O
ATOM   1197  HG1 THR A 663      40.340  38.350  40.140  1.00  0.00           H
ATOM   1198  CG2 THR A 663      41.760  40.080  38.900  1.00  0.00           C
ATOM   1199 HG21 THR A 663      41.710  39.340  38.080  1.00  0.00           H
ATOM   1200 HG22 THR A 663      42.590  40.810  38.760  1.00  0.00           H
ATOM   1201 HG23 THR A 663      40.830  40.700  38.780  1.00  0.00           H
ATOM   1202  C   THR A 663      43.170  38.180  41.870  1.00  0.00           C
ATOM   1203  O   THR A 663      42.440  37.390  42.550  1.00  0.00           O
ATOM   1204  N   ILE A 664      44.220  38.770  42.430  1.00  0.00           N
ATOM   1205  HN  ILE A 664      44.670  39.400  41.790  1.00  0.00           H
ATOM   1206  CA  ILE A 664      44.720  38.560  43.730  1.00  0.00           C
ATOM   1207  HA  ILE A 664      44.410  37.590  44.080  1.00  0.00           H
ATOM   1208  CB  ILE A 664      46.230  38.550  43.750  1.00  0.00           C
ATOM   1209  HB  ILE A 664      46.530  39.470  43.230  1.00  0.00           H
ATOM   1210  CG2 ILE A 664      46.770  38.640  45.230  1.00  0.00           C
ATOM   1211 HG21 ILE A 664      46.290  37.880  45.880  1.00  0.00           H
ATOM   1212 HG22 ILE A 664      46.520  39.580  45.770  1.00  0.00           H
ATOM   1213 HG23 ILE A 664      47.860  38.510  45.360  1.00  0.00           H
ATOM   1214  CG1 ILE A 664      46.810  37.420  42.930  1.00  0.00           C
ATOM   1215 HG11 ILE A 664      47.920  37.450  43.000  1.00  0.00           H
ATOM   1216 HG12 ILE A 664      46.570  37.540  41.860  1.00  0.00           H
ATOM   1217  CD  ILE A 664      46.330  36.010  43.320  1.00  0.00           C
ATOM   1218  HD1 ILE A 664      45.250  35.820  43.110  1.00  0.00           H
ATOM   1219  HD2 ILE A 664      46.570  35.920  44.400  1.00  0.00           H
ATOM   1220  HD3 ILE A 664      46.920  35.210  42.820  1.00  0.00           H
ATOM   1221  C   ILE A 664      44.190  39.750  44.600  1.00  0.00           C
ATOM   1222  O   ILE A 664      44.260  40.980  44.170  1.00  0.00           O
ATOM   1223  N   LEU A 665      43.580  39.360  45.790  1.00  0.00           N
ATOM   1224  HN  LEU A 665      43.360  38.410  45.960  1.00  0.00           H
ATOM   1225  CA  LEU A 665      43.150  40.450  46.760  1.00  0.00           C
ATOM   1226  HA  LEU A 665      42.820  41.330  46.230  1.00  0.00           H
ATOM   1227  CB  LEU A 665      42.000  39.990  47.810  1.00  0.00           C
ATOM   1228  HB1 LEU A 665      41.800  40.830  48.500  1.00  0.00           H
ATOM   1229  HB2 LEU A 665      42.360  39.210  48.520  1.00  0.00           H
ATOM   1230  CG  LEU A 665      40.720  39.470  47.220  1.00  0.00           C
ATOM   1231  HG  LEU A 665      40.890  38.660  46.480  1.00  0.00           H
ATOM   1232  CD1 LEU A 665      39.820  38.930  48.370  1.00  0.00           C
ATOM   1233 HD11 LEU A 665      40.230  37.970  48.740  1.00  0.00           H
ATOM   1234 HD12 LEU A 665      38.790  38.720  48.030  1.00  0.00           H
ATOM   1235 HD13 LEU A 665      39.830  39.570  49.280  1.00  0.00           H
ATOM   1236  CD2 LEU A 665      39.950  40.580  46.490  1.00  0.00           C
ATOM   1237 HD21 LEU A 665      39.850  41.520  47.060  1.00  0.00           H
ATOM   1238 HD22 LEU A 665      38.930  40.250  46.230  1.00  0.00           H
ATOM   1239 HD23 LEU A 665      40.470  40.770  45.530  1.00  0.00           H
ATOM   1240  C   LEU A 665      44.400  40.820  47.600  1.00  0.00           C
ATOM   1241  O   LEU A 665      45.160  39.950  48.050  1.00  0.00           O
ATOM   1242  N   GLY A 666      44.640  42.050  48.100  1.00  0.00           N
ATOM   1243  HN  GLY A 666      43.980  42.770  47.910  1.00  0.00           H
ATOM   1244  CA  GLY A 666      45.790  42.450  48.860  1.00  0.00           C
ATOM   1245  HA1 GLY A 666      46.390  42.990  48.150  1.00  0.00           H
ATOM   1246  HA2 GLY A 666      46.220  41.740  49.550  1.00  0.00           H
ATOM   1247  C   GLY A 666      45.410  43.450  49.820  1.00  0.00           C
ATOM   1248  O   GLY A 666      44.260  43.860  49.910  1.00  0.00           O
ATOM   1249  N   SER A 667      46.400  43.940  50.600  1.00  0.00           N
ATOM   1250  HN  SER A 667      47.330  43.580  50.620  1.00  0.00           H
ATOM   1251  CA  SER A 667      46.110  45.200  51.270  1.00  0.00           C
ATOM   1252  HA  SER A 667      45.130  45.250  51.710  1.00  0.00           H
ATOM   1253  CB  SER A 667      47.150  45.510  52.470  1.00  0.00           C
ATOM   1254  HB1 SER A 667      47.200  44.640  53.150  1.00  0.00           H
ATOM   1255  HB2 SER A 667      46.840  46.420  53.030  1.00  0.00           H
ATOM   1256  OG  SER A 667      48.540  45.750  52.150  1.00  0.00           O
ATOM   1257  HG1 SER A 667      48.630  46.710  52.170  1.00  0.00           H
ATOM   1258  C   SER A 667      46.170  46.400  50.360  1.00  0.00           C
ATOM   1259  O   SER A 667      46.850  46.340  49.320  1.00  0.00           O
ATOM   1260  N   THR A 668      45.490  47.520  50.740  1.00  0.00           N
ATOM   1261  HN  THR A 668      44.910  47.580  51.550  1.00  0.00           H
ATOM   1262  CA  THR A 668      45.500  48.710  49.970  1.00  0.00           C
ATOM   1263  HA  THR A 668      46.440  48.730  49.430  1.00  0.00           H
ATOM   1264  CB  THR A 668      44.370  48.800  49.040  1.00  0.00           C
ATOM   1265  HB  THR A 668      44.160  47.830  48.560  1.00  0.00           H
ATOM   1266  OG1 THR A 668      44.570  49.760  48.020  1.00  0.00           O
ATOM   1267  HG1 THR A 668      43.730  49.790  47.540  1.00  0.00           H
ATOM   1268  CG2 THR A 668      43.150  49.270  49.820  1.00  0.00           C
ATOM   1269 HG21 THR A 668      43.220  50.340  50.140  1.00  0.00           H
ATOM   1270 HG22 THR A 668      43.020  48.650  50.740  1.00  0.00           H
ATOM   1271 HG23 THR A 668      42.200  49.130  49.270  1.00  0.00           H
ATOM   1272  C   THR A 668      45.680  49.930  50.970  1.00  0.00           C
ATOM   1273  O   THR A 668      45.130  49.810  52.090  1.00  0.00           O
ATOM   1274  N   GLY A 669      46.440  50.920  50.550  1.00  0.00           N
ATOM   1275  HN  GLY A 669      47.050  50.790  49.770  1.00  0.00           H
ATOM   1276  CA  GLY A 669      46.610  52.170  51.200  1.00  0.00           C
ATOM   1277  HA1 GLY A 669      47.230  52.750  50.550  1.00  0.00           H
ATOM   1278  HA2 GLY A 669      47.200  52.040  52.100  1.00  0.00           H
ATOM   1279  C   GLY A 669      45.330  52.930  51.670  1.00  0.00           C
ATOM   1280  O   GLY A 669      45.430  53.360  52.810  1.00  0.00           O
ATOM   1281  N   PRO A 670      44.190  53.220  50.980  1.00  0.00           N
ATOM   1282  CD  PRO A 670      44.190  53.290  49.550  1.00  0.00           C
ATOM   1283  HD1 PRO A 670      43.760  52.360  49.120  1.00  0.00           H
ATOM   1284  HD2 PRO A 670      45.190  53.390  49.080  1.00  0.00           H
ATOM   1285  CA  PRO A 670      43.240  54.210  51.450  1.00  0.00           C
ATOM   1286  HA  PRO A 670      43.770  55.070  51.810  1.00  0.00           H
ATOM   1287  CB  PRO A 670      42.300  54.430  50.250  1.00  0.00           C
ATOM   1288  HB1 PRO A 670      41.740  55.380  50.390  1.00  0.00           H
ATOM   1289  HB2 PRO A 670      41.620  53.560  50.120  1.00  0.00           H
ATOM   1290  CG  PRO A 670      43.290  54.540  49.130  1.00  0.00           C
ATOM   1291  HG1 PRO A 670      42.850  54.350  48.130  1.00  0.00           H
ATOM   1292  HG2 PRO A 670      43.850  55.500  49.160  1.00  0.00           H
ATOM   1293  C   PRO A 670      42.440  53.590  52.610  1.00  0.00           C
ATOM   1294  O   PRO A 670      42.190  54.310  53.580  1.00  0.00           O
ATOM   1295  N   VAL A 671      42.150  52.260  52.510  1.00  0.00           N
ATOM   1296  HN  VAL A 671      42.230  51.870  51.590  1.00  0.00           H
ATOM   1297  CA  VAL A 671      41.480  51.450  53.530  1.00  0.00           C
ATOM   1298  HA  VAL A 671      40.580  52.010  53.710  1.00  0.00           H
ATOM   1299  CB  VAL A 671      41.050  50.080  53.010  1.00  0.00           C
ATOM   1300  HB  VAL A 671      41.910  49.480  52.640  1.00  0.00           H
ATOM   1301  CG1 VAL A 671      40.290  49.340  54.100  1.00  0.00           C
ATOM   1302 HG11 VAL A 671      40.110  48.320  53.700  1.00  0.00           H
ATOM   1303 HG12 VAL A 671      39.360  49.870  54.380  1.00  0.00           H
ATOM   1304 HG13 VAL A 671      40.900  49.090  54.990  1.00  0.00           H
ATOM   1305  CG2 VAL A 671      40.190  50.260  51.760  1.00  0.00           C
ATOM   1306 HG21 VAL A 671      39.340  50.960  51.880  1.00  0.00           H
ATOM   1307 HG22 VAL A 671      39.820  49.300  51.320  1.00  0.00           H
ATOM   1308 HG23 VAL A 671      40.770  50.720  50.930  1.00  0.00           H
ATOM   1309  C   VAL A 671      42.200  51.450  54.870  1.00  0.00           C
ATOM   1310  O   VAL A 671      41.630  51.650  55.930  1.00  0.00           O
ATOM   1311  N   LEU A 672      43.490  51.280  54.820  1.00  0.00           N
ATOM   1312  HN  LEU A 672      43.950  51.180  53.930  1.00  0.00           H
ATOM   1313  CA  LEU A 672      44.560  51.440  55.770  1.00  0.00           C
ATOM   1314  HA  LEU A 672      44.330  50.730  56.550  1.00  0.00           H
ATOM   1315  CB  LEU A 672      45.810  50.940  55.020  1.00  0.00           C
ATOM   1316  HB1 LEU A 672      45.820  51.430  54.030  1.00  0.00           H
ATOM   1317  HB2 LEU A 672      45.710  49.870  54.730  1.00  0.00           H
ATOM   1318  CG  LEU A 672      47.200  51.180  55.610  1.00  0.00           C
ATOM   1319  HG  LEU A 672      47.430  52.240  55.850  1.00  0.00           H
ATOM   1320  CD1 LEU A 672      47.360  50.370  56.900  1.00  0.00           C
ATOM   1321 HD11 LEU A 672      46.810  49.420  56.750  1.00  0.00           H
ATOM   1322 HD12 LEU A 672      47.080  50.980  57.800  1.00  0.00           H
ATOM   1323 HD13 LEU A 672      48.390  50.030  57.090  1.00  0.00           H
ATOM   1324  CD2 LEU A 672      48.280  50.650  54.680  1.00  0.00           C
ATOM   1325 HD21 LEU A 672      47.810  49.710  54.350  1.00  0.00           H
ATOM   1326 HD22 LEU A 672      49.240  50.390  55.180  1.00  0.00           H
ATOM   1327 HD23 LEU A 672      48.430  51.330  53.820  1.00  0.00           H
ATOM   1328  C   LEU A 672      44.650  52.810  56.450  1.00  0.00           C
ATOM   1329  O   LEU A 672      44.690  52.940  57.670  1.00  0.00           O
ATOM   1330  N   VAL A 673      44.710  53.980  55.680  1.00  0.00           N
ATOM   1331  HN  VAL A 673      44.760  53.860  54.680  1.00  0.00           H
ATOM   1332  CA  VAL A 673      44.720  55.330  56.160  1.00  0.00           C
ATOM   1333  HA  VAL A 673      45.390  55.440  57.010  1.00  0.00           H
ATOM   1334  CB  VAL A 673      45.130  56.300  55.050  1.00  0.00           C
ATOM   1335  HB  VAL A 673      44.510  56.100  54.150  1.00  0.00           H
ATOM   1336  CG1 VAL A 673      45.040  57.720  55.510  1.00  0.00           C
ATOM   1337 HG11 VAL A 673      45.400  57.960  56.540  1.00  0.00           H
ATOM   1338 HG12 VAL A 673      43.940  57.870  55.540  1.00  0.00           H
ATOM   1339 HG13 VAL A 673      45.550  58.450  54.860  1.00  0.00           H
ATOM   1340  CG2 VAL A 673      46.640  55.970  54.700  1.00  0.00           C
ATOM   1341 HG21 VAL A 673      47.280  56.230  55.570  1.00  0.00           H
ATOM   1342 HG22 VAL A 673      47.030  56.650  53.920  1.00  0.00           H
ATOM   1343 HG23 VAL A 673      46.700  54.890  54.450  1.00  0.00           H
ATOM   1344  C   VAL A 673      43.400  55.700  56.850  1.00  0.00           C
ATOM   1345  O   VAL A 673      43.240  56.490  57.780  1.00  0.00           O
ATOM   1346  N   PHE A 674      42.280  55.160  56.300  1.00  0.00           N
ATOM   1347  HN  PHE A 674      42.380  54.760  55.390  1.00  0.00           H
ATOM   1348  CA  PHE A 674      40.920  55.370  56.800  1.00  0.00           C
ATOM   1349  HA  PHE A 674      40.730  56.430  56.740  1.00  0.00           H
ATOM   1350  CB  PHE A 674      39.930  54.690  55.780  1.00  0.00           C
ATOM   1351  HB1 PHE A 674      40.080  53.590  55.730  1.00  0.00           H
ATOM   1352  HB2 PHE A 674      40.000  55.100  54.760  1.00  0.00           H
ATOM   1353  CG  PHE A 674      38.490  55.000  56.110  1.00  0.00           C
ATOM   1354  CD1 PHE A 674      37.690  54.010  56.750  1.00  0.00           C
ATOM   1355  HD1 PHE A 674      38.150  53.070  57.020  1.00  0.00           H
ATOM   1356  CE1 PHE A 674      36.350  54.090  56.940  1.00  0.00           C
ATOM   1357  HE1 PHE A 674      35.850  53.260  57.380  1.00  0.00           H
ATOM   1358  CZ  PHE A 674      35.740  55.360  56.610  1.00  0.00           C
ATOM   1359  HZ  PHE A 674      34.690  55.490  56.790  1.00  0.00           H
ATOM   1360  CD2 PHE A 674      37.820  56.170  55.700  1.00  0.00           C
ATOM   1361  HD2 PHE A 674      38.470  56.930  55.280  1.00  0.00           H
ATOM   1362  CE2 PHE A 674      36.410  56.370  55.880  1.00  0.00           C
ATOM   1363  HE2 PHE A 674      35.910  57.290  55.610  1.00  0.00           H
ATOM   1364  C   PHE A 674      40.730  54.890  58.220  1.00  0.00           C
ATOM   1365  O   PHE A 674      40.320  55.660  59.150  1.00  0.00           O
ATOM   1366  N   GLU A 675      41.200  53.610  58.450  1.00  0.00           N
ATOM   1367  HN  GLU A 675      41.490  53.060  57.670  1.00  0.00           H
ATOM   1368  CA  GLU A 675      41.340  53.060  59.790  1.00  0.00           C
ATOM   1369  HA  GLU A 675      40.340  53.100  60.180  1.00  0.00           H
ATOM   1370  CB  GLU A 675      41.970  51.680  59.790  1.00  0.00           C
ATOM   1371  HB1 GLU A 675      42.140  51.230  60.800  1.00  0.00           H
ATOM   1372  HB2 GLU A 675      42.930  51.710  59.230  1.00  0.00           H
ATOM   1373  CG  GLU A 675      41.130  50.680  59.040  1.00  0.00           C
ATOM   1374  HG1 GLU A 675      41.800  50.160  58.320  1.00  0.00           H
ATOM   1375  HG2 GLU A 675      40.470  51.270  58.350  1.00  0.00           H
ATOM   1376  CD  GLU A 675      40.360  49.780  59.940  1.00  0.00           C
ATOM   1377  OE1 GLU A 675      39.470  50.210  60.710  1.00  0.00           O
ATOM   1378  OE2 GLU A 675      40.470  48.540  59.750  1.00  0.00           O
ATOM   1379  C   GLU A 675      42.180  53.850  60.770  1.00  0.00           C
ATOM   1380  O   GLU A 675      41.770  54.040  61.890  1.00  0.00           O
ATOM   1381  N   LYS A 676      43.340  54.360  60.300  1.00  0.00           N
ATOM   1382  HN  LYS A 676      43.610  54.070  59.380  1.00  0.00           H
ATOM   1383  CA  LYS A 676      44.180  55.170  61.060  1.00  0.00           C
ATOM   1384  HA  LYS A 676      44.350  54.620  61.980  1.00  0.00           H
ATOM   1385  CB  LYS A 676      45.700  55.270  60.440  1.00  0.00           C
ATOM   1386  HB1 LYS A 676      45.550  55.440  59.350  1.00  0.00           H
ATOM   1387  HB2 LYS A 676      46.180  54.320  60.760  1.00  0.00           H
ATOM   1388  CG  LYS A 676      46.560  56.450  60.980  1.00  0.00           C
ATOM   1389  HG1 LYS A 676      46.140  56.720  61.980  1.00  0.00           H
ATOM   1390  HG2 LYS A 676      46.390  57.330  60.340  1.00  0.00           H
ATOM   1391  CD  LYS A 676      48.080  56.290  60.970  1.00  0.00           C
ATOM   1392  HD1 LYS A 676      48.350  55.780  60.030  1.00  0.00           H
ATOM   1393  HD2 LYS A 676      48.420  55.470  61.640  1.00  0.00           H
ATOM   1394  CE  LYS A 676      48.910  57.520  61.120  1.00  0.00           C
ATOM   1395  HE1 LYS A 676      48.410  58.360  61.660  1.00  0.00           H
ATOM   1396  HE2 LYS A 676      49.180  58.010  60.170  1.00  0.00           H
ATOM   1397  NZ  LYS A 676      50.210  57.290  61.760  1.00  0.00           N
ATOM   1398  HZ1 LYS A 676      50.680  58.220  61.740  1.00  0.00           H
ATOM   1399  HZ2 LYS A 676      50.710  56.560  61.210  1.00  0.00           H
ATOM   1400  HZ3 LYS A 676      50.270  56.850  62.700  1.00  0.00           H
ATOM   1401  C   LYS A 676      43.560  56.500  61.500  1.00  0.00           C
ATOM   1402  O   LYS A 676      43.690  56.900  62.660  1.00  0.00           O
ATOM   1403  N   ILE A 677      42.910  57.260  60.560  1.00  0.00           N
ATOM   1404  HN  ILE A 677      43.030  56.990  59.600  1.00  0.00           H
ATOM   1405  CA  ILE A 677      42.070  58.480  60.810  1.00  0.00           C
ATOM   1406  HA  ILE A 677      42.730  59.080  61.420  1.00  0.00           H
ATOM   1407  CB  ILE A 677      41.580  59.240  59.520  1.00  0.00           C
ATOM   1408  HB  ILE A 677      41.020  58.470  58.950  1.00  0.00           H
ATOM   1409  CG2 ILE A 677      40.480  60.350  59.930  1.00  0.00           C
ATOM   1410 HG21 ILE A 677      40.000  60.740  59.010  1.00  0.00           H
ATOM   1411 HG22 ILE A 677      40.820  61.170  60.600  1.00  0.00           H
ATOM   1412 HG23 ILE A 677      39.570  59.870  60.350  1.00  0.00           H
ATOM   1413  CG1 ILE A 677      42.730  59.700  58.680  1.00  0.00           C
ATOM   1414 HG11 ILE A 677      43.550  58.940  58.690  1.00  0.00           H
ATOM   1415 HG12 ILE A 677      43.190  60.610  59.090  1.00  0.00           H
ATOM   1416  CD  ILE A 677      42.260  60.090  57.230  1.00  0.00           C
ATOM   1417  HD1 ILE A 677      41.540  60.950  57.280  1.00  0.00           H
ATOM   1418  HD2 ILE A 677      41.860  59.180  56.710  1.00  0.00           H
ATOM   1419  HD3 ILE A 677      43.170  60.460  56.730  1.00  0.00           H
ATOM   1420  C   ILE A 677      40.960  58.110  61.800  1.00  0.00           C
ATOM   1421  O   ILE A 677      40.560  58.910  62.680  1.00  0.00           O
ATOM   1422  N   LEU A 678      40.290  56.980  61.560  1.00  0.00           N
ATOM   1423  HN  LEU A 678      40.470  56.420  60.750  1.00  0.00           H
ATOM   1424  CA  LEU A 678      39.100  56.640  62.310  1.00  0.00           C
ATOM   1425  HA  LEU A 678      38.520  57.530  62.200  1.00  0.00           H
ATOM   1426  CB  LEU A 678      38.400  55.430  61.670  1.00  0.00           C
ATOM   1427  HB1 LEU A 678      39.060  54.540  61.690  1.00  0.00           H
ATOM   1428  HB2 LEU A 678      38.170  55.760  60.630  1.00  0.00           H
ATOM   1429  CG  LEU A 678      36.920  55.030  62.210  1.00  0.00           C
ATOM   1430  HG  LEU A 678      37.130  54.680  63.250  1.00  0.00           H
ATOM   1431  CD1 LEU A 678      35.840  56.170  62.340  1.00  0.00           C
ATOM   1432 HD11 LEU A 678      34.840  55.780  62.620  1.00  0.00           H
ATOM   1433 HD12 LEU A 678      35.740  56.670  61.340  1.00  0.00           H
ATOM   1434 HD13 LEU A 678      36.150  56.970  63.040  1.00  0.00           H
ATOM   1435  CD2 LEU A 678      36.360  53.740  61.580  1.00  0.00           C
ATOM   1436 HD21 LEU A 678      36.260  53.980  60.500  1.00  0.00           H
ATOM   1437 HD22 LEU A 678      35.370  53.470  62.000  1.00  0.00           H
ATOM   1438 HD23 LEU A 678      37.020  52.850  61.670  1.00  0.00           H
ATOM   1439  C   LEU A 678      39.390  56.330  63.800  1.00  0.00           C
ATOM   1440  O   LEU A 678      38.660  56.720  64.720  1.00  0.00           O
ATOM   1441  N   TYR A 679      40.540  55.680  64.040  1.00  0.00           N
ATOM   1442  HN  TYR A 679      41.100  55.460  63.240  1.00  0.00           H
ATOM   1443  CA  TYR A 679      41.050  55.580  65.420  1.00  0.00           C
ATOM   1444  HA  TYR A 679      40.190  55.240  65.980  1.00  0.00           H
ATOM   1445  CB  TYR A 679      42.200  54.550  65.500  1.00  0.00           C
ATOM   1446  HB1 TYR A 679      42.860  54.750  64.630  1.00  0.00           H
ATOM   1447  HB2 TYR A 679      41.860  53.520  65.300  1.00  0.00           H
ATOM   1448  CG  TYR A 679      43.080  54.590  66.700  1.00  0.00           C
ATOM   1449  CD1 TYR A 679      42.580  54.060  67.910  1.00  0.00           C
ATOM   1450  HD1 TYR A 679      41.580  53.640  67.860  1.00  0.00           H
ATOM   1451  CE1 TYR A 679      43.260  54.210  69.140  1.00  0.00           C
ATOM   1452  HE1 TYR A 679      42.940  53.780  70.070  1.00  0.00           H
ATOM   1453  CZ  TYR A 679      44.460  54.880  69.110  1.00  0.00           C
ATOM   1454  OH  TYR A 679      45.150  55.050  70.400  1.00  0.00           O
ATOM   1455  HH  TYR A 679      46.050  54.840  70.170  1.00  0.00           H
ATOM   1456  CD2 TYR A 679      44.340  55.230  66.770  1.00  0.00           C
ATOM   1457  HD2 TYR A 679      44.690  55.660  65.840  1.00  0.00           H
ATOM   1458  CE2 TYR A 679      45.030  55.360  67.920  1.00  0.00           C
ATOM   1459  HE2 TYR A 679      46.000  55.850  67.990  1.00  0.00           H
ATOM   1460  C   TYR A 679      41.360  56.930  66.150  1.00  0.00           C
ATOM   1461  O   TYR A 679      40.890  57.240  67.270  1.00  0.00           O
ATOM   1462  N   LYS A 680      42.030  57.810  65.440  1.00  0.00           N
ATOM   1463  HN  LYS A 680      42.460  57.530  64.590  1.00  0.00           H
ATOM   1464  CA  LYS A 680      42.270  59.160  65.850  1.00  0.00           C
ATOM   1465  HA  LYS A 680      42.900  59.150  66.730  1.00  0.00           H
ATOM   1466  CB  LYS A 680      43.100  59.700  64.640  1.00  0.00           C
ATOM   1467  HB1 LYS A 680      42.460  59.590  63.740  1.00  0.00           H
ATOM   1468  HB2 LYS A 680      44.030  59.130  64.520  1.00  0.00           H
ATOM   1469  CG  LYS A 680      43.450  61.210  64.830  1.00  0.00           C
ATOM   1470  HG1 LYS A 680      42.610  61.880  64.560  1.00  0.00           H
ATOM   1471  HG2 LYS A 680      44.300  61.450  64.160  1.00  0.00           H
ATOM   1472  CD  LYS A 680      43.990  61.580  66.300  1.00  0.00           C
ATOM   1473  HD1 LYS A 680      44.690  60.790  66.650  1.00  0.00           H
ATOM   1474  HD2 LYS A 680      43.160  61.600  67.040  1.00  0.00           H
ATOM   1475  CE  LYS A 680      44.710  62.860  66.410  1.00  0.00           C
ATOM   1476  HE1 LYS A 680      45.630  62.910  65.780  1.00  0.00           H
ATOM   1477  HE2 LYS A 680      44.830  63.160  67.470  1.00  0.00           H
ATOM   1478  NZ  LYS A 680      43.780  63.940  65.910  1.00  0.00           N
ATOM   1479  HZ1 LYS A 680      42.970  63.950  66.570  1.00  0.00           H
ATOM   1480  HZ2 LYS A 680      43.390  63.790  64.960  1.00  0.00           H
ATOM   1481  HZ3 LYS A 680      44.260  64.870  65.930  1.00  0.00           H
ATOM   1482  C   LYS A 680      41.010  60.050  66.110  1.00  0.00           C
ATOM   1483  O   LYS A 680      40.940  60.790  67.080  1.00  0.00           O
ATOM   1484  N   PHE A 681      39.940  59.930  65.310  1.00  0.00           N
ATOM   1485  HN  PHE A 681      40.020  59.300  64.540  1.00  0.00           H
ATOM   1486  CA  PHE A 681      38.610  60.500  65.510  1.00  0.00           C
ATOM   1487  HA  PHE A 681      38.810  61.550  65.630  1.00  0.00           H
ATOM   1488  CB  PHE A 681      37.820  60.190  64.210  1.00  0.00           C
ATOM   1489  HB1 PHE A 681      37.580  59.150  63.910  1.00  0.00           H
ATOM   1490  HB2 PHE A 681      38.460  60.660  63.430  1.00  0.00           H
ATOM   1491  CG  PHE A 681      36.520  60.980  64.160  1.00  0.00           C
ATOM   1492  CD1 PHE A 681      35.390  60.410  64.770  1.00  0.00           C
ATOM   1493  HD1 PHE A 681      35.460  59.410  65.150  1.00  0.00           H
ATOM   1494  CE1 PHE A 681      34.230  61.160  64.910  1.00  0.00           C
ATOM   1495  HE1 PHE A 681      33.440  60.780  65.550  1.00  0.00           H
ATOM   1496  CZ  PHE A 681      34.140  62.470  64.420  1.00  0.00           C
ATOM   1497  HZ  PHE A 681      33.300  63.040  64.810  1.00  0.00           H
ATOM   1498  CD2 PHE A 681      36.410  62.330  63.660  1.00  0.00           C
ATOM   1499  HD2 PHE A 681      37.300  62.730  63.190  1.00  0.00           H
ATOM   1500  CE2 PHE A 681      35.250  63.050  63.850  1.00  0.00           C
ATOM   1501  HE2 PHE A 681      35.150  64.070  63.510  1.00  0.00           H
ATOM   1502  C   PHE A 681      37.840  60.040  66.780  1.00  0.00           C
ATOM   1503  O   PHE A 681      37.260  60.910  67.550  1.00  0.00           O
ATOM   1504  N   CYS A 682      37.890  58.750  67.080  1.00  0.00           N
ATOM   1505  HN  CYS A 682      38.370  58.140  66.460  1.00  0.00           H
ATOM   1506  CA  CYS A 682      37.310  58.140  68.290  1.00  0.00           C
ATOM   1507  HA  CYS A 682      36.280  58.450  68.390  1.00  0.00           H
ATOM   1508  CB  CYS A 682      37.270  56.600  68.010  1.00  0.00           C
ATOM   1509  HB1 CYS A 682      37.000  56.030  68.910  1.00  0.00           H
ATOM   1510  HB2 CYS A 682      38.320  56.260  67.880  1.00  0.00           H
ATOM   1511  SG  CYS A 682      36.170  56.140  66.580  1.00  0.00           S
ATOM   1512  HG1 CYS A 682      36.960  56.720  65.670  1.00  0.00           H
ATOM   1513  C   CYS A 682      38.100  58.430  69.510  1.00  0.00           C
ATOM   1514  O   CYS A 682      37.430  58.800  70.520  1.00  0.00           O
ATOM   1515  N   ARG A 683      39.490  58.470  69.490  1.00  0.00           N
ATOM   1516  HN  ARG A 683      39.930  58.230  68.620  1.00  0.00           H
ATOM   1517  CA  ARG A 683      40.320  59.140  70.550  1.00  0.00           C
ATOM   1518  HA  ARG A 683      40.100  58.630  71.480  1.00  0.00           H
ATOM   1519  CB  ARG A 683      41.800  59.090  70.260  1.00  0.00           C
ATOM   1520  HB1 ARG A 683      42.450  59.680  70.960  1.00  0.00           H
ATOM   1521  HB2 ARG A 683      42.010  59.550  69.270  1.00  0.00           H
ATOM   1522  CG  ARG A 683      42.490  57.660  70.260  1.00  0.00           C
ATOM   1523  HG1 ARG A 683      43.550  57.910  70.040  1.00  0.00           H
ATOM   1524  HG2 ARG A 683      42.130  57.020  69.420  1.00  0.00           H
ATOM   1525  CD  ARG A 683      42.400  56.890  71.610  1.00  0.00           C
ATOM   1526  HD1 ARG A 683      42.760  55.840  71.510  1.00  0.00           H
ATOM   1527  HD2 ARG A 683      41.310  56.840  71.810  1.00  0.00           H
ATOM   1528  NE  ARG A 683      43.030  57.620  72.760  1.00  0.00           N
ATOM   1529  HE  ARG A 683      42.500  58.300  73.260  1.00  0.00           H
ATOM   1530  CZ  ARG A 683      44.330  57.800  72.850  1.00  0.00           C
ATOM   1531  NH1 ARG A 683      44.680  58.500  73.870  1.00  0.00           N
ATOM   1532 HH11 ARG A 683      45.630  58.550  74.170  1.00  0.00           H
ATOM   1533 HH12 ARG A 683      44.020  58.870  74.530  1.00  0.00           H
ATOM   1534  NH2 ARG A 683      45.260  57.120  72.220  1.00  0.00           N
ATOM   1535 HH21 ARG A 683      44.960  56.490  71.500  1.00  0.00           H
ATOM   1536 HH22 ARG A 683      46.170  56.990  72.610  1.00  0.00           H
ATOM   1537  C   ARG A 683      39.940  60.620  70.820  1.00  0.00           C
ATOM   1538  O   ARG A 683      39.650  60.940  71.930  1.00  0.00           O
ATOM   1539  N   ASP A 684      39.820  61.500  69.800  1.00  0.00           N
ATOM   1540  HN  ASP A 684      40.040  61.210  68.870  1.00  0.00           H
ATOM   1541  CA  ASP A 684      39.400  62.900  70.010  1.00  0.00           C
ATOM   1542  HA  ASP A 684      39.970  63.190  70.870  1.00  0.00           H
ATOM   1543  CB  ASP A 684      39.670  63.630  68.750  1.00  0.00           C
ATOM   1544  HB1 ASP A 684      38.990  64.500  68.540  1.00  0.00           H
ATOM   1545  HB2 ASP A 684      39.570  62.940  67.900  1.00  0.00           H
ATOM   1546  CG  ASP A 684      41.140  64.120  68.640  1.00  0.00           C
ATOM   1547  OD1 ASP A 684      41.630  64.330  67.500  1.00  0.00           O
ATOM   1548  OD2 ASP A 684      41.710  64.550  69.730  1.00  0.00           O
ATOM   1549  C   ASP A 684      37.970  63.060  70.420  1.00  0.00           C
ATOM   1550  O   ASP A 684      37.640  63.900  71.330  1.00  0.00           O
ATOM   1551  N   TYR A 685      37.020  62.320  69.850  1.00  0.00           N
ATOM   1552  HN  TYR A 685      37.200  61.680  69.120  1.00  0.00           H
ATOM   1553  CA  TYR A 685      35.560  62.650  70.060  1.00  0.00           C
ATOM   1554  HA  TYR A 685      35.460  63.670  70.410  1.00  0.00           H
ATOM   1555  CB  TYR A 685      34.810  62.670  68.710  1.00  0.00           C
ATOM   1556  HB1 TYR A 685      33.730  62.770  68.980  1.00  0.00           H
ATOM   1557  HB2 TYR A 685      34.900  61.730  68.120  1.00  0.00           H
ATOM   1558  CG  TYR A 685      35.180  63.870  67.920  1.00  0.00           C
ATOM   1559  CD1 TYR A 685      36.410  64.000  67.280  1.00  0.00           C
ATOM   1560  HD1 TYR A 685      37.250  63.320  67.360  1.00  0.00           H
ATOM   1561  CE1 TYR A 685      36.750  65.190  66.570  1.00  0.00           C
ATOM   1562  HE1 TYR A 685      37.740  65.190  66.140  1.00  0.00           H
ATOM   1563  CZ  TYR A 685      35.830  66.190  66.470  1.00  0.00           C
ATOM   1564  OH  TYR A 685      36.180  67.420  65.840  1.00  0.00           O
ATOM   1565  HH  TYR A 685      37.000  67.360  65.340  1.00  0.00           H
ATOM   1566  CD2 TYR A 685      34.250  64.920  67.800  1.00  0.00           C
ATOM   1567  HD2 TYR A 685      33.420  64.920  68.490  1.00  0.00           H
ATOM   1568  CE2 TYR A 685      34.620  66.100  67.170  1.00  0.00           C
ATOM   1569  HE2 TYR A 685      33.920  66.930  67.250  1.00  0.00           H
ATOM   1570  C   TYR A 685      34.890  61.740  71.020  1.00  0.00           C
ATOM   1571  O   TYR A 685      33.690  61.870  71.240  1.00  0.00           O
ATOM   1572  N   GLN A 686      35.660  60.880  71.740  1.00  0.00           N
ATOM   1573  HN  GLN A 686      36.610  60.740  71.490  1.00  0.00           H
ATOM   1574  CA  GLN A 686      35.220  60.100  72.940  1.00  0.00           C
ATOM   1575  HA  GLN A 686      36.120  59.580  73.230  1.00  0.00           H
ATOM   1576  CB  GLN A 686      34.800  60.990  74.130  1.00  0.00           C
ATOM   1577  HB1 GLN A 686      34.570  60.290  74.960  1.00  0.00           H
ATOM   1578  HB2 GLN A 686      33.910  61.540  73.770  1.00  0.00           H
ATOM   1579  CG  GLN A 686      35.870  61.940  74.670  1.00  0.00           C
ATOM   1580  HG1 GLN A 686      36.320  62.410  73.770  1.00  0.00           H
ATOM   1581  HG2 GLN A 686      36.710  61.360  75.110  1.00  0.00           H
ATOM   1582  CD  GLN A 686      35.340  62.820  75.800  1.00  0.00           C
ATOM   1583  OE1 GLN A 686      34.410  62.400  76.520  1.00  0.00           O
ATOM   1584  NE2 GLN A 686      35.830  64.100  75.790  1.00  0.00           N
ATOM   1585 HE21 GLN A 686      35.560  64.650  76.580  1.00  0.00           H
ATOM   1586 HE22 GLN A 686      36.430  64.480  75.080  1.00  0.00           H
ATOM   1587  C   GLN A 686      34.250  58.930  72.540  1.00  0.00           C
ATOM   1588  O   GLN A 686      33.410  58.610  73.420  1.00  0.00           O
ATOM   1589  N   LEU A 687      34.410  58.220  71.460  1.00  0.00           N
ATOM   1590  HN  LEU A 687      35.210  58.320  70.860  1.00  0.00           H
ATOM   1591  CA  LEU A 687      33.530  57.250  70.980  1.00  0.00           C
ATOM   1592  HA  LEU A 687      32.770  57.060  71.720  1.00  0.00           H
ATOM   1593  CB  LEU A 687      32.870  57.650  69.610  1.00  0.00           C
ATOM   1594  HB1 LEU A 687      32.110  56.930  69.230  1.00  0.00           H
ATOM   1595  HB2 LEU A 687      33.650  57.650  68.810  1.00  0.00           H
ATOM   1596  CG  LEU A 687      32.340  59.110  69.320  1.00  0.00           C
ATOM   1597  HG  LEU A 687      33.120  59.860  69.560  1.00  0.00           H
ATOM   1598  CD1 LEU A 687      32.030  59.240  67.820  1.00  0.00           C
ATOM   1599 HD11 LEU A 687      31.110  58.640  67.710  1.00  0.00           H
ATOM   1600 HD12 LEU A 687      32.940  58.880  67.290  1.00  0.00           H
ATOM   1601 HD13 LEU A 687      31.800  60.310  67.630  1.00  0.00           H
ATOM   1602  CD2 LEU A 687      31.140  59.390  70.260  1.00  0.00           C
ATOM   1603 HD21 LEU A 687      30.580  60.320  69.990  1.00  0.00           H
ATOM   1604 HD22 LEU A 687      31.580  59.430  71.270  1.00  0.00           H
ATOM   1605 HD23 LEU A 687      30.520  58.460  70.200  1.00  0.00           H
ATOM   1606  C   LEU A 687      34.350  55.990  70.880  1.00  0.00           C
ATOM   1607  O   LEU A 687      35.580  56.020  70.780  1.00  0.00           O
ATOM   1608  N   SER A 688      33.730  54.790  70.900  1.00  0.00           N
ATOM   1609  HN  SER A 688      32.770  54.620  71.040  1.00  0.00           H
ATOM   1610  CA  SER A 688      34.440  53.570  70.710  1.00  0.00           C
ATOM   1611  HA  SER A 688      35.310  53.790  71.300  1.00  0.00           H
ATOM   1612  CB  SER A 688      33.770  52.280  71.260  1.00  0.00           C
ATOM   1613  HB1 SER A 688      32.720  52.270  70.890  1.00  0.00           H
ATOM   1614  HB2 SER A 688      33.630  52.490  72.340  1.00  0.00           H
ATOM   1615  OG  SER A 688      34.420  50.970  70.970  1.00  0.00           O
ATOM   1616  HG1 SER A 688      34.270  50.280  71.640  1.00  0.00           H
ATOM   1617  C   SER A 688      34.670  53.390  69.230  1.00  0.00           C
ATOM   1618  O   SER A 688      33.770  53.470  68.380  1.00  0.00           O
ATOM   1619  N   TYR A 689      36.040  53.320  68.920  1.00  0.00           N
ATOM   1620  HN  TYR A 689      36.660  53.420  69.700  1.00  0.00           H
ATOM   1621  CA  TYR A 689      36.570  52.830  67.630  1.00  0.00           C
ATOM   1622  HA  TYR A 689      36.250  53.490  66.840  1.00  0.00           H
ATOM   1623  CB  TYR A 689      38.100  52.890  67.480  1.00  0.00           C
ATOM   1624  HB1 TYR A 689      38.520  52.540  68.450  1.00  0.00           H
ATOM   1625  HB2 TYR A 689      38.510  53.930  67.410  1.00  0.00           H
ATOM   1626  CG  TYR A 689      38.820  52.130  66.380  1.00  0.00           C
ATOM   1627  CD1 TYR A 689      39.820  51.180  66.690  1.00  0.00           C
ATOM   1628  HD1 TYR A 689      40.000  50.840  67.700  1.00  0.00           H
ATOM   1629  CE1 TYR A 689      40.380  50.340  65.630  1.00  0.00           C
ATOM   1630  HE1 TYR A 689      41.070  49.530  65.880  1.00  0.00           H
ATOM   1631  CZ  TYR A 689      40.070  50.670  64.320  1.00  0.00           C
ATOM   1632  OH  TYR A 689      40.830  49.990  63.330  1.00  0.00           O
ATOM   1633  HH  TYR A 689      40.340  50.100  62.510  1.00  0.00           H
ATOM   1634  CD2 TYR A 689      38.640  52.500  64.990  1.00  0.00           C
ATOM   1635  HD2 TYR A 689      38.050  53.360  64.710  1.00  0.00           H
ATOM   1636  CE2 TYR A 689      39.240  51.770  63.980  1.00  0.00           C
ATOM   1637  HE2 TYR A 689      39.220  52.050  62.930  1.00  0.00           H
ATOM   1638  C   TYR A 689      36.050  51.490  67.120  1.00  0.00           C
ATOM   1639  O   TYR A 689      35.380  51.450  66.110  1.00  0.00           O
ATOM   1640  N   LEU A 690      36.320  50.370  67.840  1.00  0.00           N
ATOM   1641  HN  LEU A 690      36.750  50.430  68.730  1.00  0.00           H
ATOM   1642  CA  LEU A 690      35.970  49.050  67.270  1.00  0.00           C
ATOM   1643  HA  LEU A 690      36.710  48.850  66.510  1.00  0.00           H
ATOM   1644  CB  LEU A 690      36.270  48.100  68.330  1.00  0.00           C
ATOM   1645  HB1 LEU A 690      35.530  48.010  69.150  1.00  0.00           H
ATOM   1646  HB2 LEU A 690      37.330  48.150  68.630  1.00  0.00           H
ATOM   1647  CG  LEU A 690      36.220  46.590  67.840  1.00  0.00           C
ATOM   1648  HG  LEU A 690      35.160  46.320  67.700  1.00  0.00           H
ATOM   1649  CD1 LEU A 690      36.820  46.450  66.400  1.00  0.00           C
ATOM   1650 HD11 LEU A 690      37.910  46.640  66.410  1.00  0.00           H
ATOM   1651 HD12 LEU A 690      36.250  46.980  65.610  1.00  0.00           H
ATOM   1652 HD13 LEU A 690      36.760  45.360  66.190  1.00  0.00           H
ATOM   1653  CD2 LEU A 690      36.950  45.660  68.860  1.00  0.00           C
ATOM   1654 HD21 LEU A 690      36.980  44.660  68.420  1.00  0.00           H
ATOM   1655 HD22 LEU A 690      36.450  45.680  69.860  1.00  0.00           H
ATOM   1656 HD23 LEU A 690      37.980  46.040  69.060  1.00  0.00           H
ATOM   1657  C   LEU A 690      34.500  48.850  66.750  1.00  0.00           C
ATOM   1658  O   LEU A 690      34.220  48.470  65.620  1.00  0.00           O
ATOM   1659  N   SER A 691      33.560  49.290  67.650  1.00  0.00           N
ATOM   1660  HN  SER A 691      33.730  49.770  68.510  1.00  0.00           H
ATOM   1661  CA  SER A 691      32.210  49.110  67.220  1.00  0.00           C
ATOM   1662  HA  SER A 691      31.960  48.130  66.830  1.00  0.00           H
ATOM   1663  CB  SER A 691      31.310  49.320  68.470  1.00  0.00           C
ATOM   1664  HB1 SER A 691      31.430  48.440  69.150  1.00  0.00           H
ATOM   1665  HB2 SER A 691      30.250  49.550  68.200  1.00  0.00           H
ATOM   1666  OG  SER A 691      31.640  50.560  69.160  1.00  0.00           O
ATOM   1667  HG1 SER A 691      31.500  50.360  70.090  1.00  0.00           H
ATOM   1668  C   SER A 691      31.810  50.190  66.140  1.00  0.00           C
ATOM   1669  O   SER A 691      31.110  49.870  65.260  1.00  0.00           O
ATOM   1670  N   LEU A 692      32.320  51.500  66.270  1.00  0.00           N
ATOM   1671  HN  LEU A 692      32.810  51.780  67.080  1.00  0.00           H
ATOM   1672  CA  LEU A 692      32.030  52.520  65.280  1.00  0.00           C
ATOM   1673  HA  LEU A 692      30.950  52.490  65.300  1.00  0.00           H
ATOM   1674  CB  LEU A 692      32.630  53.980  65.590  1.00  0.00           C
ATOM   1675  HB1 LEU A 692      33.720  53.930  65.720  1.00  0.00           H
ATOM   1676  HB2 LEU A 692      32.110  54.380  66.490  1.00  0.00           H
ATOM   1677  CG  LEU A 692      32.150  55.120  64.590  1.00  0.00           C
ATOM   1678  HG  LEU A 692      32.730  54.960  63.650  1.00  0.00           H
ATOM   1679  CD1 LEU A 692      30.660  55.050  64.420  1.00  0.00           C
ATOM   1680 HD11 LEU A 692      30.260  54.180  63.850  1.00  0.00           H
ATOM   1681 HD12 LEU A 692      30.410  55.930  63.790  1.00  0.00           H
ATOM   1682 HD13 LEU A 692      30.030  55.080  65.330  1.00  0.00           H
ATOM   1683  CD2 LEU A 692      32.520  56.540  65.200  1.00  0.00           C
ATOM   1684 HD21 LEU A 692      32.160  56.670  66.240  1.00  0.00           H
ATOM   1685 HD22 LEU A 692      32.050  57.390  64.670  1.00  0.00           H
ATOM   1686 HD23 LEU A 692      33.630  56.680  65.250  1.00  0.00           H
ATOM   1687  C   LEU A 692      32.480  52.100  63.890  1.00  0.00           C
ATOM   1688  O   LEU A 692      31.840  52.220  62.890  1.00  0.00           O
ATOM   1689  N   ARG A 693      33.710  51.430  63.890  1.00  0.00           N
ATOM   1690  HN  ARG A 693      34.160  51.400  64.780  1.00  0.00           H
ATOM   1691  CA  ARG A 693      34.300  50.900  62.690  1.00  0.00           C
ATOM   1692  HA  ARG A 693      34.310  51.630  61.890  1.00  0.00           H
ATOM   1693  CB  ARG A 693      35.670  50.510  63.020  1.00  0.00           C
ATOM   1694  HB1 ARG A 693      35.730  50.020  64.000  1.00  0.00           H
ATOM   1695  HB2 ARG A 693      36.170  51.490  63.180  1.00  0.00           H
ATOM   1696  CG  ARG A 693      36.590  49.770  62.010  1.00  0.00           C
ATOM   1697  HG1 ARG A 693      37.630  50.070  62.260  1.00  0.00           H
ATOM   1698  HG2 ARG A 693      36.350  50.100  60.970  1.00  0.00           H
ATOM   1699  CD  ARG A 693      36.550  48.250  62.030  1.00  0.00           C
ATOM   1700  HD1 ARG A 693      35.620  47.750  61.710  1.00  0.00           H
ATOM   1701  HD2 ARG A 693      36.740  47.840  63.050  1.00  0.00           H
ATOM   1702  NE  ARG A 693      37.700  47.830  61.170  1.00  0.00           N
ATOM   1703  HE  ARG A 693      38.340  48.530  60.840  1.00  0.00           H
ATOM   1704  CZ  ARG A 693      37.680  46.710  60.470  1.00  0.00           C
ATOM   1705  NH1 ARG A 693      36.850  45.790  60.710  1.00  0.00           N
ATOM   1706 HH11 ARG A 693      36.270  45.830  61.520  1.00  0.00           H
ATOM   1707 HH12 ARG A 693      36.970  44.940  60.190  1.00  0.00           H
ATOM   1708  NH2 ARG A 693      38.510  46.740  59.450  1.00  0.00           N
ATOM   1709 HH21 ARG A 693      38.550  45.940  58.840  1.00  0.00           H
ATOM   1710 HH22 ARG A 693      39.210  47.460  59.440  1.00  0.00           H
ATOM   1711  C   ARG A 693      33.550  49.710  62.100  1.00  0.00           C
ATOM   1712  O   ARG A 693      33.270  49.680  60.930  1.00  0.00           O
ATOM   1713  N   THR A 694      33.010  48.790  62.940  1.00  0.00           N
ATOM   1714  HN  THR A 694      33.230  49.000  63.890  1.00  0.00           H
ATOM   1715  CA  THR A 694      32.090  47.800  62.570  1.00  0.00           C
ATOM   1716  HA  THR A 694      32.530  47.210  61.770  1.00  0.00           H
ATOM   1717  CB  THR A 694      31.750  46.850  63.790  1.00  0.00           C
ATOM   1718  HB  THR A 694      31.400  47.580  64.560  1.00  0.00           H
ATOM   1719  OG1 THR A 694      32.940  46.210  64.340  1.00  0.00           O
ATOM   1720  HG1 THR A 694      33.340  46.990  64.720  1.00  0.00           H
ATOM   1721  CG2 THR A 694      30.830  45.740  63.370  1.00  0.00           C
ATOM   1722 HG21 THR A 694      31.130  45.290  62.400  1.00  0.00           H
ATOM   1723 HG22 THR A 694      29.860  46.260  63.340  1.00  0.00           H
ATOM   1724 HG23 THR A 694      30.720  44.990  64.190  1.00  0.00           H
ATOM   1725  C   THR A 694      30.770  48.250  61.920  1.00  0.00           C
ATOM   1726  O   THR A 694      30.290  47.630  60.990  1.00  0.00           O
ATOM   1727  N   SER A 695      30.180  49.290  62.530  1.00  0.00           N
ATOM   1728  HN  SER A 695      30.340  49.490  63.490  1.00  0.00           H
ATOM   1729  CA  SER A 695      29.030  49.970  61.940  1.00  0.00           C
ATOM   1730  HA  SER A 695      28.330  49.170  61.720  1.00  0.00           H
ATOM   1731  CB  SER A 695      28.340  50.970  62.940  1.00  0.00           C
ATOM   1732  HB1 SER A 695      27.490  51.400  62.370  1.00  0.00           H
ATOM   1733  HB2 SER A 695      29.110  51.760  63.130  1.00  0.00           H
ATOM   1734  OG  SER A 695      27.990  50.360  64.220  1.00  0.00           O
ATOM   1735  HG1 SER A 695      27.640  50.990  64.850  1.00  0.00           H
ATOM   1736  C   SER A 695      29.330  50.560  60.620  1.00  0.00           C
ATOM   1737  O   SER A 695      28.510  50.510  59.680  1.00  0.00           O
ATOM   1738  N   ILE A 696      30.540  51.210  60.330  1.00  0.00           N
ATOM   1739  HN  ILE A 696      31.230  51.300  61.040  1.00  0.00           H
ATOM   1740  CA  ILE A 696      30.930  51.760  59.050  1.00  0.00           C
ATOM   1741  HA  ILE A 696      30.110  52.340  58.650  1.00  0.00           H
ATOM   1742  CB  ILE A 696      32.090  52.690  59.130  1.00  0.00           C
ATOM   1743  HB  ILE A 696      32.870  52.180  59.740  1.00  0.00           H
ATOM   1744  CG2 ILE A 696      32.720  52.940  57.730  1.00  0.00           C
ATOM   1745 HG21 ILE A 696      33.640  53.570  57.730  1.00  0.00           H
ATOM   1746 HG22 ILE A 696      32.010  53.460  57.050  1.00  0.00           H
ATOM   1747 HG23 ILE A 696      33.150  52.020  57.280  1.00  0.00           H
ATOM   1748  CG1 ILE A 696      31.770  54.020  59.850  1.00  0.00           C
ATOM   1749 HG11 ILE A 696      31.220  53.870  60.810  1.00  0.00           H
ATOM   1750 HG12 ILE A 696      31.000  54.520  59.220  1.00  0.00           H
ATOM   1751  CD  ILE A 696      32.980  54.890  60.180  1.00  0.00           C
ATOM   1752  HD1 ILE A 696      32.790  55.690  60.920  1.00  0.00           H
ATOM   1753  HD2 ILE A 696      33.380  55.270  59.210  1.00  0.00           H
ATOM   1754  HD3 ILE A 696      33.820  54.310  60.620  1.00  0.00           H
ATOM   1755  C   ILE A 696      31.140  50.590  58.090  1.00  0.00           C
ATOM   1756  O   ILE A 696      30.650  50.600  56.970  1.00  0.00           O
ATOM   1757  N   GLY A 697      31.790  49.520  58.580  1.00  0.00           N
ATOM   1758  HN  GLY A 697      32.030  49.570  59.540  1.00  0.00           H
ATOM   1759  CA  GLY A 697      32.030  48.220  57.860  1.00  0.00           C
ATOM   1760  HA1 GLY A 697      32.370  47.590  58.670  1.00  0.00           H
ATOM   1761  HA2 GLY A 697      32.650  48.330  57.000  1.00  0.00           H
ATOM   1762  C   GLY A 697      30.860  47.470  57.300  1.00  0.00           C
ATOM   1763  O   GLY A 697      30.870  47.140  56.060  1.00  0.00           O
ATOM   1764  N   LEU A 698      29.800  47.210  58.130  1.00  0.00           N
ATOM   1765  HN  LEU A 698      29.960  47.490  59.070  1.00  0.00           H
ATOM   1766  CA  LEU A 698      28.490  46.700  57.650  1.00  0.00           C
ATOM   1767  HA  LEU A 698      28.760  45.930  56.960  1.00  0.00           H
ATOM   1768  CB  LEU A 698      27.660  46.270  58.880  1.00  0.00           C
ATOM   1769  HB1 LEU A 698      26.570  46.120  58.720  1.00  0.00           H
ATOM   1770  HB2 LEU A 698      27.730  47.090  59.630  1.00  0.00           H
ATOM   1771  CG  LEU A 698      28.100  44.960  59.600  1.00  0.00           C
ATOM   1772  HG  LEU A 698      29.190  44.720  59.530  1.00  0.00           H
ATOM   1773  CD1 LEU A 698      27.760  44.940  61.090  1.00  0.00           C
ATOM   1774 HD11 LEU A 698      28.110  43.990  61.540  1.00  0.00           H
ATOM   1775 HD12 LEU A 698      26.680  45.120  61.260  1.00  0.00           H
ATOM   1776 HD13 LEU A 698      28.420  45.640  61.650  1.00  0.00           H
ATOM   1777  CD2 LEU A 698      27.510  43.790  58.940  1.00  0.00           C
ATOM   1778 HD21 LEU A 698      28.010  42.830  59.200  1.00  0.00           H
ATOM   1779 HD22 LEU A 698      27.470  43.950  57.840  1.00  0.00           H
ATOM   1780 HD23 LEU A 698      26.430  43.650  59.170  1.00  0.00           H
ATOM   1781  C   LEU A 698      27.780  47.630  56.640  1.00  0.00           C
ATOM   1782  O   LEU A 698      27.180  47.210  55.640  1.00  0.00           O
ATOM   1783  N   TRP A 699      27.770  48.980  56.860  1.00  0.00           N
ATOM   1784  HN  TRP A 699      28.300  49.480  57.550  1.00  0.00           H
ATOM   1785  CA  TRP A 699      27.160  49.780  55.820  1.00  0.00           C
ATOM   1786  HA  TRP A 699      26.160  49.420  55.620  1.00  0.00           H
ATOM   1787  CB  TRP A 699      27.070  51.330  56.250  1.00  0.00           C
ATOM   1788  HB1 TRP A 699      26.910  52.010  55.380  1.00  0.00           H
ATOM   1789  HB2 TRP A 699      28.090  51.540  56.630  1.00  0.00           H
ATOM   1790  CG  TRP A 699      26.020  51.610  57.280  1.00  0.00           C
ATOM   1791  CD1 TRP A 699      26.140  52.130  58.520  1.00  0.00           C
ATOM   1792  HD1 TRP A 699      27.140  52.310  58.910  1.00  0.00           H
ATOM   1793  NE1 TRP A 699      24.910  52.230  59.140  1.00  0.00           N
ATOM   1794  HE1 TRP A 699      24.720  52.900  59.820  1.00  0.00           H
ATOM   1795  CE2 TRP A 699      23.990  51.770  58.270  1.00  0.00           C
ATOM   1796  CD2 TRP A 699      24.600  51.380  57.130  1.00  0.00           C
ATOM   1797  CE3 TRP A 699      23.860  50.820  56.030  1.00  0.00           C
ATOM   1798  HE3 TRP A 699      24.320  50.470  55.120  1.00  0.00           H
ATOM   1799  CZ3 TRP A 699      22.440  50.710  56.190  1.00  0.00           C
ATOM   1800  HZ3 TRP A 699      21.890  50.150  55.440  1.00  0.00           H
ATOM   1801  CZ2 TRP A 699      22.600  51.700  58.400  1.00  0.00           C
ATOM   1802  HZ2 TRP A 699      21.970  52.030  59.200  1.00  0.00           H
ATOM   1803  CH2 TRP A 699      21.890  51.110  57.350  1.00  0.00           C
ATOM   1804  HH2 TRP A 699      20.820  51.000  57.230  1.00  0.00           H
ATOM   1805  C   TRP A 699      28.050  49.760  54.460  1.00  0.00           C
ATOM   1806  O   TRP A 699      27.480  49.600  53.390  1.00  0.00           O
ATOM   1807  N   THR A 700      29.420  49.710  54.520  1.00  0.00           N
ATOM   1808  HN  THR A 700      29.840  49.990  55.380  1.00  0.00           H
ATOM   1809  CA  THR A 700      30.280  49.570  53.320  1.00  0.00           C
ATOM   1810  HA  THR A 700      30.070  50.390  52.640  1.00  0.00           H
ATOM   1811  CB  THR A 700      31.800  49.560  53.780  1.00  0.00           C
ATOM   1812  HB  THR A 700      31.930  48.600  54.310  1.00  0.00           H
ATOM   1813  OG1 THR A 700      32.130  50.710  54.570  1.00  0.00           O
ATOM   1814  HG1 THR A 700      31.620  50.740  55.390  1.00  0.00           H
ATOM   1815  CG2 THR A 700      32.780  49.630  52.540  1.00  0.00           C
ATOM   1816 HG21 THR A 700      32.640  50.620  52.040  1.00  0.00           H
ATOM   1817 HG22 THR A 700      32.460  48.830  51.840  1.00  0.00           H
ATOM   1818 HG23 THR A 700      33.850  49.500  52.800  1.00  0.00           H
ATOM   1819  C   THR A 700      30.030  48.310  52.590  1.00  0.00           C
ATOM   1820  O   THR A 700      30.020  48.190  51.370  1.00  0.00           O
ATOM   1821  N   SER A 701      29.780  47.230  53.320  1.00  0.00           N
ATOM   1822  HN  SER A 701      30.160  47.290  54.250  1.00  0.00           H
ATOM   1823  CA  SER A 701      29.480  45.970  52.760  1.00  0.00           C
ATOM   1824  HA  SER A 701      30.190  45.540  52.060  1.00  0.00           H
ATOM   1825  CB  SER A 701      29.200  44.890  53.890  1.00  0.00           C
ATOM   1826  HB1 SER A 701      28.510  45.430  54.570  1.00  0.00           H
ATOM   1827  HB2 SER A 701      30.150  44.580  54.360  1.00  0.00           H
ATOM   1828  OG  SER A 701      28.660  43.680  53.400  1.00  0.00           O
ATOM   1829  HG1 SER A 701      29.250  43.370  52.700  1.00  0.00           H
ATOM   1830  C   SER A 701      28.140  46.080  51.950  1.00  0.00           C
ATOM   1831  O   SER A 701      28.110  45.690  50.790  1.00  0.00           O
ATOM   1832  N   PHE A 702      27.080  46.660  52.540  1.00  0.00           N
ATOM   1833  HN  PHE A 702      27.070  46.980  53.480  1.00  0.00           H
ATOM   1834  CA  PHE A 702      25.870  46.900  51.890  1.00  0.00           C
ATOM   1835  HA  PHE A 702      25.590  45.980  51.400  1.00  0.00           H
ATOM   1836  CB  PHE A 702      24.860  47.330  53.060  1.00  0.00           C
ATOM   1837  HB1 PHE A 702      25.260  48.220  53.580  1.00  0.00           H
ATOM   1838  HB2 PHE A 702      24.970  46.620  53.910  1.00  0.00           H
ATOM   1839  CG  PHE A 702      23.430  47.540  52.650  1.00  0.00           C
ATOM   1840  CD1 PHE A 702      22.910  46.500  51.890  1.00  0.00           C
ATOM   1841  HD1 PHE A 702      23.540  45.700  51.500  1.00  0.00           H
ATOM   1842  CE1 PHE A 702      21.580  46.550  51.360  1.00  0.00           C
ATOM   1843  HE1 PHE A 702      21.360  45.820  50.590  1.00  0.00           H
ATOM   1844  CZ  PHE A 702      20.750  47.570  51.590  1.00  0.00           C
ATOM   1845  HZ  PHE A 702      19.770  47.500  51.140  1.00  0.00           H
ATOM   1846  CD2 PHE A 702      22.450  48.560  52.930  1.00  0.00           C
ATOM   1847  HD2 PHE A 702      22.780  49.380  53.550  1.00  0.00           H
ATOM   1848  CE2 PHE A 702      21.160  48.660  52.360  1.00  0.00           C
ATOM   1849  HE2 PHE A 702      20.600  49.560  52.520  1.00  0.00           H
ATOM   1850  C   PHE A 702      25.940  47.920  50.710  1.00  0.00           C
ATOM   1851  O   PHE A 702      25.380  47.740  49.610  1.00  0.00           O
ATOM   1852  N   LEU A 703      26.700  49.040  50.840  1.00  0.00           N
ATOM   1853  HN  LEU A 703      27.030  49.290  51.740  1.00  0.00           H
ATOM   1854  CA  LEU A 703      26.940  49.970  49.780  1.00  0.00           C
ATOM   1855  HA  LEU A 703      25.960  50.270  49.430  1.00  0.00           H
ATOM   1856  CB  LEU A 703      27.560  51.230  50.370  1.00  0.00           C
ATOM   1857  HB1 LEU A 703      27.960  51.860  49.540  1.00  0.00           H
ATOM   1858  HB2 LEU A 703      28.410  50.930  51.030  1.00  0.00           H
ATOM   1859  CG  LEU A 703      26.550  52.060  51.240  1.00  0.00           C
ATOM   1860  HG  LEU A 703      26.110  51.300  51.930  1.00  0.00           H
ATOM   1861  CD1 LEU A 703      27.300  53.080  52.110  1.00  0.00           C
ATOM   1862 HD11 LEU A 703      27.900  53.790  51.490  1.00  0.00           H
ATOM   1863 HD12 LEU A 703      28.050  52.650  52.810  1.00  0.00           H
ATOM   1864 HD13 LEU A 703      26.590  53.750  52.640  1.00  0.00           H
ATOM   1865  CD2 LEU A 703      25.350  52.670  50.500  1.00  0.00           C
ATOM   1866 HD21 LEU A 703      24.660  53.080  51.270  1.00  0.00           H
ATOM   1867 HD22 LEU A 703      24.780  51.920  49.900  1.00  0.00           H
ATOM   1868 HD23 LEU A 703      25.690  53.530  49.880  1.00  0.00           H
ATOM   1869  C   LEU A 703      27.550  49.360  48.470  1.00  0.00           C
ATOM   1870  O   LEU A 703      27.270  49.850  47.350  1.00  0.00           O
ATOM   1871  N   CYS A 704      28.370  48.290  48.590  1.00  0.00           N
ATOM   1872  HN  CYS A 704      28.760  48.190  49.510  1.00  0.00           H
ATOM   1873  CA  CYS A 704      28.820  47.490  47.440  1.00  0.00           C
ATOM   1874  HA  CYS A 704      29.250  48.080  46.650  1.00  0.00           H
ATOM   1875  CB  CYS A 704      29.860  46.450  47.900  1.00  0.00           C
ATOM   1876  HB1 CYS A 704      30.170  45.850  47.020  1.00  0.00           H
ATOM   1877  HB2 CYS A 704      29.560  45.720  48.670  1.00  0.00           H
ATOM   1878  SG  CYS A 704      31.500  47.140  48.410  1.00  0.00           S
ATOM   1879  HG1 CYS A 704      31.160  47.850  49.470  1.00  0.00           H
ATOM   1880  C   CYS A 704      27.680  46.730  46.800  1.00  0.00           C
ATOM   1881  O   CYS A 704      27.640  46.750  45.600  1.00  0.00           O
ATOM   1882  N   ILE A 705      26.770  46.090  47.540  1.00  0.00           N
ATOM   1883  HN  ILE A 705      26.770  46.250  48.520  1.00  0.00           H
ATOM   1884  CA  ILE A 705      25.570  45.510  47.040  1.00  0.00           C
ATOM   1885  HA  ILE A 705      25.740  44.820  46.230  1.00  0.00           H
ATOM   1886  CB  ILE A 705      24.890  44.580  48.130  1.00  0.00           C
ATOM   1887  HB  ILE A 705      24.380  45.200  48.910  1.00  0.00           H
ATOM   1888  CG2 ILE A 705      23.870  43.650  47.480  1.00  0.00           C
ATOM   1889 HG21 ILE A 705      24.470  42.900  46.930  1.00  0.00           H
ATOM   1890 HG22 ILE A 705      23.080  44.140  46.850  1.00  0.00           H
ATOM   1891 HG23 ILE A 705      23.340  43.050  48.250  1.00  0.00           H
ATOM   1892  CG1 ILE A 705      26.060  43.910  48.910  1.00  0.00           C
ATOM   1893 HG11 ILE A 705      26.540  44.710  49.510  1.00  0.00           H
ATOM   1894 HG12 ILE A 705      26.650  43.380  48.140  1.00  0.00           H
ATOM   1895  CD  ILE A 705      25.560  42.810  49.840  1.00  0.00           C
ATOM   1896  HD1 ILE A 705      26.220  42.540  50.690  1.00  0.00           H
ATOM   1897  HD2 ILE A 705      25.310  41.880  49.280  1.00  0.00           H
ATOM   1898  HD3 ILE A 705      24.660  43.230  50.330  1.00  0.00           H
ATOM   1899  C   ILE A 705      24.580  46.550  46.420  1.00  0.00           C
ATOM   1900  O   ILE A 705      24.090  46.320  45.310  1.00  0.00           O
ATOM   1901  N   VAL A 706      24.480  47.730  47.040  1.00  0.00           N
ATOM   1902  HN  VAL A 706      24.860  47.940  47.930  1.00  0.00           H
ATOM   1903  CA  VAL A 706      23.690  48.740  46.400  1.00  0.00           C
ATOM   1904  HA  VAL A 706      22.740  48.240  46.310  1.00  0.00           H
ATOM   1905  CB  VAL A 706      23.560  49.880  47.450  1.00  0.00           C
ATOM   1906  HB  VAL A 706      24.600  50.040  47.830  1.00  0.00           H
ATOM   1907  CG1 VAL A 706      22.950  51.190  46.840  1.00  0.00           C
ATOM   1908 HG11 VAL A 706      22.880  51.960  47.630  1.00  0.00           H
ATOM   1909 HG12 VAL A 706      21.950  51.010  46.390  1.00  0.00           H
ATOM   1910 HG13 VAL A 706      23.540  51.670  46.030  1.00  0.00           H
ATOM   1911  CG2 VAL A 706      22.750  49.480  48.630  1.00  0.00           C
ATOM   1912 HG21 VAL A 706      22.880  50.300  49.380  1.00  0.00           H
ATOM   1913 HG22 VAL A 706      22.970  48.500  49.120  1.00  0.00           H
ATOM   1914 HG23 VAL A 706      21.680  49.360  48.380  1.00  0.00           H
ATOM   1915  C   VAL A 706      24.170  49.190  45.020  1.00  0.00           C
ATOM   1916  O   VAL A 706      23.420  49.260  44.000  1.00  0.00           O
ATOM   1917  N   LEU A 707      25.440  49.530  44.930  1.00  0.00           N
ATOM   1918  HN  LEU A 707      25.950  49.430  45.790  1.00  0.00           H
ATOM   1919  CA  LEU A 707      26.100  49.970  43.730  1.00  0.00           C
ATOM   1920  HA  LEU A 707      25.490  50.820  43.460  1.00  0.00           H
ATOM   1921  CB  LEU A 707      27.540  50.380  44.030  1.00  0.00           C
ATOM   1922  HB1 LEU A 707      28.080  49.540  44.500  1.00  0.00           H
ATOM   1923  HB2 LEU A 707      27.530  51.040  44.920  1.00  0.00           H
ATOM   1924  CG  LEU A 707      28.420  50.840  42.860  1.00  0.00           C
ATOM   1925  HG  LEU A 707      28.590  49.910  42.280  1.00  0.00           H
ATOM   1926  CD1 LEU A 707      27.780  51.960  41.950  1.00  0.00           C
ATOM   1927 HD11 LEU A 707      27.570  52.840  42.600  1.00  0.00           H
ATOM   1928 HD12 LEU A 707      26.840  51.640  41.480  1.00  0.00           H
ATOM   1929 HD13 LEU A 707      28.510  52.330  41.210  1.00  0.00           H
ATOM   1930  CD2 LEU A 707      29.770  51.300  43.400  1.00  0.00           C
ATOM   1931 HD21 LEU A 707      30.230  50.420  43.900  1.00  0.00           H
ATOM   1932 HD22 LEU A 707      29.630  52.130  44.120  1.00  0.00           H
ATOM   1933 HD23 LEU A 707      30.530  51.520  42.610  1.00  0.00           H
ATOM   1934  C   LEU A 707      26.130  48.890  42.640  1.00  0.00           C
ATOM   1935  O   LEU A 707      25.980  49.180  41.470  1.00  0.00           O
ATOM   1936  N   VAL A 708      26.310  47.610  42.970  1.00  0.00           N
ATOM   1937  HN  VAL A 708      26.650  47.400  43.880  1.00  0.00           H
ATOM   1938  CA  VAL A 708      26.140  46.490  42.060  1.00  0.00           C
ATOM   1939  HA  VAL A 708      26.800  46.670  41.230  1.00  0.00           H
ATOM   1940  CB  VAL A 708      26.680  45.150  42.580  1.00  0.00           C
ATOM   1941  HB  VAL A 708      26.310  44.960  43.610  1.00  0.00           H
ATOM   1942  CG1 VAL A 708      26.430  43.940  41.680  1.00  0.00           C
ATOM   1943 HG11 VAL A 708      26.650  44.170  40.620  1.00  0.00           H
ATOM   1944 HG12 VAL A 708      25.390  43.570  41.650  1.00  0.00           H
ATOM   1945 HG13 VAL A 708      27.130  43.090  41.790  1.00  0.00           H
ATOM   1946  CG2 VAL A 708      28.200  45.320  42.720  1.00  0.00           C
ATOM   1947 HG21 VAL A 708      28.610  46.150  43.330  1.00  0.00           H
ATOM   1948 HG22 VAL A 708      28.780  45.380  41.780  1.00  0.00           H
ATOM   1949 HG23 VAL A 708      28.500  44.410  43.300  1.00  0.00           H
ATOM   1950  C   VAL A 708      24.690  46.380  41.580  1.00  0.00           C
ATOM   1951  O   VAL A 708      24.410  46.180  40.370  1.00  0.00           O
ATOM   1952  N   ALA A 709      23.710  46.560  42.510  1.00  0.00           N
ATOM   1953  HN  ALA A 709      23.950  46.640  43.460  1.00  0.00           H
ATOM   1954  CA  ALA A 709      22.290  46.440  42.210  1.00  0.00           C
ATOM   1955  HA  ALA A 709      22.140  45.490  41.740  1.00  0.00           H
ATOM   1956  CB  ALA A 709      21.380  46.390  43.470  1.00  0.00           C
ATOM   1957  HB1 ALA A 709      21.660  45.620  44.210  1.00  0.00           H
ATOM   1958  HB2 ALA A 709      20.330  46.100  43.250  1.00  0.00           H
ATOM   1959  HB3 ALA A 709      21.180  47.370  43.960  1.00  0.00           H
ATOM   1960  C   ALA A 709      21.710  47.470  41.270  1.00  0.00           C
ATOM   1961  O   ALA A 709      20.930  47.050  40.470  1.00  0.00           O
ATOM   1962  N   THR A 710      22.120  48.790  41.260  1.00  0.00           N
ATOM   1963  HN  THR A 710      22.640  49.180  42.020  1.00  0.00           H
ATOM   1964  CA  THR A 710      21.740  49.700  40.150  1.00  0.00           C
ATOM   1965  HA  THR A 710      20.690  49.680  39.910  1.00  0.00           H
ATOM   1966  CB  THR A 710      22.020  51.130  40.620  1.00  0.00           C
ATOM   1967  HB  THR A 710      21.320  51.410  41.440  1.00  0.00           H
ATOM   1968  OG1 THR A 710      21.760  52.140  39.690  1.00  0.00           O
ATOM   1969  HG1 THR A 710      22.590  52.550  39.420  1.00  0.00           H
ATOM   1970  CG2 THR A 710      23.480  51.220  41.230  1.00  0.00           C
ATOM   1971 HG21 THR A 710      24.310  50.890  40.560  1.00  0.00           H
ATOM   1972 HG22 THR A 710      23.630  50.600  42.140  1.00  0.00           H
ATOM   1973 HG23 THR A 710      23.730  52.260  41.490  1.00  0.00           H
ATOM   1974  C   THR A 710      22.560  49.470  38.850  1.00  0.00           C
ATOM   1975  O   THR A 710      22.090  49.860  37.790  1.00  0.00           O
ATOM   1976  N   ASP A 711      23.700  48.890  38.870  1.00  0.00           N
ATOM   1977  HN  ASP A 711      23.990  48.540  39.750  1.00  0.00           H
ATOM   1978  CA  ASP A 711      24.700  48.870  37.910  1.00  0.00           C
ATOM   1979  HA  ASP A 711      25.310  48.030  38.190  1.00  0.00           H
ATOM   1980  CB  ASP A 711      24.160  48.580  36.470  1.00  0.00           C
ATOM   1981  HB1 ASP A 711      23.650  49.510  36.130  1.00  0.00           H
ATOM   1982  HB2 ASP A 711      23.500  47.690  36.530  1.00  0.00           H
ATOM   1983  CG  ASP A 711      25.160  48.200  35.420  1.00  0.00           C
ATOM   1984  OD1 ASP A 711      26.360  48.420  35.630  1.00  0.00           O
ATOM   1985  OD2 ASP A 711      24.770  47.830  34.320  1.00  0.00           O
ATOM   1986  C   ASP A 711      25.700  50.090  38.050  1.00  0.00           C
ATOM   1987  O   ASP A 711      25.290  51.210  38.240  1.00  0.00           O
ATOM   1988  N   ALA A 712      27.020  49.850  38.110  1.00  0.00           N
ATOM   1989  HN  ALA A 712      27.310  48.910  37.950  1.00  0.00           H
ATOM   1990  CA  ALA A 712      28.010  50.830  38.410  1.00  0.00           C
ATOM   1991  HA  ALA A 712      27.630  51.660  38.980  1.00  0.00           H
ATOM   1992  CB  ALA A 712      29.070  50.270  39.370  1.00  0.00           C
ATOM   1993  HB1 ALA A 712      28.520  49.780  40.210  1.00  0.00           H
ATOM   1994  HB2 ALA A 712      29.750  51.020  39.830  1.00  0.00           H
ATOM   1995  HB3 ALA A 712      29.620  49.390  38.960  1.00  0.00           H
ATOM   1996  C   ALA A 712      28.670  51.310  37.130  1.00  0.00           C
ATOM   1997  O   ALA A 712      29.390  52.310  37.130  1.00  0.00           O
ATOM   1998  N   SER A 713      28.270  50.660  35.950  1.00  0.00           N
ATOM   1999  HN  SER A 713      27.590  49.930  35.930  1.00  0.00           H
ATOM   2000  CA  SER A 713      28.950  50.860  34.630  1.00  0.00           C
ATOM   2001  HA  SER A 713      29.940  50.480  34.800  1.00  0.00           H
ATOM   2002  CB  SER A 713      28.310  50.000  33.520  1.00  0.00           C
ATOM   2003  HB1 SER A 713      28.710  50.210  32.500  1.00  0.00           H
ATOM   2004  HB2 SER A 713      27.210  50.160  33.410  1.00  0.00           H
ATOM   2005  OG  SER A 713      28.410  48.580  33.870  1.00  0.00           O
ATOM   2006  HG1 SER A 713      27.600  48.520  34.380  1.00  0.00           H
ATOM   2007  C   SER A 713      29.160  52.180  34.070  1.00  0.00           C
ATOM   2008  O   SER A 713      30.060  52.370  33.310  1.00  0.00           O
ATOM   2009  N   SER A 714      28.180  53.150  34.220  1.00  0.00           N
ATOM   2010  HN  SER A 714      27.350  52.830  34.670  1.00  0.00           H
ATOM   2011  CA  SER A 714      28.160  54.500  33.510  1.00  0.00           C
ATOM   2012  HA  SER A 714      28.680  54.350  32.570  1.00  0.00           H
ATOM   2013  CB  SER A 714      26.860  55.100  33.050  1.00  0.00           C
ATOM   2014  HB1 SER A 714      27.020  56.050  32.500  1.00  0.00           H
ATOM   2015  HB2 SER A 714      26.290  55.180  34.000  1.00  0.00           H
ATOM   2016  OG  SER A 714      26.280  54.190  32.120  1.00  0.00           O
ATOM   2017  HG1 SER A 714      25.750  53.480  32.500  1.00  0.00           H
ATOM   2018  C   SER A 714      28.970  55.500  34.300  1.00  0.00           C
ATOM   2019  O   SER A 714      29.230  56.540  33.710  1.00  0.00           O
ATOM   2020  N   LEU A 715      29.300  55.120  35.570  1.00  0.00           N
ATOM   2021  HN  LEU A 715      29.040  54.230  35.970  1.00  0.00           H
ATOM   2022  CA  LEU A 715      30.000  56.020  36.510  1.00  0.00           C
ATOM   2023  HA  LEU A 715      29.610  56.990  36.250  1.00  0.00           H
ATOM   2024  CB  LEU A 715      29.730  55.510  37.980  1.00  0.00           C
ATOM   2025  HB1 LEU A 715      30.230  56.290  38.590  1.00  0.00           H
ATOM   2026  HB2 LEU A 715      30.230  54.530  38.060  1.00  0.00           H
ATOM   2027  CG  LEU A 715      28.280  55.530  38.420  1.00  0.00           C
ATOM   2028  HG  LEU A 715      27.540  55.260  37.640  1.00  0.00           H
ATOM   2029  CD1 LEU A 715      27.990  54.660  39.670  1.00  0.00           C
ATOM   2030 HD11 LEU A 715      28.420  53.670  39.420  1.00  0.00           H
ATOM   2031 HD12 LEU A 715      26.890  54.680  39.860  1.00  0.00           H
ATOM   2032 HD13 LEU A 715      28.560  55.280  40.390  1.00  0.00           H
ATOM   2033  CD2 LEU A 715      27.760  56.910  38.750  1.00  0.00           C
ATOM   2034 HD21 LEU A 715      27.770  57.590  37.870  1.00  0.00           H
ATOM   2035 HD22 LEU A 715      28.230  57.330  39.660  1.00  0.00           H
ATOM   2036 HD23 LEU A 715      26.710  56.820  39.100  1.00  0.00           H
ATOM   2037  C   LEU A 715      31.510  55.950  36.220  1.00  0.00           C
ATOM   2038  O   LEU A 715      32.320  56.830  36.590  1.00  0.00           O
ATOM   2039  N   VAL A 716      31.950  54.860  35.520  1.00  0.00           N
ATOM   2040  HN  VAL A 716      31.180  54.280  35.260  1.00  0.00           H
ATOM   2041  CA  VAL A 716      33.280  54.540  35.230  1.00  0.00           C
ATOM   2042  HA  VAL A 716      33.840  54.720  36.130  1.00  0.00           H
ATOM   2043  CB  VAL A 716      33.580  53.060  34.980  1.00  0.00           C
ATOM   2044  HB  VAL A 716      33.240  52.700  33.980  1.00  0.00           H
ATOM   2045  CG1 VAL A 716      35.060  52.820  35.080  1.00  0.00           C
ATOM   2046 HG11 VAL A 716      35.540  53.470  35.830  1.00  0.00           H
ATOM   2047 HG12 VAL A 716      35.570  53.200  34.170  1.00  0.00           H
ATOM   2048 HG13 VAL A 716      35.460  51.810  35.310  1.00  0.00           H
ATOM   2049  CG2 VAL A 716      32.800  52.260  36.110  1.00  0.00           C
ATOM   2050 HG21 VAL A 716      31.770  52.070  35.730  1.00  0.00           H
ATOM   2051 HG22 VAL A 716      32.800  52.820  37.060  1.00  0.00           H
ATOM   2052 HG23 VAL A 716      33.300  51.290  36.340  1.00  0.00           H
ATOM   2053  C   VAL A 716      33.810  55.430  34.120  1.00  0.00           C
ATOM   2054  O   VAL A 716      35.010  55.720  34.010  1.00  0.00           O
ATOM   2055  N   CYS A 717      32.990  56.050  33.330  1.00  0.00           N
ATOM   2056  HN  CYS A 717      32.050  55.700  33.360  1.00  0.00           H
ATOM   2057  CA  CYS A 717      33.240  57.060  32.320  1.00  0.00           C
ATOM   2058  HA  CYS A 717      33.930  56.600  31.620  1.00  0.00           H
ATOM   2059  CB  CYS A 717      31.830  57.490  31.650  1.00  0.00           C
ATOM   2060  HB1 CYS A 717      32.090  58.310  30.940  1.00  0.00           H
ATOM   2061  HB2 CYS A 717      31.250  57.990  32.450  1.00  0.00           H
ATOM   2062  SG  CYS A 717      30.760  56.120  30.990  1.00  0.00           S
ATOM   2063  HG1 CYS A 717      31.310  55.950  29.800  1.00  0.00           H
ATOM   2064  C   CYS A 717      33.940  58.310  32.830  1.00  0.00           C
ATOM   2065  O   CYS A 717      34.710  58.970  32.160  1.00  0.00           O
ATOM   2066  N   TYR A 718      33.660  58.730  34.110  1.00  0.00           N
ATOM   2067  HN  TYR A 718      33.070  58.180  34.700  1.00  0.00           H
ATOM   2068  CA  TYR A 718      34.110  59.900  34.740  1.00  0.00           C
ATOM   2069  HA  TYR A 718      34.450  60.620  34.010  1.00  0.00           H
ATOM   2070  CB  TYR A 718      32.930  60.480  35.560  1.00  0.00           C
ATOM   2071  HB1 TYR A 718      33.090  61.460  36.080  1.00  0.00           H
ATOM   2072  HB2 TYR A 718      32.650  59.740  36.350  1.00  0.00           H
ATOM   2073  CG  TYR A 718      31.730  60.750  34.630  1.00  0.00           C
ATOM   2074  CD1 TYR A 718      30.590  59.860  34.510  1.00  0.00           C
ATOM   2075  HD1 TYR A 718      30.610  58.960  35.100  1.00  0.00           H
ATOM   2076  CE1 TYR A 718      29.500  60.100  33.710  1.00  0.00           C
ATOM   2077  HE1 TYR A 718      28.680  59.400  33.690  1.00  0.00           H
ATOM   2078  CZ  TYR A 718      29.510  61.230  32.910  1.00  0.00           C
ATOM   2079  OH  TYR A 718      28.370  61.450  32.140  1.00  0.00           O
ATOM   2080  HH  TYR A 718      28.440  62.290  31.670  1.00  0.00           H
ATOM   2081  CD2 TYR A 718      31.600  61.960  33.930  1.00  0.00           C
ATOM   2082  HD2 TYR A 718      32.420  62.660  33.960  1.00  0.00           H
ATOM   2083  CE2 TYR A 718      30.500  62.220  33.000  1.00  0.00           C
ATOM   2084  HE2 TYR A 718      30.260  63.150  32.500  1.00  0.00           H
ATOM   2085  C   TYR A 718      35.310  59.550  35.600  1.00  0.00           C
ATOM   2086  O   TYR A 718      35.800  60.390  36.390  1.00  0.00           O
ATOM   2087  N   ILE A 719      35.780  58.310  35.590  1.00  0.00           N
ATOM   2088  HN  ILE A 719      35.340  57.590  35.060  1.00  0.00           H
ATOM   2089  CA  ILE A 719      37.010  58.000  36.350  1.00  0.00           C
ATOM   2090  HA  ILE A 719      37.370  58.690  37.080  1.00  0.00           H
ATOM   2091  CB  ILE A 719      36.900  56.650  37.020  1.00  0.00           C
ATOM   2092  HB  ILE A 719      36.560  55.910  36.270  1.00  0.00           H
ATOM   2093  CG2 ILE A 719      38.240  56.190  37.740  1.00  0.00           C
ATOM   2094 HG21 ILE A 719      38.590  57.110  38.270  1.00  0.00           H
ATOM   2095 HG22 ILE A 719      39.000  55.890  36.980  1.00  0.00           H
ATOM   2096 HG23 ILE A 719      38.040  55.330  38.400  1.00  0.00           H
ATOM   2097  CG1 ILE A 719      35.830  56.720  38.120  1.00  0.00           C
ATOM   2098 HG11 ILE A 719      34.930  57.140  37.620  1.00  0.00           H
ATOM   2099 HG12 ILE A 719      36.110  57.460  38.890  1.00  0.00           H
ATOM   2100  CD  ILE A 719      35.420  55.360  38.770  1.00  0.00           C
ATOM   2101  HD1 ILE A 719      34.790  54.830  38.010  1.00  0.00           H
ATOM   2102  HD2 ILE A 719      34.890  55.570  39.720  1.00  0.00           H
ATOM   2103  HD3 ILE A 719      36.340  54.770  38.980  1.00  0.00           H
ATOM   2104  C   ILE A 719      38.170  57.960  35.360  1.00  0.00           C
ATOM   2105  O   ILE A 719      38.350  56.940  34.710  1.00  0.00           O
ATOM   2106  N   THR A 720      38.920  59.090  35.360  1.00  0.00           N
ATOM   2107  HN  THR A 720      38.800  59.860  35.970  1.00  0.00           H
ATOM   2108  CA  THR A 720      40.030  59.290  34.450  1.00  0.00           C
ATOM   2109  HA  THR A 720      40.040  58.520  33.690  1.00  0.00           H
ATOM   2110  CB  THR A 720      39.970  60.610  33.570  1.00  0.00           C
ATOM   2111  HB  THR A 720      40.490  60.420  32.600  1.00  0.00           H
ATOM   2112  OG1 THR A 720      40.460  61.790  34.180  1.00  0.00           O
ATOM   2113  HG1 THR A 720      40.930  62.240  33.480  1.00  0.00           H
ATOM   2114  CG2 THR A 720      38.500  60.860  33.280  1.00  0.00           C
ATOM   2115 HG21 THR A 720      38.310  61.820  32.740  1.00  0.00           H
ATOM   2116 HG22 THR A 720      37.960  60.950  34.250  1.00  0.00           H
ATOM   2117 HG23 THR A 720      38.050  60.000  32.750  1.00  0.00           H
ATOM   2118  C   THR A 720      41.290  59.200  35.180  1.00  0.00           C
ATOM   2119  O   THR A 720      41.340  59.080  36.450  1.00  0.00           O
ATOM   2120  N   ARG A 721      42.430  59.320  34.520  1.00  0.00           N
ATOM   2121  HN  ARG A 721      42.440  59.350  33.520  1.00  0.00           H
ATOM   2122  CA  ARG A 721      43.720  59.190  35.220  1.00  0.00           C
ATOM   2123  HA  ARG A 721      43.640  58.480  36.030  1.00  0.00           H
ATOM   2124  CB  ARG A 721      44.800  58.730  34.280  1.00  0.00           C
ATOM   2125  HB1 ARG A 721      45.800  58.800  34.770  1.00  0.00           H
ATOM   2126  HB2 ARG A 721      44.860  59.510  33.490  1.00  0.00           H
ATOM   2127  CG  ARG A 721      44.510  57.350  33.600  1.00  0.00           C
ATOM   2128  HG1 ARG A 721      45.230  57.090  32.800  1.00  0.00           H
ATOM   2129  HG2 ARG A 721      43.480  57.390  33.160  1.00  0.00           H
ATOM   2130  CD  ARG A 721      44.240  56.140  34.590  1.00  0.00           C
ATOM   2131  HD1 ARG A 721      43.960  55.220  34.020  1.00  0.00           H
ATOM   2132  HD2 ARG A 721      43.510  56.470  35.360  1.00  0.00           H
ATOM   2133  NE  ARG A 721      45.480  55.960  35.320  1.00  0.00           N
ATOM   2134  HE  ARG A 721      46.270  56.410  34.900  1.00  0.00           H
ATOM   2135  CZ  ARG A 721      45.640  54.990  36.260  1.00  0.00           C
ATOM   2136  NH1 ARG A 721      44.660  54.250  36.650  1.00  0.00           N
ATOM   2137 HH11 ARG A 721      43.770  54.470  36.270  1.00  0.00           H
ATOM   2138 HH12 ARG A 721      44.680  53.930  37.600  1.00  0.00           H
ATOM   2139  NH2 ARG A 721      46.790  54.950  36.810  1.00  0.00           N
ATOM   2140 HH21 ARG A 721      47.600  55.460  36.520  1.00  0.00           H
ATOM   2141 HH22 ARG A 721      46.950  54.260  37.520  1.00  0.00           H
ATOM   2142  C   ARG A 721      44.090  60.470  35.930  1.00  0.00           C
ATOM   2143  O   ARG A 721      44.870  60.490  36.840  1.00  0.00           O
ATOM   2144  N   PHE A 722      43.310  61.530  35.680  1.00  0.00           N
ATOM   2145  HN  PHE A 722      42.590  61.440  35.000  1.00  0.00           H
ATOM   2146  CA  PHE A 722      43.450  62.790  36.460  1.00  0.00           C
ATOM   2147  HA  PHE A 722      44.510  62.980  36.340  1.00  0.00           H
ATOM   2148  CB  PHE A 722      42.530  63.870  35.800  1.00  0.00           C
ATOM   2149  HB1 PHE A 722      41.510  63.490  35.950  1.00  0.00           H
ATOM   2150  HB2 PHE A 722      42.680  64.030  34.720  1.00  0.00           H
ATOM   2151  CG  PHE A 722      42.640  65.210  36.490  1.00  0.00           C
ATOM   2152  CD1 PHE A 722      43.410  66.120  35.800  1.00  0.00           C
ATOM   2153  HD1 PHE A 722      43.900  65.840  34.880  1.00  0.00           H
ATOM   2154  CE1 PHE A 722      43.500  67.460  36.210  1.00  0.00           C
ATOM   2155  HE1 PHE A 722      44.020  68.230  35.650  1.00  0.00           H
ATOM   2156  CZ  PHE A 722      42.830  67.790  37.400  1.00  0.00           C
ATOM   2157  HZ  PHE A 722      42.750  68.840  37.640  1.00  0.00           H
ATOM   2158  CD2 PHE A 722      41.950  65.550  37.710  1.00  0.00           C
ATOM   2159  HD2 PHE A 722      41.290  64.880  38.230  1.00  0.00           H
ATOM   2160  CE2 PHE A 722      42.160  66.840  38.200  1.00  0.00           C
ATOM   2161  HE2 PHE A 722      41.620  67.140  39.100  1.00  0.00           H
ATOM   2162  C   PHE A 722      43.190  62.570  37.920  1.00  0.00           C
ATOM   2163  O   PHE A 722      43.980  62.840  38.800  1.00  0.00           O
ATOM   2164  N   THR A 723      41.950  61.960  38.220  1.00  0.00           N
ATOM   2165  HN  THR A 723      41.210  61.920  37.550  1.00  0.00           H
ATOM   2166  CA  THR A 723      41.520  61.540  39.550  1.00  0.00           C
ATOM   2167  HA  THR A 723      41.560  62.370  40.240  1.00  0.00           H
ATOM   2168  CB  THR A 723      40.020  61.090  39.490  1.00  0.00           C
ATOM   2169  HB  THR A 723      39.960  60.400  38.620  1.00  0.00           H
ATOM   2170  OG1 THR A 723      39.260  62.290  39.340  1.00  0.00           O
ATOM   2171  HG1 THR A 723      39.170  62.410  38.400  1.00  0.00           H
ATOM   2172  CG2 THR A 723      39.560  60.390  40.750  1.00  0.00           C
ATOM   2173 HG21 THR A 723      39.850  59.320  40.750  1.00  0.00           H
ATOM   2174 HG22 THR A 723      38.450  60.410  40.730  1.00  0.00           H
ATOM   2175 HG23 THR A 723      39.900  61.080  41.560  1.00  0.00           H
ATOM   2176  C   THR A 723      42.430  60.520  40.180  1.00  0.00           C
ATOM   2177  O   THR A 723      42.970  60.740  41.280  1.00  0.00           O
ATOM   2178  N   GLU A 724      42.690  59.440  39.350  1.00  0.00           N
ATOM   2179  HN  GLU A 724      42.310  59.280  38.450  1.00  0.00           H
ATOM   2180  CA  GLU A 724      43.350  58.250  39.810  1.00  0.00           C
ATOM   2181  HA  GLU A 724      42.810  58.000  40.720  1.00  0.00           H
ATOM   2182  CB  GLU A 724      43.140  57.160  38.770  1.00  0.00           C
ATOM   2183  HB1 GLU A 724      43.910  56.360  38.840  1.00  0.00           H
ATOM   2184  HB2 GLU A 724      43.170  57.670  37.790  1.00  0.00           H
ATOM   2185  CG  GLU A 724      41.650  56.690  38.840  1.00  0.00           C
ATOM   2186  HG1 GLU A 724      40.910  57.390  38.420  1.00  0.00           H
ATOM   2187  HG2 GLU A 724      41.280  56.640  39.900  1.00  0.00           H
ATOM   2188  CD  GLU A 724      41.650  55.330  38.150  1.00  0.00           C
ATOM   2189  OE1 GLU A 724      41.600  54.340  38.940  1.00  0.00           O
ATOM   2190  OE2 GLU A 724      41.790  55.310  36.930  1.00  0.00           O
ATOM   2191  C   GLU A 724      44.830  58.360  40.090  1.00  0.00           C
ATOM   2192  O   GLU A 724      45.170  58.070  41.210  1.00  0.00           O
ATOM   2193  N   GLU A 725      45.750  58.890  39.170  1.00  0.00           N
ATOM   2194  HN  GLU A 725      45.540  59.320  38.300  1.00  0.00           H
ATOM   2195  CA  GLU A 725      47.100  59.090  39.580  1.00  0.00           C
ATOM   2196  HA  GLU A 725      47.460  58.230  40.140  1.00  0.00           H
ATOM   2197  CB  GLU A 725      48.070  58.950  38.390  1.00  0.00           C
ATOM   2198  HB1 GLU A 725      49.100  58.950  38.800  1.00  0.00           H
ATOM   2199  HB2 GLU A 725      48.010  59.840  37.710  1.00  0.00           H
ATOM   2200  CG  GLU A 725      48.050  57.630  37.700  1.00  0.00           C
ATOM   2201  HG1 GLU A 725      47.180  57.560  37.030  1.00  0.00           H
ATOM   2202  HG2 GLU A 725      47.930  56.820  38.460  1.00  0.00           H
ATOM   2203  CD  GLU A 725      49.210  57.360  36.760  1.00  0.00           C
ATOM   2204  OE1 GLU A 725      50.080  58.190  36.520  1.00  0.00           O
ATOM   2205  OE2 GLU A 725      49.140  56.250  36.150  1.00  0.00           O
ATOM   2206  C   GLU A 725      47.320  60.170  40.650  1.00  0.00           C
ATOM   2207  O   GLU A 725      48.180  59.900  41.470  1.00  0.00           O
ATOM   2208  N   ALA A 726      46.490  61.260  40.700  1.00  0.00           N
ATOM   2209  HN  ALA A 726      45.810  61.350  39.970  1.00  0.00           H
ATOM   2210  CA  ALA A 726      46.690  62.310  41.750  1.00  0.00           C
ATOM   2211  HA  ALA A 726      47.730  62.600  41.810  1.00  0.00           H
ATOM   2212  CB  ALA A 726      45.930  63.580  41.370  1.00  0.00           C
ATOM   2213  HB1 ALA A 726      46.410  64.050  40.480  1.00  0.00           H
ATOM   2214  HB2 ALA A 726      46.130  64.420  42.080  1.00  0.00           H
ATOM   2215  HB3 ALA A 726      44.850  63.450  41.210  1.00  0.00           H
ATOM   2216  C   ALA A 726      46.340  61.850  43.170  1.00  0.00           C
ATOM   2217  O   ALA A 726      47.040  62.140  44.140  1.00  0.00           O
ATOM   2218  N   PHE A 727      45.410  60.900  43.250  1.00  0.00           N
ATOM   2219  HN  PHE A 727      44.960  60.410  42.510  1.00  0.00           H
ATOM   2220  CA  PHE A 727      45.170  60.250  44.520  1.00  0.00           C
ATOM   2221  HA  PHE A 727      45.220  61.060  45.230  1.00  0.00           H
ATOM   2222  CB  PHE A 727      43.710  59.720  44.510  1.00  0.00           C
ATOM   2223  HB1 PHE A 727      43.520  58.940  43.740  1.00  0.00           H
ATOM   2224  HB2 PHE A 727      43.090  60.600  44.260  1.00  0.00           H
ATOM   2225  CG  PHE A 727      43.210  59.230  45.810  1.00  0.00           C
ATOM   2226  CD1 PHE A 727      42.960  60.190  46.850  1.00  0.00           C
ATOM   2227  HD1 PHE A 727      43.320  61.190  46.690  1.00  0.00           H
ATOM   2228  CE1 PHE A 727      42.520  59.800  48.080  1.00  0.00           C
ATOM   2229  HE1 PHE A 727      42.360  60.530  48.850  1.00  0.00           H
ATOM   2230  CZ  PHE A 727      42.240  58.470  48.360  1.00  0.00           C
ATOM   2231  HZ  PHE A 727      41.770  58.010  49.210  1.00  0.00           H
ATOM   2232  CD2 PHE A 727      42.840  57.910  46.020  1.00  0.00           C
ATOM   2233  HD2 PHE A 727      42.900  57.150  45.260  1.00  0.00           H
ATOM   2234  CE2 PHE A 727      42.290  57.570  47.310  1.00  0.00           C
ATOM   2235  HE2 PHE A 727      41.890  56.580  47.470  1.00  0.00           H
ATOM   2236  C   PHE A 727      46.200  59.140  44.930  1.00  0.00           C
ATOM   2237  O   PHE A 727      46.680  59.090  46.050  1.00  0.00           O
ATOM   2238  N   ALA A 728      46.630  58.350  43.930  1.00  0.00           N
ATOM   2239  HN  ALA A 728      46.060  58.340  43.120  1.00  0.00           H
ATOM   2240  CA  ALA A 728      47.720  57.350  44.070  1.00  0.00           C
ATOM   2241  HA  ALA A 728      47.460  56.750  44.930  1.00  0.00           H
ATOM   2242  CB  ALA A 728      47.640  56.430  42.850  1.00  0.00           C
ATOM   2243  HB1 ALA A 728      48.360  55.590  42.730  1.00  0.00           H
ATOM   2244  HB2 ALA A 728      47.730  57.040  41.920  1.00  0.00           H
ATOM   2245  HB3 ALA A 728      46.630  55.980  42.850  1.00  0.00           H
ATOM   2246  C   ALA A 728      49.060  57.960  44.400  1.00  0.00           C
ATOM   2247  O   ALA A 728      49.800  57.520  45.250  1.00  0.00           O
ATOM   2248  N   ALA A 729      49.310  59.140  43.750  1.00  0.00           N
ATOM   2249  HN  ALA A 729      48.940  59.260  42.830  1.00  0.00           H
ATOM   2250  CA  ALA A 729      50.440  60.000  44.060  1.00  0.00           C
ATOM   2251  HA  ALA A 729      51.310  59.400  43.850  1.00  0.00           H
ATOM   2252  CB  ALA A 729      50.520  61.180  43.090  1.00  0.00           C
ATOM   2253  HB1 ALA A 729      51.480  61.640  43.380  1.00  0.00           H
ATOM   2254  HB2 ALA A 729      49.700  61.900  43.310  1.00  0.00           H
ATOM   2255  HB3 ALA A 729      50.490  60.800  42.040  1.00  0.00           H
ATOM   2256  C   ALA A 729      50.480  60.450  45.530  1.00  0.00           C
ATOM   2257  O   ALA A 729      51.570  60.400  46.150  1.00  0.00           O
ATOM   2258  N   LEU A 730      49.310  60.890  46.110  1.00  0.00           N
ATOM   2259  HN  LEU A 730      48.490  60.720  45.570  1.00  0.00           H
ATOM   2260  CA  LEU A 730      49.300  61.140  47.580  1.00  0.00           C
ATOM   2261  HA  LEU A 730      50.110  61.800  47.870  1.00  0.00           H
ATOM   2262  CB  LEU A 730      47.910  61.650  48.060  1.00  0.00           C
ATOM   2263  HB1 LEU A 730      47.140  60.980  47.590  1.00  0.00           H
ATOM   2264  HB2 LEU A 730      47.630  62.580  47.520  1.00  0.00           H
ATOM   2265  CG  LEU A 730      47.640  61.970  49.570  1.00  0.00           C
ATOM   2266  HG  LEU A 730      47.830  61.040  50.140  1.00  0.00           H
ATOM   2267  CD1 LEU A 730      48.510  63.190  50.120  1.00  0.00           C
ATOM   2268 HD11 LEU A 730      49.610  63.080  50.030  1.00  0.00           H
ATOM   2269 HD12 LEU A 730      48.130  63.680  51.040  1.00  0.00           H
ATOM   2270 HD13 LEU A 730      48.230  63.900  49.320  1.00  0.00           H
ATOM   2271  CD2 LEU A 730      46.150  62.370  49.680  1.00  0.00           C
ATOM   2272 HD21 LEU A 730      46.090  63.310  49.100  1.00  0.00           H
ATOM   2273 HD22 LEU A 730      45.880  62.600  50.730  1.00  0.00           H
ATOM   2274 HD23 LEU A 730      45.500  61.550  49.300  1.00  0.00           H
ATOM   2275  C   LEU A 730      49.630  59.960  48.410  1.00  0.00           C
ATOM   2276  O   LEU A 730      50.470  59.860  49.320  1.00  0.00           O
ATOM   2277  N   ILE A 731      48.930  58.880  48.110  1.00  0.00           N
ATOM   2278  HN  ILE A 731      48.340  58.920  47.310  1.00  0.00           H
ATOM   2279  CA  ILE A 731      49.010  57.610  48.940  1.00  0.00           C
ATOM   2280  HA  ILE A 731      48.990  58.000  49.950  1.00  0.00           H
ATOM   2281  CB  ILE A 731      47.830  56.560  48.580  1.00  0.00           C
ATOM   2282  HB  ILE A 731      47.820  56.490  47.470  1.00  0.00           H
ATOM   2283  CG2 ILE A 731      48.070  55.180  49.160  1.00  0.00           C
ATOM   2284 HG21 ILE A 731      47.160  54.580  48.980  1.00  0.00           H
ATOM   2285 HG22 ILE A 731      48.360  55.180  50.230  1.00  0.00           H
ATOM   2286 HG23 ILE A 731      48.910  54.600  48.700  1.00  0.00           H
ATOM   2287  CG1 ILE A 731      46.450  57.060  49.000  1.00  0.00           C
ATOM   2288 HG11 ILE A 731      45.720  56.350  48.550  1.00  0.00           H
ATOM   2289 HG12 ILE A 731      46.120  58.050  48.630  1.00  0.00           H
ATOM   2290  CD  ILE A 731      46.270  56.980  50.550  1.00  0.00           C
ATOM   2291  HD1 ILE A 731      46.800  56.120  51.020  1.00  0.00           H
ATOM   2292  HD2 ILE A 731      45.170  56.940  50.720  1.00  0.00           H
ATOM   2293  HD3 ILE A 731      46.690  57.870  51.070  1.00  0.00           H
ATOM   2294  C   ILE A 731      50.470  56.980  48.910  1.00  0.00           C
ATOM   2295  O   ILE A 731      50.950  56.430  49.920  1.00  0.00           O
ATOM   2296  N   CYS A 732      51.170  56.960  47.750  1.00  0.00           N
ATOM   2297  HN  CYS A 732      50.690  57.320  46.940  1.00  0.00           H
ATOM   2298  CA  CYS A 732      52.610  56.600  47.670  1.00  0.00           C
ATOM   2299  HA  CYS A 732      52.640  55.560  47.940  1.00  0.00           H
ATOM   2300  CB  CYS A 732      53.190  56.800  46.290  1.00  0.00           C
ATOM   2301  HB1 CYS A 732      54.300  56.660  46.230  1.00  0.00           H
ATOM   2302  HB2 CYS A 732      53.020  57.850  45.960  1.00  0.00           H
ATOM   2303  SG  CYS A 732      52.400  55.770  45.020  1.00  0.00           S
ATOM   2304  HG1 CYS A 732      51.150  56.120  45.280  1.00  0.00           H
ATOM   2305  C   CYS A 732      53.540  57.420  48.610  1.00  0.00           C
ATOM   2306  O   CYS A 732      54.370  56.850  49.320  1.00  0.00           O
ATOM   2307  N   ILE A 733      53.390  58.740  48.580  1.00  0.00           N
ATOM   2308  HN  ILE A 733      52.690  59.020  47.920  1.00  0.00           H
ATOM   2309  CA  ILE A 733      54.100  59.750  49.380  1.00  0.00           C
ATOM   2310  HA  ILE A 733      55.150  59.510  49.320  1.00  0.00           H
ATOM   2311  CB  ILE A 733      53.810  61.200  48.950  1.00  0.00           C
ATOM   2312  HB  ILE A 733      52.720  61.350  48.810  1.00  0.00           H
ATOM   2313  CG2 ILE A 733      54.220  62.260  49.990  1.00  0.00           C
ATOM   2314 HG21 ILE A 733      55.280  62.160  50.330  1.00  0.00           H
ATOM   2315 HG22 ILE A 733      53.590  62.320  50.900  1.00  0.00           H
ATOM   2316 HG23 ILE A 733      54.000  63.270  49.560  1.00  0.00           H
ATOM   2317  CG1 ILE A 733      54.490  61.350  47.530  1.00  0.00           C
ATOM   2318 HG11 ILE A 733      54.160  62.290  47.020  1.00  0.00           H
ATOM   2319 HG12 ILE A 733      54.220  60.520  46.850  1.00  0.00           H
ATOM   2320  CD  ILE A 733      56.110  61.560  47.540  1.00  0.00           C
ATOM   2321  HD1 ILE A 733      56.330  61.610  46.450  1.00  0.00           H
ATOM   2322  HD2 ILE A 733      56.650  60.710  48.030  1.00  0.00           H
ATOM   2323  HD3 ILE A 733      56.380  62.510  48.040  1.00  0.00           H
ATOM   2324  C   ILE A 733      53.890  59.480  50.840  1.00  0.00           C
ATOM   2325  O   ILE A 733      54.780  59.500  51.690  1.00  0.00           O
ATOM   2326  N   ILE A 734      52.590  59.140  51.240  1.00  0.00           N
ATOM   2327  HN  ILE A 734      51.840  59.190  50.590  1.00  0.00           H
ATOM   2328  CA  ILE A 734      52.140  58.770  52.570  1.00  0.00           C
ATOM   2329  HA  ILE A 734      52.510  59.540  53.230  1.00  0.00           H
ATOM   2330  CB  ILE A 734      50.630  58.900  52.820  1.00  0.00           C
ATOM   2331  HB  ILE A 734      50.210  58.300  52.000  1.00  0.00           H
ATOM   2332  CG2 ILE A 734      50.270  58.290  54.200  1.00  0.00           C
ATOM   2333 HG21 ILE A 734      49.170  58.310  54.320  1.00  0.00           H
ATOM   2334 HG22 ILE A 734      50.820  58.670  55.080  1.00  0.00           H
ATOM   2335 HG23 ILE A 734      50.550  57.230  54.380  1.00  0.00           H
ATOM   2336  CG1 ILE A 734      50.300  60.400  52.690  1.00  0.00           C
ATOM   2337 HG11 ILE A 734      50.360  60.690  51.620  1.00  0.00           H
ATOM   2338 HG12 ILE A 734      50.950  61.080  53.270  1.00  0.00           H
ATOM   2339  CD  ILE A 734      48.810  60.700  52.990  1.00  0.00           C
ATOM   2340  HD1 ILE A 734      48.570  61.720  52.620  1.00  0.00           H
ATOM   2341  HD2 ILE A 734      48.720  60.630  54.100  1.00  0.00           H
ATOM   2342  HD3 ILE A 734      48.100  60.000  52.510  1.00  0.00           H
ATOM   2343  C   ILE A 734      52.760  57.460  53.080  1.00  0.00           C
ATOM   2344  O   ILE A 734      53.160  57.370  54.240  1.00  0.00           O
ATOM   2345  N   PHE A 735      53.010  56.440  52.260  1.00  0.00           N
ATOM   2346  HN  PHE A 735      52.620  56.520  51.340  1.00  0.00           H
ATOM   2347  CA  PHE A 735      53.760  55.290  52.650  1.00  0.00           C
ATOM   2348  HA  PHE A 735      53.440  55.000  53.620  1.00  0.00           H
ATOM   2349  CB  PHE A 735      53.860  54.110  51.590  1.00  0.00           C
ATOM   2350  HB1 PHE A 735      54.490  53.250  51.940  1.00  0.00           H
ATOM   2351  HB2 PHE A 735      54.210  54.450  50.590  1.00  0.00           H
ATOM   2352  CG  PHE A 735      52.530  53.510  51.260  1.00  0.00           C
ATOM   2353  CD1 PHE A 735      52.470  52.470  50.290  1.00  0.00           C
ATOM   2354  HD1 PHE A 735      53.330  52.120  49.730  1.00  0.00           H
ATOM   2355  CE1 PHE A 735      51.300  51.740  50.160  1.00  0.00           C
ATOM   2356  HE1 PHE A 735      51.150  51.010  49.380  1.00  0.00           H
ATOM   2357  CZ  PHE A 735      50.130  51.950  50.840  1.00  0.00           C
ATOM   2358  HZ  PHE A 735      49.230  51.410  50.580  1.00  0.00           H
ATOM   2359  CD2 PHE A 735      51.310  53.710  51.990  1.00  0.00           C
ATOM   2360  HD2 PHE A 735      51.290  54.570  52.650  1.00  0.00           H
ATOM   2361  CE2 PHE A 735      50.090  53.010  51.720  1.00  0.00           C
ATOM   2362  HE2 PHE A 735      49.140  53.360  52.100  1.00  0.00           H
ATOM   2363  C   PHE A 735      55.180  55.630  53.040  1.00  0.00           C
ATOM   2364  O   PHE A 735      55.690  55.120  54.030  1.00  0.00           O
ATOM   2365  N   ILE A 736      55.830  56.520  52.330  1.00  0.00           N
ATOM   2366  HN  ILE A 736      55.410  56.920  51.520  1.00  0.00           H
ATOM   2367  CA  ILE A 736      57.170  56.990  52.590  1.00  0.00           C
ATOM   2368  HA  ILE A 736      57.810  56.140  52.810  1.00  0.00           H
ATOM   2369  CB  ILE A 736      57.680  57.710  51.380  1.00  0.00           C
ATOM   2370  HB  ILE A 736      56.860  58.400  51.100  1.00  0.00           H
ATOM   2371  CG2 ILE A 736      58.900  58.630  51.670  1.00  0.00           C
ATOM   2372 HG21 ILE A 736      59.040  59.250  50.750  1.00  0.00           H
ATOM   2373 HG22 ILE A 736      59.790  58.000  51.900  1.00  0.00           H
ATOM   2374 HG23 ILE A 736      58.700  59.300  52.530  1.00  0.00           H
ATOM   2375  CG1 ILE A 736      57.880  56.810  50.140  1.00  0.00           C
ATOM   2376 HG11 ILE A 736      57.030  56.100  50.020  1.00  0.00           H
ATOM   2377 HG12 ILE A 736      58.770  56.160  50.290  1.00  0.00           H
ATOM   2378  CD  ILE A 736      57.920  57.710  48.920  1.00  0.00           C
ATOM   2379  HD1 ILE A 736      57.050  58.390  48.980  1.00  0.00           H
ATOM   2380  HD2 ILE A 736      57.800  57.110  48.000  1.00  0.00           H
ATOM   2381  HD3 ILE A 736      58.810  58.370  48.910  1.00  0.00           H
ATOM   2382  C   ILE A 736      57.180  57.770  53.900  1.00  0.00           C
ATOM   2383  O   ILE A 736      57.930  57.440  54.810  1.00  0.00           O
ATOM   2384  N   TYR A 737      56.160  58.700  54.050  1.00  0.00           N
ATOM   2385  HN  TYR A 737      55.560  58.860  53.270  1.00  0.00           H
ATOM   2386  CA  TYR A 737      55.920  59.430  55.240  1.00  0.00           C
ATOM   2387  HA  TYR A 737      56.890  59.800  55.510  1.00  0.00           H
ATOM   2388  CB  TYR A 737      54.890  60.480  55.230  1.00  0.00           C
ATOM   2389  HB1 TYR A 737      54.490  60.750  56.230  1.00  0.00           H
ATOM   2390  HB2 TYR A 737      54.020  60.360  54.550  1.00  0.00           H
ATOM   2391  CG  TYR A 737      55.680  61.710  54.830  1.00  0.00           C
ATOM   2392  CD1 TYR A 737      56.280  62.490  55.790  1.00  0.00           C
ATOM   2393  HD1 TYR A 737      56.280  62.210  56.840  1.00  0.00           H
ATOM   2394  CE1 TYR A 737      56.740  63.760  55.570  1.00  0.00           C
ATOM   2395  HE1 TYR A 737      57.110  64.370  56.390  1.00  0.00           H
ATOM   2396  CZ  TYR A 737      56.770  64.250  54.260  1.00  0.00           C
ATOM   2397  OH  TYR A 737      57.210  65.520  54.010  1.00  0.00           O
ATOM   2398  HH  TYR A 737      56.640  66.080  54.550  1.00  0.00           H
ATOM   2399  CD2 TYR A 737      55.690  62.240  53.480  1.00  0.00           C
ATOM   2400  HD2 TYR A 737      55.240  61.700  52.670  1.00  0.00           H
ATOM   2401  CE2 TYR A 737      56.190  63.510  53.220  1.00  0.00           C
ATOM   2402  HE2 TYR A 737      56.270  63.890  52.210  1.00  0.00           H
ATOM   2403  C   TYR A 737      55.700  58.560  56.470  1.00  0.00           C
ATOM   2404  O   TYR A 737      56.300  58.800  57.460  1.00  0.00           O
ATOM   2405  N   GLU A 738      54.830  57.480  56.430  1.00  0.00           N
ATOM   2406  HN  GLU A 738      54.340  57.420  55.560  1.00  0.00           H
ATOM   2407  CA  GLU A 738      54.460  56.650  57.580  1.00  0.00           C
ATOM   2408  HA  GLU A 738      54.200  57.260  58.430  1.00  0.00           H
ATOM   2409  CB  GLU A 738      53.110  55.970  57.170  1.00  0.00           C
ATOM   2410  HB1 GLU A 738      53.330  55.350  56.270  1.00  0.00           H
ATOM   2411  HB2 GLU A 738      52.350  56.760  56.980  1.00  0.00           H
ATOM   2412  CG  GLU A 738      52.590  55.010  58.330  1.00  0.00           C
ATOM   2413  HG1 GLU A 738      53.440  54.420  58.730  1.00  0.00           H
ATOM   2414  HG2 GLU A 738      51.830  54.340  57.890  1.00  0.00           H
ATOM   2415  CD  GLU A 738      51.940  55.830  59.440  1.00  0.00           C
ATOM   2416  OE1 GLU A 738      51.490  55.270  60.430  1.00  0.00           O
ATOM   2417  OE2 GLU A 738      51.850  57.110  59.470  1.00  0.00           O
ATOM   2418  C   GLU A 738      55.620  55.880  58.070  1.00  0.00           C
ATOM   2419  O   GLU A 738      55.850  55.850  59.310  1.00  0.00           O
ATOM   2420  N   ALA A 739      56.450  55.400  57.150  1.00  0.00           N
ATOM   2421  HN  ALA A 739      56.090  55.480  56.230  1.00  0.00           H
ATOM   2422  CA  ALA A 739      57.470  54.520  57.530  1.00  0.00           C
ATOM   2423  HA  ALA A 739      57.080  53.790  58.220  1.00  0.00           H
ATOM   2424  CB  ALA A 739      57.940  53.780  56.270  1.00  0.00           C
ATOM   2425  HB1 ALA A 739      58.610  52.980  56.620  1.00  0.00           H
ATOM   2426  HB2 ALA A 739      58.530  54.500  55.650  1.00  0.00           H
ATOM   2427  HB3 ALA A 739      57.150  53.210  55.740  1.00  0.00           H
ATOM   2428  C   ALA A 739      58.550  55.240  58.290  1.00  0.00           C
ATOM   2429  O   ALA A 739      59.000  54.790  59.310  1.00  0.00           O
ATOM   2430  N   LEU A 740      58.880  56.490  57.910  1.00  0.00           N
ATOM   2431  HN  LEU A 740      58.370  56.990  57.210  1.00  0.00           H
ATOM   2432  CA  LEU A 740      59.840  57.350  58.540  1.00  0.00           C
ATOM   2433  HA  LEU A 740      60.570  56.630  58.880  1.00  0.00           H
ATOM   2434  CB  LEU A 740      60.460  58.360  57.460  1.00  0.00           C
ATOM   2435  HB1 LEU A 740      61.250  59.060  57.800  1.00  0.00           H
ATOM   2436  HB2 LEU A 740      59.680  59.000  57.010  1.00  0.00           H
ATOM   2437  CG  LEU A 740      61.270  57.570  56.340  1.00  0.00           C
ATOM   2438  HG  LEU A 740      60.600  56.720  56.070  1.00  0.00           H
ATOM   2439  CD1 LEU A 740      61.610  58.330  55.080  1.00  0.00           C
ATOM   2440 HD11 LEU A 740      62.290  59.170  55.270  1.00  0.00           H
ATOM   2441 HD12 LEU A 740      60.700  58.810  54.650  1.00  0.00           H
ATOM   2442 HD13 LEU A 740      61.980  57.610  54.300  1.00  0.00           H
ATOM   2443  CD2 LEU A 740      62.670  57.050  56.880  1.00  0.00           C
ATOM   2444 HD21 LEU A 740      62.440  56.260  57.630  1.00  0.00           H
ATOM   2445 HD22 LEU A 740      63.160  57.830  57.490  1.00  0.00           H
ATOM   2446 HD23 LEU A 740      63.270  56.440  56.170  1.00  0.00           H
ATOM   2447  C   LEU A 740      59.280  58.150  59.720  1.00  0.00           C
ATOM   2448  O   LEU A 740      59.910  58.360  60.720  1.00  0.00           O
ATOM   2449  N   GLU A 741      57.980  58.510  59.700  1.00  0.00           N
ATOM   2450  HN  GLU A 741      57.490  58.530  58.840  1.00  0.00           H
ATOM   2451  CA  GLU A 741      57.270  59.060  60.890  1.00  0.00           C
ATOM   2452  HA  GLU A 741      57.870  59.860  61.290  1.00  0.00           H
ATOM   2453  CB  GLU A 741      55.840  59.590  60.510  1.00  0.00           C
ATOM   2454  HB1 GLU A 741      55.220  59.840  61.410  1.00  0.00           H
ATOM   2455  HB2 GLU A 741      55.340  58.770  59.960  1.00  0.00           H
ATOM   2456  CG  GLU A 741      55.830  60.920  59.620  1.00  0.00           C
ATOM   2457  HG1 GLU A 741      56.470  60.780  58.730  1.00  0.00           H
ATOM   2458  HG2 GLU A 741      56.390  61.750  60.090  1.00  0.00           H
ATOM   2459  CD  GLU A 741      54.460  61.330  59.180  1.00  0.00           C
ATOM   2460  OE1 GLU A 741      54.390  62.300  58.340  1.00  0.00           O
ATOM   2461  OE2 GLU A 741      53.430  60.880  59.710  1.00  0.00           O
ATOM   2462  C   GLU A 741      57.110  58.040  62.060  1.00  0.00           C
ATOM   2463  O   GLU A 741      57.080  58.480  63.240  1.00  0.00           O
ATOM   2464  N   LYS A 742      56.900  56.780  61.720  1.00  0.00           N
ATOM   2465  HN  LYS A 742      56.830  56.490  60.770  1.00  0.00           H
ATOM   2466  CA  LYS A 742      56.950  55.670  62.650  1.00  0.00           C
ATOM   2467  HA  LYS A 742      56.590  55.960  63.620  1.00  0.00           H
ATOM   2468  CB  LYS A 742      56.260  54.400  62.080  1.00  0.00           C
ATOM   2469  HB1 LYS A 742      56.510  53.510  62.700  1.00  0.00           H
ATOM   2470  HB2 LYS A 742      56.720  54.130  61.110  1.00  0.00           H
ATOM   2471  CG  LYS A 742      54.710  54.370  61.990  1.00  0.00           C
ATOM   2472  HG1 LYS A 742      54.230  53.370  62.060  1.00  0.00           H
ATOM   2473  HG2 LYS A 742      54.320  54.750  61.020  1.00  0.00           H
ATOM   2474  CD  LYS A 742      54.070  55.200  63.130  1.00  0.00           C
ATOM   2475  HD1 LYS A 742      53.020  55.490  62.900  1.00  0.00           H
ATOM   2476  HD2 LYS A 742      54.480  56.240  63.130  1.00  0.00           H
ATOM   2477  CE  LYS A 742      53.990  54.420  64.400  1.00  0.00           C
ATOM   2478  HE1 LYS A 742      54.980  54.060  64.760  1.00  0.00           H
ATOM   2479  HE2 LYS A 742      53.260  53.600  64.260  1.00  0.00           H
ATOM   2480  NZ  LYS A 742      53.480  55.290  65.490  1.00  0.00           N
ATOM   2481  HZ1 LYS A 742      52.570  55.660  65.130  1.00  0.00           H
ATOM   2482  HZ2 LYS A 742      54.120  56.080  65.730  1.00  0.00           H
ATOM   2483  HZ3 LYS A 742      53.290  54.820  66.390  1.00  0.00           H
ATOM   2484  C   LYS A 742      58.350  55.290  63.090  1.00  0.00           C
ATOM   2485  O   LYS A 742      58.560  55.080  64.270  1.00  0.00           O
ATOM   2486  N   LEU A 743      59.340  55.400  62.210  1.00  0.00           N
ATOM   2487  HN  LEU A 743      59.130  55.510  61.250  1.00  0.00           H
ATOM   2488  CA  LEU A 743      60.740  55.430  62.660  1.00  0.00           C
ATOM   2489  HA  LEU A 743      60.880  54.540  63.250  1.00  0.00           H
ATOM   2490  CB  LEU A 743      61.710  55.300  61.460  1.00  0.00           C
ATOM   2491  HB1 LEU A 743      61.630  56.220  60.850  1.00  0.00           H
ATOM   2492  HB2 LEU A 743      61.340  54.510  60.770  1.00  0.00           H
ATOM   2493  CG  LEU A 743      63.150  54.930  61.800  1.00  0.00           C
ATOM   2494  HG  LEU A 743      63.620  55.550  62.600  1.00  0.00           H
ATOM   2495  CD1 LEU A 743      63.350  53.410  62.260  1.00  0.00           C
ATOM   2496 HD11 LEU A 743      64.450  53.210  62.330  1.00  0.00           H
ATOM   2497 HD12 LEU A 743      63.030  52.690  61.490  1.00  0.00           H
ATOM   2498 HD13 LEU A 743      62.880  53.420  63.260  1.00  0.00           H
ATOM   2499  CD2 LEU A 743      64.010  55.240  60.630  1.00  0.00           C
ATOM   2500 HD21 LEU A 743      63.730  54.720  59.680  1.00  0.00           H
ATOM   2501 HD22 LEU A 743      65.050  54.910  60.850  1.00  0.00           H
ATOM   2502 HD23 LEU A 743      64.180  56.320  60.490  1.00  0.00           H
ATOM   2503  C   LEU A 743      61.220  56.560  63.540  1.00  0.00           C
ATOM   2504  O   LEU A 743      62.060  56.380  64.410  1.00  0.00           O
ATOM   2505  N   PHE A 744      60.550  57.740  63.390  1.00  0.00           N
ATOM   2506  HN  PHE A 744      59.910  57.830  62.620  1.00  0.00           H
ATOM   2507  CA  PHE A 744      60.680  58.900  64.260  1.00  0.00           C
ATOM   2508  HA  PHE A 744      61.730  59.080  64.380  1.00  0.00           H
ATOM   2509  CB  PHE A 744      59.890  60.000  63.560  1.00  0.00           C
ATOM   2510  HB1 PHE A 744      58.790  59.970  63.690  1.00  0.00           H
ATOM   2511  HB2 PHE A 744      60.070  60.020  62.470  1.00  0.00           H
ATOM   2512  CG  PHE A 744      60.370  61.430  64.060  1.00  0.00           C
ATOM   2513  CD1 PHE A 744      60.990  62.380  63.240  1.00  0.00           C
ATOM   2514  HD1 PHE A 744      61.220  62.250  62.200  1.00  0.00           H
ATOM   2515  CE1 PHE A 744      61.460  63.630  63.840  1.00  0.00           C
ATOM   2516  HE1 PHE A 744      61.910  64.380  63.210  1.00  0.00           H
ATOM   2517  CZ  PHE A 744      61.070  63.960  65.160  1.00  0.00           C
ATOM   2518  HZ  PHE A 744      61.250  64.930  65.570  1.00  0.00           H
ATOM   2519  CD2 PHE A 744      59.910  61.840  65.340  1.00  0.00           C
ATOM   2520  HD2 PHE A 744      59.290  61.190  65.940  1.00  0.00           H
ATOM   2521  CE2 PHE A 744      60.350  63.040  65.900  1.00  0.00           C
ATOM   2522  HE2 PHE A 744      59.950  63.290  66.880  1.00  0.00           H
ATOM   2523  C   PHE A 744      60.090  58.560  65.630  1.00  0.00           C
ATOM   2524  O   PHE A 744      60.790  58.710  66.640  1.00  0.00           O
ATOM   2525  N   ASP A 745      58.870  57.890  65.790  1.00  0.00           N
ATOM   2526  HN  ASP A 745      58.330  57.500  65.060  1.00  0.00           H
ATOM   2527  CA  ASP A 745      58.470  57.390  67.120  1.00  0.00           C
ATOM   2528  HA  ASP A 745      58.360  58.270  67.750  1.00  0.00           H
ATOM   2529  CB  ASP A 745      56.990  56.820  67.020  1.00  0.00           C
ATOM   2530  HB1 ASP A 745      56.680  56.320  67.960  1.00  0.00           H
ATOM   2531  HB2 ASP A 745      57.050  56.070  66.200  1.00  0.00           H
ATOM   2532  CG  ASP A 745      55.980  57.840  66.530  1.00  0.00           C
ATOM   2533  OD1 ASP A 745      56.070  59.030  66.920  1.00  0.00           O
ATOM   2534  OD2 ASP A 745      54.930  57.400  65.980  1.00  0.00           O
ATOM   2535  C   ASP A 745      59.330  56.420  67.750  1.00  0.00           C
ATOM   2536  O   ASP A 745      59.450  56.290  68.990  1.00  0.00           O
ATOM   2537  N   LEU A 746      60.000  55.500  66.970  1.00  0.00           N
ATOM   2538  HN  LEU A 746      59.660  55.330  66.040  1.00  0.00           H
ATOM   2539  CA  LEU A 746      61.120  54.680  67.420  1.00  0.00           C
ATOM   2540  HA  LEU A 746      60.730  54.110  68.250  1.00  0.00           H
ATOM   2541  CB  LEU A 746      61.600  53.600  66.350  1.00  0.00           C
ATOM   2542  HB1 LEU A 746      62.510  53.150  66.780  1.00  0.00           H
ATOM   2543  HB2 LEU A 746      61.920  54.170  65.460  1.00  0.00           H
ATOM   2544  CG  LEU A 746      60.600  52.540  66.020  1.00  0.00           C
ATOM   2545  HG  LEU A 746      59.860  52.970  65.320  1.00  0.00           H
ATOM   2546  CD1 LEU A 746      61.340  51.420  65.230  1.00  0.00           C
ATOM   2547 HD11 LEU A 746      62.080  50.860  65.840  1.00  0.00           H
ATOM   2548 HD12 LEU A 746      61.960  51.870  64.420  1.00  0.00           H
ATOM   2549 HD13 LEU A 746      60.700  50.660  64.740  1.00  0.00           H
ATOM   2550  CD2 LEU A 746      59.810  51.910  67.140  1.00  0.00           C
ATOM   2551 HD21 LEU A 746      59.400  50.950  66.760  1.00  0.00           H
ATOM   2552 HD22 LEU A 746      58.980  52.540  67.490  1.00  0.00           H
ATOM   2553 HD23 LEU A 746      60.520  51.570  67.920  1.00  0.00           H
ATOM   2554  C   LEU A 746      62.250  55.460  68.000  1.00  0.00           C
ATOM   2555  O   LEU A 746      62.660  55.200  69.070  1.00  0.00           O
ATOM   2556  N   GLY A 747      62.670  56.490  67.330  1.00  0.00           N
ATOM   2557  HN  GLY A 747      62.250  56.560  66.420  1.00  0.00           H
ATOM   2558  CA  GLY A 747      63.760  57.330  67.790  1.00  0.00           C
ATOM   2559  HA1 GLY A 747      64.190  57.800  66.910  1.00  0.00           H
ATOM   2560  HA2 GLY A 747      64.500  56.660  68.210  1.00  0.00           H
ATOM   2561  C   GLY A 747      63.480  58.210  68.920  1.00  0.00           C
ATOM   2562  O   GLY A 747      64.300  58.520  69.770  1.00  0.00           O
ATOM   2563  N   GLU A 748      62.180  58.600  69.090  1.00  0.00           N
ATOM   2564  HN  GLU A 748      61.660  58.300  68.310  1.00  0.00           H
ATOM   2565  CA  GLU A 748      61.640  59.280  70.260  1.00  0.00           C
ATOM   2566  HA  GLU A 748      62.290  60.090  70.570  1.00  0.00           H
ATOM   2567  CB  GLU A 748      60.300  59.950  69.990  1.00  0.00           C
ATOM   2568  HB1 GLU A 748      59.840  60.330  70.930  1.00  0.00           H
ATOM   2569  HB2 GLU A 748      59.590  59.190  69.600  1.00  0.00           H
ATOM   2570  CG  GLU A 748      60.280  61.110  68.980  1.00  0.00           C
ATOM   2571  HG1 GLU A 748      60.030  60.610  68.020  1.00  0.00           H
ATOM   2572  HG2 GLU A 748      61.280  61.580  68.950  1.00  0.00           H
ATOM   2573  CD  GLU A 748      59.240  62.130  69.230  1.00  0.00           C
ATOM   2574  OE1 GLU A 748      59.540  63.290  69.570  1.00  0.00           O
ATOM   2575  OE2 GLU A 748      57.970  61.790  69.080  1.00  0.00           O
ATOM   2576  C   GLU A 748      61.480  58.370  71.450  1.00  0.00           C
ATOM   2577  O   GLU A 748      61.530  58.770  72.590  1.00  0.00           O
ATOM   2578  N   THR A 749      61.260  57.040  71.190  1.00  0.00           N
ATOM   2579  HN  THR A 749      61.190  56.830  70.220  1.00  0.00           H
ATOM   2580  CA  THR A 749      61.180  56.120  72.310  1.00  0.00           C
ATOM   2581  HA  THR A 749      60.720  56.550  73.180  1.00  0.00           H
ATOM   2582  CB  THR A 749      60.090  54.990  72.020  1.00  0.00           C
ATOM   2583  HB  THR A 749      60.620  54.310  71.310  1.00  0.00           H
ATOM   2584  OG1 THR A 749      58.890  55.490  71.470  1.00  0.00           O
ATOM   2585  HG1 THR A 749      59.160  55.740  70.590  1.00  0.00           H
ATOM   2586  CG2 THR A 749      59.850  54.180  73.340  1.00  0.00           C
ATOM   2587 HG21 THR A 749      60.820  53.700  73.610  1.00  0.00           H
ATOM   2588 HG22 THR A 749      59.090  53.410  73.100  1.00  0.00           H
ATOM   2589 HG23 THR A 749      59.600  54.780  74.230  1.00  0.00           H
ATOM   2590  C   THR A 749      62.490  55.570  72.810  1.00  0.00           C
ATOM   2591  O   THR A 749      62.670  55.390  74.020  1.00  0.00           O
ATOM   2592  N   TYR A 750      63.480  55.360  71.930  1.00  0.00           N
ATOM   2593  HN  TYR A 750      63.480  55.730  71.010  1.00  0.00           H
ATOM   2594  CA  TYR A 750      64.620  54.460  72.140  1.00  0.00           C
ATOM   2595  HA  TYR A 750      64.530  54.170  73.180  1.00  0.00           H
ATOM   2596  CB  TYR A 750      64.610  53.320  71.110  1.00  0.00           C
ATOM   2597  HB1 TYR A 750      65.570  52.800  71.340  1.00  0.00           H
ATOM   2598  HB2 TYR A 750      64.490  53.660  70.060  1.00  0.00           H
ATOM   2599  CG  TYR A 750      63.440  52.460  71.440  1.00  0.00           C
ATOM   2600  CD1 TYR A 750      62.350  52.450  70.600  1.00  0.00           C
ATOM   2601  HD1 TYR A 750      62.370  53.020  69.680  1.00  0.00           H
ATOM   2602  CE1 TYR A 750      61.230  51.630  70.870  1.00  0.00           C
ATOM   2603  HE1 TYR A 750      60.330  51.650  70.270  1.00  0.00           H
ATOM   2604  CZ  TYR A 750      61.190  50.960  72.090  1.00  0.00           C
ATOM   2605  OH  TYR A 750      60.000  50.390  72.570  1.00  0.00           O
ATOM   2606  HH  TYR A 750      59.290  50.810  72.100  1.00  0.00           H
ATOM   2607  CD2 TYR A 750      63.430  51.620  72.570  1.00  0.00           C
ATOM   2608  HD2 TYR A 750      64.280  51.580  73.230  1.00  0.00           H
ATOM   2609  CE2 TYR A 750      62.320  50.870  72.880  1.00  0.00           C
ATOM   2610  HE2 TYR A 750      62.190  50.380  73.830  1.00  0.00           H
ATOM   2611  C   TYR A 750      65.900  55.240  72.140  1.00  0.00           C
ATOM   2612  O   TYR A 750      66.080  56.110  71.300  1.00  0.00           O
ATOM   2613  N   ALA A 751      66.780  54.950  73.100  1.00  0.00           N
ATOM   2614  HN  ALA A 751      66.530  54.120  73.600  1.00  0.00           H
ATOM   2615  CA  ALA A 751      68.120  55.530  73.170  1.00  0.00           C
ATOM   2616  HA  ALA A 751      68.020  56.600  73.120  1.00  0.00           H
ATOM   2617  CB  ALA A 751      68.870  55.050  74.440  1.00  0.00           C
ATOM   2618  HB1 ALA A 751      68.840  53.950  74.490  1.00  0.00           H
ATOM   2619  HB2 ALA A 751      68.230  55.580  75.190  1.00  0.00           H
ATOM   2620  HB3 ALA A 751      69.930  55.380  74.480  1.00  0.00           H
ATOM   2621  C   ALA A 751      69.060  55.190  71.970  1.00  0.00           C
ATOM   2622  O   ALA A 751      68.900  54.050  71.510  1.00  0.00           O
ATOM   2623  N   PHE A 752      69.960  56.120  71.620  1.00  0.00           N
ATOM   2624  HN  PHE A 752      69.840  56.970  72.130  1.00  0.00           H
ATOM   2625  CA  PHE A 752      71.070  55.830  70.740  1.00  0.00           C
ATOM   2626  HA  PHE A 752      70.810  55.020  70.090  1.00  0.00           H
ATOM   2627  CB  PHE A 752      71.390  57.130  69.940  1.00  0.00           C
ATOM   2628  HB1 PHE A 752      71.830  57.970  70.520  1.00  0.00           H
ATOM   2629  HB2 PHE A 752      70.400  57.370  69.500  1.00  0.00           H
ATOM   2630  CG  PHE A 752      72.400  56.850  68.830  1.00  0.00           C
ATOM   2631  CD1 PHE A 752      71.830  56.360  67.600  1.00  0.00           C
ATOM   2632  HD1 PHE A 752      70.760  56.180  67.490  1.00  0.00           H
ATOM   2633  CE1 PHE A 752      72.650  56.100  66.560  1.00  0.00           C
ATOM   2634  HE1 PHE A 752      72.230  55.680  65.660  1.00  0.00           H
ATOM   2635  CZ  PHE A 752      74.040  56.220  66.650  1.00  0.00           C
ATOM   2636  HZ  PHE A 752      74.710  55.980  65.840  1.00  0.00           H
ATOM   2637  CD2 PHE A 752      73.830  57.070  68.890  1.00  0.00           C
ATOM   2638  HD2 PHE A 752      74.300  57.360  69.820  1.00  0.00           H
ATOM   2639  CE2 PHE A 752      74.630  56.830  67.780  1.00  0.00           C
ATOM   2640  HE2 PHE A 752      75.690  56.980  67.950  1.00  0.00           H
ATOM   2641  C   PHE A 752      72.250  55.350  71.690  1.00  0.00           C
ATOM   2642  O   PHE A 752      72.230  55.730  72.880  1.00  0.00           O
ATOM   2643  N   PRO A 822      73.240  54.470  71.210  1.00  0.00           N
ATOM   2644  CD  PRO A 822      74.540  54.460  71.880  1.00  0.00           C
ATOM   2645  HD1 PRO A 822      74.350  54.450  72.970  1.00  0.00           H
ATOM   2646  HD2 PRO A 822      75.160  55.340  71.620  1.00  0.00           H
ATOM   2647  CA  PRO A 822      73.190  53.540  70.070  1.00  0.00           C
ATOM   2648  HA  PRO A 822      72.790  54.000  69.170  1.00  0.00           H
ATOM   2649  CB  PRO A 822      74.640  53.110  69.880  1.00  0.00           C
ATOM   2650  HB1 PRO A 822      75.200  53.770  69.200  1.00  0.00           H
ATOM   2651  HB2 PRO A 822      74.910  52.080  69.540  1.00  0.00           H
ATOM   2652  CG  PRO A 822      75.230  53.230  71.350  1.00  0.00           C
ATOM   2653  HG1 PRO A 822      75.000  52.270  71.850  1.00  0.00           H
ATOM   2654  HG2 PRO A 822      76.330  53.320  71.160  1.00  0.00           H
ATOM   2655  C   PRO A 822      72.420  52.310  70.460  1.00  0.00           C
ATOM   2656  O   PRO A 822      71.970  51.640  69.600  1.00  0.00           O
ATOM   2657  N   ASP A 823      72.200  52.040  71.750  1.00  0.00           N
ATOM   2658  HN  ASP A 823      72.330  52.740  72.440  1.00  0.00           H
ATOM   2659  CA  ASP A 823      71.760  50.770  72.340  1.00  0.00           C
ATOM   2660  HA  ASP A 823      72.510  49.990  72.430  1.00  0.00           H
ATOM   2661  CB  ASP A 823      71.390  51.040  73.790  1.00  0.00           C
ATOM   2662  HB1 ASP A 823      71.040  50.120  74.320  1.00  0.00           H
ATOM   2663  HB2 ASP A 823      70.620  51.850  73.910  1.00  0.00           H
ATOM   2664  CG  ASP A 823      72.670  51.590  74.600  1.00  0.00           C
ATOM   2665  OD1 ASP A 823      72.430  52.110  75.730  1.00  0.00           O
ATOM   2666  OD2 ASP A 823      73.790  51.360  74.160  1.00  0.00           O
ATOM   2667  C   ASP A 823      70.690  50.050  71.720  1.00  0.00           C
ATOM   2668  O   ASP A 823      70.750  48.840  71.470  1.00  0.00           O
ATOM   2669  N   VAL A 824      69.620  50.760  71.270  1.00  0.00           N
ATOM   2670  HN  VAL A 824      69.730  51.740  71.370  1.00  0.00           H
ATOM   2671  CA  VAL A 824      68.540  50.210  70.500  1.00  0.00           C
ATOM   2672  HA  VAL A 824      68.600  49.190  70.170  1.00  0.00           H
ATOM   2673  CB  VAL A 824      67.210  50.210  71.360  1.00  0.00           C
ATOM   2674  HB  VAL A 824      67.180  51.160  71.950  1.00  0.00           H
ATOM   2675  CG1 VAL A 824      66.000  50.080  70.400  1.00  0.00           C
ATOM   2676 HG11 VAL A 824      65.910  50.930  69.700  1.00  0.00           H
ATOM   2677 HG12 VAL A 824      65.060  49.940  70.980  1.00  0.00           H
ATOM   2678 HG13 VAL A 824      66.150  49.110  69.860  1.00  0.00           H
ATOM   2679  CG2 VAL A 824      67.250  48.920  72.320  1.00  0.00           C
ATOM   2680 HG21 VAL A 824      66.590  49.030  73.210  1.00  0.00           H
ATOM   2681 HG22 VAL A 824      68.200  48.760  72.880  1.00  0.00           H
ATOM   2682 HG23 VAL A 824      66.930  48.090  71.660  1.00  0.00           H
ATOM   2683  C   VAL A 824      68.300  51.080  69.250  1.00  0.00           C
ATOM   2684  O   VAL A 824      68.150  50.520  68.130  1.00  0.00           O
ATOM   2685  N   LEU A 825      68.350  52.380  69.240  1.00  0.00           N
ATOM   2686  HN  LEU A 825      68.350  52.950  70.060  1.00  0.00           H
ATOM   2687  CA  LEU A 825      68.070  53.160  68.080  1.00  0.00           C
ATOM   2688  HA  LEU A 825      67.060  52.960  67.760  1.00  0.00           H
ATOM   2689  CB  LEU A 825      68.040  54.620  68.460  1.00  0.00           C
ATOM   2690  HB1 LEU A 825      69.080  54.860  68.790  1.00  0.00           H
ATOM   2691  HB2 LEU A 825      67.340  54.680  69.320  1.00  0.00           H
ATOM   2692  CG  LEU A 825      67.730  55.660  67.380  1.00  0.00           C
ATOM   2693  HG  LEU A 825      68.610  55.580  66.710  1.00  0.00           H
ATOM   2694  CD1 LEU A 825      66.400  55.330  66.680  1.00  0.00           C
ATOM   2695 HD11 LEU A 825      66.210  56.100  65.900  1.00  0.00           H
ATOM   2696 HD12 LEU A 825      65.560  55.180  67.400  1.00  0.00           H
ATOM   2697 HD13 LEU A 825      66.530  54.400  66.070  1.00  0.00           H
ATOM   2698  CD2 LEU A 825      67.570  57.050  68.040  1.00  0.00           C
ATOM   2699 HD21 LEU A 825      67.310  57.780  67.260  1.00  0.00           H
ATOM   2700 HD22 LEU A 825      68.550  57.400  68.430  1.00  0.00           H
ATOM   2701 HD23 LEU A 825      66.830  57.060  68.880  1.00  0.00           H
ATOM   2702  C   LEU A 825      69.010  52.890  66.880  1.00  0.00           C
ATOM   2703  O   LEU A 825      68.520  52.860  65.730  1.00  0.00           O
ATOM   2704  N   PHE A 826      70.390  52.680  67.080  1.00  0.00           N
ATOM   2705  HN  PHE A 826      70.610  52.480  68.030  1.00  0.00           H
ATOM   2706  CA  PHE A 826      71.280  52.450  66.000  1.00  0.00           C
ATOM   2707  HA  PHE A 826      71.180  53.250  65.290  1.00  0.00           H
ATOM   2708  CB  PHE A 826      72.730  52.330  66.540  1.00  0.00           C
ATOM   2709  HB1 PHE A 826      72.710  51.460  67.230  1.00  0.00           H
ATOM   2710  HB2 PHE A 826      72.930  53.250  67.130  1.00  0.00           H
ATOM   2711  CG  PHE A 826      73.790  52.130  65.440  1.00  0.00           C
ATOM   2712  CD1 PHE A 826      73.810  53.140  64.470  1.00  0.00           C
ATOM   2713  HD1 PHE A 826      73.060  53.920  64.430  1.00  0.00           H
ATOM   2714  CE1 PHE A 826      74.790  53.120  63.480  1.00  0.00           C
ATOM   2715  HE1 PHE A 826      74.760  53.870  62.710  1.00  0.00           H
ATOM   2716  CZ  PHE A 826      75.670  52.020  63.400  1.00  0.00           C
ATOM   2717  HZ  PHE A 826      76.330  51.890  62.540  1.00  0.00           H
ATOM   2718  CD2 PHE A 826      74.620  51.070  65.360  1.00  0.00           C
ATOM   2719  HD2 PHE A 826      74.420  50.280  66.070  1.00  0.00           H
ATOM   2720  CE2 PHE A 826      75.610  50.980  64.340  1.00  0.00           C
ATOM   2721  HE2 PHE A 826      76.340  50.190  64.470  1.00  0.00           H
ATOM   2722  C   PHE A 826      70.960  51.170  65.220  1.00  0.00           C
ATOM   2723  O   PHE A 826      71.030  51.150  64.020  1.00  0.00           O
ATOM   2724  N   TRP A 827      70.510  50.120  65.890  1.00  0.00           N
ATOM   2725  HN  TRP A 827      70.600  50.040  66.880  1.00  0.00           H
ATOM   2726  CA  TRP A 827      69.980  48.890  65.400  1.00  0.00           C
ATOM   2727  HA  TRP A 827      70.720  48.610  64.680  1.00  0.00           H
ATOM   2728  CB  TRP A 827      69.900  47.780  66.470  1.00  0.00           C
ATOM   2729  HB1 TRP A 827      69.470  46.940  65.890  1.00  0.00           H
ATOM   2730  HB2 TRP A 827      69.200  48.050  67.290  1.00  0.00           H
ATOM   2731  CG  TRP A 827      71.200  47.480  67.110  1.00  0.00           C
ATOM   2732  CD1 TRP A 827      71.410  47.810  68.420  1.00  0.00           C
ATOM   2733  HD1 TRP A 827      70.670  47.940  69.200  1.00  0.00           H
ATOM   2734  NE1 TRP A 827      72.780  47.800  68.570  1.00  0.00           N
ATOM   2735  HE1 TRP A 827      73.200  48.030  69.420  1.00  0.00           H
ATOM   2736  CE2 TRP A 827      73.430  47.480  67.420  1.00  0.00           C
ATOM   2737  CD2 TRP A 827      72.470  47.310  66.480  1.00  0.00           C
ATOM   2738  CE3 TRP A 827      72.820  47.110  65.140  1.00  0.00           C
ATOM   2739  HE3 TRP A 827      72.050  46.910  64.410  1.00  0.00           H
ATOM   2740  CZ3 TRP A 827      74.180  47.280  64.800  1.00  0.00           C
ATOM   2741  HZ3 TRP A 827      74.500  47.160  63.770  1.00  0.00           H
ATOM   2742  CZ2 TRP A 827      74.780  47.410  67.180  1.00  0.00           C
ATOM   2743  HZ2 TRP A 827      75.430  47.590  68.020  1.00  0.00           H
ATOM   2744  CH2 TRP A 827      75.150  47.350  65.810  1.00  0.00           C
ATOM   2745  HH2 TRP A 827      76.170  47.410  65.480  1.00  0.00           H
ATOM   2746  C   TRP A 827      68.710  49.080  64.590  1.00  0.00           C
ATOM   2747  O   TRP A 827      68.680  48.550  63.540  1.00  0.00           O
ATOM   2748  N   CYS A 828      67.690  49.820  65.120  1.00  0.00           N
ATOM   2749  HN  CYS A 828      67.890  50.240  66.000  1.00  0.00           H
ATOM   2750  CA  CYS A 828      66.420  50.060  64.460  1.00  0.00           C
ATOM   2751  HA  CYS A 828      66.050  49.060  64.280  1.00  0.00           H
ATOM   2752  CB  CYS A 828      65.320  50.870  65.240  1.00  0.00           C
ATOM   2753  HB1 CYS A 828      64.440  51.030  64.590  1.00  0.00           H
ATOM   2754  HB2 CYS A 828      65.670  51.880  65.570  1.00  0.00           H
ATOM   2755  SG  CYS A 828      64.890  50.030  66.780  1.00  0.00           S
ATOM   2756  HG1 CYS A 828      64.920  48.880  66.120  1.00  0.00           H
ATOM   2757  C   CYS A 828      66.670  50.800  63.120  1.00  0.00           C
ATOM   2758  O   CYS A 828      66.270  50.410  62.060  1.00  0.00           O
ATOM   2759  N   VAL A 829      67.510  51.830  63.160  1.00  0.00           N
ATOM   2760  HN  VAL A 829      67.840  52.200  64.020  1.00  0.00           H
ATOM   2761  CA  VAL A 829      67.890  52.610  61.900  1.00  0.00           C
ATOM   2762  HA  VAL A 829      66.960  52.820  61.400  1.00  0.00           H
ATOM   2763  CB  VAL A 829      68.700  53.800  62.380  1.00  0.00           C
ATOM   2764  HB  VAL A 829      69.640  53.570  62.920  1.00  0.00           H
ATOM   2765  CG1 VAL A 829      69.290  54.610  61.150  1.00  0.00           C
ATOM   2766 HG11 VAL A 829      70.140  54.080  60.670  1.00  0.00           H
ATOM   2767 HG12 VAL A 829      69.590  55.620  61.490  1.00  0.00           H
ATOM   2768 HG13 VAL A 829      68.480  54.730  60.420  1.00  0.00           H
ATOM   2769  CG2 VAL A 829      67.850  54.770  63.230  1.00  0.00           C
ATOM   2770 HG21 VAL A 829      67.500  54.300  64.170  1.00  0.00           H
ATOM   2771 HG22 VAL A 829      66.900  55.050  62.730  1.00  0.00           H
ATOM   2772 HG23 VAL A 829      68.370  55.730  63.430  1.00  0.00           H
ATOM   2773  C   VAL A 829      68.740  51.760  60.930  1.00  0.00           C
ATOM   2774  O   VAL A 829      68.470  51.820  59.730  1.00  0.00           O
ATOM   2775  N   ILE A 830      69.760  50.980  61.390  1.00  0.00           N
ATOM   2776  HN  ILE A 830      69.970  51.060  62.370  1.00  0.00           H
ATOM   2777  CA  ILE A 830      70.550  50.130  60.470  1.00  0.00           C
ATOM   2778  HA  ILE A 830      70.940  50.740  59.660  1.00  0.00           H
ATOM   2779  CB  ILE A 830      71.810  49.380  61.100  1.00  0.00           C
ATOM   2780  HB  ILE A 830      71.430  48.840  62.000  1.00  0.00           H
ATOM   2781  CG2 ILE A 830      72.450  48.240  60.300  1.00  0.00           C
ATOM   2782 HG21 ILE A 830      73.270  47.760  60.870  1.00  0.00           H
ATOM   2783 HG22 ILE A 830      72.750  48.540  59.270  1.00  0.00           H
ATOM   2784 HG23 ILE A 830      71.690  47.440  60.150  1.00  0.00           H
ATOM   2785  CG1 ILE A 830      72.830  50.460  61.460  1.00  0.00           C
ATOM   2786 HG11 ILE A 830      73.700  49.960  61.950  1.00  0.00           H
ATOM   2787 HG12 ILE A 830      72.510  51.260  62.160  1.00  0.00           H
ATOM   2788  CD  ILE A 830      73.390  51.200  60.240  1.00  0.00           C
ATOM   2789  HD1 ILE A 830      74.320  51.730  60.520  1.00  0.00           H
ATOM   2790  HD2 ILE A 830      72.630  51.890  59.820  1.00  0.00           H
ATOM   2791  HD3 ILE A 830      73.650  50.490  59.440  1.00  0.00           H
ATOM   2792  C   ILE A 830      69.610  49.090  59.770  1.00  0.00           C
ATOM   2793  O   ILE A 830      69.610  48.930  58.550  1.00  0.00           O
ATOM   2794  N   LEU A 831      68.740  48.380  60.510  1.00  0.00           N
ATOM   2795  HN  LEU A 831      68.830  48.490  61.500  1.00  0.00           H
ATOM   2796  CA  LEU A 831      67.820  47.350  60.050  1.00  0.00           C
ATOM   2797  HA  LEU A 831      68.390  46.530  59.620  1.00  0.00           H
ATOM   2798  CB  LEU A 831      67.060  46.740  61.230  1.00  0.00           C
ATOM   2799  HB1 LEU A 831      66.200  46.150  60.810  1.00  0.00           H
ATOM   2800  HB2 LEU A 831      66.640  47.550  61.850  1.00  0.00           H
ATOM   2801  CG  LEU A 831      67.910  45.750  62.040  1.00  0.00           C
ATOM   2802  HG  LEU A 831      68.930  46.180  62.200  1.00  0.00           H
ATOM   2803  CD1 LEU A 831      67.270  45.500  63.440  1.00  0.00           C
ATOM   2804 HD11 LEU A 831      67.950  44.920  64.090  1.00  0.00           H
ATOM   2805 HD12 LEU A 831      66.250  45.060  63.360  1.00  0.00           H
ATOM   2806 HD13 LEU A 831      66.930  46.410  63.980  1.00  0.00           H
ATOM   2807  CD2 LEU A 831      68.100  44.470  61.290  1.00  0.00           C
ATOM   2808 HD21 LEU A 831      68.650  44.670  60.350  1.00  0.00           H
ATOM   2809 HD22 LEU A 831      67.200  43.850  61.080  1.00  0.00           H
ATOM   2810 HD23 LEU A 831      68.790  43.840  61.890  1.00  0.00           H
ATOM   2811  C   LEU A 831      66.870  47.840  58.990  1.00  0.00           C
ATOM   2812  O   LEU A 831      66.500  47.110  58.060  1.00  0.00           O
ATOM   2813  N   PHE A 832      66.410  49.070  59.140  1.00  0.00           N
ATOM   2814  HN  PHE A 832      66.630  49.590  59.980  1.00  0.00           H
ATOM   2815  CA  PHE A 832      65.470  49.760  58.300  1.00  0.00           C
ATOM   2816  HA  PHE A 832      64.630  49.100  58.210  1.00  0.00           H
ATOM   2817  CB  PHE A 832      65.020  51.060  59.130  1.00  0.00           C
ATOM   2818  HB1 PHE A 832      65.810  51.690  59.570  1.00  0.00           H
ATOM   2819  HB2 PHE A 832      64.380  50.760  60.000  1.00  0.00           H
ATOM   2820  CG  PHE A 832      64.070  51.940  58.220  1.00  0.00           C
ATOM   2821  CD1 PHE A 832      64.600  52.820  57.180  1.00  0.00           C
ATOM   2822  HD1 PHE A 832      65.680  52.750  57.210  1.00  0.00           H
ATOM   2823  CE1 PHE A 832      63.830  53.570  56.320  1.00  0.00           C
ATOM   2824  HE1 PHE A 832      64.220  54.260  55.610  1.00  0.00           H
ATOM   2825  CZ  PHE A 832      62.410  53.410  56.490  1.00  0.00           C
ATOM   2826  HZ  PHE A 832      61.730  53.890  55.790  1.00  0.00           H
ATOM   2827  CD2 PHE A 832      62.710  51.830  58.220  1.00  0.00           C
ATOM   2828  HD2 PHE A 832      62.210  51.110  58.860  1.00  0.00           H
ATOM   2829  CE2 PHE A 832      61.900  52.510  57.410  1.00  0.00           C
ATOM   2830  HE2 PHE A 832      60.850  52.270  57.480  1.00  0.00           H
ATOM   2831  C   PHE A 832      66.140  50.000  57.010  1.00  0.00           C
ATOM   2832  O   PHE A 832      65.680  49.660  55.890  1.00  0.00           O
ATOM   2833  N   PHE A 833      67.370  50.610  56.980  1.00  0.00           N
ATOM   2834  HN  PHE A 833      67.730  50.930  57.840  1.00  0.00           H
ATOM   2835  CA  PHE A 833      68.030  50.960  55.720  1.00  0.00           C
ATOM   2836  HA  PHE A 833      67.240  51.240  55.030  1.00  0.00           H
ATOM   2837  CB  PHE A 833      68.940  52.190  55.760  1.00  0.00           C
ATOM   2838  HB1 PHE A 833      69.350  52.370  54.750  1.00  0.00           H
ATOM   2839  HB2 PHE A 833      69.850  52.070  56.380  1.00  0.00           H
ATOM   2840  CG  PHE A 833      68.060  53.430  56.050  1.00  0.00           C
ATOM   2841  CD1 PHE A 833      68.110  53.940  57.350  1.00  0.00           C
ATOM   2842  HD1 PHE A 833      68.770  53.360  57.980  1.00  0.00           H
ATOM   2843  CE1 PHE A 833      67.450  55.150  57.660  1.00  0.00           C
ATOM   2844  HE1 PHE A 833      67.440  55.580  58.650  1.00  0.00           H
ATOM   2845  CZ  PHE A 833      66.830  55.870  56.610  1.00  0.00           C
ATOM   2846  HZ  PHE A 833      66.420  56.860  56.740  1.00  0.00           H
ATOM   2847  CD2 PHE A 833      67.370  54.100  55.070  1.00  0.00           C
ATOM   2848  HD2 PHE A 833      67.350  53.720  54.060  1.00  0.00           H
ATOM   2849  CE2 PHE A 833      66.780  55.350  55.300  1.00  0.00           C
ATOM   2850  HE2 PHE A 833      66.340  55.940  54.510  1.00  0.00           H
ATOM   2851  C   PHE A 833      68.780  49.770  55.090  1.00  0.00           C
ATOM   2852  O   PHE A 833      68.880  49.700  53.850  1.00  0.00           O
ATOM   2853  N   THR A 834      69.270  48.790  55.910  1.00  0.00           N
ATOM   2854  HN  THR A 834      69.050  48.820  56.880  1.00  0.00           H
ATOM   2855  CA  THR A 834      69.740  47.550  55.300  1.00  0.00           C
ATOM   2856  HA  THR A 834      70.380  47.630  54.430  1.00  0.00           H
ATOM   2857  CB  THR A 834      70.540  46.660  56.240  1.00  0.00           C
ATOM   2858  HB  THR A 834      70.630  45.620  55.880  1.00  0.00           H
ATOM   2859  OG1 THR A 834      69.990  46.640  57.570  1.00  0.00           O
ATOM   2860  HG1 THR A 834      70.110  47.540  57.890  1.00  0.00           H
ATOM   2861  CG2 THR A 834      71.980  47.070  56.350  1.00  0.00           C
ATOM   2862 HG21 THR A 834      72.530  46.360  57.010  1.00  0.00           H
ATOM   2863 HG22 THR A 834      72.030  48.080  56.780  1.00  0.00           H
ATOM   2864 HG23 THR A 834      72.600  47.060  55.420  1.00  0.00           H
ATOM   2865  C   THR A 834      68.620  46.670  54.730  1.00  0.00           C
ATOM   2866  O   THR A 834      68.750  46.080  53.650  1.00  0.00           O
ATOM   2867  N   THR A 835      67.440  46.590  55.310  1.00  0.00           N
ATOM   2868  HN  THR A 835      67.380  46.900  56.260  1.00  0.00           H
ATOM   2869  CA  THR A 835      66.260  46.020  54.670  1.00  0.00           C
ATOM   2870  HA  THR A 835      66.400  44.970  54.490  1.00  0.00           H
ATOM   2871  CB  THR A 835      65.030  45.970  55.560  1.00  0.00           C
ATOM   2872  HB  THR A 835      64.610  46.930  55.950  1.00  0.00           H
ATOM   2873  OG1 THR A 835      65.280  45.230  56.710  1.00  0.00           O
ATOM   2874  HG1 THR A 835      65.790  45.860  57.220  1.00  0.00           H
ATOM   2875  CG2 THR A 835      63.740  45.350  54.900  1.00  0.00           C
ATOM   2876 HG21 THR A 835      62.870  45.370  55.570  1.00  0.00           H
ATOM   2877 HG22 THR A 835      63.940  44.320  54.520  1.00  0.00           H
ATOM   2878 HG23 THR A 835      63.610  45.980  54.000  1.00  0.00           H
ATOM   2879  C   THR A 835      65.970  46.650  53.350  1.00  0.00           C
ATOM   2880  O   THR A 835      65.710  46.060  52.270  1.00  0.00           O
ATOM   2881  N   PHE A 836      65.840  48.030  53.380  1.00  0.00           N
ATOM   2882  HN  PHE A 836      65.980  48.550  54.220  1.00  0.00           H
ATOM   2883  CA  PHE A 836      65.640  48.770  52.140  1.00  0.00           C
ATOM   2884  HA  PHE A 836      64.710  48.420  51.710  1.00  0.00           H
ATOM   2885  CB  PHE A 836      65.450  50.270  52.630  1.00  0.00           C
ATOM   2886  HB1 PHE A 836      66.440  50.650  52.940  1.00  0.00           H
ATOM   2887  HB2 PHE A 836      64.660  50.400  53.400  1.00  0.00           H
ATOM   2888  CG  PHE A 836      65.080  51.130  51.430  1.00  0.00           C
ATOM   2889  CD1 PHE A 836      66.040  51.760  50.670  1.00  0.00           C
ATOM   2890  HD1 PHE A 836      66.990  51.630  51.170  1.00  0.00           H
ATOM   2891  CE1 PHE A 836      65.680  52.560  49.590  1.00  0.00           C
ATOM   2892  HE1 PHE A 836      66.390  53.180  49.080  1.00  0.00           H
ATOM   2893  CZ  PHE A 836      64.340  52.500  49.080  1.00  0.00           C
ATOM   2894  HZ  PHE A 836      64.170  53.010  48.150  1.00  0.00           H
ATOM   2895  CD2 PHE A 836      63.760  51.070  50.920  1.00  0.00           C
ATOM   2896  HD2 PHE A 836      62.980  50.560  51.460  1.00  0.00           H
ATOM   2897  CE2 PHE A 836      63.350  51.730  49.790  1.00  0.00           C
ATOM   2898  HE2 PHE A 836      62.350  51.600  49.420  1.00  0.00           H
ATOM   2899  C   PHE A 836      66.780  48.570  51.070  1.00  0.00           C
ATOM   2900  O   PHE A 836      66.500  48.160  49.950  1.00  0.00           O
ATOM   2901  N   PHE A 837      68.030  48.650  51.500  1.00  0.00           N
ATOM   2902  HN  PHE A 837      68.310  48.820  52.430  1.00  0.00           H
ATOM   2903  CA  PHE A 837      69.100  48.410  50.490  1.00  0.00           C
ATOM   2904  HA  PHE A 837      68.840  49.030  49.650  1.00  0.00           H
ATOM   2905  CB  PHE A 837      70.480  48.790  51.090  1.00  0.00           C
ATOM   2906  HB1 PHE A 837      71.280  48.570  50.360  1.00  0.00           H
ATOM   2907  HB2 PHE A 837      70.620  48.120  51.970  1.00  0.00           H
ATOM   2908  CG  PHE A 837      70.740  50.230  51.470  1.00  0.00           C
ATOM   2909  CD1 PHE A 837      70.280  51.350  50.760  1.00  0.00           C
ATOM   2910  HD1 PHE A 837      69.580  51.260  49.950  1.00  0.00           H
ATOM   2911  CE1 PHE A 837      70.600  52.670  51.090  1.00  0.00           C
ATOM   2912  HE1 PHE A 837      70.360  53.480  50.420  1.00  0.00           H
ATOM   2913  CZ  PHE A 837      71.540  52.850  52.140  1.00  0.00           C
ATOM   2914  HZ  PHE A 837      71.990  53.820  52.330  1.00  0.00           H
ATOM   2915  CD2 PHE A 837      71.520  50.540  52.590  1.00  0.00           C
ATOM   2916  HD2 PHE A 837      71.800  49.660  53.160  1.00  0.00           H
ATOM   2917  CE2 PHE A 837      71.970  51.860  52.900  1.00  0.00           C
ATOM   2918  HE2 PHE A 837      72.550  51.940  53.810  1.00  0.00           H
ATOM   2919  C   PHE A 837      69.110  47.010  49.860  1.00  0.00           C
ATOM   2920  O   PHE A 837      69.220  46.780  48.650  1.00  0.00           O
ATOM   2921  N   LEU A 838      68.940  45.990  50.730  1.00  0.00           N
ATOM   2922  HN  LEU A 838      68.750  46.230  51.690  1.00  0.00           H
ATOM   2923  CA  LEU A 838      68.940  44.580  50.400  1.00  0.00           C
ATOM   2924  HA  LEU A 838      69.880  44.310  49.940  1.00  0.00           H
ATOM   2925  CB  LEU A 838      68.860  43.660  51.690  1.00  0.00           C
ATOM   2926  HB1 LEU A 838      67.890  44.010  52.100  1.00  0.00           H
ATOM   2927  HB2 LEU A 838      69.660  44.080  52.330  1.00  0.00           H
ATOM   2928  CG  LEU A 838      68.980  42.080  51.500  1.00  0.00           C
ATOM   2929  HG  LEU A 838      68.050  41.710  51.010  1.00  0.00           H
ATOM   2930  CD1 LEU A 838      70.220  41.640  50.690  1.00  0.00           C
ATOM   2931 HD11 LEU A 838      70.150  41.850  49.600  1.00  0.00           H
ATOM   2932 HD12 LEU A 838      70.310  40.540  50.810  1.00  0.00           H
ATOM   2933 HD13 LEU A 838      71.190  42.070  51.030  1.00  0.00           H
ATOM   2934  CD2 LEU A 838      68.980  41.400  52.870  1.00  0.00           C
ATOM   2935 HD21 LEU A 838      68.160  41.640  53.590  1.00  0.00           H
ATOM   2936 HD22 LEU A 838      69.850  41.710  53.510  1.00  0.00           H
ATOM   2937 HD23 LEU A 838      69.050  40.300  52.800  1.00  0.00           H
ATOM   2938  C   LEU A 838      67.820  44.120  49.490  1.00  0.00           C
ATOM   2939  O   LEU A 838      68.070  43.510  48.450  1.00  0.00           O
ATOM   2940  N   SER A 839      66.580  44.390  49.820  1.00  0.00           N
ATOM   2941  HN  SER A 839      66.310  44.990  50.560  1.00  0.00           H
ATOM   2942  CA  SER A 839      65.470  44.220  48.900  1.00  0.00           C
ATOM   2943  HA  SER A 839      65.420  43.180  48.620  1.00  0.00           H
ATOM   2944  CB  SER A 839      64.120  44.620  49.560  1.00  0.00           C
ATOM   2945  HB1 SER A 839      63.860  44.020  50.450  1.00  0.00           H
ATOM   2946  HB2 SER A 839      63.250  44.360  48.920  1.00  0.00           H
ATOM   2947  OG  SER A 839      64.050  46.000  49.930  1.00  0.00           O
ATOM   2948  HG1 SER A 839      64.560  46.100  50.730  1.00  0.00           H
ATOM   2949  C   SER A 839      65.550  44.970  47.620  1.00  0.00           C
ATOM   2950  O   SER A 839      65.230  44.460  46.580  1.00  0.00           O
ATOM   2951  N   SER A 840      66.030  46.250  47.560  1.00  0.00           N
ATOM   2952  HN  SER A 840      66.310  46.680  48.410  1.00  0.00           H
ATOM   2953  CA  SER A 840      66.200  46.890  46.210  1.00  0.00           C
ATOM   2954  HA  SER A 840      65.320  46.720  45.610  1.00  0.00           H
ATOM   2955  CB  SER A 840      66.430  48.420  46.330  1.00  0.00           C
ATOM   2956  HB1 SER A 840      65.430  48.910  46.280  1.00  0.00           H
ATOM   2957  HB2 SER A 840      67.050  48.810  45.490  1.00  0.00           H
ATOM   2958  OG  SER A 840      67.180  48.800  47.500  1.00  0.00           O
ATOM   2959  HG1 SER A 840      66.780  48.480  48.320  1.00  0.00           H
ATOM   2960  C   SER A 840      67.380  46.300  45.450  1.00  0.00           C
ATOM   2961  O   SER A 840      67.270  46.200  44.230  1.00  0.00           O
ATOM   2962  N   PHE A 841      68.490  45.840  46.070  1.00  0.00           N
ATOM   2963  HN  PHE A 841      68.460  46.130  47.020  1.00  0.00           H
ATOM   2964  CA  PHE A 841      69.590  45.190  45.420  1.00  0.00           C
ATOM   2965  HA  PHE A 841      69.800  45.920  44.640  1.00  0.00           H
ATOM   2966  CB  PHE A 841      70.840  45.180  46.420  1.00  0.00           C
ATOM   2967  HB1 PHE A 841      70.770  44.420  47.220  1.00  0.00           H
ATOM   2968  HB2 PHE A 841      70.840  46.190  46.880  1.00  0.00           H
ATOM   2969  CG  PHE A 841      72.130  44.970  45.600  1.00  0.00           C
ATOM   2970  CD1 PHE A 841      72.700  43.700  45.530  1.00  0.00           C
ATOM   2971  HD1 PHE A 841      72.060  42.900  45.890  1.00  0.00           H
ATOM   2972  CE1 PHE A 841      73.890  43.430  44.780  1.00  0.00           C
ATOM   2973  HE1 PHE A 841      74.330  42.440  44.750  1.00  0.00           H
ATOM   2974  CZ  PHE A 841      74.480  44.520  44.080  1.00  0.00           C
ATOM   2975  HZ  PHE A 841      75.300  44.350  43.380  1.00  0.00           H
ATOM   2976  CD2 PHE A 841      72.790  46.010  44.990  1.00  0.00           C
ATOM   2977  HD2 PHE A 841      72.450  47.030  45.110  1.00  0.00           H
ATOM   2978  CE2 PHE A 841      73.920  45.800  44.240  1.00  0.00           C
ATOM   2979  HE2 PHE A 841      74.390  46.690  43.860  1.00  0.00           H
ATOM   2980  C   PHE A 841      69.250  43.900  44.740  1.00  0.00           C
ATOM   2981  O   PHE A 841      69.600  43.660  43.600  1.00  0.00           O
ATOM   2982  N   LEU A 842      68.410  43.090  45.430  1.00  0.00           N
ATOM   2983  HN  LEU A 842      68.100  43.390  46.330  1.00  0.00           H
ATOM   2984  CA  LEU A 842      67.910  41.820  44.900  1.00  0.00           C
ATOM   2985  HA  LEU A 842      68.690  41.390  44.290  1.00  0.00           H
ATOM   2986  CB  LEU A 842      67.480  40.890  45.980  1.00  0.00           C
ATOM   2987  HB1 LEU A 842      67.020  40.010  45.490  1.00  0.00           H
ATOM   2988  HB2 LEU A 842      66.640  41.280  46.610  1.00  0.00           H
ATOM   2989  CG  LEU A 842      68.540  40.390  47.020  1.00  0.00           C
ATOM   2990  HG  LEU A 842      68.620  41.130  47.850  1.00  0.00           H
ATOM   2991  CD1 LEU A 842      68.110  39.050  47.430  1.00  0.00           C
ATOM   2992 HD11 LEU A 842      68.830  38.580  48.130  1.00  0.00           H
ATOM   2993 HD12 LEU A 842      68.180  38.400  46.540  1.00  0.00           H
ATOM   2994 HD13 LEU A 842      67.120  39.010  47.940  1.00  0.00           H
ATOM   2995  CD2 LEU A 842      69.970  40.380  46.390  1.00  0.00           C
ATOM   2996 HD21 LEU A 842      69.950  39.610  45.590  1.00  0.00           H
ATOM   2997 HD22 LEU A 842      70.710  40.030  47.150  1.00  0.00           H
ATOM   2998 HD23 LEU A 842      70.210  41.420  46.080  1.00  0.00           H
ATOM   2999  C   LEU A 842      66.830  42.090  43.910  1.00  0.00           C
ATOM   3000  O   LEU A 842      66.710  41.520  42.810  1.00  0.00           O
ATOM   3001  N   LYS A 843      66.020  43.140  44.060  1.00  0.00           N
ATOM   3002  HN  LYS A 843      66.110  43.710  44.870  1.00  0.00           H
ATOM   3003  CA  LYS A 843      64.990  43.410  43.060  1.00  0.00           C
ATOM   3004  HA  LYS A 843      64.380  42.530  42.940  1.00  0.00           H
ATOM   3005  CB  LYS A 843      63.980  44.480  43.630  1.00  0.00           C
ATOM   3006  HB1 LYS A 843      64.380  45.430  44.050  1.00  0.00           H
ATOM   3007  HB2 LYS A 843      63.510  44.020  44.520  1.00  0.00           H
ATOM   3008  CG  LYS A 843      62.900  44.900  42.610  1.00  0.00           C
ATOM   3009  HG1 LYS A 843      63.410  45.550  41.870  1.00  0.00           H
ATOM   3010  HG2 LYS A 843      62.150  45.620  43.020  1.00  0.00           H
ATOM   3011  CD  LYS A 843      62.160  43.720  41.880  1.00  0.00           C
ATOM   3012  HD1 LYS A 843      61.920  42.850  42.520  1.00  0.00           H
ATOM   3013  HD2 LYS A 843      62.820  43.410  41.040  1.00  0.00           H
ATOM   3014  CE  LYS A 843      60.770  44.100  41.340  1.00  0.00           C
ATOM   3015  HE1 LYS A 843      60.130  44.520  42.140  1.00  0.00           H
ATOM   3016  HE2 LYS A 843      60.330  43.130  41.010  1.00  0.00           H
ATOM   3017  NZ  LYS A 843      60.760  45.030  40.150  1.00  0.00           N
ATOM   3018  HZ1 LYS A 843      60.870  44.440  39.310  1.00  0.00           H
ATOM   3019  HZ2 LYS A 843      61.520  45.730  40.270  1.00  0.00           H
ATOM   3020  HZ3 LYS A 843      59.850  45.540  40.060  1.00  0.00           H
ATOM   3021  C   LYS A 843      65.540  43.800  41.680  1.00  0.00           C
ATOM   3022  O   LYS A 843      65.140  43.330  40.620  1.00  0.00           O
ATOM   3023  N   GLN A 844      66.660  44.600  41.660  1.00  0.00           N
ATOM   3024  HN  GLN A 844      66.820  44.860  42.610  1.00  0.00           H
ATOM   3025  CA  GLN A 844      67.450  45.220  40.560  1.00  0.00           C
ATOM   3026  HA  GLN A 844      66.850  45.130  39.670  1.00  0.00           H
ATOM   3027  CB  GLN A 844      68.010  46.660  40.820  1.00  0.00           C
ATOM   3028  HB1 GLN A 844      68.470  46.940  39.840  1.00  0.00           H
ATOM   3029  HB2 GLN A 844      68.810  46.680  41.590  1.00  0.00           H
ATOM   3030  CG  GLN A 844      67.070  47.720  41.170  1.00  0.00           C
ATOM   3031  HG1 GLN A 844      67.520  48.740  41.130  1.00  0.00           H
ATOM   3032  HG2 GLN A 844      66.650  47.550  42.180  1.00  0.00           H
ATOM   3033  CD  GLN A 844      65.730  47.680  40.450  1.00  0.00           C
ATOM   3034  OE1 GLN A 844      64.650  47.580  41.010  1.00  0.00           O
ATOM   3035  NE2 GLN A 844      65.780  47.800  39.110  1.00  0.00           N
ATOM   3036 HE21 GLN A 844      64.960  47.810  38.550  1.00  0.00           H
ATOM   3037 HE22 GLN A 844      66.660  48.160  38.790  1.00  0.00           H
ATOM   3038  C   GLN A 844      68.690  44.350  40.230  1.00  0.00           C
ATOM   3039  O   GLN A 844      69.510  44.700  39.410  1.00  0.00           O
ATOM   3040  N   PHE A 845      68.770  43.120  40.730  1.00  0.00           N
ATOM   3041  HN  PHE A 845      68.000  42.880  41.330  1.00  0.00           H
ATOM   3042  CA  PHE A 845      69.770  42.130  40.320  1.00  0.00           C
ATOM   3043  HA  PHE A 845      70.720  42.610  40.460  1.00  0.00           H
ATOM   3044  CB  PHE A 845      69.560  40.970  41.290  1.00  0.00           C
ATOM   3045  HB1 PHE A 845      68.670  40.420  40.900  1.00  0.00           H
ATOM   3046  HB2 PHE A 845      69.320  41.380  42.290  1.00  0.00           H
ATOM   3047  CG  PHE A 845      70.790  40.140  41.400  1.00  0.00           C
ATOM   3048  CD1 PHE A 845      70.940  38.920  40.720  1.00  0.00           C
ATOM   3049  HD1 PHE A 845      70.300  38.740  39.860  1.00  0.00           H
ATOM   3050  CE1 PHE A 845      72.040  38.110  41.050  1.00  0.00           C
ATOM   3051  HE1 PHE A 845      72.350  37.280  40.450  1.00  0.00           H
ATOM   3052  CZ  PHE A 845      73.000  38.470  41.990  1.00  0.00           C
ATOM   3053  HZ  PHE A 845      73.900  37.910  42.220  1.00  0.00           H
ATOM   3054  CD2 PHE A 845      71.790  40.520  42.400  1.00  0.00           C
ATOM   3055  HD2 PHE A 845      71.760  41.510  42.850  1.00  0.00           H
ATOM   3056  CE2 PHE A 845      72.900  39.710  42.560  1.00  0.00           C
ATOM   3057  HE2 PHE A 845      73.680  40.090  43.220  1.00  0.00           H
ATOM   3058  C   PHE A 845      69.670  41.680  38.860  1.00  0.00           C
ATOM   3059  O   PHE A 845      70.660  41.270  38.230  1.00  0.00           O
ATOM   3060  N   LYS A 846      68.490  41.730  38.260  1.00  0.00           N
ATOM   3061  HN  LYS A 846      67.690  42.040  38.770  1.00  0.00           H
ATOM   3062  CA  LYS A 846      68.320  41.330  36.880  1.00  0.00           C
ATOM   3063  HA  LYS A 846      68.360  40.260  36.780  1.00  0.00           H
ATOM   3064  CB  LYS A 846      66.930  41.770  36.460  1.00  0.00           C
ATOM   3065  HB1 LYS A 846      66.220  41.120  37.020  1.00  0.00           H
ATOM   3066  HB2 LYS A 846      66.840  41.650  35.370  1.00  0.00           H
ATOM   3067  CG  LYS A 846      66.410  43.210  36.730  1.00  0.00           C
ATOM   3068  HG1 LYS A 846      66.790  43.860  35.920  1.00  0.00           H
ATOM   3069  HG2 LYS A 846      66.750  43.660  37.690  1.00  0.00           H
ATOM   3070  CD  LYS A 846      64.880  43.280  36.590  1.00  0.00           C
ATOM   3071  HD1 LYS A 846      64.360  42.540  37.250  1.00  0.00           H
ATOM   3072  HD2 LYS A 846      64.630  43.180  35.510  1.00  0.00           H
ATOM   3073  CE  LYS A 846      64.240  44.680  37.040  1.00  0.00           C
ATOM   3074  HE1 LYS A 846      64.560  44.750  38.110  1.00  0.00           H
ATOM   3075  HE2 LYS A 846      63.140  44.820  37.040  1.00  0.00           H
ATOM   3076  NZ  LYS A 846      64.720  45.940  36.360  1.00  0.00           N
ATOM   3077  HZ1 LYS A 846      64.080  46.720  36.560  1.00  0.00           H
ATOM   3078  HZ2 LYS A 846      64.680  45.770  35.330  1.00  0.00           H
ATOM   3079  HZ3 LYS A 846      65.690  46.080  36.690  1.00  0.00           H
ATOM   3080  C   LYS A 846      69.270  41.900  35.780  1.00  0.00           C
ATOM   3081  O   LYS A 846      69.660  41.250  34.820  1.00  0.00           O
ATOM   3082  N   THR A 847      69.730  43.150  35.870  1.00  0.00           N
ATOM   3083  HN  THR A 847      69.380  43.770  36.580  1.00  0.00           H
ATOM   3084  CA  THR A 847      70.540  43.840  34.820  1.00  0.00           C
ATOM   3085  HA  THR A 847      70.440  43.380  33.860  1.00  0.00           H
ATOM   3086  CB  THR A 847      69.940  45.300  34.710  1.00  0.00           C
ATOM   3087  HB  THR A 847      70.650  45.990  34.190  1.00  0.00           H
ATOM   3088  OG1 THR A 847      69.620  45.740  35.980  1.00  0.00           O
ATOM   3089  HG1 THR A 847      70.040  46.600  36.090  1.00  0.00           H
ATOM   3090  CG2 THR A 847      68.600  45.240  33.810  1.00  0.00           C
ATOM   3091 HG21 THR A 847      67.930  44.410  34.110  1.00  0.00           H
ATOM   3092 HG22 THR A 847      68.770  45.190  32.710  1.00  0.00           H
ATOM   3093 HG23 THR A 847      68.060  46.210  33.910  1.00  0.00           H
ATOM   3094  C   THR A 847      71.950  43.940  35.130  1.00  0.00           C
ATOM   3095  O   THR A 847      72.790  44.550  34.420  1.00  0.00           O
ATOM   3096  N   LYS A 848      72.330  43.260  36.240  1.00  0.00           N
ATOM   3097  HN  LYS A 848      71.560  42.770  36.650  1.00  0.00           H
ATOM   3098  CA  LYS A 848      73.690  43.020  36.640  1.00  0.00           C
ATOM   3099  HA  LYS A 848      74.280  43.930  36.570  1.00  0.00           H
ATOM   3100  CB  LYS A 848      73.790  42.740  38.160  1.00  0.00           C
ATOM   3101  HB1 LYS A 848      74.860  42.660  38.450  1.00  0.00           H
ATOM   3102  HB2 LYS A 848      73.320  41.770  38.420  1.00  0.00           H
ATOM   3103  CG  LYS A 848      73.070  43.780  39.080  1.00  0.00           C
ATOM   3104  HG1 LYS A 848      73.170  43.440  40.140  1.00  0.00           H
ATOM   3105  HG2 LYS A 848      72.010  43.700  38.750  1.00  0.00           H
ATOM   3106  CD  LYS A 848      73.700  45.130  38.870  1.00  0.00           C
ATOM   3107  HD1 LYS A 848      73.670  45.490  37.820  1.00  0.00           H
ATOM   3108  HD2 LYS A 848      74.770  45.160  39.170  1.00  0.00           H
ATOM   3109  CE  LYS A 848      73.070  46.360  39.680  1.00  0.00           C
ATOM   3110  HE1 LYS A 848      73.590  47.340  39.590  1.00  0.00           H
ATOM   3111  HE2 LYS A 848      73.200  46.130  40.760  1.00  0.00           H
ATOM   3112  NZ  LYS A 848      71.610  46.590  39.490  1.00  0.00           N
ATOM   3113  HZ1 LYS A 848      71.170  45.650  39.380  1.00  0.00           H
ATOM   3114  HZ2 LYS A 848      71.580  47.090  38.580  1.00  0.00           H
ATOM   3115  HZ3 LYS A 848      71.170  47.120  40.270  1.00  0.00           H
ATOM   3116  C   LYS A 848      74.280  41.890  35.820  1.00  0.00           C
ATOM   3117  O   LYS A 848      73.700  41.280  34.960  1.00  0.00           O
ATOM   3118  N   ARG A 849      75.550  41.600  35.980  1.00  0.00           N
ATOM   3119  HN  ARG A 849      76.020  42.090  36.710  1.00  0.00           H
ATOM   3120  CA  ARG A 849      76.300  40.540  35.320  1.00  0.00           C
ATOM   3121  HA  ARG A 849      75.880  40.410  34.340  1.00  0.00           H
ATOM   3122  CB  ARG A 849      77.830  40.820  35.120  1.00  0.00           C
ATOM   3123  HB1 ARG A 849      78.310  39.910  34.700  1.00  0.00           H
ATOM   3124  HB2 ARG A 849      78.310  40.990  36.110  1.00  0.00           H
ATOM   3125  CG  ARG A 849      78.190  42.080  34.240  1.00  0.00           C
ATOM   3126  HG1 ARG A 849      77.680  42.910  34.780  1.00  0.00           H
ATOM   3127  HG2 ARG A 849      77.760  42.090  33.220  1.00  0.00           H
ATOM   3128  CD  ARG A 849      79.740  42.190  34.100  1.00  0.00           C
ATOM   3129  HD1 ARG A 849      79.940  41.920  33.040  1.00  0.00           H
ATOM   3130  HD2 ARG A 849      80.120  41.380  34.760  1.00  0.00           H
ATOM   3131  NE  ARG A 849      80.100  43.590  34.590  1.00  0.00           N
ATOM   3132  HE  ARG A 849      79.860  43.790  35.540  1.00  0.00           H
ATOM   3133  CZ  ARG A 849      80.870  44.400  33.910  1.00  0.00           C
ATOM   3134  NH1 ARG A 849      81.610  45.370  34.470  1.00  0.00           N
ATOM   3135 HH11 ARG A 849      81.640  45.320  35.470  1.00  0.00           H
ATOM   3136 HH12 ARG A 849      82.320  45.780  33.910  1.00  0.00           H
ATOM   3137  NH2 ARG A 849      81.090  44.170  32.600  1.00  0.00           N
ATOM   3138 HH21 ARG A 849      80.460  43.620  32.070  1.00  0.00           H
ATOM   3139 HH22 ARG A 849      81.670  44.890  32.210  1.00  0.00           H
ATOM   3140  C   ARG A 849      76.270  39.230  36.080  1.00  0.00           C
ATOM   3141  O   ARG A 849      76.090  38.160  35.460  1.00  0.00           O
ATOM   3142  N   TYR A 850      76.640  39.280  37.380  1.00  0.00           N
ATOM   3143  HN  TYR A 850      76.770  40.100  37.940  1.00  0.00           H
ATOM   3144  CA  TYR A 850      76.730  38.150  38.210  1.00  0.00           C
ATOM   3145  HA  TYR A 850      77.580  37.620  37.810  1.00  0.00           H
ATOM   3146  CB  TYR A 850      76.940  38.460  39.750  1.00  0.00           C
ATOM   3147  HB1 TYR A 850      77.120  37.450  40.190  1.00  0.00           H
ATOM   3148  HB2 TYR A 850      75.980  38.870  40.120  1.00  0.00           H
ATOM   3149  CG  TYR A 850      78.080  39.280  40.090  1.00  0.00           C
ATOM   3150  CD1 TYR A 850      79.180  39.600  39.220  1.00  0.00           C
ATOM   3151  HD1 TYR A 850      79.220  39.160  38.230  1.00  0.00           H
ATOM   3152  CE1 TYR A 850      80.270  40.400  39.700  1.00  0.00           C
ATOM   3153  HE1 TYR A 850      81.150  40.510  39.070  1.00  0.00           H
ATOM   3154  CZ  TYR A 850      80.290  40.860  41.040  1.00  0.00           C
ATOM   3155  OH  TYR A 850      81.480  41.560  41.580  1.00  0.00           O
ATOM   3156  HH  TYR A 850      81.140  41.960  42.380  1.00  0.00           H
ATOM   3157  CD2 TYR A 850      78.180  39.810  41.430  1.00  0.00           C
ATOM   3158  HD2 TYR A 850      77.330  39.570  42.050  1.00  0.00           H
ATOM   3159  CE2 TYR A 850      79.220  40.660  41.840  1.00  0.00           C
ATOM   3160  HE2 TYR A 850      79.240  41.090  42.840  1.00  0.00           H
ATOM   3161  C   TYR A 850      75.640  37.080  38.120  1.00  0.00           C
ATOM   3162  O   TYR A 850      74.480  37.320  38.410  1.00  0.00           O
ATOM   3163  N   PHE A 851      75.980  35.790  37.830  1.00  0.00           N
ATOM   3164  HN  PHE A 851      76.940  35.520  37.780  1.00  0.00           H
ATOM   3165  CA  PHE A 851      75.100  34.620  37.540  1.00  0.00           C
ATOM   3166  HA  PHE A 851      75.900  33.910  37.420  1.00  0.00           H
ATOM   3167  CB  PHE A 851      74.140  34.250  38.690  1.00  0.00           C
ATOM   3168  HB1 PHE A 851      73.490  33.360  38.550  1.00  0.00           H
ATOM   3169  HB2 PHE A 851      73.470  35.150  38.730  1.00  0.00           H
ATOM   3170  CG  PHE A 851      74.900  34.160  39.990  1.00  0.00           C
ATOM   3171  CD1 PHE A 851      74.840  35.140  40.930  1.00  0.00           C
ATOM   3172  HD1 PHE A 851      74.130  35.950  40.870  1.00  0.00           H
ATOM   3173  CE1 PHE A 851      75.690  35.110  42.040  1.00  0.00           C
ATOM   3174  HE1 PHE A 851      75.650  35.900  42.770  1.00  0.00           H
ATOM   3175  CZ  PHE A 851      76.690  34.090  42.140  1.00  0.00           C
ATOM   3176  HZ  PHE A 851      77.460  34.060  42.910  1.00  0.00           H
ATOM   3177  CD2 PHE A 851      75.740  33.040  40.160  1.00  0.00           C
ATOM   3178  HD2 PHE A 851      75.780  32.170  39.540  1.00  0.00           H
ATOM   3179  CE2 PHE A 851      76.750  33.080  41.160  1.00  0.00           C
ATOM   3180  HE2 PHE A 851      77.480  32.290  41.250  1.00  0.00           H
ATOM   3181  C   PHE A 851      74.280  34.600  36.200  1.00  0.00           C
ATOM   3182  O   PHE A 851      74.150  35.630  35.580  1.00  0.00           O
ATOM   3183  N   PRO A 852      73.880  33.470  35.730  1.00  0.00           N
ATOM   3184  CD  PRO A 852      74.580  32.230  36.080  1.00  0.00           C
ATOM   3185  HD1 PRO A 852      74.160  31.780  37.000  1.00  0.00           H
ATOM   3186  HD2 PRO A 852      75.690  32.370  36.020  1.00  0.00           H
ATOM   3187  CA  PRO A 852      72.850  33.180  34.670  1.00  0.00           C
ATOM   3188  HA  PRO A 852      73.350  33.490  33.770  1.00  0.00           H
ATOM   3189  CB  PRO A 852      72.710  31.730  34.730  1.00  0.00           C
ATOM   3190  HB1 PRO A 852      72.320  31.240  33.820  1.00  0.00           H
ATOM   3191  HB2 PRO A 852      72.130  31.360  35.610  1.00  0.00           H
ATOM   3192  CG  PRO A 852      74.100  31.300  34.990  1.00  0.00           C
ATOM   3193  HG1 PRO A 852      74.140  30.260  35.400  1.00  0.00           H
ATOM   3194  HG2 PRO A 852      74.870  31.310  34.190  1.00  0.00           H
ATOM   3195  C   PRO A 852      71.500  34.000  34.670  1.00  0.00           C
ATOM   3196  O   PRO A 852      71.010  34.290  35.730  1.00  0.00           O
ATOM   3197  N   THR A 853      70.910  34.310  33.500  1.00  0.00           N
ATOM   3198  HN  THR A 853      71.300  34.060  32.610  1.00  0.00           H
ATOM   3199  CA  THR A 853      69.670  35.130  33.350  1.00  0.00           C
ATOM   3200  HA  THR A 853      69.900  36.050  33.860  1.00  0.00           H
ATOM   3201  CB  THR A 853      69.290  35.470  31.890  1.00  0.00           C
ATOM   3202  HB  THR A 853      68.990  34.570  31.340  1.00  0.00           H
ATOM   3203  OG1 THR A 853      70.400  36.170  31.270  1.00  0.00           O
ATOM   3204  HG1 THR A 853      71.080  35.510  31.150  1.00  0.00           H
ATOM   3205  CG2 THR A 853      68.040  36.320  31.820  1.00  0.00           C
ATOM   3206 HG21 THR A 853      68.160  37.250  32.420  1.00  0.00           H
ATOM   3207 HG22 THR A 853      67.220  35.660  32.180  1.00  0.00           H
ATOM   3208 HG23 THR A 853      67.730  36.700  30.830  1.00  0.00           H
ATOM   3209  C   THR A 853      68.520  34.670  34.220  1.00  0.00           C
ATOM   3210  O   THR A 853      67.840  35.400  34.870  1.00  0.00           O
ATOM   3211  N   LYS A 854      68.280  33.400  34.080  1.00  0.00           N
ATOM   3212  HN  LYS A 854      68.860  32.780  33.550  1.00  0.00           H
ATOM   3213  CA  LYS A 854      67.080  32.730  34.660  1.00  0.00           C
ATOM   3214  HA  LYS A 854      66.200  33.240  34.290  1.00  0.00           H
ATOM   3215  CB  LYS A 854      66.880  31.260  34.210  1.00  0.00           C
ATOM   3216  HB1 LYS A 854      67.590  30.590  34.730  1.00  0.00           H
ATOM   3217  HB2 LYS A 854      67.330  31.300  33.210  1.00  0.00           H
ATOM   3218  CG  LYS A 854      65.450  30.700  34.310  1.00  0.00           C
ATOM   3219  HG1 LYS A 854      64.820  31.410  33.720  1.00  0.00           H
ATOM   3220  HG2 LYS A 854      65.120  30.850  35.360  1.00  0.00           H
ATOM   3221  CD  LYS A 854      65.280  29.290  33.810  1.00  0.00           C
ATOM   3222  HD1 LYS A 854      64.350  28.810  34.210  1.00  0.00           H
ATOM   3223  HD2 LYS A 854      66.050  28.630  34.250  1.00  0.00           H
ATOM   3224  CE  LYS A 854      65.280  29.320  32.340  1.00  0.00           C
ATOM   3225  HE1 LYS A 854      65.870  30.160  31.940  1.00  0.00           H
ATOM   3226  HE2 LYS A 854      64.230  29.480  31.990  1.00  0.00           H
ATOM   3227  NZ  LYS A 854      65.720  28.020  31.790  1.00  0.00           N
ATOM   3228  HZ1 LYS A 854      65.730  28.170  30.760  1.00  0.00           H
ATOM   3229  HZ2 LYS A 854      65.000  27.330  32.100  1.00  0.00           H
ATOM   3230  HZ3 LYS A 854      66.660  27.760  32.150  1.00  0.00           H
ATOM   3231  C   LYS A 854      67.050  32.800  36.210  1.00  0.00           C
ATOM   3232  O   LYS A 854      66.110  33.130  36.870  1.00  0.00           O
ATOM   3233  N   VAL A 855      68.250  32.550  36.730  1.00  0.00           N
ATOM   3234  HN  VAL A 855      68.950  32.260  36.080  1.00  0.00           H
ATOM   3235  CA  VAL A 855      68.670  32.830  38.110  1.00  0.00           C
ATOM   3236  HA  VAL A 855      68.070  32.220  38.770  1.00  0.00           H
ATOM   3237  CB  VAL A 855      70.120  32.300  38.300  1.00  0.00           C
ATOM   3238  HB  VAL A 855      70.840  32.710  37.550  1.00  0.00           H
ATOM   3239  CG1 VAL A 855      70.770  32.490  39.670  1.00  0.00           C
ATOM   3240 HG11 VAL A 855      71.770  31.990  39.630  1.00  0.00           H
ATOM   3241 HG12 VAL A 855      70.060  31.980  40.360  1.00  0.00           H
ATOM   3242 HG13 VAL A 855      70.750  33.570  39.900  1.00  0.00           H
ATOM   3243  CG2 VAL A 855      70.110  30.780  38.020  1.00  0.00           C
ATOM   3244 HG21 VAL A 855      70.050  30.600  36.920  1.00  0.00           H
ATOM   3245 HG22 VAL A 855      69.370  30.200  38.610  1.00  0.00           H
ATOM   3246 HG23 VAL A 855      71.040  30.250  38.310  1.00  0.00           H
ATOM   3247  C   VAL A 855      68.620  34.340  38.510  1.00  0.00           C
ATOM   3248  O   VAL A 855      68.060  34.590  39.580  1.00  0.00           O
ATOM   3249  N   ARG A 856      69.090  35.280  37.660  1.00  0.00           N
ATOM   3250  HN  ARG A 856      69.630  35.000  36.880  1.00  0.00           H
ATOM   3251  CA  ARG A 856      69.040  36.700  38.130  1.00  0.00           C
ATOM   3252  HA  ARG A 856      69.440  36.690  39.120  1.00  0.00           H
ATOM   3253  CB  ARG A 856      69.860  37.680  37.250  1.00  0.00           C
ATOM   3254  HB1 ARG A 856      69.670  38.730  37.550  1.00  0.00           H
ATOM   3255  HB2 ARG A 856      69.630  37.540  36.170  1.00  0.00           H
ATOM   3256  CG  ARG A 856      71.430  37.450  37.290  1.00  0.00           C
ATOM   3257  HG1 ARG A 856      71.700  36.570  36.680  1.00  0.00           H
ATOM   3258  HG2 ARG A 856      71.790  37.260  38.320  1.00  0.00           H
ATOM   3259  CD  ARG A 856      72.270  38.590  36.720  1.00  0.00           C
ATOM   3260  HD1 ARG A 856      73.270  38.140  36.550  1.00  0.00           H
ATOM   3261  HD2 ARG A 856      72.350  39.430  37.440  1.00  0.00           H
ATOM   3262  NE  ARG A 856      71.710  39.020  35.410  1.00  0.00           N
ATOM   3263  HE  ARG A 856      71.140  39.840  35.300  1.00  0.00           H
ATOM   3264  CZ  ARG A 856      71.970  38.490  34.240  1.00  0.00           C
ATOM   3265  NH1 ARG A 856      72.800  37.540  33.870  1.00  0.00           N
ATOM   3266 HH11 ARG A 856      73.290  37.060  34.610  1.00  0.00           H
ATOM   3267 HH12 ARG A 856      73.050  37.340  32.930  1.00  0.00           H
ATOM   3268  NH2 ARG A 856      71.170  38.860  33.190  1.00  0.00           N
ATOM   3269 HH21 ARG A 856      71.280  38.330  32.340  1.00  0.00           H
ATOM   3270 HH22 ARG A 856      70.690  39.720  33.320  1.00  0.00           H
ATOM   3271  C   ARG A 856      67.570  37.190  38.160  1.00  0.00           C
ATOM   3272  O   ARG A 856      67.270  37.930  39.100  1.00  0.00           O
ATOM   3273  N   SER A 857      66.710  36.670  37.250  1.00  0.00           N
ATOM   3274  HN  SER A 857      67.150  36.130  36.530  1.00  0.00           H
ATOM   3275  CA  SER A 857      65.250  36.830  37.090  1.00  0.00           C
ATOM   3276  HA  SER A 857      65.080  37.890  37.110  1.00  0.00           H
ATOM   3277  CB  SER A 857      64.830  36.400  35.720  1.00  0.00           C
ATOM   3278  HB1 SER A 857      64.880  35.290  35.720  1.00  0.00           H
ATOM   3279  HB2 SER A 857      65.490  36.880  34.960  1.00  0.00           H
ATOM   3280  OG  SER A 857      63.480  36.830  35.480  1.00  0.00           O
ATOM   3281  HG1 SER A 857      62.830  36.320  35.950  1.00  0.00           H
ATOM   3282  C   SER A 857      64.460  36.110  38.170  1.00  0.00           C
ATOM   3283  O   SER A 857      63.510  36.710  38.710  1.00  0.00           O
ATOM   3284  N   THR A 858      64.830  34.910  38.600  1.00  0.00           N
ATOM   3285  HN  THR A 858      65.490  34.410  38.040  1.00  0.00           H
ATOM   3286  CA  THR A 858      64.360  34.210  39.780  1.00  0.00           C
ATOM   3287  HA  THR A 858      63.300  34.100  39.600  1.00  0.00           H
ATOM   3288  CB  THR A 858      64.930  32.820  39.870  1.00  0.00           C
ATOM   3289  HB  THR A 858      66.040  32.820  39.890  1.00  0.00           H
ATOM   3290  OG1 THR A 858      64.460  32.020  38.790  1.00  0.00           O
ATOM   3291  HG1 THR A 858      65.030  32.240  38.040  1.00  0.00           H
ATOM   3292  CG2 THR A 858      64.430  32.020  41.150  1.00  0.00           C
ATOM   3293 HG21 THR A 858      63.350  32.090  41.370  1.00  0.00           H
ATOM   3294 HG22 THR A 858      65.090  32.300  42.010  1.00  0.00           H
ATOM   3295 HG23 THR A 858      64.600  30.960  40.900  1.00  0.00           H
ATOM   3296  C   THR A 858      64.660  34.940  41.120  1.00  0.00           C
ATOM   3297  O   THR A 858      63.780  34.920  41.980  1.00  0.00           O
ATOM   3298  N   ILE A 859      65.800  35.670  41.230  1.00  0.00           N
ATOM   3299  HN  ILE A 859      66.450  35.760  40.470  1.00  0.00           H
ATOM   3300  CA  ILE A 859      66.140  36.420  42.450  1.00  0.00           C
ATOM   3301  HA  ILE A 859      65.750  35.920  43.320  1.00  0.00           H
ATOM   3302  CB  ILE A 859      67.700  36.620  42.520  1.00  0.00           C
ATOM   3303  HB  ILE A 859      68.090  36.880  41.500  1.00  0.00           H
ATOM   3304  CG2 ILE A 859      68.030  37.820  43.450  1.00  0.00           C
ATOM   3305 HG21 ILE A 859      67.470  37.730  44.400  1.00  0.00           H
ATOM   3306 HG22 ILE A 859      67.880  38.850  43.080  1.00  0.00           H
ATOM   3307 HG23 ILE A 859      69.130  37.760  43.650  1.00  0.00           H
ATOM   3308  CG1 ILE A 859      68.520  35.380  42.830  1.00  0.00           C
ATOM   3309 HG11 ILE A 859      68.010  34.550  42.280  1.00  0.00           H
ATOM   3310 HG12 ILE A 859      68.460  35.170  43.920  1.00  0.00           H
ATOM   3311  CD  ILE A 859      69.970  35.380  42.230  1.00  0.00           C
ATOM   3312  HD1 ILE A 859      70.470  34.400  42.350  1.00  0.00           H
ATOM   3313  HD2 ILE A 859      70.690  36.110  42.650  1.00  0.00           H
ATOM   3314  HD3 ILE A 859      69.830  35.640  41.160  1.00  0.00           H
ATOM   3315  C   ILE A 859      65.430  37.730  42.450  1.00  0.00           C
ATOM   3316  O   ILE A 859      65.110  38.250  43.480  1.00  0.00           O
ATOM   3317  N   SER A 860      65.130  38.290  41.280  1.00  0.00           N
ATOM   3318  HN  SER A 860      65.660  38.010  40.490  1.00  0.00           H
ATOM   3319  CA  SER A 860      64.310  39.520  41.160  1.00  0.00           C
ATOM   3320  HA  SER A 860      64.630  40.280  41.850  1.00  0.00           H
ATOM   3321  CB  SER A 860      64.300  40.080  39.750  1.00  0.00           C
ATOM   3322  HB1 SER A 860      63.680  39.490  39.050  1.00  0.00           H
ATOM   3323  HB2 SER A 860      65.340  40.070  39.370  1.00  0.00           H
ATOM   3324  OG  SER A 860      63.730  41.420  39.720  1.00  0.00           O
ATOM   3325  HG1 SER A 860      64.310  42.010  40.210  1.00  0.00           H
ATOM   3326  C   SER A 860      62.830  39.240  41.580  1.00  0.00           C
ATOM   3327  O   SER A 860      62.270  39.870  42.430  1.00  0.00           O
ATOM   3328  N   ASP A 861      62.180  38.210  41.010  1.00  0.00           N
ATOM   3329  HN  ASP A 861      62.580  37.690  40.250  1.00  0.00           H
ATOM   3330  CA  ASP A 861      60.850  37.720  41.340  1.00  0.00           C
ATOM   3331  HA  ASP A 861      60.180  38.550  41.110  1.00  0.00           H
ATOM   3332  CB  ASP A 861      60.570  36.500  40.410  1.00  0.00           C
ATOM   3333  HB1 ASP A 861      59.910  35.760  40.910  1.00  0.00           H
ATOM   3334  HB2 ASP A 861      61.560  35.990  40.420  1.00  0.00           H
ATOM   3335  CG  ASP A 861      60.090  36.720  39.050  1.00  0.00           C
ATOM   3336  OD1 ASP A 861      59.910  37.960  38.740  1.00  0.00           O
ATOM   3337  OD2 ASP A 861      60.010  35.780  38.210  1.00  0.00           O
ATOM   3338  C   ASP A 861      60.650  37.400  42.800  1.00  0.00           C
ATOM   3339  O   ASP A 861      59.680  37.880  43.380  1.00  0.00           O
ATOM   3340  N   PHE A 862      61.630  36.770  43.490  1.00  0.00           N
ATOM   3341  HN  PHE A 862      62.400  36.560  42.910  1.00  0.00           H
ATOM   3342  CA  PHE A 862      61.550  36.260  44.870  1.00  0.00           C
ATOM   3343  HA  PHE A 862      60.530  35.940  45.060  1.00  0.00           H
ATOM   3344  CB  PHE A 862      62.330  34.930  45.080  1.00  0.00           C
ATOM   3345  HB1 PHE A 862      62.590  34.740  46.140  1.00  0.00           H
ATOM   3346  HB2 PHE A 862      63.250  34.940  44.450  1.00  0.00           H
ATOM   3347  CG  PHE A 862      61.440  33.780  44.550  1.00  0.00           C
ATOM   3348  CD1 PHE A 862      60.870  32.970  45.550  1.00  0.00           C
ATOM   3349  HD1 PHE A 862      61.140  33.280  46.550  1.00  0.00           H
ATOM   3350  CE1 PHE A 862      59.860  32.000  45.310  1.00  0.00           C
ATOM   3351  HE1 PHE A 862      59.500  31.440  46.150  1.00  0.00           H
ATOM   3352  CZ  PHE A 862      59.510  31.780  43.970  1.00  0.00           C
ATOM   3353  HZ  PHE A 862      58.810  31.040  43.620  1.00  0.00           H
ATOM   3354  CD2 PHE A 862      61.030  33.590  43.260  1.00  0.00           C
ATOM   3355  HD2 PHE A 862      61.450  34.230  42.490  1.00  0.00           H
ATOM   3356  CE2 PHE A 862      60.040  32.650  43.010  1.00  0.00           C
ATOM   3357  HE2 PHE A 862      59.680  32.490  42.010  1.00  0.00           H
ATOM   3358  C   PHE A 862      62.190  37.220  45.840  1.00  0.00           C
ATOM   3359  O   PHE A 862      62.210  37.040  47.070  1.00  0.00           O
ATOM   3360  N   ALA A 863      62.770  38.370  45.370  1.00  0.00           N
ATOM   3361  HN  ALA A 863      62.680  38.600  44.400  1.00  0.00           H
ATOM   3362  CA  ALA A 863      63.590  39.310  46.080  1.00  0.00           C
ATOM   3363  HA  ALA A 863      64.600  38.930  46.060  1.00  0.00           H
ATOM   3364  CB  ALA A 863      63.720  40.710  45.380  1.00  0.00           C
ATOM   3365  HB1 ALA A 863      64.070  40.560  44.330  1.00  0.00           H
ATOM   3366  HB2 ALA A 863      64.470  41.280  45.980  1.00  0.00           H
ATOM   3367  HB3 ALA A 863      62.810  41.320  45.370  1.00  0.00           H
ATOM   3368  C   ALA A 863      63.320  39.780  47.530  1.00  0.00           C
ATOM   3369  O   ALA A 863      64.210  39.700  48.430  1.00  0.00           O
ATOM   3370  N   VAL A 864      62.140  40.340  47.890  1.00  0.00           N
ATOM   3371  HN  VAL A 864      61.410  40.390  47.200  1.00  0.00           H
ATOM   3372  CA  VAL A 864      61.680  40.770  49.210  1.00  0.00           C
ATOM   3373  HA  VAL A 864      62.260  41.640  49.510  1.00  0.00           H
ATOM   3374  CB  VAL A 864      60.220  41.420  49.240  1.00  0.00           C
ATOM   3375  HB  VAL A 864      59.650  40.700  48.600  1.00  0.00           H
ATOM   3376  CG1 VAL A 864      59.600  41.580  50.630  1.00  0.00           C
ATOM   3377 HG11 VAL A 864      58.660  42.180  50.650  1.00  0.00           H
ATOM   3378 HG12 VAL A 864      60.400  42.140  51.160  1.00  0.00           H
ATOM   3379 HG13 VAL A 864      59.430  40.680  51.260  1.00  0.00           H
ATOM   3380  CG2 VAL A 864      60.230  42.800  48.430  1.00  0.00           C
ATOM   3381 HG21 VAL A 864      60.900  43.480  49.000  1.00  0.00           H
ATOM   3382 HG22 VAL A 864      59.200  43.220  48.410  1.00  0.00           H
ATOM   3383 HG23 VAL A 864      60.580  42.690  47.390  1.00  0.00           H
ATOM   3384  C   VAL A 864      61.630  39.560  50.180  1.00  0.00           C
ATOM   3385  O   VAL A 864      62.020  39.630  51.330  1.00  0.00           O
ATOM   3386  N   PHE A 865      61.190  38.360  49.730  1.00  0.00           N
ATOM   3387  HN  PHE A 865      60.780  38.190  48.830  1.00  0.00           H
ATOM   3388  CA  PHE A 865      61.040  37.220  50.600  1.00  0.00           C
ATOM   3389  HA  PHE A 865      60.410  37.590  51.380  1.00  0.00           H
ATOM   3390  CB  PHE A 865      60.310  36.150  49.830  1.00  0.00           C
ATOM   3391  HB1 PHE A 865      60.870  35.800  48.930  1.00  0.00           H
ATOM   3392  HB2 PHE A 865      59.390  36.600  49.410  1.00  0.00           H
ATOM   3393  CG  PHE A 865      59.840  35.000  50.690  1.00  0.00           C
ATOM   3394  CD1 PHE A 865      60.500  33.730  50.740  1.00  0.00           C
ATOM   3395  HD1 PHE A 865      61.390  33.610  50.150  1.00  0.00           H
ATOM   3396  CE1 PHE A 865      60.020  32.730  51.580  1.00  0.00           C
ATOM   3397  HE1 PHE A 865      60.610  31.850  51.800  1.00  0.00           H
ATOM   3398  CZ  PHE A 865      58.740  32.860  52.110  1.00  0.00           C
ATOM   3399  HZ  PHE A 865      58.350  31.990  52.630  1.00  0.00           H
ATOM   3400  CD2 PHE A 865      58.540  35.070  51.310  1.00  0.00           C
ATOM   3401  HD2 PHE A 865      58.160  36.080  51.250  1.00  0.00           H
ATOM   3402  CE2 PHE A 865      58.020  34.030  52.030  1.00  0.00           C
ATOM   3403  HE2 PHE A 865      57.070  34.130  52.540  1.00  0.00           H
ATOM   3404  C   PHE A 865      62.440  36.720  50.990  1.00  0.00           C
ATOM   3405  O   PHE A 865      62.640  36.270  52.110  1.00  0.00           O
ATOM   3406  N   LEU A 866      63.460  36.800  50.070  1.00  0.00           N
ATOM   3407  HN  LEU A 866      63.080  37.010  49.180  1.00  0.00           H
ATOM   3408  CA  LEU A 866      64.930  36.690  50.360  1.00  0.00           C
ATOM   3409  HA  LEU A 866      65.030  35.790  50.950  1.00  0.00           H
ATOM   3410  CB  LEU A 866      65.760  36.660  49.100  1.00  0.00           C
ATOM   3411  HB1 LEU A 866      66.840  36.770  49.330  1.00  0.00           H
ATOM   3412  HB2 LEU A 866      65.430  37.550  48.550  1.00  0.00           H
ATOM   3413  CG  LEU A 866      65.540  35.380  48.230  1.00  0.00           C
ATOM   3414  HG  LEU A 866      64.480  35.050  48.170  1.00  0.00           H
ATOM   3415  CD1 LEU A 866      65.730  35.530  46.740  1.00  0.00           C
ATOM   3416 HD11 LEU A 866      64.930  36.200  46.320  1.00  0.00           H
ATOM   3417 HD12 LEU A 866      65.580  34.530  46.290  1.00  0.00           H
ATOM   3418 HD13 LEU A 866      66.690  36.060  46.590  1.00  0.00           H
ATOM   3419  CD2 LEU A 866      66.380  34.260  48.800  1.00  0.00           C
ATOM   3420 HD21 LEU A 866      66.160  33.320  48.230  1.00  0.00           H
ATOM   3421 HD22 LEU A 866      66.180  33.990  49.850  1.00  0.00           H
ATOM   3422 HD23 LEU A 866      67.460  34.430  48.620  1.00  0.00           H
ATOM   3423  C   LEU A 866      65.330  37.660  51.440  1.00  0.00           C
ATOM   3424  O   LEU A 866      65.960  37.250  52.430  1.00  0.00           O
ATOM   3425  N   THR A 867      65.030  38.940  51.380  1.00  0.00           N
ATOM   3426  HN  THR A 867      64.560  39.250  50.550  1.00  0.00           H
ATOM   3427  CA  THR A 867      65.280  39.940  52.390  1.00  0.00           C
ATOM   3428  HA  THR A 867      66.360  39.910  52.520  1.00  0.00           H
ATOM   3429  CB  THR A 867      64.780  41.310  51.960  1.00  0.00           C
ATOM   3430  HB  THR A 867      63.670  41.250  51.980  1.00  0.00           H
ATOM   3431  OG1 THR A 867      65.110  41.670  50.590  1.00  0.00           O
ATOM   3432  HG1 THR A 867      64.970  40.840  50.120  1.00  0.00           H
ATOM   3433  CG2 THR A 867      65.270  42.490  52.800  1.00  0.00           C
ATOM   3434 HG21 THR A 867      65.370  42.290  53.890  1.00  0.00           H
ATOM   3435 HG22 THR A 867      64.500  43.290  52.690  1.00  0.00           H
ATOM   3436 HG23 THR A 867      66.290  42.860  52.550  1.00  0.00           H
ATOM   3437  C   THR A 867      64.760  39.650  53.770  1.00  0.00           C
ATOM   3438  O   THR A 867      65.510  39.650  54.770  1.00  0.00           O
ATOM   3439  N   ILE A 868      63.470  39.190  53.840  1.00  0.00           N
ATOM   3440  HN  ILE A 868      62.920  39.100  53.010  1.00  0.00           H
ATOM   3441  CA  ILE A 868      62.930  38.760  55.150  1.00  0.00           C
ATOM   3442  HA  ILE A 868      63.100  39.430  55.980  1.00  0.00           H
ATOM   3443  CB  ILE A 868      61.390  38.520  55.070  1.00  0.00           C
ATOM   3444  HB  ILE A 868      61.180  37.720  54.330  1.00  0.00           H
ATOM   3445  CG2 ILE A 868      60.850  37.890  56.410  1.00  0.00           C
ATOM   3446 HG21 ILE A 868      59.820  37.520  56.190  1.00  0.00           H
ATOM   3447 HG22 ILE A 868      60.940  38.710  57.150  1.00  0.00           H
ATOM   3448 HG23 ILE A 868      61.440  37.020  56.770  1.00  0.00           H
ATOM   3449  CG1 ILE A 868      60.810  39.930  54.670  1.00  0.00           C
ATOM   3450 HG11 ILE A 868      61.290  40.240  53.720  1.00  0.00           H
ATOM   3451 HG12 ILE A 868      61.190  40.680  55.420  1.00  0.00           H
ATOM   3452  CD  ILE A 868      59.250  39.960  54.730  1.00  0.00           C
ATOM   3453  HD1 ILE A 868      58.900  39.660  55.740  1.00  0.00           H
ATOM   3454  HD2 ILE A 868      58.860  39.140  54.100  1.00  0.00           H
ATOM   3455  HD3 ILE A 868      58.960  40.950  54.300  1.00  0.00           H
ATOM   3456  C   ILE A 868      63.640  37.470  55.700  1.00  0.00           C
ATOM   3457  O   ILE A 868      64.060  37.480  56.860  1.00  0.00           O
ATOM   3458  N   VAL A 869      63.820  36.380  54.990  1.00  0.00           N
ATOM   3459  HN  VAL A 869      63.310  36.360  54.140  1.00  0.00           H
ATOM   3460  CA  VAL A 869      64.510  35.200  55.340  1.00  0.00           C
ATOM   3461  HA  VAL A 869      64.040  34.820  56.230  1.00  0.00           H
ATOM   3462  CB  VAL A 869      64.440  34.280  54.140  1.00  0.00           C
ATOM   3463  HB  VAL A 869      64.710  34.810  53.200  1.00  0.00           H
ATOM   3464  CG1 VAL A 869      65.470  33.110  54.140  1.00  0.00           C
ATOM   3465 HG11 VAL A 869      65.460  32.400  54.990  1.00  0.00           H
ATOM   3466 HG12 VAL A 869      66.510  33.470  54.260  1.00  0.00           H
ATOM   3467 HG13 VAL A 869      65.280  32.470  53.240  1.00  0.00           H
ATOM   3468  CG2 VAL A 869      62.980  33.800  54.010  1.00  0.00           C
ATOM   3469 HG21 VAL A 869      62.800  33.480  52.950  1.00  0.00           H
ATOM   3470 HG22 VAL A 869      62.190  34.480  54.390  1.00  0.00           H
ATOM   3471 HG23 VAL A 869      62.880  32.940  54.700  1.00  0.00           H
ATOM   3472  C   VAL A 869      65.930  35.410  55.940  1.00  0.00           C
ATOM   3473  O   VAL A 869      66.390  34.900  57.000  1.00  0.00           O
ATOM   3474  N   ILE A 870      66.780  36.180  55.220  1.00  0.00           N
ATOM   3475  HN  ILE A 870      66.550  36.550  54.320  1.00  0.00           H
ATOM   3476  CA  ILE A 870      68.100  36.590  55.730  1.00  0.00           C
ATOM   3477  HA  ILE A 870      68.670  35.690  55.920  1.00  0.00           H
ATOM   3478  CB  ILE A 870      68.890  37.380  54.660  1.00  0.00           C
ATOM   3479  HB  ILE A 870      68.160  38.100  54.250  1.00  0.00           H
ATOM   3480  CG2 ILE A 870      70.140  38.100  55.180  1.00  0.00           C
ATOM   3481 HG21 ILE A 870      70.890  38.370  54.420  1.00  0.00           H
ATOM   3482 HG22 ILE A 870      70.660  37.400  55.860  1.00  0.00           H
ATOM   3483 HG23 ILE A 870      69.840  39.030  55.730  1.00  0.00           H
ATOM   3484  CG1 ILE A 870      69.350  36.410  53.540  1.00  0.00           C
ATOM   3485 HG11 ILE A 870      68.510  35.710  53.310  1.00  0.00           H
ATOM   3486 HG12 ILE A 870      70.170  35.740  53.850  1.00  0.00           H
ATOM   3487  CD  ILE A 870      69.770  37.140  52.200  1.00  0.00           C
ATOM   3488  HD1 ILE A 870      69.100  38.020  52.060  1.00  0.00           H
ATOM   3489  HD2 ILE A 870      69.630  36.480  51.320  1.00  0.00           H
ATOM   3490  HD3 ILE A 870      70.850  37.380  52.150  1.00  0.00           H
ATOM   3491  C   ILE A 870      68.100  37.380  56.960  1.00  0.00           C
ATOM   3492  O   ILE A 870      68.820  37.050  57.880  1.00  0.00           O
ATOM   3493  N   MET A 871      67.180  38.330  57.110  1.00  0.00           N
ATOM   3494  HN  MET A 871      66.550  38.590  56.380  1.00  0.00           H
ATOM   3495  CA  MET A 871      66.940  39.040  58.350  1.00  0.00           C
ATOM   3496  HA  MET A 871      67.890  39.380  58.720  1.00  0.00           H
ATOM   3497  CB  MET A 871      65.990  40.180  58.130  1.00  0.00           C
ATOM   3498  HB1 MET A 871      65.630  40.530  59.120  1.00  0.00           H
ATOM   3499  HB2 MET A 871      65.110  39.790  57.560  1.00  0.00           H
ATOM   3500  CG  MET A 871      66.610  41.440  57.500  1.00  0.00           C
ATOM   3501  HG1 MET A 871      65.790  42.160  57.250  1.00  0.00           H
ATOM   3502  HG2 MET A 871      67.050  41.050  56.570  1.00  0.00           H
ATOM   3503  SD  MET A 871      67.990  42.080  58.400  1.00  0.00           S
ATOM   3504  CE  MET A 871      68.500  43.340  57.210  1.00  0.00           C
ATOM   3505  HE1 MET A 871      68.730  42.840  56.240  1.00  0.00           H
ATOM   3506  HE2 MET A 871      69.310  44.010  57.560  1.00  0.00           H
ATOM   3507  HE3 MET A 871      67.600  43.950  56.960  1.00  0.00           H
ATOM   3508  C   MET A 871      66.490  38.190  59.570  1.00  0.00           C
ATOM   3509  O   MET A 871      67.070  38.260  60.630  1.00  0.00           O
ATOM   3510  N   VAL A 872      65.530  37.270  59.320  1.00  0.00           N
ATOM   3511  HN  VAL A 872      65.080  37.240  58.440  1.00  0.00           H
ATOM   3512  CA  VAL A 872      65.080  36.280  60.220  1.00  0.00           C
ATOM   3513  HA  VAL A 872      64.840  36.780  61.140  1.00  0.00           H
ATOM   3514  CB  VAL A 872      63.890  35.500  59.610  1.00  0.00           C
ATOM   3515  HB  VAL A 872      64.160  35.140  58.590  1.00  0.00           H
ATOM   3516  CG1 VAL A 872      63.620  34.140  60.460  1.00  0.00           C
ATOM   3517 HG11 VAL A 872      64.400  33.380  60.240  1.00  0.00           H
ATOM   3518 HG12 VAL A 872      62.620  33.840  60.060  1.00  0.00           H
ATOM   3519 HG13 VAL A 872      63.450  34.210  61.550  1.00  0.00           H
ATOM   3520  CG2 VAL A 872      62.590  36.330  59.460  1.00  0.00           C
ATOM   3521 HG21 VAL A 872      61.950  36.360  60.380  1.00  0.00           H
ATOM   3522 HG22 VAL A 872      61.940  35.890  58.680  1.00  0.00           H
ATOM   3523 HG23 VAL A 872      62.850  37.380  59.230  1.00  0.00           H
ATOM   3524  C   VAL A 872      66.200  35.300  60.690  1.00  0.00           C
ATOM   3525  O   VAL A 872      66.310  34.940  61.830  1.00  0.00           O
ATOM   3526  N   THR A 873      67.040  34.910  59.790  1.00  0.00           N
ATOM   3527  HN  THR A 873      66.930  35.320  58.880  1.00  0.00           H
ATOM   3528  CA  THR A 873      68.250  34.150  60.000  1.00  0.00           C
ATOM   3529  HA  THR A 873      67.900  33.230  60.460  1.00  0.00           H
ATOM   3530  CB  THR A 873      69.080  33.900  58.730  1.00  0.00           C
ATOM   3531  HB  THR A 873      69.440  34.870  58.320  1.00  0.00           H
ATOM   3532  OG1 THR A 873      68.270  33.230  57.790  1.00  0.00           O
ATOM   3533  HG1 THR A 873      67.670  33.870  57.410  1.00  0.00           H
ATOM   3534  CG2 THR A 873      70.280  32.930  58.950  1.00  0.00           C
ATOM   3535 HG21 THR A 873      69.960  31.870  58.870  1.00  0.00           H
ATOM   3536 HG22 THR A 873      70.800  33.140  59.910  1.00  0.00           H
ATOM   3537 HG23 THR A 873      70.990  33.220  58.140  1.00  0.00           H
ATOM   3538  C   THR A 873      69.200  34.860  60.960  1.00  0.00           C
ATOM   3539  O   THR A 873      69.780  34.330  61.900  1.00  0.00           O
ATOM   3540  N   ILE A 874      69.490  36.150  60.770  1.00  0.00           N
ATOM   3541  HN  ILE A 874      69.010  36.530  59.990  1.00  0.00           H
ATOM   3542  CA  ILE A 874      70.320  37.080  61.600  1.00  0.00           C
ATOM   3543  HA  ILE A 874      71.280  36.600  61.690  1.00  0.00           H
ATOM   3544  CB  ILE A 874      70.460  38.450  60.940  1.00  0.00           C
ATOM   3545  HB  ILE A 874      69.490  38.710  60.460  1.00  0.00           H
ATOM   3546  CG2 ILE A 874      70.790  39.580  61.900  1.00  0.00           C
ATOM   3547 HG21 ILE A 874      70.890  40.560  61.390  1.00  0.00           H
ATOM   3548 HG22 ILE A 874      71.740  39.270  62.380  1.00  0.00           H
ATOM   3549 HG23 ILE A 874      70.080  39.660  62.750  1.00  0.00           H
ATOM   3550  CG1 ILE A 874      71.460  38.190  59.800  1.00  0.00           C
ATOM   3551 HG11 ILE A 874      71.280  37.280  59.200  1.00  0.00           H
ATOM   3552 HG12 ILE A 874      72.460  38.310  60.270  1.00  0.00           H
ATOM   3553  CD  ILE A 874      71.460  39.250  58.660  1.00  0.00           C
ATOM   3554  HD1 ILE A 874      70.490  39.270  58.130  1.00  0.00           H
ATOM   3555  HD2 ILE A 874      72.320  39.080  57.970  1.00  0.00           H
ATOM   3556  HD3 ILE A 874      71.570  40.260  59.100  1.00  0.00           H
ATOM   3557  C   ILE A 874      69.720  37.100  63.000  1.00  0.00           C
ATOM   3558  O   ILE A 874      70.410  36.820  64.010  1.00  0.00           O
ATOM   3559  N   ASP A 875      68.360  37.330  63.120  1.00  0.00           N
ATOM   3560  HN  ASP A 875      67.720  37.560  62.390  1.00  0.00           H
ATOM   3561  CA  ASP A 875      67.730  37.420  64.440  1.00  0.00           C
ATOM   3562  HA  ASP A 875      68.430  38.020  65.000  1.00  0.00           H
ATOM   3563  CB  ASP A 875      66.330  38.100  64.260  1.00  0.00           C
ATOM   3564  HB1 ASP A 875      65.530  37.470  63.840  1.00  0.00           H
ATOM   3565  HB2 ASP A 875      66.530  38.940  63.580  1.00  0.00           H
ATOM   3566  CG  ASP A 875      65.800  38.670  65.530  1.00  0.00           C
ATOM   3567  OD1 ASP A 875      64.620  38.870  65.760  1.00  0.00           O
ATOM   3568  OD2 ASP A 875      66.700  39.060  66.390  1.00  0.00           O
ATOM   3569  C   ASP A 875      67.640  36.050  65.160  1.00  0.00           C
ATOM   3570  O   ASP A 875      67.950  35.930  66.340  1.00  0.00           O
ATOM   3571  N   TYR A 876      67.210  35.000  64.380  1.00  0.00           N
ATOM   3572  HN  TYR A 876      66.910  35.180  63.450  1.00  0.00           H
ATOM   3573  CA  TYR A 876      67.340  33.580  64.730  1.00  0.00           C
ATOM   3574  HA  TYR A 876      66.590  33.510  65.510  1.00  0.00           H
ATOM   3575  CB  TYR A 876      66.900  32.650  63.550  1.00  0.00           C
ATOM   3576  HB1 TYR A 876      67.570  33.020  62.750  1.00  0.00           H
ATOM   3577  HB2 TYR A 876      65.840  32.910  63.310  1.00  0.00           H
ATOM   3578  CG  TYR A 876      67.140  31.190  63.600  1.00  0.00           C
ATOM   3579  CD1 TYR A 876      66.710  30.570  64.790  1.00  0.00           C
ATOM   3580  HD1 TYR A 876      66.280  31.180  65.580  1.00  0.00           H
ATOM   3581  CE1 TYR A 876      66.850  29.190  64.980  1.00  0.00           C
ATOM   3582  HE1 TYR A 876      66.370  28.750  65.830  1.00  0.00           H
ATOM   3583  CZ  TYR A 876      67.440  28.350  64.060  1.00  0.00           C
ATOM   3584  OH  TYR A 876      67.780  26.980  64.350  1.00  0.00           O
ATOM   3585  HH  TYR A 876      67.460  26.690  65.220  1.00  0.00           H
ATOM   3586  CD2 TYR A 876      67.880  30.340  62.710  1.00  0.00           C
ATOM   3587  HD2 TYR A 876      68.300  30.820  61.840  1.00  0.00           H
ATOM   3588  CE2 TYR A 876      68.040  28.970  62.910  1.00  0.00           C
ATOM   3589  HE2 TYR A 876      68.680  28.330  62.310  1.00  0.00           H
ATOM   3590  C   TYR A 876      68.620  33.120  65.450  1.00  0.00           C
ATOM   3591  O   TYR A 876      68.640  32.790  66.660  1.00  0.00           O
ATOM   3592  N   LEU A 877      69.720  33.040  64.780  1.00  0.00           N
ATOM   3593  HN  LEU A 877      69.750  33.240  63.810  1.00  0.00           H
ATOM   3594  CA  LEU A 877      71.000  32.540  65.310  1.00  0.00           C
ATOM   3595  HA  LEU A 877      70.830  31.720  66.010  1.00  0.00           H
ATOM   3596  CB  LEU A 877      71.890  32.020  64.170  1.00  0.00           C
ATOM   3597  HB1 LEU A 877      72.830  31.660  64.670  1.00  0.00           H
ATOM   3598  HB2 LEU A 877      72.050  32.910  63.540  1.00  0.00           H
ATOM   3599  CG  LEU A 877      71.350  30.880  63.360  1.00  0.00           C
ATOM   3600  HG  LEU A 877      70.420  31.240  62.880  1.00  0.00           H
ATOM   3601  CD1 LEU A 877      72.240  30.560  62.080  1.00  0.00           C
ATOM   3602 HD11 LEU A 877      73.110  30.060  62.550  1.00  0.00           H
ATOM   3603 HD12 LEU A 877      72.560  31.450  61.510  1.00  0.00           H
ATOM   3604 HD13 LEU A 877      71.810  29.700  61.530  1.00  0.00           H
ATOM   3605  CD2 LEU A 877      71.050  29.600  64.160  1.00  0.00           C
ATOM   3606 HD21 LEU A 877      71.930  29.120  64.650  1.00  0.00           H
ATOM   3607 HD22 LEU A 877      70.700  28.770  63.490  1.00  0.00           H
ATOM   3608 HD23 LEU A 877      70.160  29.690  64.820  1.00  0.00           H
ATOM   3609  C   LEU A 877      71.780  33.540  66.100  1.00  0.00           C
ATOM   3610  O   LEU A 877      72.490  33.080  67.000  1.00  0.00           O
ATOM   3611  N   VAL A 878      71.610  34.850  65.900  1.00  0.00           N
ATOM   3612  HN  VAL A 878      70.890  35.160  65.280  1.00  0.00           H
ATOM   3613  CA  VAL A 878      72.470  35.830  66.540  1.00  0.00           C
ATOM   3614  HA  VAL A 878      73.200  35.350  67.160  1.00  0.00           H
ATOM   3615  CB  VAL A 878      73.250  36.750  65.530  1.00  0.00           C
ATOM   3616  HB  VAL A 878      72.540  37.250  64.840  1.00  0.00           H
ATOM   3617  CG1 VAL A 878      74.040  37.910  66.280  1.00  0.00           C
ATOM   3618 HG11 VAL A 878      74.600  38.450  65.480  1.00  0.00           H
ATOM   3619 HG12 VAL A 878      74.780  37.490  67.000  1.00  0.00           H
ATOM   3620 HG13 VAL A 878      73.390  38.720  66.680  1.00  0.00           H
ATOM   3621  CG2 VAL A 878      74.340  35.920  64.830  1.00  0.00           C
ATOM   3622 HG21 VAL A 878      73.960  35.190  64.090  1.00  0.00           H
ATOM   3623 HG22 VAL A 878      74.870  35.400  65.650  1.00  0.00           H
ATOM   3624 HG23 VAL A 878      75.090  36.590  64.330  1.00  0.00           H
ATOM   3625  C   VAL A 878      71.710  36.850  67.510  1.00  0.00           C
ATOM   3626  O   VAL A 878      72.180  37.180  68.640  1.00  0.00           O
ATOM   3627  N   GLY A 879      70.550  37.400  66.980  1.00  0.00           N
ATOM   3628  HN  GLY A 879      70.330  37.290  66.010  1.00  0.00           H
ATOM   3629  CA  GLY A 879      69.700  38.260  67.770  1.00  0.00           C
ATOM   3630  HA1 GLY A 879      69.790  38.010  68.810  1.00  0.00           H
ATOM   3631  HA2 GLY A 879      68.680  38.060  67.470  1.00  0.00           H
ATOM   3632  C   GLY A 879      70.010  39.660  67.490  1.00  0.00           C
ATOM   3633  O   GLY A 879      71.100  40.160  67.750  1.00  0.00           O
ATOM   3634  N   VAL A 880      69.020  40.370  66.910  1.00  0.00           N
ATOM   3635  HN  VAL A 880      68.110  39.980  66.770  1.00  0.00           H
ATOM   3636  CA  VAL A 880      69.280  41.790  66.720  1.00  0.00           C
ATOM   3637  HA  VAL A 880      70.330  41.960  66.940  1.00  0.00           H
ATOM   3638  CB  VAL A 880      69.300  42.090  65.240  1.00  0.00           C
ATOM   3639  HB  VAL A 880      70.070  41.410  64.830  1.00  0.00           H
ATOM   3640  CG1 VAL A 880      67.960  41.940  64.540  1.00  0.00           C
ATOM   3641 HG11 VAL A 880      67.420  41.030  64.860  1.00  0.00           H
ATOM   3642 HG12 VAL A 880      68.080  41.990  63.430  1.00  0.00           H
ATOM   3643 HG13 VAL A 880      67.260  42.780  64.740  1.00  0.00           H
ATOM   3644  CG2 VAL A 880      69.890  43.510  65.080  1.00  0.00           C
ATOM   3645 HG21 VAL A 880      69.740  43.810  64.020  1.00  0.00           H
ATOM   3646 HG22 VAL A 880      70.980  43.520  65.300  1.00  0.00           H
ATOM   3647 HG23 VAL A 880      69.440  44.330  65.690  1.00  0.00           H
ATOM   3648  C   VAL A 880      68.300  42.560  67.550  1.00  0.00           C
ATOM   3649  O   VAL A 880      67.100  42.300  67.680  1.00  0.00           O
ATOM   3650  N   PRO A 881      68.720  43.550  68.290  1.00  0.00           N
ATOM   3651  CD  PRO A 881      70.120  43.740  68.620  1.00  0.00           C
ATOM   3652  HD1 PRO A 881      70.660  44.200  67.760  1.00  0.00           H
ATOM   3653  HD2 PRO A 881      70.630  42.800  68.960  1.00  0.00           H
ATOM   3654  CA  PRO A 881      67.830  44.560  68.950  1.00  0.00           C
ATOM   3655  HA  PRO A 881      67.350  43.900  69.650  1.00  0.00           H
ATOM   3656  CB  PRO A 881      68.770  45.580  69.580  1.00  0.00           C
ATOM   3657  HB1 PRO A 881      68.500  46.040  70.550  1.00  0.00           H
ATOM   3658  HB2 PRO A 881      68.990  46.490  68.960  1.00  0.00           H
ATOM   3659  CG  PRO A 881      70.120  44.800  69.740  1.00  0.00           C
ATOM   3660  HG1 PRO A 881      71.010  45.460  69.700  1.00  0.00           H
ATOM   3661  HG2 PRO A 881      70.040  44.230  70.700  1.00  0.00           H
ATOM   3662  C   PRO A 881      66.780  45.230  68.050  1.00  0.00           C
ATOM   3663  O   PRO A 881      67.020  45.260  66.830  1.00  0.00           O
ATOM   3664  N   SER A 882      65.680  45.660  68.620  1.00  0.00           N
ATOM   3665  HN  SER A 882      65.620  45.320  69.570  1.00  0.00           H
ATOM   3666  CA  SER A 882      64.480  46.340  68.060  1.00  0.00           C
ATOM   3667  HA  SER A 882      64.600  47.390  68.270  1.00  0.00           H
ATOM   3668  CB  SER A 882      64.280  46.140  66.550  1.00  0.00           C
ATOM   3669  HB1 SER A 882      63.250  46.430  66.240  1.00  0.00           H
ATOM   3670  HB2 SER A 882      64.380  45.080  66.230  1.00  0.00           H
ATOM   3671  OG  SER A 882      65.140  46.970  65.820  1.00  0.00           O
ATOM   3672  HG1 SER A 882      66.020  46.660  66.050  1.00  0.00           H
ATOM   3673  C   SER A 882      63.160  45.790  68.700  1.00  0.00           C
ATOM   3674  O   SER A 882      63.230  44.670  69.090  1.00  0.00           O
ATOM   3675  N   PRO A 883      62.000  46.520  68.710  1.00  0.00           N
ATOM   3676  CD  PRO A 883      61.920  47.970  68.420  1.00  0.00           C
ATOM   3677  HD1 PRO A 883      62.150  48.180  67.350  1.00  0.00           H
ATOM   3678  HD2 PRO A 883      62.590  48.520  69.110  1.00  0.00           H
ATOM   3679  CA  PRO A 883      60.690  45.850  68.680  1.00  0.00           C
ATOM   3680  HA  PRO A 883      60.510  45.460  69.670  1.00  0.00           H
ATOM   3681  CB  PRO A 883      59.730  46.980  68.340  1.00  0.00           C
ATOM   3682  HB1 PRO A 883      58.780  46.670  68.840  1.00  0.00           H
ATOM   3683  HB2 PRO A 883      59.520  46.970  67.250  1.00  0.00           H
ATOM   3684  CG  PRO A 883      60.390  48.290  68.680  1.00  0.00           C
ATOM   3685  HG1 PRO A 883      60.150  49.100  67.960  1.00  0.00           H
ATOM   3686  HG2 PRO A 883      60.370  48.650  69.740  1.00  0.00           H
ATOM   3687  C   PRO A 883      60.550  44.670  67.730  1.00  0.00           C
ATOM   3688  O   PRO A 883      61.260  44.640  66.700  1.00  0.00           O
ATOM   3689  N   LYS A 884      59.680  43.770  68.070  1.00  0.00           N
ATOM   3690  HN  LYS A 884      59.190  43.790  68.940  1.00  0.00           H
ATOM   3691  CA  LYS A 884      59.530  42.580  67.220  1.00  0.00           C
ATOM   3692  HA  LYS A 884      59.940  42.750  66.230  1.00  0.00           H
ATOM   3693  CB  LYS A 884      60.210  41.370  67.980  1.00  0.00           C
ATOM   3694  HB1 LYS A 884      60.130  40.430  67.400  1.00  0.00           H
ATOM   3695  HB2 LYS A 884      59.750  41.230  68.990  1.00  0.00           H
ATOM   3696  CG  LYS A 884      61.750  41.400  68.250  1.00  0.00           C
ATOM   3697  HG1 LYS A 884      61.920  40.350  68.590  1.00  0.00           H
ATOM   3698  HG2 LYS A 884      61.840  42.110  69.080  1.00  0.00           H
ATOM   3699  CD  LYS A 884      62.610  41.580  67.010  1.00  0.00           C
ATOM   3700  HD1 LYS A 884      62.110  42.440  66.520  1.00  0.00           H
ATOM   3701  HD2 LYS A 884      62.450  40.840  66.190  1.00  0.00           H
ATOM   3702  CE  LYS A 884      64.070  41.900  67.170  1.00  0.00           C
ATOM   3703  HE1 LYS A 884      64.200  42.730  67.900  1.00  0.00           H
ATOM   3704  HE2 LYS A 884      64.500  42.230  66.200  1.00  0.00           H
ATOM   3705  NZ  LYS A 884      64.920  40.800  67.610  1.00  0.00           N
ATOM   3706  HZ1 LYS A 884      65.910  41.120  67.610  1.00  0.00           H
ATOM   3707  HZ2 LYS A 884      64.920  40.030  66.910  1.00  0.00           H
ATOM   3708  HZ3 LYS A 884      64.640  40.520  68.560  1.00  0.00           H
ATOM   3709  C   LYS A 884      58.110  42.200  67.010  1.00  0.00           C
ATOM   3710  O   LYS A 884      57.290  42.510  67.860  1.00  0.00           O
ATOM   3711  N   LEU A 885      57.810  41.530  65.810  1.00  0.00           N
ATOM   3712  HN  LEU A 885      58.400  41.120  65.120  1.00  0.00           H
ATOM   3713  CA  LEU A 885      56.410  41.230  65.440  1.00  0.00           C
ATOM   3714  HA  LEU A 885      55.890  42.170  65.550  1.00  0.00           H
ATOM   3715  CB  LEU A 885      56.280  40.680  64.050  1.00  0.00           C
ATOM   3716  HB1 LEU A 885      56.590  39.610  64.010  1.00  0.00           H
ATOM   3717  HB2 LEU A 885      56.970  41.200  63.370  1.00  0.00           H
ATOM   3718  CG  LEU A 885      54.880  40.650  63.400  1.00  0.00           C
ATOM   3719  HG  LEU A 885      54.170  39.950  63.890  1.00  0.00           H
ATOM   3720  CD1 LEU A 885      54.120  41.960  63.660  1.00  0.00           C
ATOM   3721 HD11 LEU A 885      54.670  42.910  63.490  1.00  0.00           H
ATOM   3722 HD12 LEU A 885      53.620  41.870  64.650  1.00  0.00           H
ATOM   3723 HD13 LEU A 885      53.250  41.960  62.960  1.00  0.00           H
ATOM   3724  CD2 LEU A 885      54.910  40.230  61.890  1.00  0.00           C
ATOM   3725 HD21 LEU A 885      55.320  41.010  61.230  1.00  0.00           H
ATOM   3726 HD22 LEU A 885      53.870  40.080  61.500  1.00  0.00           H
ATOM   3727 HD23 LEU A 885      55.340  39.210  61.750  1.00  0.00           H
ATOM   3728  C   LEU A 885      55.650  40.380  66.520  1.00  0.00           C
ATOM   3729  O   LEU A 885      56.130  39.350  66.920  1.00  0.00           O
ATOM   3730  N   HSD A 886      54.570  40.980  67.020  1.00  0.00           N
ATOM   3731  HN  HSD A 886      54.320  41.830  66.580  1.00  0.00           H
ATOM   3732  CA  HSD A 886      53.850  40.420  68.110  1.00  0.00           C
ATOM   3733  HA  HSD A 886      54.490  39.720  68.600  1.00  0.00           H
ATOM   3734  CB  HSD A 886      53.280  41.500  69.090  1.00  0.00           C
ATOM   3735  HB1 HSD A 886      52.490  42.110  68.600  1.00  0.00           H
ATOM   3736  HB2 HSD A 886      54.110  42.180  69.370  1.00  0.00           H
ATOM   3737  ND1 HSD A 886      53.600  40.610  71.530  1.00  0.00           N
ATOM   3738  HD1 HSD A 886      54.570  40.410  71.390  1.00  0.00           H
ATOM   3739  CG  HSD A 886      52.740  40.890  70.470  1.00  0.00           C
ATOM   3740  CE1 HSD A 886      52.840  40.360  72.610  1.00  0.00           C
ATOM   3741  HE1 HSD A 886      53.250  39.960  73.540  1.00  0.00           H
ATOM   3742  NE2 HSD A 886      51.520  40.360  72.290  1.00  0.00           N
ATOM   3743  CD2 HSD A 886      51.480  40.760  70.950  1.00  0.00           C
ATOM   3744  HD2 HSD A 886      50.530  41.130  70.580  1.00  0.00           H
ATOM   3745  C   HSD A 886      52.630  39.660  67.540  1.00  0.00           C
ATOM   3746  O   HSD A 886      51.820  40.250  66.870  1.00  0.00           O
ATOM   3747  N   VAL A 887      52.490  38.390  67.920  1.00  0.00           N
ATOM   3748  HN  VAL A 887      53.140  37.980  68.550  1.00  0.00           H
ATOM   3749  CA  VAL A 887      51.570  37.550  67.310  1.00  0.00           C
ATOM   3750  HA  VAL A 887      50.970  38.050  66.560  1.00  0.00           H
ATOM   3751  CB  VAL A 887      52.220  36.630  66.220  1.00  0.00           C
ATOM   3752  HB  VAL A 887      51.450  35.880  65.930  1.00  0.00           H
ATOM   3753  CG1 VAL A 887      52.680  37.470  65.060  1.00  0.00           C
ATOM   3754 HG11 VAL A 887      53.370  38.300  65.340  1.00  0.00           H
ATOM   3755 HG12 VAL A 887      51.820  38.050  64.680  1.00  0.00           H
ATOM   3756 HG13 VAL A 887      53.140  36.850  64.270  1.00  0.00           H
ATOM   3757  CG2 VAL A 887      53.450  35.890  66.750  1.00  0.00           C
ATOM   3758 HG21 VAL A 887      53.040  35.350  67.640  1.00  0.00           H
ATOM   3759 HG22 VAL A 887      54.310  36.530  67.020  1.00  0.00           H
ATOM   3760 HG23 VAL A 887      53.840  35.140  66.020  1.00  0.00           H
ATOM   3761  C   VAL A 887      50.650  36.790  68.310  1.00  0.00           C
ATOM   3762  O   VAL A 887      51.060  36.030  69.170  1.00  0.00           O
ATOM   3763  N   PRO A 888      49.320  36.920  68.160  1.00  0.00           N
ATOM   3764  CD  PRO A 888      48.590  38.100  67.590  1.00  0.00           C
ATOM   3765  HD1 PRO A 888      48.520  37.990  66.490  1.00  0.00           H
ATOM   3766  HD2 PRO A 888      49.060  39.080  67.830  1.00  0.00           H
ATOM   3767  CA  PRO A 888      48.360  35.970  68.790  1.00  0.00           C
ATOM   3768  HA  PRO A 888      48.480  36.040  69.860  1.00  0.00           H
ATOM   3769  CB  PRO A 888      46.950  36.580  68.350  1.00  0.00           C
ATOM   3770  HB1 PRO A 888      46.120  36.240  69.020  1.00  0.00           H
ATOM   3771  HB2 PRO A 888      46.650  36.220  67.340  1.00  0.00           H
ATOM   3772  CG  PRO A 888      47.230  38.020  68.220  1.00  0.00           C
ATOM   3773  HG1 PRO A 888      46.550  38.530  67.530  1.00  0.00           H
ATOM   3774  HG2 PRO A 888      47.270  38.440  69.250  1.00  0.00           H
ATOM   3775  C   PRO A 888      48.460  34.520  68.400  1.00  0.00           C
ATOM   3776  O   PRO A 888      48.340  34.220  67.220  1.00  0.00           O
ATOM   3777  N   GLU A 889      48.690  33.560  69.380  1.00  0.00           N
ATOM   3778  HN  GLU A 889      48.680  33.860  70.340  1.00  0.00           H
ATOM   3779  CA  GLU A 889      48.930  32.140  69.210  1.00  0.00           C
ATOM   3780  HA  GLU A 889      49.370  31.890  68.260  1.00  0.00           H
ATOM   3781  CB  GLU A 889      49.870  31.560  70.330  1.00  0.00           C
ATOM   3782  HB1 GLU A 889      50.010  30.460  70.180  1.00  0.00           H
ATOM   3783  HB2 GLU A 889      49.440  31.710  71.340  1.00  0.00           H
ATOM   3784  CG  GLU A 889      51.270  32.170  70.330  1.00  0.00           C
ATOM   3785  HG1 GLU A 889      51.320  33.250  70.120  1.00  0.00           H
ATOM   3786  HG2 GLU A 889      51.810  31.750  69.460  1.00  0.00           H
ATOM   3787  CD  GLU A 889      52.030  31.910  71.680  1.00  0.00           C
ATOM   3788  OE1 GLU A 889      53.170  32.340  71.810  1.00  0.00           O
ATOM   3789  OE2 GLU A 889      51.500  31.400  72.630  1.00  0.00           O
ATOM   3790  C   GLU A 889      47.610  31.380  69.220  1.00  0.00           C
ATOM   3791  O   GLU A 889      46.610  31.830  69.780  1.00  0.00           O
ATOM   3792  N   LYS A 890      47.440  30.130  68.730  1.00  0.00           N
ATOM   3793  HN  LYS A 890      48.130  29.800  68.100  1.00  0.00           H
ATOM   3794  CA  LYS A 890      46.460  29.130  69.140  1.00  0.00           C
ATOM   3795  HA  LYS A 890      46.750  28.200  68.640  1.00  0.00           H
ATOM   3796  CB  LYS A 890      46.440  28.800  70.650  1.00  0.00           C
ATOM   3797  HB1 LYS A 890      45.860  27.860  70.640  1.00  0.00           H
ATOM   3798  HB2 LYS A 890      45.920  29.570  71.280  1.00  0.00           H
ATOM   3799  CG  LYS A 890      47.790  28.330  71.290  1.00  0.00           C
ATOM   3800  HG1 LYS A 890      47.720  28.290  72.390  1.00  0.00           H
ATOM   3801  HG2 LYS A 890      48.590  29.060  71.020  1.00  0.00           H
ATOM   3802  CD  LYS A 890      48.210  26.960  70.760  1.00  0.00           C
ATOM   3803  HD1 LYS A 890      48.480  27.060  69.690  1.00  0.00           H
ATOM   3804  HD2 LYS A 890      47.370  26.240  70.860  1.00  0.00           H
ATOM   3805  CE  LYS A 890      49.350  26.140  71.490  1.00  0.00           C
ATOM   3806  HE1 LYS A 890      49.540  25.220  70.900  1.00  0.00           H
ATOM   3807  HE2 LYS A 890      48.850  25.920  72.460  1.00  0.00           H
ATOM   3808  NZ  LYS A 890      50.600  26.910  71.640  1.00  0.00           N
ATOM   3809  HZ1 LYS A 890      50.420  27.620  72.380  1.00  0.00           H
ATOM   3810  HZ2 LYS A 890      50.780  27.490  70.800  1.00  0.00           H
ATOM   3811  HZ3 LYS A 890      51.410  26.270  71.820  1.00  0.00           H
ATOM   3812  C   LYS A 890      45.100  29.440  68.520  1.00  0.00           C
ATOM   3813  O   LYS A 890      44.050  29.010  68.970  1.00  0.00           O
ATOM   3814  N   PHE A 891      45.140  30.230  67.420  1.00  0.00           N
ATOM   3815  HN  PHE A 891      46.060  30.520  67.150  1.00  0.00           H
ATOM   3816  CA  PHE A 891      44.000  30.710  66.550  1.00  0.00           C
ATOM   3817  HA  PHE A 891      44.560  31.370  65.910  1.00  0.00           H
ATOM   3818  CB  PHE A 891      43.460  29.480  65.710  1.00  0.00           C
ATOM   3819  HB1 PHE A 891      43.380  28.560  66.340  1.00  0.00           H
ATOM   3820  HB2 PHE A 891      44.320  29.360  65.010  1.00  0.00           H
ATOM   3821  CG  PHE A 891      42.220  29.750  64.890  1.00  0.00           C
ATOM   3822  CD1 PHE A 891      40.910  29.380  65.330  1.00  0.00           C
ATOM   3823  HD1 PHE A 891      40.750  28.870  66.270  1.00  0.00           H
ATOM   3824  CE1 PHE A 891      39.800  29.910  64.700  1.00  0.00           C
ATOM   3825  HE1 PHE A 891      38.800  29.780  65.110  1.00  0.00           H
ATOM   3826  CZ  PHE A 891      39.930  30.770  63.590  1.00  0.00           C
ATOM   3827  HZ  PHE A 891      39.090  31.270  63.130  1.00  0.00           H
ATOM   3828  CD2 PHE A 891      42.360  30.340  63.630  1.00  0.00           C
ATOM   3829  HD2 PHE A 891      43.330  30.510  63.190  1.00  0.00           H
ATOM   3830  CE2 PHE A 891      41.270  30.990  63.040  1.00  0.00           C
ATOM   3831  HE2 PHE A 891      41.360  31.650  62.200  1.00  0.00           H
ATOM   3832  C   PHE A 891      43.060  31.690  67.340  1.00  0.00           C
ATOM   3833  O   PHE A 891      41.870  31.820  66.950  1.00  0.00           O
ATOM   3834  N   GLU A 892      43.590  32.410  68.320  1.00  0.00           N
ATOM   3835  HN  GLU A 892      44.550  32.270  68.580  1.00  0.00           H
ATOM   3836  CA  GLU A 892      42.930  33.290  69.300  1.00  0.00           C
ATOM   3837  HA  GLU A 892      41.890  32.970  69.350  1.00  0.00           H
ATOM   3838  CB  GLU A 892      43.440  33.030  70.770  1.00  0.00           C
ATOM   3839  HB1 GLU A 892      42.700  33.510  71.440  1.00  0.00           H
ATOM   3840  HB2 GLU A 892      44.430  33.500  70.930  1.00  0.00           H
ATOM   3841  CG  GLU A 892      43.270  31.560  71.230  1.00  0.00           C
ATOM   3842  HG1 GLU A 892      44.080  30.920  70.810  1.00  0.00           H
ATOM   3843  HG2 GLU A 892      42.270  31.250  70.880  1.00  0.00           H
ATOM   3844  CD  GLU A 892      43.260  31.340  72.760  1.00  0.00           C
ATOM   3845  OE1 GLU A 892      42.140  31.240  73.310  1.00  0.00           O
ATOM   3846  OE2 GLU A 892      44.350  31.110  73.310  1.00  0.00           O
ATOM   3847  C   GLU A 892      43.100  34.730  68.930  1.00  0.00           C
ATOM   3848  O   GLU A 892      44.200  35.150  68.490  1.00  0.00           O
ATOM   3849  N   PRO A 893      42.070  35.570  68.780  1.00  0.00           N
ATOM   3850  CD  PRO A 893      40.690  35.150  68.840  1.00  0.00           C
ATOM   3851  HD1 PRO A 893      40.430  34.900  69.900  1.00  0.00           H
ATOM   3852  HD2 PRO A 893      40.480  34.330  68.130  1.00  0.00           H
ATOM   3853  CA  PRO A 893      42.090  36.980  68.420  1.00  0.00           C
ATOM   3854  HA  PRO A 893      42.270  37.120  67.360  1.00  0.00           H
ATOM   3855  CB  PRO A 893      40.690  37.490  68.650  1.00  0.00           C
ATOM   3856  HB1 PRO A 893      40.570  38.290  67.890  1.00  0.00           H
ATOM   3857  HB2 PRO A 893      40.560  37.800  69.710  1.00  0.00           H
ATOM   3858  CG  PRO A 893      39.750  36.270  68.440  1.00  0.00           C
ATOM   3859  HG1 PRO A 893      38.840  36.230  69.060  1.00  0.00           H
ATOM   3860  HG2 PRO A 893      39.520  36.220  67.360  1.00  0.00           H
ATOM   3861  C   PRO A 893      43.170  37.840  69.120  1.00  0.00           C
ATOM   3862  O   PRO A 893      43.770  37.420  70.110  1.00  0.00           O
ATOM   3863  N   THR A 894      43.390  39.070  68.540  1.00  0.00           N
ATOM   3864  HN  THR A 894      43.030  39.220  67.620  1.00  0.00           H
ATOM   3865  CA  THR A 894      44.060  40.170  69.290  1.00  0.00           C
ATOM   3866  HA  THR A 894      44.950  39.720  69.720  1.00  0.00           H
ATOM   3867  CB  THR A 894      44.500  41.420  68.520  1.00  0.00           C
ATOM   3868  HB  THR A 894      43.560  41.700  68.000  1.00  0.00           H
ATOM   3869  OG1 THR A 894      45.580  41.110  67.620  1.00  0.00           O
ATOM   3870  HG1 THR A 894      45.180  40.780  66.810  1.00  0.00           H
ATOM   3871  CG2 THR A 894      44.910  42.550  69.290  1.00  0.00           C
ATOM   3872 HG21 THR A 894      45.000  43.460  68.650  1.00  0.00           H
ATOM   3873 HG22 THR A 894      45.880  42.380  69.820  1.00  0.00           H
ATOM   3874 HG23 THR A 894      44.220  42.930  70.070  1.00  0.00           H
ATOM   3875  C   THR A 894      43.370  40.580  70.550  1.00  0.00           C
ATOM   3876  O   THR A 894      44.020  40.770  71.570  1.00  0.00           O
ATOM   3877  N   HSD A 895      42.060  40.770  70.480  1.00  0.00           N
ATOM   3878  HN  HSD A 895      41.500  40.590  69.680  1.00  0.00           H
ATOM   3879  CA  HSD A 895      41.250  41.340  71.590  1.00  0.00           C
ATOM   3880  HA  HSD A 895      42.000  41.930  72.100  1.00  0.00           H
ATOM   3881  CB  HSD A 895      40.100  42.250  71.130  1.00  0.00           C
ATOM   3882  HB1 HSD A 895      39.590  42.620  72.040  1.00  0.00           H
ATOM   3883  HB2 HSD A 895      39.450  41.720  70.390  1.00  0.00           H
ATOM   3884  ND1 HSD A 895      40.630  43.720  69.130  1.00  0.00           N
ATOM   3885  HD1 HSD A 895      40.570  43.070  68.380  1.00  0.00           H
ATOM   3886  CG  HSD A 895      40.520  43.530  70.460  1.00  0.00           C
ATOM   3887  CE1 HSD A 895      40.630  45.090  68.910  1.00  0.00           C
ATOM   3888  HE1 HSD A 895      40.630  45.620  67.960  1.00  0.00           H
ATOM   3889  NE2 HSD A 895      40.660  45.770  70.020  1.00  0.00           N
ATOM   3890  CD2 HSD A 895      40.520  44.830  70.990  1.00  0.00           C
ATOM   3891  HD2 HSD A 895      40.350  45.260  71.980  1.00  0.00           H
ATOM   3892  C   HSD A 895      40.740  40.320  72.630  1.00  0.00           C
ATOM   3893  O   HSD A 895      39.900  39.520  72.280  1.00  0.00           O
ATOM   3894  N   PRO A 896      41.220  40.260  73.870  1.00  0.00           N
ATOM   3895  CD  PRO A 896      42.330  41.030  74.400  1.00  0.00           C
ATOM   3896  HD1 PRO A 896      42.220  42.120  74.200  1.00  0.00           H
ATOM   3897  HD2 PRO A 896      43.310  40.710  73.980  1.00  0.00           H
ATOM   3898  CA  PRO A 896      41.090  39.090  74.710  1.00  0.00           C
ATOM   3899  HA  PRO A 896      41.330  38.250  74.090  1.00  0.00           H
ATOM   3900  CB  PRO A 896      42.240  39.170  75.760  1.00  0.00           C
ATOM   3901  HB1 PRO A 896      43.210  38.700  75.470  1.00  0.00           H
ATOM   3902  HB2 PRO A 896      42.060  38.700  76.750  1.00  0.00           H
ATOM   3903  CG  PRO A 896      42.510  40.660  75.870  1.00  0.00           C
ATOM   3904  HG1 PRO A 896      41.680  41.160  76.400  1.00  0.00           H
ATOM   3905  HG2 PRO A 896      43.520  40.810  76.330  1.00  0.00           H
ATOM   3906  C   PRO A 896      39.780  38.870  75.430  1.00  0.00           C
ATOM   3907  O   PRO A 896      39.700  37.930  76.270  1.00  0.00           O
ATOM   3908  N   GLU A 897      38.780  39.750  75.300  1.00  0.00           N
ATOM   3909  HN  GLU A 897      38.850  40.330  74.490  1.00  0.00           H
ATOM   3910  CA  GLU A 897      37.750  39.770  76.300  1.00  0.00           C
ATOM   3911  HA  GLU A 897      38.140  39.300  77.190  1.00  0.00           H
ATOM   3912  CB  GLU A 897      37.390  41.200  76.650  1.00  0.00           C
ATOM   3913  HB1 GLU A 897      36.390  41.350  77.100  1.00  0.00           H
ATOM   3914  HB2 GLU A 897      37.300  41.830  75.730  1.00  0.00           H
ATOM   3915  CG  GLU A 897      38.340  41.820  77.640  1.00  0.00           C
ATOM   3916  HG1 GLU A 897      39.370  41.520  77.370  1.00  0.00           H
ATOM   3917  HG2 GLU A 897      38.150  41.540  78.700  1.00  0.00           H
ATOM   3918  CD  GLU A 897      38.360  43.330  77.490  1.00  0.00           C
ATOM   3919  OE1 GLU A 897      37.740  43.940  78.380  1.00  0.00           O
ATOM   3920  OE2 GLU A 897      38.740  43.840  76.410  1.00  0.00           O
ATOM   3921  C   GLU A 897      36.530  38.990  75.890  1.00  0.00           C
ATOM   3922  O   GLU A 897      35.510  38.860  76.540  1.00  0.00           O
ATOM   3923  N   ARG A 898      36.580  38.480  74.660  1.00  0.00           N
ATOM   3924  HN  ARG A 898      37.430  38.630  74.170  1.00  0.00           H
ATOM   3925  CA  ARG A 898      35.530  37.790  74.020  1.00  0.00           C
ATOM   3926  HA  ARG A 898      35.150  37.030  74.680  1.00  0.00           H
ATOM   3927  CB  ARG A 898      34.380  38.780  73.620  1.00  0.00           C
ATOM   3928  HB1 ARG A 898      34.060  39.300  74.550  1.00  0.00           H
ATOM   3929  HB2 ARG A 898      33.560  38.160  73.210  1.00  0.00           H
ATOM   3930  CG  ARG A 898      34.650  39.990  72.680  1.00  0.00           C
ATOM   3931  HG1 ARG A 898      35.270  40.760  73.180  1.00  0.00           H
ATOM   3932  HG2 ARG A 898      33.720  40.510  72.390  1.00  0.00           H
ATOM   3933  CD  ARG A 898      35.390  39.630  71.370  1.00  0.00           C
ATOM   3934  HD1 ARG A 898      34.660  39.100  70.720  1.00  0.00           H
ATOM   3935  HD2 ARG A 898      36.280  39.000  71.550  1.00  0.00           H
ATOM   3936  NE  ARG A 898      35.900  40.850  70.710  1.00  0.00           N
ATOM   3937  HE  ARG A 898      35.620  41.760  71.020  1.00  0.00           H
ATOM   3938  CZ  ARG A 898      36.360  40.800  69.550  1.00  0.00           C
ATOM   3939  NH1 ARG A 898      36.640  39.730  68.860  1.00  0.00           N
ATOM   3940 HH11 ARG A 898      36.980  39.840  67.930  1.00  0.00           H
ATOM   3941 HH12 ARG A 898      36.640  38.830  69.300  1.00  0.00           H
ATOM   3942  NH2 ARG A 898      36.530  41.980  68.930  1.00  0.00           N
ATOM   3943 HH21 ARG A 898      36.890  41.990  68.000  1.00  0.00           H
ATOM   3944 HH22 ARG A 898      36.220  42.790  69.430  1.00  0.00           H
ATOM   3945  C   ARG A 898      36.170  36.940  72.940  1.00  0.00           C
ATOM   3946  O   ARG A 898      37.390  37.060  72.860  1.00  0.00           O
ATOM   3947  N   GLY A 899      35.360  36.210  72.180  1.00  0.00           N
ATOM   3948  HN  GLY A 899      34.410  36.250  72.460  1.00  0.00           H
ATOM   3949  CA  GLY A 899      35.740  35.270  71.090  1.00  0.00           C
ATOM   3950  HA1 GLY A 899      34.960  34.520  71.030  1.00  0.00           H
ATOM   3951  HA2 GLY A 899      36.690  34.790  71.300  1.00  0.00           H
ATOM   3952  C   GLY A 899      35.920  35.980  69.810  1.00  0.00           C
ATOM   3953  O   GLY A 899      36.150  37.210  69.670  1.00  0.00           O
ATOM   3954  N   TRP A 900      35.780  35.250  68.690  1.00  0.00           N
ATOM   3955  HN  TRP A 900      35.690  34.250  68.730  1.00  0.00           H
ATOM   3956  CA  TRP A 900      36.040  35.710  67.280  1.00  0.00           C
ATOM   3957  HA  TRP A 900      37.060  36.060  67.320  1.00  0.00           H
ATOM   3958  CB  TRP A 900      35.880  34.530  66.280  1.00  0.00           C
ATOM   3959  HB1 TRP A 900      35.480  34.820  65.290  1.00  0.00           H
ATOM   3960  HB2 TRP A 900      35.110  33.860  66.700  1.00  0.00           H
ATOM   3961  CG  TRP A 900      37.310  34.020  66.030  1.00  0.00           C
ATOM   3962  CD1 TRP A 900      37.830  32.840  66.470  1.00  0.00           C
ATOM   3963  HD1 TRP A 900      37.120  32.130  66.850  1.00  0.00           H
ATOM   3964  NE1 TRP A 900      39.200  32.770  66.080  1.00  0.00           N
ATOM   3965  HE1 TRP A 900      39.880  32.100  66.270  1.00  0.00           H
ATOM   3966  CE2 TRP A 900      39.580  33.950  65.490  1.00  0.00           C
ATOM   3967  CD2 TRP A 900      38.390  34.770  65.370  1.00  0.00           C
ATOM   3968  CE3 TRP A 900      38.470  36.090  64.820  1.00  0.00           C
ATOM   3969  HE3 TRP A 900      37.590  36.710  64.840  1.00  0.00           H
ATOM   3970  CZ3 TRP A 900      39.760  36.480  64.280  1.00  0.00           C
ATOM   3971  HZ3 TRP A 900      39.900  37.470  63.860  1.00  0.00           H
ATOM   3972  CZ2 TRP A 900      40.720  34.290  64.910  1.00  0.00           C
ATOM   3973  HZ2 TRP A 900      41.590  33.680  65.080  1.00  0.00           H
ATOM   3974  CH2 TRP A 900      40.860  35.590  64.360  1.00  0.00           C
ATOM   3975  HH2 TRP A 900      41.700  35.960  63.790  1.00  0.00           H
ATOM   3976  C   TRP A 900      35.150  36.830  66.830  1.00  0.00           C
ATOM   3977  O   TRP A 900      35.550  37.770  66.100  1.00  0.00           O
ATOM   3978  N   ILE A 901      33.870  36.780  67.280  1.00  0.00           N
ATOM   3979  HN  ILE A 901      33.540  36.150  67.980  1.00  0.00           H
ATOM   3980  CA  ILE A 901      32.740  37.530  66.710  1.00  0.00           C
ATOM   3981  HA  ILE A 901      33.090  37.970  65.780  1.00  0.00           H
ATOM   3982  CB  ILE A 901      31.500  36.630  66.470  1.00  0.00           C
ATOM   3983  HB  ILE A 901      31.210  36.200  67.450  1.00  0.00           H
ATOM   3984  CG2 ILE A 901      30.330  37.400  65.940  1.00  0.00           C
ATOM   3985 HG21 ILE A 901      30.040  38.360  66.430  1.00  0.00           H
ATOM   3986 HG22 ILE A 901      29.430  36.760  66.020  1.00  0.00           H
ATOM   3987 HG23 ILE A 901      30.330  37.550  64.840  1.00  0.00           H
ATOM   3988  CG1 ILE A 901      31.720  35.410  65.520  1.00  0.00           C
ATOM   3989 HG11 ILE A 901      32.780  35.080  65.560  1.00  0.00           H
ATOM   3990 HG12 ILE A 901      31.500  35.750  64.490  1.00  0.00           H
ATOM   3991  CD  ILE A 901      30.790  34.370  65.990  1.00  0.00           C
ATOM   3992  HD1 ILE A 901      30.980  33.470  65.370  1.00  0.00           H
ATOM   3993  HD2 ILE A 901      29.760  34.710  65.810  1.00  0.00           H
ATOM   3994  HD3 ILE A 901      30.920  34.100  67.070  1.00  0.00           H
ATOM   3995  C   ILE A 901      32.380  38.810  67.680  1.00  0.00           C
ATOM   3996  O   ILE A 901      31.910  38.680  68.840  1.00  0.00           O
ATOM   3997  N   ILE A 902      32.390  40.000  67.090  1.00  0.00           N
ATOM   3998  HN  ILE A 902      32.790  40.100  66.180  1.00  0.00           H
ATOM   3999  CA  ILE A 902      32.050  41.250  67.840  1.00  0.00           C
ATOM   4000  HA  ILE A 902      32.490  41.320  68.820  1.00  0.00           H
ATOM   4001  CB  ILE A 902      32.530  42.480  67.100  1.00  0.00           C
ATOM   4002  HB  ILE A 902      32.010  42.500  66.120  1.00  0.00           H
ATOM   4003  CG2 ILE A 902      31.970  43.770  67.760  1.00  0.00           C
ATOM   4004 HG21 ILE A 902      32.330  44.680  67.250  1.00  0.00           H
ATOM   4005 HG22 ILE A 902      32.390  43.840  68.790  1.00  0.00           H
ATOM   4006 HG23 ILE A 902      30.870  43.770  67.570  1.00  0.00           H
ATOM   4007  CG1 ILE A 902      34.100  42.600  67.000  1.00  0.00           C
ATOM   4008 HG11 ILE A 902      34.460  41.560  66.950  1.00  0.00           H
ATOM   4009 HG12 ILE A 902      34.390  43.160  67.910  1.00  0.00           H
ATOM   4010  CD  ILE A 902      34.590  43.350  65.790  1.00  0.00           C
ATOM   4011  HD1 ILE A 902      35.680  43.530  65.850  1.00  0.00           H
ATOM   4012  HD2 ILE A 902      34.080  44.330  65.820  1.00  0.00           H
ATOM   4013  HD3 ILE A 902      34.300  42.860  64.840  1.00  0.00           H
ATOM   4014  C   ILE A 902      30.560  41.260  68.190  1.00  0.00           C
ATOM   4015  O   ILE A 902      29.660  40.810  67.470  1.00  0.00           O
ATOM   4016  N   SER A 903      30.260  41.840  69.400  1.00  0.00           N
ATOM   4017  HN  SER A 903      30.970  42.220  69.990  1.00  0.00           H
ATOM   4018  CA  SER A 903      28.920  42.010  69.970  1.00  0.00           C
ATOM   4019  HA  SER A 903      28.590  41.000  70.080  1.00  0.00           H
ATOM   4020  CB  SER A 903      29.020  42.780  71.360  1.00  0.00           C
ATOM   4021  HB1 SER A 903      29.480  42.050  72.070  1.00  0.00           H
ATOM   4022  HB2 SER A 903      28.020  43.040  71.770  1.00  0.00           H
ATOM   4023  OG  SER A 903      29.890  43.890  71.130  1.00  0.00           O
ATOM   4024  HG1 SER A 903      30.070  44.400  71.930  1.00  0.00           H
ATOM   4025  C   SER A 903      28.040  42.810  68.940  1.00  0.00           C
ATOM   4026  O   SER A 903      28.570  43.720  68.230  1.00  0.00           O
ATOM   4027  N   PRO A 904      26.740  42.410  68.690  1.00  0.00           N
ATOM   4028  CD  PRO A 904      26.160  41.150  69.170  1.00  0.00           C
ATOM   4029  HD1 PRO A 904      25.920  41.190  70.260  1.00  0.00           H
ATOM   4030  HD2 PRO A 904      26.830  40.290  68.950  1.00  0.00           H
ATOM   4031  CA  PRO A 904      26.020  42.950  67.450  1.00  0.00           C
ATOM   4032  HA  PRO A 904      26.660  43.160  66.610  1.00  0.00           H
ATOM   4033  CB  PRO A 904      25.070  41.740  67.040  1.00  0.00           C
ATOM   4034  HB1 PRO A 904      25.430  41.110  66.190  1.00  0.00           H
ATOM   4035  HB2 PRO A 904      24.070  42.080  66.670  1.00  0.00           H
ATOM   4036  CG  PRO A 904      24.940  40.900  68.340  1.00  0.00           C
ATOM   4037  HG1 PRO A 904      24.100  41.330  68.930  1.00  0.00           H
ATOM   4038  HG2 PRO A 904      24.740  39.840  68.070  1.00  0.00           H
ATOM   4039  C   PRO A 904      25.210  44.190  67.920  1.00  0.00           C
ATOM   4040  O   PRO A 904      24.100  44.060  68.390  1.00  0.00           O
ATOM   4041  N   LEU A 905      25.870  45.380  67.780  1.00  0.00           N
ATOM   4042  HN  LEU A 905      26.870  45.290  67.750  1.00  0.00           H
ATOM   4043  CA  LEU A 905      25.280  46.640  67.660  1.00  0.00           C
ATOM   4044  HA  LEU A 905      26.190  47.220  67.560  1.00  0.00           H
ATOM   4045  CB  LEU A 905      24.690  46.870  66.220  1.00  0.00           C
ATOM   4046  HB1 LEU A 905      24.660  47.940  65.940  1.00  0.00           H
ATOM   4047  HB2 LEU A 905      23.630  46.540  66.140  1.00  0.00           H
ATOM   4048  CG  LEU A 905      25.390  46.090  65.100  1.00  0.00           C
ATOM   4049  HG  LEU A 905      25.240  45.010  65.230  1.00  0.00           H
ATOM   4050  CD1 LEU A 905      24.690  46.290  63.780  1.00  0.00           C
ATOM   4051 HD11 LEU A 905      23.600  46.130  63.760  1.00  0.00           H
ATOM   4052 HD12 LEU A 905      25.150  45.650  62.990  1.00  0.00           H
ATOM   4053 HD13 LEU A 905      24.760  47.350  63.440  1.00  0.00           H
ATOM   4054  CD2 LEU A 905      26.860  46.470  64.760  1.00  0.00           C
ATOM   4055 HD21 LEU A 905      26.810  47.500  64.370  1.00  0.00           H
ATOM   4056 HD22 LEU A 905      27.320  45.810  64.000  1.00  0.00           H
ATOM   4057 HD23 LEU A 905      27.490  46.470  65.680  1.00  0.00           H
ATOM   4058  C   LEU A 905      24.600  47.280  68.820  1.00  0.00           C
ATOM   4059  O   LEU A 905      23.670  48.100  68.740  1.00  0.00           O
ATOM   4060  N   GLY A 906      25.030  46.970  70.060  1.00  0.00           N
ATOM   4061  HN  GLY A 906      25.800  46.340  70.150  1.00  0.00           H
ATOM   4062  CA  GLY A 906      24.420  47.300  71.270  1.00  0.00           C
ATOM   4063  HA1 GLY A 906      24.550  46.480  71.970  1.00  0.00           H
ATOM   4064  HA2 GLY A 906      23.380  47.570  71.120  1.00  0.00           H
ATOM   4065  C   GLY A 906      25.010  48.460  72.000  1.00  0.00           C
ATOM   4066  O   GLY A 906      24.380  49.020  72.820  1.00  0.00           O
ATOM   4067  N   ASP A 907      26.170  49.030  71.670  1.00  0.00           N
ATOM   4068  HN  ASP A 907      26.790  48.660  70.980  1.00  0.00           H
ATOM   4069  CA  ASP A 907      26.720  50.130  72.460  1.00  0.00           C
ATOM   4070  HA  ASP A 907      26.270  50.120  73.440  1.00  0.00           H
ATOM   4071  CB  ASP A 907      28.270  50.020  72.460  1.00  0.00           C
ATOM   4072  HB1 ASP A 907      28.780  50.940  72.780  1.00  0.00           H
ATOM   4073  HB2 ASP A 907      28.700  49.640  71.510  1.00  0.00           H
ATOM   4074  CG  ASP A 907      28.580  49.020  73.580  1.00  0.00           C
ATOM   4075  OD1 ASP A 907      29.790  48.580  73.550  1.00  0.00           O
ATOM   4076  OD2 ASP A 907      27.750  48.660  74.400  1.00  0.00           O
ATOM   4077  C   ASP A 907      26.440  51.400  71.690  1.00  0.00           C
ATOM   4078  O   ASP A 907      26.720  52.490  72.240  1.00  0.00           O
ATOM   4079  N   ASN A 908      25.880  51.260  70.430  1.00  0.00           N
ATOM   4080  HN  ASN A 908      25.840  50.300  70.160  1.00  0.00           H
ATOM   4081  CA  ASN A 908      25.560  52.370  69.550  1.00  0.00           C
ATOM   4082  HA  ASN A 908      26.360  53.090  69.710  1.00  0.00           H
ATOM   4083  CB  ASN A 908      25.400  52.040  68.060  1.00  0.00           C
ATOM   4084  HB1 ASN A 908      24.850  52.780  67.440  1.00  0.00           H
ATOM   4085  HB2 ASN A 908      24.890  51.060  67.990  1.00  0.00           H
ATOM   4086  CG  ASN A 908      26.690  51.830  67.290  1.00  0.00           C
ATOM   4087  OD1 ASN A 908      26.650  51.790  66.030  1.00  0.00           O
ATOM   4088  ND2 ASN A 908      27.920  51.800  67.930  1.00  0.00           N
ATOM   4089 HD21 ASN A 908      28.760  51.740  67.380  1.00  0.00           H
ATOM   4090 HD22 ASN A 908      27.960  52.050  68.900  1.00  0.00           H
ATOM   4091  C   ASN A 908      24.250  53.120  69.950  1.00  0.00           C
ATOM   4092  O   ASN A 908      23.230  52.420  70.080  1.00  0.00           O
ATOM   4093  N   PRO A 909      24.190  54.470  70.090  1.00  0.00           N
ATOM   4094  CD  PRO A 909      25.420  55.270  70.130  1.00  0.00           C
ATOM   4095  HD1 PRO A 909      25.890  55.270  69.120  1.00  0.00           H
ATOM   4096  HD2 PRO A 909      26.100  54.930  70.930  1.00  0.00           H
ATOM   4097  CA  PRO A 909      23.050  55.280  69.530  1.00  0.00           C
ATOM   4098  HA  PRO A 909      22.260  55.200  70.270  1.00  0.00           H
ATOM   4099  CB  PRO A 909      23.580  56.690  69.570  1.00  0.00           C
ATOM   4100  HB1 PRO A 909      22.830  57.430  69.910  1.00  0.00           H
ATOM   4101  HB2 PRO A 909      23.990  57.040  68.600  1.00  0.00           H
ATOM   4102  CG  PRO A 909      24.860  56.670  70.420  1.00  0.00           C
ATOM   4103  HG1 PRO A 909      25.620  57.450  70.200  1.00  0.00           H
ATOM   4104  HG2 PRO A 909      24.710  56.610  71.520  1.00  0.00           H
ATOM   4105  C   PRO A 909      22.280  54.930  68.240  1.00  0.00           C
ATOM   4106  O   PRO A 909      22.970  54.470  67.320  1.00  0.00           O
ATOM   4107  N   TRP A 910      20.970  55.190  68.190  1.00  0.00           N
ATOM   4108  HN  TRP A 910      20.360  55.440  68.940  1.00  0.00           H
ATOM   4109  CA  TRP A 910      20.190  55.190  66.960  1.00  0.00           C
ATOM   4110  HA  TRP A 910      20.520  54.290  66.440  1.00  0.00           H
ATOM   4111  CB  TRP A 910      18.630  55.210  67.330  1.00  0.00           C
ATOM   4112  HB1 TRP A 910      18.050  55.320  66.400  1.00  0.00           H
ATOM   4113  HB2 TRP A 910      18.480  56.120  67.930  1.00  0.00           H
ATOM   4114  CG  TRP A 910      18.170  54.040  68.050  1.00  0.00           C
ATOM   4115  CD1 TRP A 910      17.630  53.930  69.320  1.00  0.00           C
ATOM   4116  HD1 TRP A 910      17.550  54.780  69.980  1.00  0.00           H
ATOM   4117  NE1 TRP A 910      17.200  52.650  69.520  1.00  0.00           N
ATOM   4118  HE1 TRP A 910      16.520  52.410  70.180  1.00  0.00           H
ATOM   4119  CE2 TRP A 910      17.380  51.970  68.370  1.00  0.00           C
ATOM   4120  CD2 TRP A 910      18.170  52.740  67.440  1.00  0.00           C
ATOM   4121  CE3 TRP A 910      18.710  52.140  66.260  1.00  0.00           C
ATOM   4122  HE3 TRP A 910      19.230  52.770  65.560  1.00  0.00           H
ATOM   4123  CZ3 TRP A 910      18.420  50.770  66.090  1.00  0.00           C
ATOM   4124  HZ3 TRP A 910      18.560  50.230  65.170  1.00  0.00           H
ATOM   4125  CZ2 TRP A 910      17.240  50.590  68.180  1.00  0.00           C
ATOM   4126  HZ2 TRP A 910      16.610  50.010  68.830  1.00  0.00           H
ATOM   4127  CH2 TRP A 910      17.680  50.050  66.990  1.00  0.00           C
ATOM   4128  HH2 TRP A 910      17.280  49.080  66.780  1.00  0.00           H
ATOM   4129  C   TRP A 910      20.590  56.200  65.850  1.00  0.00           C
ATOM   4130  O   TRP A 910      20.640  55.850  64.710  1.00  0.00           O
ATOM   4131  N   TRP A 911      20.850  57.470  66.260  1.00  0.00           N
ATOM   4132  HN  TRP A 911      20.720  57.690  67.220  1.00  0.00           H
ATOM   4133  CA  TRP A 911      21.290  58.500  65.330  1.00  0.00           C
ATOM   4134  HA  TRP A 911      20.690  58.420  64.430  1.00  0.00           H
ATOM   4135  CB  TRP A 911      21.390  59.900  66.000  1.00  0.00           C
ATOM   4136  HB1 TRP A 911      22.150  59.910  66.820  1.00  0.00           H
ATOM   4137  HB2 TRP A 911      20.390  60.020  66.470  1.00  0.00           H
ATOM   4138  CG  TRP A 911      21.660  61.000  65.080  1.00  0.00           C
ATOM   4139  CD1 TRP A 911      22.660  61.930  65.320  1.00  0.00           C
ATOM   4140  HD1 TRP A 911      23.310  62.020  66.180  1.00  0.00           H
ATOM   4141  NE1 TRP A 911      22.450  63.040  64.480  1.00  0.00           N
ATOM   4142  HE1 TRP A 911      22.860  63.920  64.500  1.00  0.00           H
ATOM   4143  CE2 TRP A 911      21.370  62.760  63.590  1.00  0.00           C
ATOM   4144  CD2 TRP A 911      20.870  61.480  63.970  1.00  0.00           C
ATOM   4145  CE3 TRP A 911      19.790  61.030  63.280  1.00  0.00           C
ATOM   4146  HE3 TRP A 911      19.390  60.050  63.530  1.00  0.00           H
ATOM   4147  CZ3 TRP A 911      19.240  61.820  62.220  1.00  0.00           C
ATOM   4148  HZ3 TRP A 911      18.490  61.510  61.510  1.00  0.00           H
ATOM   4149  CZ2 TRP A 911      20.930  63.510  62.600  1.00  0.00           C
ATOM   4150  HZ2 TRP A 911      21.300  64.510  62.420  1.00  0.00           H
ATOM   4151  CH2 TRP A 911      19.870  63.020  61.910  1.00  0.00           C
ATOM   4152  HH2 TRP A 911      19.570  63.470  60.980  1.00  0.00           H
ATOM   4153  C   TRP A 911      22.680  58.130  64.790  1.00  0.00           C
ATOM   4154  O   TRP A 911      22.960  58.120  63.580  1.00  0.00           O
ATOM   4155  N   THR A 912      23.520  57.630  65.710  1.00  0.00           N
ATOM   4156  HN  THR A 912      23.250  57.670  66.670  1.00  0.00           H
ATOM   4157  CA  THR A 912      24.870  57.140  65.300  1.00  0.00           C
ATOM   4158  HA  THR A 912      25.340  57.970  64.780  1.00  0.00           H
ATOM   4159  CB  THR A 912      25.790  56.690  66.440  1.00  0.00           C
ATOM   4160  HB  THR A 912      25.270  56.080  67.220  1.00  0.00           H
ATOM   4161  OG1 THR A 912      26.330  57.800  67.160  1.00  0.00           O
ATOM   4162  HG1 THR A 912      25.680  58.500  67.290  1.00  0.00           H
ATOM   4163  CG2 THR A 912      27.070  55.920  66.040  1.00  0.00           C
ATOM   4164 HG21 THR A 912      26.850  54.870  65.730  1.00  0.00           H
ATOM   4165 HG22 THR A 912      27.750  55.870  66.930  1.00  0.00           H
ATOM   4166 HG23 THR A 912      27.740  56.430  65.340  1.00  0.00           H
ATOM   4167  C   THR A 912      24.790  56.010  64.260  1.00  0.00           C
ATOM   4168  O   THR A 912      25.450  56.140  63.180  1.00  0.00           O
ATOM   4169  N   LEU A 913      24.000  54.960  64.450  1.00  0.00           N
ATOM   4170  HN  LEU A 913      23.560  54.780  65.330  1.00  0.00           H
ATOM   4171  CA  LEU A 913      23.690  53.990  63.400  1.00  0.00           C
ATOM   4172  HA  LEU A 913      24.590  53.470  63.120  1.00  0.00           H
ATOM   4173  CB  LEU A 913      22.810  52.860  63.960  1.00  0.00           C
ATOM   4174  HB1 LEU A 913      22.130  52.310  63.280  1.00  0.00           H
ATOM   4175  HB2 LEU A 913      22.050  53.410  64.570  1.00  0.00           H
ATOM   4176  CG  LEU A 913      23.580  51.800  64.820  1.00  0.00           C
ATOM   4177  HG  LEU A 913      24.200  52.340  65.570  1.00  0.00           H
ATOM   4178  CD1 LEU A 913      22.560  50.920  65.630  1.00  0.00           C
ATOM   4179 HD11 LEU A 913      23.070  50.370  66.460  1.00  0.00           H
ATOM   4180 HD12 LEU A 913      22.020  50.250  64.940  1.00  0.00           H
ATOM   4181 HD13 LEU A 913      21.760  51.550  66.070  1.00  0.00           H
ATOM   4182  CD2 LEU A 913      24.420  50.880  63.950  1.00  0.00           C
ATOM   4183 HD21 LEU A 913      24.730  50.010  64.580  1.00  0.00           H
ATOM   4184 HD22 LEU A 913      25.360  51.400  63.690  1.00  0.00           H
ATOM   4185 HD23 LEU A 913      23.910  50.550  63.020  1.00  0.00           H
ATOM   4186  C   LEU A 913      23.190  54.450  62.090  1.00  0.00           C
ATOM   4187  O   LEU A 913      23.610  54.000  61.090  1.00  0.00           O
ATOM   4188  N   LEU A 914      22.250  55.370  61.990  1.00  0.00           N
ATOM   4189  HN  LEU A 914      21.780  55.580  62.840  1.00  0.00           H
ATOM   4190  CA  LEU A 914      21.690  56.130  60.850  1.00  0.00           C
ATOM   4191  HA  LEU A 914      21.310  55.370  60.190  1.00  0.00           H
ATOM   4192  CB  LEU A 914      20.610  57.110  61.440  1.00  0.00           C
ATOM   4193  HB1 LEU A 914      21.050  57.950  62.000  1.00  0.00           H
ATOM   4194  HB2 LEU A 914      20.170  56.450  62.220  1.00  0.00           H
ATOM   4195  CG  LEU A 914      19.610  57.700  60.430  1.00  0.00           C
ATOM   4196  HG  LEU A 914      19.640  56.940  59.620  1.00  0.00           H
ATOM   4197  CD1 LEU A 914      18.260  57.830  61.030  1.00  0.00           C
ATOM   4198 HD11 LEU A 914      18.220  58.430  61.970  1.00  0.00           H
ATOM   4199 HD12 LEU A 914      18.040  56.800  61.410  1.00  0.00           H
ATOM   4200 HD13 LEU A 914      17.560  58.170  60.250  1.00  0.00           H
ATOM   4201  CD2 LEU A 914      19.940  59.060  60.000  1.00  0.00           C
ATOM   4202 HD21 LEU A 914      20.860  58.830  59.400  1.00  0.00           H
ATOM   4203 HD22 LEU A 914      20.260  59.680  60.870  1.00  0.00           H
ATOM   4204 HD23 LEU A 914      19.240  59.620  59.330  1.00  0.00           H
ATOM   4205  C   LEU A 914      22.790  56.910  60.140  1.00  0.00           C
ATOM   4206  O   LEU A 914      22.870  56.910  58.920  1.00  0.00           O
ATOM   4207  N   ILE A 915      23.700  57.560  60.850  1.00  0.00           N
ATOM   4208  HN  ILE A 915      23.660  57.520  61.850  1.00  0.00           H
ATOM   4209  CA  ILE A 915      24.650  58.420  60.270  1.00  0.00           C
ATOM   4210  HA  ILE A 915      24.250  58.880  59.390  1.00  0.00           H
ATOM   4211  CB  ILE A 915      24.980  59.580  61.320  1.00  0.00           C
ATOM   4212  HB  ILE A 915      25.250  59.210  62.330  1.00  0.00           H
ATOM   4213  CG2 ILE A 915      26.150  60.430  60.790  1.00  0.00           C
ATOM   4214 HG21 ILE A 915      25.860  60.800  59.780  1.00  0.00           H
ATOM   4215 HG22 ILE A 915      27.110  59.890  60.740  1.00  0.00           H
ATOM   4216 HG23 ILE A 915      26.180  61.370  61.390  1.00  0.00           H
ATOM   4217  CG1 ILE A 915      23.730  60.490  61.520  1.00  0.00           C
ATOM   4218 HG11 ILE A 915      24.010  61.250  62.290  1.00  0.00           H
ATOM   4219 HG12 ILE A 915      22.900  59.930  61.990  1.00  0.00           H
ATOM   4220  CD  ILE A 915      23.250  61.280  60.340  1.00  0.00           C
ATOM   4221  HD1 ILE A 915      24.020  61.930  59.890  1.00  0.00           H
ATOM   4222  HD2 ILE A 915      22.320  61.870  60.550  1.00  0.00           H
ATOM   4223  HD3 ILE A 915      23.040  60.580  59.490  1.00  0.00           H
ATOM   4224  C   ILE A 915      25.920  57.710  59.820  1.00  0.00           C
ATOM   4225  O   ILE A 915      26.650  58.200  58.960  1.00  0.00           O
ATOM   4226  N   ALA A 916      26.260  56.510  60.310  1.00  0.00           N
ATOM   4227  HN  ALA A 916      25.760  56.160  61.100  1.00  0.00           H
ATOM   4228  CA  ALA A 916      27.550  55.900  59.960  1.00  0.00           C
ATOM   4229  HA  ALA A 916      28.310  56.630  60.170  1.00  0.00           H
ATOM   4230  CB  ALA A 916      27.820  54.740  60.990  1.00  0.00           C
ATOM   4231  HB1 ALA A 916      27.940  55.210  62.000  1.00  0.00           H
ATOM   4232  HB2 ALA A 916      28.730  54.210  60.660  1.00  0.00           H
ATOM   4233  HB3 ALA A 916      27.050  53.950  61.020  1.00  0.00           H
ATOM   4234  C   ALA A 916      27.580  55.470  58.500  1.00  0.00           C
ATOM   4235  O   ALA A 916      28.660  55.280  57.850  1.00  0.00           O
ATOM   4236  N   ALA A 917      26.430  55.300  57.910  1.00  0.00           N
ATOM   4237  HN  ALA A 917      25.600  55.410  58.440  1.00  0.00           H
ATOM   4238  CA  ALA A 917      26.330  55.180  56.480  1.00  0.00           C
ATOM   4239  HA  ALA A 917      26.620  54.210  56.080  1.00  0.00           H
ATOM   4240  CB  ALA A 917      24.810  55.270  56.300  1.00  0.00           C
ATOM   4241  HB1 ALA A 917      24.480  56.300  56.550  1.00  0.00           H
ATOM   4242  HB2 ALA A 917      24.290  54.540  56.970  1.00  0.00           H
ATOM   4243  HB3 ALA A 917      24.580  54.940  55.270  1.00  0.00           H
ATOM   4244  C   ALA A 917      26.980  56.290  55.690  1.00  0.00           C
ATOM   4245  O   ALA A 917      27.580  55.970  54.690  1.00  0.00           O
ATOM   4246  N   ILE A 918      26.950  57.540  56.080  1.00  0.00           N
ATOM   4247  HN  ILE A 918      26.480  57.810  56.920  1.00  0.00           H
ATOM   4248  CA  ILE A 918      27.690  58.520  55.330  1.00  0.00           C
ATOM   4249  HA  ILE A 918      27.330  58.440  54.320  1.00  0.00           H
ATOM   4250  CB  ILE A 918      27.370  59.960  55.870  1.00  0.00           C
ATOM   4251  HB  ILE A 918      27.420  59.990  56.970  1.00  0.00           H
ATOM   4252  CG2 ILE A 918      28.170  61.080  55.150  1.00  0.00           C
ATOM   4253 HG21 ILE A 918      27.910  61.160  54.070  1.00  0.00           H
ATOM   4254 HG22 ILE A 918      29.270  61.020  55.270  1.00  0.00           H
ATOM   4255 HG23 ILE A 918      28.070  62.080  55.630  1.00  0.00           H
ATOM   4256  CG1 ILE A 918      25.820  60.250  55.740  1.00  0.00           C
ATOM   4257 HG11 ILE A 918      25.660  61.330  55.950  1.00  0.00           H
ATOM   4258 HG12 ILE A 918      25.410  59.660  56.580  1.00  0.00           H
ATOM   4259  CD  ILE A 918      25.240  59.900  54.380  1.00  0.00           C
ATOM   4260  HD1 ILE A 918      26.110  59.950  53.680  1.00  0.00           H
ATOM   4261  HD2 ILE A 918      24.400  60.580  54.130  1.00  0.00           H
ATOM   4262  HD3 ILE A 918      24.710  58.920  54.340  1.00  0.00           H
ATOM   4263  C   ILE A 918      29.150  58.300  55.060  1.00  0.00           C
ATOM   4264  O   ILE A 918      29.470  58.110  53.890  1.00  0.00           O
ATOM   4265  N   PRO A 919      30.060  58.110  56.030  1.00  0.00           N
ATOM   4266  CD  PRO A 919      29.960  58.320  57.450  1.00  0.00           C
ATOM   4267  HD1 PRO A 919      29.020  57.870  57.860  1.00  0.00           H
ATOM   4268  HD2 PRO A 919      30.070  59.400  57.690  1.00  0.00           H
ATOM   4269  CA  PRO A 919      31.520  57.900  55.680  1.00  0.00           C
ATOM   4270  HA  PRO A 919      31.760  58.590  54.890  1.00  0.00           H
ATOM   4271  CB  PRO A 919      32.190  58.000  56.920  1.00  0.00           C
ATOM   4272  HB1 PRO A 919      32.580  59.010  57.150  1.00  0.00           H
ATOM   4273  HB2 PRO A 919      33.080  57.330  56.950  1.00  0.00           H
ATOM   4274  CG  PRO A 919      31.130  57.600  57.980  1.00  0.00           C
ATOM   4275  HG1 PRO A 919      31.020  56.510  57.850  1.00  0.00           H
ATOM   4276  HG2 PRO A 919      31.490  57.790  59.020  1.00  0.00           H
ATOM   4277  C   PRO A 919      31.680  56.490  55.050  1.00  0.00           C
ATOM   4278  O   PRO A 919      32.670  56.270  54.340  1.00  0.00           O
ATOM   4279  N   ALA A 920      30.720  55.600  55.310  1.00  0.00           N
ATOM   4280  HN  ALA A 920      29.880  55.790  55.830  1.00  0.00           H
ATOM   4281  CA  ALA A 920      30.730  54.310  54.630  1.00  0.00           C
ATOM   4282  HA  ALA A 920      31.670  53.820  54.860  1.00  0.00           H
ATOM   4283  CB  ALA A 920      29.620  53.440  55.220  1.00  0.00           C
ATOM   4284  HB1 ALA A 920      29.530  52.410  54.830  1.00  0.00           H
ATOM   4285  HB2 ALA A 920      28.630  53.950  55.160  1.00  0.00           H
ATOM   4286  HB3 ALA A 920      29.740  53.310  56.320  1.00  0.00           H
ATOM   4287  C   ALA A 920      30.530  54.400  53.150  1.00  0.00           C
ATOM   4288  O   ALA A 920      30.980  53.510  52.350  1.00  0.00           O
ATOM   4289  N   LEU A 921      29.790  55.460  52.620  1.00  0.00           N
ATOM   4290  HN  LEU A 921      29.390  56.120  53.250  1.00  0.00           H
ATOM   4291  CA  LEU A 921      29.580  55.670  51.180  1.00  0.00           C
ATOM   4292  HA  LEU A 921      29.300  54.770  50.660  1.00  0.00           H
ATOM   4293  CB  LEU A 921      28.460  56.780  50.990  1.00  0.00           C
ATOM   4294  HB1 LEU A 921      28.690  57.640  51.680  1.00  0.00           H
ATOM   4295  HB2 LEU A 921      27.530  56.370  51.450  1.00  0.00           H
ATOM   4296  CG  LEU A 921      28.160  57.390  49.550  1.00  0.00           C
ATOM   4297  HG  LEU A 921      29.140  57.790  49.220  1.00  0.00           H
ATOM   4298  CD1 LEU A 921      27.670  56.420  48.490  1.00  0.00           C
ATOM   4299 HD11 LEU A 921      28.290  55.510  48.350  1.00  0.00           H
ATOM   4300 HD12 LEU A 921      27.620  56.940  47.510  1.00  0.00           H
ATOM   4301 HD13 LEU A 921      26.640  56.120  48.770  1.00  0.00           H
ATOM   4302  CD2 LEU A 921      27.180  58.580  49.760  1.00  0.00           C
ATOM   4303 HD21 LEU A 921      27.560  59.520  50.220  1.00  0.00           H
ATOM   4304 HD22 LEU A 921      26.170  58.400  50.200  1.00  0.00           H
ATOM   4305 HD23 LEU A 921      26.930  59.040  48.780  1.00  0.00           H
ATOM   4306  C   LEU A 921      30.770  56.160  50.470  1.00  0.00           C
ATOM   4307  O   LEU A 921      31.070  55.760  49.330  1.00  0.00           O
ATOM   4308  N   LEU A 922      31.530  57.040  51.150  1.00  0.00           N
ATOM   4309  HN  LEU A 922      31.170  57.260  52.050  1.00  0.00           H
ATOM   4310  CA  LEU A 922      32.770  57.650  50.650  1.00  0.00           C
ATOM   4311  HA  LEU A 922      32.750  57.870  49.600  1.00  0.00           H
ATOM   4312  CB  LEU A 922      32.990  58.910  51.460  1.00  0.00           C
ATOM   4313  HB1 LEU A 922      33.790  59.440  50.900  1.00  0.00           H
ATOM   4314  HB2 LEU A 922      33.300  58.610  52.490  1.00  0.00           H
ATOM   4315  CG  LEU A 922      31.810  59.820  51.750  1.00  0.00           C
ATOM   4316  HG  LEU A 922      30.980  59.380  52.320  1.00  0.00           H
ATOM   4317  CD1 LEU A 922      32.240  60.920  52.750  1.00  0.00           C
ATOM   4318 HD11 LEU A 922      31.380  61.560  53.040  1.00  0.00           H
ATOM   4319 HD12 LEU A 922      33.060  61.480  52.240  1.00  0.00           H
ATOM   4320 HD13 LEU A 922      32.690  60.490  53.660  1.00  0.00           H
ATOM   4321  CD2 LEU A 922      31.200  60.340  50.380  1.00  0.00           C
ATOM   4322 HD21 LEU A 922      30.270  60.930  50.510  1.00  0.00           H
ATOM   4323 HD22 LEU A 922      31.040  59.600  49.570  1.00  0.00           H
ATOM   4324 HD23 LEU A 922      31.990  60.990  49.960  1.00  0.00           H
ATOM   4325  C   LEU A 922      33.930  56.670  50.730  1.00  0.00           C
ATOM   4326  O   LEU A 922      34.870  56.590  49.960  1.00  0.00           O
ATOM   4327  N   CYS A 923      33.850  55.710  51.720  1.00  0.00           N
ATOM   4328  HN  CYS A 923      33.140  55.780  52.410  1.00  0.00           H
ATOM   4329  CA  CYS A 923      34.750  54.570  51.900  1.00  0.00           C
ATOM   4330  HA  CYS A 923      35.780  54.890  51.830  1.00  0.00           H
ATOM   4331  CB  CYS A 923      34.510  53.760  53.210  1.00  0.00           C
ATOM   4332  HB1 CYS A 923      33.530  53.260  53.160  1.00  0.00           H
ATOM   4333  HB2 CYS A 923      34.520  54.370  54.130  1.00  0.00           H
ATOM   4334  SG  CYS A 923      35.850  52.500  53.540  1.00  0.00           S
ATOM   4335  HG1 CYS A 923      35.310  51.750  52.590  1.00  0.00           H
ATOM   4336  C   CYS A 923      34.480  53.650  50.760  1.00  0.00           C
ATOM   4337  O   CYS A 923      35.360  53.130  50.060  1.00  0.00           O
ATOM   4338  N   THR A 924      33.210  53.510  50.390  1.00  0.00           N
ATOM   4339  HN  THR A 924      32.530  53.910  51.000  1.00  0.00           H
ATOM   4340  CA  THR A 924      32.780  52.660  49.310  1.00  0.00           C
ATOM   4341  HA  THR A 924      33.240  51.700  49.480  1.00  0.00           H
ATOM   4342  CB  THR A 924      31.310  52.290  49.170  1.00  0.00           C
ATOM   4343  HB  THR A 924      30.750  53.250  49.160  1.00  0.00           H
ATOM   4344  OG1 THR A 924      30.900  51.580  50.310  1.00  0.00           O
ATOM   4345  HG1 THR A 924      31.240  52.030  51.090  1.00  0.00           H
ATOM   4346  CG2 THR A 924      30.870  51.350  47.960  1.00  0.00           C
ATOM   4347 HG21 THR A 924      29.780  51.280  47.850  1.00  0.00           H
ATOM   4348 HG22 THR A 924      31.240  50.320  48.110  1.00  0.00           H
ATOM   4349 HG23 THR A 924      31.270  51.660  46.960  1.00  0.00           H
ATOM   4350  C   THR A 924      33.440  53.050  47.970  1.00  0.00           C
ATOM   4351  O   THR A 924      33.880  52.170  47.250  1.00  0.00           O
ATOM   4352  N   ILE A 925      33.570  54.400  47.760  1.00  0.00           N
ATOM   4353  HN  ILE A 925      33.130  55.120  48.300  1.00  0.00           H
ATOM   4354  CA  ILE A 925      34.400  54.790  46.600  1.00  0.00           C
ATOM   4355  HA  ILE A 925      33.930  54.360  45.730  1.00  0.00           H
ATOM   4356  CB  ILE A 925      34.550  56.290  46.570  1.00  0.00           C
ATOM   4357  HB  ILE A 925      35.150  56.540  47.470  1.00  0.00           H
ATOM   4358  CG2 ILE A 925      35.380  56.790  45.360  1.00  0.00           C
ATOM   4359 HG21 ILE A 925      35.020  56.270  44.440  1.00  0.00           H
ATOM   4360 HG22 ILE A 925      36.460  56.580  45.490  1.00  0.00           H
ATOM   4361 HG23 ILE A 925      35.310  57.890  45.230  1.00  0.00           H
ATOM   4362  CG1 ILE A 925      33.210  57.000  46.640  1.00  0.00           C
ATOM   4363 HG11 ILE A 925      32.650  56.630  47.520  1.00  0.00           H
ATOM   4364 HG12 ILE A 925      32.720  56.700  45.680  1.00  0.00           H
ATOM   4365  CD  ILE A 925      33.260  58.510  46.790  1.00  0.00           C
ATOM   4366  HD1 ILE A 925      32.230  58.910  46.990  1.00  0.00           H
ATOM   4367  HD2 ILE A 925      33.520  59.000  45.830  1.00  0.00           H
ATOM   4368  HD3 ILE A 925      33.980  58.860  47.550  1.00  0.00           H
ATOM   4369  C   ILE A 925      35.840  54.180  46.510  1.00  0.00           C
ATOM   4370  O   ILE A 925      36.420  53.680  45.540  1.00  0.00           O
ATOM   4371  N   LEU A 926      36.450  54.140  47.720  1.00  0.00           N
ATOM   4372  HN  LEU A 926      36.010  54.280  48.590  1.00  0.00           H
ATOM   4373  CA  LEU A 926      37.750  53.490  47.850  1.00  0.00           C
ATOM   4374  HA  LEU A 926      38.440  53.940  47.140  1.00  0.00           H
ATOM   4375  CB  LEU A 926      38.350  53.570  49.330  1.00  0.00           C
ATOM   4376  HB1 LEU A 926      39.300  52.980  49.400  1.00  0.00           H
ATOM   4377  HB2 LEU A 926      37.680  52.960  49.970  1.00  0.00           H
ATOM   4378  CG  LEU A 926      38.470  54.990  49.930  1.00  0.00           C
ATOM   4379  HG  LEU A 926      37.420  55.370  49.900  1.00  0.00           H
ATOM   4380  CD1 LEU A 926      38.940  54.950  51.400  1.00  0.00           C
ATOM   4381 HD11 LEU A 926      38.180  54.320  51.920  1.00  0.00           H
ATOM   4382 HD12 LEU A 926      38.850  55.980  51.790  1.00  0.00           H
ATOM   4383 HD13 LEU A 926      39.970  54.560  51.550  1.00  0.00           H
ATOM   4384  CD2 LEU A 926      39.380  55.930  49.060  1.00  0.00           C
ATOM   4385 HD21 LEU A 926      38.770  56.440  48.280  1.00  0.00           H
ATOM   4386 HD22 LEU A 926      40.130  55.310  48.510  1.00  0.00           H
ATOM   4387 HD23 LEU A 926      39.930  56.730  49.610  1.00  0.00           H
ATOM   4388  C   LEU A 926      37.820  51.990  47.530  1.00  0.00           C
ATOM   4389  O   LEU A 926      38.850  51.520  47.130  1.00  0.00           O
ATOM   4390  N   ILE A 927      36.770  51.220  47.860  1.00  0.00           N
ATOM   4391  HN  ILE A 927      35.880  51.600  48.080  1.00  0.00           H
ATOM   4392  CA  ILE A 927      36.620  49.840  47.460  1.00  0.00           C
ATOM   4393  HA  ILE A 927      37.570  49.350  47.640  1.00  0.00           H
ATOM   4394  CB  ILE A 927      35.480  49.130  48.250  1.00  0.00           C
ATOM   4395  HB  ILE A 927      34.470  49.500  48.010  1.00  0.00           H
ATOM   4396  CG2 ILE A 927      35.380  47.660  47.940  1.00  0.00           C
ATOM   4397 HG21 ILE A 927      34.360  47.320  48.200  1.00  0.00           H
ATOM   4398 HG22 ILE A 927      36.170  47.070  48.440  1.00  0.00           H
ATOM   4399 HG23 ILE A 927      35.410  47.660  46.820  1.00  0.00           H
ATOM   4400  CG1 ILE A 927      35.680  49.380  49.800  1.00  0.00           C
ATOM   4401 HG11 ILE A 927      34.800  48.870  50.260  1.00  0.00           H
ATOM   4402 HG12 ILE A 927      35.540  50.470  50.010  1.00  0.00           H
ATOM   4403  CD  ILE A 927      36.990  48.900  50.310  1.00  0.00           C
ATOM   4404  HD1 ILE A 927      37.060  49.060  51.410  1.00  0.00           H
ATOM   4405  HD2 ILE A 927      37.730  49.620  49.920  1.00  0.00           H
ATOM   4406  HD3 ILE A 927      37.190  47.810  50.180  1.00  0.00           H
ATOM   4407  C   ILE A 927      36.460  49.670  45.920  1.00  0.00           C
ATOM   4408  O   ILE A 927      37.000  48.800  45.290  1.00  0.00           O
ATOM   4409  N   PHE A 928      35.660  50.560  45.280  1.00  0.00           N
ATOM   4410  HN  PHE A 928      35.050  51.120  45.840  1.00  0.00           H
ATOM   4411  CA  PHE A 928      35.250  50.480  43.950  1.00  0.00           C
ATOM   4412  HA  PHE A 928      35.000  49.450  43.750  1.00  0.00           H
ATOM   4413  CB  PHE A 928      34.030  51.370  43.720  1.00  0.00           C
ATOM   4414  HB1 PHE A 928      34.270  52.310  44.260  1.00  0.00           H
ATOM   4415  HB2 PHE A 928      33.190  50.790  44.140  1.00  0.00           H
ATOM   4416  CG  PHE A 928      33.530  51.650  42.350  1.00  0.00           C
ATOM   4417  CD1 PHE A 928      33.130  50.590  41.490  1.00  0.00           C
ATOM   4418  HD1 PHE A 928      33.430  49.600  41.780  1.00  0.00           H
ATOM   4419  CE1 PHE A 928      32.510  50.860  40.250  1.00  0.00           C
ATOM   4420  HE1 PHE A 928      32.260  49.980  39.680  1.00  0.00           H
ATOM   4421  CZ  PHE A 928      32.240  52.180  39.870  1.00  0.00           C
ATOM   4422  HZ  PHE A 928      31.600  52.190  39.000  1.00  0.00           H
ATOM   4423  CD2 PHE A 928      33.230  52.910  41.940  1.00  0.00           C
ATOM   4424  HD2 PHE A 928      33.320  53.770  42.580  1.00  0.00           H
ATOM   4425  CE2 PHE A 928      32.590  53.170  40.710  1.00  0.00           C
ATOM   4426  HE2 PHE A 928      32.210  54.160  40.560  1.00  0.00           H
ATOM   4427  C   PHE A 928      36.370  50.770  43.030  1.00  0.00           C
ATOM   4428  O   PHE A 928      36.670  50.050  42.090  1.00  0.00           O
ATOM   4429  N   MET A 929      37.230  51.800  43.350  1.00  0.00           N
ATOM   4430  HN  MET A 929      36.990  52.360  44.150  1.00  0.00           H
ATOM   4431  CA  MET A 929      38.250  52.250  42.510  1.00  0.00           C
ATOM   4432  HA  MET A 929      37.860  52.370  41.500  1.00  0.00           H
ATOM   4433  CB  MET A 929      38.860  53.580  43.030  1.00  0.00           C
ATOM   4434  HB1 MET A 929      39.710  53.950  42.430  1.00  0.00           H
ATOM   4435  HB2 MET A 929      39.350  53.320  43.990  1.00  0.00           H
ATOM   4436  CG  MET A 929      37.940  54.760  43.020  1.00  0.00           C
ATOM   4437  HG1 MET A 929      38.130  55.380  43.930  1.00  0.00           H
ATOM   4438  HG2 MET A 929      36.880  54.480  43.160  1.00  0.00           H
ATOM   4439  SD  MET A 929      38.050  55.800  41.540  1.00  0.00           S
ATOM   4440  CE  MET A 929      37.030  57.230  42.010  1.00  0.00           C
ATOM   4441  HE1 MET A 929      35.980  57.010  42.280  1.00  0.00           H
ATOM   4442  HE2 MET A 929      36.930  57.960  41.180  1.00  0.00           H
ATOM   4443  HE3 MET A 929      37.430  57.760  42.890  1.00  0.00           H
ATOM   4444  C   MET A 929      39.410  51.290  42.220  1.00  0.00           C
ATOM   4445  O   MET A 929      39.800  51.190  41.070  1.00  0.00           O
ATOM   4446  N   ASP A 930      39.840  50.490  43.190  1.00  0.00           N
ATOM   4447  HN  ASP A 930      39.500  50.600  44.130  1.00  0.00           H
ATOM   4448  CA  ASP A 930      40.800  49.470  43.080  1.00  0.00           C
ATOM   4449  HA  ASP A 930      41.630  49.830  42.470  1.00  0.00           H
ATOM   4450  CB  ASP A 930      41.250  48.980  44.460  1.00  0.00           C
ATOM   4451  HB1 ASP A 930      41.840  48.030  44.390  1.00  0.00           H
ATOM   4452  HB2 ASP A 930      40.310  48.720  44.990  1.00  0.00           H
ATOM   4453  CG  ASP A 930      41.980  49.990  45.310  1.00  0.00           C
ATOM   4454  OD1 ASP A 930      42.180  51.100  44.690  1.00  0.00           O
ATOM   4455  OD2 ASP A 930      42.380  49.680  46.490  1.00  0.00           O
ATOM   4456  C   ASP A 930      40.350  48.220  42.290  1.00  0.00           C
ATOM   4457  O   ASP A 930      41.110  47.610  41.550  1.00  0.00           O
ATOM   4458  N   GLN A 931      39.060  47.920  42.490  1.00  0.00           N
ATOM   4459  HN  GLN A 931      38.510  48.530  43.040  1.00  0.00           H
ATOM   4460  CA  GLN A 931      38.430  46.810  41.810  1.00  0.00           C
ATOM   4461  HA  GLN A 931      39.020  45.910  41.760  1.00  0.00           H
ATOM   4462  CB  GLN A 931      36.930  46.510  42.200  1.00  0.00           C
ATOM   4463  HB1 GLN A 931      36.480  45.870  41.420  1.00  0.00           H
ATOM   4464  HB2 GLN A 931      36.520  47.540  42.110  1.00  0.00           H
ATOM   4465  CG  GLN A 931      36.580  45.960  43.620  1.00  0.00           C
ATOM   4466  HG1 GLN A 931      35.510  45.630  43.610  1.00  0.00           H
ATOM   4467  HG2 GLN A 931      36.830  46.700  44.410  1.00  0.00           H
ATOM   4468  CD  GLN A 931      37.480  44.740  44.070  1.00  0.00           C
ATOM   4469  OE1 GLN A 931      38.100  44.740  45.100  1.00  0.00           O
ATOM   4470  NE2 GLN A 931      37.450  43.650  43.270  1.00  0.00           N
ATOM   4471 HE21 GLN A 931      37.910  42.840  43.630  1.00  0.00           H
ATOM   4472 HE22 GLN A 931      37.040  43.840  42.380  1.00  0.00           H
ATOM   4473  C   GLN A 931      38.320  47.160  40.300  1.00  0.00           C
ATOM   4474  O   GLN A 931      38.760  46.350  39.480  1.00  0.00           O
ATOM   4475  N   GLN A 932      37.820  48.340  39.950  1.00  0.00           N
ATOM   4476  HN  GLN A 932      37.580  49.050  40.600  1.00  0.00           H
ATOM   4477  CA  GLN A 932      37.600  48.760  38.520  1.00  0.00           C
ATOM   4478  HA  GLN A 932      37.090  47.930  38.050  1.00  0.00           H
ATOM   4479  CB  GLN A 932      36.920  50.180  38.400  1.00  0.00           C
ATOM   4480  HB1 GLN A 932      36.990  50.570  37.360  1.00  0.00           H
ATOM   4481  HB2 GLN A 932      37.340  50.850  39.180  1.00  0.00           H
ATOM   4482  CG  GLN A 932      35.370  50.080  38.410  1.00  0.00           C
ATOM   4483  HG1 GLN A 932      34.920  50.910  37.830  1.00  0.00           H
ATOM   4484  HG2 GLN A 932      35.020  50.230  39.450  1.00  0.00           H
ATOM   4485  CD  GLN A 932      34.740  48.780  37.950  1.00  0.00           C
ATOM   4486  OE1 GLN A 932      33.950  48.140  38.700  1.00  0.00           O
ATOM   4487  NE2 GLN A 932      35.000  48.510  36.650  1.00  0.00           N
ATOM   4488 HE21 GLN A 932      35.690  49.040  36.160  1.00  0.00           H
ATOM   4489 HE22 GLN A 932      34.520  47.740  36.230  1.00  0.00           H
ATOM   4490  C   GLN A 932      38.900  49.010  37.760  1.00  0.00           C
ATOM   4491  O   GLN A 932      38.940  48.880  36.530  1.00  0.00           O
ATOM   4492  N   ILE A 933      40.030  49.370  38.370  1.00  0.00           N
ATOM   4493  HN  ILE A 933      40.050  49.510  39.360  1.00  0.00           H
ATOM   4494  CA  ILE A 933      41.310  49.540  37.660  1.00  0.00           C
ATOM   4495  HA  ILE A 933      41.080  50.010  36.710  1.00  0.00           H
ATOM   4496  CB  ILE A 933      42.350  50.390  38.400  1.00  0.00           C
ATOM   4497  HB  ILE A 933      41.970  51.430  38.350  1.00  0.00           H
ATOM   4498  CG2 ILE A 933      42.600  50.010  39.850  1.00  0.00           C
ATOM   4499 HG21 ILE A 933      41.660  50.130  40.450  1.00  0.00           H
ATOM   4500 HG22 ILE A 933      43.350  50.770  40.160  1.00  0.00           H
ATOM   4501 HG23 ILE A 933      43.110  49.020  39.930  1.00  0.00           H
ATOM   4502  CG1 ILE A 933      43.660  50.530  37.620  1.00  0.00           C
ATOM   4503 HG11 ILE A 933      44.280  49.610  37.700  1.00  0.00           H
ATOM   4504 HG12 ILE A 933      44.260  51.370  38.040  1.00  0.00           H
ATOM   4505  CD  ILE A 933      43.440  50.910  36.120  1.00  0.00           C
ATOM   4506  HD1 ILE A 933      43.210  50.080  35.420  1.00  0.00           H
ATOM   4507  HD2 ILE A 933      44.300  51.460  35.700  1.00  0.00           H
ATOM   4508  HD3 ILE A 933      42.610  51.640  36.030  1.00  0.00           H
ATOM   4509  C   ILE A 933      41.930  48.090  37.450  1.00  0.00           C
ATOM   4510  O   ILE A 933      42.410  47.780  36.350  1.00  0.00           O
ATOM   4511  N   THR A 934      41.770  47.140  38.490  1.00  0.00           N
ATOM   4512  HN  THR A 934      41.260  47.320  39.340  1.00  0.00           H
ATOM   4513  CA  THR A 934      42.210  45.780  38.330  1.00  0.00           C
ATOM   4514  HA  THR A 934      43.250  45.700  38.080  1.00  0.00           H
ATOM   4515  CB  THR A 934      41.900  44.930  39.570  1.00  0.00           C
ATOM   4516  HB  THR A 934      40.820  44.980  39.800  1.00  0.00           H
ATOM   4517  OG1 THR A 934      42.670  45.220  40.720  1.00  0.00           O
ATOM   4518  HG1 THR A 934      42.180  45.900  41.190  1.00  0.00           H
ATOM   4519  CG2 THR A 934      42.330  43.460  39.370  1.00  0.00           C
ATOM   4520 HG21 THR A 934      43.420  43.430  39.160  1.00  0.00           H
ATOM   4521 HG22 THR A 934      41.750  42.990  38.540  1.00  0.00           H
ATOM   4522 HG23 THR A 934      42.100  42.910  40.300  1.00  0.00           H
ATOM   4523  C   THR A 934      41.570  45.090  37.180  1.00  0.00           C
ATOM   4524  O   THR A 934      42.220  44.410  36.330  1.00  0.00           O
ATOM   4525  N   ALA A 935      40.240  45.330  37.020  1.00  0.00           N
ATOM   4526  HN  ALA A 935      39.790  45.930  37.680  1.00  0.00           H
ATOM   4527  CA  ALA A 935      39.470  44.640  35.970  1.00  0.00           C
ATOM   4528  HA  ALA A 935      39.710  43.610  36.160  1.00  0.00           H
ATOM   4529  CB  ALA A 935      37.970  44.900  36.110  1.00  0.00           C
ATOM   4530  HB1 ALA A 935      37.670  45.970  36.110  1.00  0.00           H
ATOM   4531  HB2 ALA A 935      37.530  44.490  37.040  1.00  0.00           H
ATOM   4532  HB3 ALA A 935      37.360  44.290  35.420  1.00  0.00           H
ATOM   4533  C   ALA A 935      39.890  44.970  34.560  1.00  0.00           C
ATOM   4534  O   ALA A 935      39.920  44.100  33.650  1.00  0.00           O
ATOM   4535  N   VAL A 936      40.230  46.200  34.220  1.00  0.00           N
ATOM   4536  HN  VAL A 936      40.170  46.980  34.850  1.00  0.00           H
ATOM   4537  CA  VAL A 936      40.740  46.450  32.840  1.00  0.00           C
ATOM   4538  HA  VAL A 936      40.190  45.770  32.200  1.00  0.00           H
ATOM   4539  CB  VAL A 936      40.260  47.880  32.520  1.00  0.00           C
ATOM   4540  HB  VAL A 936      40.680  48.240  31.560  1.00  0.00           H
ATOM   4541  CG1 VAL A 936      38.720  47.860  32.490  1.00  0.00           C
ATOM   4542 HG11 VAL A 936      38.480  48.710  31.810  1.00  0.00           H
ATOM   4543 HG12 VAL A 936      38.280  47.920  33.500  1.00  0.00           H
ATOM   4544 HG13 VAL A 936      38.360  46.900  32.040  1.00  0.00           H
ATOM   4545  CG2 VAL A 936      40.810  49.000  33.450  1.00  0.00           C
ATOM   4546 HG21 VAL A 936      40.400  48.780  34.460  1.00  0.00           H
ATOM   4547 HG22 VAL A 936      40.400  49.980  33.140  1.00  0.00           H
ATOM   4548 HG23 VAL A 936      41.930  48.990  33.460  1.00  0.00           H
ATOM   4549  C   VAL A 936      42.220  46.250  32.620  1.00  0.00           C
ATOM   4550  O   VAL A 936      42.620  46.050  31.480  1.00  0.00           O
ATOM   4551  N   ILE A 937      43.120  46.300  33.650  1.00  0.00           N
ATOM   4552  HN  ILE A 937      42.760  46.350  34.580  1.00  0.00           H
ATOM   4553  CA  ILE A 937      44.550  46.280  33.540  1.00  0.00           C
ATOM   4554  HA  ILE A 937      44.880  46.820  32.660  1.00  0.00           H
ATOM   4555  CB  ILE A 937      45.280  46.930  34.700  1.00  0.00           C
ATOM   4556  HB  ILE A 937      44.600  47.760  34.970  1.00  0.00           H
ATOM   4557  CG2 ILE A 937      45.330  46.010  35.870  1.00  0.00           C
ATOM   4558 HG21 ILE A 937      45.670  46.520  36.790  1.00  0.00           H
ATOM   4559 HG22 ILE A 937      46.090  45.220  35.710  1.00  0.00           H
ATOM   4560 HG23 ILE A 937      44.340  45.640  36.200  1.00  0.00           H
ATOM   4561  CG1 ILE A 937      46.620  47.550  34.280  1.00  0.00           C
ATOM   4562 HG11 ILE A 937      46.350  48.320  33.530  1.00  0.00           H
ATOM   4563 HG12 ILE A 937      47.350  46.820  33.860  1.00  0.00           H
ATOM   4564  CD  ILE A 937      47.270  48.290  35.490  1.00  0.00           C
ATOM   4565  HD1 ILE A 937      48.200  48.700  35.050  1.00  0.00           H
ATOM   4566  HD2 ILE A 937      47.500  47.420  36.160  1.00  0.00           H
ATOM   4567  HD3 ILE A 937      46.560  49.030  35.870  1.00  0.00           H
ATOM   4568  C   ILE A 937      44.980  44.860  33.270  1.00  0.00           C
ATOM   4569  O   ILE A 937      45.990  44.640  32.610  1.00  0.00           O
ATOM   4570  N   ILE A 938      44.220  43.810  33.660  1.00  0.00           N
ATOM   4571  HN  ILE A 938      43.380  44.020  34.130  1.00  0.00           H
ATOM   4572  CA  ILE A 938      44.560  42.410  33.280  1.00  0.00           C
ATOM   4573  HA  ILE A 938      45.630  42.320  33.180  1.00  0.00           H
ATOM   4574  CB  ILE A 938      43.940  41.560  34.360  1.00  0.00           C
ATOM   4575  HB  ILE A 938      44.050  40.530  33.960  1.00  0.00           H
ATOM   4576  CG2 ILE A 938      44.790  41.890  35.640  1.00  0.00           C
ATOM   4577 HG21 ILE A 938      44.440  41.150  36.380  1.00  0.00           H
ATOM   4578 HG22 ILE A 938      44.490  42.900  35.990  1.00  0.00           H
ATOM   4579 HG23 ILE A 938      45.900  41.880  35.560  1.00  0.00           H
ATOM   4580  CG1 ILE A 938      42.370  41.780  34.460  1.00  0.00           C
ATOM   4581 HG11 ILE A 938      41.780  41.370  33.610  1.00  0.00           H
ATOM   4582 HG12 ILE A 938      42.120  42.870  34.460  1.00  0.00           H
ATOM   4583  CD  ILE A 938      41.810  41.300  35.800  1.00  0.00           C
ATOM   4584  HD1 ILE A 938      42.470  41.570  36.640  1.00  0.00           H
ATOM   4585  HD2 ILE A 938      41.590  40.200  35.830  1.00  0.00           H
ATOM   4586  HD3 ILE A 938      40.860  41.870  35.910  1.00  0.00           H
ATOM   4587  C   ILE A 938      44.010  42.120  31.900  1.00  0.00           C
ATOM   4588  O   ILE A 938      44.270  41.000  31.350  1.00  0.00           O
ATOM   4589  N   ASN A 939      43.290  43.040  31.230  1.00  0.00           N
ATOM   4590  HN  ASN A 939      43.310  43.980  31.570  1.00  0.00           H
ATOM   4591  CA  ASN A 939      42.540  42.710  30.020  1.00  0.00           C
ATOM   4592  HA  ASN A 939      42.720  41.650  29.910  1.00  0.00           H
ATOM   4593  CB  ASN A 939      41.050  43.140  30.200  1.00  0.00           C
ATOM   4594  HB1 ASN A 939      40.920  44.220  29.970  1.00  0.00           H
ATOM   4595  HB2 ASN A 939      40.860  43.210  31.290  1.00  0.00           H
ATOM   4596  CG  ASN A 939      40.160  42.280  29.230  1.00  0.00           C
ATOM   4597  OD1 ASN A 939      39.400  42.780  28.410  1.00  0.00           O
ATOM   4598  ND2 ASN A 939      40.440  41.000  29.270  1.00  0.00           N
ATOM   4599 HD21 ASN A 939      41.220  40.750  29.830  1.00  0.00           H
ATOM   4600 HD22 ASN A 939      39.970  40.340  28.690  1.00  0.00           H
ATOM   4601  C   ASN A 939      43.280  43.260  28.770  1.00  0.00           C
ATOM   4602  O   ASN A 939      42.700  43.310  27.680  1.00  0.00           O
ATOM   4603  N   ARG A 940      44.580  43.590  28.900  1.00  0.00           N
ATOM   4604  HN  ARG A 940      45.020  43.640  29.790  1.00  0.00           H
ATOM   4605  CA  ARG A 940      45.330  44.070  27.780  1.00  0.00           C
ATOM   4606  HA  ARG A 940      44.720  44.690  27.130  1.00  0.00           H
ATOM   4607  CB  ARG A 940      46.530  44.910  28.230  1.00  0.00           C
ATOM   4608  HB1 ARG A 940      47.060  45.360  27.360  1.00  0.00           H
ATOM   4609  HB2 ARG A 940      47.200  44.260  28.820  1.00  0.00           H
ATOM   4610  CG  ARG A 940      46.150  46.160  29.060  1.00  0.00           C
ATOM   4611  HG1 ARG A 940      45.650  45.740  29.960  1.00  0.00           H
ATOM   4612  HG2 ARG A 940      45.330  46.730  28.560  1.00  0.00           H
ATOM   4613  CD  ARG A 940      47.220  47.120  29.550  1.00  0.00           C
ATOM   4614  HD1 ARG A 940      47.950  47.330  28.750  1.00  0.00           H
ATOM   4615  HD2 ARG A 940      47.920  46.760  30.340  1.00  0.00           H
ATOM   4616  NE  ARG A 940      46.590  48.400  30.110  1.00  0.00           N
ATOM   4617  HE  ARG A 940      45.600  48.400  30.260  1.00  0.00           H
ATOM   4618  CZ  ARG A 940      47.110  49.600  30.250  1.00  0.00           C
ATOM   4619  NH1 ARG A 940      46.310  50.500  30.730  1.00  0.00           N
ATOM   4620 HH11 ARG A 940      45.440  50.210  31.130  1.00  0.00           H
ATOM   4621 HH12 ARG A 940      46.680  51.400  30.940  1.00  0.00           H
ATOM   4622  NH2 ARG A 940      48.320  49.780  29.860  1.00  0.00           N
ATOM   4623 HH21 ARG A 940      48.780  48.940  29.590  1.00  0.00           H
ATOM   4624 HH22 ARG A 940      48.660  50.710  29.760  1.00  0.00           H
ATOM   4625  C   ARG A 940      45.850  42.890  26.910  1.00  0.00           C
ATOM   4626  O   ARG A 940      46.200  41.800  27.420  1.00  0.00           O
ATOM   4627  N   LYS A 941      45.800  43.110  25.620  1.00  0.00           N
ATOM   4628  HN  LYS A 941      45.370  43.950  25.310  1.00  0.00           H
ATOM   4629  CA  LYS A 941      46.180  42.210  24.570  1.00  0.00           C
ATOM   4630  HA  LYS A 941      45.950  42.670  23.620  1.00  0.00           H
ATOM   4631  CB  LYS A 941      47.640  41.900  24.490  1.00  0.00           C
ATOM   4632  HB1 LYS A 941      47.920  41.270  23.610  1.00  0.00           H
ATOM   4633  HB2 LYS A 941      47.850  41.290  25.390  1.00  0.00           H
ATOM   4634  CG  LYS A 941      48.510  43.100  24.450  1.00  0.00           C
ATOM   4635  HG1 LYS A 941      49.560  42.870  24.210  1.00  0.00           H
ATOM   4636  HG2 LYS A 941      48.460  43.630  25.420  1.00  0.00           H
ATOM   4637  CD  LYS A 941      48.070  44.100  23.410  1.00  0.00           C
ATOM   4638  HD1 LYS A 941      47.150  44.640  23.730  1.00  0.00           H
ATOM   4639  HD2 LYS A 941      47.710  43.580  22.510  1.00  0.00           H
ATOM   4640  CE  LYS A 941      49.070  45.240  23.190  1.00  0.00           C
ATOM   4641  HE1 LYS A 941      50.040  44.760  22.960  1.00  0.00           H
ATOM   4642  HE2 LYS A 941      49.230  45.790  24.150  1.00  0.00           H
ATOM   4643  NZ  LYS A 941      48.690  46.180  22.180  1.00  0.00           N
ATOM   4644  HZ1 LYS A 941      49.380  46.960  22.070  1.00  0.00           H
ATOM   4645  HZ2 LYS A 941      47.800  46.690  22.320  1.00  0.00           H
ATOM   4646  HZ3 LYS A 941      48.600  45.760  21.230  1.00  0.00           H
ATOM   4647  C   LYS A 941      45.260  40.950  24.520  1.00  0.00           C
ATOM   4648  O   LYS A 941      45.650  39.820  24.770  1.00  0.00           O
ATOM   4649  N   GLU A 942      43.950  41.210  24.330  1.00  0.00           N
ATOM   4650  HN  GLU A 942      43.610  42.110  24.090  1.00  0.00           H
ATOM   4651  CA  GLU A 942      43.030  40.120  24.230  1.00  0.00           C
ATOM   4652  HA  GLU A 942      43.110  39.600  25.180  1.00  0.00           H
ATOM   4653  CB  GLU A 942      41.530  40.800  24.030  1.00  0.00           C
ATOM   4654  HB1 GLU A 942      40.760  40.090  23.640  1.00  0.00           H
ATOM   4655  HB2 GLU A 942      41.670  41.630  23.300  1.00  0.00           H
ATOM   4656  CG  GLU A 942      40.890  41.300  25.310  1.00  0.00           C
ATOM   4657  HG1 GLU A 942      41.470  42.110  25.810  1.00  0.00           H
ATOM   4658  HG2 GLU A 942      40.900  40.470  26.050  1.00  0.00           H
ATOM   4659  CD  GLU A 942      39.470  41.790  25.010  1.00  0.00           C
ATOM   4660  OE1 GLU A 942      38.490  41.130  25.350  1.00  0.00           O
ATOM   4661  OE2 GLU A 942      39.360  42.890  24.430  1.00  0.00           O
ATOM   4662  C   GLU A 942      43.320  39.110  23.110  1.00  0.00           C
ATOM   4663  O   GLU A 942      43.870  39.420  22.040  1.00  0.00           O
ATOM   4664  N   HSD A 943      43.050  37.890  23.500  1.00  0.00           N
ATOM   4665  HN  HSD A 943      42.660  37.690  24.400  1.00  0.00           H
ATOM   4666  CA  HSD A 943      43.280  36.710  22.730  1.00  0.00           C
ATOM   4667  HA  HSD A 943      43.500  36.990  21.710  1.00  0.00           H
ATOM   4668  CB  HSD A 943      44.650  36.150  23.260  1.00  0.00           C
ATOM   4669  HB1 HSD A 943      45.460  36.840  22.970  1.00  0.00           H
ATOM   4670  HB2 HSD A 943      44.740  35.160  22.760  1.00  0.00           H
ATOM   4671  ND1 HSD A 943      45.190  37.010  25.600  1.00  0.00           N
ATOM   4672  HD1 HSD A 943      45.610  37.870  25.270  1.00  0.00           H
ATOM   4673  CG  HSD A 943      44.500  36.150  24.810  1.00  0.00           C
ATOM   4674  CE1 HSD A 943      45.250  36.420  26.820  1.00  0.00           C
ATOM   4675  HE1 HSD A 943      45.760  36.850  27.680  1.00  0.00           H
ATOM   4676  NE2 HSD A 943      44.620  35.250  26.830  1.00  0.00           N
ATOM   4677  CD2 HSD A 943      44.190  35.070  25.550  1.00  0.00           C
ATOM   4678  HD2 HSD A 943      43.740  34.180  25.170  1.00  0.00           H
ATOM   4679  C   HSD A 943      42.150  35.710  22.750  1.00  0.00           C
ATOM   4680  O   HSD A 943      42.410  34.530  22.590  1.00  0.00           O
ATOM   4681  N   LYS A 944      40.870  36.140  23.050  1.00  0.00           N
ATOM   4682  HN  LYS A 944      40.660  37.110  23.040  1.00  0.00           H
ATOM   4683  CA  LYS A 944      39.750  35.170  23.150  1.00  0.00           C
ATOM   4684  HA  LYS A 944      39.670  34.380  22.420  1.00  0.00           H
ATOM   4685  CB  LYS A 944      39.540  34.430  24.510  1.00  0.00           C
ATOM   4686  HB1 LYS A 944      38.520  34.080  24.780  1.00  0.00           H
ATOM   4687  HB2 LYS A 944      39.840  35.210  25.240  1.00  0.00           H
ATOM   4688  CG  LYS A 944      40.390  33.170  24.740  1.00  0.00           C
ATOM   4689  HG1 LYS A 944      41.440  33.510  24.760  1.00  0.00           H
ATOM   4690  HG2 LYS A 944      40.210  32.370  23.990  1.00  0.00           H
ATOM   4691  CD  LYS A 944      40.120  32.510  26.090  1.00  0.00           C
ATOM   4692  HD1 LYS A 944      39.140  31.990  26.090  1.00  0.00           H
ATOM   4693  HD2 LYS A 944      40.010  33.370  26.780  1.00  0.00           H
ATOM   4694  CE  LYS A 944      41.060  31.490  26.580  1.00  0.00           C
ATOM   4695  HE1 LYS A 944      42.080  31.940  26.530  1.00  0.00           H
ATOM   4696  HE2 LYS A 944      41.120  30.490  26.090  1.00  0.00           H
ATOM   4697  NZ  LYS A 944      40.850  31.220  28.000  1.00  0.00           N
ATOM   4698  HZ1 LYS A 944      40.800  32.090  28.540  1.00  0.00           H
ATOM   4699  HZ2 LYS A 944      41.580  30.540  28.320  1.00  0.00           H
ATOM   4700  HZ3 LYS A 944      39.910  30.790  28.090  1.00  0.00           H
ATOM   4701  C   LYS A 944      38.460  36.000  22.880  1.00  0.00           C
ATOM   4702  O   LYS A 944      38.510  37.240  22.850  1.00  0.00           O
ATOM   4703  N   LEU A 945      37.230  35.350  22.690  1.00  0.00           N
ATOM   4704  HN  LEU A 945      37.230  34.360  22.640  1.00  0.00           H
ATOM   4705  CA  LEU A 945      36.000  35.990  22.720  1.00  0.00           C
ATOM   4706  HA  LEU A 945      36.010  36.820  22.040  1.00  0.00           H
ATOM   4707  CB  LEU A 945      34.950  35.010  22.020  1.00  0.00           C
ATOM   4708  HB1 LEU A 945      33.970  35.510  21.860  1.00  0.00           H
ATOM   4709  HB2 LEU A 945      34.800  34.090  22.630  1.00  0.00           H
ATOM   4710  CG  LEU A 945      35.280  34.630  20.520  1.00  0.00           C
ATOM   4711  HG  LEU A 945      36.260  34.100  20.510  1.00  0.00           H
ATOM   4712  CD1 LEU A 945      34.180  33.720  20.020  1.00  0.00           C
ATOM   4713 HD11 LEU A 945      34.150  33.730  18.910  1.00  0.00           H
ATOM   4714 HD12 LEU A 945      33.210  34.150  20.370  1.00  0.00           H
ATOM   4715 HD13 LEU A 945      34.290  32.670  20.360  1.00  0.00           H
ATOM   4716  CD2 LEU A 945      35.230  35.910  19.660  1.00  0.00           C
ATOM   4717 HD21 LEU A 945      34.330  36.530  19.880  1.00  0.00           H
ATOM   4718 HD22 LEU A 945      35.310  35.750  18.560  1.00  0.00           H
ATOM   4719 HD23 LEU A 945      36.120  36.500  19.980  1.00  0.00           H
ATOM   4720  C   LEU A 945      35.500  36.410  24.110  1.00  0.00           C
ATOM   4721  O   LEU A 945      35.840  35.830  25.110  1.00  0.00           O
ATOM   4722  N   LYS A 946      34.730  37.480  24.290  1.00  0.00           N
ATOM   4723  HN  LYS A 946      34.560  37.890  23.390  1.00  0.00           H
ATOM   4724  CA  LYS A 946      34.280  38.010  25.580  1.00  0.00           C
ATOM   4725  HA  LYS A 946      35.120  38.320  26.190  1.00  0.00           H
ATOM   4726  CB  LYS A 946      33.260  39.260  25.440  1.00  0.00           C
ATOM   4727  HB1 LYS A 946      32.740  39.400  26.410  1.00  0.00           H
ATOM   4728  HB2 LYS A 946      32.490  38.940  24.710  1.00  0.00           H
ATOM   4729  CG  LYS A 946      33.830  40.650  25.190  1.00  0.00           C
ATOM   4730  HG1 LYS A 946      32.970  41.340  25.340  1.00  0.00           H
ATOM   4731  HG2 LYS A 946      34.260  40.760  24.170  1.00  0.00           H
ATOM   4732  CD  LYS A 946      34.960  41.100  26.200  1.00  0.00           C
ATOM   4733  HD1 LYS A 946      35.900  40.550  25.980  1.00  0.00           H
ATOM   4734  HD2 LYS A 946      34.550  40.850  27.200  1.00  0.00           H
ATOM   4735  CE  LYS A 946      35.200  42.610  26.090  1.00  0.00           C
ATOM   4736  HE1 LYS A 946      35.670  42.980  27.030  1.00  0.00           H
ATOM   4737  HE2 LYS A 946      34.360  43.310  25.890  1.00  0.00           H
ATOM   4738  NZ  LYS A 946      36.300  42.850  25.040  1.00  0.00           N
ATOM   4739  HZ1 LYS A 946      35.850  42.730  24.110  1.00  0.00           H
ATOM   4740  HZ2 LYS A 946      37.150  42.260  25.070  1.00  0.00           H
ATOM   4741  HZ3 LYS A 946      36.680  43.810  25.160  1.00  0.00           H
ATOM   4742  C   LYS A 946      33.560  37.060  26.500  1.00  0.00           C
ATOM   4743  O   LYS A 946      32.880  36.170  25.930  1.00  0.00           O
ATOM   4744  N   LYS A 947      33.720  37.150  27.800  1.00  0.00           N
ATOM   4745  HN  LYS A 947      34.360  37.870  28.070  1.00  0.00           H
ATOM   4746  CA  LYS A 947      33.050  36.460  28.870  1.00  0.00           C
ATOM   4747  HA  LYS A 947      33.120  35.440  28.520  1.00  0.00           H
ATOM   4748  CB  LYS A 947      33.650  36.550  30.310  1.00  0.00           C
ATOM   4749  HB1 LYS A 947      33.020  35.940  30.980  1.00  0.00           H
ATOM   4750  HB2 LYS A 947      33.690  37.640  30.540  1.00  0.00           H
ATOM   4751  CG  LYS A 947      35.130  36.010  30.460  1.00  0.00           C
ATOM   4752  HG1 LYS A 947      35.570  36.420  31.400  1.00  0.00           H
ATOM   4753  HG2 LYS A 947      35.770  36.430  29.660  1.00  0.00           H
ATOM   4754  CD  LYS A 947      35.140  34.510  30.340  1.00  0.00           C
ATOM   4755  HD1 LYS A 947      34.800  34.070  29.380  1.00  0.00           H
ATOM   4756  HD2 LYS A 947      34.460  34.000  31.050  1.00  0.00           H
ATOM   4757  CE  LYS A 947      36.530  33.970  30.620  1.00  0.00           C
ATOM   4758  HE1 LYS A 947      36.340  32.870  30.700  1.00  0.00           H
ATOM   4759  HE2 LYS A 947      37.000  34.350  31.560  1.00  0.00           H
ATOM   4760  NZ  LYS A 947      37.540  34.050  29.510  1.00  0.00           N
ATOM   4761  HZ1 LYS A 947      37.600  33.100  29.110  1.00  0.00           H
ATOM   4762  HZ2 LYS A 947      38.500  34.340  29.790  1.00  0.00           H
ATOM   4763  HZ3 LYS A 947      37.210  34.690  28.760  1.00  0.00           H
ATOM   4764  C   LYS A 947      31.540  36.770  28.900  1.00  0.00           C
ATOM   4765  O   LYS A 947      31.020  37.780  28.540  1.00  0.00           O
ATOM   4766  N   GLY A 948      30.800  35.770  29.370  1.00  0.00           N
ATOM   4767  HN  GLY A 948      31.200  34.890  29.590  1.00  0.00           H
ATOM   4768  CA  GLY A 948      29.330  35.810  29.580  1.00  0.00           C
ATOM   4769  HA1 GLY A 948      28.810  34.970  29.110  1.00  0.00           H
ATOM   4770  HA2 GLY A 948      28.990  36.750  29.180  1.00  0.00           H
ATOM   4771  C   GLY A 948      28.840  35.770  30.980  1.00  0.00           C
ATOM   4772  O   GLY A 948      27.710  36.180  31.310  1.00  0.00           O
ATOM   4773  N   ALA A 949      29.660  35.340  31.990  1.00  0.00           N
ATOM   4774  HN  ALA A 949      30.550  34.940  31.790  1.00  0.00           H
ATOM   4775  CA  ALA A 949      29.530  35.660  33.370  1.00  0.00           C
ATOM   4776  HA  ALA A 949      28.490  35.450  33.620  1.00  0.00           H
ATOM   4777  CB  ALA A 949      30.350  34.740  34.310  1.00  0.00           C
ATOM   4778  HB1 ALA A 949      29.980  34.760  35.350  1.00  0.00           H
ATOM   4779  HB2 ALA A 949      31.440  34.940  34.290  1.00  0.00           H
ATOM   4780  HB3 ALA A 949      30.200  33.690  33.990  1.00  0.00           H
ATOM   4781  C   ALA A 949      29.700  37.170  33.580  1.00  0.00           C
ATOM   4782  O   ALA A 949      30.280  37.870  32.770  1.00  0.00           O
ATOM   4783  N   GLY A 950      29.110  37.690  34.680  1.00  0.00           N
ATOM   4784  HN  GLY A 950      28.640  37.170  35.400  1.00  0.00           H
ATOM   4785  CA  GLY A 950      29.030  39.120  34.980  1.00  0.00           C
ATOM   4786  HA1 GLY A 950      28.520  39.280  35.910  1.00  0.00           H
ATOM   4787  HA2 GLY A 950      28.520  39.640  34.170  1.00  0.00           H
ATOM   4788  C   GLY A 950      30.340  39.770  35.180  1.00  0.00           C
ATOM   4789  O   GLY A 950      31.300  39.180  35.620  1.00  0.00           O
ATOM   4790  N   TYR A 951      30.520  41.050  34.800  1.00  0.00           N
ATOM   4791  HN  TYR A 951      29.780  41.600  34.420  1.00  0.00           H
ATOM   4792  CA  TYR A 951      31.730  41.770  34.830  1.00  0.00           C
ATOM   4793  HA  TYR A 951      32.600  41.130  34.740  1.00  0.00           H
ATOM   4794  CB  TYR A 951      31.860  42.840  33.620  1.00  0.00           C
ATOM   4795  HB1 TYR A 951      31.220  43.720  33.870  1.00  0.00           H
ATOM   4796  HB2 TYR A 951      31.460  42.470  32.650  1.00  0.00           H
ATOM   4797  CG  TYR A 951      33.220  43.370  33.350  1.00  0.00           C
ATOM   4798  CD1 TYR A 951      34.400  42.720  33.700  1.00  0.00           C
ATOM   4799  HD1 TYR A 951      34.480  41.890  34.400  1.00  0.00           H
ATOM   4800  CE1 TYR A 951      35.650  43.140  33.260  1.00  0.00           C
ATOM   4801  HE1 TYR A 951      36.500  42.550  33.560  1.00  0.00           H
ATOM   4802  CZ  TYR A 951      35.810  44.180  32.390  1.00  0.00           C
ATOM   4803  OH  TYR A 951      37.070  44.570  32.060  1.00  0.00           O
ATOM   4804  HH  TYR A 951      37.670  44.000  32.550  1.00  0.00           H
ATOM   4805  CD2 TYR A 951      33.420  44.400  32.380  1.00  0.00           C
ATOM   4806  HD2 TYR A 951      32.540  44.850  31.950  1.00  0.00           H
ATOM   4807  CE2 TYR A 951      34.690  44.670  31.780  1.00  0.00           C
ATOM   4808  HE2 TYR A 951      34.770  45.430  31.000  1.00  0.00           H
ATOM   4809  C   TYR A 951      31.920  42.520  36.170  1.00  0.00           C
ATOM   4810  O   TYR A 951      32.960  43.160  36.420  1.00  0.00           O
ATOM   4811  N   HSD A 952      30.950  42.370  37.070  1.00  0.00           N
ATOM   4812  HN  HSD A 952      30.120  41.870  36.820  1.00  0.00           H
ATOM   4813  CA  HSD A 952      30.910  43.030  38.360  1.00  0.00           C
ATOM   4814  HA  HSD A 952      31.900  43.460  38.420  1.00  0.00           H
ATOM   4815  CB  HSD A 952      29.960  44.280  38.300  1.00  0.00           C
ATOM   4816  HB1 HSD A 952      30.010  44.790  39.280  1.00  0.00           H
ATOM   4817  HB2 HSD A 952      28.910  43.980  38.050  1.00  0.00           H
ATOM   4818  ND1 HSD A 952      29.860  45.380  36.030  1.00  0.00           N
ATOM   4819  HD1 HSD A 952      29.360  44.620  35.640  1.00  0.00           H
ATOM   4820  CG  HSD A 952      30.300  45.390  37.340  1.00  0.00           C
ATOM   4821  CE1 HSD A 952      30.060  46.690  35.520  1.00  0.00           C
ATOM   4822  HE1 HSD A 952      29.900  46.980  34.480  1.00  0.00           H
ATOM   4823  NE2 HSD A 952      30.640  47.480  36.450  1.00  0.00           N
ATOM   4824  CD2 HSD A 952      30.780  46.650  37.600  1.00  0.00           C
ATOM   4825  HD2 HSD A 952      31.240  46.930  38.540  1.00  0.00           H
ATOM   4826  C   HSD A 952      30.840  42.170  39.600  1.00  0.00           C
ATOM   4827  O   HSD A 952      30.580  42.550  40.740  1.00  0.00           O
ATOM   4828  N   LEU A 953      30.960  40.850  39.460  1.00  0.00           N
ATOM   4829  HN  LEU A 953      31.220  40.470  38.570  1.00  0.00           H
ATOM   4830  CA  LEU A 953      30.920  39.840  40.480  1.00  0.00           C
ATOM   4831  HA  LEU A 953      30.060  40.010  41.110  1.00  0.00           H
ATOM   4832  CB  LEU A 953      31.010  38.360  39.970  1.00  0.00           C
ATOM   4833  HB1 LEU A 953      30.820  37.670  40.820  1.00  0.00           H
ATOM   4834  HB2 LEU A 953      32.040  38.200  39.610  1.00  0.00           H
ATOM   4835  CG  LEU A 953      30.020  38.000  38.760  1.00  0.00           C
ATOM   4836  HG  LEU A 953      30.270  38.610  37.860  1.00  0.00           H
ATOM   4837  CD1 LEU A 953      30.130  36.510  38.340  1.00  0.00           C
ATOM   4838 HD11 LEU A 953      29.340  36.340  37.580  1.00  0.00           H
ATOM   4839 HD12 LEU A 953      29.820  35.840  39.180  1.00  0.00           H
ATOM   4840 HD13 LEU A 953      31.170  36.350  38.000  1.00  0.00           H
ATOM   4841  CD2 LEU A 953      28.500  38.280  39.160  1.00  0.00           C
ATOM   4842 HD21 LEU A 953      27.870  38.010  38.280  1.00  0.00           H
ATOM   4843 HD22 LEU A 953      28.280  39.340  39.380  1.00  0.00           H
ATOM   4844 HD23 LEU A 953      28.210  37.710  40.070  1.00  0.00           H
ATOM   4845  C   LEU A 953      32.070  40.010  41.540  1.00  0.00           C
ATOM   4846  O   LEU A 953      31.920  39.770  42.740  1.00  0.00           O
ATOM   4847  N   ASP A 954      33.200  40.540  41.130  1.00  0.00           N
ATOM   4848  HN  ASP A 954      33.200  40.900  40.190  1.00  0.00           H
ATOM   4849  CA  ASP A 954      34.370  40.870  41.880  1.00  0.00           C
ATOM   4850  HA  ASP A 954      34.600  39.950  42.400  1.00  0.00           H
ATOM   4851  CB  ASP A 954      35.530  41.270  40.830  1.00  0.00           C
ATOM   4852  HB1 ASP A 954      35.530  40.530  40.000  1.00  0.00           H
ATOM   4853  HB2 ASP A 954      36.480  41.310  41.400  1.00  0.00           H
ATOM   4854  CG  ASP A 954      35.430  42.760  40.260  1.00  0.00           C
ATOM   4855  OD1 ASP A 954      36.200  43.680  40.440  1.00  0.00           O
ATOM   4856  OD2 ASP A 954      34.210  42.930  39.720  1.00  0.00           O
ATOM   4857  HD2 ASP A 954      34.110  43.820  39.390  1.00  0.00           H
ATOM   4858  C   ASP A 954      34.140  41.800  43.040  1.00  0.00           C
ATOM   4859  O   ASP A 954      34.520  41.460  44.190  1.00  0.00           O
ATOM   4860  N   LEU A 955      33.430  42.950  42.770  1.00  0.00           N
ATOM   4861  HN  LEU A 955      33.090  43.120  41.850  1.00  0.00           H
ATOM   4862  CA  LEU A 955      32.910  43.890  43.760  1.00  0.00           C
ATOM   4863  HA  LEU A 955      33.760  44.150  44.360  1.00  0.00           H
ATOM   4864  CB  LEU A 955      32.440  45.180  43.110  1.00  0.00           C
ATOM   4865  HB1 LEU A 955      31.560  44.880  42.520  1.00  0.00           H
ATOM   4866  HB2 LEU A 955      33.230  45.520  42.410  1.00  0.00           H
ATOM   4867  CG  LEU A 955      31.980  46.360  44.050  1.00  0.00           C
ATOM   4868  HG  LEU A 955      31.230  45.940  44.750  1.00  0.00           H
ATOM   4869  CD1 LEU A 955      33.220  46.930  44.820  1.00  0.00           C
ATOM   4870 HD11 LEU A 955      32.830  47.790  45.410  1.00  0.00           H
ATOM   4871 HD12 LEU A 955      33.980  47.340  44.110  1.00  0.00           H
ATOM   4872 HD13 LEU A 955      33.780  46.210  45.460  1.00  0.00           H
ATOM   4873  CD2 LEU A 955      31.250  47.360  43.140  1.00  0.00           C
ATOM   4874 HD21 LEU A 955      30.680  46.840  42.340  1.00  0.00           H
ATOM   4875 HD22 LEU A 955      32.030  48.070  42.770  1.00  0.00           H
ATOM   4876 HD23 LEU A 955      30.590  47.900  43.850  1.00  0.00           H
ATOM   4877  C   LEU A 955      31.820  43.390  44.700  1.00  0.00           C
ATOM   4878  O   LEU A 955      31.790  43.600  45.910  1.00  0.00           O
ATOM   4879  N   LEU A 956      30.860  42.570  44.130  1.00  0.00           N
ATOM   4880  HN  LEU A 956      30.870  42.420  43.150  1.00  0.00           H
ATOM   4881  CA  LEU A 956      29.710  41.930  44.840  1.00  0.00           C
ATOM   4882  HA  LEU A 956      29.290  42.720  45.440  1.00  0.00           H
ATOM   4883  CB  LEU A 956      28.620  41.410  43.860  1.00  0.00           C
ATOM   4884  HB1 LEU A 956      29.060  40.640  43.190  1.00  0.00           H
ATOM   4885  HB2 LEU A 956      28.230  42.290  43.310  1.00  0.00           H
ATOM   4886  CG  LEU A 956      27.370  40.770  44.600  1.00  0.00           C
ATOM   4887  HG  LEU A 956      27.670  39.780  45.020  1.00  0.00           H
ATOM   4888  CD1 LEU A 956      26.870  41.570  45.770  1.00  0.00           C
ATOM   4889 HD11 LEU A 956      26.010  41.040  46.210  1.00  0.00           H
ATOM   4890 HD12 LEU A 956      26.420  42.540  45.440  1.00  0.00           H
ATOM   4891 HD13 LEU A 956      27.610  41.680  46.590  1.00  0.00           H
ATOM   4892  CD2 LEU A 956      26.210  40.620  43.600  1.00  0.00           C
ATOM   4893 HD21 LEU A 956      26.620  40.420  42.580  1.00  0.00           H
ATOM   4894 HD22 LEU A 956      25.680  41.590  43.540  1.00  0.00           H
ATOM   4895 HD23 LEU A 956      25.510  39.820  43.910  1.00  0.00           H
ATOM   4896  C   LEU A 956      30.190  40.900  45.890  1.00  0.00           C
ATOM   4897  O   LEU A 956      29.810  41.010  47.040  1.00  0.00           O
ATOM   4898  N   MET A 957      31.140  40.020  45.500  1.00  0.00           N
ATOM   4899  HN  MET A 957      31.260  39.780  44.530  1.00  0.00           H
ATOM   4900  CA  MET A 957      31.830  39.120  46.380  1.00  0.00           C
ATOM   4901  HA  MET A 957      31.080  38.670  47.010  1.00  0.00           H
ATOM   4902  CB  MET A 957      32.700  38.060  45.660  1.00  0.00           C
ATOM   4903  HB1 MET A 957      33.210  37.410  46.390  1.00  0.00           H
ATOM   4904  HB2 MET A 957      33.470  38.570  45.040  1.00  0.00           H
ATOM   4905  CG  MET A 957      31.800  37.140  44.780  1.00  0.00           C
ATOM   4906  HG1 MET A 957      32.410  36.360  44.270  1.00  0.00           H
ATOM   4907  HG2 MET A 957      31.240  37.640  43.970  1.00  0.00           H
ATOM   4908  SD  MET A 957      30.680  36.180  45.750  1.00  0.00           S
ATOM   4909  CE  MET A 957      29.920  35.120  44.460  1.00  0.00           C
ATOM   4910  HE1 MET A 957      30.630  34.600  43.780  1.00  0.00           H
ATOM   4911  HE2 MET A 957      29.200  35.720  43.840  1.00  0.00           H
ATOM   4912  HE3 MET A 957      29.310  34.370  44.990  1.00  0.00           H
ATOM   4913  C   MET A 957      32.830  39.720  47.460  1.00  0.00           C
ATOM   4914  O   MET A 957      32.950  39.280  48.610  1.00  0.00           O
ATOM   4915  N   VAL A 958      33.590  40.830  47.100  1.00  0.00           N
ATOM   4916  HN  VAL A 958      33.570  41.040  46.140  1.00  0.00           H
ATOM   4917  CA  VAL A 958      34.350  41.630  48.000  1.00  0.00           C
ATOM   4918  HA  VAL A 958      34.830  40.910  48.640  1.00  0.00           H
ATOM   4919  CB  VAL A 958      35.400  42.540  47.350  1.00  0.00           C
ATOM   4920  HB  VAL A 958      35.040  42.620  46.300  1.00  0.00           H
ATOM   4921  CG1 VAL A 958      35.610  44.040  47.810  1.00  0.00           C
ATOM   4922 HG11 VAL A 958      36.340  44.530  47.130  1.00  0.00           H
ATOM   4923 HG12 VAL A 958      35.960  43.990  48.870  1.00  0.00           H
ATOM   4924 HG13 VAL A 958      34.640  44.580  47.730  1.00  0.00           H
ATOM   4925  CG2 VAL A 958      36.680  41.740  47.380  1.00  0.00           C
ATOM   4926 HG21 VAL A 958      36.430  40.740  46.970  1.00  0.00           H
ATOM   4927 HG22 VAL A 958      37.090  41.620  48.410  1.00  0.00           H
ATOM   4928 HG23 VAL A 958      37.470  42.270  46.800  1.00  0.00           H
ATOM   4929  C   VAL A 958      33.450  42.340  48.960  1.00  0.00           C
ATOM   4930  O   VAL A 958      33.730  42.360  50.160  1.00  0.00           O
ATOM   4931  N   GLY A 959      32.270  42.870  48.540  1.00  0.00           N
ATOM   4932  HN  GLY A 959      32.130  42.870  47.550  1.00  0.00           H
ATOM   4933  CA  GLY A 959      31.320  43.540  49.380  1.00  0.00           C
ATOM   4934  HA1 GLY A 959      30.480  43.800  48.740  1.00  0.00           H
ATOM   4935  HA2 GLY A 959      31.800  44.430  49.750  1.00  0.00           H
ATOM   4936  C   GLY A 959      30.720  42.650  50.420  1.00  0.00           C
ATOM   4937  O   GLY A 959      30.710  43.010  51.570  1.00  0.00           O
ATOM   4938  N   VAL A 960      30.200  41.500  50.040  1.00  0.00           N
ATOM   4939  HN  VAL A 960      30.220  41.170  49.110  1.00  0.00           H
ATOM   4940  CA  VAL A 960      29.770  40.560  51.080  1.00  0.00           C
ATOM   4941  HA  VAL A 960      29.080  40.980  51.800  1.00  0.00           H
ATOM   4942  CB  VAL A 960      29.160  39.320  50.440  1.00  0.00           C
ATOM   4943  HB  VAL A 960      29.840  38.760  49.760  1.00  0.00           H
ATOM   4944  CG1 VAL A 960      28.630  38.350  51.520  1.00  0.00           C
ATOM   4945 HG11 VAL A 960      28.130  38.910  52.340  1.00  0.00           H
ATOM   4946 HG12 VAL A 960      29.580  37.850  51.840  1.00  0.00           H
ATOM   4947 HG13 VAL A 960      27.960  37.620  51.030  1.00  0.00           H
ATOM   4948  CG2 VAL A 960      27.980  39.720  49.590  1.00  0.00           C
ATOM   4949 HG21 VAL A 960      28.170  40.400  48.730  1.00  0.00           H
ATOM   4950 HG22 VAL A 960      27.180  40.180  50.210  1.00  0.00           H
ATOM   4951 HG23 VAL A 960      27.490  38.840  49.130  1.00  0.00           H
ATOM   4952  C   VAL A 960      30.900  40.130  52.060  1.00  0.00           C
ATOM   4953  O   VAL A 960      30.640  40.070  53.270  1.00  0.00           O
ATOM   4954  N   MET A 961      32.180  39.820  51.690  1.00  0.00           N
ATOM   4955  HN  MET A 961      32.370  39.810  50.710  1.00  0.00           H
ATOM   4956  CA  MET A 961      33.120  39.260  52.590  1.00  0.00           C
ATOM   4957  HA  MET A 961      32.500  38.740  53.290  1.00  0.00           H
ATOM   4958  CB  MET A 961      34.060  38.300  51.760  1.00  0.00           C
ATOM   4959  HB1 MET A 961      34.890  37.850  52.310  1.00  0.00           H
ATOM   4960  HB2 MET A 961      34.350  38.840  50.840  1.00  0.00           H
ATOM   4961  CG  MET A 961      33.280  37.050  51.150  1.00  0.00           C
ATOM   4962  HG1 MET A 961      33.770  36.600  50.260  1.00  0.00           H
ATOM   4963  HG2 MET A 961      32.420  37.500  50.610  1.00  0.00           H
ATOM   4964  SD  MET A 961      32.730  35.800  52.340  1.00  0.00           S
ATOM   4965  CE  MET A 961      34.360  35.270  53.050  1.00  0.00           C
ATOM   4966  HE1 MET A 961      34.890  35.870  53.820  1.00  0.00           H
ATOM   4967  HE2 MET A 961      35.090  35.330  52.200  1.00  0.00           H
ATOM   4968  HE3 MET A 961      34.290  34.210  53.370  1.00  0.00           H
ATOM   4969  C   MET A 961      34.000  40.340  53.330  1.00  0.00           C
ATOM   4970  O   MET A 961      34.590  40.070  54.350  1.00  0.00           O
ATOM   4971  N   LEU A 962      33.900  41.660  52.870  1.00  0.00           N
ATOM   4972  HN  LEU A 962      33.490  41.730  51.960  1.00  0.00           H
ATOM   4973  CA  LEU A 962      34.050  42.860  53.690  1.00  0.00           C
ATOM   4974  HA  LEU A 962      35.070  42.770  54.040  1.00  0.00           H
ATOM   4975  CB  LEU A 962      33.860  44.070  52.770  1.00  0.00           C
ATOM   4976  HB1 LEU A 962      32.860  44.200  52.300  1.00  0.00           H
ATOM   4977  HB2 LEU A 962      34.530  43.820  51.930  1.00  0.00           H
ATOM   4978  CG  LEU A 962      34.400  45.370  53.300  1.00  0.00           C
ATOM   4979  HG  LEU A 962      35.420  45.170  53.700  1.00  0.00           H
ATOM   4980  CD1 LEU A 962      34.690  46.460  52.240  1.00  0.00           C
ATOM   4981 HD11 LEU A 962      33.770  46.830  51.740  1.00  0.00           H
ATOM   4982 HD12 LEU A 962      35.330  46.050  51.440  1.00  0.00           H
ATOM   4983 HD13 LEU A 962      35.190  47.320  52.730  1.00  0.00           H
ATOM   4984  CD2 LEU A 962      33.360  45.930  54.310  1.00  0.00           C
ATOM   4985 HD21 LEU A 962      33.240  45.330  55.250  1.00  0.00           H
ATOM   4986 HD22 LEU A 962      32.370  46.100  53.830  1.00  0.00           H
ATOM   4987 HD23 LEU A 962      33.660  46.980  54.530  1.00  0.00           H
ATOM   4988  C   LEU A 962      33.200  42.880  54.840  1.00  0.00           C
ATOM   4989  O   LEU A 962      33.660  43.140  55.940  1.00  0.00           O
ATOM   4990  N   GLY A 963      31.920  42.460  54.740  1.00  0.00           N
ATOM   4991  HN  GLY A 963      31.560  42.340  53.810  1.00  0.00           H
ATOM   4992  CA  GLY A 963      31.010  42.330  55.870  1.00  0.00           C
ATOM   4993  HA1 GLY A 963      30.060  42.040  55.440  1.00  0.00           H
ATOM   4994  HA2 GLY A 963      30.930  43.270  56.390  1.00  0.00           H
ATOM   4995  C   GLY A 963      31.380  41.190  56.840  1.00  0.00           C
ATOM   4996  O   GLY A 963      31.460  41.300  58.080  1.00  0.00           O
ATOM   4997  N   VAL A 964      31.640  40.010  56.350  1.00  0.00           N
ATOM   4998  HN  VAL A 964      31.540  39.880  55.370  1.00  0.00           H
ATOM   4999  CA  VAL A 964      32.170  38.860  57.050  1.00  0.00           C
ATOM   5000  HA  VAL A 964      31.550  38.560  57.870  1.00  0.00           H
ATOM   5001  CB  VAL A 964      32.370  37.580  56.150  1.00  0.00           C
ATOM   5002  HB  VAL A 964      33.100  37.790  55.340  1.00  0.00           H
ATOM   5003  CG1 VAL A 964      32.900  36.370  57.010  1.00  0.00           C
ATOM   5004 HG11 VAL A 964      33.960  36.530  57.340  1.00  0.00           H
ATOM   5005 HG12 VAL A 964      33.080  35.440  56.440  1.00  0.00           H
ATOM   5006 HG13 VAL A 964      32.250  36.100  57.870  1.00  0.00           H
ATOM   5007  CG2 VAL A 964      30.990  37.180  55.510  1.00  0.00           C
ATOM   5008 HG21 VAL A 964      30.480  36.530  56.250  1.00  0.00           H
ATOM   5009 HG22 VAL A 964      31.020  36.570  54.580  1.00  0.00           H
ATOM   5010 HG23 VAL A 964      30.260  37.970  55.210  1.00  0.00           H
ATOM   5011  C   VAL A 964      33.450  39.170  57.740  1.00  0.00           C
ATOM   5012  O   VAL A 964      33.570  38.870  58.900  1.00  0.00           O
ATOM   5013  N   CYS A 965      34.450  39.760  57.040  1.00  0.00           N
ATOM   5014  HN  CYS A 965      34.490  39.790  56.050  1.00  0.00           H
ATOM   5015  CA  CYS A 965      35.630  40.350  57.680  1.00  0.00           C
ATOM   5016  HA  CYS A 965      36.140  39.590  58.240  1.00  0.00           H
ATOM   5017  CB  CYS A 965      36.630  40.850  56.610  1.00  0.00           C
ATOM   5018  HB1 CYS A 965      37.390  41.510  57.060  1.00  0.00           H
ATOM   5019  HB2 CYS A 965      36.100  41.370  55.780  1.00  0.00           H
ATOM   5020  SG  CYS A 965      37.500  39.370  55.860  1.00  0.00           S
ATOM   5021  HG1 CYS A 965      38.100  40.110  54.950  1.00  0.00           H
ATOM   5022  C   CYS A 965      35.380  41.390  58.840  1.00  0.00           C
ATOM   5023  O   CYS A 965      36.040  41.440  59.870  1.00  0.00           O
ATOM   5024  N   SER A 966      34.360  42.240  58.650  1.00  0.00           N
ATOM   5025  HN  SER A 966      33.920  42.190  57.760  1.00  0.00           H
ATOM   5026  CA  SER A 966      33.950  43.210  59.710  1.00  0.00           C
ATOM   5027  HA  SER A 966      34.760  43.840  60.010  1.00  0.00           H
ATOM   5028  CB  SER A 966      32.900  44.340  59.290  1.00  0.00           C
ATOM   5029  HB1 SER A 966      32.740  44.920  60.220  1.00  0.00           H
ATOM   5030  HB2 SER A 966      31.970  43.860  58.930  1.00  0.00           H
ATOM   5031  OG  SER A 966      33.360  45.170  58.240  1.00  0.00           O
ATOM   5032  HG1 SER A 966      33.490  44.690  57.420  1.00  0.00           H
ATOM   5033  C   SER A 966      33.530  42.530  61.030  1.00  0.00           C
ATOM   5034  O   SER A 966      33.870  43.000  62.120  1.00  0.00           O
ATOM   5035  N   VAL A 967      32.680  41.420  60.940  1.00  0.00           N
ATOM   5036  HN  VAL A 967      32.260  41.110  60.090  1.00  0.00           H
ATOM   5037  CA  VAL A 967      32.050  40.790  62.050  1.00  0.00           C
ATOM   5038  HA  VAL A 967      31.800  41.550  62.780  1.00  0.00           H
ATOM   5039  CB  VAL A 967      30.850  39.950  61.590  1.00  0.00           C
ATOM   5040  HB  VAL A 967      31.130  39.440  60.650  1.00  0.00           H
ATOM   5041  CG1 VAL A 967      30.470  38.900  62.680  1.00  0.00           C
ATOM   5042 HG11 VAL A 967      30.330  39.370  63.670  1.00  0.00           H
ATOM   5043 HG12 VAL A 967      31.290  38.150  62.790  1.00  0.00           H
ATOM   5044 HG13 VAL A 967      29.510  38.490  62.290  1.00  0.00           H
ATOM   5045  CG2 VAL A 967      29.680  40.910  61.310  1.00  0.00           C
ATOM   5046 HG21 VAL A 967      28.790  40.430  60.870  1.00  0.00           H
ATOM   5047 HG22 VAL A 967      29.970  41.670  60.560  1.00  0.00           H
ATOM   5048 HG23 VAL A 967      29.240  41.340  62.230  1.00  0.00           H
ATOM   5049  C   VAL A 967      33.030  39.970  62.880  1.00  0.00           C
ATOM   5050  O   VAL A 967      32.990  39.650  64.050  1.00  0.00           O
ATOM   5051  N   MET A 968      34.090  39.620  62.170  1.00  0.00           N
ATOM   5052  HN  MET A 968      34.090  39.750  61.180  1.00  0.00           H
ATOM   5053  CA  MET A 968      35.200  38.870  62.760  1.00  0.00           C
ATOM   5054  HA  MET A 968      34.840  38.250  63.560  1.00  0.00           H
ATOM   5055  CB  MET A 968      35.750  37.950  61.700  1.00  0.00           C
ATOM   5056  HB1 MET A 968      36.620  37.370  62.070  1.00  0.00           H
ATOM   5057  HB2 MET A 968      36.100  38.540  60.820  1.00  0.00           H
ATOM   5058  CG  MET A 968      34.820  36.800  61.270  1.00  0.00           C
ATOM   5059  HG1 MET A 968      35.310  36.270  60.430  1.00  0.00           H
ATOM   5060  HG2 MET A 968      33.850  37.190  60.890  1.00  0.00           H
[truncated: 6,873,249 more chars]
