# Supplementary material for: CryoEM and computational modeling structural insights into the pH regulator NBCn1
Source: Nat Commun. 2025 Nov 11;16:9932. doi: 10.1038/s41467-025-64868-z (PMC12606367; doi:10.1038/s41467-025-64868-z)
Supplement: Supplementary file 7 — Supplementary Data 5 [file 41467_2025_64868_MOESM7_ESM.zip › 100ns_z_restr_MD_NBCn1_2NaCO3/hNBCn1_IF/z-restr_hNBCn1_IF_2NaCO3_last_step_34.pdb]

REMARK    GENERATED BY TRJCONV
TITLE     Title t= 101000.00000 step= 50500000
REMARK    THIS IS A SIMULATION BOX
CRYST1   93.979   93.979  101.131  90.00  90.00  90.00 P 1           1
MODEL        1
ATOM      1  N   LEU A 585      23.500  36.250  37.040  1.00  0.00           N
ATOM      2  HT1 LEU A 585      22.640  35.670  37.090  1.00  0.00           H
ATOM      3  HT2 LEU A 585      24.140  35.710  36.410  1.00  0.00           H
ATOM      4  HT3 LEU A 585      23.240  37.090  36.500  1.00  0.00           H
ATOM      5  CA  LEU A 585      24.150  36.540  38.380  1.00  0.00           C
ATOM      6  HA  LEU A 585      25.040  37.140  38.200  1.00  0.00           H
ATOM      7  CB  LEU A 585      23.200  37.470  39.180  1.00  0.00           C
ATOM      8  HB1 LEU A 585      22.220  36.980  39.400  1.00  0.00           H
ATOM      9  HB2 LEU A 585      23.000  38.300  38.490  1.00  0.00           H
ATOM     10  CG  LEU A 585      23.780  37.990  40.480  1.00  0.00           C
ATOM     11  HG  LEU A 585      23.980  37.130  41.160  1.00  0.00           H
ATOM     12  CD1 LEU A 585      25.110  38.730  40.360  1.00  0.00           C
ATOM     13 HD11 LEU A 585      25.710  37.970  39.800  1.00  0.00           H
ATOM     14 HD12 LEU A 585      25.550  39.000  41.350  1.00  0.00           H
ATOM     15 HD13 LEU A 585      24.930  39.660  39.780  1.00  0.00           H
ATOM     16  CD2 LEU A 585      22.780  38.940  41.110  1.00  0.00           C
ATOM     17 HD21 LEU A 585      21.750  38.530  41.030  1.00  0.00           H
ATOM     18 HD22 LEU A 585      22.760  39.800  40.400  1.00  0.00           H
ATOM     19 HD23 LEU A 585      22.980  39.260  42.160  1.00  0.00           H
ATOM     20  C   LEU A 585      24.450  35.260  39.090  1.00  0.00           C
ATOM     21  O   LEU A 585      25.590  34.940  39.320  1.00  0.00           O
ATOM     22  N   ILE A 586      23.380  34.490  39.530  1.00  0.00           N
ATOM     23  HN  ILE A 586      22.430  34.770  39.390  1.00  0.00           H
ATOM     24  CA  ILE A 586      23.480  33.230  40.250  1.00  0.00           C
ATOM     25  HA  ILE A 586      24.420  33.320  40.800  1.00  0.00           H
ATOM     26  CB  ILE A 586      22.260  32.950  41.100  1.00  0.00           C
ATOM     27  HB  ILE A 586      21.400  33.220  40.450  1.00  0.00           H
ATOM     28  CG2 ILE A 586      22.090  31.540  41.550  1.00  0.00           C
ATOM     29 HG21 ILE A 586      21.140  31.520  42.120  1.00  0.00           H
ATOM     30 HG22 ILE A 586      22.910  31.120  42.150  1.00  0.00           H
ATOM     31 HG23 ILE A 586      21.930  30.820  40.710  1.00  0.00           H
ATOM     32  CG1 ILE A 586      22.180  33.790  42.350  1.00  0.00           C
ATOM     33 HG11 ILE A 586      21.190  33.750  42.840  1.00  0.00           H
ATOM     34 HG12 ILE A 586      22.410  34.850  42.170  1.00  0.00           H
ATOM     35  CD  ILE A 586      23.140  33.360  43.470  1.00  0.00           C
ATOM     36  HD1 ILE A 586      24.210  33.130  43.320  1.00  0.00           H
ATOM     37  HD2 ILE A 586      22.670  32.500  44.000  1.00  0.00           H
ATOM     38  HD3 ILE A 586      22.980  34.110  44.280  1.00  0.00           H
ATOM     39  C   ILE A 586      23.720  32.200  39.210  1.00  0.00           C
ATOM     40  O   ILE A 586      24.480  31.250  39.370  1.00  0.00           O
ATOM     41  N   LEU A 587      23.010  32.300  38.020  1.00  0.00           N
ATOM     42  HN  LEU A 587      22.300  32.990  37.990  1.00  0.00           H
ATOM     43  CA  LEU A 587      23.110  31.460  36.830  1.00  0.00           C
ATOM     44  HA  LEU A 587      22.830  30.480  37.200  1.00  0.00           H
ATOM     45  CB  LEU A 587      22.090  31.970  35.780  1.00  0.00           C
ATOM     46  HB1 LEU A 587      22.480  32.910  35.310  1.00  0.00           H
ATOM     47  HB2 LEU A 587      21.250  32.350  36.400  1.00  0.00           H
ATOM     48  CG  LEU A 587      21.820  30.940  34.700  1.00  0.00           C
ATOM     49  HG  LEU A 587      22.690  31.060  34.010  1.00  0.00           H
ATOM     50  CD1 LEU A 587      21.710  29.520  35.120  1.00  0.00           C
ATOM     51 HD11 LEU A 587      22.600  29.200  35.710  1.00  0.00           H
ATOM     52 HD12 LEU A 587      21.540  28.850  34.260  1.00  0.00           H
ATOM     53 HD13 LEU A 587      20.880  29.330  35.840  1.00  0.00           H
ATOM     54  CD2 LEU A 587      20.600  31.530  33.990  1.00  0.00           C
ATOM     55 HD21 LEU A 587      20.290  30.900  33.130  1.00  0.00           H
ATOM     56 HD22 LEU A 587      20.950  32.530  33.630  1.00  0.00           H
ATOM     57 HD23 LEU A 587      19.810  31.660  34.750  1.00  0.00           H
ATOM     58  C   LEU A 587      24.540  31.340  36.230  1.00  0.00           C
ATOM     59  O   LEU A 587      24.960  30.260  35.850  1.00  0.00           O
ATOM     60  N   ASP A 588      25.270  32.450  36.200  1.00  0.00           N
ATOM     61  HN  ASP A 588      24.950  33.380  36.360  1.00  0.00           H
ATOM     62  CA  ASP A 588      26.760  32.370  35.920  1.00  0.00           C
ATOM     63  HA  ASP A 588      26.960  31.960  34.930  1.00  0.00           H
ATOM     64  CB  ASP A 588      27.500  33.790  36.080  1.00  0.00           C
ATOM     65  HB1 ASP A 588      28.450  33.710  35.510  1.00  0.00           H
ATOM     66  HB2 ASP A 588      27.780  34.020  37.120  1.00  0.00           H
ATOM     67  CG  ASP A 588      26.780  35.010  35.560  1.00  0.00           C
ATOM     68  OD1 ASP A 588      27.430  36.060  35.310  1.00  0.00           O
ATOM     69  OD2 ASP A 588      25.550  35.020  35.540  1.00  0.00           O
ATOM     70  C   ASP A 588      27.570  31.480  36.860  1.00  0.00           C
ATOM     71  O   ASP A 588      28.600  30.920  36.540  1.00  0.00           O
ATOM     72  N   ILE A 589      27.050  31.230  38.130  1.00  0.00           N
ATOM     73  HN  ILE A 589      26.150  31.630  38.330  1.00  0.00           H
ATOM     74  CA  ILE A 589      27.740  30.330  38.970  1.00  0.00           C
ATOM     75  HA  ILE A 589      28.810  30.390  38.800  1.00  0.00           H
ATOM     76  CB  ILE A 589      27.410  30.530  40.500  1.00  0.00           C
ATOM     77  HB  ILE A 589      26.340  30.270  40.600  1.00  0.00           H
ATOM     78  CG2 ILE A 589      28.430  29.710  41.350  1.00  0.00           C
ATOM     79 HG21 ILE A 589      28.410  30.000  42.420  1.00  0.00           H
ATOM     80 HG22 ILE A 589      29.430  29.990  40.980  1.00  0.00           H
ATOM     81 HG23 ILE A 589      28.210  28.620  41.400  1.00  0.00           H
ATOM     82  CG1 ILE A 589      27.460  31.960  40.990  1.00  0.00           C
ATOM     83 HG11 ILE A 589      26.880  32.640  40.340  1.00  0.00           H
ATOM     84 HG12 ILE A 589      28.510  32.300  40.900  1.00  0.00           H
ATOM     85  CD  ILE A 589      27.090  32.240  42.510  1.00  0.00           C
ATOM     86  HD1 ILE A 589      26.200  31.640  42.820  1.00  0.00           H
ATOM     87  HD2 ILE A 589      27.020  33.330  42.710  1.00  0.00           H
ATOM     88  HD3 ILE A 589      27.860  31.810  43.180  1.00  0.00           H
ATOM     89  C   ILE A 589      27.550  28.890  38.510  1.00  0.00           C
ATOM     90  O   ILE A 589      28.490  28.090  38.530  1.00  0.00           O
ATOM     91  N   LYS A 590      26.340  28.570  38.130  1.00  0.00           N
ATOM     92  HN  LYS A 590      25.660  29.310  38.050  1.00  0.00           H
ATOM     93  CA  LYS A 590      25.880  27.230  37.750  1.00  0.00           C
ATOM     94  HA  LYS A 590      26.080  26.590  38.600  1.00  0.00           H
ATOM     95  CB  LYS A 590      24.380  27.170  37.510  1.00  0.00           C
ATOM     96  HB1 LYS A 590      24.130  26.100  37.390  1.00  0.00           H
ATOM     97  HB2 LYS A 590      24.140  27.620  36.520  1.00  0.00           H
ATOM     98  CG  LYS A 590      23.580  27.610  38.700  1.00  0.00           C
ATOM     99  HG1 LYS A 590      23.720  28.690  38.880  1.00  0.00           H
ATOM    100  HG2 LYS A 590      23.930  27.170  39.660  1.00  0.00           H
ATOM    101  CD  LYS A 590      22.060  27.390  38.640  1.00  0.00           C
ATOM    102  HD1 LYS A 590      21.770  26.320  38.580  1.00  0.00           H
ATOM    103  HD2 LYS A 590      21.670  28.020  37.810  1.00  0.00           H
ATOM    104  CE  LYS A 590      21.260  27.760  39.910  1.00  0.00           C
ATOM    105  HE1 LYS A 590      21.290  28.860  40.050  1.00  0.00           H
ATOM    106  HE2 LYS A 590      21.630  27.190  40.780  1.00  0.00           H
ATOM    107  NZ  LYS A 590      19.820  27.490  39.670  1.00  0.00           N
ATOM    108  HZ1 LYS A 590      19.310  27.900  40.480  1.00  0.00           H
ATOM    109  HZ2 LYS A 590      19.820  26.480  39.410  1.00  0.00           H
ATOM    110  HZ3 LYS A 590      19.500  28.080  38.860  1.00  0.00           H
ATOM    111  C   LYS A 590      26.580  26.670  36.590  1.00  0.00           C
ATOM    112  O   LYS A 590      26.840  25.480  36.490  1.00  0.00           O
ATOM    113  N   ARG A 591      26.950  27.500  35.570  1.00  0.00           N
ATOM    114  HN  ARG A 591      26.770  28.480  35.590  1.00  0.00           H
ATOM    115  CA  ARG A 591      27.600  26.960  34.400  1.00  0.00           C
ATOM    116  HA  ARG A 591      26.970  26.210  33.940  1.00  0.00           H
ATOM    117  CB  ARG A 591      27.810  28.160  33.500  1.00  0.00           C
ATOM    118  HB1 ARG A 591      28.250  27.840  32.530  1.00  0.00           H
ATOM    119  HB2 ARG A 591      28.450  29.000  33.890  1.00  0.00           H
ATOM    120  CG  ARG A 591      26.460  28.890  33.120  1.00  0.00           C
ATOM    121  HG1 ARG A 591      26.670  29.400  32.170  1.00  0.00           H
ATOM    122  HG2 ARG A 591      26.260  29.590  33.970  1.00  0.00           H
ATOM    123  CD  ARG A 591      25.300  27.970  32.660  1.00  0.00           C
ATOM    124  HD1 ARG A 591      24.960  27.350  33.510  1.00  0.00           H
ATOM    125  HD2 ARG A 591      25.710  27.400  31.810  1.00  0.00           H
ATOM    126  NE  ARG A 591      24.190  28.850  32.230  1.00  0.00           N
ATOM    127  HE  ARG A 591      24.300  29.840  32.270  1.00  0.00           H
ATOM    128  CZ  ARG A 591      23.060  28.520  31.700  1.00  0.00           C
ATOM    129  NH1 ARG A 591      22.790  27.320  31.200  1.00  0.00           N
ATOM    130 HH11 ARG A 591      23.480  26.620  31.410  1.00  0.00           H
ATOM    131 HH12 ARG A 591      21.880  27.120  30.840  1.00  0.00           H
ATOM    132  NH2 ARG A 591      22.120  29.420  31.490  1.00  0.00           N
ATOM    133 HH21 ARG A 591      21.480  29.200  30.750  1.00  0.00           H
ATOM    134 HH22 ARG A 591      22.380  30.350  31.740  1.00  0.00           H
ATOM    135  C   ARG A 591      29.070  26.440  34.670  1.00  0.00           C
ATOM    136  O   ARG A 591      29.470  25.510  34.020  1.00  0.00           O
ATOM    137  N   LYS A 592      29.800  27.010  35.640  1.00  0.00           N
ATOM    138  HN  LYS A 592      29.540  27.860  36.080  1.00  0.00           H
ATOM    139  CA  LYS A 592      31.160  26.610  35.990  1.00  0.00           C
ATOM    140  HA  LYS A 592      31.570  26.160  35.100  1.00  0.00           H
ATOM    141  CB  LYS A 592      32.070  27.830  36.250  1.00  0.00           C
ATOM    142  HB1 LYS A 592      33.160  27.600  36.150  1.00  0.00           H
ATOM    143  HB2 LYS A 592      31.940  28.220  37.290  1.00  0.00           H
ATOM    144  CG  LYS A 592      31.740  29.100  35.330  1.00  0.00           C
ATOM    145  HG1 LYS A 592      32.380  29.960  35.610  1.00  0.00           H
ATOM    146  HG2 LYS A 592      30.700  29.460  35.470  1.00  0.00           H
ATOM    147  CD  LYS A 592      31.760  28.760  33.840  1.00  0.00           C
ATOM    148  HD1 LYS A 592      31.430  29.580  33.170  1.00  0.00           H
ATOM    149  HD2 LYS A 592      30.970  28.000  33.660  1.00  0.00           H
ATOM    150  CE  LYS A 592      33.110  28.180  33.310  1.00  0.00           C
ATOM    151  HE1 LYS A 592      33.030  27.750  32.290  1.00  0.00           H
ATOM    152  HE2 LYS A 592      33.520  27.350  33.920  1.00  0.00           H
ATOM    153  NZ  LYS A 592      34.060  29.250  33.180  1.00  0.00           N
ATOM    154  HZ1 LYS A 592      34.300  29.640  34.110  1.00  0.00           H
ATOM    155  HZ2 LYS A 592      33.580  30.060  32.710  1.00  0.00           H
ATOM    156  HZ3 LYS A 592      34.960  28.910  32.780  1.00  0.00           H
ATOM    157  C   LYS A 592      31.130  25.700  37.170  1.00  0.00           C
ATOM    158  O   LYS A 592      32.250  25.220  37.560  1.00  0.00           O
ATOM    159  N   ALA A 593      29.990  25.160  37.720  1.00  0.00           N
ATOM    160  HN  ALA A 593      29.160  25.630  37.440  1.00  0.00           H
ATOM    161  CA  ALA A 593      30.030  24.030  38.630  1.00  0.00           C
ATOM    162  HA  ALA A 593      30.790  24.360  39.330  1.00  0.00           H
ATOM    163  CB  ALA A 593      28.690  23.850  39.330  1.00  0.00           C
ATOM    164  HB1 ALA A 593      27.840  23.530  38.690  1.00  0.00           H
ATOM    165  HB2 ALA A 593      28.440  24.850  39.740  1.00  0.00           H
ATOM    166  HB3 ALA A 593      28.700  23.070  40.110  1.00  0.00           H
ATOM    167  C   ALA A 593      30.460  22.710  37.960  1.00  0.00           C
ATOM    168  O   ALA A 593      31.250  22.030  38.610  1.00  0.00           O
ATOM    169  N   PRO A 594      30.120  22.290  36.690  1.00  0.00           N
ATOM    170  CD  PRO A 594      28.740  22.430  36.210  1.00  0.00           C
ATOM    171  HD1 PRO A 594      28.460  23.500  36.370  1.00  0.00           H
ATOM    172  HD2 PRO A 594      28.040  21.750  36.740  1.00  0.00           H
ATOM    173  CA  PRO A 594      30.800  21.230  36.010  1.00  0.00           C
ATOM    174  HA  PRO A 594      30.880  20.400  36.690  1.00  0.00           H
ATOM    175  CB  PRO A 594      29.880  20.850  34.900  1.00  0.00           C
ATOM    176  HB1 PRO A 594      29.200  20.000  35.150  1.00  0.00           H
ATOM    177  HB2 PRO A 594      30.460  20.590  34.000  1.00  0.00           H
ATOM    178  CG  PRO A 594      28.970  22.070  34.780  1.00  0.00           C
ATOM    179  HG1 PRO A 594      29.640  22.890  34.430  1.00  0.00           H
ATOM    180  HG2 PRO A 594      28.020  21.970  34.220  1.00  0.00           H
ATOM    181  C   PRO A 594      32.200  21.570  35.460  1.00  0.00           C
ATOM    182  O   PRO A 594      32.960  20.770  34.970  1.00  0.00           O
ATOM    183  N   PHE A 595      32.630  22.870  35.650  1.00  0.00           N
ATOM    184  HN  PHE A 595      32.010  23.590  35.940  1.00  0.00           H
ATOM    185  CA  PHE A 595      34.040  23.230  35.230  1.00  0.00           C
ATOM    186  HA  PHE A 595      34.480  22.440  34.640  1.00  0.00           H
ATOM    187  CB  PHE A 595      34.100  24.490  34.450  1.00  0.00           C
ATOM    188  HB1 PHE A 595      35.150  24.830  34.270  1.00  0.00           H
ATOM    189  HB2 PHE A 595      33.430  25.280  34.870  1.00  0.00           H
ATOM    190  CG  PHE A 595      33.640  24.380  32.980  1.00  0.00           C
ATOM    191  CD1 PHE A 595      32.230  24.310  32.650  1.00  0.00           C
ATOM    192  HD1 PHE A 595      31.470  24.070  33.380  1.00  0.00           H
ATOM    193  CE1 PHE A 595      31.840  24.380  31.340  1.00  0.00           C
ATOM    194  HE1 PHE A 595      30.780  24.450  31.120  1.00  0.00           H
ATOM    195  CZ  PHE A 595      32.860  24.530  30.310  1.00  0.00           C
ATOM    196  HZ  PHE A 595      32.470  24.580  29.300  1.00  0.00           H
ATOM    197  CD2 PHE A 595      34.580  24.510  31.960  1.00  0.00           C
ATOM    198  HD2 PHE A 595      35.610  24.560  32.270  1.00  0.00           H
ATOM    199  CE2 PHE A 595      34.200  24.510  30.650  1.00  0.00           C
ATOM    200  HE2 PHE A 595      34.900  24.620  29.830  1.00  0.00           H
ATOM    201  C   PHE A 595      34.960  23.320  36.480  1.00  0.00           C
ATOM    202  O   PHE A 595      36.160  23.640  36.330  1.00  0.00           O
ATOM    203  N   PHE A 596      34.460  23.040  37.680  1.00  0.00           N
ATOM    204  HN  PHE A 596      33.460  23.050  37.710  1.00  0.00           H
ATOM    205  CA  PHE A 596      35.320  22.980  38.840  1.00  0.00           C
ATOM    206  HA  PHE A 596      35.900  23.890  38.840  1.00  0.00           H
ATOM    207  CB  PHE A 596      34.490  22.970  40.160  1.00  0.00           C
ATOM    208  HB1 PHE A 596      33.880  22.050  40.170  1.00  0.00           H
ATOM    209  HB2 PHE A 596      33.740  23.790  40.100  1.00  0.00           H
ATOM    210  CG  PHE A 596      35.150  23.010  41.520  1.00  0.00           C
ATOM    211  CD1 PHE A 596      36.230  23.840  41.680  1.00  0.00           C
ATOM    212  HD1 PHE A 596      36.750  24.260  40.840  1.00  0.00           H
ATOM    213  CE1 PHE A 596      36.670  24.290  42.940  1.00  0.00           C
ATOM    214  HE1 PHE A 596      37.410  25.060  43.010  1.00  0.00           H
ATOM    215  CZ  PHE A 596      35.950  23.850  44.110  1.00  0.00           C
ATOM    216  HZ  PHE A 596      36.280  24.110  45.110  1.00  0.00           H
ATOM    217  CD2 PHE A 596      34.620  22.470  42.700  1.00  0.00           C
ATOM    218  HD2 PHE A 596      33.700  21.910  42.610  1.00  0.00           H
ATOM    219  CE2 PHE A 596      35.010  22.860  43.980  1.00  0.00           C
ATOM    220  HE2 PHE A 596      34.590  22.380  44.850  1.00  0.00           H
ATOM    221  C   PHE A 596      36.270  21.830  38.790  1.00  0.00           C
ATOM    222  O   PHE A 596      37.450  21.930  39.070  1.00  0.00           O
ATOM    223  N   LEU A 597      35.830  20.640  38.270  1.00  0.00           N
ATOM    224  HN  LEU A 597      34.850  20.460  38.280  1.00  0.00           H
ATOM    225  CA  LEU A 597      36.740  19.520  38.030  1.00  0.00           C
ATOM    226  HA  LEU A 597      37.280  19.480  38.970  1.00  0.00           H
ATOM    227  CB  LEU A 597      35.950  18.260  37.740  1.00  0.00           C
ATOM    228  HB1 LEU A 597      35.820  18.130  36.640  1.00  0.00           H
ATOM    229  HB2 LEU A 597      34.910  18.300  38.120  1.00  0.00           H
ATOM    230  CG  LEU A 597      36.600  16.920  38.160  1.00  0.00           C
ATOM    231  HG  LEU A 597      37.590  16.840  37.670  1.00  0.00           H
ATOM    232  CD1 LEU A 597      36.730  16.730  39.710  1.00  0.00           C
ATOM    233 HD11 LEU A 597      35.710  16.660  40.120  1.00  0.00           H
ATOM    234 HD12 LEU A 597      37.330  17.560  40.160  1.00  0.00           H
ATOM    235 HD13 LEU A 597      37.310  15.820  39.990  1.00  0.00           H
ATOM    236  CD2 LEU A 597      35.720  15.830  37.680  1.00  0.00           C
ATOM    237 HD21 LEU A 597      35.530  15.770  36.590  1.00  0.00           H
ATOM    238 HD22 LEU A 597      34.690  15.780  38.130  1.00  0.00           H
ATOM    239 HD23 LEU A 597      36.280  14.880  37.880  1.00  0.00           H
ATOM    240  C   LEU A 597      37.790  19.800  36.990  1.00  0.00           C
ATOM    241  O   LEU A 597      38.970  19.560  37.050  1.00  0.00           O
ATOM    242  N   SER A 598      37.380  20.490  35.870  1.00  0.00           N
ATOM    243  HN  SER A 598      36.400  20.660  35.830  1.00  0.00           H
ATOM    244  CA  SER A 598      38.270  20.990  34.840  1.00  0.00           C
ATOM    245  HA  SER A 598      38.810  20.200  34.330  1.00  0.00           H
ATOM    246  CB  SER A 598      37.390  21.730  33.750  1.00  0.00           C
ATOM    247  HB1 SER A 598      36.700  22.450  34.230  1.00  0.00           H
ATOM    248  HB2 SER A 598      36.820  20.970  33.160  1.00  0.00           H
ATOM    249  OG  SER A 598      38.180  22.470  32.740  1.00  0.00           O
ATOM    250  HG1 SER A 598      38.350  23.340  33.120  1.00  0.00           H
ATOM    251  C   SER A 598      39.280  21.950  35.410  1.00  0.00           C
ATOM    252  O   SER A 598      40.440  21.750  35.190  1.00  0.00           O
ATOM    253  N   ASP A 599      38.860  22.890  36.290  1.00  0.00           N
ATOM    254  HN  ASP A 599      37.870  23.060  36.340  1.00  0.00           H
ATOM    255  CA  ASP A 599      39.670  23.760  37.060  1.00  0.00           C
ATOM    256  HA  ASP A 599      40.180  24.450  36.390  1.00  0.00           H
ATOM    257  CB  ASP A 599      38.880  24.750  38.010  1.00  0.00           C
ATOM    258  HB1 ASP A 599      39.620  25.120  38.760  1.00  0.00           H
ATOM    259  HB2 ASP A 599      38.050  24.240  38.560  1.00  0.00           H
ATOM    260  CG  ASP A 599      38.380  26.010  37.300  1.00  0.00           C
ATOM    261  OD1 ASP A 599      37.990  26.950  38.080  1.00  0.00           O
ATOM    262  OD2 ASP A 599      38.390  26.220  36.010  1.00  0.00           O
ATOM    263  C   ASP A 599      40.770  23.090  37.890  1.00  0.00           C
ATOM    264  O   ASP A 599      41.940  23.430  37.790  1.00  0.00           O
ATOM    265  N   PHE A 600      40.470  22.010  38.580  1.00  0.00           N
ATOM    266  HN  PHE A 600      39.600  21.530  38.480  1.00  0.00           H
ATOM    267  CA  PHE A 600      41.420  21.180  39.100  1.00  0.00           C
ATOM    268  HA  PHE A 600      42.110  21.810  39.630  1.00  0.00           H
ATOM    269  CB  PHE A 600      40.800  20.080  40.040  1.00  0.00           C
ATOM    270  HB1 PHE A 600      41.590  19.350  40.350  1.00  0.00           H
ATOM    271  HB2 PHE A 600      40.040  19.420  39.570  1.00  0.00           H
ATOM    272  CG  PHE A 600      40.150  20.460  41.290  1.00  0.00           C
ATOM    273  CD1 PHE A 600      40.870  20.790  42.380  1.00  0.00           C
ATOM    274  HD1 PHE A 600      41.940  20.870  42.220  1.00  0.00           H
ATOM    275  CE1 PHE A 600      40.340  21.330  43.630  1.00  0.00           C
ATOM    276  HE1 PHE A 600      40.970  21.830  44.350  1.00  0.00           H
ATOM    277  CZ  PHE A 600      38.970  21.460  43.640  1.00  0.00           C
ATOM    278  HZ  PHE A 600      38.490  22.040  44.410  1.00  0.00           H
ATOM    279  CD2 PHE A 600      38.800  20.470  41.430  1.00  0.00           C
ATOM    280  HD2 PHE A 600      38.230  20.090  40.590  1.00  0.00           H
ATOM    281  CE2 PHE A 600      38.210  21.060  42.600  1.00  0.00           C
ATOM    282  HE2 PHE A 600      37.140  21.050  42.460  1.00  0.00           H
ATOM    283  C   PHE A 600      42.330  20.390  38.140  1.00  0.00           C
ATOM    284  O   PHE A 600      43.530  20.240  38.340  1.00  0.00           O
ATOM    285  N   LYS A 601      41.850  19.930  37.010  1.00  0.00           N
ATOM    286  HN  LYS A 601      40.920  20.120  36.690  1.00  0.00           H
ATOM    287  CA  LYS A 601      42.690  19.360  35.990  1.00  0.00           C
ATOM    288  HA  LYS A 601      43.190  18.570  36.510  1.00  0.00           H
ATOM    289  CB  LYS A 601      41.800  18.780  34.870  1.00  0.00           C
ATOM    290  HB1 LYS A 601      42.470  18.440  34.040  1.00  0.00           H
ATOM    291  HB2 LYS A 601      41.060  19.490  34.470  1.00  0.00           H
ATOM    292  CG  LYS A 601      41.020  17.510  35.160  1.00  0.00           C
ATOM    293  HG1 LYS A 601      40.170  17.900  35.750  1.00  0.00           H
ATOM    294  HG2 LYS A 601      41.650  16.790  35.720  1.00  0.00           H
ATOM    295  CD  LYS A 601      40.350  16.870  33.890  1.00  0.00           C
ATOM    296  HD1 LYS A 601      41.070  16.660  33.060  1.00  0.00           H
ATOM    297  HD2 LYS A 601      39.570  17.460  33.360  1.00  0.00           H
ATOM    298  CE  LYS A 601      39.620  15.600  34.320  1.00  0.00           C
ATOM    299  HE1 LYS A 601      38.590  15.850  34.650  1.00  0.00           H
ATOM    300  HE2 LYS A 601      40.190  14.960  35.030  1.00  0.00           H
ATOM    301  NZ  LYS A 601      39.330  14.750  33.100  1.00  0.00           N
ATOM    302  HZ1 LYS A 601      38.930  15.350  32.340  1.00  0.00           H
ATOM    303  HZ2 LYS A 601      38.660  14.010  33.370  1.00  0.00           H
ATOM    304  HZ3 LYS A 601      40.190  14.370  32.670  1.00  0.00           H
ATOM    305  C   LYS A 601      43.720  20.250  35.350  1.00  0.00           C
ATOM    306  O   LYS A 601      44.900  19.900  35.150  1.00  0.00           O
ATOM    307  N   ASP A 602      43.330  21.560  35.110  1.00  0.00           N
ATOM    308  HN  ASP A 602      42.370  21.780  34.980  1.00  0.00           H
ATOM    309  CA  ASP A 602      44.370  22.510  34.660  1.00  0.00           C
ATOM    310  HA  ASP A 602      44.950  22.070  33.870  1.00  0.00           H
ATOM    311  CB  ASP A 602      43.720  23.790  34.100  1.00  0.00           C
ATOM    312  HB1 ASP A 602      44.480  24.590  33.950  1.00  0.00           H
ATOM    313  HB2 ASP A 602      42.940  24.160  34.800  1.00  0.00           H
ATOM    314  CG  ASP A 602      42.980  23.420  32.770  1.00  0.00           C
ATOM    315  OD1 ASP A 602      43.040  22.230  32.370  1.00  0.00           O
ATOM    316  OD2 ASP A 602      42.360  24.340  32.230  1.00  0.00           O
ATOM    317  C   ASP A 602      45.360  22.890  35.790  1.00  0.00           C
ATOM    318  O   ASP A 602      46.470  23.310  35.590  1.00  0.00           O
ATOM    319  N   ALA A 603      44.950  22.800  37.100  1.00  0.00           N
ATOM    320  HN  ALA A 603      44.090  22.360  37.330  1.00  0.00           H
ATOM    321  CA  ALA A 603      45.890  23.210  38.130  1.00  0.00           C
ATOM    322  HA  ALA A 603      46.500  24.010  37.760  1.00  0.00           H
ATOM    323  CB  ALA A 603      45.080  23.740  39.320  1.00  0.00           C
ATOM    324  HB1 ALA A 603      44.500  22.910  39.760  1.00  0.00           H
ATOM    325  HB2 ALA A 603      44.410  24.580  39.030  1.00  0.00           H
ATOM    326  HB3 ALA A 603      45.750  24.060  40.160  1.00  0.00           H
ATOM    327  C   ALA A 603      46.790  21.980  38.430  1.00  0.00           C
ATOM    328  O   ALA A 603      47.730  22.030  39.200  1.00  0.00           O
ATOM    329  N   LEU A 604      46.440  20.780  37.850  1.00  0.00           N
ATOM    330  HN  LEU A 604      45.560  20.630  37.400  1.00  0.00           H
ATOM    331  CA  LEU A 604      47.460  19.740  37.710  1.00  0.00           C
ATOM    332  HA  LEU A 604      48.090  19.810  38.570  1.00  0.00           H
ATOM    333  CB  LEU A 604      46.840  18.290  37.600  1.00  0.00           C
ATOM    334  HB1 LEU A 604      47.590  17.480  37.460  1.00  0.00           H
ATOM    335  HB2 LEU A 604      46.180  18.290  36.710  1.00  0.00           H
ATOM    336  CG  LEU A 604      46.010  17.840  38.770  1.00  0.00           C
ATOM    337  HG  LEU A 604      45.470  18.770  39.050  1.00  0.00           H
ATOM    338  CD1 LEU A 604      45.050  16.690  38.370  1.00  0.00           C
ATOM    339 HD11 LEU A 604      44.490  16.400  39.290  1.00  0.00           H
ATOM    340 HD12 LEU A 604      45.630  15.840  37.950  1.00  0.00           H
ATOM    341 HD13 LEU A 604      44.450  16.990  37.490  1.00  0.00           H
ATOM    342  CD2 LEU A 604      46.800  17.350  39.910  1.00  0.00           C
ATOM    343 HD21 LEU A 604      47.330  16.390  39.680  1.00  0.00           H
ATOM    344 HD22 LEU A 604      46.260  17.160  40.860  1.00  0.00           H
ATOM    345 HD23 LEU A 604      47.660  17.990  40.190  1.00  0.00           H
ATOM    346  C   LEU A 604      48.530  20.000  36.600  1.00  0.00           C
ATOM    347  O   LEU A 604      48.820  19.200  35.700  1.00  0.00           O
ATOM    348  N   SER A 605      49.240  21.140  36.720  1.00  0.00           N
ATOM    349  HN  SER A 605      48.970  21.790  37.430  1.00  0.00           H
ATOM    350  CA  SER A 605      50.400  21.500  35.980  1.00  0.00           C
ATOM    351  HA  SER A 605      50.790  20.690  35.390  1.00  0.00           H
ATOM    352  CB  SER A 605      50.070  22.680  34.950  1.00  0.00           C
ATOM    353  HB1 SER A 605      49.370  23.330  35.510  1.00  0.00           H
ATOM    354  HB2 SER A 605      49.620  22.240  34.040  1.00  0.00           H
ATOM    355  OG  SER A 605      51.240  23.440  34.660  1.00  0.00           O
ATOM    356  HG1 SER A 605      51.580  23.080  33.830  1.00  0.00           H
ATOM    357  C   SER A 605      51.540  21.820  37.010  1.00  0.00           C
ATOM    358  O   SER A 605      51.300  22.410  38.040  1.00  0.00           O
ATOM    359  N   LEU A 606      52.810  21.500  36.730  1.00  0.00           N
ATOM    360  HN  LEU A 606      52.990  20.980  35.910  1.00  0.00           H
ATOM    361  CA  LEU A 606      53.960  22.090  37.460  1.00  0.00           C
ATOM    362  HA  LEU A 606      53.860  21.850  38.510  1.00  0.00           H
ATOM    363  CB  LEU A 606      55.250  21.330  36.990  1.00  0.00           C
ATOM    364  HB1 LEU A 606      56.070  21.830  37.560  1.00  0.00           H
ATOM    365  HB2 LEU A 606      55.310  21.530  35.900  1.00  0.00           H
ATOM    366  CG  LEU A 606      55.320  19.790  37.110  1.00  0.00           C
ATOM    367  HG  LEU A 606      54.480  19.230  36.650  1.00  0.00           H
ATOM    368  CD1 LEU A 606      56.710  19.270  36.560  1.00  0.00           C
ATOM    369 HD11 LEU A 606      56.890  18.180  36.710  1.00  0.00           H
ATOM    370 HD12 LEU A 606      57.390  19.920  37.150  1.00  0.00           H
ATOM    371 HD13 LEU A 606      56.770  19.550  35.500  1.00  0.00           H
ATOM    372  CD2 LEU A 606      55.170  19.360  38.580  1.00  0.00           C
ATOM    373 HD21 LEU A 606      54.230  19.730  39.030  1.00  0.00           H
ATOM    374 HD22 LEU A 606      55.980  19.800  39.220  1.00  0.00           H
ATOM    375 HD23 LEU A 606      55.220  18.250  38.540  1.00  0.00           H
ATOM    376  C   LEU A 606      54.070  23.590  37.320  1.00  0.00           C
ATOM    377  O   LEU A 606      54.510  24.170  38.330  1.00  0.00           O
ATOM    378  N   GLN A 607      53.810  24.280  36.220  1.00  0.00           N
ATOM    379  HN  GLN A 607      53.510  23.920  35.330  1.00  0.00           H
ATOM    380  CA  GLN A 607      53.710  25.730  36.290  1.00  0.00           C
ATOM    381  HA  GLN A 607      54.660  26.110  36.640  1.00  0.00           H
ATOM    382  CB  GLN A 607      53.550  26.240  34.850  1.00  0.00           C
ATOM    383  HB1 GLN A 607      52.580  25.860  34.450  1.00  0.00           H
ATOM    384  HB2 GLN A 607      54.300  25.670  34.270  1.00  0.00           H
ATOM    385  CG  GLN A 607      53.670  27.800  34.660  1.00  0.00           C
ATOM    386  HG1 GLN A 607      54.660  28.080  35.060  1.00  0.00           H
ATOM    387  HG2 GLN A 607      52.890  28.390  35.190  1.00  0.00           H
ATOM    388  CD  GLN A 607      53.560  28.110  33.180  1.00  0.00           C
ATOM    389  OE1 GLN A 607      53.160  27.260  32.400  1.00  0.00           O
ATOM    390  NE2 GLN A 607      53.950  29.300  32.730  1.00  0.00           N
ATOM    391 HE21 GLN A 607      54.070  29.440  31.760  1.00  0.00           H
ATOM    392 HE22 GLN A 607      53.970  30.110  33.330  1.00  0.00           H
ATOM    393  C   GLN A 607      52.620  26.340  37.160  1.00  0.00           C
ATOM    394  O   GLN A 607      52.790  27.350  37.820  1.00  0.00           O
ATOM    395  N   CYS A 608      51.470  25.680  37.230  1.00  0.00           N
ATOM    396  HN  CYS A 608      51.300  24.850  36.720  1.00  0.00           H
ATOM    397  CA  CYS A 608      50.440  25.900  38.160  1.00  0.00           C
ATOM    398  HA  CYS A 608      50.210  26.950  38.050  1.00  0.00           H
ATOM    399  CB  CYS A 608      49.140  25.130  37.810  1.00  0.00           C
ATOM    400  HB1 CYS A 608      48.460  25.260  38.670  1.00  0.00           H
ATOM    401  HB2 CYS A 608      49.320  24.050  37.700  1.00  0.00           H
ATOM    402  SG  CYS A 608      48.310  25.840  36.410  1.00  0.00           S
ATOM    403  HG1 CYS A 608      47.340  24.950  36.250  1.00  0.00           H
ATOM    404  C   CYS A 608      50.880  25.690  39.590  1.00  0.00           C
ATOM    405  O   CYS A 608      50.530  26.460  40.450  1.00  0.00           O
ATOM    406  N   LEU A 609      51.690  24.710  39.950  1.00  0.00           N
ATOM    407  HN  LEU A 609      52.020  23.990  39.350  1.00  0.00           H
ATOM    408  CA  LEU A 609      52.380  24.570  41.250  1.00  0.00           C
ATOM    409  HA  LEU A 609      51.610  24.770  41.990  1.00  0.00           H
ATOM    410  CB  LEU A 609      52.870  23.100  41.320  1.00  0.00           C
ATOM    411  HB1 LEU A 609      53.170  22.830  40.290  1.00  0.00           H
ATOM    412  HB2 LEU A 609      51.920  22.630  41.690  1.00  0.00           H
ATOM    413  CG  LEU A 609      53.920  22.730  42.390  1.00  0.00           C
ATOM    414  HG  LEU A 609      54.820  23.340  42.160  1.00  0.00           H
ATOM    415  CD1 LEU A 609      53.380  23.110  43.800  1.00  0.00           C
ATOM    416 HD11 LEU A 609      52.520  22.430  43.940  1.00  0.00           H
ATOM    417 HD12 LEU A 609      53.020  24.160  43.850  1.00  0.00           H
ATOM    418 HD13 LEU A 609      54.100  22.930  44.630  1.00  0.00           H
ATOM    419  CD2 LEU A 609      54.330  21.220  42.280  1.00  0.00           C
ATOM    420 HD21 LEU A 609      54.670  20.920  41.270  1.00  0.00           H
ATOM    421 HD22 LEU A 609      53.440  20.630  42.610  1.00  0.00           H
ATOM    422 HD23 LEU A 609      55.230  21.130  42.920  1.00  0.00           H
ATOM    423  C   LEU A 609      53.430  25.680  41.540  1.00  0.00           C
ATOM    424  O   LEU A 609      53.410  26.250  42.630  1.00  0.00           O
ATOM    425  N   ALA A 610      54.330  26.010  40.560  1.00  0.00           N
ATOM    426  HN  ALA A 610      54.430  25.640  39.630  1.00  0.00           H
ATOM    427  CA  ALA A 610      55.180  27.170  40.720  1.00  0.00           C
ATOM    428  HA  ALA A 610      55.750  27.070  41.640  1.00  0.00           H
ATOM    429  CB  ALA A 610      56.290  27.200  39.640  1.00  0.00           C
ATOM    430  HB1 ALA A 610      56.710  26.190  39.410  1.00  0.00           H
ATOM    431  HB2 ALA A 610      57.150  27.820  39.980  1.00  0.00           H
ATOM    432  HB3 ALA A 610      55.900  27.610  38.680  1.00  0.00           H
ATOM    433  C   ALA A 610      54.390  28.430  40.870  1.00  0.00           C
ATOM    434  O   ALA A 610      54.810  29.360  41.600  1.00  0.00           O
ATOM    435  N   SER A 611      53.290  28.600  40.160  1.00  0.00           N
ATOM    436  HN  SER A 611      52.980  27.950  39.460  1.00  0.00           H
ATOM    437  CA  SER A 611      52.260  29.780  40.370  1.00  0.00           C
ATOM    438  HA  SER A 611      52.870  30.670  40.270  1.00  0.00           H
ATOM    439  CB  SER A 611      51.060  29.760  39.430  1.00  0.00           C
ATOM    440  HB1 SER A 611      50.240  30.480  39.630  1.00  0.00           H
ATOM    441  HB2 SER A 611      50.460  28.840  39.550  1.00  0.00           H
ATOM    442  OG  SER A 611      51.470  30.000  38.080  1.00  0.00           O
ATOM    443  HG1 SER A 611      51.900  29.170  37.820  1.00  0.00           H
ATOM    444  C   SER A 611      51.730  29.740  41.740  1.00  0.00           C
ATOM    445  O   SER A 611      51.650  30.820  42.400  1.00  0.00           O
ATOM    446  N   ILE A 612      51.400  28.560  42.360  1.00  0.00           N
ATOM    447  HN  ILE A 612      51.340  27.690  41.890  1.00  0.00           H
ATOM    448  CA  ILE A 612      50.890  28.530  43.710  1.00  0.00           C
ATOM    449  HA  ILE A 612      50.140  29.300  43.850  1.00  0.00           H
ATOM    450  CB  ILE A 612      50.390  27.160  43.990  1.00  0.00           C
ATOM    451  HB  ILE A 612      51.070  26.370  43.570  1.00  0.00           H
ATOM    452  CG2 ILE A 612      50.200  26.840  45.470  1.00  0.00           C
ATOM    453 HG21 ILE A 612      51.160  26.940  46.020  1.00  0.00           H
ATOM    454 HG22 ILE A 612      49.800  25.810  45.560  1.00  0.00           H
ATOM    455 HG23 ILE A 612      49.530  27.530  46.030  1.00  0.00           H
ATOM    456  CG1 ILE A 612      49.040  26.960  43.300  1.00  0.00           C
ATOM    457 HG11 ILE A 612      49.150  27.330  42.260  1.00  0.00           H
ATOM    458 HG12 ILE A 612      48.210  27.550  43.760  1.00  0.00           H
ATOM    459  CD  ILE A 612      48.630  25.410  43.220  1.00  0.00           C
ATOM    460  HD1 ILE A 612      48.420  24.900  44.180  1.00  0.00           H
ATOM    461  HD2 ILE A 612      49.480  24.920  42.710  1.00  0.00           H
ATOM    462  HD3 ILE A 612      47.730  25.300  42.570  1.00  0.00           H
ATOM    463  C   ILE A 612      51.970  28.960  44.690  1.00  0.00           C
ATOM    464  O   ILE A 612      51.720  29.730  45.630  1.00  0.00           O
ATOM    465  N   LEU A 613      53.230  28.520  44.550  1.00  0.00           N
ATOM    466  HN  LEU A 613      53.380  27.810  43.870  1.00  0.00           H
ATOM    467  CA  LEU A 613      54.330  28.920  45.440  1.00  0.00           C
ATOM    468  HA  LEU A 613      53.970  28.750  46.430  1.00  0.00           H
ATOM    469  CB  LEU A 613      55.580  28.050  45.200  1.00  0.00           C
ATOM    470  HB1 LEU A 613      56.450  28.530  45.670  1.00  0.00           H
ATOM    471  HB2 LEU A 613      55.700  27.880  44.110  1.00  0.00           H
ATOM    472  CG  LEU A 613      55.310  26.590  45.750  1.00  0.00           C
ATOM    473  HG  LEU A 613      54.330  26.410  45.240  1.00  0.00           H
ATOM    474  CD1 LEU A 613      56.220  25.550  45.070  1.00  0.00           C
ATOM    475 HD11 LEU A 613      55.800  24.560  45.380  1.00  0.00           H
ATOM    476 HD12 LEU A 613      57.260  25.610  45.460  1.00  0.00           H
ATOM    477 HD13 LEU A 613      56.210  25.640  43.970  1.00  0.00           H
ATOM    478  CD2 LEU A 613      55.140  26.410  47.330  1.00  0.00           C
ATOM    479 HD21 LEU A 613      56.140  26.530  47.800  1.00  0.00           H
ATOM    480 HD22 LEU A 613      54.740  25.410  47.620  1.00  0.00           H
ATOM    481 HD23 LEU A 613      54.410  27.150  47.710  1.00  0.00           H
ATOM    482  C   LEU A 613      54.710  30.360  45.270  1.00  0.00           C
ATOM    483  O   LEU A 613      54.980  31.060  46.270  1.00  0.00           O
ATOM    484  N   PHE A 614      54.820  30.860  44.060  1.00  0.00           N
ATOM    485  HN  PHE A 614      54.670  30.390  43.190  1.00  0.00           H
ATOM    486  CA  PHE A 614      55.190  32.280  43.750  1.00  0.00           C
ATOM    487  HA  PHE A 614      56.020  32.500  44.410  1.00  0.00           H
ATOM    488  CB  PHE A 614      55.700  32.480  42.230  1.00  0.00           C
ATOM    489  HB1 PHE A 614      54.980  31.880  41.620  1.00  0.00           H
ATOM    490  HB2 PHE A 614      56.720  32.040  42.180  1.00  0.00           H
ATOM    491  CG  PHE A 614      55.770  33.910  41.730  1.00  0.00           C
ATOM    492  CD1 PHE A 614      56.790  34.790  42.270  1.00  0.00           C
ATOM    493  HD1 PHE A 614      57.490  34.380  42.990  1.00  0.00           H
ATOM    494  CE1 PHE A 614      56.860  36.090  41.850  1.00  0.00           C
ATOM    495  HE1 PHE A 614      57.710  36.740  41.990  1.00  0.00           H
ATOM    496  CZ  PHE A 614      55.920  36.540  40.950  1.00  0.00           C
ATOM    497  HZ  PHE A 614      55.880  37.570  40.610  1.00  0.00           H
ATOM    498  CD2 PHE A 614      54.880  34.370  40.710  1.00  0.00           C
ATOM    499  HD2 PHE A 614      54.100  33.690  40.370  1.00  0.00           H
ATOM    500  CE2 PHE A 614      55.010  35.750  40.350  1.00  0.00           C
ATOM    501  HE2 PHE A 614      54.320  36.100  39.590  1.00  0.00           H
ATOM    502  C   PHE A 614      54.210  33.340  44.230  1.00  0.00           C
ATOM    503  O   PHE A 614      54.580  34.260  44.950  1.00  0.00           O
ATOM    504  N   LEU A 615      52.950  33.140  44.020  1.00  0.00           N
ATOM    505  HN  LEU A 615      52.660  32.310  43.550  1.00  0.00           H
ATOM    506  CA  LEU A 615      51.980  34.080  44.480  1.00  0.00           C
ATOM    507  HA  LEU A 615      52.350  35.090  44.320  1.00  0.00           H
ATOM    508  CB  LEU A 615      50.720  34.100  43.510  1.00  0.00           C
ATOM    509  HB1 LEU A 615      50.010  34.860  43.890  1.00  0.00           H
ATOM    510  HB2 LEU A 615      50.190  33.130  43.500  1.00  0.00           H
ATOM    511  CG  LEU A 615      51.110  34.250  41.990  1.00  0.00           C
ATOM    512  HG  LEU A 615      51.840  33.460  41.740  1.00  0.00           H
ATOM    513  CD1 LEU A 615      49.920  33.880  41.170  1.00  0.00           C
ATOM    514 HD11 LEU A 615      50.120  34.010  40.090  1.00  0.00           H
ATOM    515 HD12 LEU A 615      49.110  34.620  41.370  1.00  0.00           H
ATOM    516 HD13 LEU A 615      49.490  32.880  41.400  1.00  0.00           H
ATOM    517  CD2 LEU A 615      51.600  35.670  41.680  1.00  0.00           C
ATOM    518 HD21 LEU A 615      52.340  36.020  42.440  1.00  0.00           H
ATOM    519 HD22 LEU A 615      50.740  36.360  41.600  1.00  0.00           H
ATOM    520 HD23 LEU A 615      52.140  35.700  40.700  1.00  0.00           H
ATOM    521  C   LEU A 615      51.730  34.050  45.970  1.00  0.00           C
ATOM    522  O   LEU A 615      51.470  35.050  46.640  1.00  0.00           O
ATOM    523  N   TYR A 616      51.910  32.860  46.620  1.00  0.00           N
ATOM    524  HN  TYR A 616      51.990  32.000  46.140  1.00  0.00           H
ATOM    525  CA  TYR A 616      52.100  32.690  48.060  1.00  0.00           C
ATOM    526  HA  TYR A 616      51.230  33.140  48.540  1.00  0.00           H
ATOM    527  CB  TYR A 616      52.140  31.240  48.500  1.00  0.00           C
ATOM    528  HB1 TYR A 616      52.930  30.790  47.860  1.00  0.00           H
ATOM    529  HB2 TYR A 616      51.130  30.810  48.410  1.00  0.00           H
ATOM    530  CG  TYR A 616      52.530  31.100  49.930  1.00  0.00           C
ATOM    531  CD1 TYR A 616      53.790  30.660  50.330  1.00  0.00           C
ATOM    532  HD1 TYR A 616      54.550  30.480  49.580  1.00  0.00           H
ATOM    533  CE1 TYR A 616      54.040  30.580  51.720  1.00  0.00           C
ATOM    534  HE1 TYR A 616      54.990  30.180  52.040  1.00  0.00           H
ATOM    535  CZ  TYR A 616      53.110  30.870  52.690  1.00  0.00           C
ATOM    536  OH  TYR A 616      53.470  30.970  54.040  1.00  0.00           O
ATOM    537  HH  TYR A 616      52.690  31.280  54.510  1.00  0.00           H
ATOM    538  CD2 TYR A 616      51.510  31.300  50.940  1.00  0.00           C
ATOM    539  HD2 TYR A 616      50.530  31.700  50.680  1.00  0.00           H
ATOM    540  CE2 TYR A 616      51.800  31.270  52.240  1.00  0.00           C
ATOM    541  HE2 TYR A 616      51.110  31.550  53.020  1.00  0.00           H
ATOM    542  C   TYR A 616      53.250  33.590  48.640  1.00  0.00           C
ATOM    543  O   TYR A 616      53.110  34.310  49.630  1.00  0.00           O
ATOM    544  N   CYS A 617      54.390  33.520  47.970  1.00  0.00           N
ATOM    545  HN  CYS A 617      54.470  33.120  47.050  1.00  0.00           H
ATOM    546  CA  CYS A 617      55.540  34.270  48.430  1.00  0.00           C
ATOM    547  HA  CYS A 617      55.570  34.190  49.500  1.00  0.00           H
ATOM    548  CB  CYS A 617      56.750  33.710  47.760  1.00  0.00           C
ATOM    549  HB1 CYS A 617      57.620  34.230  48.240  1.00  0.00           H
ATOM    550  HB2 CYS A 617      57.030  33.810  46.690  1.00  0.00           H
ATOM    551  SG  CYS A 617      57.100  32.090  48.470  1.00  0.00           S
ATOM    552  HG1 CYS A 617      56.070  31.540  47.860  1.00  0.00           H
ATOM    553  C   CYS A 617      55.320  35.780  48.110  1.00  0.00           C
ATOM    554  O   CYS A 617      55.690  36.620  48.970  1.00  0.00           O
ATOM    555  N   ALA A 618      54.710  36.090  46.990  1.00  0.00           N
ATOM    556  HN  ALA A 618      54.500  35.400  46.310  1.00  0.00           H
ATOM    557  CA  ALA A 618      54.380  37.480  46.670  1.00  0.00           C
ATOM    558  HA  ALA A 618      55.290  38.050  46.740  1.00  0.00           H
ATOM    559  CB  ALA A 618      53.790  37.610  45.270  1.00  0.00           C
ATOM    560  HB1 ALA A 618      54.560  37.420  44.500  1.00  0.00           H
ATOM    561  HB2 ALA A 618      53.250  38.570  45.140  1.00  0.00           H
ATOM    562  HB3 ALA A 618      53.000  36.830  45.220  1.00  0.00           H
ATOM    563  C   ALA A 618      53.430  38.170  47.660  1.00  0.00           C
ATOM    564  O   ALA A 618      53.630  39.310  48.130  1.00  0.00           O
ATOM    565  N   CYS A 619      52.310  37.460  47.990  1.00  0.00           N
ATOM    566  HN  CYS A 619      52.390  36.510  47.700  1.00  0.00           H
ATOM    567  CA  CYS A 619      51.330  37.950  48.910  1.00  0.00           C
ATOM    568  HA  CYS A 619      51.140  38.980  48.630  1.00  0.00           H
ATOM    569  CB  CYS A 619      50.020  37.140  48.770  1.00  0.00           C
ATOM    570  HB1 CYS A 619      49.170  37.440  49.420  1.00  0.00           H
ATOM    571  HB2 CYS A 619      50.240  36.110  49.120  1.00  0.00           H
ATOM    572  SG  CYS A 619      49.270  37.170  47.040  1.00  0.00           S
ATOM    573  HG1 CYS A 619      50.150  36.530  46.300  1.00  0.00           H
ATOM    574  C   CYS A 619      51.680  38.030  50.430  1.00  0.00           C
ATOM    575  O   CYS A 619      51.170  38.950  51.070  1.00  0.00           O
ATOM    576  N   MET A 620      52.530  37.150  51.050  1.00  0.00           N
ATOM    577  HN  MET A 620      52.980  36.430  50.530  1.00  0.00           H
ATOM    578  CA  MET A 620      52.830  37.220  52.500  1.00  0.00           C
ATOM    579  HA  MET A 620      51.910  37.170  53.050  1.00  0.00           H
ATOM    580  CB  MET A 620      53.620  35.840  52.770  1.00  0.00           C
ATOM    581  HB1 MET A 620      54.220  36.080  53.670  1.00  0.00           H
ATOM    582  HB2 MET A 620      54.340  35.630  51.950  1.00  0.00           H
ATOM    583  CG  MET A 620      52.820  34.580  52.980  1.00  0.00           C
ATOM    584  HG1 MET A 620      53.470  33.680  52.930  1.00  0.00           H
ATOM    585  HG2 MET A 620      52.090  34.470  52.140  1.00  0.00           H
ATOM    586  SD  MET A 620      51.870  34.650  54.470  1.00  0.00           S
ATOM    587  CE  MET A 620      53.260  34.140  55.670  1.00  0.00           C
ATOM    588  HE1 MET A 620      53.180  34.560  56.690  1.00  0.00           H
ATOM    589  HE2 MET A 620      54.210  34.420  55.170  1.00  0.00           H
ATOM    590  HE3 MET A 620      53.550  33.070  55.830  1.00  0.00           H
ATOM    591  C   MET A 620      53.530  38.500  53.010  1.00  0.00           C
ATOM    592  O   MET A 620      53.110  39.020  54.100  1.00  0.00           O
ATOM    593  N   SER A 621      54.580  38.990  52.370  1.00  0.00           N
ATOM    594  HN  SER A 621      54.920  38.420  51.620  1.00  0.00           H
ATOM    595  CA  SER A 621      55.400  40.190  52.760  1.00  0.00           C
ATOM    596  HA  SER A 621      55.800  39.960  53.730  1.00  0.00           H
ATOM    597  CB  SER A 621      56.600  40.370  51.760  1.00  0.00           C
ATOM    598  HB1 SER A 621      57.280  41.160  52.160  1.00  0.00           H
ATOM    599  HB2 SER A 621      56.310  40.730  50.750  1.00  0.00           H
ATOM    600  OG  SER A 621      57.340  39.130  51.560  1.00  0.00           O
ATOM    601  HG1 SER A 621      57.660  39.130  50.670  1.00  0.00           H
ATOM    602  C   SER A 621      54.640  41.430  52.840  1.00  0.00           C
ATOM    603  O   SER A 621      54.870  42.120  53.840  1.00  0.00           O
ATOM    604  N   PRO A 622      53.690  41.920  52.000  1.00  0.00           N
ATOM    605  CD  PRO A 622      53.420  41.480  50.600  1.00  0.00           C
ATOM    606  HD1 PRO A 622      53.000  40.450  50.560  1.00  0.00           H
ATOM    607  HD2 PRO A 622      54.380  41.470  50.050  1.00  0.00           H
ATOM    608  CA  PRO A 622      53.110  43.190  52.260  1.00  0.00           C
ATOM    609  HA  PRO A 622      53.820  43.920  52.620  1.00  0.00           H
ATOM    610  CB  PRO A 622      52.630  43.680  50.850  1.00  0.00           C
ATOM    611  HB1 PRO A 622      53.530  44.270  50.540  1.00  0.00           H
ATOM    612  HB2 PRO A 622      51.720  44.320  50.830  1.00  0.00           H
ATOM    613  CG  PRO A 622      52.380  42.420  50.080  1.00  0.00           C
ATOM    614  HG1 PRO A 622      51.350  42.100  50.340  1.00  0.00           H
ATOM    615  HG2 PRO A 622      52.380  42.500  48.970  1.00  0.00           H
ATOM    616  C   PRO A 622      51.970  43.010  53.210  1.00  0.00           C
ATOM    617  O   PRO A 622      51.510  43.970  53.730  1.00  0.00           O
ATOM    618  N   VAL A 623      51.420  41.840  53.360  1.00  0.00           N
ATOM    619  HN  VAL A 623      51.720  41.150  52.710  1.00  0.00           H
ATOM    620  CA  VAL A 623      50.270  41.580  54.240  1.00  0.00           C
ATOM    621  HA  VAL A 623      49.570  42.390  54.150  1.00  0.00           H
ATOM    622  CB  VAL A 623      49.530  40.310  53.860  1.00  0.00           C
ATOM    623  HB  VAL A 623      50.290  39.510  53.790  1.00  0.00           H
ATOM    624  CG1 VAL A 623      48.610  39.930  54.920  1.00  0.00           C
ATOM    625 HG11 VAL A 623      48.310  38.900  54.610  1.00  0.00           H
ATOM    626 HG12 VAL A 623      47.720  40.590  55.030  1.00  0.00           H
ATOM    627 HG13 VAL A 623      49.040  39.780  55.940  1.00  0.00           H
ATOM    628  CG2 VAL A 623      48.850  40.480  52.540  1.00  0.00           C
ATOM    629 HG21 VAL A 623      48.130  41.310  52.390  1.00  0.00           H
ATOM    630 HG22 VAL A 623      48.310  39.530  52.380  1.00  0.00           H
ATOM    631 HG23 VAL A 623      49.640  40.440  51.760  1.00  0.00           H
ATOM    632  C   VAL A 623      50.730  41.610  55.680  1.00  0.00           C
ATOM    633  O   VAL A 623      50.020  42.160  56.550  1.00  0.00           O
ATOM    634  N   ILE A 624      51.840  40.940  55.980  1.00  0.00           N
ATOM    635  HN  ILE A 624      52.260  40.340  55.310  1.00  0.00           H
ATOM    636  CA  ILE A 624      52.300  41.050  57.330  1.00  0.00           C
ATOM    637  HA  ILE A 624      51.460  40.930  58.000  1.00  0.00           H
ATOM    638  CB  ILE A 624      53.270  39.980  57.830  1.00  0.00           C
ATOM    639  HB  ILE A 624      53.520  40.090  58.910  1.00  0.00           H
ATOM    640  CG2 ILE A 624      52.570  38.620  57.580  1.00  0.00           C
ATOM    641 HG21 ILE A 624      53.100  37.810  58.130  1.00  0.00           H
ATOM    642 HG22 ILE A 624      52.640  38.330  56.510  1.00  0.00           H
ATOM    643 HG23 ILE A 624      51.500  38.620  57.840  1.00  0.00           H
ATOM    644  CG1 ILE A 624      54.600  39.970  57.080  1.00  0.00           C
ATOM    645 HG11 ILE A 624      55.000  41.000  57.080  1.00  0.00           H
ATOM    646 HG12 ILE A 624      54.530  39.660  56.010  1.00  0.00           H
ATOM    647  CD  ILE A 624      55.610  39.120  57.840  1.00  0.00           C
ATOM    648  HD1 ILE A 624      55.340  38.060  57.660  1.00  0.00           H
ATOM    649  HD2 ILE A 624      55.720  39.380  58.920  1.00  0.00           H
ATOM    650  HD3 ILE A 624      56.660  39.300  57.510  1.00  0.00           H
ATOM    651  C   ILE A 624      52.790  42.450  57.700  1.00  0.00           C
ATOM    652  O   ILE A 624      52.490  42.920  58.750  1.00  0.00           O
ATOM    653  N   THR A 625      53.440  43.160  56.760  1.00  0.00           N
ATOM    654  HN  THR A 625      53.770  42.530  56.060  1.00  0.00           H
ATOM    655  CA  THR A 625      53.880  44.540  56.790  1.00  0.00           C
ATOM    656  HA  THR A 625      54.540  44.540  57.630  1.00  0.00           H
ATOM    657  CB  THR A 625      54.740  44.980  55.630  1.00  0.00           C
ATOM    658  HB  THR A 625      54.200  44.870  54.670  1.00  0.00           H
ATOM    659  OG1 THR A 625      55.890  44.190  55.680  1.00  0.00           O
ATOM    660  HG1 THR A 625      55.800  43.410  55.130  1.00  0.00           H
ATOM    661  CG2 THR A 625      55.150  46.460  55.890  1.00  0.00           C
ATOM    662 HG21 THR A 625      54.330  47.050  55.420  1.00  0.00           H
ATOM    663 HG22 THR A 625      56.110  46.660  55.350  1.00  0.00           H
ATOM    664 HG23 THR A 625      55.100  46.740  56.960  1.00  0.00           H
ATOM    665  C   THR A 625      52.750  45.490  57.030  1.00  0.00           C
ATOM    666  O   THR A 625      52.910  46.270  58.010  1.00  0.00           O
ATOM    667  N   PHE A 626      51.640  45.440  56.190  1.00  0.00           N
ATOM    668  HN  PHE A 626      51.750  44.960  55.320  1.00  0.00           H
ATOM    669  CA  PHE A 626      50.310  45.950  56.590  1.00  0.00           C
ATOM    670  HA  PHE A 626      50.370  47.020  56.540  1.00  0.00           H
ATOM    671  CB  PHE A 626      49.310  45.420  55.420  1.00  0.00           C
ATOM    672  HB1 PHE A 626      49.490  44.380  55.100  1.00  0.00           H
ATOM    673  HB2 PHE A 626      49.560  45.910  54.450  1.00  0.00           H
ATOM    674  CG  PHE A 626      47.890  45.570  55.690  1.00  0.00           C
ATOM    675  CD1 PHE A 626      47.180  44.590  56.380  1.00  0.00           C
ATOM    676  HD1 PHE A 626      47.640  43.700  56.800  1.00  0.00           H
ATOM    677  CE1 PHE A 626      45.830  44.660  56.620  1.00  0.00           C
ATOM    678  HE1 PHE A 626      45.340  43.820  57.100  1.00  0.00           H
ATOM    679  CZ  PHE A 626      45.120  45.760  56.210  1.00  0.00           C
ATOM    680  HZ  PHE A 626      44.040  45.700  56.270  1.00  0.00           H
ATOM    681  CD2 PHE A 626      47.150  46.680  55.250  1.00  0.00           C
ATOM    682  HD2 PHE A 626      47.730  47.300  54.580  1.00  0.00           H
ATOM    683  CE2 PHE A 626      45.760  46.800  55.550  1.00  0.00           C
ATOM    684  HE2 PHE A 626      45.250  47.690  55.220  1.00  0.00           H
ATOM    685  C   PHE A 626      49.740  45.640  57.970  1.00  0.00           C
ATOM    686  O   PHE A 626      49.250  46.550  58.660  1.00  0.00           O
ATOM    687  N   GLY A 627      49.830  44.420  58.410  1.00  0.00           N
ATOM    688  HN  GLY A 627      50.250  43.710  57.830  1.00  0.00           H
ATOM    689  CA  GLY A 627      49.160  43.980  59.670  1.00  0.00           C
ATOM    690  HA1 GLY A 627      49.300  42.910  59.800  1.00  0.00           H
ATOM    691  HA2 GLY A 627      48.120  44.260  59.760  1.00  0.00           H
ATOM    692  C   GLY A 627      49.970  44.480  60.910  1.00  0.00           C
ATOM    693  O   GLY A 627      49.380  44.820  61.920  1.00  0.00           O
ATOM    694  N   GLY A 628      51.280  44.630  60.730  1.00  0.00           N
ATOM    695  HN  GLY A 628      51.640  44.220  59.910  1.00  0.00           H
ATOM    696  CA  GLY A 628      52.210  45.320  61.580  1.00  0.00           C
ATOM    697  HA1 GLY A 628      53.040  45.380  60.890  1.00  0.00           H
ATOM    698  HA2 GLY A 628      52.370  44.860  62.550  1.00  0.00           H
ATOM    699  C   GLY A 628      51.840  46.740  61.860  1.00  0.00           C
ATOM    700  O   GLY A 628      51.870  47.260  62.990  1.00  0.00           O
ATOM    701  N   LEU A 629      51.600  47.480  60.750  1.00  0.00           N
ATOM    702  HN  LEU A 629      51.670  46.990  59.870  1.00  0.00           H
ATOM    703  CA  LEU A 629      51.210  48.880  60.670  1.00  0.00           C
ATOM    704  HA  LEU A 629      51.820  49.500  61.320  1.00  0.00           H
ATOM    705  CB  LEU A 629      51.330  49.310  59.190  1.00  0.00           C
ATOM    706  HB1 LEU A 629      50.890  50.300  58.960  1.00  0.00           H
ATOM    707  HB2 LEU A 629      51.100  48.500  58.460  1.00  0.00           H
ATOM    708  CG  LEU A 629      52.780  49.670  58.690  1.00  0.00           C
ATOM    709  HG  LEU A 629      53.460  48.800  58.780  1.00  0.00           H
ATOM    710  CD1 LEU A 629      52.730  50.150  57.270  1.00  0.00           C
ATOM    711 HD11 LEU A 629      51.750  50.560  56.960  1.00  0.00           H
ATOM    712 HD12 LEU A 629      52.920  49.320  56.570  1.00  0.00           H
ATOM    713 HD13 LEU A 629      53.500  50.910  57.030  1.00  0.00           H
ATOM    714  CD2 LEU A 629      53.480  50.780  59.500  1.00  0.00           C
ATOM    715 HD21 LEU A 629      52.970  51.720  59.190  1.00  0.00           H
ATOM    716 HD22 LEU A 629      54.520  50.760  59.100  1.00  0.00           H
ATOM    717 HD23 LEU A 629      53.460  50.700  60.610  1.00  0.00           H
ATOM    718  C   LEU A 629      49.770  49.210  60.990  1.00  0.00           C
ATOM    719  O   LEU A 629      49.440  50.290  61.550  1.00  0.00           O
ATOM    720  N   LEU A 630      48.870  48.280  60.730  1.00  0.00           N
ATOM    721  HN  LEU A 630      49.250  47.580  60.110  1.00  0.00           H
ATOM    722  CA  LEU A 630      47.480  48.270  61.220  1.00  0.00           C
ATOM    723  HA  LEU A 630      47.110  49.270  61.040  1.00  0.00           H
ATOM    724  CB  LEU A 630      46.560  47.230  60.470  1.00  0.00           C
ATOM    725  HB1 LEU A 630      46.780  46.190  60.780  1.00  0.00           H
ATOM    726  HB2 LEU A 630      46.710  47.310  59.370  1.00  0.00           H
ATOM    727  CG  LEU A 630      45.060  47.680  60.540  1.00  0.00           C
ATOM    728  HG  LEU A 630      44.800  47.740  61.620  1.00  0.00           H
ATOM    729  CD1 LEU A 630      44.750  49.040  59.920  1.00  0.00           C
ATOM    730 HD11 LEU A 630      45.110  49.050  58.880  1.00  0.00           H
ATOM    731 HD12 LEU A 630      45.120  49.950  60.470  1.00  0.00           H
ATOM    732 HD13 LEU A 630      43.640  49.140  59.840  1.00  0.00           H
ATOM    733  CD2 LEU A 630      44.350  46.580  59.770  1.00  0.00           C
ATOM    734 HD21 LEU A 630      44.670  45.610  60.180  1.00  0.00           H
ATOM    735 HD22 LEU A 630      44.600  46.550  58.690  1.00  0.00           H
ATOM    736 HD23 LEU A 630      43.270  46.690  60.030  1.00  0.00           H
ATOM    737  C   LEU A 630      47.420  48.120  62.750  1.00  0.00           C
ATOM    738  O   LEU A 630      46.730  48.870  63.370  1.00  0.00           O
ATOM    739  N   GLY A 631      48.240  47.220  63.260  1.00  0.00           N
ATOM    740  HN  GLY A 631      48.780  46.650  62.640  1.00  0.00           H
ATOM    741  CA  GLY A 631      48.430  46.950  64.660  1.00  0.00           C
ATOM    742  HA1 GLY A 631      49.160  46.170  64.760  1.00  0.00           H
ATOM    743  HA2 GLY A 631      47.470  46.730  65.120  1.00  0.00           H
ATOM    744  C   GLY A 631      48.930  48.220  65.310  1.00  0.00           C
ATOM    745  O   GLY A 631      48.290  48.740  66.210  1.00  0.00           O
ATOM    746  N   GLU A 632      49.980  48.940  64.820  1.00  0.00           N
ATOM    747  HN  GLU A 632      50.710  48.510  64.290  1.00  0.00           H
ATOM    748  CA  GLU A 632      50.360  50.180  65.350  1.00  0.00           C
ATOM    749  HA  GLU A 632      50.540  50.040  66.410  1.00  0.00           H
ATOM    750  CB  GLU A 632      51.660  50.750  64.600  1.00  0.00           C
ATOM    751  HB1 GLU A 632      51.820  51.820  64.830  1.00  0.00           H
ATOM    752  HB2 GLU A 632      51.440  50.580  63.520  1.00  0.00           H
ATOM    753  CG  GLU A 632      52.920  50.030  65.070  1.00  0.00           C
ATOM    754  HG1 GLU A 632      53.700  50.540  64.460  1.00  0.00           H
ATOM    755  HG2 GLU A 632      52.780  48.970  64.750  1.00  0.00           H
ATOM    756  CD  GLU A 632      53.050  50.090  66.600  1.00  0.00           C
ATOM    757  OE1 GLU A 632      52.810  49.060  67.250  1.00  0.00           O
ATOM    758  OE2 GLU A 632      53.330  51.200  67.130  1.00  0.00           O
ATOM    759  C   GLU A 632      49.250  51.230  65.200  1.00  0.00           C
ATOM    760  O   GLU A 632      49.040  52.000  66.150  1.00  0.00           O
ATOM    761  N   ALA A 633      48.560  51.330  64.070  1.00  0.00           N
ATOM    762  HN  ALA A 633      48.820  50.740  63.330  1.00  0.00           H
ATOM    763  CA  ALA A 633      47.590  52.350  63.850  1.00  0.00           C
ATOM    764  HA  ALA A 633      48.050  53.290  64.120  1.00  0.00           H
ATOM    765  CB  ALA A 633      47.240  52.390  62.370  1.00  0.00           C
ATOM    766  HB1 ALA A 633      46.950  51.350  62.110  1.00  0.00           H
ATOM    767  HB2 ALA A 633      48.170  52.530  61.780  1.00  0.00           H
ATOM    768  HB3 ALA A 633      46.560  53.240  62.140  1.00  0.00           H
ATOM    769  C   ALA A 633      46.380  52.270  64.770  1.00  0.00           C
ATOM    770  O   ALA A 633      45.840  53.290  65.140  1.00  0.00           O
ATOM    771  N   THR A 634      45.960  51.020  65.150  1.00  0.00           N
ATOM    772  HN  THR A 634      46.360  50.220  64.710  1.00  0.00           H
ATOM    773  CA  THR A 634      44.790  50.820  66.020  1.00  0.00           C
ATOM    774  HA  THR A 634      44.250  51.760  66.060  1.00  0.00           H
ATOM    775  CB  THR A 634      44.010  49.590  65.610  1.00  0.00           C
ATOM    776  HB  THR A 634      43.240  49.380  66.390  1.00  0.00           H
ATOM    777  OG1 THR A 634      44.940  48.490  65.430  1.00  0.00           O
ATOM    778  HG1 THR A 634      45.330  48.600  64.550  1.00  0.00           H
ATOM    779  CG2 THR A 634      43.300  49.740  64.290  1.00  0.00           C
ATOM    780 HG21 THR A 634      44.030  49.800  63.450  1.00  0.00           H
ATOM    781 HG22 THR A 634      42.770  50.720  64.340  1.00  0.00           H
ATOM    782 HG23 THR A 634      42.620  48.860  64.240  1.00  0.00           H
ATOM    783  C   THR A 634      45.290  50.700  67.480  1.00  0.00           C
ATOM    784  O   THR A 634      44.480  50.540  68.360  1.00  0.00           O
ATOM    785  N   GLU A 635      46.570  50.930  67.650  1.00  0.00           N
ATOM    786  HN  GLU A 635      47.110  51.110  66.830  1.00  0.00           H
ATOM    787  CA  GLU A 635      47.170  50.960  69.010  1.00  0.00           C
ATOM    788  HA  GLU A 635      48.200  51.270  68.820  1.00  0.00           H
ATOM    789  CB  GLU A 635      46.530  52.100  69.870  1.00  0.00           C
ATOM    790  HB1 GLU A 635      47.050  52.250  70.840  1.00  0.00           H
ATOM    791  HB2 GLU A 635      45.470  51.960  70.200  1.00  0.00           H
ATOM    792  CG  GLU A 635      46.790  53.450  69.160  1.00  0.00           C
ATOM    793  HG1 GLU A 635      46.340  53.560  68.150  1.00  0.00           H
ATOM    794  HG2 GLU A 635      47.880  53.450  68.960  1.00  0.00           H
ATOM    795  CD  GLU A 635      46.250  54.640  70.000  1.00  0.00           C
ATOM    796  OE1 GLU A 635      45.160  54.500  70.590  1.00  0.00           O
ATOM    797  OE2 GLU A 635      46.890  55.710  69.940  1.00  0.00           O
ATOM    798  C   GLU A 635      47.240  49.570  69.580  1.00  0.00           C
ATOM    799  O   GLU A 635      46.850  49.370  70.710  1.00  0.00           O
ATOM    800  N   GLY A 636      47.590  48.590  68.800  1.00  0.00           N
ATOM    801  HN  GLY A 636      47.800  48.740  67.850  1.00  0.00           H
ATOM    802  CA  GLY A 636      47.740  47.180  69.290  1.00  0.00           C
ATOM    803  HA1 GLY A 636      48.090  47.190  70.320  1.00  0.00           H
ATOM    804  HA2 GLY A 636      48.350  46.700  68.550  1.00  0.00           H
ATOM    805  C   GLY A 636      46.560  46.390  69.430  1.00  0.00           C
ATOM    806  O   GLY A 636      46.490  45.530  70.320  1.00  0.00           O
ATOM    807  N   ARG A 637      45.580  46.570  68.530  1.00  0.00           N
ATOM    808  HN  ARG A 637      45.650  47.160  67.730  1.00  0.00           H
ATOM    809  CA  ARG A 637      44.300  45.950  68.560  1.00  0.00           C
ATOM    810  HA  ARG A 637      44.200  45.400  69.480  1.00  0.00           H
ATOM    811  CB  ARG A 637      43.230  47.090  68.560  1.00  0.00           C
ATOM    812  HB1 ARG A 637      42.230  46.760  68.190  1.00  0.00           H
ATOM    813  HB2 ARG A 637      43.650  47.840  67.860  1.00  0.00           H
ATOM    814  CG  ARG A 637      43.220  47.750  69.850  1.00  0.00           C
ATOM    815  HG1 ARG A 637      44.200  48.240  70.050  1.00  0.00           H
ATOM    816  HG2 ARG A 637      43.120  47.000  70.650  1.00  0.00           H
ATOM    817  CD  ARG A 637      42.130  48.900  70.110  1.00  0.00           C
ATOM    818  HD1 ARG A 637      41.110  48.520  69.870  1.00  0.00           H
ATOM    819  HD2 ARG A 637      42.250  49.810  69.490  1.00  0.00           H
ATOM    820  NE  ARG A 637      42.060  49.120  71.590  1.00  0.00           N
ATOM    821  HE  ARG A 637      41.280  48.840  72.150  1.00  0.00           H
ATOM    822  CZ  ARG A 637      42.630  50.150  72.220  1.00  0.00           C
ATOM    823  NH1 ARG A 637      42.250  50.490  73.440  1.00  0.00           N
ATOM    824 HH11 ARG A 637      41.580  49.890  73.870  1.00  0.00           H
ATOM    825 HH12 ARG A 637      42.440  51.330  73.940  1.00  0.00           H
ATOM    826  NH2 ARG A 637      43.670  50.870  71.680  1.00  0.00           N
ATOM    827 HH21 ARG A 637      43.890  50.610  70.740  1.00  0.00           H
ATOM    828 HH22 ARG A 637      44.310  51.420  72.220  1.00  0.00           H
ATOM    829  C   ARG A 637      44.120  45.040  67.430  1.00  0.00           C
ATOM    830  O   ARG A 637      43.060  44.480  67.230  1.00  0.00           O
ATOM    831  N   ILE A 638      45.170  44.890  66.570  1.00  0.00           N
ATOM    832  HN  ILE A 638      46.030  45.390  66.630  1.00  0.00           H
ATOM    833  CA  ILE A 638      45.070  43.910  65.430  1.00  0.00           C
ATOM    834  HA  ILE A 638      44.520  43.040  65.740  1.00  0.00           H
ATOM    835  CB  ILE A 638      44.250  44.480  64.200  1.00  0.00           C
ATOM    836  HB  ILE A 638      43.470  45.130  64.650  1.00  0.00           H
ATOM    837  CG2 ILE A 638      45.060  45.340  63.250  1.00  0.00           C
ATOM    838 HG21 ILE A 638      44.350  45.770  62.510  1.00  0.00           H
ATOM    839 HG22 ILE A 638      45.920  44.820  62.780  1.00  0.00           H
ATOM    840 HG23 ILE A 638      45.500  46.130  63.890  1.00  0.00           H
ATOM    841  CG1 ILE A 638      43.510  43.400  63.400  1.00  0.00           C
ATOM    842 HG11 ILE A 638      44.150  42.600  62.990  1.00  0.00           H
ATOM    843 HG12 ILE A 638      43.200  43.950  62.470  1.00  0.00           H
ATOM    844  CD  ILE A 638      42.300  42.780  64.070  1.00  0.00           C
ATOM    845  HD1 ILE A 638      42.610  42.140  64.920  1.00  0.00           H
ATOM    846  HD2 ILE A 638      41.740  42.210  63.300  1.00  0.00           H
ATOM    847  HD3 ILE A 638      41.660  43.510  64.590  1.00  0.00           H
ATOM    848  C   ILE A 638      46.450  43.460  65.120  1.00  0.00           C
ATOM    849  O   ILE A 638      47.430  43.970  65.700  1.00  0.00           O
ATOM    850  N   SER A 639      46.630  42.460  64.210  1.00  0.00           N
ATOM    851  HN  SER A 639      45.880  42.050  63.700  1.00  0.00           H
ATOM    852  CA  SER A 639      47.890  41.760  63.980  1.00  0.00           C
ATOM    853  HA  SER A 639      48.740  42.410  64.120  1.00  0.00           H
ATOM    854  CB  SER A 639      47.950  40.540  64.860  1.00  0.00           C
ATOM    855  HB1 SER A 639      47.820  40.810  65.930  1.00  0.00           H
ATOM    856  HB2 SER A 639      48.930  40.010  64.800  1.00  0.00           H
ATOM    857  OG  SER A 639      46.950  39.650  64.430  1.00  0.00           O
ATOM    858  HG1 SER A 639      46.160  39.960  64.900  1.00  0.00           H
ATOM    859  C   SER A 639      47.990  41.430  62.440  1.00  0.00           C
ATOM    860  O   SER A 639      47.060  41.350  61.650  1.00  0.00           O
ATOM    861  N   ALA A 640      49.250  41.060  61.980  1.00  0.00           N
ATOM    862  HN  ALA A 640      50.030  41.210  62.570  1.00  0.00           H
ATOM    863  CA  ALA A 640      49.590  40.270  60.810  1.00  0.00           C
ATOM    864  HA  ALA A 640      49.100  40.730  59.980  1.00  0.00           H
ATOM    865  CB  ALA A 640      51.080  40.080  60.720  1.00  0.00           C
ATOM    866  HB1 ALA A 640      51.390  39.430  59.870  1.00  0.00           H
ATOM    867  HB2 ALA A 640      51.730  39.640  61.500  1.00  0.00           H
ATOM    868  HB3 ALA A 640      51.510  41.100  60.600  1.00  0.00           H
ATOM    869  C   ALA A 640      49.000  38.860  60.900  1.00  0.00           C
ATOM    870  O   ALA A 640      48.610  38.330  59.900  1.00  0.00           O
ATOM    871  N   ILE A 641      48.970  38.190  62.100  1.00  0.00           N
ATOM    872  HN  ILE A 641      49.320  38.620  62.930  1.00  0.00           H
ATOM    873  CA  ILE A 641      48.270  36.900  62.290  1.00  0.00           C
ATOM    874  HA  ILE A 641      48.670  36.150  61.630  1.00  0.00           H
ATOM    875  CB  ILE A 641      48.340  36.380  63.720  1.00  0.00           C
ATOM    876  HB  ILE A 641      47.700  37.010  64.380  1.00  0.00           H
ATOM    877  CG2 ILE A 641      47.600  34.940  63.730  1.00  0.00           C
ATOM    878 HG21 ILE A 641      47.940  34.270  62.920  1.00  0.00           H
ATOM    879 HG22 ILE A 641      46.520  35.150  63.650  1.00  0.00           H
ATOM    880 HG23 ILE A 641      47.870  34.500  64.720  1.00  0.00           H
ATOM    881  CG1 ILE A 641      49.740  36.330  64.290  1.00  0.00           C
ATOM    882 HG11 ILE A 641      49.870  35.740  65.220  1.00  0.00           H
ATOM    883 HG12 ILE A 641      50.020  37.390  64.490  1.00  0.00           H
ATOM    884  CD  ILE A 641      50.790  35.740  63.240  1.00  0.00           C
ATOM    885  HD1 ILE A 641      50.390  34.830  62.740  1.00  0.00           H
ATOM    886  HD2 ILE A 641      51.780  35.400  63.650  1.00  0.00           H
ATOM    887  HD3 ILE A 641      51.090  36.470  62.450  1.00  0.00           H
ATOM    888  C   ILE A 641      46.780  36.970  61.800  1.00  0.00           C
ATOM    889  O   ILE A 641      46.330  36.160  61.000  1.00  0.00           O
ATOM    890  N   GLU A 642      45.990  37.860  62.400  1.00  0.00           N
ATOM    891  HN  GLU A 642      46.240  38.410  63.190  1.00  0.00           H
ATOM    892  CA  GLU A 642      44.670  38.120  61.930  1.00  0.00           C
ATOM    893  HA  GLU A 642      44.140  37.170  61.960  1.00  0.00           H
ATOM    894  CB  GLU A 642      44.090  39.110  62.810  1.00  0.00           C
ATOM    895  HB1 GLU A 642      43.110  39.530  62.510  1.00  0.00           H
ATOM    896  HB2 GLU A 642      44.760  39.980  63.020  1.00  0.00           H
ATOM    897  CG  GLU A 642      43.900  38.590  64.270  1.00  0.00           C
ATOM    898  HG1 GLU A 642      44.790  37.960  64.470  1.00  0.00           H
ATOM    899  HG2 GLU A 642      42.930  38.040  64.270  1.00  0.00           H
ATOM    900  CD  GLU A 642      43.780  39.540  65.490  1.00  0.00           C
ATOM    901  OE1 GLU A 642      44.710  40.380  65.750  1.00  0.00           O
ATOM    902  OE2 GLU A 642      42.790  39.410  66.250  1.00  0.00           O
ATOM    903  C   GLU A 642      44.490  38.700  60.560  1.00  0.00           C
ATOM    904  O   GLU A 642      43.390  38.500  60.020  1.00  0.00           O
ATOM    905  N   SER A 643      45.580  39.360  60.000  1.00  0.00           N
ATOM    906  HN  SER A 643      46.280  39.730  60.600  1.00  0.00           H
ATOM    907  CA  SER A 643      45.700  39.850  58.560  1.00  0.00           C
ATOM    908  HA  SER A 643      44.820  40.420  58.290  1.00  0.00           H
ATOM    909  CB  SER A 643      46.940  40.740  58.330  1.00  0.00           C
ATOM    910  HB1 SER A 643      46.950  41.010  57.260  1.00  0.00           H
ATOM    911  HB2 SER A 643      47.940  40.290  58.530  1.00  0.00           H
ATOM    912  OG  SER A 643      46.670  41.990  58.980  1.00  0.00           O
ATOM    913  HG1 SER A 643      46.530  41.680  59.880  1.00  0.00           H
ATOM    914  C   SER A 643      45.720  38.610  57.660  1.00  0.00           C
ATOM    915  O   SER A 643      44.970  38.540  56.700  1.00  0.00           O
ATOM    916  N   LEU A 644      46.570  37.600  57.930  1.00  0.00           N
ATOM    917  HN  LEU A 644      47.390  37.680  58.480  1.00  0.00           H
ATOM    918  CA  LEU A 644      46.470  36.250  57.360  1.00  0.00           C
ATOM    919  HA  LEU A 644      46.700  36.290  56.300  1.00  0.00           H
ATOM    920  CB  LEU A 644      47.670  35.380  57.930  1.00  0.00           C
ATOM    921  HB1 LEU A 644      47.620  34.440  57.330  1.00  0.00           H
ATOM    922  HB2 LEU A 644      47.510  35.150  59.010  1.00  0.00           H
ATOM    923  CG  LEU A 644      49.130  35.830  57.760  1.00  0.00           C
ATOM    924  HG  LEU A 644      49.190  36.840  58.200  1.00  0.00           H
ATOM    925  CD1 LEU A 644      50.060  34.960  58.550  1.00  0.00           C
ATOM    926 HD11 LEU A 644      49.910  33.940  58.130  1.00  0.00           H
ATOM    927 HD12 LEU A 644      49.730  34.940  59.600  1.00  0.00           H
ATOM    928 HD13 LEU A 644      51.120  35.260  58.390  1.00  0.00           H
ATOM    929  CD2 LEU A 644      49.490  35.960  56.270  1.00  0.00           C
ATOM    930 HD21 LEU A 644      50.520  36.390  56.250  1.00  0.00           H
ATOM    931 HD22 LEU A 644      48.890  36.670  55.660  1.00  0.00           H
ATOM    932 HD23 LEU A 644      49.470  34.960  55.780  1.00  0.00           H
ATOM    933  C   LEU A 644      45.180  35.480  57.430  1.00  0.00           C
ATOM    934  O   LEU A 644      44.710  34.930  56.460  1.00  0.00           O
ATOM    935  N   PHE A 645      44.500  35.500  58.590  1.00  0.00           N
ATOM    936  HN  PHE A 645      44.950  35.860  59.400  1.00  0.00           H
ATOM    937  CA  PHE A 645      43.150  35.040  58.690  1.00  0.00           C
ATOM    938  HA  PHE A 645      43.190  34.010  58.370  1.00  0.00           H
ATOM    939  CB  PHE A 645      42.680  34.960  60.190  1.00  0.00           C
ATOM    940  HB1 PHE A 645      42.660  35.960  60.680  1.00  0.00           H
ATOM    941  HB2 PHE A 645      43.440  34.310  60.690  1.00  0.00           H
ATOM    942  CG  PHE A 645      41.240  34.380  60.470  1.00  0.00           C
ATOM    943  CD1 PHE A 645      40.490  34.820  61.580  1.00  0.00           C
ATOM    944  HD1 PHE A 645      40.910  35.490  62.320  1.00  0.00           H
ATOM    945  CE1 PHE A 645      39.180  34.320  61.680  1.00  0.00           C
ATOM    946  HE1 PHE A 645      38.510  34.680  62.450  1.00  0.00           H
ATOM    947  CZ  PHE A 645      38.570  33.410  60.810  1.00  0.00           C
ATOM    948  HZ  PHE A 645      37.550  33.110  60.930  1.00  0.00           H
ATOM    949  CD2 PHE A 645      40.730  33.400  59.630  1.00  0.00           C
ATOM    950  HD2 PHE A 645      41.400  32.930  58.920  1.00  0.00           H
ATOM    951  CE2 PHE A 645      39.400  32.920  59.770  1.00  0.00           C
ATOM    952  HE2 PHE A 645      38.950  32.250  59.060  1.00  0.00           H
ATOM    953  C   PHE A 645      42.120  35.740  57.830  1.00  0.00           C
ATOM    954  O   PHE A 645      41.360  35.030  57.150  1.00  0.00           O
ATOM    955  N   GLY A 646      42.050  37.120  57.780  1.00  0.00           N
ATOM    956  HN  GLY A 646      42.680  37.660  58.340  1.00  0.00           H
ATOM    957  CA  GLY A 646      41.100  37.850  56.940  1.00  0.00           C
ATOM    958  HA1 GLY A 646      41.080  38.910  57.150  1.00  0.00           H
ATOM    959  HA2 GLY A 646      40.120  37.390  56.970  1.00  0.00           H
ATOM    960  C   GLY A 646      41.310  37.670  55.510  1.00  0.00           C
ATOM    961  O   GLY A 646      40.350  37.510  54.780  1.00  0.00           O
ATOM    962  N   ALA A 647      42.580  37.620  55.060  1.00  0.00           N
ATOM    963  HN  ALA A 647      43.340  37.740  55.680  1.00  0.00           H
ATOM    964  CA  ALA A 647      43.010  37.460  53.660  1.00  0.00           C
ATOM    965  HA  ALA A 647      42.510  38.090  52.940  1.00  0.00           H
ATOM    966  CB  ALA A 647      44.590  37.760  53.540  1.00  0.00           C
ATOM    967  HB1 ALA A 647      44.980  37.700  52.490  1.00  0.00           H
ATOM    968  HB2 ALA A 647      45.110  36.940  54.090  1.00  0.00           H
ATOM    969  HB3 ALA A 647      44.740  38.740  54.050  1.00  0.00           H
ATOM    970  C   ALA A 647      42.670  36.110  53.100  1.00  0.00           C
ATOM    971  O   ALA A 647      42.290  36.000  51.940  1.00  0.00           O
ATOM    972  N   SER A 648      42.960  35.050  53.920  1.00  0.00           N
ATOM    973  HN  SER A 648      43.380  35.230  54.810  1.00  0.00           H
ATOM    974  CA  SER A 648      42.530  33.670  53.640  1.00  0.00           C
ATOM    975  HA  SER A 648      42.860  33.580  52.600  1.00  0.00           H
ATOM    976  CB  SER A 648      43.400  32.620  54.410  1.00  0.00           C
ATOM    977  HB1 SER A 648      44.440  32.970  54.230  1.00  0.00           H
ATOM    978  HB2 SER A 648      43.230  31.610  53.970  1.00  0.00           H
ATOM    979  OG  SER A 648      43.250  32.750  55.810  1.00  0.00           O
ATOM    980  HG1 SER A 648      43.770  33.490  56.130  1.00  0.00           H
ATOM    981  C   SER A 648      41.010  33.530  53.660  1.00  0.00           C
ATOM    982  O   SER A 648      40.440  32.910  52.790  1.00  0.00           O
ATOM    983  N   LEU A 649      40.290  34.090  54.660  1.00  0.00           N
ATOM    984  HN  LEU A 649      40.690  34.730  55.320  1.00  0.00           H
ATOM    985  CA  LEU A 649      38.910  34.010  54.830  1.00  0.00           C
ATOM    986  HA  LEU A 649      38.660  32.960  54.920  1.00  0.00           H
ATOM    987  CB  LEU A 649      38.450  34.670  56.140  1.00  0.00           C
ATOM    988  HB1 LEU A 649      38.790  35.740  56.240  1.00  0.00           H
ATOM    989  HB2 LEU A 649      39.040  34.120  56.910  1.00  0.00           H
ATOM    990  CG  LEU A 649      36.940  34.590  56.490  1.00  0.00           C
ATOM    991  HG  LEU A 649      36.320  35.160  55.760  1.00  0.00           H
ATOM    992  CD1 LEU A 649      36.570  33.110  56.360  1.00  0.00           C
ATOM    993 HD11 LEU A 649      35.550  33.020  56.790  1.00  0.00           H
ATOM    994 HD12 LEU A 649      37.210  32.580  57.090  1.00  0.00           H
ATOM    995 HD13 LEU A 649      36.690  32.620  55.370  1.00  0.00           H
ATOM    996  CD2 LEU A 649      36.600  35.150  57.820  1.00  0.00           C
ATOM    997 HD21 LEU A 649      37.200  34.580  58.560  1.00  0.00           H
ATOM    998 HD22 LEU A 649      35.540  35.160  58.140  1.00  0.00           H
ATOM    999 HD23 LEU A 649      36.820  36.230  57.850  1.00  0.00           H
ATOM   1000  C   LEU A 649      38.160  34.580  53.640  1.00  0.00           C
ATOM   1001  O   LEU A 649      37.270  33.910  53.100  1.00  0.00           O
ATOM   1002  N   THR A 650      38.510  35.760  53.130  1.00  0.00           N
ATOM   1003  HN  THR A 650      39.060  36.360  53.700  1.00  0.00           H
ATOM   1004  CA  THR A 650      37.980  36.390  51.940  1.00  0.00           C
ATOM   1005  HA  THR A 650      36.920  36.330  52.060  1.00  0.00           H
ATOM   1006  CB  THR A 650      38.460  37.870  51.760  1.00  0.00           C
ATOM   1007  HB  THR A 650      39.430  38.040  51.260  1.00  0.00           H
ATOM   1008  OG1 THR A 650      38.710  38.550  53.010  1.00  0.00           O
ATOM   1009  HG1 THR A 650      39.170  37.970  53.610  1.00  0.00           H
ATOM   1010  CG2 THR A 650      37.360  38.670  50.990  1.00  0.00           C
ATOM   1011 HG21 THR A 650      36.890  38.120  50.140  1.00  0.00           H
ATOM   1012 HG22 THR A 650      37.790  39.570  50.510  1.00  0.00           H
ATOM   1013 HG23 THR A 650      36.480  38.880  51.650  1.00  0.00           H
ATOM   1014  C   THR A 650      38.380  35.750  50.750  1.00  0.00           C
ATOM   1015  O   THR A 650      37.540  35.390  49.930  1.00  0.00           O
ATOM   1016  N   GLY A 651      39.740  35.410  50.610  1.00  0.00           N
ATOM   1017  HN  GLY A 651      40.360  35.720  51.340  1.00  0.00           H
ATOM   1018  CA  GLY A 651      40.330  34.900  49.390  1.00  0.00           C
ATOM   1019  HA1 GLY A 651      41.400  34.950  49.540  1.00  0.00           H
ATOM   1020  HA2 GLY A 651      40.070  35.610  48.610  1.00  0.00           H
ATOM   1021  C   GLY A 651      39.820  33.610  48.840  1.00  0.00           C
ATOM   1022  O   GLY A 651      39.610  33.530  47.630  1.00  0.00           O
ATOM   1023  N   ILE A 652      39.630  32.540  49.710  1.00  0.00           N
ATOM   1024  HN  ILE A 652      39.790  32.540  50.690  1.00  0.00           H
ATOM   1025  CA  ILE A 652      39.050  31.240  49.420  1.00  0.00           C
ATOM   1026  HA  ILE A 652      39.660  30.830  48.640  1.00  0.00           H
ATOM   1027  CB  ILE A 652      39.090  30.180  50.590  1.00  0.00           C
ATOM   1028  HB  ILE A 652      38.610  30.580  51.510  1.00  0.00           H
ATOM   1029  CG2 ILE A 652      38.210  29.010  50.220  1.00  0.00           C
ATOM   1030 HG21 ILE A 652      37.150  29.280  50.040  1.00  0.00           H
ATOM   1031 HG22 ILE A 652      38.090  28.180  50.950  1.00  0.00           H
ATOM   1032 HG23 ILE A 652      38.560  28.640  49.220  1.00  0.00           H
ATOM   1033  CG1 ILE A 652      40.590  29.770  51.020  1.00  0.00           C
ATOM   1034 HG11 ILE A 652      41.240  30.630  50.770  1.00  0.00           H
ATOM   1035 HG12 ILE A 652      40.910  28.930  50.370  1.00  0.00           H
ATOM   1036  CD  ILE A 652      40.660  29.430  52.490  1.00  0.00           C
ATOM   1037  HD1 ILE A 652      40.420  28.370  52.750  1.00  0.00           H
ATOM   1038  HD2 ILE A 652      40.140  30.130  53.160  1.00  0.00           H
ATOM   1039  HD3 ILE A 652      41.770  29.400  52.640  1.00  0.00           H
ATOM   1040  C   ILE A 652      37.640  31.380  48.870  1.00  0.00           C
ATOM   1041  O   ILE A 652      37.250  30.750  47.910  1.00  0.00           O
ATOM   1042  N   ALA A 653      36.780  32.290  49.450  1.00  0.00           N
ATOM   1043  HN  ALA A 653      37.000  32.900  50.200  1.00  0.00           H
ATOM   1044  CA  ALA A 653      35.430  32.410  48.990  1.00  0.00           C
ATOM   1045  HA  ALA A 653      35.020  31.410  48.920  1.00  0.00           H
ATOM   1046  CB  ALA A 653      34.430  33.300  49.930  1.00  0.00           C
ATOM   1047  HB1 ALA A 653      34.600  32.900  50.950  1.00  0.00           H
ATOM   1048  HB2 ALA A 653      33.350  33.250  49.660  1.00  0.00           H
ATOM   1049  HB3 ALA A 653      34.750  34.350  49.810  1.00  0.00           H
ATOM   1050  C   ALA A 653      35.240  33.040  47.630  1.00  0.00           C
ATOM   1051  O   ALA A 653      34.360  32.740  46.850  1.00  0.00           O
ATOM   1052  N   TYR A 654      36.080  34.020  47.400  1.00  0.00           N
ATOM   1053  HN  TYR A 654      36.790  34.240  48.060  1.00  0.00           H
ATOM   1054  CA  TYR A 654      36.150  34.790  46.130  1.00  0.00           C
ATOM   1055  HA  TYR A 654      35.190  35.140  45.780  1.00  0.00           H
ATOM   1056  CB  TYR A 654      37.040  36.050  46.430  1.00  0.00           C
ATOM   1057  HB1 TYR A 654      38.030  35.600  46.640  1.00  0.00           H
ATOM   1058  HB2 TYR A 654      36.630  36.570  47.330  1.00  0.00           H
ATOM   1059  CG  TYR A 654      37.320  36.970  45.320  1.00  0.00           C
ATOM   1060  CD1 TYR A 654      38.530  36.820  44.570  1.00  0.00           C
ATOM   1061  HD1 TYR A 654      39.090  35.930  44.800  1.00  0.00           H
ATOM   1062  CE1 TYR A 654      38.980  37.810  43.660  1.00  0.00           C
ATOM   1063  HE1 TYR A 654      39.800  37.620  43.010  1.00  0.00           H
ATOM   1064  CZ  TYR A 654      38.260  39.000  43.550  1.00  0.00           C
ATOM   1065  OH  TYR A 654      38.550  40.040  42.650  1.00  0.00           O
ATOM   1066  HH  TYR A 654      39.040  39.640  41.920  1.00  0.00           H
ATOM   1067  CD2 TYR A 654      36.690  38.230  45.340  1.00  0.00           C
ATOM   1068  HD2 TYR A 654      35.850  38.470  45.990  1.00  0.00           H
ATOM   1069  CE2 TYR A 654      37.150  39.230  44.430  1.00  0.00           C
ATOM   1070  HE2 TYR A 654      36.620  40.170  44.320  1.00  0.00           H
ATOM   1071  C   TYR A 654      36.620  33.850  44.940  1.00  0.00           C
ATOM   1072  O   TYR A 654      36.100  33.920  43.800  1.00  0.00           O
ATOM   1073  N   SER A 655      37.600  33.040  45.260  1.00  0.00           N
ATOM   1074  HN  SER A 655      37.940  33.110  46.190  1.00  0.00           H
ATOM   1075  CA  SER A 655      38.180  32.040  44.350  1.00  0.00           C
ATOM   1076  HA  SER A 655      38.280  32.520  43.390  1.00  0.00           H
ATOM   1077  CB  SER A 655      39.500  31.390  44.700  1.00  0.00           C
ATOM   1078  HB1 SER A 655      40.280  32.150  44.500  1.00  0.00           H
ATOM   1079  HB2 SER A 655      39.750  30.550  44.020  1.00  0.00           H
ATOM   1080  OG  SER A 655      39.480  30.950  46.000  1.00  0.00           O
ATOM   1081  HG1 SER A 655      39.580  31.690  46.600  1.00  0.00           H
ATOM   1082  C   SER A 655      37.230  30.900  44.150  1.00  0.00           C
ATOM   1083  O   SER A 655      37.060  30.520  42.970  1.00  0.00           O
ATOM   1084  N   LEU A 656      36.560  30.380  45.170  1.00  0.00           N
ATOM   1085  HN  LEU A 656      36.700  30.740  46.090  1.00  0.00           H
ATOM   1086  CA  LEU A 656      35.640  29.270  45.010  1.00  0.00           C
ATOM   1087  HA  LEU A 656      36.300  28.470  44.700  1.00  0.00           H
ATOM   1088  CB  LEU A 656      35.100  28.910  46.380  1.00  0.00           C
ATOM   1089  HB1 LEU A 656      34.600  29.830  46.750  1.00  0.00           H
ATOM   1090  HB2 LEU A 656      36.000  28.670  46.990  1.00  0.00           H
ATOM   1091  CG  LEU A 656      34.160  27.710  46.370  1.00  0.00           C
ATOM   1092  HG  LEU A 656      33.260  27.990  45.770  1.00  0.00           H
ATOM   1093  CD1 LEU A 656      34.820  26.460  45.720  1.00  0.00           C
ATOM   1094 HD11 LEU A 656      35.810  26.270  46.170  1.00  0.00           H
ATOM   1095 HD12 LEU A 656      35.150  26.640  44.670  1.00  0.00           H
ATOM   1096 HD13 LEU A 656      34.320  25.480  45.790  1.00  0.00           H
ATOM   1097  CD2 LEU A 656      33.700  27.350  47.800  1.00  0.00           C
ATOM   1098 HD21 LEU A 656      32.920  26.550  47.790  1.00  0.00           H
ATOM   1099 HD22 LEU A 656      33.270  28.230  48.320  1.00  0.00           H
ATOM   1100 HD23 LEU A 656      34.470  27.050  48.530  1.00  0.00           H
ATOM   1101  C   LEU A 656      34.500  29.410  43.990  1.00  0.00           C
ATOM   1102  O   LEU A 656      34.190  28.520  43.180  1.00  0.00           O
ATOM   1103  N   PHE A 657      33.880  30.570  44.050  1.00  0.00           N
ATOM   1104  HN  PHE A 657      34.150  31.080  44.880  1.00  0.00           H
ATOM   1105  CA  PHE A 657      32.670  30.720  43.340  1.00  0.00           C
ATOM   1106  HA  PHE A 657      32.210  29.790  43.010  1.00  0.00           H
ATOM   1107  CB  PHE A 657      31.540  31.400  44.120  1.00  0.00           C
ATOM   1108  HB1 PHE A 657      30.690  31.740  43.510  1.00  0.00           H
ATOM   1109  HB2 PHE A 657      32.100  32.190  44.680  1.00  0.00           H
ATOM   1110  CG  PHE A 657      31.100  30.510  45.260  1.00  0.00           C
ATOM   1111  CD1 PHE A 657      31.560  30.680  46.600  1.00  0.00           C
ATOM   1112  HD1 PHE A 657      32.220  31.520  46.780  1.00  0.00           H
ATOM   1113  CE1 PHE A 657      31.120  29.870  47.600  1.00  0.00           C
ATOM   1114  HE1 PHE A 657      31.400  30.000  48.640  1.00  0.00           H
ATOM   1115  CZ  PHE A 657      30.200  28.850  47.370  1.00  0.00           C
ATOM   1116  HZ  PHE A 657      29.920  28.170  48.150  1.00  0.00           H
ATOM   1117  CD2 PHE A 657      30.190  29.550  45.040  1.00  0.00           C
ATOM   1118  HD2 PHE A 657      29.780  29.450  44.030  1.00  0.00           H
ATOM   1119  CE2 PHE A 657      29.750  28.640  46.000  1.00  0.00           C
ATOM   1120  HE2 PHE A 657      29.240  27.760  45.630  1.00  0.00           H
ATOM   1121  C   PHE A 657      32.930  31.430  42.000  1.00  0.00           C
ATOM   1122  O   PHE A 657      32.010  31.730  41.200  1.00  0.00           O
ATOM   1123  N   ALA A 658      34.260  31.520  41.650  1.00  0.00           N
ATOM   1124  HN  ALA A 658      34.940  31.290  42.360  1.00  0.00           H
ATOM   1125  CA  ALA A 658      34.830  31.990  40.460  1.00  0.00           C
ATOM   1126  HA  ALA A 658      35.850  32.200  40.740  1.00  0.00           H
ATOM   1127  CB  ALA A 658      34.900  30.940  39.350  1.00  0.00           C
ATOM   1128  HB1 ALA A 658      35.270  30.020  39.830  1.00  0.00           H
ATOM   1129  HB2 ALA A 658      35.610  31.200  38.530  1.00  0.00           H
ATOM   1130  HB3 ALA A 658      33.900  30.720  38.930  1.00  0.00           H
ATOM   1131  C   ALA A 658      34.280  33.300  39.930  1.00  0.00           C
ATOM   1132  O   ALA A 658      33.950  33.500  38.720  1.00  0.00           O
ATOM   1133  N   GLY A 659      34.360  34.400  40.760  1.00  0.00           N
ATOM   1134  HN  GLY A 659      34.600  34.190  41.710  1.00  0.00           H
ATOM   1135  CA  GLY A 659      34.220  35.750  40.340  1.00  0.00           C
ATOM   1136  HA1 GLY A 659      33.810  36.230  41.220  1.00  0.00           H
ATOM   1137  HA2 GLY A 659      33.550  35.810  39.480  1.00  0.00           H
ATOM   1138  C   GLY A 659      35.540  36.410  39.980  1.00  0.00           C
ATOM   1139  O   GLY A 659      36.300  36.880  40.860  1.00  0.00           O
ATOM   1140  N   GLN A 660      35.950  36.380  38.660  1.00  0.00           N
ATOM   1141  HN  GLN A 660      35.270  36.130  37.970  1.00  0.00           H
ATOM   1142  CA  GLN A 660      37.200  36.890  38.100  1.00  0.00           C
ATOM   1143  HA  GLN A 660      37.180  36.760  37.030  1.00  0.00           H
ATOM   1144  CB  GLN A 660      37.510  38.410  38.390  1.00  0.00           C
ATOM   1145  HB1 GLN A 660      38.590  38.560  38.150  1.00  0.00           H
ATOM   1146  HB2 GLN A 660      37.460  38.620  39.480  1.00  0.00           H
ATOM   1147  CG  GLN A 660      36.630  39.330  37.560  1.00  0.00           C
ATOM   1148  HG1 GLN A 660      36.950  40.330  37.930  1.00  0.00           H
ATOM   1149  HG2 GLN A 660      35.550  39.180  37.730  1.00  0.00           H
ATOM   1150  CD  GLN A 660      36.940  39.200  36.070  1.00  0.00           C
ATOM   1151  OE1 GLN A 660      38.080  38.880  35.610  1.00  0.00           O
ATOM   1152  NE2 GLN A 660      35.910  39.590  35.300  1.00  0.00           N
ATOM   1153 HE21 GLN A 660      36.030  39.690  34.310  1.00  0.00           H
ATOM   1154 HE22 GLN A 660      35.080  39.910  35.750  1.00  0.00           H
ATOM   1155  C   GLN A 660      38.290  35.950  38.560  1.00  0.00           C
ATOM   1156  O   GLN A 660      39.030  36.250  39.510  1.00  0.00           O
ATOM   1157  N   PRO A 661      38.400  34.790  37.980  1.00  0.00           N
ATOM   1158  CD  PRO A 661      37.710  34.320  36.780  1.00  0.00           C
ATOM   1159  HD1 PRO A 661      37.680  35.080  35.970  1.00  0.00           H
ATOM   1160  HD2 PRO A 661      36.690  33.980  37.050  1.00  0.00           H
ATOM   1161  CA  PRO A 661      39.160  33.690  38.580  1.00  0.00           C
ATOM   1162  HA  PRO A 661      38.690  33.530  39.540  1.00  0.00           H
ATOM   1163  CB  PRO A 661      38.920  32.450  37.650  1.00  0.00           C
ATOM   1164  HB1 PRO A 661      38.140  31.820  38.130  1.00  0.00           H
ATOM   1165  HB2 PRO A 661      39.700  31.680  37.520  1.00  0.00           H
ATOM   1166  CG  PRO A 661      38.520  33.080  36.380  1.00  0.00           C
ATOM   1167  HG1 PRO A 661      39.370  33.490  35.800  1.00  0.00           H
ATOM   1168  HG2 PRO A 661      37.880  32.440  35.740  1.00  0.00           H
ATOM   1169  C   PRO A 661      40.560  33.890  38.940  1.00  0.00           C
ATOM   1170  O   PRO A 661      41.010  33.370  39.970  1.00  0.00           O
ATOM   1171  N   LEU A 662      41.430  34.550  38.150  1.00  0.00           N
ATOM   1172  HN  LEU A 662      41.150  35.030  37.310  1.00  0.00           H
ATOM   1173  CA  LEU A 662      42.860  34.690  38.480  1.00  0.00           C
ATOM   1174  HA  LEU A 662      43.120  34.050  39.310  1.00  0.00           H
ATOM   1175  CB  LEU A 662      43.780  34.560  37.280  1.00  0.00           C
ATOM   1176  HB1 LEU A 662      44.800  34.530  37.730  1.00  0.00           H
ATOM   1177  HB2 LEU A 662      43.610  35.440  36.630  1.00  0.00           H
ATOM   1178  CG  LEU A 662      43.530  33.350  36.320  1.00  0.00           C
ATOM   1179  HG  LEU A 662      42.470  33.330  35.980  1.00  0.00           H
ATOM   1180  CD1 LEU A 662      44.450  33.520  35.060  1.00  0.00           C
ATOM   1181 HD11 LEU A 662      44.100  34.440  34.550  1.00  0.00           H
ATOM   1182 HD12 LEU A 662      44.310  32.770  34.250  1.00  0.00           H
ATOM   1183 HD13 LEU A 662      45.460  33.730  35.450  1.00  0.00           H
ATOM   1184  CD2 LEU A 662      43.900  32.070  37.050  1.00  0.00           C
ATOM   1185 HD21 LEU A 662      43.330  32.060  38.000  1.00  0.00           H
ATOM   1186 HD22 LEU A 662      44.990  31.950  37.200  1.00  0.00           H
ATOM   1187 HD23 LEU A 662      43.420  31.180  36.580  1.00  0.00           H
ATOM   1188  C   LEU A 662      43.100  35.990  39.120  1.00  0.00           C
ATOM   1189  O   LEU A 662      44.250  36.440  39.220  1.00  0.00           O
ATOM   1190  N   THR A 663      42.080  36.680  39.610  1.00  0.00           N
ATOM   1191  HN  THR A 663      41.140  36.350  39.550  1.00  0.00           H
ATOM   1192  CA  THR A 663      42.330  37.900  40.320  1.00  0.00           C
ATOM   1193  HA  THR A 663      43.140  38.420  39.840  1.00  0.00           H
ATOM   1194  CB  THR A 663      41.290  39.000  40.310  1.00  0.00           C
ATOM   1195  HB  THR A 663      41.490  39.860  40.990  1.00  0.00           H
ATOM   1196  OG1 THR A 663      39.980  38.590  40.620  1.00  0.00           O
ATOM   1197  HG1 THR A 663      39.840  37.680  40.360  1.00  0.00           H
ATOM   1198  CG2 THR A 663      41.370  39.610  38.900  1.00  0.00           C
ATOM   1199 HG21 THR A 663      41.380  38.930  38.020  1.00  0.00           H
ATOM   1200 HG22 THR A 663      42.330  40.150  38.980  1.00  0.00           H
ATOM   1201 HG23 THR A 663      40.560  40.350  38.770  1.00  0.00           H
ATOM   1202  C   THR A 663      42.690  37.590  41.780  1.00  0.00           C
ATOM   1203  O   THR A 663      42.250  36.640  42.390  1.00  0.00           O
ATOM   1204  N   ILE A 664      43.570  38.380  42.380  1.00  0.00           N
ATOM   1205  HN  ILE A 664      43.880  39.150  41.820  1.00  0.00           H
ATOM   1206  CA  ILE A 664      44.050  38.300  43.730  1.00  0.00           C
ATOM   1207  HA  ILE A 664      43.600  37.450  44.220  1.00  0.00           H
ATOM   1208  CB  ILE A 664      45.570  38.140  43.810  1.00  0.00           C
ATOM   1209  HB  ILE A 664      45.990  38.980  43.210  1.00  0.00           H
ATOM   1210  CG2 ILE A 664      46.080  38.230  45.280  1.00  0.00           C
ATOM   1211 HG21 ILE A 664      47.130  37.990  45.500  1.00  0.00           H
ATOM   1212 HG22 ILE A 664      45.440  37.630  45.970  1.00  0.00           H
ATOM   1213 HG23 ILE A 664      45.960  39.270  45.660  1.00  0.00           H
ATOM   1214  CG1 ILE A 664      46.150  36.840  43.070  1.00  0.00           C
ATOM   1215 HG11 ILE A 664      47.250  36.890  43.010  1.00  0.00           H
ATOM   1216 HG12 ILE A 664      45.760  36.760  42.030  1.00  0.00           H
ATOM   1217  CD  ILE A 664      45.610  35.600  43.800  1.00  0.00           C
ATOM   1218  HD1 ILE A 664      46.050  34.660  43.390  1.00  0.00           H
ATOM   1219  HD2 ILE A 664      44.500  35.560  43.720  1.00  0.00           H
ATOM   1220  HD3 ILE A 664      45.950  35.520  44.850  1.00  0.00           H
ATOM   1221  C   ILE A 664      43.640  39.540  44.630  1.00  0.00           C
ATOM   1222  O   ILE A 664      43.940  40.660  44.440  1.00  0.00           O
ATOM   1223  N   LEU A 665      42.860  39.280  45.710  1.00  0.00           N
ATOM   1224  HN  LEU A 665      42.470  38.380  45.850  1.00  0.00           H
ATOM   1225  CA  LEU A 665      42.670  40.220  46.850  1.00  0.00           C
ATOM   1226  HA  LEU A 665      42.200  41.090  46.420  1.00  0.00           H
ATOM   1227  CB  LEU A 665      41.670  39.610  47.750  1.00  0.00           C
ATOM   1228  HB1 LEU A 665      41.380  40.320  48.560  1.00  0.00           H
ATOM   1229  HB2 LEU A 665      42.090  38.660  48.160  1.00  0.00           H
ATOM   1230  CG  LEU A 665      40.270  39.300  47.080  1.00  0.00           C
ATOM   1231  HG  LEU A 665      40.360  38.850  46.070  1.00  0.00           H
ATOM   1232  CD1 LEU A 665      39.440  38.460  48.070  1.00  0.00           C
ATOM   1233 HD11 LEU A 665      38.490  38.120  47.600  1.00  0.00           H
ATOM   1234 HD12 LEU A 665      39.190  39.140  48.920  1.00  0.00           H
ATOM   1235 HD13 LEU A 665      40.120  37.680  48.450  1.00  0.00           H
ATOM   1236  CD2 LEU A 665      39.420  40.570  46.970  1.00  0.00           C
ATOM   1237 HD21 LEU A 665      39.790  41.170  46.100  1.00  0.00           H
ATOM   1238 HD22 LEU A 665      39.420  41.200  47.880  1.00  0.00           H
ATOM   1239 HD23 LEU A 665      38.340  40.310  46.830  1.00  0.00           H
ATOM   1240  C   LEU A 665      43.930  40.540  47.520  1.00  0.00           C
ATOM   1241  O   LEU A 665      44.450  39.700  48.230  1.00  0.00           O
ATOM   1242  N   GLY A 666      44.370  41.790  47.460  1.00  0.00           N
ATOM   1243  HN  GLY A 666      43.800  42.510  47.090  1.00  0.00           H
ATOM   1244  CA  GLY A 666      45.590  42.120  48.230  1.00  0.00           C
ATOM   1245  HA1 GLY A 666      46.340  42.270  47.470  1.00  0.00           H
ATOM   1246  HA2 GLY A 666      45.900  41.320  48.890  1.00  0.00           H
ATOM   1247  C   GLY A 666      45.290  43.170  49.190  1.00  0.00           C
ATOM   1248  O   GLY A 666      44.170  43.420  49.560  1.00  0.00           O
ATOM   1249  N   SER A 667      46.350  43.760  49.740  1.00  0.00           N
ATOM   1250  HN  SER A 667      47.240  43.610  49.330  1.00  0.00           H
ATOM   1251  CA  SER A 667      46.350  44.720  50.850  1.00  0.00           C
ATOM   1252  HA  SER A 667      45.320  44.750  51.140  1.00  0.00           H
ATOM   1253  CB  SER A 667      47.400  44.310  51.980  1.00  0.00           C
ATOM   1254  HB1 SER A 667      47.170  43.320  52.430  1.00  0.00           H
ATOM   1255  HB2 SER A 667      47.410  45.180  52.680  1.00  0.00           H
ATOM   1256  OG  SER A 667      48.780  44.270  51.380  1.00  0.00           O
ATOM   1257  HG1 SER A 667      49.060  45.190  51.330  1.00  0.00           H
ATOM   1258  C   SER A 667      46.580  46.140  50.310  1.00  0.00           C
ATOM   1259  O   SER A 667      47.580  46.520  49.710  1.00  0.00           O
ATOM   1260  N   THR A 668      45.550  46.960  50.450  1.00  0.00           N
ATOM   1261  HN  THR A 668      44.660  46.700  50.830  1.00  0.00           H
ATOM   1262  CA  THR A 668      45.530  48.300  49.700  1.00  0.00           C
ATOM   1263  HA  THR A 668      46.270  48.270  48.930  1.00  0.00           H
ATOM   1264  CB  THR A 668      44.240  48.570  48.820  1.00  0.00           C
ATOM   1265  HB  THR A 668      43.910  47.690  48.230  1.00  0.00           H
ATOM   1266  OG1 THR A 668      44.630  49.560  47.850  1.00  0.00           O
ATOM   1267  HG1 THR A 668      43.940  49.630  47.190  1.00  0.00           H
ATOM   1268  CG2 THR A 668      43.060  49.050  49.630  1.00  0.00           C
ATOM   1269 HG21 THR A 668      42.790  48.420  50.510  1.00  0.00           H
ATOM   1270 HG22 THR A 668      42.150  49.050  48.990  1.00  0.00           H
ATOM   1271 HG23 THR A 668      43.270  50.030  50.140  1.00  0.00           H
ATOM   1272  C   THR A 668      45.740  49.440  50.620  1.00  0.00           C
ATOM   1273  O   THR A 668      45.180  49.610  51.680  1.00  0.00           O
ATOM   1274  N   GLY A 669      46.690  50.330  50.260  1.00  0.00           N
ATOM   1275  HN  GLY A 669      47.120  50.260  49.370  1.00  0.00           H
ATOM   1276  CA  GLY A 669      47.230  51.490  51.080  1.00  0.00           C
ATOM   1277  HA1 GLY A 669      47.860  52.100  50.460  1.00  0.00           H
ATOM   1278  HA2 GLY A 669      47.750  51.100  51.950  1.00  0.00           H
ATOM   1279  C   GLY A 669      46.160  52.440  51.540  1.00  0.00           C
ATOM   1280  O   GLY A 669      46.090  52.850  52.710  1.00  0.00           O
ATOM   1281  N   PRO A 670      45.190  52.810  50.710  1.00  0.00           N
ATOM   1282  CD  PRO A 670      45.250  52.810  49.270  1.00  0.00           C
ATOM   1283  HD1 PRO A 670      44.820  51.830  48.980  1.00  0.00           H
ATOM   1284  HD2 PRO A 670      46.260  53.140  48.920  1.00  0.00           H
ATOM   1285  CA  PRO A 670      44.180  53.720  51.110  1.00  0.00           C
ATOM   1286  HA  PRO A 670      44.790  54.530  51.510  1.00  0.00           H
ATOM   1287  CB  PRO A 670      43.360  54.020  49.910  1.00  0.00           C
ATOM   1288  HB1 PRO A 670      42.790  54.980  49.920  1.00  0.00           H
ATOM   1289  HB2 PRO A 670      42.660  53.180  49.740  1.00  0.00           H
ATOM   1290  CG  PRO A 670      44.390  53.970  48.770  1.00  0.00           C
ATOM   1291  HG1 PRO A 670      43.850  53.890  47.810  1.00  0.00           H
ATOM   1292  HG2 PRO A 670      45.080  54.840  48.800  1.00  0.00           H
ATOM   1293  C   PRO A 670      43.340  53.130  52.240  1.00  0.00           C
ATOM   1294  O   PRO A 670      42.900  53.890  53.100  1.00  0.00           O
ATOM   1295  N   VAL A 671      43.170  51.780  52.310  1.00  0.00           N
ATOM   1296  HN  VAL A 671      43.640  51.170  51.670  1.00  0.00           H
ATOM   1297  CA  VAL A 671      42.450  51.100  53.410  1.00  0.00           C
ATOM   1298  HA  VAL A 671      41.500  51.610  53.540  1.00  0.00           H
ATOM   1299  CB  VAL A 671      42.160  49.610  53.140  1.00  0.00           C
ATOM   1300  HB  VAL A 671      43.020  49.110  52.630  1.00  0.00           H
ATOM   1301  CG1 VAL A 671      41.840  48.710  54.340  1.00  0.00           C
ATOM   1302 HG11 VAL A 671      41.280  47.810  53.980  1.00  0.00           H
ATOM   1303 HG12 VAL A 671      41.230  49.300  55.060  1.00  0.00           H
ATOM   1304 HG13 VAL A 671      42.770  48.410  54.860  1.00  0.00           H
ATOM   1305  CG2 VAL A 671      40.970  49.570  52.140  1.00  0.00           C
ATOM   1306 HG21 VAL A 671      41.330  50.210  51.300  1.00  0.00           H
ATOM   1307 HG22 VAL A 671      40.030  49.950  52.610  1.00  0.00           H
ATOM   1308 HG23 VAL A 671      40.740  48.530  51.830  1.00  0.00           H
ATOM   1309  C   VAL A 671      43.150  51.320  54.730  1.00  0.00           C
ATOM   1310  O   VAL A 671      42.470  51.560  55.790  1.00  0.00           O
ATOM   1311  N   LEU A 672      44.500  51.170  54.700  1.00  0.00           N
ATOM   1312  HN  LEU A 672      45.080  51.160  53.880  1.00  0.00           H
ATOM   1313  CA  LEU A 672      45.340  51.300  55.890  1.00  0.00           C
ATOM   1314  HA  LEU A 672      44.830  50.620  56.560  1.00  0.00           H
ATOM   1315  CB  LEU A 672      46.740  50.690  55.630  1.00  0.00           C
ATOM   1316  HB1 LEU A 672      47.250  51.230  54.810  1.00  0.00           H
ATOM   1317  HB2 LEU A 672      46.700  49.610  55.380  1.00  0.00           H
ATOM   1318  CG  LEU A 672      47.730  50.940  56.810  1.00  0.00           C
ATOM   1319  HG  LEU A 672      47.270  51.390  57.710  1.00  0.00           H
ATOM   1320  CD1 LEU A 672      48.150  49.630  57.480  1.00  0.00           C
ATOM   1321 HD11 LEU A 672      47.220  49.120  57.840  1.00  0.00           H
ATOM   1322 HD12 LEU A 672      48.710  49.790  58.420  1.00  0.00           H
ATOM   1323 HD13 LEU A 672      48.650  48.860  56.860  1.00  0.00           H
ATOM   1324  CD2 LEU A 672      48.890  51.780  56.310  1.00  0.00           C
ATOM   1325 HD21 LEU A 672      48.560  52.780  55.940  1.00  0.00           H
ATOM   1326 HD22 LEU A 672      49.350  51.230  55.460  1.00  0.00           H
ATOM   1327 HD23 LEU A 672      49.560  51.970  57.170  1.00  0.00           H
ATOM   1328  C   LEU A 672      45.290  52.700  56.490  1.00  0.00           C
ATOM   1329  O   LEU A 672      45.130  52.860  57.670  1.00  0.00           O
ATOM   1330  N   VAL A 673      45.470  53.760  55.620  1.00  0.00           N
ATOM   1331  HN  VAL A 673      45.610  53.490  54.670  1.00  0.00           H
ATOM   1332  CA  VAL A 673      45.290  55.160  55.950  1.00  0.00           C
ATOM   1333  HA  VAL A 673      45.910  55.360  56.810  1.00  0.00           H
ATOM   1334  CB  VAL A 673      45.760  56.180  54.840  1.00  0.00           C
ATOM   1335  HB  VAL A 673      45.120  55.900  53.980  1.00  0.00           H
ATOM   1336  CG1 VAL A 673      45.390  57.640  55.180  1.00  0.00           C
ATOM   1337 HG11 VAL A 673      44.440  57.920  54.680  1.00  0.00           H
ATOM   1338 HG12 VAL A 673      46.100  58.360  54.720  1.00  0.00           H
ATOM   1339 HG13 VAL A 673      45.390  57.820  56.280  1.00  0.00           H
ATOM   1340  CG2 VAL A 673      47.150  55.750  54.320  1.00  0.00           C
ATOM   1341 HG21 VAL A 673      47.540  56.330  53.460  1.00  0.00           H
ATOM   1342 HG22 VAL A 673      47.050  54.670  54.090  1.00  0.00           H
ATOM   1343 HG23 VAL A 673      47.840  55.930  55.170  1.00  0.00           H
ATOM   1344  C   VAL A 673      43.860  55.440  56.400  1.00  0.00           C
ATOM   1345  O   VAL A 673      43.570  55.990  57.440  1.00  0.00           O
ATOM   1346  N   PHE A 674      42.820  55.000  55.630  1.00  0.00           N
ATOM   1347  HN  PHE A 674      43.010  54.470  54.800  1.00  0.00           H
ATOM   1348  CA  PHE A 674      41.410  55.220  55.980  1.00  0.00           C
ATOM   1349  HA  PHE A 674      41.310  56.290  56.000  1.00  0.00           H
ATOM   1350  CB  PHE A 674      40.430  54.520  54.850  1.00  0.00           C
ATOM   1351  HB1 PHE A 674      40.710  53.500  54.530  1.00  0.00           H
ATOM   1352  HB2 PHE A 674      40.400  55.050  53.870  1.00  0.00           H
ATOM   1353  CG  PHE A 674      38.910  54.570  55.220  1.00  0.00           C
ATOM   1354  CD1 PHE A 674      38.260  53.400  55.680  1.00  0.00           C
ATOM   1355  HD1 PHE A 674      38.760  52.460  55.570  1.00  0.00           H
ATOM   1356  CE1 PHE A 674      36.980  53.450  56.170  1.00  0.00           C
ATOM   1357  HE1 PHE A 674      36.540  52.530  56.540  1.00  0.00           H
ATOM   1358  CZ  PHE A 674      36.190  54.590  56.060  1.00  0.00           C
ATOM   1359  HZ  PHE A 674      35.180  54.670  56.400  1.00  0.00           H
ATOM   1360  CD2 PHE A 674      38.100  55.740  55.060  1.00  0.00           C
ATOM   1361  HD2 PHE A 674      38.520  56.670  54.690  1.00  0.00           H
ATOM   1362  CE2 PHE A 674      36.710  55.710  55.380  1.00  0.00           C
ATOM   1363  HE2 PHE A 674      35.990  56.450  55.060  1.00  0.00           H
ATOM   1364  C   PHE A 674      40.950  54.610  57.330  1.00  0.00           C
ATOM   1365  O   PHE A 674      40.260  55.210  58.130  1.00  0.00           O
ATOM   1366  N   GLU A 675      41.390  53.450  57.690  1.00  0.00           N
ATOM   1367  HN  GLU A 675      41.940  52.880  57.100  1.00  0.00           H
ATOM   1368  CA  GLU A 675      41.290  52.980  59.050  1.00  0.00           C
ATOM   1369  HA  GLU A 675      40.250  52.870  59.330  1.00  0.00           H
ATOM   1370  CB  GLU A 675      41.740  51.500  59.110  1.00  0.00           C
ATOM   1371  HB1 GLU A 675      41.860  51.140  60.150  1.00  0.00           H
ATOM   1372  HB2 GLU A 675      42.720  51.420  58.620  1.00  0.00           H
ATOM   1373  CG  GLU A 675      40.750  50.590  58.470  1.00  0.00           C
ATOM   1374  HG1 GLU A 675      41.170  50.150  57.550  1.00  0.00           H
ATOM   1375  HG2 GLU A 675      39.890  51.240  58.140  1.00  0.00           H
ATOM   1376  CD  GLU A 675      40.180  49.490  59.370  1.00  0.00           C
ATOM   1377  OE1 GLU A 675      40.660  48.360  59.350  1.00  0.00           O
ATOM   1378  OE2 GLU A 675      39.100  49.730  60.070  1.00  0.00           O
ATOM   1379  C   GLU A 675      41.900  53.810  60.090  1.00  0.00           C
ATOM   1380  O   GLU A 675      41.270  54.100  61.070  1.00  0.00           O
ATOM   1381  N   LYS A 676      43.110  54.340  59.850  1.00  0.00           N
ATOM   1382  HN  LYS A 676      43.550  54.090  59.000  1.00  0.00           H
ATOM   1383  CA  LYS A 676      43.710  55.260  60.770  1.00  0.00           C
ATOM   1384  HA  LYS A 676      43.800  54.830  61.760  1.00  0.00           H
ATOM   1385  CB  LYS A 676      45.200  55.600  60.380  1.00  0.00           C
ATOM   1386  HB1 LYS A 676      45.310  56.120  59.410  1.00  0.00           H
ATOM   1387  HB2 LYS A 676      45.720  54.620  60.290  1.00  0.00           H
ATOM   1388  CG  LYS A 676      45.940  56.460  61.450  1.00  0.00           C
ATOM   1389  HG1 LYS A 676      45.940  55.950  62.450  1.00  0.00           H
ATOM   1390  HG2 LYS A 676      45.520  57.470  61.630  1.00  0.00           H
ATOM   1391  CD  LYS A 676      47.490  56.470  61.250  1.00  0.00           C
ATOM   1392  HD1 LYS A 676      47.620  56.870  60.210  1.00  0.00           H
ATOM   1393  HD2 LYS A 676      47.900  55.440  61.170  1.00  0.00           H
ATOM   1394  CE  LYS A 676      48.170  57.260  62.350  1.00  0.00           C
ATOM   1395  HE1 LYS A 676      47.920  56.730  63.310  1.00  0.00           H
ATOM   1396  HE2 LYS A 676      47.750  58.280  62.400  1.00  0.00           H
ATOM   1397  NZ  LYS A 676      49.590  57.380  62.320  1.00  0.00           N
ATOM   1398  HZ1 LYS A 676      50.020  58.160  62.860  1.00  0.00           H
ATOM   1399  HZ2 LYS A 676      49.850  57.630  61.350  1.00  0.00           H
ATOM   1400  HZ3 LYS A 676      50.140  56.490  62.360  1.00  0.00           H
ATOM   1401  C   LYS A 676      42.890  56.500  60.970  1.00  0.00           C
ATOM   1402  O   LYS A 676      42.710  57.050  62.100  1.00  0.00           O
ATOM   1403  N   ILE A 677      42.250  57.060  59.880  1.00  0.00           N
ATOM   1404  HN  ILE A 677      42.410  56.700  58.980  1.00  0.00           H
ATOM   1405  CA  ILE A 677      41.330  58.220  59.890  1.00  0.00           C
ATOM   1406  HA  ILE A 677      41.840  59.000  60.450  1.00  0.00           H
ATOM   1407  CB  ILE A 677      41.220  58.770  58.480  1.00  0.00           C
ATOM   1408  HB  ILE A 677      40.940  57.960  57.770  1.00  0.00           H
ATOM   1409  CG2 ILE A 677      40.190  59.910  58.470  1.00  0.00           C
ATOM   1410 HG21 ILE A 677      39.180  59.530  58.720  1.00  0.00           H
ATOM   1411 HG22 ILE A 677      40.190  60.570  57.560  1.00  0.00           H
ATOM   1412 HG23 ILE A 677      40.500  60.580  59.290  1.00  0.00           H
ATOM   1413  CG1 ILE A 677      42.640  59.240  58.020  1.00  0.00           C
ATOM   1414 HG11 ILE A 677      43.320  58.370  57.930  1.00  0.00           H
ATOM   1415 HG12 ILE A 677      43.000  60.000  58.740  1.00  0.00           H
ATOM   1416  CD  ILE A 677      42.610  59.940  56.640  1.00  0.00           C
ATOM   1417  HD1 ILE A 677      43.660  60.120  56.340  1.00  0.00           H
ATOM   1418  HD2 ILE A 677      42.110  60.930  56.720  1.00  0.00           H
ATOM   1419  HD3 ILE A 677      42.120  59.240  55.920  1.00  0.00           H
ATOM   1420  C   ILE A 677      39.950  57.860  60.520  1.00  0.00           C
ATOM   1421  O   ILE A 677      39.430  58.670  61.290  1.00  0.00           O
ATOM   1422  N   LEU A 678      39.330  56.660  60.350  1.00  0.00           N
ATOM   1423  HN  LEU A 678      39.680  56.020  59.660  1.00  0.00           H
ATOM   1424  CA  LEU A 678      38.200  56.180  61.110  1.00  0.00           C
ATOM   1425  HA  LEU A 678      37.340  56.820  61.000  1.00  0.00           H
ATOM   1426  CB  LEU A 678      37.670  54.940  60.380  1.00  0.00           C
ATOM   1427  HB1 LEU A 678      38.560  54.280  60.360  1.00  0.00           H
ATOM   1428  HB2 LEU A 678      37.400  55.220  59.340  1.00  0.00           H
ATOM   1429  CG  LEU A 678      36.430  54.110  60.830  1.00  0.00           C
ATOM   1430  HG  LEU A 678      36.680  53.610  61.790  1.00  0.00           H
ATOM   1431  CD1 LEU A 678      35.260  55.110  61.030  1.00  0.00           C
ATOM   1432 HD11 LEU A 678      34.490  54.510  61.560  1.00  0.00           H
ATOM   1433 HD12 LEU A 678      34.850  55.620  60.140  1.00  0.00           H
ATOM   1434 HD13 LEU A 678      35.530  55.950  61.690  1.00  0.00           H
ATOM   1435  CD2 LEU A 678      36.040  52.920  59.910  1.00  0.00           C
ATOM   1436 HD21 LEU A 678      35.760  53.300  58.910  1.00  0.00           H
ATOM   1437 HD22 LEU A 678      35.210  52.240  60.160  1.00  0.00           H
ATOM   1438 HD23 LEU A 678      36.930  52.280  59.700  1.00  0.00           H
ATOM   1439  C   LEU A 678      38.530  56.030  62.600  1.00  0.00           C
ATOM   1440  O   LEU A 678      37.680  56.420  63.350  1.00  0.00           O
ATOM   1441  N   TYR A 679      39.680  55.440  62.980  1.00  0.00           N
ATOM   1442  HN  TYR A 679      40.300  55.090  62.280  1.00  0.00           H
ATOM   1443  CA  TYR A 679      40.080  55.270  64.380  1.00  0.00           C
ATOM   1444  HA  TYR A 679      39.280  54.770  64.890  1.00  0.00           H
ATOM   1445  CB  TYR A 679      41.370  54.500  64.360  1.00  0.00           C
ATOM   1446  HB1 TYR A 679      42.140  55.010  63.760  1.00  0.00           H
ATOM   1447  HB2 TYR A 679      41.110  53.530  63.870  1.00  0.00           H
ATOM   1448  CG  TYR A 679      41.820  54.230  65.750  1.00  0.00           C
ATOM   1449  CD1 TYR A 679      41.070  53.310  66.510  1.00  0.00           C
ATOM   1450  HD1 TYR A 679      40.180  52.810  66.150  1.00  0.00           H
ATOM   1451  CE1 TYR A 679      41.390  53.000  67.820  1.00  0.00           C
ATOM   1452  HE1 TYR A 679      40.760  52.260  68.300  1.00  0.00           H
ATOM   1453  CZ  TYR A 679      42.510  53.630  68.350  1.00  0.00           C
ATOM   1454  OH  TYR A 679      42.860  53.270  69.630  1.00  0.00           O
ATOM   1455  HH  TYR A 679      43.790  53.510  69.680  1.00  0.00           H
ATOM   1456  CD2 TYR A 679      42.880  54.920  66.370  1.00  0.00           C
ATOM   1457  HD2 TYR A 679      43.360  55.690  65.790  1.00  0.00           H
ATOM   1458  CE2 TYR A 679      43.200  54.620  67.710  1.00  0.00           C
ATOM   1459  HE2 TYR A 679      44.140  55.030  68.080  1.00  0.00           H
ATOM   1460  C   TYR A 679      40.300  56.700  65.010  1.00  0.00           C
ATOM   1461  O   TYR A 679      39.820  56.930  66.130  1.00  0.00           O
ATOM   1462  N   LYS A 680      41.020  57.580  64.310  1.00  0.00           N
ATOM   1463  HN  LYS A 680      41.430  57.350  63.430  1.00  0.00           H
ATOM   1464  CA  LYS A 680      41.250  58.930  64.780  1.00  0.00           C
ATOM   1465  HA  LYS A 680      41.730  58.830  65.750  1.00  0.00           H
ATOM   1466  CB  LYS A 680      42.210  59.890  63.950  1.00  0.00           C
ATOM   1467  HB1 LYS A 680      41.840  59.990  62.910  1.00  0.00           H
ATOM   1468  HB2 LYS A 680      43.240  59.470  63.920  1.00  0.00           H
ATOM   1469  CG  LYS A 680      42.410  61.300  64.580  1.00  0.00           C
ATOM   1470  HG1 LYS A 680      41.490  61.910  64.520  1.00  0.00           H
ATOM   1471  HG2 LYS A 680      43.080  61.780  63.840  1.00  0.00           H
ATOM   1472  CD  LYS A 680      43.050  61.310  65.900  1.00  0.00           C
ATOM   1473  HD1 LYS A 680      43.830  60.520  65.870  1.00  0.00           H
ATOM   1474  HD2 LYS A 680      42.310  61.100  66.710  1.00  0.00           H
ATOM   1475  CE  LYS A 680      43.810  62.620  66.200  1.00  0.00           C
ATOM   1476  HE1 LYS A 680      44.640  62.770  65.480  1.00  0.00           H
ATOM   1477  HE2 LYS A 680      44.160  62.660  67.260  1.00  0.00           H
ATOM   1478  NZ  LYS A 680      43.020  63.840  66.070  1.00  0.00           N
ATOM   1479  HZ1 LYS A 680      42.600  63.920  65.120  1.00  0.00           H
ATOM   1480  HZ2 LYS A 680      43.590  64.680  66.280  1.00  0.00           H
ATOM   1481  HZ3 LYS A 680      42.160  63.880  66.650  1.00  0.00           H
ATOM   1482  C   LYS A 680      39.870  59.640  64.910  1.00  0.00           C
ATOM   1483  O   LYS A 680      39.550  60.330  65.810  1.00  0.00           O
ATOM   1484  N   PHE A 681      38.960  59.450  63.930  1.00  0.00           N
ATOM   1485  HN  PHE A 681      39.100  58.770  63.200  1.00  0.00           H
ATOM   1486  CA  PHE A 681      37.640  60.030  63.810  1.00  0.00           C
ATOM   1487  HA  PHE A 681      37.740  61.080  64.060  1.00  0.00           H
ATOM   1488  CB  PHE A 681      37.020  59.930  62.420  1.00  0.00           C
ATOM   1489  HB1 PHE A 681      37.170  58.970  61.890  1.00  0.00           H
ATOM   1490  HB2 PHE A 681      37.610  60.690  61.860  1.00  0.00           H
ATOM   1491  CG  PHE A 681      35.530  60.180  62.230  1.00  0.00           C
ATOM   1492  CD1 PHE A 681      34.660  59.120  62.220  1.00  0.00           C
ATOM   1493  HD1 PHE A 681      35.080  58.140  62.370  1.00  0.00           H
ATOM   1494  CE1 PHE A 681      33.330  59.260  61.670  1.00  0.00           C
ATOM   1495  HE1 PHE A 681      32.760  58.360  61.470  1.00  0.00           H
ATOM   1496  CZ  PHE A 681      32.770  60.500  61.340  1.00  0.00           C
ATOM   1497  HZ  PHE A 681      31.770  60.610  60.940  1.00  0.00           H
ATOM   1498  CD2 PHE A 681      34.990  61.480  61.950  1.00  0.00           C
ATOM   1499  HD2 PHE A 681      35.620  62.360  61.920  1.00  0.00           H
ATOM   1500  CE2 PHE A 681      33.640  61.630  61.490  1.00  0.00           C
ATOM   1501  HE2 PHE A 681      33.380  62.640  61.210  1.00  0.00           H
ATOM   1502  C   PHE A 681      36.720  59.560  64.940  1.00  0.00           C
ATOM   1503  O   PHE A 681      35.990  60.280  65.670  1.00  0.00           O
ATOM   1504  N   CYS A 682      36.770  58.250  65.300  1.00  0.00           N
ATOM   1505  HN  CYS A 682      37.320  57.690  64.680  1.00  0.00           H
ATOM   1506  CA  CYS A 682      36.120  57.660  66.440  1.00  0.00           C
ATOM   1507  HA  CYS A 682      35.070  57.910  66.440  1.00  0.00           H
ATOM   1508  CB  CYS A 682      36.130  56.130  66.360  1.00  0.00           C
ATOM   1509  HB1 CYS A 682      35.740  55.850  67.370  1.00  0.00           H
ATOM   1510  HB2 CYS A 682      37.170  55.810  66.200  1.00  0.00           H
ATOM   1511  SG  CYS A 682      35.150  55.250  65.100  1.00  0.00           S
ATOM   1512  HG1 CYS A 682      35.900  55.910  64.240  1.00  0.00           H
ATOM   1513  C   CYS A 682      36.630  58.180  67.860  1.00  0.00           C
ATOM   1514  O   CYS A 682      35.780  58.420  68.700  1.00  0.00           O
ATOM   1515  N   ARG A 683      38.000  58.270  68.030  1.00  0.00           N
ATOM   1516  HN  ARG A 683      38.610  57.970  67.300  1.00  0.00           H
ATOM   1517  CA  ARG A 683      38.600  58.840  69.210  1.00  0.00           C
ATOM   1518  HA  ARG A 683      38.200  58.320  70.060  1.00  0.00           H
ATOM   1519  CB  ARG A 683      40.130  58.550  69.200  1.00  0.00           C
ATOM   1520  HB1 ARG A 683      40.710  59.190  69.900  1.00  0.00           H
ATOM   1521  HB2 ARG A 683      40.640  58.710  68.230  1.00  0.00           H
ATOM   1522  CG  ARG A 683      40.510  57.020  69.620  1.00  0.00           C
ATOM   1523  HG1 ARG A 683      41.620  57.010  69.470  1.00  0.00           H
ATOM   1524  HG2 ARG A 683      39.990  56.300  68.950  1.00  0.00           H
ATOM   1525  CD  ARG A 683      40.040  56.650  71.080  1.00  0.00           C
ATOM   1526  HD1 ARG A 683      38.930  56.760  71.160  1.00  0.00           H
ATOM   1527  HD2 ARG A 683      40.580  57.290  71.800  1.00  0.00           H
ATOM   1528  NE  ARG A 683      40.430  55.250  71.240  1.00  0.00           N
ATOM   1529  HE  ARG A 683      41.280  54.950  70.820  1.00  0.00           H
ATOM   1530  CZ  ARG A 683      39.650  54.210  71.600  1.00  0.00           C
ATOM   1531  NH1 ARG A 683      40.280  53.240  72.150  1.00  0.00           N
ATOM   1532 HH11 ARG A 683      39.660  52.660  72.670  1.00  0.00           H
ATOM   1533 HH12 ARG A 683      41.080  53.590  72.640  1.00  0.00           H
ATOM   1534  NH2 ARG A 683      38.350  54.180  71.740  1.00  0.00           N
ATOM   1535 HH21 ARG A 683      37.770  54.880  71.350  1.00  0.00           H
ATOM   1536 HH22 ARG A 683      37.850  53.370  72.050  1.00  0.00           H
ATOM   1537  C   ARG A 683      38.330  60.330  69.320  1.00  0.00           C
ATOM   1538  O   ARG A 683      38.030  60.870  70.390  1.00  0.00           O
ATOM   1539  N   ASP A 684      38.400  61.080  68.210  1.00  0.00           N
ATOM   1540  HN  ASP A 684      38.630  60.780  67.280  1.00  0.00           H
ATOM   1541  CA  ASP A 684      38.240  62.480  68.180  1.00  0.00           C
ATOM   1542  HA  ASP A 684      38.910  62.870  68.930  1.00  0.00           H
ATOM   1543  CB  ASP A 684      38.500  63.340  66.920  1.00  0.00           C
ATOM   1544  HB1 ASP A 684      38.050  64.340  67.060  1.00  0.00           H
ATOM   1545  HB2 ASP A 684      38.080  62.920  65.980  1.00  0.00           H
ATOM   1546  CG  ASP A 684      39.950  63.590  66.620  1.00  0.00           C
ATOM   1547  OD1 ASP A 684      40.230  64.170  65.540  1.00  0.00           O
ATOM   1548  OD2 ASP A 684      40.820  63.510  67.560  1.00  0.00           O
ATOM   1549  C   ASP A 684      36.810  62.880  68.700  1.00  0.00           C
ATOM   1550  O   ASP A 684      36.760  63.760  69.510  1.00  0.00           O
ATOM   1551  N   TYR A 685      35.700  62.270  68.140  1.00  0.00           N
ATOM   1552  HN  TYR A 685      35.830  61.620  67.390  1.00  0.00           H
ATOM   1553  CA  TYR A 685      34.370  62.750  68.310  1.00  0.00           C
ATOM   1554  HA  TYR A 685      34.360  63.720  68.800  1.00  0.00           H
ATOM   1555  CB  TYR A 685      33.710  63.010  66.910  1.00  0.00           C
ATOM   1556  HB1 TYR A 685      32.690  63.410  67.120  1.00  0.00           H
ATOM   1557  HB2 TYR A 685      33.580  62.030  66.380  1.00  0.00           H
ATOM   1558  CG  TYR A 685      34.440  63.980  66.050  1.00  0.00           C
ATOM   1559  CD1 TYR A 685      34.620  65.320  66.460  1.00  0.00           C
ATOM   1560  HD1 TYR A 685      34.240  65.670  67.410  1.00  0.00           H
ATOM   1561  CE1 TYR A 685      35.320  66.210  65.710  1.00  0.00           C
ATOM   1562  HE1 TYR A 685      35.600  67.170  66.120  1.00  0.00           H
ATOM   1563  CZ  TYR A 685      35.760  65.840  64.450  1.00  0.00           C
ATOM   1564  OH  TYR A 685      36.640  66.680  63.760  1.00  0.00           O
ATOM   1565  HH  TYR A 685      36.770  67.510  64.200  1.00  0.00           H
ATOM   1566  CD2 TYR A 685      34.730  63.650  64.670  1.00  0.00           C
ATOM   1567  HD2 TYR A 685      34.580  62.640  64.320  1.00  0.00           H
ATOM   1568  CE2 TYR A 685      35.440  64.620  63.930  1.00  0.00           C
ATOM   1569  HE2 TYR A 685      35.810  64.290  62.980  1.00  0.00           H
ATOM   1570  C   TYR A 685      33.550  61.860  69.210  1.00  0.00           C
ATOM   1571  O   TYR A 685      32.300  61.910  69.230  1.00  0.00           O
ATOM   1572  N   GLN A 686      34.260  61.010  70.000  1.00  0.00           N
ATOM   1573  HN  GLN A 686      35.230  61.040  69.800  1.00  0.00           H
ATOM   1574  CA  GLN A 686      33.700  60.080  70.890  1.00  0.00           C
ATOM   1575  HA  GLN A 686      34.530  59.490  71.250  1.00  0.00           H
ATOM   1576  CB  GLN A 686      33.200  60.880  72.140  1.00  0.00           C
ATOM   1577  HB1 GLN A 686      32.680  60.140  72.780  1.00  0.00           H
ATOM   1578  HB2 GLN A 686      32.540  61.710  71.830  1.00  0.00           H
ATOM   1579  CG  GLN A 686      34.460  61.470  72.940  1.00  0.00           C
ATOM   1580  HG1 GLN A 686      34.120  62.030  73.840  1.00  0.00           H
ATOM   1581  HG2 GLN A 686      34.970  62.250  72.340  1.00  0.00           H
ATOM   1582  CD  GLN A 686      35.460  60.450  73.470  1.00  0.00           C
ATOM   1583  OE1 GLN A 686      36.630  60.790  73.710  1.00  0.00           O
ATOM   1584  NE2 GLN A 686      35.080  59.150  73.650  1.00  0.00           N
ATOM   1585 HE21 GLN A 686      35.810  58.570  74.010  1.00  0.00           H
ATOM   1586 HE22 GLN A 686      34.140  58.850  73.520  1.00  0.00           H
ATOM   1587  C   GLN A 686      32.640  59.050  70.460  1.00  0.00           C
ATOM   1588  O   GLN A 686      31.470  59.230  70.740  1.00  0.00           O
ATOM   1589  N   LEU A 687      33.050  58.100  69.630  1.00  0.00           N
ATOM   1590  HN  LEU A 687      34.030  58.140  69.420  1.00  0.00           H
ATOM   1591  CA  LEU A 687      32.320  57.060  69.050  1.00  0.00           C
ATOM   1592  HA  LEU A 687      31.340  57.060  69.480  1.00  0.00           H
ATOM   1593  CB  LEU A 687      32.140  57.050  67.500  1.00  0.00           C
ATOM   1594  HB1 LEU A 687      31.400  56.310  67.110  1.00  0.00           H
ATOM   1595  HB2 LEU A 687      33.140  56.790  67.090  1.00  0.00           H
ATOM   1596  CG  LEU A 687      31.750  58.450  66.940  1.00  0.00           C
ATOM   1597  HG  LEU A 687      32.250  59.250  67.520  1.00  0.00           H
ATOM   1598  CD1 LEU A 687      32.140  58.710  65.480  1.00  0.00           C
ATOM   1599 HD11 LEU A 687      33.250  58.800  65.400  1.00  0.00           H
ATOM   1600 HD12 LEU A 687      31.730  59.660  65.100  1.00  0.00           H
ATOM   1601 HD13 LEU A 687      31.720  57.890  64.860  1.00  0.00           H
ATOM   1602  CD2 LEU A 687      30.210  58.670  67.000  1.00  0.00           C
ATOM   1603 HD21 LEU A 687      29.810  58.560  68.030  1.00  0.00           H
ATOM   1604 HD22 LEU A 687      29.720  57.900  66.370  1.00  0.00           H
ATOM   1605 HD23 LEU A 687      29.900  59.670  66.640  1.00  0.00           H
ATOM   1606  C   LEU A 687      32.930  55.750  69.530  1.00  0.00           C
ATOM   1607  O   LEU A 687      34.110  55.560  69.790  1.00  0.00           O
ATOM   1608  N   SER A 688      31.980  54.840  69.710  1.00  0.00           N
ATOM   1609  HN  SER A 688      31.050  55.080  69.460  1.00  0.00           H
ATOM   1610  CA  SER A 688      32.170  53.440  70.090  1.00  0.00           C
ATOM   1611  HA  SER A 688      32.930  53.410  70.860  1.00  0.00           H
ATOM   1612  CB  SER A 688      30.790  52.870  70.460  1.00  0.00           C
ATOM   1613  HB1 SER A 688      30.240  52.510  69.570  1.00  0.00           H
ATOM   1614  HB2 SER A 688      30.240  53.620  71.080  1.00  0.00           H
ATOM   1615  OG  SER A 688      30.950  51.720  71.310  1.00  0.00           O
ATOM   1616  HG1 SER A 688      31.490  52.040  72.050  1.00  0.00           H
ATOM   1617  C   SER A 688      32.780  52.710  68.890  1.00  0.00           C
ATOM   1618  O   SER A 688      32.050  52.310  67.980  1.00  0.00           O
ATOM   1619  N   TYR A 689      34.120  52.570  68.680  1.00  0.00           N
ATOM   1620  HN  TYR A 689      34.850  52.920  69.260  1.00  0.00           H
ATOM   1621  CA  TYR A 689      34.720  52.090  67.450  1.00  0.00           C
ATOM   1622  HA  TYR A 689      34.480  52.860  66.740  1.00  0.00           H
ATOM   1623  CB  TYR A 689      36.270  52.190  67.760  1.00  0.00           C
ATOM   1624  HB1 TYR A 689      36.430  51.840  68.800  1.00  0.00           H
ATOM   1625  HB2 TYR A 689      36.560  53.260  67.580  1.00  0.00           H
ATOM   1626  CG  TYR A 689      37.250  51.550  66.820  1.00  0.00           C
ATOM   1627  CD1 TYR A 689      38.270  50.650  67.300  1.00  0.00           C
ATOM   1628  HD1 TYR A 689      38.170  50.290  68.310  1.00  0.00           H
ATOM   1629  CE1 TYR A 689      39.070  49.940  66.410  1.00  0.00           C
ATOM   1630  HE1 TYR A 689      39.730  49.200  66.830  1.00  0.00           H
ATOM   1631  CZ  TYR A 689      39.070  50.330  65.080  1.00  0.00           C
ATOM   1632  OH  TYR A 689      39.910  49.570  64.190  1.00  0.00           O
ATOM   1633  HH  TYR A 689      40.210  50.190  63.520  1.00  0.00           H
ATOM   1634  CD2 TYR A 689      37.270  51.870  65.470  1.00  0.00           C
ATOM   1635  HD2 TYR A 689      36.560  52.540  65.000  1.00  0.00           H
ATOM   1636  CE2 TYR A 689      38.160  51.190  64.580  1.00  0.00           C
ATOM   1637  HE2 TYR A 689      38.100  51.490  63.540  1.00  0.00           H
ATOM   1638  C   TYR A 689      34.350  50.710  66.830  1.00  0.00           C
ATOM   1639  O   TYR A 689      34.070  50.600  65.660  1.00  0.00           O
ATOM   1640  N   LEU A 690      34.290  49.610  67.600  1.00  0.00           N
ATOM   1641  HN  LEU A 690      34.590  49.710  68.540  1.00  0.00           H
ATOM   1642  CA  LEU A 690      34.090  48.250  67.110  1.00  0.00           C
ATOM   1643  HA  LEU A 690      34.750  48.160  66.260  1.00  0.00           H
ATOM   1644  CB  LEU A 690      34.600  47.220  68.190  1.00  0.00           C
ATOM   1645  HB1 LEU A 690      34.380  46.160  67.910  1.00  0.00           H
ATOM   1646  HB2 LEU A 690      34.070  47.280  69.170  1.00  0.00           H
ATOM   1647  CG  LEU A 690      36.130  47.310  68.560  1.00  0.00           C
ATOM   1648  HG  LEU A 690      36.240  48.270  69.100  1.00  0.00           H
ATOM   1649  CD1 LEU A 690      36.440  46.220  69.630  1.00  0.00           C
ATOM   1650 HD11 LEU A 690      35.750  45.360  69.440  1.00  0.00           H
ATOM   1651 HD12 LEU A 690      36.260  46.620  70.650  1.00  0.00           H
ATOM   1652 HD13 LEU A 690      37.490  45.840  69.590  1.00  0.00           H
ATOM   1653  CD2 LEU A 690      37.010  47.230  67.320  1.00  0.00           C
ATOM   1654 HD21 LEU A 690      36.920  46.220  66.860  1.00  0.00           H
ATOM   1655 HD22 LEU A 690      38.110  47.290  67.490  1.00  0.00           H
ATOM   1656 HD23 LEU A 690      36.760  48.110  66.670  1.00  0.00           H
ATOM   1657  C   LEU A 690      32.710  48.040  66.600  1.00  0.00           C
ATOM   1658  O   LEU A 690      32.430  47.440  65.560  1.00  0.00           O
ATOM   1659  N   SER A 691      31.720  48.500  67.390  1.00  0.00           N
ATOM   1660  HN  SER A 691      31.810  49.110  68.170  1.00  0.00           H
ATOM   1661  CA  SER A 691      30.320  48.400  66.880  1.00  0.00           C
ATOM   1662  HA  SER A 691      30.140  47.380  66.570  1.00  0.00           H
ATOM   1663  CB  SER A 691      29.290  48.870  67.890  1.00  0.00           C
ATOM   1664  HB1 SER A 691      29.420  49.940  68.150  1.00  0.00           H
ATOM   1665  HB2 SER A 691      29.340  48.250  68.820  1.00  0.00           H
ATOM   1666  OG  SER A 691      27.940  48.920  67.380  1.00  0.00           O
ATOM   1667  HG1 SER A 691      27.810  48.040  67.020  1.00  0.00           H
ATOM   1668  C   SER A 691      30.130  49.150  65.640  1.00  0.00           C
ATOM   1669  O   SER A 691      29.600  48.640  64.640  1.00  0.00           O
ATOM   1670  N   LEU A 692      30.580  50.420  65.640  1.00  0.00           N
ATOM   1671  HN  LEU A 692      31.010  50.850  66.430  1.00  0.00           H
ATOM   1672  CA  LEU A 692      30.450  51.220  64.440  1.00  0.00           C
ATOM   1673  HA  LEU A 692      29.410  51.410  64.210  1.00  0.00           H
ATOM   1674  CB  LEU A 692      31.110  52.620  64.720  1.00  0.00           C
ATOM   1675  HB1 LEU A 692      32.060  52.620  65.290  1.00  0.00           H
ATOM   1676  HB2 LEU A 692      30.370  53.170  65.330  1.00  0.00           H
ATOM   1677  CG  LEU A 692      31.450  53.640  63.590  1.00  0.00           C
ATOM   1678  HG  LEU A 692      32.320  53.300  62.990  1.00  0.00           H
ATOM   1679  CD1 LEU A 692      30.240  54.010  62.670  1.00  0.00           C
ATOM   1680 HD11 LEU A 692      29.470  54.380  63.370  1.00  0.00           H
ATOM   1681 HD12 LEU A 692      29.870  53.060  62.220  1.00  0.00           H
ATOM   1682 HD13 LEU A 692      30.500  54.860  61.990  1.00  0.00           H
ATOM   1683  CD2 LEU A 692      31.870  54.910  64.340  1.00  0.00           C
ATOM   1684 HD21 LEU A 692      30.920  55.440  64.610  1.00  0.00           H
ATOM   1685 HD22 LEU A 692      32.620  55.520  63.790  1.00  0.00           H
ATOM   1686 HD23 LEU A 692      32.420  54.690  65.280  1.00  0.00           H
ATOM   1687  C   LEU A 692      31.170  50.670  63.180  1.00  0.00           C
ATOM   1688  O   LEU A 692      30.600  50.670  62.090  1.00  0.00           O
ATOM   1689  N   ARG A 693      32.470  50.160  63.320  1.00  0.00           N
ATOM   1690  HN  ARG A 693      32.860  50.260  64.230  1.00  0.00           H
ATOM   1691  CA  ARG A 693      33.370  49.590  62.260  1.00  0.00           C
ATOM   1692  HA  ARG A 693      33.350  50.220  61.390  1.00  0.00           H
ATOM   1693  CB  ARG A 693      34.820  49.190  62.730  1.00  0.00           C
ATOM   1694  HB1 ARG A 693      34.780  48.510  63.600  1.00  0.00           H
ATOM   1695  HB2 ARG A 693      35.280  50.190  62.900  1.00  0.00           H
ATOM   1696  CG  ARG A 693      35.690  48.570  61.610  1.00  0.00           C
ATOM   1697  HG1 ARG A 693      35.970  49.310  60.830  1.00  0.00           H
ATOM   1698  HG2 ARG A 693      35.120  47.900  60.930  1.00  0.00           H
ATOM   1699  CD  ARG A 693      36.940  47.870  62.090  1.00  0.00           C
ATOM   1700  HD1 ARG A 693      36.570  46.990  62.660  1.00  0.00           H
ATOM   1701  HD2 ARG A 693      37.580  48.480  62.760  1.00  0.00           H
ATOM   1702  NE  ARG A 693      37.700  47.510  60.870  1.00  0.00           N
ATOM   1703  HE  ARG A 693      38.270  48.250  60.540  1.00  0.00           H
ATOM   1704  CZ  ARG A 693      37.850  46.220  60.540  1.00  0.00           C
ATOM   1705  NH1 ARG A 693      37.130  45.250  61.050  1.00  0.00           N
ATOM   1706 HH11 ARG A 693      36.490  45.540  61.760  1.00  0.00           H
ATOM   1707 HH12 ARG A 693      36.970  44.420  60.510  1.00  0.00           H
ATOM   1708  NH2 ARG A 693      38.750  45.850  59.700  1.00  0.00           N
ATOM   1709 HH21 ARG A 693      38.630  44.890  59.440  1.00  0.00           H
ATOM   1710 HH22 ARG A 693      39.390  46.490  59.270  1.00  0.00           H
ATOM   1711  C   ARG A 693      32.720  48.360  61.680  1.00  0.00           C
ATOM   1712  O   ARG A 693      32.660  48.190  60.480  1.00  0.00           O
ATOM   1713  N   THR A 694      32.190  47.500  62.550  1.00  0.00           N
ATOM   1714  HN  THR A 694      32.310  47.720  63.510  1.00  0.00           H
ATOM   1715  CA  THR A 694      31.250  46.430  62.240  1.00  0.00           C
ATOM   1716  HA  THR A 694      31.780  45.680  61.670  1.00  0.00           H
ATOM   1717  CB  THR A 694      30.900  45.660  63.450  1.00  0.00           C
ATOM   1718  HB  THR A 694      30.590  46.320  64.290  1.00  0.00           H
ATOM   1719  OG1 THR A 694      32.040  45.030  64.130  1.00  0.00           O
ATOM   1720  HG1 THR A 694      32.340  45.780  64.650  1.00  0.00           H
ATOM   1721  CG2 THR A 694      29.920  44.550  63.270  1.00  0.00           C
ATOM   1722 HG21 THR A 694      28.970  44.830  62.770  1.00  0.00           H
ATOM   1723 HG22 THR A 694      29.630  44.200  64.290  1.00  0.00           H
ATOM   1724 HG23 THR A 694      30.300  43.660  62.720  1.00  0.00           H
ATOM   1725  C   THR A 694      30.020  46.870  61.470  1.00  0.00           C
ATOM   1726  O   THR A 694      29.730  46.240  60.480  1.00  0.00           O
ATOM   1727  N   SER A 695      29.420  48.050  61.840  1.00  0.00           N
ATOM   1728  HN  SER A 695      29.640  48.480  62.710  1.00  0.00           H
ATOM   1729  CA  SER A 695      28.250  48.690  61.150  1.00  0.00           C
ATOM   1730  HA  SER A 695      27.450  47.970  61.060  1.00  0.00           H
ATOM   1731  CB  SER A 695      27.630  49.790  62.060  1.00  0.00           C
ATOM   1732  HB1 SER A 695      26.900  50.460  61.550  1.00  0.00           H
ATOM   1733  HB2 SER A 695      28.360  50.470  62.560  1.00  0.00           H
ATOM   1734  OG  SER A 695      26.910  49.140  63.140  1.00  0.00           O
ATOM   1735  HG1 SER A 695      27.590  48.750  63.680  1.00  0.00           H
ATOM   1736  C   SER A 695      28.570  49.210  59.810  1.00  0.00           C
ATOM   1737  O   SER A 695      27.820  49.220  58.850  1.00  0.00           O
ATOM   1738  N   ILE A 696      29.800  49.770  59.710  1.00  0.00           N
ATOM   1739  HN  ILE A 696      30.220  49.910  60.610  1.00  0.00           H
ATOM   1740  CA  ILE A 696      30.420  50.270  58.490  1.00  0.00           C
ATOM   1741  HA  ILE A 696      29.750  50.980  58.020  1.00  0.00           H
ATOM   1742  CB  ILE A 696      31.720  51.080  58.790  1.00  0.00           C
ATOM   1743  HB  ILE A 696      32.230  50.540  59.620  1.00  0.00           H
ATOM   1744  CG2 ILE A 696      32.600  51.260  57.510  1.00  0.00           C
ATOM   1745 HG21 ILE A 696      33.500  51.830  57.830  1.00  0.00           H
ATOM   1746 HG22 ILE A 696      32.090  51.840  56.710  1.00  0.00           H
ATOM   1747 HG23 ILE A 696      33.000  50.260  57.220  1.00  0.00           H
ATOM   1748  CG1 ILE A 696      31.290  52.510  59.440  1.00  0.00           C
ATOM   1749 HG11 ILE A 696      30.540  52.230  60.200  1.00  0.00           H
ATOM   1750 HG12 ILE A 696      30.800  53.120  58.650  1.00  0.00           H
ATOM   1751  CD  ILE A 696      32.470  53.180  60.010  1.00  0.00           C
ATOM   1752  HD1 ILE A 696      32.290  54.240  60.270  1.00  0.00           H
ATOM   1753  HD2 ILE A 696      33.380  53.030  59.380  1.00  0.00           H
ATOM   1754  HD3 ILE A 696      32.790  52.600  60.890  1.00  0.00           H
ATOM   1755  C   ILE A 696      30.640  49.130  57.520  1.00  0.00           C
ATOM   1756  O   ILE A 696      30.540  49.280  56.300  1.00  0.00           O
ATOM   1757  N   GLY A 697      31.060  47.980  58.000  1.00  0.00           N
ATOM   1758  HN  GLY A 697      31.090  47.850  58.990  1.00  0.00           H
ATOM   1759  CA  GLY A 697      31.270  46.850  57.170  1.00  0.00           C
ATOM   1760  HA1 GLY A 697      31.760  46.120  57.810  1.00  0.00           H
ATOM   1761  HA2 GLY A 697      31.940  47.090  56.360  1.00  0.00           H
ATOM   1762  C   GLY A 697      30.120  46.300  56.540  1.00  0.00           C
ATOM   1763  O   GLY A 697      30.110  45.980  55.350  1.00  0.00           O
ATOM   1764  N   LEU A 698      29.050  46.070  57.330  1.00  0.00           N
ATOM   1765  HN  LEU A 698      29.040  46.290  58.300  1.00  0.00           H
ATOM   1766  CA  LEU A 698      27.770  45.590  56.910  1.00  0.00           C
ATOM   1767  HA  LEU A 698      27.870  44.640  56.390  1.00  0.00           H
ATOM   1768  CB  LEU A 698      26.890  45.390  58.220  1.00  0.00           C
ATOM   1769  HB1 LEU A 698      25.850  45.250  57.860  1.00  0.00           H
ATOM   1770  HB2 LEU A 698      27.050  46.290  58.840  1.00  0.00           H
ATOM   1771  CG  LEU A 698      27.370  44.110  59.080  1.00  0.00           C
ATOM   1772  HG  LEU A 698      28.440  44.290  59.300  1.00  0.00           H
ATOM   1773  CD1 LEU A 698      26.810  44.000  60.440  1.00  0.00           C
ATOM   1774 HD11 LEU A 698      25.730  43.900  60.200  1.00  0.00           H
ATOM   1775 HD12 LEU A 698      26.920  44.770  61.230  1.00  0.00           H
ATOM   1776 HD13 LEU A 698      27.040  43.010  60.910  1.00  0.00           H
ATOM   1777  CD2 LEU A 698      27.300  42.800  58.210  1.00  0.00           C
ATOM   1778 HD21 LEU A 698      28.210  42.730  57.580  1.00  0.00           H
ATOM   1779 HD22 LEU A 698      26.510  42.730  57.440  1.00  0.00           H
ATOM   1780 HD23 LEU A 698      27.330  41.800  58.710  1.00  0.00           H
ATOM   1781  C   LEU A 698      27.040  46.540  55.970  1.00  0.00           C
ATOM   1782  O   LEU A 698      26.540  46.180  54.910  1.00  0.00           O
ATOM   1783  N   TRP A 699      26.970  47.850  56.310  1.00  0.00           N
ATOM   1784  HN  TRP A 699      27.370  48.190  57.160  1.00  0.00           H
ATOM   1785  CA  TRP A 699      26.520  48.780  55.380  1.00  0.00           C
ATOM   1786  HA  TRP A 699      25.520  48.470  55.110  1.00  0.00           H
ATOM   1787  CB  TRP A 699      26.540  50.220  55.910  1.00  0.00           C
ATOM   1788  HB1 TRP A 699      26.520  50.850  55.000  1.00  0.00           H
ATOM   1789  HB2 TRP A 699      27.500  50.550  56.360  1.00  0.00           H
ATOM   1790  CG  TRP A 699      25.440  50.650  56.850  1.00  0.00           C
ATOM   1791  CD1 TRP A 699      25.460  51.180  58.090  1.00  0.00           C
ATOM   1792  HD1 TRP A 699      26.420  51.320  58.580  1.00  0.00           H
ATOM   1793  NE1 TRP A 699      24.220  51.400  58.600  1.00  0.00           N
ATOM   1794  HE1 TRP A 699      24.070  51.960  59.380  1.00  0.00           H
ATOM   1795  CE2 TRP A 699      23.250  50.950  57.740  1.00  0.00           C
ATOM   1796  CD2 TRP A 699      24.000  50.460  56.600  1.00  0.00           C
ATOM   1797  CE3 TRP A 699      23.270  50.110  55.460  1.00  0.00           C
ATOM   1798  HE3 TRP A 699      23.710  49.810  54.510  1.00  0.00           H
ATOM   1799  CZ3 TRP A 699      21.900  50.260  55.450  1.00  0.00           C
ATOM   1800  HZ3 TRP A 699      21.300  50.090  54.560  1.00  0.00           H
ATOM   1801  CZ2 TRP A 699      21.900  50.830  57.850  1.00  0.00           C
ATOM   1802  HZ2 TRP A 699      21.280  51.080  58.710  1.00  0.00           H
ATOM   1803  CH2 TRP A 699      21.230  50.510  56.660  1.00  0.00           C
ATOM   1804  HH2 TRP A 699      20.170  50.610  56.550  1.00  0.00           H
ATOM   1805  C   TRP A 699      27.320  48.840  54.010  1.00  0.00           C
ATOM   1806  O   TRP A 699      26.710  48.960  52.920  1.00  0.00           O
ATOM   1807  N   THR A 700      28.620  48.650  54.030  1.00  0.00           N
ATOM   1808  HN  THR A 700      29.150  48.520  54.880  1.00  0.00           H
ATOM   1809  CA  THR A 700      29.490  48.580  52.730  1.00  0.00           C
ATOM   1810  HA  THR A 700      29.150  49.400  52.110  1.00  0.00           H
ATOM   1811  CB  THR A 700      30.980  48.750  53.090  1.00  0.00           C
ATOM   1812  HB  THR A 700      31.280  48.110  53.940  1.00  0.00           H
ATOM   1813  OG1 THR A 700      31.330  50.090  53.480  1.00  0.00           O
ATOM   1814  HG1 THR A 700      31.110  50.070  54.420  1.00  0.00           H
ATOM   1815  CG2 THR A 700      31.880  48.570  51.840  1.00  0.00           C
ATOM   1816 HG21 THR A 700      31.800  49.350  51.060  1.00  0.00           H
ATOM   1817 HG22 THR A 700      31.690  47.530  51.480  1.00  0.00           H
ATOM   1818 HG23 THR A 700      32.930  48.410  52.140  1.00  0.00           H
ATOM   1819  C   THR A 700      29.150  47.290  51.980  1.00  0.00           C
ATOM   1820  O   THR A 700      29.150  47.240  50.750  1.00  0.00           O
ATOM   1821  N   SER A 701      28.930  46.190  52.690  1.00  0.00           N
ATOM   1822  HN  SER A 701      28.960  46.290  53.680  1.00  0.00           H
ATOM   1823  CA  SER A 701      28.430  45.010  52.070  1.00  0.00           C
ATOM   1824  HA  SER A 701      29.220  44.730  51.400  1.00  0.00           H
ATOM   1825  CB  SER A 701      28.390  43.970  53.260  1.00  0.00           C
ATOM   1826  HB1 SER A 701      27.530  43.950  53.960  1.00  0.00           H
ATOM   1827  HB2 SER A 701      29.350  44.030  53.820  1.00  0.00           H
ATOM   1828  OG  SER A 701      28.260  42.620  52.880  1.00  0.00           O
ATOM   1829  HG1 SER A 701      28.940  42.370  52.250  1.00  0.00           H
ATOM   1830  C   SER A 701      27.080  45.180  51.350  1.00  0.00           C
ATOM   1831  O   SER A 701      26.970  44.800  50.160  1.00  0.00           O
ATOM   1832  N   PHE A 702      26.020  45.810  52.050  1.00  0.00           N
ATOM   1833  HN  PHE A 702      26.140  45.960  53.030  1.00  0.00           H
ATOM   1834  CA  PHE A 702      24.820  46.180  51.420  1.00  0.00           C
ATOM   1835  HA  PHE A 702      24.380  45.320  50.920  1.00  0.00           H
ATOM   1836  CB  PHE A 702      23.760  46.460  52.500  1.00  0.00           C
ATOM   1837  HB1 PHE A 702      24.070  47.350  53.090  1.00  0.00           H
ATOM   1838  HB2 PHE A 702      23.710  45.580  53.170  1.00  0.00           H
ATOM   1839  CG  PHE A 702      22.380  46.830  51.980  1.00  0.00           C
ATOM   1840  CD1 PHE A 702      21.730  47.930  52.520  1.00  0.00           C
ATOM   1841  HD1 PHE A 702      22.250  48.600  53.200  1.00  0.00           H
ATOM   1842  CE1 PHE A 702      20.430  48.360  52.080  1.00  0.00           C
ATOM   1843  HE1 PHE A 702      20.020  49.310  52.360  1.00  0.00           H
ATOM   1844  CZ  PHE A 702      19.770  47.580  51.140  1.00  0.00           C
ATOM   1845  HZ  PHE A 702      18.730  47.760  50.900  1.00  0.00           H
ATOM   1846  CD2 PHE A 702      21.730  46.160  50.900  1.00  0.00           C
ATOM   1847  HD2 PHE A 702      22.230  45.340  50.400  1.00  0.00           H
ATOM   1848  CE2 PHE A 702      20.410  46.440  50.580  1.00  0.00           C
ATOM   1849  HE2 PHE A 702      20.010  45.880  49.750  1.00  0.00           H
ATOM   1850  C   PHE A 702      24.940  47.230  50.280  1.00  0.00           C
ATOM   1851  O   PHE A 702      24.310  47.000  49.270  1.00  0.00           O
ATOM   1852  N   LEU A 703      25.840  48.270  50.320  1.00  0.00           N
ATOM   1853  HN  LEU A 703      26.320  48.410  51.190  1.00  0.00           H
ATOM   1854  CA  LEU A 703      26.070  49.100  49.200  1.00  0.00           C
ATOM   1855  HA  LEU A 703      25.120  49.500  48.880  1.00  0.00           H
ATOM   1856  CB  LEU A 703      27.130  50.220  49.580  1.00  0.00           C
ATOM   1857  HB1 LEU A 703      27.750  50.510  48.700  1.00  0.00           H
ATOM   1858  HB2 LEU A 703      27.800  49.680  50.270  1.00  0.00           H
ATOM   1859  CG  LEU A 703      26.530  51.550  50.170  1.00  0.00           C
ATOM   1860  HG  LEU A 703      25.660  51.270  50.790  1.00  0.00           H
ATOM   1861  CD1 LEU A 703      27.450  52.130  51.270  1.00  0.00           C
ATOM   1862 HD11 LEU A 703      26.940  53.050  51.610  1.00  0.00           H
ATOM   1863 HD12 LEU A 703      28.450  52.420  50.860  1.00  0.00           H
ATOM   1864 HD13 LEU A 703      27.610  51.460  52.130  1.00  0.00           H
ATOM   1865  CD2 LEU A 703      26.080  52.550  49.040  1.00  0.00           C
ATOM   1866 HD21 LEU A 703      25.370  52.070  48.350  1.00  0.00           H
ATOM   1867 HD22 LEU A 703      26.980  52.910  48.510  1.00  0.00           H
ATOM   1868 HD23 LEU A 703      25.480  53.320  49.580  1.00  0.00           H
ATOM   1869  C   LEU A 703      26.550  48.400  47.950  1.00  0.00           C
ATOM   1870  O   LEU A 703      26.130  48.810  46.890  1.00  0.00           O
ATOM   1871  N   CYS A 704      27.450  47.400  48.100  1.00  0.00           N
ATOM   1872  HN  CYS A 704      27.790  47.300  49.030  1.00  0.00           H
ATOM   1873  CA  CYS A 704      28.050  46.670  47.090  1.00  0.00           C
ATOM   1874  HA  CYS A 704      28.450  47.290  46.310  1.00  0.00           H
ATOM   1875  CB  CYS A 704      29.280  45.880  47.580  1.00  0.00           C
ATOM   1876  HB1 CYS A 704      29.600  45.030  46.950  1.00  0.00           H
ATOM   1877  HB2 CYS A 704      29.080  45.480  48.600  1.00  0.00           H
ATOM   1878  SG  CYS A 704      30.680  47.000  48.070  1.00  0.00           S
ATOM   1879  HG1 CYS A 704      30.180  47.440  49.210  1.00  0.00           H
ATOM   1880  C   CYS A 704      27.060  45.770  46.460  1.00  0.00           C
ATOM   1881  O   CYS A 704      26.910  45.580  45.230  1.00  0.00           O
ATOM   1882  N   ILE A 705      26.210  45.150  47.280  1.00  0.00           N
ATOM   1883  HN  ILE A 705      26.380  45.210  48.250  1.00  0.00           H
ATOM   1884  CA  ILE A 705      25.010  44.410  46.790  1.00  0.00           C
ATOM   1885  HA  ILE A 705      25.340  43.580  46.180  1.00  0.00           H
ATOM   1886  CB  ILE A 705      24.350  43.720  47.990  1.00  0.00           C
ATOM   1887  HB  ILE A 705      24.320  44.480  48.790  1.00  0.00           H
ATOM   1888  CG2 ILE A 705      22.810  43.420  47.710  1.00  0.00           C
ATOM   1889 HG21 ILE A 705      22.680  43.070  46.670  1.00  0.00           H
ATOM   1890 HG22 ILE A 705      22.240  44.320  48.000  1.00  0.00           H
ATOM   1891 HG23 ILE A 705      22.560  42.580  48.380  1.00  0.00           H
ATOM   1892  CG1 ILE A 705      25.190  42.480  48.440  1.00  0.00           C
ATOM   1893 HG11 ILE A 705      26.220  42.850  48.310  1.00  0.00           H
ATOM   1894 HG12 ILE A 705      25.100  41.690  47.670  1.00  0.00           H
ATOM   1895  CD  ILE A 705      24.920  42.080  49.930  1.00  0.00           C
ATOM   1896  HD1 ILE A 705      23.900  42.330  50.240  1.00  0.00           H
ATOM   1897  HD2 ILE A 705      25.590  42.670  50.590  1.00  0.00           H
ATOM   1898  HD3 ILE A 705      25.180  41.000  49.960  1.00  0.00           H
ATOM   1899  C   ILE A 705      24.140  45.270  45.970  1.00  0.00           C
ATOM   1900  O   ILE A 705      23.710  44.930  44.910  1.00  0.00           O
ATOM   1901  N   VAL A 706      23.850  46.480  46.490  1.00  0.00           N
ATOM   1902  HN  VAL A 706      23.890  46.590  47.490  1.00  0.00           H
ATOM   1903  CA  VAL A 706      23.230  47.540  45.790  1.00  0.00           C
ATOM   1904  HA  VAL A 706      22.260  47.180  45.490  1.00  0.00           H
ATOM   1905  CB  VAL A 706      22.840  48.730  46.630  1.00  0.00           C
ATOM   1906  HB  VAL A 706      23.730  49.050  47.210  1.00  0.00           H
ATOM   1907  CG1 VAL A 706      22.370  49.960  45.790  1.00  0.00           C
ATOM   1908 HG11 VAL A 706      21.390  49.810  45.290  1.00  0.00           H
ATOM   1909 HG12 VAL A 706      23.090  50.260  44.990  1.00  0.00           H
ATOM   1910 HG13 VAL A 706      22.300  50.870  46.450  1.00  0.00           H
ATOM   1911  CG2 VAL A 706      21.930  48.310  47.790  1.00  0.00           C
ATOM   1912 HG21 VAL A 706      20.870  48.280  47.450  1.00  0.00           H
ATOM   1913 HG22 VAL A 706      21.930  49.100  48.570  1.00  0.00           H
ATOM   1914 HG23 VAL A 706      22.180  47.330  48.240  1.00  0.00           H
ATOM   1915  C   VAL A 706      23.780  47.940  44.420  1.00  0.00           C
ATOM   1916  O   VAL A 706      23.080  47.900  43.350  1.00  0.00           O
ATOM   1917  N   LEU A 707      25.150  48.090  44.360  1.00  0.00           N
ATOM   1918  HN  LEU A 707      25.760  48.180  45.140  1.00  0.00           H
ATOM   1919  CA  LEU A 707      25.860  48.360  43.080  1.00  0.00           C
ATOM   1920  HA  LEU A 707      25.320  49.180  42.640  1.00  0.00           H
ATOM   1921  CB  LEU A 707      27.310  48.880  43.320  1.00  0.00           C
ATOM   1922  HB1 LEU A 707      27.800  49.220  42.390  1.00  0.00           H
ATOM   1923  HB2 LEU A 707      28.010  48.130  43.760  1.00  0.00           H
ATOM   1924  CG  LEU A 707      27.330  50.220  44.280  1.00  0.00           C
ATOM   1925  HG  LEU A 707      26.430  50.210  44.950  1.00  0.00           H
ATOM   1926  CD1 LEU A 707      28.590  50.400  45.100  1.00  0.00           C
ATOM   1927 HD11 LEU A 707      29.550  50.280  44.540  1.00  0.00           H
ATOM   1928 HD12 LEU A 707      28.650  49.540  45.800  1.00  0.00           H
ATOM   1929 HD13 LEU A 707      28.460  51.280  45.740  1.00  0.00           H
ATOM   1930  CD2 LEU A 707      27.230  51.450  43.330  1.00  0.00           C
ATOM   1931 HD21 LEU A 707      26.440  51.300  42.560  1.00  0.00           H
ATOM   1932 HD22 LEU A 707      28.250  51.440  42.890  1.00  0.00           H
ATOM   1933 HD23 LEU A 707      27.150  52.450  43.810  1.00  0.00           H
ATOM   1934  C   LEU A 707      25.710  47.240  42.100  1.00  0.00           C
ATOM   1935  O   LEU A 707      25.530  47.380  40.890  1.00  0.00           O
ATOM   1936  N   VAL A 708      25.800  46.020  42.580  1.00  0.00           N
ATOM   1937  HN  VAL A 708      26.000  45.820  43.530  1.00  0.00           H
ATOM   1938  CA  VAL A 708      25.710  44.810  41.800  1.00  0.00           C
ATOM   1939  HA  VAL A 708      26.470  44.810  41.030  1.00  0.00           H
ATOM   1940  CB  VAL A 708      26.080  43.600  42.590  1.00  0.00           C
ATOM   1941  HB  VAL A 708      25.580  43.740  43.570  1.00  0.00           H
ATOM   1942  CG1 VAL A 708      25.620  42.240  41.940  1.00  0.00           C
ATOM   1943 HG11 VAL A 708      26.120  42.080  40.960  1.00  0.00           H
ATOM   1944 HG12 VAL A 708      24.530  42.190  41.730  1.00  0.00           H
ATOM   1945 HG13 VAL A 708      25.850  41.380  42.590  1.00  0.00           H
ATOM   1946  CG2 VAL A 708      27.600  43.480  42.720  1.00  0.00           C
ATOM   1947 HG21 VAL A 708      27.890  42.510  43.170  1.00  0.00           H
ATOM   1948 HG22 VAL A 708      28.080  44.350  43.210  1.00  0.00           H
ATOM   1949 HG23 VAL A 708      28.200  43.320  41.800  1.00  0.00           H
ATOM   1950  C   VAL A 708      24.340  44.660  41.130  1.00  0.00           C
ATOM   1951  O   VAL A 708      24.230  44.320  39.980  1.00  0.00           O
ATOM   1952  N   ALA A 709      23.240  45.020  41.870  1.00  0.00           N
ATOM   1953  HN  ALA A 709      23.440  45.270  42.810  1.00  0.00           H
ATOM   1954  CA  ALA A 709      21.770  44.940  41.480  1.00  0.00           C
ATOM   1955  HA  ALA A 709      21.800  43.990  40.970  1.00  0.00           H
ATOM   1956  CB  ALA A 709      20.980  44.920  42.800  1.00  0.00           C
ATOM   1957  HB1 ALA A 709      19.930  44.650  42.580  1.00  0.00           H
ATOM   1958  HB2 ALA A 709      20.990  45.900  43.320  1.00  0.00           H
ATOM   1959  HB3 ALA A 709      21.330  44.160  43.530  1.00  0.00           H
ATOM   1960  C   ALA A 709      21.130  45.950  40.510  1.00  0.00           C
ATOM   1961  O   ALA A 709      20.400  45.680  39.610  1.00  0.00           O
ATOM   1962  N   THR A 710      21.710  47.150  40.670  1.00  0.00           N
ATOM   1963  HN  THR A 710      22.180  47.330  41.540  1.00  0.00           H
ATOM   1964  CA  THR A 710      21.420  48.370  39.820  1.00  0.00           C
ATOM   1965  HA  THR A 710      20.350  48.440  39.650  1.00  0.00           H
ATOM   1966  CB  THR A 710      21.700  49.700  40.490  1.00  0.00           C
ATOM   1967  HB  THR A 710      21.600  50.570  39.820  1.00  0.00           H
ATOM   1968  OG1 THR A 710      23.020  49.650  41.000  1.00  0.00           O
ATOM   1969  HG1 THR A 710      23.040  49.030  41.740  1.00  0.00           H
ATOM   1970  CG2 THR A 710      20.780  49.850  41.790  1.00  0.00           C
ATOM   1971 HG21 THR A 710      20.990  50.810  42.300  1.00  0.00           H
ATOM   1972 HG22 THR A 710      20.870  49.020  42.510  1.00  0.00           H
ATOM   1973 HG23 THR A 710      19.700  49.810  41.540  1.00  0.00           H
ATOM   1974  C   THR A 710      21.970  48.320  38.360  1.00  0.00           C
ATOM   1975  O   THR A 710      21.370  47.870  37.370  1.00  0.00           O
ATOM   1976  N   ASP A 711      23.260  48.750  38.340  1.00  0.00           N
ATOM   1977  HN  ASP A 711      23.590  49.080  39.220  1.00  0.00           H
ATOM   1978  CA  ASP A 711      24.070  48.920  37.110  1.00  0.00           C
ATOM   1979  HA  ASP A 711      24.570  47.980  36.920  1.00  0.00           H
ATOM   1980  CB  ASP A 711      23.320  49.560  36.010  1.00  0.00           C
ATOM   1981  HB1 ASP A 711      22.750  50.390  36.490  1.00  0.00           H
ATOM   1982  HB2 ASP A 711      22.760  48.820  35.400  1.00  0.00           H
ATOM   1983  CG  ASP A 711      24.070  50.220  34.880  1.00  0.00           C
ATOM   1984  OD1 ASP A 711      23.490  50.840  33.970  1.00  0.00           O
ATOM   1985  OD2 ASP A 711      25.340  50.080  34.880  1.00  0.00           O
ATOM   1986  C   ASP A 711      25.180  49.910  37.620  1.00  0.00           C
ATOM   1987  O   ASP A 711      25.010  51.130  37.860  1.00  0.00           O
ATOM   1988  N   ALA A 712      26.420  49.390  37.660  1.00  0.00           N
ATOM   1989  HN  ALA A 712      26.550  48.420  37.560  1.00  0.00           H
ATOM   1990  CA  ALA A 712      27.630  50.010  38.110  1.00  0.00           C
ATOM   1991  HA  ALA A 712      27.510  50.950  38.640  1.00  0.00           H
ATOM   1992  CB  ALA A 712      28.300  49.030  39.080  1.00  0.00           C
ATOM   1993  HB1 ALA A 712      29.040  49.530  39.740  1.00  0.00           H
ATOM   1994  HB2 ALA A 712      28.650  48.220  38.410  1.00  0.00           H
ATOM   1995  HB3 ALA A 712      27.580  48.480  39.720  1.00  0.00           H
ATOM   1996  C   ALA A 712      28.550  50.410  37.000  1.00  0.00           C
ATOM   1997  O   ALA A 712      29.620  50.940  37.260  1.00  0.00           O
ATOM   1998  N   SER A 713      28.140  50.310  35.660  1.00  0.00           N
ATOM   1999  HN  SER A 713      27.240  49.920  35.500  1.00  0.00           H
ATOM   2000  CA  SER A 713      29.020  50.560  34.490  1.00  0.00           C
ATOM   2001  HA  SER A 713      29.870  49.930  34.690  1.00  0.00           H
ATOM   2002  CB  SER A 713      28.300  50.060  33.160  1.00  0.00           C
ATOM   2003  HB1 SER A 713      28.150  48.980  33.310  1.00  0.00           H
ATOM   2004  HB2 SER A 713      28.930  50.210  32.250  1.00  0.00           H
ATOM   2005  OG  SER A 713      27.060  50.780  32.970  1.00  0.00           O
ATOM   2006  HG1 SER A 713      26.470  50.720  33.720  1.00  0.00           H
ATOM   2007  C   SER A 713      29.660  51.870  34.310  1.00  0.00           C
ATOM   2008  O   SER A 713      30.780  51.950  33.870  1.00  0.00           O
ATOM   2009  N   SER A 714      28.930  52.940  34.560  1.00  0.00           N
ATOM   2010  HN  SER A 714      27.980  52.860  34.850  1.00  0.00           H
ATOM   2011  CA  SER A 714      29.370  54.330  34.450  1.00  0.00           C
ATOM   2012  HA  SER A 714      29.810  54.460  33.480  1.00  0.00           H
ATOM   2013  CB  SER A 714      28.200  55.360  34.450  1.00  0.00           C
ATOM   2014  HB1 SER A 714      27.540  55.130  33.600  1.00  0.00           H
ATOM   2015  HB2 SER A 714      28.680  56.360  34.370  1.00  0.00           H
ATOM   2016  OG  SER A 714      27.400  55.330  35.670  1.00  0.00           O
ATOM   2017  HG1 SER A 714      26.830  54.560  35.610  1.00  0.00           H
ATOM   2018  C   SER A 714      30.350  54.700  35.540  1.00  0.00           C
ATOM   2019  O   SER A 714      31.150  55.630  35.360  1.00  0.00           O
ATOM   2020  N   LEU A 715      30.200  54.080  36.750  1.00  0.00           N
ATOM   2021  HN  LEU A 715      29.500  53.360  36.790  1.00  0.00           H
ATOM   2022  CA  LEU A 715      30.910  54.430  37.970  1.00  0.00           C
ATOM   2023  HA  LEU A 715      30.770  55.460  38.250  1.00  0.00           H
ATOM   2024  CB  LEU A 715      30.430  53.710  39.210  1.00  0.00           C
ATOM   2025  HB1 LEU A 715      31.070  53.950  40.090  1.00  0.00           H
ATOM   2026  HB2 LEU A 715      30.480  52.610  39.120  1.00  0.00           H
ATOM   2027  CG  LEU A 715      28.900  53.950  39.600  1.00  0.00           C
ATOM   2028  HG  LEU A 715      28.190  53.620  38.810  1.00  0.00           H
ATOM   2029  CD1 LEU A 715      28.730  53.220  40.910  1.00  0.00           C
ATOM   2030 HD11 LEU A 715      27.670  53.420  41.210  1.00  0.00           H
ATOM   2031 HD12 LEU A 715      29.360  53.610  41.740  1.00  0.00           H
ATOM   2032 HD13 LEU A 715      28.810  52.110  40.890  1.00  0.00           H
ATOM   2033  CD2 LEU A 715      28.500  55.440  39.830  1.00  0.00           C
ATOM   2034 HD21 LEU A 715      28.820  55.960  38.900  1.00  0.00           H
ATOM   2035 HD22 LEU A 715      29.110  55.900  40.620  1.00  0.00           H
ATOM   2036 HD23 LEU A 715      27.420  55.490  40.120  1.00  0.00           H
ATOM   2037  C   LEU A 715      32.410  54.220  37.700  1.00  0.00           C
ATOM   2038  O   LEU A 715      33.290  54.970  38.060  1.00  0.00           O
ATOM   2039  N   VAL A 716      32.740  53.080  37.010  1.00  0.00           N
ATOM   2040  HN  VAL A 716      32.070  52.420  36.680  1.00  0.00           H
ATOM   2041  CA  VAL A 716      34.100  52.670  36.580  1.00  0.00           C
ATOM   2042  HA  VAL A 716      34.650  52.670  37.510  1.00  0.00           H
ATOM   2043  CB  VAL A 716      34.120  51.320  36.000  1.00  0.00           C
ATOM   2044  HB  VAL A 716      33.790  51.310  34.940  1.00  0.00           H
ATOM   2045  CG1 VAL A 716      35.590  50.850  36.130  1.00  0.00           C
ATOM   2046 HG11 VAL A 716      35.950  49.930  35.610  1.00  0.00           H
ATOM   2047 HG12 VAL A 716      35.740  50.730  37.220  1.00  0.00           H
ATOM   2048 HG13 VAL A 716      36.380  51.570  35.790  1.00  0.00           H
ATOM   2049  CG2 VAL A 716      33.140  50.410  36.650  1.00  0.00           C
ATOM   2050 HG21 VAL A 716      33.340  49.330  36.480  1.00  0.00           H
ATOM   2051 HG22 VAL A 716      32.110  50.690  36.320  1.00  0.00           H
ATOM   2052 HG23 VAL A 716      33.130  50.570  37.750  1.00  0.00           H
ATOM   2053  C   VAL A 716      34.750  53.670  35.630  1.00  0.00           C
ATOM   2054  O   VAL A 716      35.950  53.840  35.560  1.00  0.00           O
ATOM   2055  N   CYS A 717      33.910  54.310  34.810  1.00  0.00           N
ATOM   2056  HN  CYS A 717      32.950  54.040  34.760  1.00  0.00           H
ATOM   2057  CA  CYS A 717      34.280  55.210  33.730  1.00  0.00           C
ATOM   2058  HA  CYS A 717      35.210  54.940  33.240  1.00  0.00           H
ATOM   2059  CB  CYS A 717      33.290  55.230  32.510  1.00  0.00           C
ATOM   2060  HB1 CYS A 717      33.770  55.830  31.700  1.00  0.00           H
ATOM   2061  HB2 CYS A 717      32.380  55.840  32.720  1.00  0.00           H
ATOM   2062  SG  CYS A 717      32.870  53.580  31.870  1.00  0.00           S
ATOM   2063  HG1 CYS A 717      31.620  53.820  31.470  1.00  0.00           H
ATOM   2064  C   CYS A 717      34.400  56.560  34.330  1.00  0.00           C
ATOM   2065  O   CYS A 717      34.730  57.500  33.620  1.00  0.00           O
ATOM   2066  N   TYR A 718      34.220  56.820  35.670  1.00  0.00           N
ATOM   2067  HN  TYR A 718      33.900  56.020  36.180  1.00  0.00           H
ATOM   2068  CA  TYR A 718      34.470  58.120  36.310  1.00  0.00           C
ATOM   2069  HA  TYR A 718      34.480  58.830  35.490  1.00  0.00           H
ATOM   2070  CB  TYR A 718      33.460  58.640  37.340  1.00  0.00           C
ATOM   2071  HB1 TYR A 718      33.740  59.650  37.710  1.00  0.00           H
ATOM   2072  HB2 TYR A 718      33.270  57.830  38.070  1.00  0.00           H
ATOM   2073  CG  TYR A 718      32.020  58.840  36.760  1.00  0.00           C
ATOM   2074  CD1 TYR A 718      31.680  59.680  35.700  1.00  0.00           C
ATOM   2075  HD1 TYR A 718      32.490  60.170  35.180  1.00  0.00           H
ATOM   2076  CE1 TYR A 718      30.440  59.710  35.100  1.00  0.00           C
ATOM   2077  HE1 TYR A 718      30.030  60.300  34.290  1.00  0.00           H
ATOM   2078  CZ  TYR A 718      29.450  58.970  35.730  1.00  0.00           C
ATOM   2079  OH  TYR A 718      28.110  59.110  35.260  1.00  0.00           O
ATOM   2080  HH  TYR A 718      27.460  58.750  35.870  1.00  0.00           H
ATOM   2081  CD2 TYR A 718      30.950  58.200  37.460  1.00  0.00           C
ATOM   2082  HD2 TYR A 718      31.160  57.590  38.320  1.00  0.00           H
ATOM   2083  CE2 TYR A 718      29.620  58.270  36.930  1.00  0.00           C
ATOM   2084  HE2 TYR A 718      28.780  57.850  37.460  1.00  0.00           H
ATOM   2085  C   TYR A 718      35.870  58.160  36.910  1.00  0.00           C
ATOM   2086  O   TYR A 718      36.430  59.180  37.370  1.00  0.00           O
ATOM   2087  N   ILE A 719      36.540  56.950  36.760  1.00  0.00           N
ATOM   2088  HN  ILE A 719      36.080  56.160  36.350  1.00  0.00           H
ATOM   2089  CA  ILE A 719      38.000  56.750  37.050  1.00  0.00           C
ATOM   2090  HA  ILE A 719      38.330  57.510  37.750  1.00  0.00           H
ATOM   2091  CB  ILE A 719      38.330  55.360  37.660  1.00  0.00           C
ATOM   2092  HB  ILE A 719      38.280  54.530  36.920  1.00  0.00           H
ATOM   2093  CG2 ILE A 719      39.780  55.380  38.180  1.00  0.00           C
ATOM   2094 HG21 ILE A 719      40.510  55.640  37.380  1.00  0.00           H
ATOM   2095 HG22 ILE A 719      40.110  54.370  38.490  1.00  0.00           H
ATOM   2096 HG23 ILE A 719      39.980  56.030  39.060  1.00  0.00           H
ATOM   2097  CG1 ILE A 719      37.300  55.030  38.840  1.00  0.00           C
ATOM   2098 HG11 ILE A 719      36.300  55.400  38.530  1.00  0.00           H
ATOM   2099 HG12 ILE A 719      37.730  55.740  39.590  1.00  0.00           H
ATOM   2100  CD  ILE A 719      37.310  53.580  39.340  1.00  0.00           C
ATOM   2101  HD1 ILE A 719      37.210  52.890  38.480  1.00  0.00           H
ATOM   2102  HD2 ILE A 719      36.520  53.330  40.080  1.00  0.00           H
ATOM   2103  HD3 ILE A 719      38.260  53.330  39.850  1.00  0.00           H
ATOM   2104  C   ILE A 719      38.680  56.990  35.770  1.00  0.00           C
ATOM   2105  O   ILE A 719      38.650  56.200  34.820  1.00  0.00           O
ATOM   2106  N   THR A 720      39.340  58.180  35.660  1.00  0.00           N
ATOM   2107  HN  THR A 720      38.990  58.940  36.200  1.00  0.00           H
ATOM   2108  CA  THR A 720      40.340  58.320  34.650  1.00  0.00           C
ATOM   2109  HA  THR A 720      40.270  57.610  33.850  1.00  0.00           H
ATOM   2110  CB  THR A 720      40.420  59.730  34.100  1.00  0.00           C
ATOM   2111  HB  THR A 720      41.140  59.830  33.260  1.00  0.00           H
ATOM   2112  OG1 THR A 720      40.670  60.730  35.080  1.00  0.00           O
ATOM   2113  HG1 THR A 720      39.820  60.950  35.460  1.00  0.00           H
ATOM   2114  CG2 THR A 720      39.080  60.000  33.310  1.00  0.00           C
ATOM   2115 HG21 THR A 720      39.120  59.180  32.570  1.00  0.00           H
ATOM   2116 HG22 THR A 720      39.150  60.940  32.720  1.00  0.00           H
ATOM   2117 HG23 THR A 720      38.200  60.010  33.990  1.00  0.00           H
ATOM   2118  C   THR A 720      41.690  58.030  35.220  1.00  0.00           C
ATOM   2119  O   THR A 720      41.870  58.020  36.400  1.00  0.00           O
ATOM   2120  N   ARG A 721      42.750  57.840  34.400  1.00  0.00           N
ATOM   2121  HN  ARG A 721      42.560  57.950  33.420  1.00  0.00           H
ATOM   2122  CA  ARG A 721      44.160  57.720  34.850  1.00  0.00           C
ATOM   2123  HA  ARG A 721      44.330  56.870  35.510  1.00  0.00           H
ATOM   2124  CB  ARG A 721      45.080  57.460  33.520  1.00  0.00           C
ATOM   2125  HB1 ARG A 721      45.210  58.420  32.970  1.00  0.00           H
ATOM   2126  HB2 ARG A 721      44.480  56.740  32.920  1.00  0.00           H
ATOM   2127  CG  ARG A 721      46.470  56.810  33.850  1.00  0.00           C
ATOM   2128  HG1 ARG A 721      46.310  55.930  34.500  1.00  0.00           H
ATOM   2129  HG2 ARG A 721      47.060  57.560  34.420  1.00  0.00           H
ATOM   2130  CD  ARG A 721      47.120  56.480  32.490  1.00  0.00           C
ATOM   2131  HD1 ARG A 721      47.490  57.370  31.940  1.00  0.00           H
ATOM   2132  HD2 ARG A 721      46.460  55.880  31.830  1.00  0.00           H
ATOM   2133  NE  ARG A 721      48.340  55.560  32.930  1.00  0.00           N
ATOM   2134  HE  ARG A 721      48.340  55.330  33.910  1.00  0.00           H
ATOM   2135  CZ  ARG A 721      49.140  54.830  32.130  1.00  0.00           C
ATOM   2136  NH1 ARG A 721      49.020  54.780  30.880  1.00  0.00           N
ATOM   2137 HH11 ARG A 721      48.220  55.210  30.450  1.00  0.00           H
ATOM   2138 HH12 ARG A 721      49.660  54.390  30.200  1.00  0.00           H
ATOM   2139  NH2 ARG A 721      50.160  54.380  32.730  1.00  0.00           N
ATOM   2140 HH21 ARG A 721      50.270  54.600  33.690  1.00  0.00           H
ATOM   2141 HH22 ARG A 721      50.970  54.240  32.170  1.00  0.00           H
ATOM   2142  C   ARG A 721      44.650  58.960  35.470  1.00  0.00           C
ATOM   2143  O   ARG A 721      45.330  58.860  36.450  1.00  0.00           O
ATOM   2144  N   PHE A 722      44.240  60.200  34.960  1.00  0.00           N
ATOM   2145  HN  PHE A 722      43.920  60.230  34.020  1.00  0.00           H
ATOM   2146  CA  PHE A 722      44.510  61.400  35.750  1.00  0.00           C
ATOM   2147  HA  PHE A 722      45.580  61.540  35.690  1.00  0.00           H
ATOM   2148  CB  PHE A 722      43.870  62.570  34.960  1.00  0.00           C
ATOM   2149  HB1 PHE A 722      42.860  62.310  34.560  1.00  0.00           H
ATOM   2150  HB2 PHE A 722      44.640  62.810  34.190  1.00  0.00           H
ATOM   2151  CG  PHE A 722      43.730  63.860  35.710  1.00  0.00           C
ATOM   2152  CD1 PHE A 722      44.810  64.730  35.770  1.00  0.00           C
ATOM   2153  HD1 PHE A 722      45.710  64.620  35.190  1.00  0.00           H
ATOM   2154  CE1 PHE A 722      44.730  65.890  36.590  1.00  0.00           C
ATOM   2155  HE1 PHE A 722      45.450  66.700  36.570  1.00  0.00           H
ATOM   2156  CZ  PHE A 722      43.610  66.200  37.310  1.00  0.00           C
ATOM   2157  HZ  PHE A 722      43.600  67.040  37.970  1.00  0.00           H
ATOM   2158  CD2 PHE A 722      42.580  64.180  36.470  1.00  0.00           C
ATOM   2159  HD2 PHE A 722      41.750  63.490  36.460  1.00  0.00           H
ATOM   2160  CE2 PHE A 722      42.490  65.270  37.210  1.00  0.00           C
ATOM   2161  HE2 PHE A 722      41.590  65.540  37.740  1.00  0.00           H
ATOM   2162  C   PHE A 722      44.070  61.340  37.190  1.00  0.00           C
ATOM   2163  O   PHE A 722      44.820  61.650  38.100  1.00  0.00           O
ATOM   2164  N   THR A 723      42.860  60.790  37.460  1.00  0.00           N
ATOM   2165  HN  THR A 723      42.310  60.450  36.700  1.00  0.00           H
ATOM   2166  CA  THR A 723      42.320  60.740  38.850  1.00  0.00           C
ATOM   2167  HA  THR A 723      42.380  61.740  39.270  1.00  0.00           H
ATOM   2168  CB  THR A 723      40.760  60.480  38.920  1.00  0.00           C
ATOM   2169  HB  THR A 723      40.660  59.660  38.170  1.00  0.00           H
ATOM   2170  OG1 THR A 723      40.000  61.580  38.620  1.00  0.00           O
ATOM   2171  HG1 THR A 723      39.080  61.310  38.480  1.00  0.00           H
ATOM   2172  CG2 THR A 723      40.300  59.980  40.290  1.00  0.00           C
ATOM   2173 HG21 THR A 723      40.730  60.600  41.110  1.00  0.00           H
ATOM   2174 HG22 THR A 723      40.830  59.050  40.580  1.00  0.00           H
ATOM   2175 HG23 THR A 723      39.200  59.850  40.410  1.00  0.00           H
ATOM   2176  C   THR A 723      43.110  59.710  39.670  1.00  0.00           C
ATOM   2177  O   THR A 723      43.410  59.940  40.860  1.00  0.00           O
ATOM   2178  N   GLU A 724      43.390  58.480  39.130  1.00  0.00           N
ATOM   2179  HN  GLU A 724      43.050  58.210  38.240  1.00  0.00           H
ATOM   2180  CA  GLU A 724      44.100  57.490  39.810  1.00  0.00           C
ATOM   2181  HA  GLU A 724      43.640  57.090  40.690  1.00  0.00           H
ATOM   2182  CB  GLU A 724      44.310  56.310  38.830  1.00  0.00           C
ATOM   2183  HB1 GLU A 724      44.830  56.520  37.880  1.00  0.00           H
ATOM   2184  HB2 GLU A 724      43.330  55.910  38.490  1.00  0.00           H
ATOM   2185  CG  GLU A 724      45.120  55.070  39.410  1.00  0.00           C
ATOM   2186  HG1 GLU A 724      44.700  54.790  40.390  1.00  0.00           H
ATOM   2187  HG2 GLU A 724      46.130  55.480  39.630  1.00  0.00           H
ATOM   2188  CD  GLU A 724      45.010  54.020  38.330  1.00  0.00           C
ATOM   2189  OE1 GLU A 724      45.320  54.250  37.130  1.00  0.00           O
ATOM   2190  OE2 GLU A 724      44.720  52.840  38.700  1.00  0.00           O
ATOM   2191  C   GLU A 724      45.510  57.900  40.240  1.00  0.00           C
ATOM   2192  O   GLU A 724      45.950  57.730  41.380  1.00  0.00           O
ATOM   2193  N   GLU A 725      46.250  58.610  39.330  1.00  0.00           N
ATOM   2194  HN  GLU A 725      46.010  58.750  38.370  1.00  0.00           H
ATOM   2195  CA  GLU A 725      47.500  59.120  39.670  1.00  0.00           C
ATOM   2196  HA  GLU A 725      48.090  58.330  40.110  1.00  0.00           H
ATOM   2197  CB  GLU A 725      48.290  59.550  38.410  1.00  0.00           C
ATOM   2198  HB1 GLU A 725      49.340  59.880  38.600  1.00  0.00           H
ATOM   2199  HB2 GLU A 725      47.870  60.440  37.910  1.00  0.00           H
ATOM   2200  CG  GLU A 725      48.470  58.360  37.460  1.00  0.00           C
ATOM   2201  HG1 GLU A 725      47.550  58.110  36.890  1.00  0.00           H
ATOM   2202  HG2 GLU A 725      48.750  57.490  38.080  1.00  0.00           H
ATOM   2203  CD  GLU A 725      49.540  58.580  36.420  1.00  0.00           C
ATOM   2204  OE1 GLU A 725      50.210  57.650  35.980  1.00  0.00           O
ATOM   2205  OE2 GLU A 725      49.750  59.760  35.990  1.00  0.00           O
ATOM   2206  C   GLU A 725      47.560  60.260  40.640  1.00  0.00           C
ATOM   2207  O   GLU A 725      48.530  60.360  41.480  1.00  0.00           O
ATOM   2208  N   ALA A 726      46.620  61.180  40.770  1.00  0.00           N
ATOM   2209  HN  ALA A 726      45.830  61.150  40.160  1.00  0.00           H
ATOM   2210  CA  ALA A 726      46.740  62.290  41.730  1.00  0.00           C
ATOM   2211  HA  ALA A 726      47.700  62.790  41.760  1.00  0.00           H
ATOM   2212  CB  ALA A 726      45.690  63.320  41.200  1.00  0.00           C
ATOM   2213  HB1 ALA A 726      45.660  64.230  41.850  1.00  0.00           H
ATOM   2214  HB2 ALA A 726      44.660  62.920  41.190  1.00  0.00           H
ATOM   2215  HB3 ALA A 726      45.900  63.580  40.130  1.00  0.00           H
ATOM   2216  C   ALA A 726      46.450  61.960  43.150  1.00  0.00           C
ATOM   2217  O   ALA A 726      47.020  62.460  44.110  1.00  0.00           O
ATOM   2218  N   PHE A 727      45.480  61.090  43.360  1.00  0.00           N
ATOM   2219  HN  PHE A 727      45.040  60.570  42.620  1.00  0.00           H
ATOM   2220  CA  PHE A 727      45.240  60.420  44.650  1.00  0.00           C
ATOM   2221  HA  PHE A 727      45.240  61.110  45.490  1.00  0.00           H
ATOM   2222  CB  PHE A 727      43.810  59.720  44.720  1.00  0.00           C
ATOM   2223  HB1 PHE A 727      43.830  58.880  43.980  1.00  0.00           H
ATOM   2224  HB2 PHE A 727      42.970  60.350  44.370  1.00  0.00           H
ATOM   2225  CG  PHE A 727      43.490  59.090  45.950  1.00  0.00           C
ATOM   2226  CD1 PHE A 727      43.420  57.630  45.990  1.00  0.00           C
ATOM   2227  HD1 PHE A 727      43.690  57.040  45.120  1.00  0.00           H
ATOM   2228  CE1 PHE A 727      43.050  57.040  47.170  1.00  0.00           C
ATOM   2229  HE1 PHE A 727      42.820  55.990  47.160  1.00  0.00           H
ATOM   2230  CZ  PHE A 727      42.790  57.850  48.310  1.00  0.00           C
ATOM   2231  HZ  PHE A 727      42.430  57.220  49.120  1.00  0.00           H
ATOM   2232  CD2 PHE A 727      43.200  59.870  47.110  1.00  0.00           C
ATOM   2233  HD2 PHE A 727      43.240  60.950  47.070  1.00  0.00           H
ATOM   2234  CE2 PHE A 727      42.840  59.270  48.290  1.00  0.00           C
ATOM   2235  HE2 PHE A 727      42.610  59.860  49.170  1.00  0.00           H
ATOM   2236  C   PHE A 727      46.500  59.500  45.070  1.00  0.00           C
ATOM   2237  O   PHE A 727      46.830  59.460  46.260  1.00  0.00           O
ATOM   2238  N   ALA A 728      47.070  58.770  44.080  1.00  0.00           N
ATOM   2239  HN  ALA A 728      46.660  58.690  43.180  1.00  0.00           H
ATOM   2240  CA  ALA A 728      48.210  57.840  44.360  1.00  0.00           C
ATOM   2241  HA  ALA A 728      48.000  57.150  45.160  1.00  0.00           H
ATOM   2242  CB  ALA A 728      48.660  57.130  43.080  1.00  0.00           C
ATOM   2243  HB1 ALA A 728      49.630  56.630  43.310  1.00  0.00           H
ATOM   2244  HB2 ALA A 728      48.890  57.770  42.200  1.00  0.00           H
ATOM   2245  HB3 ALA A 728      47.900  56.340  42.860  1.00  0.00           H
ATOM   2246  C   ALA A 728      49.400  58.730  44.840  1.00  0.00           C
ATOM   2247  O   ALA A 728      50.260  58.380  45.570  1.00  0.00           O
ATOM   2248  N   ALA A 729      49.450  59.970  44.260  1.00  0.00           N
ATOM   2249  HN  ALA A 729      48.770  60.360  43.640  1.00  0.00           H
ATOM   2250  CA  ALA A 729      50.380  60.900  44.660  1.00  0.00           C
ATOM   2251  HA  ALA A 729      51.350  60.440  44.520  1.00  0.00           H
ATOM   2252  CB  ALA A 729      50.370  62.100  43.790  1.00  0.00           C
ATOM   2253  HB1 ALA A 729      50.800  61.720  42.840  1.00  0.00           H
ATOM   2254  HB2 ALA A 729      51.110  62.870  44.090  1.00  0.00           H
ATOM   2255  HB3 ALA A 729      49.480  62.720  43.540  1.00  0.00           H
ATOM   2256  C   ALA A 729      50.240  61.370  46.150  1.00  0.00           C
ATOM   2257  O   ALA A 729      51.220  61.440  46.900  1.00  0.00           O
ATOM   2258  N   LEU A 730      48.940  61.570  46.540  1.00  0.00           N
ATOM   2259  HN  LEU A 730      48.210  61.370  45.900  1.00  0.00           H
ATOM   2260  CA  LEU A 730      48.610  61.890  47.890  1.00  0.00           C
ATOM   2261  HA  LEU A 730      49.170  62.800  48.060  1.00  0.00           H
ATOM   2262  CB  LEU A 730      47.130  62.260  48.020  1.00  0.00           C
ATOM   2263  HB1 LEU A 730      46.390  61.560  47.560  1.00  0.00           H
ATOM   2264  HB2 LEU A 730      47.000  63.250  47.530  1.00  0.00           H
ATOM   2265  CG  LEU A 730      46.580  62.550  49.400  1.00  0.00           C
ATOM   2266  HG  LEU A 730      46.810  61.720  50.100  1.00  0.00           H
ATOM   2267  CD1 LEU A 730      47.120  63.900  49.900  1.00  0.00           C
ATOM   2268 HD11 LEU A 730      46.780  64.200  50.910  1.00  0.00           H
ATOM   2269 HD12 LEU A 730      46.930  64.760  49.200  1.00  0.00           H
ATOM   2270 HD13 LEU A 730      48.230  63.890  49.910  1.00  0.00           H
ATOM   2271  CD2 LEU A 730      45.040  62.680  49.290  1.00  0.00           C
ATOM   2272 HD21 LEU A 730      44.480  61.780  48.950  1.00  0.00           H
ATOM   2273 HD22 LEU A 730      44.810  63.440  48.510  1.00  0.00           H
ATOM   2274 HD23 LEU A 730      44.560  63.030  50.240  1.00  0.00           H
ATOM   2275  C   LEU A 730      49.000  60.780  48.880  1.00  0.00           C
ATOM   2276  O   LEU A 730      49.430  61.110  49.920  1.00  0.00           O
ATOM   2277  N   ILE A 731      48.890  59.540  48.390  1.00  0.00           N
ATOM   2278  HN  ILE A 731      48.600  59.330  47.470  1.00  0.00           H
ATOM   2279  CA  ILE A 731      49.370  58.350  49.120  1.00  0.00           C
ATOM   2280  HA  ILE A 731      48.900  58.460  50.090  1.00  0.00           H
ATOM   2281  CB  ILE A 731      48.830  57.080  48.460  1.00  0.00           C
ATOM   2282  HB  ILE A 731      48.640  57.290  47.380  1.00  0.00           H
ATOM   2283  CG2 ILE A 731      49.620  55.790  48.700  1.00  0.00           C
ATOM   2284 HG21 ILE A 731      50.570  55.770  48.130  1.00  0.00           H
ATOM   2285 HG22 ILE A 731      49.120  54.830  48.430  1.00  0.00           H
ATOM   2286 HG23 ILE A 731      49.960  55.760  49.760  1.00  0.00           H
ATOM   2287  CG1 ILE A 731      47.440  56.690  49.010  1.00  0.00           C
ATOM   2288 HG11 ILE A 731      46.980  56.020  48.260  1.00  0.00           H
ATOM   2289 HG12 ILE A 731      46.880  57.650  49.030  1.00  0.00           H
ATOM   2290  CD  ILE A 731      47.400  56.180  50.470  1.00  0.00           C
ATOM   2291  HD1 ILE A 731      47.880  55.180  50.580  1.00  0.00           H
ATOM   2292  HD2 ILE A 731      46.330  56.170  50.760  1.00  0.00           H
ATOM   2293  HD3 ILE A 731      47.940  56.850  51.170  1.00  0.00           H
ATOM   2294  C   ILE A 731      50.860  58.400  49.360  1.00  0.00           C
ATOM   2295  O   ILE A 731      51.230  58.180  50.570  1.00  0.00           O
ATOM   2296  N   CYS A 732      51.660  58.680  48.350  1.00  0.00           N
ATOM   2297  HN  CYS A 732      51.290  58.880  47.450  1.00  0.00           H
ATOM   2298  CA  CYS A 732      53.130  58.840  48.570  1.00  0.00           C
ATOM   2299  HA  CYS A 732      53.510  57.990  49.100  1.00  0.00           H
ATOM   2300  CB  CYS A 732      53.740  59.140  47.180  1.00  0.00           C
ATOM   2301  HB1 CYS A 732      54.830  59.380  47.280  1.00  0.00           H
ATOM   2302  HB2 CYS A 732      53.180  59.930  46.650  1.00  0.00           H
ATOM   2303  SG  CYS A 732      53.820  57.720  46.050  1.00  0.00           S
ATOM   2304  HG1 CYS A 732      52.600  58.020  45.610  1.00  0.00           H
ATOM   2305  C   CYS A 732      53.560  60.000  49.460  1.00  0.00           C
ATOM   2306  O   CYS A 732      54.320  59.850  50.420  1.00  0.00           O
ATOM   2307  N   ILE A 733      52.910  61.240  49.300  1.00  0.00           N
ATOM   2308  HN  ILE A 733      52.270  61.430  48.560  1.00  0.00           H
ATOM   2309  CA  ILE A 733      52.940  62.370  50.280  1.00  0.00           C
ATOM   2310  HA  ILE A 733      53.960  62.720  50.390  1.00  0.00           H
ATOM   2311  CB  ILE A 733      52.110  63.530  49.870  1.00  0.00           C
ATOM   2312  HB  ILE A 733      51.210  63.130  49.350  1.00  0.00           H
ATOM   2313  CG2 ILE A 733      51.740  64.360  51.080  1.00  0.00           C
ATOM   2314 HG21 ILE A 733      52.590  64.750  51.670  1.00  0.00           H
ATOM   2315 HG22 ILE A 733      51.110  63.830  51.830  1.00  0.00           H
ATOM   2316 HG23 ILE A 733      51.120  65.220  50.730  1.00  0.00           H
ATOM   2317  CG1 ILE A 733      52.790  64.350  48.720  1.00  0.00           C
ATOM   2318 HG11 ILE A 733      53.630  63.750  48.300  1.00  0.00           H
ATOM   2319 HG12 ILE A 733      53.190  65.260  49.190  1.00  0.00           H
ATOM   2320  CD  ILE A 733      51.880  64.750  47.590  1.00  0.00           C
ATOM   2321  HD1 ILE A 733      50.870  65.030  47.960  1.00  0.00           H
ATOM   2322  HD2 ILE A 733      51.640  63.880  46.930  1.00  0.00           H
ATOM   2323  HD3 ILE A 733      52.310  65.490  46.890  1.00  0.00           H
ATOM   2324  C   ILE A 733      52.630  61.880  51.830  1.00  0.00           C
ATOM   2325  O   ILE A 733      53.380  62.050  52.800  1.00  0.00           O
ATOM   2326  N   ILE A 734      51.410  61.290  52.030  1.00  0.00           N
ATOM   2327  HN  ILE A 734      50.810  61.220  51.250  1.00  0.00           H
ATOM   2328  CA  ILE A 734      50.910  60.750  53.300  1.00  0.00           C
ATOM   2329  HA  ILE A 734      51.040  61.480  54.070  1.00  0.00           H
ATOM   2330  CB  ILE A 734      49.450  60.270  53.290  1.00  0.00           C
ATOM   2331  HB  ILE A 734      49.280  59.550  52.460  1.00  0.00           H
ATOM   2332  CG2 ILE A 734      49.090  59.510  54.650  1.00  0.00           C
ATOM   2333 HG21 ILE A 734      49.760  58.650  54.890  1.00  0.00           H
ATOM   2334 HG22 ILE A 734      48.040  59.170  54.540  1.00  0.00           H
ATOM   2335 HG23 ILE A 734      49.290  60.240  55.460  1.00  0.00           H
ATOM   2336  CG1 ILE A 734      48.450  61.410  53.030  1.00  0.00           C
ATOM   2337 HG11 ILE A 734      48.730  62.060  52.180  1.00  0.00           H
ATOM   2338 HG12 ILE A 734      48.320  62.030  53.950  1.00  0.00           H
ATOM   2339  CD  ILE A 734      47.030  60.820  52.610  1.00  0.00           C
ATOM   2340  HD1 ILE A 734      46.330  61.620  52.280  1.00  0.00           H
ATOM   2341  HD2 ILE A 734      46.510  60.470  53.520  1.00  0.00           H
ATOM   2342  HD3 ILE A 734      47.090  60.010  51.850  1.00  0.00           H
ATOM   2343  C   ILE A 734      51.830  59.680  53.900  1.00  0.00           C
ATOM   2344  O   ILE A 734      52.300  59.760  55.050  1.00  0.00           O
ATOM   2345  N   PHE A 735      52.280  58.650  53.140  1.00  0.00           N
ATOM   2346  HN  PHE A 735      51.920  58.550  52.220  1.00  0.00           H
ATOM   2347  CA  PHE A 735      53.350  57.680  53.590  1.00  0.00           C
ATOM   2348  HA  PHE A 735      52.930  57.160  54.430  1.00  0.00           H
ATOM   2349  CB  PHE A 735      53.680  56.710  52.400  1.00  0.00           C
ATOM   2350  HB1 PHE A 735      54.680  56.250  52.410  1.00  0.00           H
ATOM   2351  HB2 PHE A 735      53.700  57.380  51.510  1.00  0.00           H
ATOM   2352  CG  PHE A 735      52.670  55.660  52.220  1.00  0.00           C
ATOM   2353  CD1 PHE A 735      51.400  55.630  52.780  1.00  0.00           C
ATOM   2354  HD1 PHE A 735      51.030  56.440  53.390  1.00  0.00           H
ATOM   2355  CE1 PHE A 735      50.480  54.560  52.520  1.00  0.00           C
ATOM   2356  HE1 PHE A 735      49.550  54.600  53.060  1.00  0.00           H
ATOM   2357  CZ  PHE A 735      50.820  53.530  51.700  1.00  0.00           C
ATOM   2358  HZ  PHE A 735      50.060  52.780  51.620  1.00  0.00           H
ATOM   2359  CD2 PHE A 735      53.000  54.580  51.280  1.00  0.00           C
ATOM   2360  HD2 PHE A 735      54.000  54.550  50.870  1.00  0.00           H
ATOM   2361  CE2 PHE A 735      52.020  53.590  50.990  1.00  0.00           C
ATOM   2362  HE2 PHE A 735      52.180  52.890  50.180  1.00  0.00           H
ATOM   2363  C   PHE A 735      54.650  58.260  54.120  1.00  0.00           C
ATOM   2364  O   PHE A 735      55.100  57.870  55.170  1.00  0.00           O
ATOM   2365  N   ILE A 736      55.270  59.280  53.460  1.00  0.00           N
ATOM   2366  HN  ILE A 736      54.990  59.620  52.580  1.00  0.00           H
ATOM   2367  CA  ILE A 736      56.270  60.050  54.080  1.00  0.00           C
ATOM   2368  HA  ILE A 736      57.110  59.400  54.260  1.00  0.00           H
ATOM   2369  CB  ILE A 736      56.750  61.090  53.010  1.00  0.00           C
ATOM   2370  HB  ILE A 736      55.910  61.730  52.660  1.00  0.00           H
ATOM   2371  CG2 ILE A 736      57.810  62.050  53.650  1.00  0.00           C
ATOM   2372 HG21 ILE A 736      58.250  62.830  53.010  1.00  0.00           H
ATOM   2373 HG22 ILE A 736      58.680  61.420  53.930  1.00  0.00           H
ATOM   2374 HG23 ILE A 736      57.470  62.570  54.570  1.00  0.00           H
ATOM   2375  CG1 ILE A 736      57.430  60.440  51.760  1.00  0.00           C
ATOM   2376 HG11 ILE A 736      56.690  59.760  51.290  1.00  0.00           H
ATOM   2377 HG12 ILE A 736      58.320  59.850  52.070  1.00  0.00           H
ATOM   2378  CD  ILE A 736      57.800  61.400  50.650  1.00  0.00           C
ATOM   2379  HD1 ILE A 736      56.850  61.890  50.350  1.00  0.00           H
ATOM   2380  HD2 ILE A 736      58.330  61.010  49.750  1.00  0.00           H
ATOM   2381  HD3 ILE A 736      58.500  62.150  51.060  1.00  0.00           H
ATOM   2382  C   ILE A 736      55.970  60.780  55.360  1.00  0.00           C
ATOM   2383  O   ILE A 736      56.740  60.730  56.370  1.00  0.00           O
ATOM   2384  N   TYR A 737      54.830  61.450  55.490  1.00  0.00           N
ATOM   2385  HN  TYR A 737      54.110  61.530  54.800  1.00  0.00           H
ATOM   2386  CA  TYR A 737      54.420  62.000  56.760  1.00  0.00           C
ATOM   2387  HA  TYR A 737      55.290  62.440  57.240  1.00  0.00           H
ATOM   2388  CB  TYR A 737      53.280  63.060  56.660  1.00  0.00           C
ATOM   2389  HB1 TYR A 737      52.840  63.210  57.670  1.00  0.00           H
ATOM   2390  HB2 TYR A 737      52.440  62.750  56.010  1.00  0.00           H
ATOM   2391  CG  TYR A 737      53.780  64.330  55.990  1.00  0.00           C
ATOM   2392  CD1 TYR A 737      54.710  65.150  56.710  1.00  0.00           C
ATOM   2393  HD1 TYR A 737      55.100  64.900  57.680  1.00  0.00           H
ATOM   2394  CE1 TYR A 737      55.280  66.340  56.220  1.00  0.00           C
ATOM   2395  HE1 TYR A 737      55.790  67.100  56.790  1.00  0.00           H
ATOM   2396  CZ  TYR A 737      54.940  66.670  54.900  1.00  0.00           C
ATOM   2397  OH  TYR A 737      55.450  67.820  54.290  1.00  0.00           O
ATOM   2398  HH  TYR A 737      55.900  68.440  54.880  1.00  0.00           H
ATOM   2399  CD2 TYR A 737      53.400  64.730  54.660  1.00  0.00           C
ATOM   2400  HD2 TYR A 737      52.590  64.220  54.170  1.00  0.00           H
ATOM   2401  CE2 TYR A 737      54.040  65.900  54.110  1.00  0.00           C
ATOM   2402  HE2 TYR A 737      53.730  66.220  53.130  1.00  0.00           H
ATOM   2403  C   TYR A 737      54.180  60.800  57.840  1.00  0.00           C
ATOM   2404  O   TYR A 737      54.560  60.960  59.010  1.00  0.00           O
ATOM   2405  N   GLU A 738      53.560  59.720  57.430  1.00  0.00           N
ATOM   2406  HN  GLU A 738      53.050  59.730  56.570  1.00  0.00           H
ATOM   2407  CA  GLU A 738      53.370  58.590  58.350  1.00  0.00           C
ATOM   2408  HA  GLU A 738      52.870  58.970  59.230  1.00  0.00           H
ATOM   2409  CB  GLU A 738      52.360  57.680  57.640  1.00  0.00           C
ATOM   2410  HB1 GLU A 738      52.490  56.610  57.920  1.00  0.00           H
ATOM   2411  HB2 GLU A 738      52.590  57.590  56.560  1.00  0.00           H
ATOM   2412  CG  GLU A 738      50.890  57.940  57.870  1.00  0.00           C
ATOM   2413  HG1 GLU A 738      50.360  57.260  57.170  1.00  0.00           H
ATOM   2414  HG2 GLU A 738      50.510  58.930  57.530  1.00  0.00           H
ATOM   2415  CD  GLU A 738      50.360  57.730  59.230  1.00  0.00           C
ATOM   2416  OE1 GLU A 738      50.620  56.600  59.770  1.00  0.00           O
ATOM   2417  OE2 GLU A 738      49.730  58.610  59.880  1.00  0.00           O
ATOM   2418  C   GLU A 738      54.610  57.860  58.880  1.00  0.00           C
ATOM   2419  O   GLU A 738      54.730  57.610  60.090  1.00  0.00           O
ATOM   2420  N   ALA A 739      55.550  57.490  58.080  1.00  0.00           N
ATOM   2421  HN  ALA A 739      55.410  57.640  57.100  1.00  0.00           H
ATOM   2422  CA  ALA A 739      56.780  56.790  58.280  1.00  0.00           C
ATOM   2423  HA  ALA A 739      56.450  55.890  58.790  1.00  0.00           H
ATOM   2424  CB  ALA A 739      57.400  56.450  56.910  1.00  0.00           C
ATOM   2425  HB1 ALA A 739      58.320  55.830  56.820  1.00  0.00           H
ATOM   2426  HB2 ALA A 739      57.610  57.420  56.430  1.00  0.00           H
ATOM   2427  HB3 ALA A 739      56.640  55.850  56.360  1.00  0.00           H
ATOM   2428  C   ALA A 739      57.610  57.600  59.210  1.00  0.00           C
ATOM   2429  O   ALA A 739      58.160  57.000  60.140  1.00  0.00           O
ATOM   2430  N   LEU A 740      57.660  58.940  59.030  1.00  0.00           N
ATOM   2431  HN  LEU A 740      57.180  59.420  58.290  1.00  0.00           H
ATOM   2432  CA  LEU A 740      58.430  59.800  59.900  1.00  0.00           C
ATOM   2433  HA  LEU A 740      59.460  59.480  59.940  1.00  0.00           H
ATOM   2434  CB  LEU A 740      58.650  61.180  59.220  1.00  0.00           C
ATOM   2435  HB1 LEU A 740      57.650  61.580  58.960  1.00  0.00           H
ATOM   2436  HB2 LEU A 740      59.080  61.000  58.210  1.00  0.00           H
ATOM   2437  CG  LEU A 740      59.540  62.170  59.910  1.00  0.00           C
ATOM   2438  HG  LEU A 740      59.100  62.300  60.930  1.00  0.00           H
ATOM   2439  CD1 LEU A 740      60.940  61.620  60.160  1.00  0.00           C
ATOM   2440 HD11 LEU A 740      61.530  62.390  60.680  1.00  0.00           H
ATOM   2441 HD12 LEU A 740      61.440  61.450  59.190  1.00  0.00           H
ATOM   2442 HD13 LEU A 740      60.930  60.720  60.820  1.00  0.00           H
ATOM   2443  CD2 LEU A 740      59.500  63.490  59.070  1.00  0.00           C
ATOM   2444 HD21 LEU A 740      60.130  63.410  58.150  1.00  0.00           H
ATOM   2445 HD22 LEU A 740      59.840  64.350  59.670  1.00  0.00           H
ATOM   2446 HD23 LEU A 740      58.470  63.600  58.670  1.00  0.00           H
ATOM   2447  C   LEU A 740      57.840  59.830  61.250  1.00  0.00           C
ATOM   2448  O   LEU A 740      58.590  59.730  62.230  1.00  0.00           O
ATOM   2449  N   GLU A 741      56.500  59.790  61.450  1.00  0.00           N
ATOM   2450  HN  GLU A 741      55.850  59.980  60.720  1.00  0.00           H
ATOM   2451  CA  GLU A 741      55.840  59.770  62.750  1.00  0.00           C
ATOM   2452  HA  GLU A 741      56.110  60.630  63.330  1.00  0.00           H
ATOM   2453  CB  GLU A 741      54.320  59.820  62.690  1.00  0.00           C
ATOM   2454  HB1 GLU A 741      54.040  58.920  62.100  1.00  0.00           H
ATOM   2455  HB2 GLU A 741      54.070  60.660  62.020  1.00  0.00           H
ATOM   2456  CG  GLU A 741      53.510  59.950  63.940  1.00  0.00           C
ATOM   2457  HG1 GLU A 741      53.840  60.820  64.560  1.00  0.00           H
ATOM   2458  HG2 GLU A 741      53.640  59.050  64.590  1.00  0.00           H
ATOM   2459  CD  GLU A 741      52.060  60.120  63.710  1.00  0.00           C
ATOM   2460  OE1 GLU A 741      51.420  59.180  63.150  1.00  0.00           O
ATOM   2461  OE2 GLU A 741      51.430  61.200  64.040  1.00  0.00           O
ATOM   2462  C   GLU A 741      56.220  58.530  63.540  1.00  0.00           C
ATOM   2463  O   GLU A 741      56.490  58.600  64.710  1.00  0.00           O
ATOM   2464  N   LYS A 742      56.300  57.340  62.890  1.00  0.00           N
ATOM   2465  HN  LYS A 742      56.120  57.420  61.910  1.00  0.00           H
ATOM   2466  CA  LYS A 742      56.800  56.030  63.480  1.00  0.00           C
ATOM   2467  HA  LYS A 742      56.310  55.930  64.430  1.00  0.00           H
ATOM   2468  CB  LYS A 742      56.290  54.900  62.600  1.00  0.00           C
ATOM   2469  HB1 LYS A 742      57.030  54.840  61.780  1.00  0.00           H
ATOM   2470  HB2 LYS A 742      55.260  55.110  62.240  1.00  0.00           H
ATOM   2471  CG  LYS A 742      56.200  53.540  63.330  1.00  0.00           C
ATOM   2472  HG1 LYS A 742      57.250  53.210  63.440  1.00  0.00           H
ATOM   2473  HG2 LYS A 742      55.860  52.750  62.630  1.00  0.00           H
ATOM   2474  CD  LYS A 742      55.670  53.470  64.680  1.00  0.00           C
ATOM   2475  HD1 LYS A 742      56.270  54.050  65.400  1.00  0.00           H
ATOM   2476  HD2 LYS A 742      55.790  52.420  65.030  1.00  0.00           H
ATOM   2477  CE  LYS A 742      54.200  53.860  64.850  1.00  0.00           C
ATOM   2478  HE1 LYS A 742      53.500  53.360  64.140  1.00  0.00           H
ATOM   2479  HE2 LYS A 742      54.120  54.970  64.850  1.00  0.00           H
ATOM   2480  NZ  LYS A 742      53.890  53.570  66.240  1.00  0.00           N
ATOM   2481  HZ1 LYS A 742      53.000  54.100  66.380  1.00  0.00           H
ATOM   2482  HZ2 LYS A 742      54.600  54.060  66.820  1.00  0.00           H
ATOM   2483  HZ3 LYS A 742      53.730  52.600  66.570  1.00  0.00           H
ATOM   2484  C   LYS A 742      58.360  56.020  63.650  1.00  0.00           C
ATOM   2485  O   LYS A 742      58.710  55.390  64.590  1.00  0.00           O
ATOM   2486  N   LEU A 743      59.140  56.720  62.880  1.00  0.00           N
ATOM   2487  HN  LEU A 743      58.650  57.160  62.130  1.00  0.00           H
ATOM   2488  CA  LEU A 743      60.520  57.130  63.180  1.00  0.00           C
ATOM   2489  HA  LEU A 743      61.080  56.230  63.370  1.00  0.00           H
ATOM   2490  CB  LEU A 743      61.250  57.840  62.030  1.00  0.00           C
ATOM   2491  HB1 LEU A 743      62.230  58.290  62.270  1.00  0.00           H
ATOM   2492  HB2 LEU A 743      60.580  58.620  61.620  1.00  0.00           H
ATOM   2493  CG  LEU A 743      61.400  56.900  60.760  1.00  0.00           C
ATOM   2494  HG  LEU A 743      60.450  56.350  60.550  1.00  0.00           H
ATOM   2495  CD1 LEU A 743      61.760  57.700  59.480  1.00  0.00           C
ATOM   2496 HD11 LEU A 743      62.800  58.050  59.630  1.00  0.00           H
ATOM   2497 HD12 LEU A 743      60.950  58.480  59.430  1.00  0.00           H
ATOM   2498 HD13 LEU A 743      61.640  57.010  58.620  1.00  0.00           H
ATOM   2499  CD2 LEU A 743      62.510  55.740  60.930  1.00  0.00           C
ATOM   2500 HD21 LEU A 743      62.660  55.220  59.960  1.00  0.00           H
ATOM   2501 HD22 LEU A 743      62.160  54.920  61.590  1.00  0.00           H
ATOM   2502 HD23 LEU A 743      63.510  56.150  61.190  1.00  0.00           H
ATOM   2503  C   LEU A 743      60.670  57.980  64.490  1.00  0.00           C
ATOM   2504  O   LEU A 743      61.480  57.640  65.350  1.00  0.00           O
ATOM   2505  N   PHE A 744      59.840  59.060  64.630  1.00  0.00           N
ATOM   2506  HN  PHE A 744      59.300  59.470  63.890  1.00  0.00           H
ATOM   2507  CA  PHE A 744      59.900  59.820  65.860  1.00  0.00           C
ATOM   2508  HA  PHE A 744      60.940  60.060  65.980  1.00  0.00           H
ATOM   2509  CB  PHE A 744      59.120  61.190  65.710  1.00  0.00           C
ATOM   2510  HB1 PHE A 744      59.010  61.720  66.670  1.00  0.00           H
ATOM   2511  HB2 PHE A 744      58.170  60.900  65.200  1.00  0.00           H
ATOM   2512  CG  PHE A 744      59.800  62.240  64.850  1.00  0.00           C
ATOM   2513  CD1 PHE A 744      59.040  62.850  63.840  1.00  0.00           C
ATOM   2514  HD1 PHE A 744      58.040  62.500  63.650  1.00  0.00           H
ATOM   2515  CE1 PHE A 744      59.530  63.850  63.030  1.00  0.00           C
ATOM   2516  HE1 PHE A 744      58.840  64.220  62.280  1.00  0.00           H
ATOM   2517  CZ  PHE A 744      60.860  64.240  63.220  1.00  0.00           C
ATOM   2518  HZ  PHE A 744      61.350  64.980  62.620  1.00  0.00           H
ATOM   2519  CD2 PHE A 744      61.040  62.730  65.150  1.00  0.00           C
ATOM   2520  HD2 PHE A 744      61.640  62.190  65.860  1.00  0.00           H
ATOM   2521  CE2 PHE A 744      61.580  63.700  64.270  1.00  0.00           C
ATOM   2522  HE2 PHE A 744      62.580  64.040  64.460  1.00  0.00           H
ATOM   2523  C   PHE A 744      59.460  58.890  67.130  1.00  0.00           C
ATOM   2524  O   PHE A 744      60.060  58.870  68.200  1.00  0.00           O
ATOM   2525  N   ASP A 745      58.450  58.010  66.940  1.00  0.00           N
ATOM   2526  HN  ASP A 745      57.950  58.050  66.080  1.00  0.00           H
ATOM   2527  CA  ASP A 745      57.920  56.990  67.870  1.00  0.00           C
ATOM   2528  HA  ASP A 745      57.600  57.410  68.810  1.00  0.00           H
ATOM   2529  CB  ASP A 745      56.680  56.490  67.190  1.00  0.00           C
ATOM   2530  HB1 ASP A 745      56.960  55.780  66.370  1.00  0.00           H
ATOM   2531  HB2 ASP A 745      56.090  57.330  66.790  1.00  0.00           H
ATOM   2532  CG  ASP A 745      55.960  55.640  68.200  1.00  0.00           C
ATOM   2533  OD1 ASP A 745      55.610  54.520  67.950  1.00  0.00           O
ATOM   2534  OD2 ASP A 745      55.600  56.220  69.310  1.00  0.00           O
ATOM   2535  C   ASP A 745      58.890  55.990  68.320  1.00  0.00           C
ATOM   2536  O   ASP A 745      59.010  55.710  69.520  1.00  0.00           O
ATOM   2537  N   LEU A 746      59.540  55.460  67.320  1.00  0.00           N
ATOM   2538  HN  LEU A 746      59.240  55.670  66.390  1.00  0.00           H
ATOM   2539  CA  LEU A 746      60.740  54.640  67.490  1.00  0.00           C
ATOM   2540  HA  LEU A 746      60.450  53.730  68.000  1.00  0.00           H
ATOM   2541  CB  LEU A 746      61.280  54.360  66.090  1.00  0.00           C
ATOM   2542  HB1 LEU A 746      61.530  55.310  65.590  1.00  0.00           H
ATOM   2543  HB2 LEU A 746      60.450  53.930  65.480  1.00  0.00           H
ATOM   2544  CG  LEU A 746      62.440  53.370  65.930  1.00  0.00           C
ATOM   2545  HG  LEU A 746      63.290  53.740  66.550  1.00  0.00           H
ATOM   2546  CD1 LEU A 746      62.090  51.890  66.240  1.00  0.00           C
ATOM   2547 HD11 LEU A 746      63.020  51.320  66.050  1.00  0.00           H
ATOM   2548 HD12 LEU A 746      61.170  51.560  65.710  1.00  0.00           H
ATOM   2549 HD13 LEU A 746      61.820  51.810  67.320  1.00  0.00           H
ATOM   2550  CD2 LEU A 746      63.010  53.480  64.520  1.00  0.00           C
ATOM   2551 HD21 LEU A 746      64.030  53.060  64.460  1.00  0.00           H
ATOM   2552 HD22 LEU A 746      63.130  54.530  64.210  1.00  0.00           H
ATOM   2553 HD23 LEU A 746      62.350  52.960  63.800  1.00  0.00           H
ATOM   2554  C   LEU A 746      61.880  55.360  68.260  1.00  0.00           C
ATOM   2555  O   LEU A 746      62.530  54.880  69.190  1.00  0.00           O
ATOM   2556  N   GLY A 747      62.180  56.630  67.860  1.00  0.00           N
ATOM   2557  HN  GLY A 747      61.820  56.910  66.980  1.00  0.00           H
ATOM   2558  CA  GLY A 747      63.190  57.540  68.460  1.00  0.00           C
ATOM   2559  HA1 GLY A 747      63.400  58.370  67.800  1.00  0.00           H
ATOM   2560  HA2 GLY A 747      64.060  56.920  68.630  1.00  0.00           H
ATOM   2561  C   GLY A 747      63.010  58.080  69.810  1.00  0.00           C
ATOM   2562  O   GLY A 747      63.990  58.250  70.540  1.00  0.00           O
ATOM   2563  N   GLU A 748      61.790  58.370  70.200  1.00  0.00           N
ATOM   2564  HN  GLU A 748      61.060  58.330  69.510  1.00  0.00           H
ATOM   2565  CA  GLU A 748      61.400  58.570  71.630  1.00  0.00           C
ATOM   2566  HA  GLU A 748      62.110  59.270  72.070  1.00  0.00           H
ATOM   2567  CB  GLU A 748      59.970  59.120  71.800  1.00  0.00           C
ATOM   2568  HB1 GLU A 748      59.260  58.390  71.340  1.00  0.00           H
ATOM   2569  HB2 GLU A 748      59.840  60.050  71.190  1.00  0.00           H
ATOM   2570  CG  GLU A 748      59.410  59.430  73.220  1.00  0.00           C
ATOM   2571  HG1 GLU A 748      60.190  60.050  73.720  1.00  0.00           H
ATOM   2572  HG2 GLU A 748      59.250  58.440  73.710  1.00  0.00           H
ATOM   2573  CD  GLU A 748      58.040  60.100  73.060  1.00  0.00           C
ATOM   2574  OE1 GLU A 748      57.900  61.280  73.360  1.00  0.00           O
ATOM   2575  OE2 GLU A 748      57.090  59.410  72.500  1.00  0.00           O
ATOM   2576  C   GLU A 748      61.610  57.290  72.470  1.00  0.00           C
ATOM   2577  O   GLU A 748      62.060  57.250  73.610  1.00  0.00           O
ATOM   2578  N   THR A 749      61.180  56.130  71.950  1.00  0.00           N
ATOM   2579  HN  THR A 749      60.770  56.180  71.040  1.00  0.00           H
ATOM   2580  CA  THR A 749      61.070  54.920  72.810  1.00  0.00           C
ATOM   2581  HA  THR A 749      60.670  55.270  73.760  1.00  0.00           H
ATOM   2582  CB  THR A 749      60.210  53.720  72.160  1.00  0.00           C
ATOM   2583  HB  THR A 749      60.710  53.250  71.290  1.00  0.00           H
ATOM   2584  OG1 THR A 749      58.910  54.250  71.670  1.00  0.00           O
ATOM   2585  HG1 THR A 749      59.090  54.820  70.910  1.00  0.00           H
ATOM   2586  CG2 THR A 749      59.930  52.680  73.270  1.00  0.00           C
ATOM   2587 HG21 THR A 749      60.830  52.060  73.500  1.00  0.00           H
ATOM   2588 HG22 THR A 749      59.130  51.960  72.980  1.00  0.00           H
ATOM   2589 HG23 THR A 749      59.790  53.140  74.270  1.00  0.00           H
ATOM   2590  C   THR A 749      62.390  54.290  73.220  1.00  0.00           C
ATOM   2591  O   THR A 749      62.540  53.680  74.280  1.00  0.00           O
ATOM   2592  N   TYR A 750      63.490  54.520  72.370  1.00  0.00           N
ATOM   2593  HN  TYR A 750      63.360  55.060  71.550  1.00  0.00           H
ATOM   2594  CA  TYR A 750      64.650  53.600  72.350  1.00  0.00           C
ATOM   2595  HA  TYR A 750      64.810  53.110  73.280  1.00  0.00           H
ATOM   2596  CB  TYR A 750      64.610  52.630  71.090  1.00  0.00           C
ATOM   2597  HB1 TYR A 750      65.590  52.140  70.900  1.00  0.00           H
ATOM   2598  HB2 TYR A 750      64.290  53.260  70.240  1.00  0.00           H
ATOM   2599  CG  TYR A 750      63.640  51.500  71.260  1.00  0.00           C
ATOM   2600  CD1 TYR A 750      63.870  50.640  72.330  1.00  0.00           C
ATOM   2601  HD1 TYR A 750      64.760  50.740  72.930  1.00  0.00           H
ATOM   2602  CE1 TYR A 750      63.000  49.650  72.690  1.00  0.00           C
ATOM   2603  HE1 TYR A 750      63.120  49.040  73.580  1.00  0.00           H
ATOM   2604  CZ  TYR A 750      61.810  49.490  71.990  1.00  0.00           C
ATOM   2605  OH  TYR A 750      60.910  48.410  72.220  1.00  0.00           O
ATOM   2606  HH  TYR A 750      60.080  48.620  71.750  1.00  0.00           H
ATOM   2607  CD2 TYR A 750      62.550  51.260  70.370  1.00  0.00           C
ATOM   2608  HD2 TYR A 750      62.520  51.760  69.410  1.00  0.00           H
ATOM   2609  CE2 TYR A 750      61.660  50.230  70.760  1.00  0.00           C
ATOM   2610  HE2 TYR A 750      60.800  49.850  70.230  1.00  0.00           H
ATOM   2611  C   TYR A 750      65.870  54.450  72.360  1.00  0.00           C
ATOM   2612  O   TYR A 750      65.850  55.690  72.100  1.00  0.00           O
ATOM   2613  N   ALA A 751      66.990  53.850  72.790  1.00  0.00           N
ATOM   2614  HN  ALA A 751      67.030  52.960  73.250  1.00  0.00           H
ATOM   2615  CA  ALA A 751      68.220  54.580  73.170  1.00  0.00           C
ATOM   2616  HA  ALA A 751      67.950  55.580  73.480  1.00  0.00           H
ATOM   2617  CB  ALA A 751      68.860  53.810  74.370  1.00  0.00           C
ATOM   2618  HB1 ALA A 751      68.920  52.690  74.350  1.00  0.00           H
ATOM   2619  HB2 ALA A 751      68.170  53.910  75.240  1.00  0.00           H
ATOM   2620  HB3 ALA A 751      69.880  54.190  74.600  1.00  0.00           H
ATOM   2621  C   ALA A 751      69.280  54.740  72.030  1.00  0.00           C
ATOM   2622  O   ALA A 751      69.570  53.810  71.310  1.00  0.00           O
ATOM   2623  N   PHE A 752      69.800  55.920  71.790  1.00  0.00           N
ATOM   2624  HN  PHE A 752      69.460  56.700  72.300  1.00  0.00           H
ATOM   2625  CA  PHE A 752      70.910  56.120  70.920  1.00  0.00           C
ATOM   2626  HA  PHE A 752      70.750  55.420  70.110  1.00  0.00           H
ATOM   2627  CB  PHE A 752      70.840  57.630  70.440  1.00  0.00           C
ATOM   2628  HB1 PHE A 752      71.150  58.260  71.310  1.00  0.00           H
ATOM   2629  HB2 PHE A 752      69.860  57.890  70.020  1.00  0.00           H
ATOM   2630  CG  PHE A 752      71.830  57.760  69.280  1.00  0.00           C
ATOM   2631  CD1 PHE A 752      71.540  57.140  68.080  1.00  0.00           C
ATOM   2632  HD1 PHE A 752      70.680  56.500  67.970  1.00  0.00           H
ATOM   2633  CE1 PHE A 752      72.450  57.250  67.000  1.00  0.00           C
ATOM   2634  HE1 PHE A 752      72.380  56.660  66.100  1.00  0.00           H
ATOM   2635  CZ  PHE A 752      73.620  58.030  67.220  1.00  0.00           C
ATOM   2636  HZ  PHE A 752      74.250  57.990  66.340  1.00  0.00           H
ATOM   2637  CD2 PHE A 752      72.880  58.640  69.400  1.00  0.00           C
ATOM   2638  HD2 PHE A 752      73.000  59.260  70.270  1.00  0.00           H
ATOM   2639  CE2 PHE A 752      73.760  58.860  68.370  1.00  0.00           C
ATOM   2640  HE2 PHE A 752      74.610  59.520  68.460  1.00  0.00           H
ATOM   2641  C   PHE A 752      72.350  55.860  71.550  1.00  0.00           C
ATOM   2642  O   PHE A 752      72.660  56.440  72.540  1.00  0.00           O
ATOM   2643  N   PRO A 822      73.170  54.920  71.070  1.00  0.00           N
ATOM   2644  CD  PRO A 822      74.530  54.870  71.610  1.00  0.00           C
ATOM   2645  HD1 PRO A 822      74.610  54.410  72.620  1.00  0.00           H
ATOM   2646  HD2 PRO A 822      74.900  55.910  71.700  1.00  0.00           H
ATOM   2647  CA  PRO A 822      73.110  54.340  69.760  1.00  0.00           C
ATOM   2648  HA  PRO A 822      72.450  54.810  69.040  1.00  0.00           H
ATOM   2649  CB  PRO A 822      74.550  54.590  69.270  1.00  0.00           C
ATOM   2650  HB1 PRO A 822      74.820  55.650  69.110  1.00  0.00           H
ATOM   2651  HB2 PRO A 822      74.820  54.030  68.350  1.00  0.00           H
ATOM   2652  CG  PRO A 822      75.350  54.140  70.560  1.00  0.00           C
ATOM   2653  HG1 PRO A 822      75.130  53.070  70.770  1.00  0.00           H
ATOM   2654  HG2 PRO A 822      76.430  54.390  70.610  1.00  0.00           H
ATOM   2655  C   PRO A 822      72.590  52.890  69.900  1.00  0.00           C
ATOM   2656  O   PRO A 822      72.170  52.380  68.890  1.00  0.00           O
ATOM   2657  N   ASP A 823      72.700  52.330  71.140  1.00  0.00           N
ATOM   2658  HN  ASP A 823      72.960  52.810  71.980  1.00  0.00           H
ATOM   2659  CA  ASP A 823      72.550  50.950  71.490  1.00  0.00           C
ATOM   2660  HA  ASP A 823      73.440  50.460  71.110  1.00  0.00           H
ATOM   2661  CB  ASP A 823      72.360  50.790  73.060  1.00  0.00           C
ATOM   2662  HB1 ASP A 823      72.310  49.720  73.390  1.00  0.00           H
ATOM   2663  HB2 ASP A 823      71.410  51.340  73.240  1.00  0.00           H
ATOM   2664  CG  ASP A 823      73.410  51.490  73.830  1.00  0.00           C
ATOM   2665  OD1 ASP A 823      73.110  51.870  75.000  1.00  0.00           O
ATOM   2666  OD2 ASP A 823      74.520  51.780  73.340  1.00  0.00           O
ATOM   2667  C   ASP A 823      71.400  50.150  70.830  1.00  0.00           C
ATOM   2668  O   ASP A 823      71.520  48.960  70.430  1.00  0.00           O
ATOM   2669  N   VAL A 824      70.240  50.830  70.620  1.00  0.00           N
ATOM   2670  HN  VAL A 824      70.070  51.690  71.090  1.00  0.00           H
ATOM   2671  CA  VAL A 824      69.200  50.250  69.860  1.00  0.00           C
ATOM   2672  HA  VAL A 824      69.580  49.330  69.460  1.00  0.00           H
ATOM   2673  CB  VAL A 824      67.870  50.130  70.680  1.00  0.00           C
ATOM   2674  HB  VAL A 824      67.220  51.030  70.710  1.00  0.00           H
ATOM   2675  CG1 VAL A 824      66.940  48.960  70.110  1.00  0.00           C
ATOM   2676 HG11 VAL A 824      66.010  48.930  70.710  1.00  0.00           H
ATOM   2677 HG12 VAL A 824      67.310  47.910  70.200  1.00  0.00           H
ATOM   2678 HG13 VAL A 824      66.790  49.080  69.010  1.00  0.00           H
ATOM   2679  CG2 VAL A 824      68.290  49.770  72.110  1.00  0.00           C
ATOM   2680 HG21 VAL A 824      69.010  48.940  72.000  1.00  0.00           H
ATOM   2681 HG22 VAL A 824      67.460  49.430  72.760  1.00  0.00           H
ATOM   2682 HG23 VAL A 824      68.800  50.600  72.640  1.00  0.00           H
ATOM   2683  C   VAL A 824      68.840  51.110  68.610  1.00  0.00           C
ATOM   2684  O   VAL A 824      68.580  50.630  67.520  1.00  0.00           O
ATOM   2685  N   LEU A 825      68.800  52.410  68.830  1.00  0.00           N
ATOM   2686  HN  LEU A 825      69.240  52.840  69.620  1.00  0.00           H
ATOM   2687  CA  LEU A 825      68.210  53.370  67.860  1.00  0.00           C
ATOM   2688  HA  LEU A 825      67.260  52.980  67.560  1.00  0.00           H
ATOM   2689  CB  LEU A 825      68.040  54.670  68.600  1.00  0.00           C
ATOM   2690  HB1 LEU A 825      69.060  54.960  68.940  1.00  0.00           H
ATOM   2691  HB2 LEU A 825      67.400  54.450  69.480  1.00  0.00           H
ATOM   2692  CG  LEU A 825      67.390  55.800  67.840  1.00  0.00           C
ATOM   2693  HG  LEU A 825      68.080  56.100  67.030  1.00  0.00           H
ATOM   2694  CD1 LEU A 825      66.130  55.390  67.080  1.00  0.00           C
ATOM   2695 HD11 LEU A 825      65.640  56.230  66.540  1.00  0.00           H
ATOM   2696 HD12 LEU A 825      65.390  54.890  67.730  1.00  0.00           H
ATOM   2697 HD13 LEU A 825      66.320  54.570  66.350  1.00  0.00           H
ATOM   2698  CD2 LEU A 825      67.100  57.010  68.650  1.00  0.00           C
ATOM   2699 HD21 LEU A 825      67.930  57.530  69.180  1.00  0.00           H
ATOM   2700 HD22 LEU A 825      66.340  56.840  69.440  1.00  0.00           H
ATOM   2701 HD23 LEU A 825      66.680  57.770  67.960  1.00  0.00           H
ATOM   2702  C   LEU A 825      68.950  53.430  66.510  1.00  0.00           C
ATOM   2703  O   LEU A 825      68.330  53.370  65.440  1.00  0.00           O
ATOM   2704  N   PHE A 826      70.330  53.410  66.580  1.00  0.00           N
ATOM   2705  HN  PHE A 826      70.750  53.340  67.490  1.00  0.00           H
ATOM   2706  CA  PHE A 826      71.130  53.450  65.380  1.00  0.00           C
ATOM   2707  HA  PHE A 826      70.960  54.380  64.870  1.00  0.00           H
ATOM   2708  CB  PHE A 826      72.610  53.440  65.780  1.00  0.00           C
ATOM   2709  HB1 PHE A 826      72.870  52.590  66.440  1.00  0.00           H
ATOM   2710  HB2 PHE A 826      72.810  54.360  66.390  1.00  0.00           H
ATOM   2711  CG  PHE A 826      73.590  53.670  64.580  1.00  0.00           C
ATOM   2712  CD1 PHE A 826      73.600  54.860  63.910  1.00  0.00           C
ATOM   2713  HD1 PHE A 826      72.810  55.580  64.060  1.00  0.00           H
ATOM   2714  CE1 PHE A 826      74.610  55.070  62.990  1.00  0.00           C
ATOM   2715  HE1 PHE A 826      74.480  55.980  62.420  1.00  0.00           H
ATOM   2716  CZ  PHE A 826      75.530  54.050  62.660  1.00  0.00           C
ATOM   2717  HZ  PHE A 826      76.160  54.170  61.790  1.00  0.00           H
ATOM   2718  CD2 PHE A 826      74.450  52.600  64.240  1.00  0.00           C
ATOM   2719  HD2 PHE A 826      74.230  51.690  64.770  1.00  0.00           H
ATOM   2720  CE2 PHE A 826      75.410  52.760  63.220  1.00  0.00           C
ATOM   2721  HE2 PHE A 826      76.020  51.970  62.810  1.00  0.00           H
ATOM   2722  C   PHE A 826      70.880  52.170  64.470  1.00  0.00           C
ATOM   2723  O   PHE A 826      70.660  52.380  63.250  1.00  0.00           O
ATOM   2724  N   TRP A 827      70.820  50.990  65.060  1.00  0.00           N
ATOM   2725  HN  TRP A 827      71.130  50.910  66.000  1.00  0.00           H
ATOM   2726  CA  TRP A 827      70.540  49.720  64.370  1.00  0.00           C
ATOM   2727  HA  TRP A 827      71.320  49.700  63.620  1.00  0.00           H
ATOM   2728  CB  TRP A 827      70.730  48.570  65.380  1.00  0.00           C
ATOM   2729  HB1 TRP A 827      70.540  47.590  64.910  1.00  0.00           H
ATOM   2730  HB2 TRP A 827      69.970  48.550  66.200  1.00  0.00           H
ATOM   2731  CG  TRP A 827      72.030  48.510  66.090  1.00  0.00           C
ATOM   2732  CD1 TRP A 827      72.300  48.940  67.330  1.00  0.00           C
ATOM   2733  HD1 TRP A 827      71.570  49.090  68.090  1.00  0.00           H
ATOM   2734  NE1 TRP A 827      73.650  49.050  67.550  1.00  0.00           N
ATOM   2735  HE1 TRP A 827      74.040  49.090  68.450  1.00  0.00           H
ATOM   2736  CE2 TRP A 827      74.340  48.920  66.400  1.00  0.00           C
ATOM   2737  CD2 TRP A 827      73.360  48.520  65.490  1.00  0.00           C
ATOM   2738  CE3 TRP A 827      73.800  48.260  64.140  1.00  0.00           C
ATOM   2739  HE3 TRP A 827      73.030  47.920  63.480  1.00  0.00           H
ATOM   2740  CZ3 TRP A 827      75.110  48.590  63.780  1.00  0.00           C
ATOM   2741  HZ3 TRP A 827      75.430  48.440  62.760  1.00  0.00           H
ATOM   2742  CZ2 TRP A 827      75.650  49.070  66.100  1.00  0.00           C
ATOM   2743  HZ2 TRP A 827      76.350  49.270  66.900  1.00  0.00           H
ATOM   2744  CH2 TRP A 827      75.990  49.050  64.780  1.00  0.00           C
ATOM   2745  HH2 TRP A 827      76.970  49.400  64.500  1.00  0.00           H
ATOM   2746  C   TRP A 827      69.160  49.660  63.740  1.00  0.00           C
ATOM   2747  O   TRP A 827      68.970  49.260  62.600  1.00  0.00           O
ATOM   2748  N   CYS A 828      68.190  50.130  64.440  1.00  0.00           N
ATOM   2749  HN  CYS A 828      68.540  50.680  65.190  1.00  0.00           H
ATOM   2750  CA  CYS A 828      66.870  50.290  63.890  1.00  0.00           C
ATOM   2751  HA  CYS A 828      66.450  49.290  63.900  1.00  0.00           H
ATOM   2752  CB  CYS A 828      65.950  51.030  64.970  1.00  0.00           C
ATOM   2753  HB1 CYS A 828      65.040  51.210  64.330  1.00  0.00           H
ATOM   2754  HB2 CYS A 828      66.350  52.040  65.220  1.00  0.00           H
ATOM   2755  SG  CYS A 828      65.590  50.070  66.460  1.00  0.00           S
ATOM   2756  HG1 CYS A 828      66.900  50.100  66.650  1.00  0.00           H
ATOM   2757  C   CYS A 828      66.660  51.080  62.540  1.00  0.00           C
ATOM   2758  O   CYS A 828      66.060  50.710  61.550  1.00  0.00           O
ATOM   2759  N   VAL A 829      67.410  52.230  62.540  1.00  0.00           N
ATOM   2760  HN  VAL A 829      67.760  52.520  63.430  1.00  0.00           H
ATOM   2761  CA  VAL A 829      67.780  53.020  61.400  1.00  0.00           C
ATOM   2762  HA  VAL A 829      66.850  53.320  60.940  1.00  0.00           H
ATOM   2763  CB  VAL A 829      68.380  54.340  61.780  1.00  0.00           C
ATOM   2764  HB  VAL A 829      69.020  54.160  62.670  1.00  0.00           H
ATOM   2765  CG1 VAL A 829      69.310  55.040  60.760  1.00  0.00           C
ATOM   2766 HG11 VAL A 829      70.270  54.490  60.810  1.00  0.00           H
ATOM   2767 HG12 VAL A 829      69.420  56.090  61.130  1.00  0.00           H
ATOM   2768 HG13 VAL A 829      68.870  55.130  59.740  1.00  0.00           H
ATOM   2769  CG2 VAL A 829      67.190  55.270  62.230  1.00  0.00           C
ATOM   2770 HG21 VAL A 829      66.500  54.800  62.960  1.00  0.00           H
ATOM   2771 HG22 VAL A 829      66.470  55.570  61.450  1.00  0.00           H
ATOM   2772 HG23 VAL A 829      67.500  56.270  62.650  1.00  0.00           H
ATOM   2773  C   VAL A 829      68.510  52.340  60.210  1.00  0.00           C
ATOM   2774  O   VAL A 829      68.270  52.430  59.030  1.00  0.00           O
ATOM   2775  N   ILE A 830      69.590  51.650  60.590  1.00  0.00           N
ATOM   2776  HN  ILE A 830      69.920  51.700  61.540  1.00  0.00           H
ATOM   2777  CA  ILE A 830      70.430  50.890  59.730  1.00  0.00           C
ATOM   2778  HA  ILE A 830      70.670  51.410  58.810  1.00  0.00           H
ATOM   2779  CB  ILE A 830      71.690  50.380  60.500  1.00  0.00           C
ATOM   2780  HB  ILE A 830      71.370  49.880  61.430  1.00  0.00           H
ATOM   2781  CG2 ILE A 830      72.510  49.360  59.630  1.00  0.00           C
ATOM   2782 HG21 ILE A 830      72.810  49.750  58.630  1.00  0.00           H
ATOM   2783 HG22 ILE A 830      72.090  48.360  59.350  1.00  0.00           H
ATOM   2784 HG23 ILE A 830      73.390  49.050  60.210  1.00  0.00           H
ATOM   2785  CG1 ILE A 830      72.700  51.520  60.870  1.00  0.00           C
ATOM   2786 HG11 ILE A 830      73.290  51.220  61.760  1.00  0.00           H
ATOM   2787 HG12 ILE A 830      72.200  52.480  61.120  1.00  0.00           H
ATOM   2788  CD  ILE A 830      73.650  51.970  59.790  1.00  0.00           C
ATOM   2789  HD1 ILE A 830      73.060  52.250  58.900  1.00  0.00           H
ATOM   2790  HD2 ILE A 830      74.400  51.180  59.590  1.00  0.00           H
ATOM   2791  HD3 ILE A 830      74.320  52.780  60.160  1.00  0.00           H
ATOM   2792  C   ILE A 830      69.620  49.720  59.100  1.00  0.00           C
ATOM   2793  O   ILE A 830      69.680  49.500  57.870  1.00  0.00           O
ATOM   2794  N   LEU A 831      68.890  48.930  59.860  1.00  0.00           N
ATOM   2795  HN  LEU A 831      68.790  49.020  60.850  1.00  0.00           H
ATOM   2796  CA  LEU A 831      68.170  47.750  59.440  1.00  0.00           C
ATOM   2797  HA  LEU A 831      68.900  47.220  58.860  1.00  0.00           H
ATOM   2798  CB  LEU A 831      67.820  46.850  60.670  1.00  0.00           C
ATOM   2799  HB1 LEU A 831      67.320  47.490  61.430  1.00  0.00           H
ATOM   2800  HB2 LEU A 831      68.790  46.530  61.120  1.00  0.00           H
ATOM   2801  CG  LEU A 831      67.050  45.550  60.350  1.00  0.00           C
ATOM   2802  HG  LEU A 831      66.140  45.900  59.790  1.00  0.00           H
ATOM   2803  CD1 LEU A 831      67.770  44.590  59.400  1.00  0.00           C
ATOM   2804 HD11 LEU A 831      67.820  45.010  58.380  1.00  0.00           H
ATOM   2805 HD12 LEU A 831      67.330  43.570  59.320  1.00  0.00           H
ATOM   2806 HD13 LEU A 831      68.850  44.510  59.670  1.00  0.00           H
ATOM   2807  CD2 LEU A 831      66.700  44.800  61.610  1.00  0.00           C
ATOM   2808 HD21 LEU A 831      65.990  43.990  61.340  1.00  0.00           H
ATOM   2809 HD22 LEU A 831      66.150  45.340  62.410  1.00  0.00           H
ATOM   2810 HD23 LEU A 831      67.590  44.280  62.020  1.00  0.00           H
ATOM   2811  C   LEU A 831      67.010  48.110  58.530  1.00  0.00           C
ATOM   2812  O   LEU A 831      66.830  47.470  57.500  1.00  0.00           O
ATOM   2813  N   PHE A 832      66.300  49.300  58.820  1.00  0.00           N
ATOM   2814  HN  PHE A 832      66.630  49.720  59.660  1.00  0.00           H
ATOM   2815  CA  PHE A 832      65.400  50.060  57.920  1.00  0.00           C
ATOM   2816  HA  PHE A 832      64.500  49.460  57.840  1.00  0.00           H
ATOM   2817  CB  PHE A 832      65.080  51.410  58.680  1.00  0.00           C
ATOM   2818  HB1 PHE A 832      66.070  51.900  58.780  1.00  0.00           H
ATOM   2819  HB2 PHE A 832      64.620  51.210  59.670  1.00  0.00           H
ATOM   2820  CG  PHE A 832      64.140  52.290  57.890  1.00  0.00           C
ATOM   2821  CD1 PHE A 832      64.330  53.680  57.950  1.00  0.00           C
ATOM   2822  HD1 PHE A 832      65.090  54.100  58.580  1.00  0.00           H
ATOM   2823  CE1 PHE A 832      63.460  54.560  57.280  1.00  0.00           C
ATOM   2824  HE1 PHE A 832      63.610  55.610  57.440  1.00  0.00           H
ATOM   2825  CZ  PHE A 832      62.390  53.980  56.570  1.00  0.00           C
ATOM   2826  HZ  PHE A 832      61.750  54.620  55.990  1.00  0.00           H
ATOM   2827  CD2 PHE A 832      63.070  51.740  57.180  1.00  0.00           C
ATOM   2828  HD2 PHE A 832      62.840  50.690  57.100  1.00  0.00           H
ATOM   2829  CE2 PHE A 832      62.290  52.580  56.400  1.00  0.00           C
ATOM   2830  HE2 PHE A 832      61.500  52.300  55.710  1.00  0.00           H
ATOM   2831  C   PHE A 832      65.910  50.200  56.470  1.00  0.00           C
ATOM   2832  O   PHE A 832      65.460  49.570  55.510  1.00  0.00           O
ATOM   2833  N   PHE A 833      66.930  51.040  56.280  1.00  0.00           N
ATOM   2834  HN  PHE A 833      67.270  51.560  57.060  1.00  0.00           H
ATOM   2835  CA  PHE A 833      67.590  51.240  55.000  1.00  0.00           C
ATOM   2836  HA  PHE A 833      66.780  51.480  54.320  1.00  0.00           H
ATOM   2837  CB  PHE A 833      68.670  52.420  54.970  1.00  0.00           C
ATOM   2838  HB1 PHE A 833      68.990  52.510  53.910  1.00  0.00           H
ATOM   2839  HB2 PHE A 833      69.610  52.170  55.510  1.00  0.00           H
ATOM   2840  CG  PHE A 833      68.050  53.740  55.320  1.00  0.00           C
ATOM   2841  CD1 PHE A 833      68.610  54.460  56.370  1.00  0.00           C
ATOM   2842  HD1 PHE A 833      69.380  53.890  56.870  1.00  0.00           H
ATOM   2843  CE1 PHE A 833      68.000  55.680  56.820  1.00  0.00           C
ATOM   2844  HE1 PHE A 833      68.370  56.130  57.720  1.00  0.00           H
ATOM   2845  CZ  PHE A 833      66.930  56.250  56.110  1.00  0.00           C
ATOM   2846  HZ  PHE A 833      66.490  57.150  56.510  1.00  0.00           H
ATOM   2847  CD2 PHE A 833      67.080  54.340  54.530  1.00  0.00           C
ATOM   2848  HD2 PHE A 833      66.720  53.980  53.570  1.00  0.00           H
ATOM   2849  CE2 PHE A 833      66.410  55.570  54.940  1.00  0.00           C
ATOM   2850  HE2 PHE A 833      65.730  56.050  54.260  1.00  0.00           H
ATOM   2851  C   PHE A 833      68.190  49.970  54.400  1.00  0.00           C
ATOM   2852  O   PHE A 833      67.900  49.800  53.210  1.00  0.00           O
ATOM   2853  N   THR A 834      68.920  49.100  55.100  1.00  0.00           N
ATOM   2854  HN  THR A 834      69.030  49.310  56.070  1.00  0.00           H
ATOM   2855  CA  THR A 834      69.620  48.030  54.440  1.00  0.00           C
ATOM   2856  HA  THR A 834      70.100  48.580  53.650  1.00  0.00           H
ATOM   2857  CB  THR A 834      70.690  47.390  55.220  1.00  0.00           C
ATOM   2858  HB  THR A 834      71.080  46.500  54.680  1.00  0.00           H
ATOM   2859  OG1 THR A 834      70.310  47.020  56.560  1.00  0.00           O
ATOM   2860  HG1 THR A 834      70.060  47.880  56.890  1.00  0.00           H
ATOM   2861  CG2 THR A 834      71.780  48.390  55.410  1.00  0.00           C
ATOM   2862 HG21 THR A 834      72.590  47.930  56.010  1.00  0.00           H
ATOM   2863 HG22 THR A 834      71.500  49.330  55.930  1.00  0.00           H
ATOM   2864 HG23 THR A 834      72.190  48.570  54.390  1.00  0.00           H
ATOM   2865  C   THR A 834      68.660  47.040  53.860  1.00  0.00           C
ATOM   2866  O   THR A 834      68.820  46.570  52.750  1.00  0.00           O
ATOM   2867  N   THR A 835      67.590  46.840  54.590  1.00  0.00           N
ATOM   2868  HN  THR A 835      67.610  47.290  55.480  1.00  0.00           H
ATOM   2869  CA  THR A 835      66.460  46.040  54.210  1.00  0.00           C
ATOM   2870  HA  THR A 835      66.910  45.090  53.930  1.00  0.00           H
ATOM   2871  CB  THR A 835      65.460  45.770  55.320  1.00  0.00           C
ATOM   2872  HB  THR A 835      65.130  46.790  55.610  1.00  0.00           H
ATOM   2873  OG1 THR A 835      66.100  45.120  56.420  1.00  0.00           O
ATOM   2874  HG1 THR A 835      66.540  45.910  56.730  1.00  0.00           H
ATOM   2875  CG2 THR A 835      64.250  44.930  55.010  1.00  0.00           C
ATOM   2876 HG21 THR A 835      63.540  44.670  55.820  1.00  0.00           H
ATOM   2877 HG22 THR A 835      64.690  44.010  54.570  1.00  0.00           H
ATOM   2878 HG23 THR A 835      63.610  45.410  54.230  1.00  0.00           H
ATOM   2879  C   THR A 835      65.810  46.460  52.960  1.00  0.00           C
ATOM   2880  O   THR A 835      65.590  45.680  52.080  1.00  0.00           O
ATOM   2881  N   PHE A 836      65.550  47.760  52.780  1.00  0.00           N
ATOM   2882  HN  PHE A 836      65.680  48.380  53.550  1.00  0.00           H
ATOM   2883  CA  PHE A 836      65.260  48.260  51.470  1.00  0.00           C
ATOM   2884  HA  PHE A 836      64.320  47.860  51.090  1.00  0.00           H
ATOM   2885  CB  PHE A 836      64.820  49.820  51.560  1.00  0.00           C
ATOM   2886  HB1 PHE A 836      65.520  50.290  52.280  1.00  0.00           H
ATOM   2887  HB2 PHE A 836      63.790  49.850  51.970  1.00  0.00           H
ATOM   2888  CG  PHE A 836      64.870  50.630  50.330  1.00  0.00           C
ATOM   2889  CD1 PHE A 836      63.930  50.320  49.380  1.00  0.00           C
ATOM   2890  HD1 PHE A 836      63.280  49.510  49.690  1.00  0.00           H
ATOM   2891  CE1 PHE A 836      63.820  51.150  48.210  1.00  0.00           C
ATOM   2892  HE1 PHE A 836      63.100  50.780  47.480  1.00  0.00           H
ATOM   2893  CZ  PHE A 836      64.640  52.220  48.040  1.00  0.00           C
ATOM   2894  HZ  PHE A 836      64.590  52.870  47.160  1.00  0.00           H
ATOM   2895  CD2 PHE A 836      65.750  51.740  50.160  1.00  0.00           C
ATOM   2896  HD2 PHE A 836      66.480  52.000  50.910  1.00  0.00           H
ATOM   2897  CE2 PHE A 836      65.550  52.520  49.000  1.00  0.00           C
ATOM   2898  HE2 PHE A 836      66.160  53.420  48.940  1.00  0.00           H
ATOM   2899  C   PHE A 836      66.320  48.110  50.340  1.00  0.00           C
ATOM   2900  O   PHE A 836      66.050  47.680  49.230  1.00  0.00           O
ATOM   2901  N   PHE A 837      67.600  48.410  50.630  1.00  0.00           N
ATOM   2902  HN  PHE A 837      67.850  48.820  51.510  1.00  0.00           H
ATOM   2903  CA  PHE A 837      68.700  48.340  49.620  1.00  0.00           C
ATOM   2904  HA  PHE A 837      68.290  48.930  48.810  1.00  0.00           H
ATOM   2905  CB  PHE A 837      69.980  49.090  50.060  1.00  0.00           C
ATOM   2906  HB1 PHE A 837      70.390  48.680  51.010  1.00  0.00           H
ATOM   2907  HB2 PHE A 837      69.810  50.160  50.340  1.00  0.00           H
ATOM   2908  CG  PHE A 837      71.130  48.960  49.050  1.00  0.00           C
ATOM   2909  CD1 PHE A 837      70.970  49.580  47.800  1.00  0.00           C
ATOM   2910  HD1 PHE A 837      70.110  50.110  47.430  1.00  0.00           H
ATOM   2911  CE1 PHE A 837      72.140  49.760  46.970  1.00  0.00           C
ATOM   2912  HE1 PHE A 837      72.010  50.200  45.990  1.00  0.00           H
ATOM   2913  CZ  PHE A 837      73.360  49.260  47.390  1.00  0.00           C
ATOM   2914  HZ  PHE A 837      74.240  49.470  46.820  1.00  0.00           H
ATOM   2915  CD2 PHE A 837      72.350  48.510  49.440  1.00  0.00           C
ATOM   2916  HD2 PHE A 837      72.440  48.240  50.470  1.00  0.00           H
ATOM   2917  CE2 PHE A 837      73.450  48.580  48.620  1.00  0.00           C
ATOM   2918  HE2 PHE A 837      74.440  48.280  48.920  1.00  0.00           H
ATOM   2919  C   PHE A 837      69.030  46.880  49.200  1.00  0.00           C
ATOM   2920  O   PHE A 837      69.140  46.580  47.950  1.00  0.00           O
ATOM   2921  N   LEU A 838      69.030  45.900  50.140  1.00  0.00           N
ATOM   2922  HN  LEU A 838      68.930  46.160  51.090  1.00  0.00           H
ATOM   2923  CA  LEU A 838      68.900  44.520  49.820  1.00  0.00           C
ATOM   2924  HA  LEU A 838      69.770  44.330  49.200  1.00  0.00           H
ATOM   2925  CB  LEU A 838      69.230  43.760  51.090  1.00  0.00           C
ATOM   2926  HB1 LEU A 838      68.570  44.040  51.940  1.00  0.00           H
ATOM   2927  HB2 LEU A 838      70.220  44.130  51.430  1.00  0.00           H
ATOM   2928  CG  LEU A 838      69.350  42.210  50.820  1.00  0.00           C
ATOM   2929  HG  LEU A 838      68.310  41.890  50.600  1.00  0.00           H
ATOM   2930  CD1 LEU A 838      70.400  41.840  49.690  1.00  0.00           C
ATOM   2931 HD11 LEU A 838      71.420  42.070  50.040  1.00  0.00           H
ATOM   2932 HD12 LEU A 838      70.230  42.400  48.730  1.00  0.00           H
ATOM   2933 HD13 LEU A 838      70.310  40.770  49.410  1.00  0.00           H
ATOM   2934  CD2 LEU A 838      69.680  41.520  52.140  1.00  0.00           C
ATOM   2935 HD21 LEU A 838      69.490  40.430  51.960  1.00  0.00           H
ATOM   2936 HD22 LEU A 838      68.920  41.870  52.870  1.00  0.00           H
ATOM   2937 HD23 LEU A 838      70.710  41.640  52.500  1.00  0.00           H
ATOM   2938  C   LEU A 838      67.730  44.000  49.030  1.00  0.00           C
ATOM   2939  O   LEU A 838      67.980  43.360  48.010  1.00  0.00           O
ATOM   2940  N   SER A 839      66.470  44.320  49.370  1.00  0.00           N
ATOM   2941  HN  SER A 839      66.280  44.800  50.220  1.00  0.00           H
ATOM   2942  CA  SER A 839      65.320  43.910  48.580  1.00  0.00           C
ATOM   2943  HA  SER A 839      65.360  42.850  48.400  1.00  0.00           H
ATOM   2944  CB  SER A 839      63.970  44.330  49.110  1.00  0.00           C
ATOM   2945  HB1 SER A 839      63.540  43.590  49.830  1.00  0.00           H
ATOM   2946  HB2 SER A 839      63.130  44.460  48.400  1.00  0.00           H
ATOM   2947  OG  SER A 839      64.100  45.600  49.840  1.00  0.00           O
ATOM   2948  HG1 SER A 839      64.610  45.510  50.640  1.00  0.00           H
ATOM   2949  C   SER A 839      65.450  44.350  47.130  1.00  0.00           C
ATOM   2950  O   SER A 839      65.170  43.620  46.190  1.00  0.00           O
ATOM   2951  N   SER A 840      65.850  45.640  46.990  1.00  0.00           N
ATOM   2952  HN  SER A 840      65.980  46.090  47.880  1.00  0.00           H
ATOM   2953  CA  SER A 840      66.050  46.320  45.710  1.00  0.00           C
ATOM   2954  HA  SER A 840      65.160  46.120  45.140  1.00  0.00           H
ATOM   2955  CB  SER A 840      66.180  47.850  45.840  1.00  0.00           C
ATOM   2956  HB1 SER A 840      66.150  48.300  44.830  1.00  0.00           H
ATOM   2957  HB2 SER A 840      67.200  47.990  46.280  1.00  0.00           H
ATOM   2958  OG  SER A 840      65.200  48.530  46.600  1.00  0.00           O
ATOM   2959  HG1 SER A 840      65.370  48.320  47.520  1.00  0.00           H
ATOM   2960  C   SER A 840      67.190  45.800  44.890  1.00  0.00           C
ATOM   2961  O   SER A 840      67.100  45.630  43.650  1.00  0.00           O
ATOM   2962  N   PHE A 841      68.310  45.420  45.580  1.00  0.00           N
ATOM   2963  HN  PHE A 841      68.500  45.640  46.540  1.00  0.00           H
ATOM   2964  CA  PHE A 841      69.390  44.730  44.930  1.00  0.00           C
ATOM   2965  HA  PHE A 841      69.650  45.390  44.110  1.00  0.00           H
ATOM   2966  CB  PHE A 841      70.530  44.730  45.950  1.00  0.00           C
ATOM   2967  HB1 PHE A 841      70.120  44.380  46.930  1.00  0.00           H
ATOM   2968  HB2 PHE A 841      70.900  45.760  46.130  1.00  0.00           H
ATOM   2969  CG  PHE A 841      71.640  43.850  45.520  1.00  0.00           C
ATOM   2970  CD1 PHE A 841      71.890  42.610  46.210  1.00  0.00           C
ATOM   2971  HD1 PHE A 841      71.250  42.370  47.050  1.00  0.00           H
ATOM   2972  CE1 PHE A 841      72.950  41.810  45.850  1.00  0.00           C
ATOM   2973  HE1 PHE A 841      73.090  40.940  46.480  1.00  0.00           H
ATOM   2974  CZ  PHE A 841      73.770  42.040  44.690  1.00  0.00           C
ATOM   2975  HZ  PHE A 841      74.660  41.450  44.490  1.00  0.00           H
ATOM   2976  CD2 PHE A 841      72.450  44.150  44.390  1.00  0.00           C
ATOM   2977  HD2 PHE A 841      72.340  45.070  43.830  1.00  0.00           H
ATOM   2978  CE2 PHE A 841      73.520  43.280  43.990  1.00  0.00           C
ATOM   2979  HE2 PHE A 841      74.210  43.630  43.240  1.00  0.00           H
ATOM   2980  C   PHE A 841      68.990  43.380  44.440  1.00  0.00           C
ATOM   2981  O   PHE A 841      69.270  43.010  43.260  1.00  0.00           O
ATOM   2982  N   LEU A 842      68.300  42.600  45.280  1.00  0.00           N
ATOM   2983  HN  LEU A 842      68.190  42.900  46.220  1.00  0.00           H
ATOM   2984  CA  LEU A 842      67.740  41.290  44.870  1.00  0.00           C
ATOM   2985  HA  LEU A 842      68.570  40.650  44.600  1.00  0.00           H
ATOM   2986  CB  LEU A 842      66.990  40.510  46.010  1.00  0.00           C
ATOM   2987  HB1 LEU A 842      66.410  39.650  45.610  1.00  0.00           H
ATOM   2988  HB2 LEU A 842      66.210  41.190  46.420  1.00  0.00           H
ATOM   2989  CG  LEU A 842      67.880  39.990  47.130  1.00  0.00           C
ATOM   2990  HG  LEU A 842      68.250  40.850  47.740  1.00  0.00           H
ATOM   2991  CD1 LEU A 842      67.080  39.210  48.120  1.00  0.00           C
ATOM   2992 HD11 LEU A 842      66.360  39.710  48.790  1.00  0.00           H
ATOM   2993 HD12 LEU A 842      67.810  38.780  48.850  1.00  0.00           H
ATOM   2994 HD13 LEU A 842      66.480  38.410  47.660  1.00  0.00           H
ATOM   2995  CD2 LEU A 842      68.990  39.080  46.730  1.00  0.00           C
ATOM   2996 HD21 LEU A 842      69.720  39.550  46.050  1.00  0.00           H
ATOM   2997 HD22 LEU A 842      68.610  38.200  46.180  1.00  0.00           H
ATOM   2998 HD23 LEU A 842      69.590  38.760  47.600  1.00  0.00           H
ATOM   2999  C   LEU A 842      66.790  41.170  43.700  1.00  0.00           C
ATOM   3000  O   LEU A 842      66.940  40.220  42.910  1.00  0.00           O
ATOM   3001  N   LYS A 843      65.940  42.240  43.530  1.00  0.00           N
ATOM   3002  HN  LYS A 843      66.080  43.000  44.160  1.00  0.00           H
ATOM   3003  CA  LYS A 843      65.040  42.370  42.400  1.00  0.00           C
ATOM   3004  HA  LYS A 843      64.660  41.380  42.190  1.00  0.00           H
ATOM   3005  CB  LYS A 843      63.850  43.300  42.790  1.00  0.00           C
ATOM   3006  HB1 LYS A 843      64.360  44.200  43.190  1.00  0.00           H
ATOM   3007  HB2 LYS A 843      63.300  42.760  43.590  1.00  0.00           H
ATOM   3008  CG  LYS A 843      62.970  43.840  41.630  1.00  0.00           C
ATOM   3009  HG1 LYS A 843      63.580  44.440  40.940  1.00  0.00           H
ATOM   3010  HG2 LYS A 843      62.160  44.510  41.970  1.00  0.00           H
ATOM   3011  CD  LYS A 843      62.130  42.760  40.800  1.00  0.00           C
ATOM   3012  HD1 LYS A 843      62.850  42.160  40.200  1.00  0.00           H
ATOM   3013  HD2 LYS A 843      61.370  43.400  40.300  1.00  0.00           H
ATOM   3014  CE  LYS A 843      61.410  41.830  41.770  1.00  0.00           C
ATOM   3015  HE1 LYS A 843      60.770  42.510  42.390  1.00  0.00           H
ATOM   3016  HE2 LYS A 843      62.190  41.370  42.420  1.00  0.00           H
ATOM   3017  NZ  LYS A 843      60.670  40.840  40.950  1.00  0.00           N
ATOM   3018  HZ1 LYS A 843      60.050  40.350  41.630  1.00  0.00           H
ATOM   3019  HZ2 LYS A 843      61.290  40.160  40.490  1.00  0.00           H
ATOM   3020  HZ3 LYS A 843      60.110  41.270  40.190  1.00  0.00           H
ATOM   3021  C   LYS A 843      65.660  42.650  41.140  1.00  0.00           C
ATOM   3022  O   LYS A 843      65.270  42.080  40.160  1.00  0.00           O
ATOM   3023  N   GLN A 844      66.780  43.300  41.160  1.00  0.00           N
ATOM   3024  HN  GLN A 844      67.210  43.620  42.000  1.00  0.00           H
ATOM   3025  CA  GLN A 844      67.520  43.520  39.970  1.00  0.00           C
ATOM   3026  HA  GLN A 844      66.830  43.510  39.140  1.00  0.00           H
ATOM   3027  CB  GLN A 844      68.160  44.910  40.030  1.00  0.00           C
ATOM   3028  HB1 GLN A 844      69.060  45.090  39.390  1.00  0.00           H
ATOM   3029  HB2 GLN A 844      68.430  45.240  41.060  1.00  0.00           H
ATOM   3030  CG  GLN A 844      67.200  45.970  39.360  1.00  0.00           C
ATOM   3031  HG1 GLN A 844      67.140  45.880  38.260  1.00  0.00           H
ATOM   3032  HG2 GLN A 844      67.610  46.980  39.550  1.00  0.00           H
ATOM   3033  CD  GLN A 844      65.740  45.930  39.880  1.00  0.00           C
ATOM   3034  OE1 GLN A 844      64.870  45.600  39.080  1.00  0.00           O
ATOM   3035  NE2 GLN A 844      65.470  46.380  41.130  1.00  0.00           N
ATOM   3036 HE21 GLN A 844      64.530  46.590  41.410  1.00  0.00           H
ATOM   3037 HE22 GLN A 844      66.210  46.430  41.780  1.00  0.00           H
ATOM   3038  C   GLN A 844      68.660  42.490  39.820  1.00  0.00           C
ATOM   3039  O   GLN A 844      69.500  42.540  38.870  1.00  0.00           O
ATOM   3040  N   PHE A 845      68.700  41.380  40.600  1.00  0.00           N
ATOM   3041  HN  PHE A 845      68.080  41.120  41.340  1.00  0.00           H
ATOM   3042  CA  PHE A 845      69.780  40.460  40.510  1.00  0.00           C
ATOM   3043  HA  PHE A 845      70.720  40.980  40.370  1.00  0.00           H
ATOM   3044  CB  PHE A 845      69.850  39.650  41.880  1.00  0.00           C
ATOM   3045  HB1 PHE A 845      68.920  39.050  41.930  1.00  0.00           H
ATOM   3046  HB2 PHE A 845      69.860  40.350  42.740  1.00  0.00           H
ATOM   3047  CG  PHE A 845      71.030  38.830  41.920  1.00  0.00           C
ATOM   3048  CD1 PHE A 845      70.840  37.420  41.950  1.00  0.00           C
ATOM   3049  HD1 PHE A 845      69.890  36.940  41.860  1.00  0.00           H
ATOM   3050  CE1 PHE A 845      71.940  36.570  42.140  1.00  0.00           C
ATOM   3051  HE1 PHE A 845      71.830  35.500  42.230  1.00  0.00           H
ATOM   3052  CZ  PHE A 845      73.220  37.060  42.180  1.00  0.00           C
ATOM   3053  HZ  PHE A 845      74.060  36.420  42.340  1.00  0.00           H
ATOM   3054  CD2 PHE A 845      72.360  39.370  41.990  1.00  0.00           C
ATOM   3055  HD2 PHE A 845      72.460  40.450  41.910  1.00  0.00           H
ATOM   3056  CE2 PHE A 845      73.410  38.450  42.070  1.00  0.00           C
ATOM   3057  HE2 PHE A 845      74.420  38.810  42.050  1.00  0.00           H
ATOM   3058  C   PHE A 845      69.720  39.590  39.230  1.00  0.00           C
ATOM   3059  O   PHE A 845      70.770  39.170  38.740  1.00  0.00           O
ATOM   3060  N   LYS A 846      68.510  39.250  38.760  1.00  0.00           N
ATOM   3061  HN  LYS A 846      67.670  39.440  39.240  1.00  0.00           H
ATOM   3062  CA  LYS A 846      68.210  38.530  37.540  1.00  0.00           C
ATOM   3063  HA  LYS A 846      68.400  37.480  37.670  1.00  0.00           H
ATOM   3064  CB  LYS A 846      66.670  38.450  37.100  1.00  0.00           C
ATOM   3065  HB1 LYS A 846      66.100  37.830  37.820  1.00  0.00           H
ATOM   3066  HB2 LYS A 846      66.630  38.010  36.080  1.00  0.00           H
ATOM   3067  CG  LYS A 846      66.090  39.860  37.010  1.00  0.00           C
ATOM   3068  HG1 LYS A 846      66.680  40.440  36.270  1.00  0.00           H
ATOM   3069  HG2 LYS A 846      66.190  40.350  38.010  1.00  0.00           H
ATOM   3070  CD  LYS A 846      64.580  39.890  36.610  1.00  0.00           C
ATOM   3071  HD1 LYS A 846      63.920  39.240  37.230  1.00  0.00           H
ATOM   3072  HD2 LYS A 846      64.530  39.350  35.640  1.00  0.00           H
ATOM   3073  CE  LYS A 846      64.180  41.320  36.160  1.00  0.00           C
ATOM   3074  HE1 LYS A 846      63.140  41.180  35.800  1.00  0.00           H
ATOM   3075  HE2 LYS A 846      64.910  41.590  35.370  1.00  0.00           H
ATOM   3076  NZ  LYS A 846      64.190  42.420  37.260  1.00  0.00           N
ATOM   3077  HZ1 LYS A 846      65.020  42.230  37.860  1.00  0.00           H
ATOM   3078  HZ2 LYS A 846      63.280  42.520  37.750  1.00  0.00           H
ATOM   3079  HZ3 LYS A 846      64.260  43.330  36.780  1.00  0.00           H
ATOM   3080  C   LYS A 846      69.100  38.820  36.320  1.00  0.00           C
ATOM   3081  O   LYS A 846      69.370  37.980  35.520  1.00  0.00           O
ATOM   3082  N   THR A 847      69.520  40.090  36.110  1.00  0.00           N
ATOM   3083  HN  THR A 847      69.350  40.860  36.720  1.00  0.00           H
ATOM   3084  CA  THR A 847      70.320  40.520  34.920  1.00  0.00           C
ATOM   3085  HA  THR A 847      70.120  39.870  34.080  1.00  0.00           H
ATOM   3086  CB  THR A 847      69.860  41.870  34.480  1.00  0.00           C
ATOM   3087  HB  THR A 847      70.550  42.350  33.740  1.00  0.00           H
ATOM   3088  OG1 THR A 847      69.850  42.730  35.670  1.00  0.00           O
ATOM   3089  HG1 THR A 847      69.540  43.570  35.330  1.00  0.00           H
ATOM   3090  CG2 THR A 847      68.410  41.770  33.850  1.00  0.00           C
ATOM   3091 HG21 THR A 847      68.500  41.150  32.930  1.00  0.00           H
ATOM   3092 HG22 THR A 847      68.020  42.750  33.510  1.00  0.00           H
ATOM   3093 HG23 THR A 847      67.720  41.220  34.520  1.00  0.00           H
ATOM   3094  C   THR A 847      71.810  40.470  35.080  1.00  0.00           C
ATOM   3095  O   THR A 847      72.520  40.980  34.210  1.00  0.00           O
ATOM   3096  N   LYS A 848      72.320  39.950  36.190  1.00  0.00           N
ATOM   3097  HN  LYS A 848      71.750  39.660  36.970  1.00  0.00           H
ATOM   3098  CA  LYS A 848      73.770  39.880  36.340  1.00  0.00           C
ATOM   3099  HA  LYS A 848      74.130  40.780  35.880  1.00  0.00           H
ATOM   3100  CB  LYS A 848      74.200  39.900  37.870  1.00  0.00           C
ATOM   3101  HB1 LYS A 848      75.280  39.770  38.070  1.00  0.00           H
ATOM   3102  HB2 LYS A 848      73.780  38.990  38.360  1.00  0.00           H
ATOM   3103  CG  LYS A 848      73.590  41.140  38.620  1.00  0.00           C
ATOM   3104  HG1 LYS A 848      74.010  41.150  39.650  1.00  0.00           H
ATOM   3105  HG2 LYS A 848      72.500  41.080  38.740  1.00  0.00           H
ATOM   3106  CD  LYS A 848      73.910  42.480  37.870  1.00  0.00           C
ATOM   3107  HD1 LYS A 848      73.370  42.470  36.910  1.00  0.00           H
ATOM   3108  HD2 LYS A 848      75.000  42.560  37.660  1.00  0.00           H
ATOM   3109  CE  LYS A 848      73.520  43.790  38.620  1.00  0.00           C
ATOM   3110  HE1 LYS A 848      74.010  44.600  38.040  1.00  0.00           H
ATOM   3111  HE2 LYS A 848      73.950  43.970  39.630  1.00  0.00           H
ATOM   3112  NZ  LYS A 848      72.070  43.940  38.610  1.00  0.00           N
ATOM   3113  HZ1 LYS A 848      71.760  43.930  37.620  1.00  0.00           H
ATOM   3114  HZ2 LYS A 848      71.810  44.840  39.060  1.00  0.00           H
ATOM   3115  HZ3 LYS A 848      71.700  43.180  39.220  1.00  0.00           H
ATOM   3116  C   LYS A 848      74.340  38.630  35.630  1.00  0.00           C
ATOM   3117  O   LYS A 848      73.600  37.820  35.130  1.00  0.00           O
ATOM   3118  N   ARG A 849      75.640  38.500  35.590  1.00  0.00           N
ATOM   3119  HN  ARG A 849      76.190  39.160  36.080  1.00  0.00           H
ATOM   3120  CA  ARG A 849      76.460  37.520  34.880  1.00  0.00           C
ATOM   3121  HA  ARG A 849      76.090  37.410  33.880  1.00  0.00           H
ATOM   3122  CB  ARG A 849      77.920  38.130  34.870  1.00  0.00           C
ATOM   3123  HB1 ARG A 849      78.210  38.520  35.870  1.00  0.00           H
ATOM   3124  HB2 ARG A 849      77.790  38.970  34.160  1.00  0.00           H
ATOM   3125  CG  ARG A 849      79.060  37.280  34.200  1.00  0.00           C
ATOM   3126  HG1 ARG A 849      79.670  37.990  33.620  1.00  0.00           H
ATOM   3127  HG2 ARG A 849      78.490  36.560  33.570  1.00  0.00           H
ATOM   3128  CD  ARG A 849      79.990  36.350  35.040  1.00  0.00           C
ATOM   3129  HD1 ARG A 849      80.590  35.690  34.390  1.00  0.00           H
ATOM   3130  HD2 ARG A 849      79.420  35.740  35.770  1.00  0.00           H
ATOM   3131  NE  ARG A 849      80.820  37.270  35.740  1.00  0.00           N
ATOM   3132  HE  ARG A 849      80.790  38.260  35.610  1.00  0.00           H
ATOM   3133  CZ  ARG A 849      81.910  36.910  36.480  1.00  0.00           C
ATOM   3134  NH1 ARG A 849      82.820  37.830  36.910  1.00  0.00           N
ATOM   3135 HH11 ARG A 849      82.760  38.740  36.480  1.00  0.00           H
ATOM   3136 HH12 ARG A 849      83.620  37.470  37.390  1.00  0.00           H
ATOM   3137  NH2 ARG A 849      81.980  35.650  36.890  1.00  0.00           N
ATOM   3138 HH21 ARG A 849      81.210  35.040  36.700  1.00  0.00           H
ATOM   3139 HH22 ARG A 849      82.480  35.280  37.690  1.00  0.00           H
ATOM   3140  C   ARG A 849      76.610  36.190  35.590  1.00  0.00           C
ATOM   3141  O   ARG A 849      76.670  35.160  34.980  1.00  0.00           O
ATOM   3142  N   TYR A 850      76.710  36.190  36.940  1.00  0.00           N
ATOM   3143  HN  TYR A 850      76.860  37.030  37.450  1.00  0.00           H
ATOM   3144  CA  TYR A 850      76.970  35.100  37.860  1.00  0.00           C
ATOM   3145  HA  TYR A 850      77.870  34.550  37.620  1.00  0.00           H
ATOM   3146  CB  TYR A 850      77.170  35.610  39.370  1.00  0.00           C
ATOM   3147  HB1 TYR A 850      77.910  34.970  39.900  1.00  0.00           H
ATOM   3148  HB2 TYR A 850      76.170  35.610  39.850  1.00  0.00           H
ATOM   3149  CG  TYR A 850      77.570  37.070  39.430  1.00  0.00           C
ATOM   3150  CD1 TYR A 850      78.830  37.430  38.990  1.00  0.00           C
ATOM   3151  HD1 TYR A 850      79.420  36.660  38.520  1.00  0.00           H
ATOM   3152  CE1 TYR A 850      79.270  38.730  38.990  1.00  0.00           C
ATOM   3153  HE1 TYR A 850      80.210  39.000  38.510  1.00  0.00           H
ATOM   3154  CZ  TYR A 850      78.550  39.790  39.590  1.00  0.00           C
ATOM   3155  OH  TYR A 850      78.900  41.190  39.430  1.00  0.00           O
ATOM   3156  HH  TYR A 850      79.700  41.280  38.890  1.00  0.00           H
ATOM   3157  CD2 TYR A 850      76.800  38.030  40.050  1.00  0.00           C
ATOM   3158  HD2 TYR A 850      75.890  37.810  40.600  1.00  0.00           H
ATOM   3159  CE2 TYR A 850      77.310  39.420  40.140  1.00  0.00           C
ATOM   3160  HE2 TYR A 850      76.690  40.130  40.660  1.00  0.00           H
ATOM   3161  C   TYR A 850      75.910  33.950  38.010  1.00  0.00           C
ATOM   3162  O   TYR A 850      74.740  34.210  37.900  1.00  0.00           O
ATOM   3163  N   PHE A 851      76.360  32.730  38.230  1.00  0.00           N
ATOM   3164  HN  PHE A 851      77.340  32.540  38.320  1.00  0.00           H
ATOM   3165  CA  PHE A 851      75.510  31.550  38.370  1.00  0.00           C
ATOM   3166  HA  PHE A 851      76.320  30.820  38.400  1.00  0.00           H
ATOM   3167  CB  PHE A 851      74.600  31.630  39.680  1.00  0.00           C
ATOM   3168  HB1 PHE A 851      74.140  30.650  39.940  1.00  0.00           H
ATOM   3169  HB2 PHE A 851      73.820  32.370  39.450  1.00  0.00           H
ATOM   3170  CG  PHE A 851      75.250  32.080  40.890  1.00  0.00           C
ATOM   3171  CD1 PHE A 851      76.580  31.620  41.160  1.00  0.00           C
ATOM   3172  HD1 PHE A 851      77.010  30.920  40.470  1.00  0.00           H
ATOM   3173  CE1 PHE A 851      77.340  32.100  42.220  1.00  0.00           C
ATOM   3174  HE1 PHE A 851      78.390  31.860  42.370  1.00  0.00           H
ATOM   3175  CZ  PHE A 851      76.620  32.960  43.130  1.00  0.00           C
ATOM   3176  HZ  PHE A 851      77.070  33.260  44.060  1.00  0.00           H
ATOM   3177  CD2 PHE A 851      74.620  32.950  41.830  1.00  0.00           C
ATOM   3178  HD2 PHE A 851      73.620  33.310  41.670  1.00  0.00           H
ATOM   3179  CE2 PHE A 851      75.300  33.310  42.990  1.00  0.00           C
ATOM   3180  HE2 PHE A 851      74.820  34.000  43.660  1.00  0.00           H
ATOM   3181  C   PHE A 851      74.540  31.170  37.200  1.00  0.00           C
ATOM   3182  O   PHE A 851      74.220  32.000  36.330  1.00  0.00           O
ATOM   3183  N   PRO A 852      74.120  29.880  37.180  1.00  0.00           N
ATOM   3184  CD  PRO A 852      74.780  28.810  37.870  1.00  0.00           C
ATOM   3185  HD1 PRO A 852      74.470  28.700  38.940  1.00  0.00           H
ATOM   3186  HD2 PRO A 852      75.880  28.920  37.830  1.00  0.00           H
ATOM   3187  CA  PRO A 852      73.070  29.390  36.250  1.00  0.00           C
ATOM   3188  HA  PRO A 852      73.530  29.580  35.300  1.00  0.00           H
ATOM   3189  CB  PRO A 852      72.890  27.910  36.660  1.00  0.00           C
ATOM   3190  HB1 PRO A 852      72.460  27.250  35.880  1.00  0.00           H
ATOM   3191  HB2 PRO A 852      72.220  27.790  37.530  1.00  0.00           H
ATOM   3192  CG  PRO A 852      74.350  27.500  37.100  1.00  0.00           C
ATOM   3193  HG1 PRO A 852      74.380  26.630  37.790  1.00  0.00           H
ATOM   3194  HG2 PRO A 852      74.920  27.350  36.160  1.00  0.00           H
ATOM   3195  C   PRO A 852      71.790  30.190  36.260  1.00  0.00           C
ATOM   3196  O   PRO A 852      71.490  30.740  37.250  1.00  0.00           O
ATOM   3197  N   THR A 853      71.110  30.290  35.080  1.00  0.00           N
ATOM   3198  HN  THR A 853      71.310  29.600  34.370  1.00  0.00           H
ATOM   3199  CA  THR A 853      70.070  31.360  34.820  1.00  0.00           C
ATOM   3200  HA  THR A 853      70.490  32.340  35.000  1.00  0.00           H
ATOM   3201  CB  THR A 853      69.570  31.250  33.370  1.00  0.00           C
ATOM   3202  HB  THR A 853      69.350  30.230  32.990  1.00  0.00           H
ATOM   3203  OG1 THR A 853      70.640  31.810  32.560  1.00  0.00           O
ATOM   3204  HG1 THR A 853      71.370  31.210  32.650  1.00  0.00           H
ATOM   3205  CG2 THR A 853      68.270  32.040  33.100  1.00  0.00           C
ATOM   3206 HG21 THR A 853      67.410  31.510  33.540  1.00  0.00           H
ATOM   3207 HG22 THR A 853      67.980  32.110  32.030  1.00  0.00           H
ATOM   3208 HG23 THR A 853      68.200  33.030  33.600  1.00  0.00           H
ATOM   3209  C   THR A 853      68.880  31.120  35.660  1.00  0.00           C
ATOM   3210  O   THR A 853      68.320  32.080  36.230  1.00  0.00           O
ATOM   3211  N   LYS A 854      68.560  29.830  35.840  1.00  0.00           N
ATOM   3212  HN  LYS A 854      69.150  29.120  35.450  1.00  0.00           H
ATOM   3213  CA  LYS A 854      67.420  29.430  36.630  1.00  0.00           C
ATOM   3214  HA  LYS A 854      66.570  30.040  36.330  1.00  0.00           H
ATOM   3215  CB  LYS A 854      66.960  27.950  36.370  1.00  0.00           C
ATOM   3216  HB1 LYS A 854      66.030  27.680  36.910  1.00  0.00           H
ATOM   3217  HB2 LYS A 854      67.800  27.360  36.790  1.00  0.00           H
ATOM   3218  CG  LYS A 854      66.840  27.620  34.870  1.00  0.00           C
ATOM   3219  HG1 LYS A 854      66.540  26.570  34.690  1.00  0.00           H
ATOM   3220  HG2 LYS A 854      67.740  27.870  34.260  1.00  0.00           H
ATOM   3221  CD  LYS A 854      65.680  28.400  34.090  1.00  0.00           C
ATOM   3222  HD1 LYS A 854      66.130  29.400  33.890  1.00  0.00           H
ATOM   3223  HD2 LYS A 854      64.810  28.500  34.770  1.00  0.00           H
ATOM   3224  CE  LYS A 854      65.420  27.770  32.720  1.00  0.00           C
ATOM   3225  HE1 LYS A 854      66.240  27.860  31.980  1.00  0.00           H
ATOM   3226  HE2 LYS A 854      64.660  28.340  32.150  1.00  0.00           H
ATOM   3227  NZ  LYS A 854      64.790  26.420  32.700  1.00  0.00           N
ATOM   3228  HZ1 LYS A 854      65.390  25.630  33.050  1.00  0.00           H
ATOM   3229  HZ2 LYS A 854      64.570  26.200  31.710  1.00  0.00           H
ATOM   3230  HZ3 LYS A 854      63.850  26.470  33.130  1.00  0.00           H
ATOM   3231  C   LYS A 854      67.610  29.810  38.060  1.00  0.00           C
ATOM   3232  O   LYS A 854      66.710  30.360  38.670  1.00  0.00           O
ATOM   3233  N   VAL A 855      68.810  29.690  38.710  1.00  0.00           N
ATOM   3234  HN  VAL A 855      69.640  29.370  38.270  1.00  0.00           H
ATOM   3235  CA  VAL A 855      69.010  30.160  40.070  1.00  0.00           C
ATOM   3236  HA  VAL A 855      68.140  29.810  40.610  1.00  0.00           H
ATOM   3237  CB  VAL A 855      70.350  29.660  40.710  1.00  0.00           C
ATOM   3238  HB  VAL A 855      71.120  29.820  39.920  1.00  0.00           H
ATOM   3239  CG1 VAL A 855      70.880  30.450  41.830  1.00  0.00           C
ATOM   3240 HG11 VAL A 855      71.840  30.020  42.190  1.00  0.00           H
ATOM   3241 HG12 VAL A 855      70.220  30.440  42.720  1.00  0.00           H
ATOM   3242 HG13 VAL A 855      70.960  31.550  41.680  1.00  0.00           H
ATOM   3243  CG2 VAL A 855      70.350  28.150  41.010  1.00  0.00           C
ATOM   3244 HG21 VAL A 855      70.290  27.590  40.060  1.00  0.00           H
ATOM   3245 HG22 VAL A 855      69.400  27.980  41.560  1.00  0.00           H
ATOM   3246 HG23 VAL A 855      71.250  27.760  41.540  1.00  0.00           H
ATOM   3247  C   VAL A 855      68.830  31.670  40.160  1.00  0.00           C
ATOM   3248  O   VAL A 855      68.080  32.230  40.980  1.00  0.00           O
ATOM   3249  N   ARG A 856      69.510  32.380  39.230  1.00  0.00           N
ATOM   3250  HN  ARG A 856      69.950  31.820  38.530  1.00  0.00           H
ATOM   3251  CA  ARG A 856      69.610  33.870  39.310  1.00  0.00           C
ATOM   3252  HA  ARG A 856      69.950  34.090  40.320  1.00  0.00           H
ATOM   3253  CB  ARG A 856      70.520  34.420  38.230  1.00  0.00           C
ATOM   3254  HB1 ARG A 856      70.040  34.410  37.230  1.00  0.00           H
ATOM   3255  HB2 ARG A 856      71.470  33.880  38.060  1.00  0.00           H
ATOM   3256  CG  ARG A 856      71.090  35.790  38.380  1.00  0.00           C
ATOM   3257  HG1 ARG A 856      71.660  35.770  39.340  1.00  0.00           H
ATOM   3258  HG2 ARG A 856      70.260  36.510  38.480  1.00  0.00           H
ATOM   3259  CD  ARG A 856      72.050  36.160  37.210  1.00  0.00           C
ATOM   3260  HD1 ARG A 856      72.950  35.510  37.230  1.00  0.00           H
ATOM   3261  HD2 ARG A 856      72.400  37.200  37.330  1.00  0.00           H
ATOM   3262  NE  ARG A 856      71.260  36.010  35.920  1.00  0.00           N
ATOM   3263  HE  ARG A 856      70.670  36.790  35.710  1.00  0.00           H
ATOM   3264  CZ  ARG A 856      71.630  35.230  34.920  1.00  0.00           C
ATOM   3265  NH1 ARG A 856      72.700  34.460  35.000  1.00  0.00           N
ATOM   3266 HH11 ARG A 856      73.040  34.530  35.930  1.00  0.00           H
ATOM   3267 HH12 ARG A 856      73.090  33.980  34.210  1.00  0.00           H
ATOM   3268  NH2 ARG A 856      71.020  35.450  33.790  1.00  0.00           N
ATOM   3269 HH21 ARG A 856      71.480  34.960  33.040  1.00  0.00           H
ATOM   3270 HH22 ARG A 856      70.190  36.000  33.690  1.00  0.00           H
ATOM   3271  C   ARG A 856      68.250  34.520  39.140  1.00  0.00           C
ATOM   3272  O   ARG A 856      67.890  35.450  39.910  1.00  0.00           O
ATOM   3273  N   SER A 857      67.390  34.050  38.210  1.00  0.00           N
ATOM   3274  HN  SER A 857      67.740  33.290  37.660  1.00  0.00           H
ATOM   3275  CA  SER A 857      66.000  34.520  38.090  1.00  0.00           C
ATOM   3276  HA  SER A 857      65.990  35.590  37.970  1.00  0.00           H
ATOM   3277  CB  SER A 857      65.480  34.080  36.640  1.00  0.00           C
ATOM   3278  HB1 SER A 857      65.560  32.980  36.540  1.00  0.00           H
ATOM   3279  HB2 SER A 857      66.270  34.540  36.020  1.00  0.00           H
ATOM   3280  OG  SER A 857      64.190  34.560  36.400  1.00  0.00           O
ATOM   3281  HG1 SER A 857      63.580  33.930  36.790  1.00  0.00           H
ATOM   3282  C   SER A 857      65.070  34.140  39.290  1.00  0.00           C
ATOM   3283  O   SER A 857      64.260  34.870  39.870  1.00  0.00           O
ATOM   3284  N   THR A 858      65.240  32.900  39.800  1.00  0.00           N
ATOM   3285  HN  THR A 858      65.960  32.240  39.560  1.00  0.00           H
ATOM   3286  CA  THR A 858      64.550  32.550  41.070  1.00  0.00           C
ATOM   3287  HA  THR A 858      63.490  32.680  40.870  1.00  0.00           H
ATOM   3288  CB  THR A 858      64.720  31.010  41.380  1.00  0.00           C
ATOM   3289  HB  THR A 858      65.750  30.960  41.800  1.00  0.00           H
ATOM   3290  OG1 THR A 858      64.570  30.150  40.260  1.00  0.00           O
ATOM   3291  HG1 THR A 858      65.380  29.970  39.780  1.00  0.00           H
ATOM   3292  CG2 THR A 858      63.760  30.400  42.430  1.00  0.00           C
ATOM   3293 HG21 THR A 858      63.790  29.290  42.440  1.00  0.00           H
ATOM   3294 HG22 THR A 858      62.700  30.730  42.320  1.00  0.00           H
ATOM   3295 HG23 THR A 858      64.030  30.750  43.460  1.00  0.00           H
ATOM   3296  C   THR A 858      64.780  33.440  42.270  1.00  0.00           C
ATOM   3297  O   THR A 858      63.870  33.640  43.070  1.00  0.00           O
ATOM   3298  N   ILE A 859      65.990  33.920  42.480  1.00  0.00           N
ATOM   3299  HN  ILE A 859      66.650  33.770  41.750  1.00  0.00           H
ATOM   3300  CA  ILE A 859      66.320  34.870  43.500  1.00  0.00           C
ATOM   3301  HA  ILE A 859      66.090  34.460  44.470  1.00  0.00           H
ATOM   3302  CB  ILE A 859      67.820  35.050  43.480  1.00  0.00           C
ATOM   3303  HB  ILE A 859      68.260  35.220  42.470  1.00  0.00           H
ATOM   3304  CG2 ILE A 859      68.200  36.320  44.280  1.00  0.00           C
ATOM   3305 HG21 ILE A 859      67.850  36.270  45.340  1.00  0.00           H
ATOM   3306 HG22 ILE A 859      67.780  37.230  43.800  1.00  0.00           H
ATOM   3307 HG23 ILE A 859      69.290  36.480  44.240  1.00  0.00           H
ATOM   3308  CG1 ILE A 859      68.560  33.840  44.030  1.00  0.00           C
ATOM   3309 HG11 ILE A 859      67.980  32.940  43.710  1.00  0.00           H
ATOM   3310 HG12 ILE A 859      68.470  33.760  45.140  1.00  0.00           H
ATOM   3311  CD  ILE A 859      69.990  33.710  43.620  1.00  0.00           C
ATOM   3312  HD1 ILE A 859      70.560  34.580  43.970  1.00  0.00           H
ATOM   3313  HD2 ILE A 859      70.110  33.770  42.510  1.00  0.00           H
ATOM   3314  HD3 ILE A 859      70.460  32.850  44.130  1.00  0.00           H
ATOM   3315  C   ILE A 859      65.480  36.220  43.370  1.00  0.00           C
ATOM   3316  O   ILE A 859      65.140  36.810  44.370  1.00  0.00           O
ATOM   3317  N   SER A 860      65.290  36.800  42.100  1.00  0.00           N
ATOM   3318  HN  SER A 860      65.850  36.540  41.320  1.00  0.00           H
ATOM   3319  CA  SER A 860      64.580  38.040  41.950  1.00  0.00           C
ATOM   3320  HA  SER A 860      64.760  38.640  42.830  1.00  0.00           H
ATOM   3321  CB  SER A 860      65.050  38.750  40.640  1.00  0.00           C
ATOM   3322  HB1 SER A 860      64.460  39.670  40.460  1.00  0.00           H
ATOM   3323  HB2 SER A 860      64.880  38.090  39.750  1.00  0.00           H
ATOM   3324  OG  SER A 860      66.420  39.010  40.620  1.00  0.00           O
ATOM   3325  HG1 SER A 860      66.640  39.280  41.520  1.00  0.00           H
ATOM   3326  C   SER A 860      63.080  37.910  41.960  1.00  0.00           C
ATOM   3327  O   SER A 860      62.400  38.930  42.290  1.00  0.00           O
ATOM   3328  N   ASP A 861      62.560  36.750  41.500  1.00  0.00           N
ATOM   3329  HN  ASP A 861      63.220  36.030  41.340  1.00  0.00           H
ATOM   3330  CA  ASP A 861      61.150  36.460  41.580  1.00  0.00           C
ATOM   3331  HA  ASP A 861      60.580  37.310  41.210  1.00  0.00           H
ATOM   3332  CB  ASP A 861      60.850  35.080  40.900  1.00  0.00           C
ATOM   3333  HB1 ASP A 861      59.810  34.740  41.090  1.00  0.00           H
ATOM   3334  HB2 ASP A 861      61.450  34.210  41.260  1.00  0.00           H
ATOM   3335  CG  ASP A 861      61.050  35.340  39.410  1.00  0.00           C
ATOM   3336  OD1 ASP A 861      60.580  36.370  38.860  1.00  0.00           O
ATOM   3337  OD2 ASP A 861      61.510  34.350  38.690  1.00  0.00           O
ATOM   3338  C   ASP A 861      60.680  36.350  43.080  1.00  0.00           C
ATOM   3339  O   ASP A 861      59.750  37.010  43.540  1.00  0.00           O
ATOM   3340  N   PHE A 862      61.440  35.660  43.940  1.00  0.00           N
ATOM   3341  HN  PHE A 862      62.280  35.230  43.620  1.00  0.00           H
ATOM   3342  CA  PHE A 862      61.040  35.440  45.350  1.00  0.00           C
ATOM   3343  HA  PHE A 862      59.980  35.540  45.500  1.00  0.00           H
ATOM   3344  CB  PHE A 862      61.350  34.060  45.940  1.00  0.00           C
ATOM   3345  HB1 PHE A 862      61.140  34.070  47.030  1.00  0.00           H
ATOM   3346  HB2 PHE A 862      62.450  33.860  45.880  1.00  0.00           H
ATOM   3347  CG  PHE A 862      60.580  32.920  45.180  1.00  0.00           C
ATOM   3348  CD1 PHE A 862      60.820  32.570  43.890  1.00  0.00           C
ATOM   3349  HD1 PHE A 862      61.550  33.090  43.270  1.00  0.00           H
ATOM   3350  CE1 PHE A 862      59.920  31.650  43.290  1.00  0.00           C
ATOM   3351  HE1 PHE A 862      60.100  31.450  42.240  1.00  0.00           H
ATOM   3352  CZ  PHE A 862      58.890  31.020  43.960  1.00  0.00           C
ATOM   3353  HZ  PHE A 862      58.270  30.320  43.440  1.00  0.00           H
ATOM   3354  CD2 PHE A 862      59.670  32.150  45.930  1.00  0.00           C
ATOM   3355  HD2 PHE A 862      59.590  32.450  46.970  1.00  0.00           H
ATOM   3356  CE2 PHE A 862      58.790  31.260  45.310  1.00  0.00           C
ATOM   3357  HE2 PHE A 862      57.970  30.910  45.930  1.00  0.00           H
ATOM   3358  C   PHE A 862      61.900  36.420  46.220  1.00  0.00           C
ATOM   3359  O   PHE A 862      62.120  36.300  47.450  1.00  0.00           O
ATOM   3360  N   ALA A 863      62.590  37.430  45.600  1.00  0.00           N
ATOM   3361  HN  ALA A 863      62.550  37.690  44.640  1.00  0.00           H
ATOM   3362  CA  ALA A 863      63.400  38.450  46.310  1.00  0.00           C
ATOM   3363  HA  ALA A 863      64.340  38.000  46.640  1.00  0.00           H
ATOM   3364  CB  ALA A 863      63.530  39.620  45.360  1.00  0.00           C
ATOM   3365  HB1 ALA A 863      64.080  39.150  44.520  1.00  0.00           H
ATOM   3366  HB2 ALA A 863      64.120  40.470  45.750  1.00  0.00           H
ATOM   3367  HB3 ALA A 863      62.540  39.970  44.970  1.00  0.00           H
ATOM   3368  C   ALA A 863      62.910  38.990  47.670  1.00  0.00           C
ATOM   3369  O   ALA A 863      63.550  38.820  48.680  1.00  0.00           O
ATOM   3370  N   VAL A 864      61.810  39.690  47.720  1.00  0.00           N
ATOM   3371  HN  VAL A 864      61.270  39.860  46.900  1.00  0.00           H
ATOM   3372  CA  VAL A 864      61.340  40.270  48.980  1.00  0.00           C
ATOM   3373  HA  VAL A 864      62.160  40.830  49.400  1.00  0.00           H
ATOM   3374  CB  VAL A 864      60.190  41.260  48.710  1.00  0.00           C
ATOM   3375  HB  VAL A 864      59.360  40.790  48.120  1.00  0.00           H
ATOM   3376  CG1 VAL A 864      59.540  41.870  49.990  1.00  0.00           C
ATOM   3377 HG11 VAL A 864      59.200  42.910  49.820  1.00  0.00           H
ATOM   3378 HG12 VAL A 864      60.340  41.920  50.770  1.00  0.00           H
ATOM   3379 HG13 VAL A 864      58.720  41.190  50.300  1.00  0.00           H
ATOM   3380  CG2 VAL A 864      60.660  42.420  47.760  1.00  0.00           C
ATOM   3381 HG21 VAL A 864      61.200  41.920  46.940  1.00  0.00           H
ATOM   3382 HG22 VAL A 864      61.380  43.120  48.260  1.00  0.00           H
ATOM   3383 HG23 VAL A 864      59.840  42.970  47.260  1.00  0.00           H
ATOM   3384  C   VAL A 864      60.940  39.320  50.130  1.00  0.00           C
ATOM   3385  O   VAL A 864      61.140  39.570  51.280  1.00  0.00           O
ATOM   3386  N   PHE A 865      60.340  38.180  49.900  1.00  0.00           N
ATOM   3387  HN  PHE A 865      60.060  38.000  48.960  1.00  0.00           H
ATOM   3388  CA  PHE A 865      60.010  37.100  50.890  1.00  0.00           C
ATOM   3389  HA  PHE A 865      59.550  37.560  51.750  1.00  0.00           H
ATOM   3390  CB  PHE A 865      59.070  36.060  50.160  1.00  0.00           C
ATOM   3391  HB1 PHE A 865      59.530  35.620  49.250  1.00  0.00           H
ATOM   3392  HB2 PHE A 865      58.150  36.580  49.780  1.00  0.00           H
ATOM   3393  CG  PHE A 865      58.570  34.930  51.030  1.00  0.00           C
ATOM   3394  CD1 PHE A 865      59.410  33.810  51.150  1.00  0.00           C
ATOM   3395  HD1 PHE A 865      60.360  33.860  50.640  1.00  0.00           H
ATOM   3396  CE1 PHE A 865      58.990  32.660  51.840  1.00  0.00           C
ATOM   3397  HE1 PHE A 865      59.590  31.770  51.900  1.00  0.00           H
ATOM   3398  CZ  PHE A 865      57.730  32.670  52.420  1.00  0.00           C
ATOM   3399  HZ  PHE A 865      57.330  31.840  52.980  1.00  0.00           H
ATOM   3400  CD2 PHE A 865      57.290  34.900  51.570  1.00  0.00           C
ATOM   3401  HD2 PHE A 865      56.570  35.720  51.580  1.00  0.00           H
ATOM   3402  CE2 PHE A 865      56.830  33.720  52.200  1.00  0.00           C
ATOM   3403  HE2 PHE A 865      55.800  33.670  52.520  1.00  0.00           H
ATOM   3404  C   PHE A 865      61.310  36.580  51.380  1.00  0.00           C
ATOM   3405  O   PHE A 865      61.540  36.540  52.570  1.00  0.00           O
ATOM   3406  N   LEU A 866      62.340  36.320  50.510  1.00  0.00           N
ATOM   3407  HN  LEU A 866      62.160  36.330  49.530  1.00  0.00           H
ATOM   3408  CA  LEU A 866      63.660  35.980  50.880  1.00  0.00           C
ATOM   3409  HA  LEU A 866      63.550  35.150  51.570  1.00  0.00           H
ATOM   3410  CB  LEU A 866      64.520  35.580  49.590  1.00  0.00           C
ATOM   3411  HB1 LEU A 866      64.480  36.480  48.950  1.00  0.00           H
ATOM   3412  HB2 LEU A 866      64.000  34.790  49.000  1.00  0.00           H
ATOM   3413  CG  LEU A 866      65.920  35.090  49.890  1.00  0.00           C
ATOM   3414  HG  LEU A 866      66.420  35.850  50.530  1.00  0.00           H
ATOM   3415  CD1 LEU A 866      65.940  33.860  50.710  1.00  0.00           C
ATOM   3416 HD11 LEU A 866      65.400  33.940  51.680  1.00  0.00           H
ATOM   3417 HD12 LEU A 866      67.000  33.550  50.900  1.00  0.00           H
ATOM   3418 HD13 LEU A 866      65.330  33.120  50.140  1.00  0.00           H
ATOM   3419  CD2 LEU A 866      66.850  34.920  48.740  1.00  0.00           C
ATOM   3420 HD21 LEU A 866      66.490  34.090  48.080  1.00  0.00           H
ATOM   3421 HD22 LEU A 866      67.870  34.680  49.110  1.00  0.00           H
ATOM   3422 HD23 LEU A 866      67.060  35.860  48.160  1.00  0.00           H
ATOM   3423  C   LEU A 866      64.350  37.030  51.730  1.00  0.00           C
ATOM   3424  O   LEU A 866      65.150  36.740  52.610  1.00  0.00           O
ATOM   3425  N   THR A 867      64.070  38.300  51.440  1.00  0.00           N
ATOM   3426  HN  THR A 867      63.380  38.530  50.760  1.00  0.00           H
ATOM   3427  CA  THR A 867      64.670  39.440  52.120  1.00  0.00           C
ATOM   3428  HA  THR A 867      65.730  39.370  51.930  1.00  0.00           H
ATOM   3429  CB  THR A 867      64.290  40.730  51.450  1.00  0.00           C
ATOM   3430  HB  THR A 867      63.190  40.840  51.440  1.00  0.00           H
ATOM   3431  OG1 THR A 867      64.730  40.760  50.080  1.00  0.00           O
ATOM   3432  HG1 THR A 867      64.420  39.980  49.630  1.00  0.00           H
ATOM   3433  CG2 THR A 867      64.850  42.000  52.250  1.00  0.00           C
ATOM   3434 HG21 THR A 867      65.960  42.000  52.360  1.00  0.00           H
ATOM   3435 HG22 THR A 867      64.300  42.160  53.210  1.00  0.00           H
ATOM   3436 HG23 THR A 867      64.540  42.860  51.620  1.00  0.00           H
ATOM   3437  C   THR A 867      64.470  39.590  53.630  1.00  0.00           C
ATOM   3438  O   THR A 867      65.370  39.840  54.430  1.00  0.00           O
ATOM   3439  N   ILE A 868      63.200  39.380  53.960  1.00  0.00           N
ATOM   3440  HN  ILE A 868      62.580  39.160  53.220  1.00  0.00           H
ATOM   3441  CA  ILE A 868      62.720  39.160  55.340  1.00  0.00           C
ATOM   3442  HA  ILE A 868      63.150  39.930  55.960  1.00  0.00           H
ATOM   3443  CB  ILE A 868      61.190  39.040  55.370  1.00  0.00           C
ATOM   3444  HB  ILE A 868      60.900  38.230  54.650  1.00  0.00           H
ATOM   3445  CG2 ILE A 868      60.610  38.630  56.740  1.00  0.00           C
ATOM   3446 HG21 ILE A 868      60.830  37.560  56.980  1.00  0.00           H
ATOM   3447 HG22 ILE A 868      59.520  38.670  56.890  1.00  0.00           H
ATOM   3448 HG23 ILE A 868      61.130  39.260  57.500  1.00  0.00           H
ATOM   3449  CG1 ILE A 868      60.480  40.220  54.840  1.00  0.00           C
ATOM   3450 HG11 ILE A 868      60.790  40.230  53.770  1.00  0.00           H
ATOM   3451 HG12 ILE A 868      60.900  41.130  55.320  1.00  0.00           H
ATOM   3452  CD  ILE A 868      58.960  40.240  55.010  1.00  0.00           C
ATOM   3453  HD1 ILE A 868      58.490  40.580  54.070  1.00  0.00           H
ATOM   3454  HD2 ILE A 868      58.750  40.960  55.830  1.00  0.00           H
ATOM   3455  HD3 ILE A 868      58.640  39.230  55.330  1.00  0.00           H
ATOM   3456  C   ILE A 868      63.310  37.940  55.950  1.00  0.00           C
ATOM   3457  O   ILE A 868      63.720  37.910  57.110  1.00  0.00           O
ATOM   3458  N   VAL A 869      63.490  36.780  55.300  1.00  0.00           N
ATOM   3459  HN  VAL A 869      63.260  36.690  54.330  1.00  0.00           H
ATOM   3460  CA  VAL A 869      64.230  35.640  55.810  1.00  0.00           C
ATOM   3461  HA  VAL A 869      63.840  35.300  56.760  1.00  0.00           H
ATOM   3462  CB  VAL A 869      64.010  34.460  54.950  1.00  0.00           C
ATOM   3463  HB  VAL A 869      64.170  34.690  53.880  1.00  0.00           H
ATOM   3464  CG1 VAL A 869      64.830  33.170  55.350  1.00  0.00           C
ATOM   3465 HG11 VAL A 869      64.690  32.950  56.420  1.00  0.00           H
ATOM   3466 HG12 VAL A 869      65.870  33.330  55.010  1.00  0.00           H
ATOM   3467 HG13 VAL A 869      64.420  32.280  54.810  1.00  0.00           H
ATOM   3468  CG2 VAL A 869      62.510  34.040  55.010  1.00  0.00           C
ATOM   3469 HG21 VAL A 869      61.960  35.000  54.940  1.00  0.00           H
ATOM   3470 HG22 VAL A 869      62.210  33.880  56.080  1.00  0.00           H
ATOM   3471 HG23 VAL A 869      62.230  33.310  54.240  1.00  0.00           H
ATOM   3472  C   VAL A 869      65.690  35.970  56.120  1.00  0.00           C
ATOM   3473  O   VAL A 869      66.150  35.590  57.150  1.00  0.00           O
ATOM   3474  N   ILE A 870      66.490  36.490  55.170  1.00  0.00           N
ATOM   3475  HN  ILE A 870      66.150  36.680  54.260  1.00  0.00           H
ATOM   3476  CA  ILE A 870      67.920  36.680  55.270  1.00  0.00           C
ATOM   3477  HA  ILE A 870      68.330  35.730  55.590  1.00  0.00           H
ATOM   3478  CB  ILE A 870      68.630  36.940  53.960  1.00  0.00           C
ATOM   3479  HB  ILE A 870      68.100  37.740  53.420  1.00  0.00           H
ATOM   3480  CG2 ILE A 870      70.030  37.500  54.220  1.00  0.00           C
ATOM   3481 HG21 ILE A 870      70.630  36.750  54.790  1.00  0.00           H
ATOM   3482 HG22 ILE A 870      69.990  38.480  54.720  1.00  0.00           H
ATOM   3483 HG23 ILE A 870      70.590  37.650  53.270  1.00  0.00           H
ATOM   3484  CG1 ILE A 870      68.660  35.740  52.980  1.00  0.00           C
ATOM   3485 HG11 ILE A 870      69.270  36.010  52.090  1.00  0.00           H
ATOM   3486 HG12 ILE A 870      67.630  35.600  52.600  1.00  0.00           H
ATOM   3487  CD  ILE A 870      69.200  34.430  53.660  1.00  0.00           C
ATOM   3488  HD1 ILE A 870      70.150  34.620  54.190  1.00  0.00           H
ATOM   3489  HD2 ILE A 870      69.410  33.660  52.890  1.00  0.00           H
ATOM   3490  HD3 ILE A 870      68.480  33.940  54.360  1.00  0.00           H
ATOM   3491  C   ILE A 870      68.310  37.650  56.320  1.00  0.00           C
ATOM   3492  O   ILE A 870      69.340  37.410  56.990  1.00  0.00           O
ATOM   3493  N   MET A 871      67.610  38.760  56.450  1.00  0.00           N
ATOM   3494  HN  MET A 871      66.900  39.070  55.820  1.00  0.00           H
ATOM   3495  CA  MET A 871      67.840  39.610  57.590  1.00  0.00           C
ATOM   3496  HA  MET A 871      68.890  39.790  57.580  1.00  0.00           H
ATOM   3497  CB  MET A 871      67.060  40.900  57.380  1.00  0.00           C
ATOM   3498  HB1 MET A 871      67.160  41.650  58.200  1.00  0.00           H
ATOM   3499  HB2 MET A 871      65.980  40.690  57.270  1.00  0.00           H
ATOM   3500  CG  MET A 871      67.600  41.640  56.200  1.00  0.00           C
ATOM   3501  HG1 MET A 871      66.980  42.570  56.230  1.00  0.00           H
ATOM   3502  HG2 MET A 871      67.390  41.130  55.240  1.00  0.00           H
ATOM   3503  SD  MET A 871      69.390  42.160  56.370  1.00  0.00           S
ATOM   3504  CE  MET A 871      69.350  43.730  55.420  1.00  0.00           C
ATOM   3505  HE1 MET A 871      68.840  43.450  54.490  1.00  0.00           H
ATOM   3506  HE2 MET A 871      70.400  44.100  55.310  1.00  0.00           H
ATOM   3507  HE3 MET A 871      68.760  44.510  55.970  1.00  0.00           H
ATOM   3508  C   MET A 871      67.600  39.030  58.980  1.00  0.00           C
ATOM   3509  O   MET A 871      68.300  39.310  59.960  1.00  0.00           O
ATOM   3510  N   VAL A 872      66.610  38.160  59.150  1.00  0.00           N
ATOM   3511  HN  VAL A 872      65.910  37.950  58.470  1.00  0.00           H
ATOM   3512  CA  VAL A 872      66.470  37.530  60.430  1.00  0.00           C
ATOM   3513  HA  VAL A 872      66.620  38.280  61.190  1.00  0.00           H
ATOM   3514  CB  VAL A 872      65.010  37.100  60.660  1.00  0.00           C
ATOM   3515  HB  VAL A 872      64.850  36.710  61.690  1.00  0.00           H
ATOM   3516  CG1 VAL A 872      64.090  38.330  60.600  1.00  0.00           C
ATOM   3517 HG11 VAL A 872      64.240  38.830  59.610  1.00  0.00           H
ATOM   3518 HG12 VAL A 872      64.260  39.000  61.480  1.00  0.00           H
ATOM   3519 HG13 VAL A 872      63.110  37.820  60.710  1.00  0.00           H
ATOM   3520  CG2 VAL A 872      64.610  35.950  59.700  1.00  0.00           C
ATOM   3521 HG21 VAL A 872      63.670  35.480  60.080  1.00  0.00           H
ATOM   3522 HG22 VAL A 872      65.440  35.200  59.570  1.00  0.00           H
ATOM   3523 HG23 VAL A 872      64.390  36.200  58.640  1.00  0.00           H
ATOM   3524  C   VAL A 872      67.490  36.380  60.750  1.00  0.00           C
ATOM   3525  O   VAL A 872      67.950  36.170  61.870  1.00  0.00           O
ATOM   3526  N   THR A 873      68.040  35.900  59.580  1.00  0.00           N
ATOM   3527  HN  THR A 873      67.530  36.140  58.770  1.00  0.00           H
ATOM   3528  CA  THR A 873      69.210  35.020  59.560  1.00  0.00           C
ATOM   3529  HA  THR A 873      69.090  34.140  60.160  1.00  0.00           H
ATOM   3530  CB  THR A 873      69.690  34.480  58.230  1.00  0.00           C
ATOM   3531  HB  THR A 873      69.980  35.420  57.730  1.00  0.00           H
ATOM   3532  OG1 THR A 873      68.620  33.870  57.470  1.00  0.00           O
ATOM   3533  HG1 THR A 873      67.880  34.480  57.520  1.00  0.00           H
ATOM   3534  CG2 THR A 873      70.970  33.560  58.340  1.00  0.00           C
ATOM   3535 HG21 THR A 873      71.330  33.160  57.370  1.00  0.00           H
ATOM   3536 HG22 THR A 873      70.660  32.840  59.130  1.00  0.00           H
ATOM   3537 HG23 THR A 873      71.860  33.960  58.840  1.00  0.00           H
ATOM   3538  C   THR A 873      70.480  35.650  60.160  1.00  0.00           C
ATOM   3539  O   THR A 873      71.070  35.190  61.140  1.00  0.00           O
ATOM   3540  N   ILE A 874      70.770  36.870  59.690  1.00  0.00           N
ATOM   3541  HN  ILE A 874      70.200  37.260  58.970  1.00  0.00           H
ATOM   3542  CA  ILE A 874      71.780  37.750  60.290  1.00  0.00           C
ATOM   3543  HA  ILE A 874      72.740  37.250  60.230  1.00  0.00           H
ATOM   3544  CB  ILE A 874      71.980  39.020  59.460  1.00  0.00           C
ATOM   3545  HB  ILE A 874      70.950  39.390  59.250  1.00  0.00           H
ATOM   3546  CG2 ILE A 874      72.750  40.040  60.220  1.00  0.00           C
ATOM   3547 HG21 ILE A 874      72.190  40.630  60.970  1.00  0.00           H
ATOM   3548 HG22 ILE A 874      73.110  40.780  59.480  1.00  0.00           H
ATOM   3549 HG23 ILE A 874      73.650  39.640  60.740  1.00  0.00           H
ATOM   3550  CG1 ILE A 874      72.610  38.730  58.050  1.00  0.00           C
ATOM   3551 HG11 ILE A 874      72.100  37.870  57.560  1.00  0.00           H
ATOM   3552 HG12 ILE A 874      73.660  38.440  58.290  1.00  0.00           H
ATOM   3553  CD  ILE A 874      72.570  39.930  57.070  1.00  0.00           C
ATOM   3554  HD1 ILE A 874      73.030  39.650  56.110  1.00  0.00           H
ATOM   3555  HD2 ILE A 874      73.330  40.670  57.400  1.00  0.00           H
ATOM   3556  HD3 ILE A 874      71.580  40.390  56.900  1.00  0.00           H
ATOM   3557  C   ILE A 874      71.520  38.070  61.770  1.00  0.00           C
ATOM   3558  O   ILE A 874      72.490  38.000  62.530  1.00  0.00           O
ATOM   3559  N   ASP A 875      70.340  38.400  62.220  1.00  0.00           N
ATOM   3560  HN  ASP A 875      69.650  38.730  61.570  1.00  0.00           H
ATOM   3561  CA  ASP A 875      69.880  38.530  63.560  1.00  0.00           C
ATOM   3562  HA  ASP A 875      70.450  39.360  63.970  1.00  0.00           H
ATOM   3563  CB  ASP A 875      68.350  38.950  63.440  1.00  0.00           C
ATOM   3564  HB1 ASP A 875      67.730  38.040  63.320  1.00  0.00           H
ATOM   3565  HB2 ASP A 875      68.220  39.580  62.530  1.00  0.00           H
ATOM   3566  CG  ASP A 875      67.870  39.610  64.730  1.00  0.00           C
ATOM   3567  OD1 ASP A 875      68.690  40.080  65.550  1.00  0.00           O
ATOM   3568  OD2 ASP A 875      66.670  39.830  64.800  1.00  0.00           O
ATOM   3569  C   ASP A 875      70.090  37.310  64.450  1.00  0.00           C
ATOM   3570  O   ASP A 875      70.640  37.450  65.570  1.00  0.00           O
ATOM   3571  N   TYR A 876      69.740  36.120  63.940  1.00  0.00           N
ATOM   3572  HN  TYR A 876      69.330  36.150  63.040  1.00  0.00           H
ATOM   3573  CA  TYR A 876      69.890  34.850  64.600  1.00  0.00           C
ATOM   3574  HA  TYR A 876      69.420  34.890  65.580  1.00  0.00           H
ATOM   3575  CB  TYR A 876      69.170  33.710  63.810  1.00  0.00           C
ATOM   3576  HB1 TYR A 876      68.910  34.120  62.810  1.00  0.00           H
ATOM   3577  HB2 TYR A 876      68.170  33.460  64.230  1.00  0.00           H
ATOM   3578  CG  TYR A 876      69.830  32.390  63.620  1.00  0.00           C
ATOM   3579  CD1 TYR A 876      70.070  31.540  64.730  1.00  0.00           C
ATOM   3580  HD1 TYR A 876      69.780  31.820  65.730  1.00  0.00           H
ATOM   3581  CE1 TYR A 876      70.800  30.340  64.530  1.00  0.00           C
ATOM   3582  HE1 TYR A 876      70.960  29.780  65.440  1.00  0.00           H
ATOM   3583  CZ  TYR A 876      71.260  29.970  63.280  1.00  0.00           C
ATOM   3584  OH  TYR A 876      72.090  28.890  63.100  1.00  0.00           O
ATOM   3585  HH  TYR A 876      72.250  28.490  63.960  1.00  0.00           H
ATOM   3586  CD2 TYR A 876      70.350  32.050  62.360  1.00  0.00           C
ATOM   3587  HD2 TYR A 876      70.210  32.660  61.480  1.00  0.00           H
ATOM   3588  CE2 TYR A 876      70.970  30.790  62.180  1.00  0.00           C
ATOM   3589  HE2 TYR A 876      71.230  30.420  61.200  1.00  0.00           H
ATOM   3590  C   TYR A 876      71.390  34.520  64.860  1.00  0.00           C
ATOM   3591  O   TYR A 876      71.820  34.130  65.950  1.00  0.00           O
ATOM   3592  N   LEU A 877      72.320  34.760  63.840  1.00  0.00           N
ATOM   3593  HN  LEU A 877      72.030  34.980  62.910  1.00  0.00           H
ATOM   3594  CA  LEU A 877      73.810  34.670  64.070  1.00  0.00           C
ATOM   3595  HA  LEU A 877      74.120  33.730  64.500  1.00  0.00           H
ATOM   3596  CB  LEU A 877      74.510  34.670  62.680  1.00  0.00           C
ATOM   3597  HB1 LEU A 877      75.580  34.840  62.870  1.00  0.00           H
ATOM   3598  HB2 LEU A 877      74.120  35.560  62.140  1.00  0.00           H
ATOM   3599  CG  LEU A 877      74.300  33.420  61.820  1.00  0.00           C
ATOM   3600  HG  LEU A 877      73.190  33.330  61.790  1.00  0.00           H
ATOM   3601  CD1 LEU A 877      74.700  33.600  60.400  1.00  0.00           C
ATOM   3602 HD11 LEU A 877      75.770  33.860  60.310  1.00  0.00           H
ATOM   3603 HD12 LEU A 877      74.120  34.450  59.980  1.00  0.00           H
ATOM   3604 HD13 LEU A 877      74.650  32.680  59.780  1.00  0.00           H
ATOM   3605  CD2 LEU A 877      74.730  32.090  62.440  1.00  0.00           C
ATOM   3606 HD21 LEU A 877      74.310  31.290  61.820  1.00  0.00           H
ATOM   3607 HD22 LEU A 877      74.330  31.960  63.460  1.00  0.00           H
ATOM   3608 HD23 LEU A 877      75.840  32.070  62.550  1.00  0.00           H
ATOM   3609  C   LEU A 877      74.460  35.750  64.970  1.00  0.00           C
ATOM   3610  O   LEU A 877      75.340  35.420  65.740  1.00  0.00           O
ATOM   3611  N   VAL A 878      74.060  37.010  64.830  1.00  0.00           N
ATOM   3612  HN  VAL A 878      73.420  37.300  64.110  1.00  0.00           H
ATOM   3613  CA  VAL A 878      74.780  38.200  65.280  1.00  0.00           C
ATOM   3614  HA  VAL A 878      75.730  37.850  65.660  1.00  0.00           H
ATOM   3615  CB  VAL A 878      74.940  39.320  64.240  1.00  0.00           C
ATOM   3616  HB  VAL A 878      74.050  39.720  63.700  1.00  0.00           H
ATOM   3617  CG1 VAL A 878      75.680  40.560  64.920  1.00  0.00           C
ATOM   3618 HG11 VAL A 878      75.970  41.300  64.150  1.00  0.00           H
ATOM   3619 HG12 VAL A 878      76.570  40.270  65.520  1.00  0.00           H
ATOM   3620 HG13 VAL A 878      75.010  41.080  65.650  1.00  0.00           H
ATOM   3621  CG2 VAL A 878      75.830  38.790  63.090  1.00  0.00           C
ATOM   3622 HG21 VAL A 878      76.640  38.110  63.430  1.00  0.00           H
ATOM   3623 HG22 VAL A 878      76.320  39.630  62.550  1.00  0.00           H
ATOM   3624 HG23 VAL A 878      75.270  38.170  62.360  1.00  0.00           H
ATOM   3625  C   VAL A 878      74.060  38.690  66.530  1.00  0.00           C
ATOM   3626  O   VAL A 878      74.740  38.910  67.560  1.00  0.00           O
ATOM   3627  N   GLY A 879      72.750  39.070  66.420  1.00  0.00           N
ATOM   3628  HN  GLY A 879      72.200  38.630  65.710  1.00  0.00           H
ATOM   3629  CA  GLY A 879      72.060  39.980  67.360  1.00  0.00           C
ATOM   3630  HA1 GLY A 879      72.550  39.860  68.310  1.00  0.00           H
ATOM   3631  HA2 GLY A 879      71.020  39.640  67.380  1.00  0.00           H
ATOM   3632  C   GLY A 879      72.110  41.350  66.800  1.00  0.00           C
ATOM   3633  O   GLY A 879      73.050  42.100  66.930  1.00  0.00           O
ATOM   3634  N   VAL A 880      70.940  41.770  66.200  1.00  0.00           N
ATOM   3635  HN  VAL A 880      70.240  41.060  66.140  1.00  0.00           H
ATOM   3636  CA  VAL A 880      70.740  43.110  65.610  1.00  0.00           C
ATOM   3637  HA  VAL A 880      71.620  43.750  65.630  1.00  0.00           H
ATOM   3638  CB  VAL A 880      70.330  42.910  64.210  1.00  0.00           C
ATOM   3639  HB  VAL A 880      69.290  42.520  64.200  1.00  0.00           H
ATOM   3640  CG1 VAL A 880      70.370  44.260  63.420  1.00  0.00           C
ATOM   3641 HG11 VAL A 880      70.200  43.980  62.360  1.00  0.00           H
ATOM   3642 HG12 VAL A 880      71.210  44.970  63.380  1.00  0.00           H
ATOM   3643 HG13 VAL A 880      69.490  44.830  63.790  1.00  0.00           H
ATOM   3644  CG2 VAL A 880      71.380  42.060  63.380  1.00  0.00           C
ATOM   3645 HG21 VAL A 880      72.300  42.690  63.380  1.00  0.00           H
ATOM   3646 HG22 VAL A 880      71.100  41.940  62.320  1.00  0.00           H
ATOM   3647 HG23 VAL A 880      71.480  41.100  63.920  1.00  0.00           H
ATOM   3648  C   VAL A 880      69.660  43.870  66.520  1.00  0.00           C
ATOM   3649  O   VAL A 880      68.500  43.440  66.550  1.00  0.00           O
ATOM   3650  N   PRO A 881      69.950  44.870  67.230  1.00  0.00           N
ATOM   3651  CD  PRO A 881      71.250  45.190  67.630  1.00  0.00           C
ATOM   3652  HD1 PRO A 881      71.670  45.820  66.820  1.00  0.00           H
ATOM   3653  HD2 PRO A 881      71.910  44.300  67.760  1.00  0.00           H
ATOM   3654  CA  PRO A 881      68.980  45.550  68.100  1.00  0.00           C
ATOM   3655  HA  PRO A 881      68.660  44.750  68.770  1.00  0.00           H
ATOM   3656  CB  PRO A 881      69.770  46.610  68.810  1.00  0.00           C
ATOM   3657  HB1 PRO A 881      69.300  46.910  69.760  1.00  0.00           H
ATOM   3658  HB2 PRO A 881      69.900  47.470  68.130  1.00  0.00           H
ATOM   3659  CG  PRO A 881      71.160  46.000  68.920  1.00  0.00           C
ATOM   3660  HG1 PRO A 881      71.960  46.770  68.990  1.00  0.00           H
ATOM   3661  HG2 PRO A 881      71.210  45.290  69.780  1.00  0.00           H
ATOM   3662  C   PRO A 881      67.810  46.120  67.340  1.00  0.00           C
ATOM   3663  O   PRO A 881      68.030  46.790  66.370  1.00  0.00           O
ATOM   3664  N   SER A 882      66.560  45.880  67.850  1.00  0.00           N
ATOM   3665  HN  SER A 882      66.390  45.390  68.700  1.00  0.00           H
ATOM   3666  CA  SER A 882      65.350  46.280  67.190  1.00  0.00           C
ATOM   3667  HA  SER A 882      65.430  47.340  67.360  1.00  0.00           H
ATOM   3668  CB  SER A 882      65.110  45.790  65.750  1.00  0.00           C
ATOM   3669  HB1 SER A 882      64.030  45.960  65.590  1.00  0.00           H
ATOM   3670  HB2 SER A 882      65.470  44.750  65.740  1.00  0.00           H
ATOM   3671  OG  SER A 882      65.770  46.690  64.860  1.00  0.00           O
ATOM   3672  HG1 SER A 882      66.690  46.720  65.120  1.00  0.00           H
ATOM   3673  C   SER A 882      64.190  45.740  68.080  1.00  0.00           C
ATOM   3674  O   SER A 882      64.400  44.680  68.670  1.00  0.00           O
ATOM   3675  N   PRO A 883      63.060  46.270  68.370  1.00  0.00           N
ATOM   3676  CD  PRO A 883      62.780  47.640  67.910  1.00  0.00           C
ATOM   3677  HD1 PRO A 883      63.360  47.790  66.970  1.00  0.00           H
ATOM   3678  HD2 PRO A 883      63.140  48.350  68.680  1.00  0.00           H
ATOM   3679  CA  PRO A 883      61.790  45.590  68.720  1.00  0.00           C
ATOM   3680  HA  PRO A 883      62.000  44.980  69.590  1.00  0.00           H
ATOM   3681  CB  PRO A 883      60.800  46.790  68.910  1.00  0.00           C
ATOM   3682  HB1 PRO A 883      60.930  47.210  69.920  1.00  0.00           H
ATOM   3683  HB2 PRO A 883      59.710  46.640  68.800  1.00  0.00           H
ATOM   3684  CG  PRO A 883      61.290  47.900  67.940  1.00  0.00           C
ATOM   3685  HG1 PRO A 883      60.770  47.790  66.970  1.00  0.00           H
ATOM   3686  HG2 PRO A 883      61.080  48.900  68.370  1.00  0.00           H
ATOM   3687  C   PRO A 883      61.350  44.570  67.610  1.00  0.00           C
ATOM   3688  O   PRO A 883      61.700  44.700  66.420  1.00  0.00           O
ATOM   3689  N   LYS A 884      60.620  43.530  68.140  1.00  0.00           N
ATOM   3690  HN  LYS A 884      60.500  43.540  69.130  1.00  0.00           H
ATOM   3691  CA  LYS A 884      60.190  42.390  67.390  1.00  0.00           C
ATOM   3692  HA  LYS A 884      60.560  42.300  66.380  1.00  0.00           H
ATOM   3693  CB  LYS A 884      60.640  41.050  68.020  1.00  0.00           C
ATOM   3694  HB1 LYS A 884      60.300  40.200  67.400  1.00  0.00           H
ATOM   3695  HB2 LYS A 884      60.220  40.980  69.040  1.00  0.00           H
ATOM   3696  CG  LYS A 884      62.190  40.910  68.150  1.00  0.00           C
ATOM   3697  HG1 LYS A 884      62.610  39.900  68.330  1.00  0.00           H
ATOM   3698  HG2 LYS A 884      62.440  41.500  69.060  1.00  0.00           H
ATOM   3699  CD  LYS A 884      62.930  41.490  66.950  1.00  0.00           C
ATOM   3700  HD1 LYS A 884      62.990  42.590  67.060  1.00  0.00           H
ATOM   3701  HD2 LYS A 884      62.510  41.200  65.970  1.00  0.00           H
ATOM   3702  CE  LYS A 884      64.490  41.060  66.910  1.00  0.00           C
ATOM   3703  HE1 LYS A 884      64.920  41.130  67.920  1.00  0.00           H
ATOM   3704  HE2 LYS A 884      65.100  41.740  66.280  1.00  0.00           H
ATOM   3705  NZ  LYS A 884      64.650  39.680  66.450  1.00  0.00           N
ATOM   3706  HZ1 LYS A 884      65.590  39.620  65.990  1.00  0.00           H
ATOM   3707  HZ2 LYS A 884      64.000  39.580  65.640  1.00  0.00           H
ATOM   3708  HZ3 LYS A 884      64.550  38.990  67.220  1.00  0.00           H
ATOM   3709  C   LYS A 884      58.670  42.440  67.430  1.00  0.00           C
ATOM   3710  O   LYS A 884      57.970  42.880  68.290  1.00  0.00           O
ATOM   3711  N   LEU A 885      58.080  41.960  66.250  1.00  0.00           N
ATOM   3712  HN  LEU A 885      58.620  41.680  65.470  1.00  0.00           H
ATOM   3713  CA  LEU A 885      56.690  41.940  65.970  1.00  0.00           C
ATOM   3714  HA  LEU A 885      56.400  42.980  66.020  1.00  0.00           H
ATOM   3715  CB  LEU A 885      56.560  41.240  64.580  1.00  0.00           C
ATOM   3716  HB1 LEU A 885      56.950  40.210  64.690  1.00  0.00           H
ATOM   3717  HB2 LEU A 885      57.250  41.560  63.770  1.00  0.00           H
ATOM   3718  CG  LEU A 885      55.160  40.980  64.070  1.00  0.00           C
ATOM   3719  HG  LEU A 885      54.500  40.450  64.780  1.00  0.00           H
ATOM   3720  CD1 LEU A 885      54.480  42.350  63.710  1.00  0.00           C
ATOM   3721 HD11 LEU A 885      54.310  43.030  64.570  1.00  0.00           H
ATOM   3722 HD12 LEU A 885      53.460  42.350  63.270  1.00  0.00           H
ATOM   3723 HD13 LEU A 885      55.080  42.880  62.930  1.00  0.00           H
ATOM   3724  CD2 LEU A 885      55.180  40.130  62.780  1.00  0.00           C
ATOM   3725 HD21 LEU A 885      54.180  39.650  62.690  1.00  0.00           H
ATOM   3726 HD22 LEU A 885      55.880  39.290  62.970  1.00  0.00           H
ATOM   3727 HD23 LEU A 885      55.630  40.620  61.880  1.00  0.00           H
ATOM   3728  C   LEU A 885      55.850  41.140  67.010  1.00  0.00           C
ATOM   3729  O   LEU A 885      56.260  40.240  67.720  1.00  0.00           O
ATOM   3730  N   HSD A 886      54.600  41.660  67.160  1.00  0.00           N
ATOM   3731  HN  HSD A 886      54.340  42.460  66.610  1.00  0.00           H
ATOM   3732  CA  HSD A 886      53.600  41.140  68.080  1.00  0.00           C
ATOM   3733  HA  HSD A 886      54.010  40.600  68.920  1.00  0.00           H
ATOM   3734  CB  HSD A 886      52.630  42.200  68.570  1.00  0.00           C
ATOM   3735  HB1 HSD A 886      51.700  41.720  68.950  1.00  0.00           H
ATOM   3736  HB2 HSD A 886      52.320  42.790  67.680  1.00  0.00           H
ATOM   3737  ND1 HSD A 886      54.050  42.770  70.750  1.00  0.00           N
ATOM   3738  HD1 HSD A 886      54.350  41.840  70.970  1.00  0.00           H
ATOM   3739  CG  HSD A 886      53.310  43.070  69.590  1.00  0.00           C
ATOM   3740  CE1 HSD A 886      54.520  43.910  71.200  1.00  0.00           C
ATOM   3741  HE1 HSD A 886      55.170  44.020  72.060  1.00  0.00           H
ATOM   3742  NE2 HSD A 886      54.170  44.930  70.420  1.00  0.00           N
ATOM   3743  CD2 HSD A 886      53.400  44.390  69.390  1.00  0.00           C
ATOM   3744  HD2 HSD A 886      53.050  45.050  68.600  1.00  0.00           H
ATOM   3745  C   HSD A 886      52.730  40.150  67.460  1.00  0.00           C
ATOM   3746  O   HSD A 886      52.350  40.090  66.320  1.00  0.00           O
ATOM   3747  N   VAL A 887      52.250  39.270  68.260  1.00  0.00           N
ATOM   3748  HN  VAL A 887      52.520  39.270  69.220  1.00  0.00           H
ATOM   3749  CA  VAL A 887      51.480  38.100  67.830  1.00  0.00           C
ATOM   3750  HA  VAL A 887      50.930  38.320  66.920  1.00  0.00           H
ATOM   3751  CB  VAL A 887      52.210  36.790  67.370  1.00  0.00           C
ATOM   3752  HB  VAL A 887      51.420  36.110  67.020  1.00  0.00           H
ATOM   3753  CG1 VAL A 887      53.260  36.960  66.280  1.00  0.00           C
ATOM   3754 HG11 VAL A 887      53.830  36.050  65.980  1.00  0.00           H
ATOM   3755 HG12 VAL A 887      53.980  37.770  66.540  1.00  0.00           H
ATOM   3756 HG13 VAL A 887      52.760  37.320  65.360  1.00  0.00           H
ATOM   3757  CG2 VAL A 887      52.990  36.190  68.550  1.00  0.00           C
ATOM   3758 HG21 VAL A 887      53.390  35.170  68.300  1.00  0.00           H
ATOM   3759 HG22 VAL A 887      52.300  35.960  69.380  1.00  0.00           H
ATOM   3760 HG23 VAL A 887      53.900  36.690  68.940  1.00  0.00           H
ATOM   3761  C   VAL A 887      50.360  37.710  68.830  1.00  0.00           C
ATOM   3762  O   VAL A 887      50.480  37.890  70.020  1.00  0.00           O
ATOM   3763  N   PRO A 888      49.240  37.260  68.380  1.00  0.00           N
ATOM   3764  CD  PRO A 888      48.480  37.860  67.280  1.00  0.00           C
ATOM   3765  HD1 PRO A 888      48.940  37.360  66.400  1.00  0.00           H
ATOM   3766  HD2 PRO A 888      48.610  38.950  67.240  1.00  0.00           H
ATOM   3767  CA  PRO A 888      48.350  36.470  69.310  1.00  0.00           C
ATOM   3768  HA  PRO A 888      48.670  36.560  70.340  1.00  0.00           H
ATOM   3769  CB  PRO A 888      46.970  37.090  68.990  1.00  0.00           C
ATOM   3770  HB1 PRO A 888      46.930  38.010  69.610  1.00  0.00           H
ATOM   3771  HB2 PRO A 888      46.080  36.420  69.140  1.00  0.00           H
ATOM   3772  CG  PRO A 888      46.990  37.520  67.500  1.00  0.00           C
ATOM   3773  HG1 PRO A 888      46.710  36.610  66.930  1.00  0.00           H
ATOM   3774  HG2 PRO A 888      46.280  38.330  67.250  1.00  0.00           H
ATOM   3775  C   PRO A 888      48.440  34.990  68.990  1.00  0.00           C
ATOM   3776  O   PRO A 888      48.170  34.590  67.820  1.00  0.00           O
ATOM   3777  N   GLU A 889      48.750  34.160  70.020  1.00  0.00           N
ATOM   3778  HN  GLU A 889      48.910  34.530  70.940  1.00  0.00           H
ATOM   3779  CA  GLU A 889      48.940  32.750  69.840  1.00  0.00           C
ATOM   3780  HA  GLU A 889      49.310  32.620  68.820  1.00  0.00           H
ATOM   3781  CB  GLU A 889      50.120  32.240  70.840  1.00  0.00           C
ATOM   3782  HB1 GLU A 889      50.270  31.160  70.630  1.00  0.00           H
ATOM   3783  HB2 GLU A 889      49.730  32.400  71.880  1.00  0.00           H
ATOM   3784  CG  GLU A 889      51.500  32.940  70.520  1.00  0.00           C
ATOM   3785  HG1 GLU A 889      51.360  34.040  70.630  1.00  0.00           H
ATOM   3786  HG2 GLU A 889      51.750  32.690  69.470  1.00  0.00           H
ATOM   3787  CD  GLU A 889      52.590  32.400  71.390  1.00  0.00           C
ATOM   3788  OE1 GLU A 889      52.700  32.560  72.630  1.00  0.00           O
ATOM   3789  OE2 GLU A 889      53.520  31.790  70.780  1.00  0.00           O
ATOM   3790  C   GLU A 889      47.690  31.890  69.930  1.00  0.00           C
ATOM   3791  O   GLU A 889      46.660  32.430  70.350  1.00  0.00           O
ATOM   3792  N   LYS A 890      47.680  30.710  69.370  1.00  0.00           N
ATOM   3793  HN  LYS A 890      48.510  30.340  68.940  1.00  0.00           H
ATOM   3794  CA  LYS A 890      46.700  29.660  69.630  1.00  0.00           C
ATOM   3795  HA  LYS A 890      47.100  28.760  69.190  1.00  0.00           H
ATOM   3796  CB  LYS A 890      46.410  29.290  71.190  1.00  0.00           C
ATOM   3797  HB1 LYS A 890      45.840  28.340  71.070  1.00  0.00           H
ATOM   3798  HB2 LYS A 890      45.810  30.120  71.630  1.00  0.00           H
ATOM   3799  CG  LYS A 890      47.660  29.010  72.050  1.00  0.00           C
ATOM   3800  HG1 LYS A 890      48.210  29.970  72.160  1.00  0.00           H
ATOM   3801  HG2 LYS A 890      48.370  28.450  71.400  1.00  0.00           H
ATOM   3802  CD  LYS A 890      47.260  28.330  73.480  1.00  0.00           C
ATOM   3803  HD1 LYS A 890      47.030  27.250  73.370  1.00  0.00           H
ATOM   3804  HD2 LYS A 890      46.390  28.930  73.800  1.00  0.00           H
ATOM   3805  CE  LYS A 890      48.340  28.480  74.560  1.00  0.00           C
ATOM   3806  HE1 LYS A 890      47.990  28.090  75.540  1.00  0.00           H
ATOM   3807  HE2 LYS A 890      48.630  29.530  74.750  1.00  0.00           H
ATOM   3808  NZ  LYS A 890      49.540  27.650  74.250  1.00  0.00           N
ATOM   3809  HZ1 LYS A 890      50.080  27.580  75.130  1.00  0.00           H
ATOM   3810  HZ2 LYS A 890      50.090  28.080  73.470  1.00  0.00           H
ATOM   3811  HZ3 LYS A 890      49.320  26.660  74.020  1.00  0.00           H
ATOM   3812  C   LYS A 890      45.390  29.830  68.890  1.00  0.00           C
ATOM   3813  O   LYS A 890      44.370  29.170  69.150  1.00  0.00           O
ATOM   3814  N   PHE A 891      45.430  30.590  67.810  1.00  0.00           N
ATOM   3815  HN  PHE A 891      46.320  30.940  67.540  1.00  0.00           H
ATOM   3816  CA  PHE A 891      44.230  30.930  67.000  1.00  0.00           C
ATOM   3817  HA  PHE A 891      44.610  31.640  66.270  1.00  0.00           H
ATOM   3818  CB  PHE A 891      43.740  29.750  66.050  1.00  0.00           C
ATOM   3819  HB1 PHE A 891      43.370  28.920  66.670  1.00  0.00           H
ATOM   3820  HB2 PHE A 891      44.550  29.280  65.450  1.00  0.00           H
ATOM   3821  CG  PHE A 891      42.630  30.120  65.080  1.00  0.00           C
ATOM   3822  CD1 PHE A 891      41.400  29.510  65.070  1.00  0.00           C
ATOM   3823  HD1 PHE A 891      41.180  28.760  65.820  1.00  0.00           H
ATOM   3824  CE1 PHE A 891      40.430  29.960  64.180  1.00  0.00           C
ATOM   3825  HE1 PHE A 891      39.420  29.610  64.260  1.00  0.00           H
ATOM   3826  CZ  PHE A 891      40.750  30.970  63.250  1.00  0.00           C
ATOM   3827  HZ  PHE A 891      39.930  31.190  62.580  1.00  0.00           H
ATOM   3828  CD2 PHE A 891      42.940  31.180  64.150  1.00  0.00           C
ATOM   3829  HD2 PHE A 891      43.870  31.690  64.340  1.00  0.00           H
ATOM   3830  CE2 PHE A 891      41.930  31.570  63.230  1.00  0.00           C
ATOM   3831  HE2 PHE A 891      42.230  32.390  62.600  1.00  0.00           H
ATOM   3832  C   PHE A 891      43.290  31.910  67.610  1.00  0.00           C
ATOM   3833  O   PHE A 891      42.110  32.040  67.300  1.00  0.00           O
ATOM   3834  N   GLU A 892      43.820  32.680  68.550  1.00  0.00           N
ATOM   3835  HN  GLU A 892      44.730  32.520  68.940  1.00  0.00           H
ATOM   3836  CA  GLU A 892      42.970  33.570  69.360  1.00  0.00           C
ATOM   3837  HA  GLU A 892      41.940  33.200  69.360  1.00  0.00           H
ATOM   3838  CB  GLU A 892      43.320  33.500  70.920  1.00  0.00           C
ATOM   3839  HB1 GLU A 892      42.690  34.190  71.530  1.00  0.00           H
ATOM   3840  HB2 GLU A 892      44.340  33.910  71.070  1.00  0.00           H
ATOM   3841  CG  GLU A 892      43.320  32.070  71.540  1.00  0.00           C
ATOM   3842  HG1 GLU A 892      44.250  32.030  72.140  1.00  0.00           H
ATOM   3843  HG2 GLU A 892      43.520  31.390  70.680  1.00  0.00           H
ATOM   3844  CD  GLU A 892      42.180  31.670  72.440  1.00  0.00           C
ATOM   3845  OE1 GLU A 892      41.820  30.490  72.420  1.00  0.00           O
ATOM   3846  OE2 GLU A 892      41.680  32.560  73.180  1.00  0.00           O
ATOM   3847  C   GLU A 892      42.980  34.990  68.810  1.00  0.00           C
ATOM   3848  O   GLU A 892      43.930  35.400  68.200  1.00  0.00           O
ATOM   3849  N   PRO A 893      41.960  35.760  68.950  1.00  0.00           N
ATOM   3850  CD  PRO A 893      40.580  35.320  69.050  1.00  0.00           C
ATOM   3851  HD1 PRO A 893      40.400  34.810  70.020  1.00  0.00           H
ATOM   3852  HD2 PRO A 893      40.430  34.580  68.220  1.00  0.00           H
ATOM   3853  CA  PRO A 893      42.070  37.190  68.570  1.00  0.00           C
ATOM   3854  HA  PRO A 893      42.320  37.170  67.510  1.00  0.00           H
ATOM   3855  CB  PRO A 893      40.710  37.740  68.790  1.00  0.00           C
ATOM   3856  HB1 PRO A 893      40.450  38.570  68.090  1.00  0.00           H
ATOM   3857  HB2 PRO A 893      40.620  38.200  69.790  1.00  0.00           H
ATOM   3858  CG  PRO A 893      39.790  36.510  68.750  1.00  0.00           C
ATOM   3859  HG1 PRO A 893      38.960  36.550  69.500  1.00  0.00           H
ATOM   3860  HG2 PRO A 893      39.360  36.460  67.720  1.00  0.00           H
ATOM   3861  C   PRO A 893      43.100  38.020  69.440  1.00  0.00           C
ATOM   3862  O   PRO A 893      43.540  37.660  70.510  1.00  0.00           O
ATOM   3863  N   THR A 894      43.540  39.120  68.940  1.00  0.00           N
ATOM   3864  HN  THR A 894      43.280  39.330  68.000  1.00  0.00           H
ATOM   3865  CA  THR A 894      44.390  40.060  69.710  1.00  0.00           C
ATOM   3866  HA  THR A 894      45.270  39.490  69.970  1.00  0.00           H
ATOM   3867  CB  THR A 894      44.940  41.260  68.980  1.00  0.00           C
ATOM   3868  HB  THR A 894      44.100  41.800  68.490  1.00  0.00           H
ATOM   3869  OG1 THR A 894      45.970  40.770  68.070  1.00  0.00           O
ATOM   3870  HG1 THR A 894      45.500  40.450  67.300  1.00  0.00           H
ATOM   3871  CG2 THR A 894      45.680  42.300  69.940  1.00  0.00           C
ATOM   3872 HG21 THR A 894      44.930  43.000  70.380  1.00  0.00           H
ATOM   3873 HG22 THR A 894      46.300  42.990  69.330  1.00  0.00           H
ATOM   3874 HG23 THR A 894      46.350  41.750  70.630  1.00  0.00           H
ATOM   3875  C   THR A 894      43.810  40.600  71.010  1.00  0.00           C
ATOM   3876  O   THR A 894      44.370  40.320  72.090  1.00  0.00           O
ATOM   3877  N   HSD A 895      42.570  41.100  70.930  1.00  0.00           N
ATOM   3878  HN  HSD A 895      42.100  41.140  70.050  1.00  0.00           H
ATOM   3879  CA  HSD A 895      41.610  41.250  72.070  1.00  0.00           C
ATOM   3880  HA  HSD A 895      41.930  42.130  72.610  1.00  0.00           H
ATOM   3881  CB  HSD A 895      40.210  41.690  71.660  1.00  0.00           C
ATOM   3882  HB1 HSD A 895      39.590  41.710  72.570  1.00  0.00           H
ATOM   3883  HB2 HSD A 895      39.780  40.910  71.010  1.00  0.00           H
ATOM   3884  ND1 HSD A 895      40.830  43.290  69.690  1.00  0.00           N
ATOM   3885  HD1 HSD A 895      41.260  42.640  69.070  1.00  0.00           H
ATOM   3886  CG  HSD A 895      40.230  43.020  70.880  1.00  0.00           C
ATOM   3887  CE1 HSD A 895      40.670  44.660  69.450  1.00  0.00           C
ATOM   3888  HE1 HSD A 895      40.930  45.000  68.450  1.00  0.00           H
ATOM   3889  NE2 HSD A 895      39.980  45.220  70.370  1.00  0.00           N
ATOM   3890  CD2 HSD A 895      39.750  44.220  71.350  1.00  0.00           C
ATOM   3891  HD2 HSD A 895      39.060  44.520  72.120  1.00  0.00           H
ATOM   3892  C   HSD A 895      41.510  40.090  73.030  1.00  0.00           C
ATOM   3893  O   HSD A 895      41.110  38.990  72.560  1.00  0.00           O
ATOM   3894  N   PRO A 896      41.940  40.100  74.290  1.00  0.00           N
ATOM   3895  CD  PRO A 896      42.170  41.380  75.050  1.00  0.00           C
ATOM   3896  HD1 PRO A 896      41.250  42.000  75.050  1.00  0.00           H
ATOM   3897  HD2 PRO A 896      42.890  42.060  74.550  1.00  0.00           H
ATOM   3898  CA  PRO A 896      42.390  38.990  75.090  1.00  0.00           C
ATOM   3899  HA  PRO A 896      42.960  38.350  74.430  1.00  0.00           H
ATOM   3900  CB  PRO A 896      43.430  39.660  76.050  1.00  0.00           C
ATOM   3901  HB1 PRO A 896      44.400  39.640  75.520  1.00  0.00           H
ATOM   3902  HB2 PRO A 896      43.550  39.020  76.950  1.00  0.00           H
ATOM   3903  CG  PRO A 896      42.870  41.100  76.410  1.00  0.00           C
ATOM   3904  HG1 PRO A 896      42.080  40.960  77.190  1.00  0.00           H
ATOM   3905  HG2 PRO A 896      43.610  41.900  76.630  1.00  0.00           H
ATOM   3906  C   PRO A 896      41.290  38.200  75.770  1.00  0.00           C
ATOM   3907  O   PRO A 896      41.570  37.210  76.420  1.00  0.00           O
ATOM   3908  N   GLU A 897      40.020  38.740  75.760  1.00  0.00           N
ATOM   3909  HN  GLU A 897      40.030  39.660  75.350  1.00  0.00           H
ATOM   3910  CA  GLU A 897      38.960  38.180  76.580  1.00  0.00           C
ATOM   3911  HA  GLU A 897      39.290  37.380  77.230  1.00  0.00           H
ATOM   3912  CB  GLU A 897      38.530  39.350  77.450  1.00  0.00           C
ATOM   3913  HB1 GLU A 897      37.620  39.110  78.050  1.00  0.00           H
ATOM   3914  HB2 GLU A 897      38.130  40.220  76.900  1.00  0.00           H
ATOM   3915  CG  GLU A 897      39.650  39.600  78.570  1.00  0.00           C
ATOM   3916  HG1 GLU A 897      40.500  39.820  77.910  1.00  0.00           H
ATOM   3917  HG2 GLU A 897      39.840  38.680  79.170  1.00  0.00           H
ATOM   3918  CD  GLU A 897      39.410  40.840  79.360  1.00  0.00           C
ATOM   3919  OE1 GLU A 897      39.380  40.850  80.630  1.00  0.00           O
ATOM   3920  OE2 GLU A 897      39.310  41.880  78.730  1.00  0.00           O
ATOM   3921  C   GLU A 897      37.810  37.520  75.890  1.00  0.00           C
ATOM   3922  O   GLU A 897      36.830  37.160  76.570  1.00  0.00           O
ATOM   3923  N   ARG A 898      37.930  37.210  74.590  1.00  0.00           N
ATOM   3924  HN  ARG A 898      38.760  37.340  74.070  1.00  0.00           H
ATOM   3925  CA  ARG A 898      36.820  36.740  73.850  1.00  0.00           C
ATOM   3926  HA  ARG A 898      36.370  36.020  74.520  1.00  0.00           H
ATOM   3927  CB  ARG A 898      35.630  37.750  73.600  1.00  0.00           C
ATOM   3928  HB1 ARG A 898      35.190  37.970  74.600  1.00  0.00           H
ATOM   3929  HB2 ARG A 898      34.920  37.200  72.950  1.00  0.00           H
ATOM   3930  CG  ARG A 898      36.070  39.080  72.960  1.00  0.00           C
ATOM   3931  HG1 ARG A 898      36.770  39.380  73.770  1.00  0.00           H
ATOM   3932  HG2 ARG A 898      35.220  39.760  73.140  1.00  0.00           H
ATOM   3933  CD  ARG A 898      36.480  39.070  71.530  1.00  0.00           C
ATOM   3934  HD1 ARG A 898      35.610  38.670  70.970  1.00  0.00           H
ATOM   3935  HD2 ARG A 898      37.400  38.460  71.410  1.00  0.00           H
ATOM   3936  NE  ARG A 898      36.750  40.510  71.090  1.00  0.00           N
ATOM   3937  HE  ARG A 898      36.460  41.230  71.710  1.00  0.00           H
ATOM   3938  CZ  ARG A 898      37.270  40.720  69.860  1.00  0.00           C
ATOM   3939  NH1 ARG A 898      37.610  39.770  69.040  1.00  0.00           N
ATOM   3940 HH11 ARG A 898      37.880  40.000  68.110  1.00  0.00           H
ATOM   3941 HH12 ARG A 898      37.090  38.930  69.160  1.00  0.00           H
ATOM   3942  NH2 ARG A 898      37.730  41.890  69.520  1.00  0.00           N
ATOM   3943 HH21 ARG A 898      38.230  41.930  68.660  1.00  0.00           H
ATOM   3944 HH22 ARG A 898      37.660  42.700  70.100  1.00  0.00           H
ATOM   3945  C   ARG A 898      37.080  36.070  72.480  1.00  0.00           C
ATOM   3946  O   ARG A 898      38.180  36.150  72.000  1.00  0.00           O
ATOM   3947  N   GLY A 899      36.180  35.340  71.850  1.00  0.00           N
ATOM   3948  HN  GLY A 899      35.270  35.120  72.190  1.00  0.00           H
ATOM   3949  CA  GLY A 899      36.340  34.820  70.470  1.00  0.00           C
ATOM   3950  HA1 GLY A 899      35.530  34.100  70.440  1.00  0.00           H
ATOM   3951  HA2 GLY A 899      37.270  34.250  70.470  1.00  0.00           H
ATOM   3952  C   GLY A 899      36.390  35.750  69.360  1.00  0.00           C
ATOM   3953  O   GLY A 899      36.740  36.950  69.440  1.00  0.00           O
ATOM   3954  N   TRP A 900      36.060  35.200  68.160  1.00  0.00           N
ATOM   3955  HN  TRP A 900      35.780  34.250  68.040  1.00  0.00           H
ATOM   3956  CA  TRP A 900      36.100  36.100  66.950  1.00  0.00           C
ATOM   3957  HA  TRP A 900      36.940  36.780  67.000  1.00  0.00           H
ATOM   3958  CB  TRP A 900      36.320  35.210  65.710  1.00  0.00           C
ATOM   3959  HB1 TRP A 900      36.250  35.850  64.810  1.00  0.00           H
ATOM   3960  HB2 TRP A 900      35.520  34.440  65.670  1.00  0.00           H
ATOM   3961  CG  TRP A 900      37.560  34.520  65.570  1.00  0.00           C
ATOM   3962  CD1 TRP A 900      37.880  33.160  65.600  1.00  0.00           C
ATOM   3963  HD1 TRP A 900      37.100  32.430  65.590  1.00  0.00           H
ATOM   3964  NE1 TRP A 900      39.200  33.000  65.650  1.00  0.00           N
ATOM   3965  HE1 TRP A 900      39.720  32.180  65.560  1.00  0.00           H
ATOM   3966  CE2 TRP A 900      39.820  34.230  65.570  1.00  0.00           C
ATOM   3967  CD2 TRP A 900      38.810  35.240  65.410  1.00  0.00           C
ATOM   3968  CE3 TRP A 900      39.130  36.550  65.100  1.00  0.00           C
ATOM   3969  HE3 TRP A 900      38.360  37.300  65.000  1.00  0.00           H
ATOM   3970  CZ3 TRP A 900      40.510  36.880  65.030  1.00  0.00           C
ATOM   3971  HZ3 TRP A 900      40.770  37.830  64.570  1.00  0.00           H
ATOM   3972  CZ2 TRP A 900      41.120  34.550  65.430  1.00  0.00           C
ATOM   3973  HZ2 TRP A 900      41.830  33.740  65.560  1.00  0.00           H
ATOM   3974  CH2 TRP A 900      41.480  35.850  65.130  1.00  0.00           C
ATOM   3975  HH2 TRP A 900      42.490  36.070  64.810  1.00  0.00           H
ATOM   3976  C   TRP A 900      34.970  37.160  66.810  1.00  0.00           C
ATOM   3977  O   TRP A 900      35.140  38.250  66.260  1.00  0.00           O
ATOM   3978  N   ILE A 901      33.720  36.810  67.150  1.00  0.00           N
ATOM   3979  HN  ILE A 901      33.590  35.880  67.500  1.00  0.00           H
ATOM   3980  CA  ILE A 901      32.490  37.620  67.010  1.00  0.00           C
ATOM   3981  HA  ILE A 901      32.460  37.790  65.950  1.00  0.00           H
ATOM   3982  CB  ILE A 901      31.270  36.720  67.280  1.00  0.00           C
ATOM   3983  HB  ILE A 901      31.330  36.120  68.210  1.00  0.00           H
ATOM   3984  CG2 ILE A 901      29.940  37.570  67.400  1.00  0.00           C
ATOM   3985 HG21 ILE A 901      29.770  37.920  68.450  1.00  0.00           H
ATOM   3986 HG22 ILE A 901      29.130  36.940  67.010  1.00  0.00           H
ATOM   3987 HG23 ILE A 901      29.960  38.400  66.670  1.00  0.00           H
ATOM   3988  CG1 ILE A 901      31.180  35.570  66.240  1.00  0.00           C
ATOM   3989 HG11 ILE A 901      30.500  34.750  66.570  1.00  0.00           H
ATOM   3990 HG12 ILE A 901      32.160  35.100  66.070  1.00  0.00           H
ATOM   3991  CD  ILE A 901      30.710  35.920  64.760  1.00  0.00           C
ATOM   3992  HD1 ILE A 901      31.260  36.720  64.220  1.00  0.00           H
ATOM   3993  HD2 ILE A 901      29.730  36.460  64.820  1.00  0.00           H
ATOM   3994  HD3 ILE A 901      30.620  35.040  64.090  1.00  0.00           H
ATOM   3995  C   ILE A 901      32.410  38.920  67.770  1.00  0.00           C
ATOM   3996  O   ILE A 901      32.430  38.930  69.010  1.00  0.00           O
ATOM   3997  N   ILE A 902      32.370  40.100  67.040  1.00  0.00           N
ATOM   3998  HN  ILE A 902      32.490  40.060  66.050  1.00  0.00           H
ATOM   3999  CA  ILE A 902      32.350  41.440  67.540  1.00  0.00           C
ATOM   4000  HA  ILE A 902      33.010  41.520  68.400  1.00  0.00           H
ATOM   4001  CB  ILE A 902      32.820  42.470  66.540  1.00  0.00           C
ATOM   4002  HB  ILE A 902      32.220  42.570  65.610  1.00  0.00           H
ATOM   4003  CG2 ILE A 902      32.790  43.820  67.290  1.00  0.00           C
ATOM   4004 HG21 ILE A 902      33.240  44.660  66.710  1.00  0.00           H
ATOM   4005 HG22 ILE A 902      33.160  43.700  68.330  1.00  0.00           H
ATOM   4006 HG23 ILE A 902      31.750  44.230  67.330  1.00  0.00           H
ATOM   4007  CG1 ILE A 902      34.230  42.270  65.970  1.00  0.00           C
ATOM   4008 HG11 ILE A 902      34.520  43.220  65.470  1.00  0.00           H
ATOM   4009 HG12 ILE A 902      34.290  41.530  65.150  1.00  0.00           H
ATOM   4010  CD  ILE A 902      35.200  41.890  67.060  1.00  0.00           C
ATOM   4011  HD1 ILE A 902      35.080  42.250  68.100  1.00  0.00           H
ATOM   4012  HD2 ILE A 902      36.210  42.230  66.760  1.00  0.00           H
ATOM   4013  HD3 ILE A 902      35.210  40.780  67.040  1.00  0.00           H
ATOM   4014  C   ILE A 902      31.000  41.720  67.860  1.00  0.00           C
ATOM   4015  O   ILE A 902      30.740  42.300  68.900  1.00  0.00           O
ATOM   4016  N   SER A 903      30.000  41.370  67.000  1.00  0.00           N
ATOM   4017  HN  SER A 903      30.050  40.920  66.110  1.00  0.00           H
ATOM   4018  CA  SER A 903      28.610  41.530  67.390  1.00  0.00           C
ATOM   4019  HA  SER A 903      28.520  41.240  68.430  1.00  0.00           H
ATOM   4020  CB  SER A 903      28.080  42.950  67.060  1.00  0.00           C
ATOM   4021  HB1 SER A 903      28.020  43.090  65.960  1.00  0.00           H
ATOM   4022  HB2 SER A 903      28.940  43.570  67.410  1.00  0.00           H
ATOM   4023  OG  SER A 903      26.880  43.330  67.730  1.00  0.00           O
ATOM   4024  HG1 SER A 903      26.170  43.140  67.110  1.00  0.00           H
ATOM   4025  C   SER A 903      27.820  40.520  66.500  1.00  0.00           C
ATOM   4026  O   SER A 903      28.280  40.220  65.420  1.00  0.00           O
ATOM   4027  N   PRO A 904      26.650  40.110  66.900  1.00  0.00           N
ATOM   4028  CD  PRO A 904      26.340  39.760  68.330  1.00  0.00           C
ATOM   4029  HD1 PRO A 904      26.160  40.670  68.930  1.00  0.00           H
ATOM   4030  HD2 PRO A 904      27.210  39.250  68.800  1.00  0.00           H
ATOM   4031  CA  PRO A 904      25.460  39.950  66.080  1.00  0.00           C
ATOM   4032  HA  PRO A 904      25.640  39.100  65.430  1.00  0.00           H
ATOM   4033  CB  PRO A 904      24.320  39.520  67.110  1.00  0.00           C
ATOM   4034  HB1 PRO A 904      23.680  38.730  66.650  1.00  0.00           H
ATOM   4035  HB2 PRO A 904      23.750  40.440  67.320  1.00  0.00           H
ATOM   4036  CG  PRO A 904      25.100  38.880  68.240  1.00  0.00           C
ATOM   4037  HG1 PRO A 904      24.510  38.850  69.180  1.00  0.00           H
ATOM   4038  HG2 PRO A 904      25.300  37.820  67.980  1.00  0.00           H
ATOM   4039  C   PRO A 904      25.190  41.170  65.170  1.00  0.00           C
ATOM   4040  O   PRO A 904      25.460  42.340  65.510  1.00  0.00           O
ATOM   4041  N   LEU A 905      24.610  40.930  63.960  1.00  0.00           N
ATOM   4042  HN  LEU A 905      24.400  39.980  63.710  1.00  0.00           H
ATOM   4043  CA  LEU A 905      24.330  42.020  63.010  1.00  0.00           C
ATOM   4044  HA  LEU A 905      25.210  42.520  62.640  1.00  0.00           H
ATOM   4045  CB  LEU A 905      23.770  41.300  61.820  1.00  0.00           C
ATOM   4046  HB1 LEU A 905      22.950  41.860  61.310  1.00  0.00           H
ATOM   4047  HB2 LEU A 905      23.280  40.400  62.220  1.00  0.00           H
ATOM   4048  CG  LEU A 905      24.810  40.870  60.770  1.00  0.00           C
ATOM   4049  HG  LEU A 905      25.350  41.770  60.410  1.00  0.00           H
ATOM   4050  CD1 LEU A 905      25.830  39.890  61.290  1.00  0.00           C
ATOM   4051 HD11 LEU A 905      26.470  40.410  62.030  1.00  0.00           H
ATOM   4052 HD12 LEU A 905      26.510  39.380  60.570  1.00  0.00           H
ATOM   4053 HD13 LEU A 905      25.300  39.010  61.720  1.00  0.00           H
ATOM   4054  CD2 LEU A 905      24.120  39.940  59.690  1.00  0.00           C
ATOM   4055 HD21 LEU A 905      23.410  40.500  59.050  1.00  0.00           H
ATOM   4056 HD22 LEU A 905      23.570  39.130  60.210  1.00  0.00           H
ATOM   4057 HD23 LEU A 905      24.900  39.480  59.050  1.00  0.00           H
ATOM   4058  C   LEU A 905      23.370  43.060  63.530  1.00  0.00           C
ATOM   4059  O   LEU A 905      23.480  44.220  63.180  1.00  0.00           O
ATOM   4060  N   GLY A 906      22.350  42.590  64.220  1.00  0.00           N
ATOM   4061  HN  GLY A 906      22.240  41.610  64.330  1.00  0.00           H
ATOM   4062  CA  GLY A 906      21.260  43.440  64.640  1.00  0.00           C
ATOM   4063  HA1 GLY A 906      20.470  42.740  64.900  1.00  0.00           H
ATOM   4064  HA2 GLY A 906      20.960  44.030  63.790  1.00  0.00           H
ATOM   4065  C   GLY A 906      21.470  44.320  65.820  1.00  0.00           C
ATOM   4066  O   GLY A 906      20.930  45.430  65.910  1.00  0.00           O
ATOM   4067  N   ASP A 907      22.190  43.790  66.810  1.00  0.00           N
ATOM   4068  HN  ASP A 907      22.580  42.870  66.740  1.00  0.00           H
ATOM   4069  CA  ASP A 907      22.400  44.510  68.100  1.00  0.00           C
ATOM   4070  HA  ASP A 907      21.520  45.120  68.240  1.00  0.00           H
ATOM   4071  CB  ASP A 907      22.400  43.480  69.260  1.00  0.00           C
ATOM   4072  HB1 ASP A 907      23.420  43.020  69.330  1.00  0.00           H
ATOM   4073  HB2 ASP A 907      21.580  42.760  69.050  1.00  0.00           H
ATOM   4074  CG  ASP A 907      22.130  44.180  70.630  1.00  0.00           C
ATOM   4075  OD1 ASP A 907      22.280  43.480  71.650  1.00  0.00           O
ATOM   4076  OD2 ASP A 907      21.850  45.410  70.690  1.00  0.00           O
ATOM   4077  C   ASP A 907      23.600  45.580  68.110  1.00  0.00           C
ATOM   4078  O   ASP A 907      24.470  45.530  68.930  1.00  0.00           O
ATOM   4079  N   ASN A 908      23.430  46.480  67.160  1.00  0.00           N
ATOM   4080  HN  ASN A 908      22.720  46.380  66.470  1.00  0.00           H
ATOM   4081  CA  ASN A 908      24.170  47.720  67.030  1.00  0.00           C
ATOM   4082  HA  ASN A 908      25.020  47.640  67.680  1.00  0.00           H
ATOM   4083  CB  ASN A 908      24.810  47.850  65.600  1.00  0.00           C
ATOM   4084  HB1 ASN A 908      25.260  48.820  65.300  1.00  0.00           H
ATOM   4085  HB2 ASN A 908      23.990  47.770  64.860  1.00  0.00           H
ATOM   4086  CG  ASN A 908      25.930  46.840  65.460  1.00  0.00           C
ATOM   4087  OD1 ASN A 908      27.040  46.990  65.930  1.00  0.00           O
ATOM   4088  ND2 ASN A 908      25.680  45.670  64.760  1.00  0.00           N
ATOM   4089 HD21 ASN A 908      26.360  44.960  64.880  1.00  0.00           H
ATOM   4090 HD22 ASN A 908      24.810  45.480  64.290  1.00  0.00           H
ATOM   4091  C   ASN A 908      23.230  48.890  67.260  1.00  0.00           C
ATOM   4092  O   ASN A 908      22.200  48.900  66.600  1.00  0.00           O
ATOM   4093  N   PRO A 909      23.470  49.850  68.080  1.00  0.00           N
ATOM   4094  CD  PRO A 909      24.640  49.870  68.970  1.00  0.00           C
ATOM   4095  HD1 PRO A 909      25.540  50.130  68.380  1.00  0.00           H
ATOM   4096  HD2 PRO A 909      24.660  48.860  69.440  1.00  0.00           H
ATOM   4097  CA  PRO A 909      22.550  50.970  68.400  1.00  0.00           C
ATOM   4098  HA  PRO A 909      21.640  50.650  68.900  1.00  0.00           H
ATOM   4099  CB  PRO A 909      23.330  51.900  69.310  1.00  0.00           C
ATOM   4100  HB1 PRO A 909      22.670  52.490  69.970  1.00  0.00           H
ATOM   4101  HB2 PRO A 909      23.880  52.600  68.650  1.00  0.00           H
ATOM   4102  CG  PRO A 909      24.340  50.920  70.120  1.00  0.00           C
ATOM   4103  HG1 PRO A 909      25.310  51.410  70.380  1.00  0.00           H
ATOM   4104  HG2 PRO A 909      23.740  50.470  70.940  1.00  0.00           H
ATOM   4105  C   PRO A 909      22.090  51.740  67.170  1.00  0.00           C
ATOM   4106  O   PRO A 909      22.790  51.960  66.160  1.00  0.00           O
ATOM   4107  N   TRP A 910      20.850  52.280  67.230  1.00  0.00           N
ATOM   4108  HN  TRP A 910      20.170  52.100  67.940  1.00  0.00           H
ATOM   4109  CA  TRP A 910      20.260  53.000  66.150  1.00  0.00           C
ATOM   4110  HA  TRP A 910      20.250  52.250  65.370  1.00  0.00           H
ATOM   4111  CB  TRP A 910      18.760  53.350  66.470  1.00  0.00           C
ATOM   4112  HB1 TRP A 910      18.330  53.890  65.610  1.00  0.00           H
ATOM   4113  HB2 TRP A 910      18.790  54.070  67.320  1.00  0.00           H
ATOM   4114  CG  TRP A 910      17.930  52.120  66.680  1.00  0.00           C
ATOM   4115  CD1 TRP A 910      17.430  51.830  67.940  1.00  0.00           C
ATOM   4116  HD1 TRP A 910      17.670  52.380  68.830  1.00  0.00           H
ATOM   4117  NE1 TRP A 910      16.720  50.700  67.780  1.00  0.00           N
ATOM   4118  HE1 TRP A 910      16.150  50.430  68.530  1.00  0.00           H
ATOM   4119  CE2 TRP A 910      16.600  50.340  66.500  1.00  0.00           C
ATOM   4120  CD2 TRP A 910      17.460  51.160  65.760  1.00  0.00           C
ATOM   4121  CE3 TRP A 910      17.680  50.860  64.390  1.00  0.00           C
ATOM   4122  HE3 TRP A 910      18.390  51.470  63.830  1.00  0.00           H
ATOM   4123  CZ3 TRP A 910      16.940  49.820  63.810  1.00  0.00           C
ATOM   4124  HZ3 TRP A 910      17.040  49.640  62.750  1.00  0.00           H
ATOM   4125  CZ2 TRP A 910      15.820  49.390  65.910  1.00  0.00           C
ATOM   4126  HZ2 TRP A 910      15.180  48.760  66.500  1.00  0.00           H
ATOM   4127  CH2 TRP A 910      15.960  49.120  64.510  1.00  0.00           C
ATOM   4128  HH2 TRP A 910      15.310  48.430  64.000  1.00  0.00           H
ATOM   4129  C   TRP A 910      20.940  54.230  65.600  1.00  0.00           C
ATOM   4130  O   TRP A 910      21.030  54.330  64.380  1.00  0.00           O
ATOM   4131  N   TRP A 911      21.560  55.040  66.490  1.00  0.00           N
ATOM   4132  HN  TRP A 911      21.390  54.960  67.480  1.00  0.00           H
ATOM   4133  CA  TRP A 911      22.310  56.200  66.210  1.00  0.00           C
ATOM   4134  HA  TRP A 911      21.800  56.620  65.350  1.00  0.00           H
ATOM   4135  CB  TRP A 911      22.350  57.070  67.440  1.00  0.00           C
ATOM   4136  HB1 TRP A 911      22.750  56.490  68.300  1.00  0.00           H
ATOM   4137  HB2 TRP A 911      21.300  57.290  67.700  1.00  0.00           H
ATOM   4138  CG  TRP A 911      23.180  58.380  67.390  1.00  0.00           C
ATOM   4139  CD1 TRP A 911      24.460  58.550  67.860  1.00  0.00           C
ATOM   4140  HD1 TRP A 911      24.930  57.790  68.480  1.00  0.00           H
ATOM   4141  NE1 TRP A 911      24.880  59.830  67.520  1.00  0.00           N
ATOM   4142  HE1 TRP A 911      25.700  60.300  67.740  1.00  0.00           H
ATOM   4143  CE2 TRP A 911      23.870  60.520  66.910  1.00  0.00           C
ATOM   4144  CD2 TRP A 911      22.790  59.590  66.760  1.00  0.00           C
ATOM   4145  CE3 TRP A 911      21.630  59.950  66.140  1.00  0.00           C
ATOM   4146  HE3 TRP A 911      20.770  59.300  66.030  1.00  0.00           H
ATOM   4147  CZ3 TRP A 911      21.530  61.290  65.760  1.00  0.00           C
ATOM   4148  HZ3 TRP A 911      20.620  61.640  65.310  1.00  0.00           H
ATOM   4149  CZ2 TRP A 911      23.840  61.790  66.280  1.00  0.00           C
ATOM   4150  HZ2 TRP A 911      24.610  62.530  66.420  1.00  0.00           H
ATOM   4151  CH2 TRP A 911      22.580  62.200  65.840  1.00  0.00           C
ATOM   4152  HH2 TRP A 911      22.500  63.170  65.390  1.00  0.00           H
ATOM   4153  C   TRP A 911      23.660  55.750  65.720  1.00  0.00           C
ATOM   4154  O   TRP A 911      24.180  56.340  64.780  1.00  0.00           O
ATOM   4155  N   THR A 912      24.220  54.630  66.220  1.00  0.00           N
ATOM   4156  HN  THR A 912      23.810  54.110  66.970  1.00  0.00           H
ATOM   4157  CA  THR A 912      25.450  54.050  65.680  1.00  0.00           C
ATOM   4158  HA  THR A 912      26.190  54.790  65.430  1.00  0.00           H
ATOM   4159  CB  THR A 912      26.150  53.190  66.650  1.00  0.00           C
ATOM   4160  HB  THR A 912      25.480  52.540  67.260  1.00  0.00           H
ATOM   4161  OG1 THR A 912      26.790  54.100  67.610  1.00  0.00           O
ATOM   4162  HG1 THR A 912      26.170  54.540  68.200  1.00  0.00           H
ATOM   4163  CG2 THR A 912      27.330  52.380  66.100  1.00  0.00           C
ATOM   4164 HG21 THR A 912      27.930  53.110  65.520  1.00  0.00           H
ATOM   4165 HG22 THR A 912      27.030  51.560  65.410  1.00  0.00           H
ATOM   4166 HG23 THR A 912      27.930  51.930  66.920  1.00  0.00           H
ATOM   4167  C   THR A 912      25.280  53.430  64.280  1.00  0.00           C
ATOM   4168  O   THR A 912      26.170  53.620  63.380  1.00  0.00           O
ATOM   4169  N   LEU A 913      24.110  52.740  63.930  1.00  0.00           N
ATOM   4170  HN  LEU A 913      23.530  52.330  64.630  1.00  0.00           H
ATOM   4171  CA  LEU A 913      23.820  52.470  62.530  1.00  0.00           C
ATOM   4172  HA  LEU A 913      24.570  51.880  62.020  1.00  0.00           H
ATOM   4173  CB  LEU A 913      22.420  51.710  62.470  1.00  0.00           C
ATOM   4174  HB1 LEU A 913      21.860  51.770  61.500  1.00  0.00           H
ATOM   4175  HB2 LEU A 913      21.860  52.150  63.320  1.00  0.00           H
ATOM   4176  CG  LEU A 913      22.530  50.160  62.830  1.00  0.00           C
ATOM   4177  HG  LEU A 913      23.180  49.870  63.690  1.00  0.00           H
ATOM   4178  CD1 LEU A 913      21.210  49.560  63.230  1.00  0.00           C
ATOM   4179 HD11 LEU A 913      21.340  48.460  63.170  1.00  0.00           H
ATOM   4180 HD12 LEU A 913      20.540  49.890  62.420  1.00  0.00           H
ATOM   4181 HD13 LEU A 913      20.900  49.860  64.240  1.00  0.00           H
ATOM   4182  CD2 LEU A 913      22.960  49.360  61.720  1.00  0.00           C
ATOM   4183 HD21 LEU A 913      24.030  49.590  61.510  1.00  0.00           H
ATOM   4184 HD22 LEU A 913      22.260  49.560  60.880  1.00  0.00           H
ATOM   4185 HD23 LEU A 913      22.950  48.290  62.000  1.00  0.00           H
ATOM   4186  C   LEU A 913      23.610  53.690  61.660  1.00  0.00           C
ATOM   4187  O   LEU A 913      23.980  53.630  60.500  1.00  0.00           O
ATOM   4188  N   LEU A 914      22.950  54.780  62.190  1.00  0.00           N
ATOM   4189  HN  LEU A 914      22.640  54.700  63.140  1.00  0.00           H
ATOM   4190  CA  LEU A 914      22.790  56.030  61.440  1.00  0.00           C
ATOM   4191  HA  LEU A 914      22.380  55.870  60.450  1.00  0.00           H
ATOM   4192  CB  LEU A 914      21.800  56.950  62.130  1.00  0.00           C
ATOM   4193  HB1 LEU A 914      22.230  57.280  63.100  1.00  0.00           H
ATOM   4194  HB2 LEU A 914      20.870  56.350  62.240  1.00  0.00           H
ATOM   4195  CG  LEU A 914      21.530  58.340  61.380  1.00  0.00           C
ATOM   4196  HG  LEU A 914      22.480  58.830  61.110  1.00  0.00           H
ATOM   4197  CD1 LEU A 914      20.640  58.030  60.190  1.00  0.00           C
ATOM   4198 HD11 LEU A 914      20.240  58.990  59.790  1.00  0.00           H
ATOM   4199 HD12 LEU A 914      19.760  57.380  60.330  1.00  0.00           H
ATOM   4200 HD13 LEU A 914      21.270  57.630  59.360  1.00  0.00           H
ATOM   4201  CD2 LEU A 914      20.720  59.290  62.300  1.00  0.00           C
ATOM   4202 HD21 LEU A 914      19.900  58.690  62.750  1.00  0.00           H
ATOM   4203 HD22 LEU A 914      20.380  60.170  61.700  1.00  0.00           H
ATOM   4204 HD23 LEU A 914      21.360  59.640  63.140  1.00  0.00           H
ATOM   4205  C   LEU A 914      24.110  56.780  61.150  1.00  0.00           C
ATOM   4206  O   LEU A 914      24.380  57.030  59.970  1.00  0.00           O
ATOM   4207  N   ILE A 915      25.050  57.120  62.080  1.00  0.00           N
ATOM   4208  HN  ILE A 915      24.710  56.980  63.000  1.00  0.00           H
ATOM   4209  CA  ILE A 915      26.420  57.680  61.880  1.00  0.00           C
ATOM   4210  HA  ILE A 915      26.370  58.710  61.560  1.00  0.00           H
ATOM   4211  CB  ILE A 915      27.280  57.540  63.180  1.00  0.00           C
ATOM   4212  HB  ILE A 915      27.100  56.520  63.550  1.00  0.00           H
ATOM   4213  CG2 ILE A 915      28.730  57.940  62.920  1.00  0.00           C
ATOM   4214 HG21 ILE A 915      29.260  58.090  63.890  1.00  0.00           H
ATOM   4215 HG22 ILE A 915      28.780  58.880  62.320  1.00  0.00           H
ATOM   4216 HG23 ILE A 915      29.280  57.120  62.420  1.00  0.00           H
ATOM   4217  CG1 ILE A 915      26.730  58.480  64.310  1.00  0.00           C
ATOM   4218 HG11 ILE A 915      27.390  58.330  65.190  1.00  0.00           H
ATOM   4219 HG12 ILE A 915      25.820  57.990  64.700  1.00  0.00           H
ATOM   4220  CD  ILE A 915      26.410  59.930  63.910  1.00  0.00           C
ATOM   4221  HD1 ILE A 915      25.940  60.440  64.780  1.00  0.00           H
ATOM   4222  HD2 ILE A 915      25.870  60.160  62.970  1.00  0.00           H
ATOM   4223  HD3 ILE A 915      27.390  60.440  63.810  1.00  0.00           H
ATOM   4224  C   ILE A 915      27.190  56.870  60.790  1.00  0.00           C
ATOM   4225  O   ILE A 915      27.630  57.490  59.780  1.00  0.00           O
ATOM   4226  N   ALA A 916      27.310  55.500  60.890  1.00  0.00           N
ATOM   4227  HN  ALA A 916      26.880  55.010  61.650  1.00  0.00           H
ATOM   4228  CA  ALA A 916      28.070  54.710  59.990  1.00  0.00           C
ATOM   4229  HA  ALA A 916      29.130  54.850  60.180  1.00  0.00           H
ATOM   4230  CB  ALA A 916      27.770  53.180  60.330  1.00  0.00           C
ATOM   4231  HB1 ALA A 916      26.680  52.940  60.280  1.00  0.00           H
ATOM   4232  HB2 ALA A 916      28.070  52.990  61.390  1.00  0.00           H
ATOM   4233  HB3 ALA A 916      28.360  52.580  59.600  1.00  0.00           H
ATOM   4234  C   ALA A 916      27.880  54.900  58.440  1.00  0.00           C
ATOM   4235  O   ALA A 916      28.780  54.720  57.670  1.00  0.00           O
ATOM   4236  N   ALA A 917      26.670  55.130  57.900  1.00  0.00           N
ATOM   4237  HN  ALA A 917      25.870  55.320  58.470  1.00  0.00           H
ATOM   4238  CA  ALA A 917      26.420  55.130  56.440  1.00  0.00           C
ATOM   4239  HA  ALA A 917      26.800  54.190  56.110  1.00  0.00           H
ATOM   4240  CB  ALA A 917      24.960  55.150  56.230  1.00  0.00           C
ATOM   4241  HB1 ALA A 917      24.480  54.270  56.730  1.00  0.00           H
ATOM   4242  HB2 ALA A 917      24.680  55.030  55.160  1.00  0.00           H
ATOM   4243  HB3 ALA A 917      24.480  56.040  56.680  1.00  0.00           H
ATOM   4244  C   ALA A 917      27.110  56.050  55.530  1.00  0.00           C
ATOM   4245  O   ALA A 917      27.590  55.660  54.500  1.00  0.00           O
ATOM   4246  N   ILE A 918      27.250  57.310  55.900  1.00  0.00           N
ATOM   4247  HN  ILE A 918      26.820  57.510  56.790  1.00  0.00           H
ATOM   4248  CA  ILE A 918      28.140  58.240  55.220  1.00  0.00           C
ATOM   4249  HA  ILE A 918      27.870  58.210  54.180  1.00  0.00           H
ATOM   4250  CB  ILE A 918      27.710  59.660  55.550  1.00  0.00           C
ATOM   4251  HB  ILE A 918      27.700  59.700  56.660  1.00  0.00           H
ATOM   4252  CG2 ILE A 918      28.820  60.600  55.020  1.00  0.00           C
ATOM   4253 HG21 ILE A 918      28.900  60.610  53.910  1.00  0.00           H
ATOM   4254 HG22 ILE A 918      29.830  60.410  55.440  1.00  0.00           H
ATOM   4255 HG23 ILE A 918      28.620  61.660  55.280  1.00  0.00           H
ATOM   4256  CG1 ILE A 918      26.210  60.060  55.230  1.00  0.00           C
ATOM   4257 HG11 ILE A 918      25.950  61.090  55.540  1.00  0.00           H
ATOM   4258 HG12 ILE A 918      25.580  59.310  55.770  1.00  0.00           H
ATOM   4259  CD  ILE A 918      25.940  59.950  53.710  1.00  0.00           C
ATOM   4260  HD1 ILE A 918      26.630  60.500  53.020  1.00  0.00           H
ATOM   4261  HD2 ILE A 918      24.880  60.210  53.600  1.00  0.00           H
ATOM   4262  HD3 ILE A 918      26.090  58.860  53.500  1.00  0.00           H
ATOM   4263  C   ILE A 918      29.630  57.740  55.260  1.00  0.00           C
ATOM   4264  O   ILE A 918      30.210  57.590  54.210  1.00  0.00           O
ATOM   4265  N   PRO A 919      30.300  57.480  56.380  1.00  0.00           N
ATOM   4266  CD  PRO A 919      30.050  58.130  57.590  1.00  0.00           C
ATOM   4267  HD1 PRO A 919      29.170  57.550  57.980  1.00  0.00           H
ATOM   4268  HD2 PRO A 919      29.740  59.180  57.430  1.00  0.00           H
ATOM   4269  CA  PRO A 919      31.580  56.810  56.350  1.00  0.00           C
ATOM   4270  HA  PRO A 919      32.260  57.520  55.930  1.00  0.00           H
ATOM   4271  CB  PRO A 919      32.030  56.740  57.780  1.00  0.00           C
ATOM   4272  HB1 PRO A 919      33.100  56.640  58.050  1.00  0.00           H
ATOM   4273  HB2 PRO A 919      31.570  55.820  58.220  1.00  0.00           H
ATOM   4274  CG  PRO A 919      31.360  57.980  58.400  1.00  0.00           C
ATOM   4275  HG1 PRO A 919      31.200  57.970  59.500  1.00  0.00           H
ATOM   4276  HG2 PRO A 919      31.850  58.900  58.020  1.00  0.00           H
ATOM   4277  C   PRO A 919      31.750  55.530  55.610  1.00  0.00           C
ATOM   4278  O   PRO A 919      32.840  55.310  55.100  1.00  0.00           O
ATOM   4279  N   ALA A 920      30.710  54.670  55.570  1.00  0.00           N
ATOM   4280  HN  ALA A 920      29.890  54.860  56.100  1.00  0.00           H
ATOM   4281  CA  ALA A 920      30.660  53.420  54.770  1.00  0.00           C
ATOM   4282  HA  ALA A 920      31.620  52.970  54.950  1.00  0.00           H
ATOM   4283  CB  ALA A 920      29.480  52.590  55.150  1.00  0.00           C
ATOM   4284  HB1 ALA A 920      29.530  51.560  54.720  1.00  0.00           H
ATOM   4285  HB2 ALA A 920      28.490  52.970  54.820  1.00  0.00           H
ATOM   4286  HB3 ALA A 920      29.340  52.460  56.240  1.00  0.00           H
ATOM   4287  C   ALA A 920      30.590  53.700  53.280  1.00  0.00           C
ATOM   4288  O   ALA A 920      31.140  53.010  52.470  1.00  0.00           O
ATOM   4289  N   LEU A 921      29.830  54.720  52.850  1.00  0.00           N
ATOM   4290  HN  LEU A 921      29.220  55.140  53.530  1.00  0.00           H
ATOM   4291  CA  LEU A 921      29.810  55.210  51.520  1.00  0.00           C
ATOM   4292  HA  LEU A 921      29.580  54.450  50.780  1.00  0.00           H
ATOM   4293  CB  LEU A 921      28.680  56.320  51.340  1.00  0.00           C
ATOM   4294  HB1 LEU A 921      28.680  56.950  52.260  1.00  0.00           H
ATOM   4295  HB2 LEU A 921      27.670  55.870  51.440  1.00  0.00           H
ATOM   4296  CG  LEU A 921      28.770  57.200  50.010  1.00  0.00           C
ATOM   4297  HG  LEU A 921      29.840  57.530  49.930  1.00  0.00           H
ATOM   4298  CD1 LEU A 921      28.610  56.280  48.750  1.00  0.00           C
ATOM   4299 HD11 LEU A 921      27.530  56.010  48.640  1.00  0.00           H
ATOM   4300 HD12 LEU A 921      29.180  55.330  48.840  1.00  0.00           H
ATOM   4301 HD13 LEU A 921      28.980  56.870  47.890  1.00  0.00           H
ATOM   4302  CD2 LEU A 921      27.740  58.430  50.020  1.00  0.00           C
ATOM   4303 HD21 LEU A 921      28.050  59.100  49.190  1.00  0.00           H
ATOM   4304 HD22 LEU A 921      27.780  59.060  50.940  1.00  0.00           H
ATOM   4305 HD23 LEU A 921      26.650  58.360  49.800  1.00  0.00           H
ATOM   4306  C   LEU A 921      31.180  55.750  51.120  1.00  0.00           C
ATOM   4307  O   LEU A 921      31.730  55.460  50.070  1.00  0.00           O
ATOM   4308  N   LEU A 922      31.810  56.520  51.980  1.00  0.00           N
ATOM   4309  HN  LEU A 922      31.480  56.890  52.840  1.00  0.00           H
ATOM   4310  CA  LEU A 922      33.220  56.850  51.850  1.00  0.00           C
ATOM   4311  HA  LEU A 922      33.430  57.350  50.920  1.00  0.00           H
ATOM   4312  CB  LEU A 922      33.690  57.810  52.980  1.00  0.00           C
ATOM   4313  HB1 LEU A 922      34.780  58.040  52.890  1.00  0.00           H
ATOM   4314  HB2 LEU A 922      33.530  57.310  53.970  1.00  0.00           H
ATOM   4315  CG  LEU A 922      33.000  59.170  53.020  1.00  0.00           C
ATOM   4316  HG  LEU A 922      31.980  59.060  53.460  1.00  0.00           H
ATOM   4317  CD1 LEU A 922      33.770  60.120  53.920  1.00  0.00           C
ATOM   4318 HD11 LEU A 922      33.300  61.120  54.010  1.00  0.00           H
ATOM   4319 HD12 LEU A 922      34.840  60.170  53.590  1.00  0.00           H
ATOM   4320 HD13 LEU A 922      33.770  59.710  54.950  1.00  0.00           H
ATOM   4321  CD2 LEU A 922      32.890  59.740  51.570  1.00  0.00           C
ATOM   4322 HD21 LEU A 922      32.010  59.300  51.070  1.00  0.00           H
ATOM   4323 HD22 LEU A 922      33.800  59.530  50.950  1.00  0.00           H
ATOM   4324 HD23 LEU A 922      32.760  60.840  51.640  1.00  0.00           H
ATOM   4325  C   LEU A 922      34.220  55.670  51.780  1.00  0.00           C
ATOM   4326  O   LEU A 922      35.150  55.760  51.050  1.00  0.00           O
ATOM   4327  N   CYS A 923      33.980  54.600  52.560  1.00  0.00           N
ATOM   4328  HN  CYS A 923      33.290  54.640  53.280  1.00  0.00           H
ATOM   4329  CA  CYS A 923      34.810  53.420  52.450  1.00  0.00           C
ATOM   4330  HA  CYS A 923      35.820  53.780  52.520  1.00  0.00           H
ATOM   4331  CB  CYS A 923      34.410  52.400  53.530  1.00  0.00           C
ATOM   4332  HB1 CYS A 923      33.420  51.910  53.460  1.00  0.00           H
ATOM   4333  HB2 CYS A 923      34.320  53.000  54.460  1.00  0.00           H
ATOM   4334  SG  CYS A 923      35.710  51.070  53.590  1.00  0.00           S
ATOM   4335  HG1 CYS A 923      35.480  50.340  52.520  1.00  0.00           H
ATOM   4336  C   CYS A 923      34.550  52.710  51.100  1.00  0.00           C
ATOM   4337  O   CYS A 923      35.500  52.220  50.510  1.00  0.00           O
ATOM   4338  N   THR A 924      33.280  52.730  50.640  1.00  0.00           N
ATOM   4339  HN  THR A 924      32.560  53.020  51.270  1.00  0.00           H
ATOM   4340  CA  THR A 924      32.820  52.110  49.480  1.00  0.00           C
ATOM   4341  HA  THR A 924      33.160  51.080  49.520  1.00  0.00           H
ATOM   4342  CB  THR A 924      31.330  52.270  49.330  1.00  0.00           C
ATOM   4343  HB  THR A 924      31.100  53.340  49.460  1.00  0.00           H
ATOM   4344  OG1 THR A 924      30.660  51.510  50.340  1.00  0.00           O
ATOM   4345  HG1 THR A 924      30.890  51.780  51.240  1.00  0.00           H
ATOM   4346  CG2 THR A 924      30.770  51.880  48.010  1.00  0.00           C
ATOM   4347 HG21 THR A 924      29.690  52.140  48.050  1.00  0.00           H
ATOM   4348 HG22 THR A 924      30.890  50.810  47.780  1.00  0.00           H
ATOM   4349 HG23 THR A 924      31.150  52.490  47.150  1.00  0.00           H
ATOM   4350  C   THR A 924      33.540  52.610  48.240  1.00  0.00           C
ATOM   4351  O   THR A 924      33.910  51.840  47.360  1.00  0.00           O
ATOM   4352  N   ILE A 925      33.680  53.930  48.130  1.00  0.00           N
ATOM   4353  HN  ILE A 925      33.550  54.620  48.820  1.00  0.00           H
ATOM   4354  CA  ILE A 925      34.420  54.520  47.030  1.00  0.00           C
ATOM   4355  HA  ILE A 925      33.840  54.370  46.130  1.00  0.00           H
ATOM   4356  CB  ILE A 925      34.520  56.040  47.240  1.00  0.00           C
ATOM   4357  HB  ILE A 925      34.970  56.220  48.240  1.00  0.00           H
ATOM   4358  CG2 ILE A 925      35.410  56.730  46.200  1.00  0.00           C
ATOM   4359 HG21 ILE A 925      35.520  57.800  46.460  1.00  0.00           H
ATOM   4360 HG22 ILE A 925      35.200  56.650  45.110  1.00  0.00           H
ATOM   4361 HG23 ILE A 925      36.400  56.190  46.240  1.00  0.00           H
ATOM   4362  CG1 ILE A 925      33.100  56.710  47.100  1.00  0.00           C
ATOM   4363 HG11 ILE A 925      32.330  56.030  47.520  1.00  0.00           H
ATOM   4364 HG12 ILE A 925      32.940  56.850  46.010  1.00  0.00           H
ATOM   4365  CD  ILE A 925      33.160  58.010  47.920  1.00  0.00           C
ATOM   4366  HD1 ILE A 925      33.470  58.870  47.280  1.00  0.00           H
ATOM   4367  HD2 ILE A 925      33.880  58.040  48.760  1.00  0.00           H
ATOM   4368  HD3 ILE A 925      32.150  58.340  48.220  1.00  0.00           H
ATOM   4369  C   ILE A 925      35.750  53.860  46.750  1.00  0.00           C
ATOM   4370  O   ILE A 925      36.070  53.530  45.610  1.00  0.00           O
ATOM   4371  N   LEU A 926      36.530  53.670  47.810  1.00  0.00           N
ATOM   4372  HN  LEU A 926      36.110  53.850  48.700  1.00  0.00           H
ATOM   4373  CA  LEU A 926      37.870  53.140  47.810  1.00  0.00           C
ATOM   4374  HA  LEU A 926      38.490  53.590  47.040  1.00  0.00           H
ATOM   4375  CB  LEU A 926      38.570  53.300  49.270  1.00  0.00           C
ATOM   4376  HB1 LEU A 926      39.620  52.990  49.140  1.00  0.00           H
ATOM   4377  HB2 LEU A 926      38.030  52.570  49.920  1.00  0.00           H
ATOM   4378  CG  LEU A 926      38.460  54.760  49.870  1.00  0.00           C
ATOM   4379  HG  LEU A 926      37.410  55.040  50.140  1.00  0.00           H
ATOM   4380  CD1 LEU A 926      39.380  54.930  51.070  1.00  0.00           C
ATOM   4381 HD11 LEU A 926      39.180  54.250  51.910  1.00  0.00           H
ATOM   4382 HD12 LEU A 926      39.170  55.990  51.320  1.00  0.00           H
ATOM   4383 HD13 LEU A 926      40.390  54.670  50.680  1.00  0.00           H
ATOM   4384  CD2 LEU A 926      38.850  55.750  48.790  1.00  0.00           C
ATOM   4385 HD21 LEU A 926      39.080  56.740  49.250  1.00  0.00           H
ATOM   4386 HD22 LEU A 926      37.990  55.920  48.100  1.00  0.00           H
ATOM   4387 HD23 LEU A 926      39.810  55.480  48.290  1.00  0.00           H
ATOM   4388  C   LEU A 926      37.850  51.670  47.460  1.00  0.00           C
ATOM   4389  O   LEU A 926      38.540  51.190  46.570  1.00  0.00           O
ATOM   4390  N   ILE A 927      36.900  50.870  48.140  1.00  0.00           N
ATOM   4391  HN  ILE A 927      36.370  51.150  48.940  1.00  0.00           H
ATOM   4392  CA  ILE A 927      36.650  49.480  47.800  1.00  0.00           C
ATOM   4393  HA  ILE A 927      37.540  48.930  48.070  1.00  0.00           H
ATOM   4394  CB  ILE A 927      35.560  48.890  48.650  1.00  0.00           C
ATOM   4395  HB  ILE A 927      34.720  49.620  48.600  1.00  0.00           H
ATOM   4396  CG2 ILE A 927      35.080  47.510  48.140  1.00  0.00           C
ATOM   4397 HG21 ILE A 927      34.460  47.560  47.230  1.00  0.00           H
ATOM   4398 HG22 ILE A 927      34.440  47.030  48.910  1.00  0.00           H
ATOM   4399 HG23 ILE A 927      35.890  46.750  48.090  1.00  0.00           H
ATOM   4400  CG1 ILE A 927      35.860  48.880  50.140  1.00  0.00           C
ATOM   4401 HG11 ILE A 927      35.030  48.430  50.730  1.00  0.00           H
ATOM   4402 HG12 ILE A 927      35.970  49.870  50.630  1.00  0.00           H
ATOM   4403  CD  ILE A 927      37.190  48.070  50.540  1.00  0.00           C
ATOM   4404  HD1 ILE A 927      38.060  48.670  50.190  1.00  0.00           H
ATOM   4405  HD2 ILE A 927      37.060  47.180  49.910  1.00  0.00           H
ATOM   4406  HD3 ILE A 927      37.280  47.780  51.610  1.00  0.00           H
ATOM   4407  C   ILE A 927      36.350  49.220  46.300  1.00  0.00           C
ATOM   4408  O   ILE A 927      36.880  48.290  45.680  1.00  0.00           O
ATOM   4409  N   PHE A 928      35.500  50.090  45.730  1.00  0.00           N
ATOM   4410  HN  PHE A 928      35.080  50.780  46.330  1.00  0.00           H
ATOM   4411  CA  PHE A 928      35.120  50.060  44.310  1.00  0.00           C
ATOM   4412  HA  PHE A 928      34.870  49.050  44.040  1.00  0.00           H
ATOM   4413  CB  PHE A 928      33.820  50.820  44.160  1.00  0.00           C
ATOM   4414  HB1 PHE A 928      34.010  51.920  44.220  1.00  0.00           H
ATOM   4415  HB2 PHE A 928      33.110  50.470  44.940  1.00  0.00           H
ATOM   4416  CG  PHE A 928      33.120  50.610  42.790  1.00  0.00           C
ATOM   4417  CD1 PHE A 928      32.030  49.800  42.610  1.00  0.00           C
ATOM   4418  HD1 PHE A 928      31.770  49.090  43.390  1.00  0.00           H
ATOM   4419  CE1 PHE A 928      31.330  49.800  41.420  1.00  0.00           C
ATOM   4420  HE1 PHE A 928      30.440  49.180  41.390  1.00  0.00           H
ATOM   4421  CZ  PHE A 928      31.720  50.580  40.340  1.00  0.00           C
ATOM   4422  HZ  PHE A 928      31.170  50.570  39.420  1.00  0.00           H
ATOM   4423  CD2 PHE A 928      33.580  51.320  41.650  1.00  0.00           C
ATOM   4424  HD2 PHE A 928      34.520  51.860  41.740  1.00  0.00           H
ATOM   4425  CE2 PHE A 928      32.920  51.360  40.410  1.00  0.00           C
ATOM   4426  HE2 PHE A 928      33.230  52.010  39.590  1.00  0.00           H
ATOM   4427  C   PHE A 928      36.250  50.520  43.360  1.00  0.00           C
ATOM   4428  O   PHE A 928      36.510  50.080  42.230  1.00  0.00           O
ATOM   4429  N   MET A 929      37.160  51.340  43.920  1.00  0.00           N
ATOM   4430  HN  MET A 929      37.050  51.600  44.880  1.00  0.00           H
ATOM   4431  CA  MET A 929      38.230  51.900  43.120  1.00  0.00           C
ATOM   4432  HA  MET A 929      37.780  52.290  42.210  1.00  0.00           H
ATOM   4433  CB  MET A 929      39.060  52.990  43.770  1.00  0.00           C
ATOM   4434  HB1 MET A 929      39.460  52.660  44.750  1.00  0.00           H
ATOM   4435  HB2 MET A 929      38.310  53.770  44.040  1.00  0.00           H
ATOM   4436  CG  MET A 929      40.130  53.740  42.910  1.00  0.00           C
ATOM   4437  HG1 MET A 929      39.620  53.990  41.950  1.00  0.00           H
ATOM   4438  HG2 MET A 929      41.010  53.140  42.620  1.00  0.00           H
ATOM   4439  SD  MET A 929      40.790  55.290  43.730  1.00  0.00           S
ATOM   4440  CE  MET A 929      42.130  55.700  42.530  1.00  0.00           C
ATOM   4441  HE1 MET A 929      42.990  54.980  42.640  1.00  0.00           H
ATOM   4442  HE2 MET A 929      42.510  56.700  42.790  1.00  0.00           H
ATOM   4443  HE3 MET A 929      41.730  55.660  41.490  1.00  0.00           H
ATOM   4444  C   MET A 929      39.270  50.790  42.760  1.00  0.00           C
ATOM   4445  O   MET A 929      39.670  50.660  41.600  1.00  0.00           O
ATOM   4446  N   ASP A 930      39.710  49.940  43.720  1.00  0.00           N
ATOM   4447  HN  ASP A 930      39.560  49.920  44.700  1.00  0.00           H
ATOM   4448  CA  ASP A 930      40.650  48.920  43.250  1.00  0.00           C
ATOM   4449  HA  ASP A 930      41.360  49.360  42.550  1.00  0.00           H
ATOM   4450  CB  ASP A 930      41.490  48.470  44.510  1.00  0.00           C
ATOM   4451  HB1 ASP A 930      42.070  47.530  44.360  1.00  0.00           H
ATOM   4452  HB2 ASP A 930      40.820  48.300  45.370  1.00  0.00           H
ATOM   4453  CG  ASP A 930      42.550  49.500  44.900  1.00  0.00           C
ATOM   4454  OD1 ASP A 930      42.900  49.600  46.090  1.00  0.00           O
ATOM   4455  OD2 ASP A 930      43.140  50.070  44.010  1.00  0.00           O
ATOM   4456  C   ASP A 930      40.040  47.640  42.600  1.00  0.00           C
ATOM   4457  O   ASP A 930      40.590  47.040  41.690  1.00  0.00           O
ATOM   4458  N   GLN A 931      38.790  47.370  43.060  1.00  0.00           N
ATOM   4459  HN  GLN A 931      38.300  47.880  43.770  1.00  0.00           H
ATOM   4460  CA  GLN A 931      38.200  46.050  42.770  1.00  0.00           C
ATOM   4461  HA  GLN A 931      38.860  45.240  43.010  1.00  0.00           H
ATOM   4462  CB  GLN A 931      37.000  45.820  43.690  1.00  0.00           C
ATOM   4463  HB1 GLN A 931      36.240  46.620  43.650  1.00  0.00           H
ATOM   4464  HB2 GLN A 931      37.330  45.990  44.750  1.00  0.00           H
ATOM   4465  CG  GLN A 931      36.270  44.460  43.580  1.00  0.00           C
ATOM   4466  HG1 GLN A 931      35.640  44.300  42.700  1.00  0.00           H
ATOM   4467  HG2 GLN A 931      35.550  44.530  44.430  1.00  0.00           H
ATOM   4468  CD  GLN A 931      37.210  43.270  43.860  1.00  0.00           C
ATOM   4469  OE1 GLN A 931      38.040  43.240  44.810  1.00  0.00           O
ATOM   4470  NE2 GLN A 931      37.120  42.310  42.930  1.00  0.00           N
ATOM   4471 HE21 GLN A 931      37.800  41.570  43.030  1.00  0.00           H
ATOM   4472 HE22 GLN A 931      36.500  42.560  42.190  1.00  0.00           H
ATOM   4473  C   GLN A 931      37.890  45.930  41.290  1.00  0.00           C
ATOM   4474  O   GLN A 931      38.220  45.020  40.620  1.00  0.00           O
ATOM   4475  N   GLN A 932      37.270  47.000  40.700  1.00  0.00           N
ATOM   4476  HN  GLN A 932      36.930  47.710  41.300  1.00  0.00           H
ATOM   4477  CA  GLN A 932      36.730  47.100  39.370  1.00  0.00           C
ATOM   4478  HA  GLN A 932      36.500  46.090  39.080  1.00  0.00           H
ATOM   4479  CB  GLN A 932      35.510  48.150  39.440  1.00  0.00           C
ATOM   4480  HB1 GLN A 932      34.920  48.310  38.510  1.00  0.00           H
ATOM   4481  HB2 GLN A 932      35.760  49.180  39.780  1.00  0.00           H
ATOM   4482  CG  GLN A 932      34.430  47.630  40.460  1.00  0.00           C
ATOM   4483  HG1 GLN A 932      33.500  48.250  40.440  1.00  0.00           H
ATOM   4484  HG2 GLN A 932      34.910  47.590  41.460  1.00  0.00           H
ATOM   4485  CD  GLN A 932      33.980  46.150  40.180  1.00  0.00           C
ATOM   4486  OE1 GLN A 932      34.710  45.140  40.400  1.00  0.00           O
ATOM   4487  NE2 GLN A 932      32.800  46.000  39.500  1.00  0.00           N
ATOM   4488 HE21 GLN A 932      32.510  46.760  38.930  1.00  0.00           H
ATOM   4489 HE22 GLN A 932      32.460  45.070  39.320  1.00  0.00           H
ATOM   4490  C   GLN A 932      37.850  47.560  38.410  1.00  0.00           C
ATOM   4491  O   GLN A 932      37.920  46.930  37.330  1.00  0.00           O
ATOM   4492  N   ILE A 933      38.820  48.490  38.710  1.00  0.00           N
ATOM   4493  HN  ILE A 933      38.710  49.120  39.470  1.00  0.00           H
ATOM   4494  CA  ILE A 933      40.010  48.680  37.970  1.00  0.00           C
ATOM   4495  HA  ILE A 933      39.720  48.910  36.960  1.00  0.00           H
ATOM   4496  CB  ILE A 933      40.760  49.900  38.470  1.00  0.00           C
ATOM   4497  HB  ILE A 933      40.930  49.700  39.540  1.00  0.00           H
ATOM   4498  CG2 ILE A 933      42.160  50.010  37.960  1.00  0.00           C
ATOM   4499 HG21 ILE A 933      42.150  50.250  36.870  1.00  0.00           H
ATOM   4500 HG22 ILE A 933      42.760  49.090  38.080  1.00  0.00           H
ATOM   4501 HG23 ILE A 933      42.650  50.840  38.490  1.00  0.00           H
ATOM   4502  CG1 ILE A 933      39.920  51.170  38.210  1.00  0.00           C
ATOM   4503 HG11 ILE A 933      40.480  52.040  38.590  1.00  0.00           H
ATOM   4504 HG12 ILE A 933      38.980  51.060  38.780  1.00  0.00           H
ATOM   4505  CD  ILE A 933      39.500  51.460  36.750  1.00  0.00           C
ATOM   4506  HD1 ILE A 933      39.150  52.510  36.680  1.00  0.00           H
ATOM   4507  HD2 ILE A 933      38.600  50.830  36.580  1.00  0.00           H
ATOM   4508  HD3 ILE A 933      40.290  51.190  36.020  1.00  0.00           H
ATOM   4509  C   ILE A 933      40.910  47.510  37.710  1.00  0.00           C
ATOM   4510  O   ILE A 933      41.270  47.290  36.580  1.00  0.00           O
ATOM   4511  N   THR A 934      41.180  46.710  38.790  1.00  0.00           N
ATOM   4512  HN  THR A 934      40.870  46.920  39.720  1.00  0.00           H
ATOM   4513  CA  THR A 934      41.700  45.320  38.620  1.00  0.00           C
ATOM   4514  HA  THR A 934      42.700  45.440  38.240  1.00  0.00           H
ATOM   4515  CB  THR A 934      41.840  44.450  39.890  1.00  0.00           C
ATOM   4516  HB  THR A 934      40.800  44.260  40.250  1.00  0.00           H
ATOM   4517  OG1 THR A 934      42.500  45.090  40.960  1.00  0.00           O
ATOM   4518  HG1 THR A 934      41.970  45.870  41.140  1.00  0.00           H
ATOM   4519  CG2 THR A 934      42.530  43.130  39.590  1.00  0.00           C
ATOM   4520 HG21 THR A 934      43.010  42.650  40.470  1.00  0.00           H
ATOM   4521 HG22 THR A 934      43.440  43.250  38.950  1.00  0.00           H
ATOM   4522 HG23 THR A 934      41.810  42.360  39.220  1.00  0.00           H
ATOM   4523  C   THR A 934      41.130  44.490  37.530  1.00  0.00           C
ATOM   4524  O   THR A 934      41.920  44.120  36.690  1.00  0.00           O
ATOM   4525  N   ALA A 935      39.790  44.250  37.540  1.00  0.00           N
ATOM   4526  HN  ALA A 935      39.240  44.490  38.330  1.00  0.00           H
ATOM   4527  CA  ALA A 935      39.160  43.390  36.550  1.00  0.00           C
ATOM   4528  HA  ALA A 935      39.810  42.520  36.500  1.00  0.00           H
ATOM   4529  CB  ALA A 935      37.800  42.990  36.990  1.00  0.00           C
ATOM   4530  HB1 ALA A 935      37.260  42.330  36.280  1.00  0.00           H
ATOM   4531  HB2 ALA A 935      37.030  43.760  37.200  1.00  0.00           H
ATOM   4532  HB3 ALA A 935      37.920  42.390  37.920  1.00  0.00           H
ATOM   4533  C   ALA A 935      39.150  43.910  35.180  1.00  0.00           C
ATOM   4534  O   ALA A 935      39.370  43.240  34.150  1.00  0.00           O
ATOM   4535  N   VAL A 936      38.910  45.190  34.990  1.00  0.00           N
ATOM   4536  HN  VAL A 936      38.750  45.710  35.820  1.00  0.00           H
ATOM   4537  CA  VAL A 936      38.950  45.860  33.680  1.00  0.00           C
ATOM   4538  HA  VAL A 936      38.450  45.270  32.930  1.00  0.00           H
ATOM   4539  CB  VAL A 936      38.270  47.310  33.830  1.00  0.00           C
ATOM   4540  HB  VAL A 936      38.940  47.900  34.500  1.00  0.00           H
ATOM   4541  CG1 VAL A 936      38.300  47.960  32.420  1.00  0.00           C
ATOM   4542 HG11 VAL A 936      39.360  47.980  32.120  1.00  0.00           H
ATOM   4543 HG12 VAL A 936      37.900  49.000  32.480  1.00  0.00           H
ATOM   4544 HG13 VAL A 936      37.680  47.340  31.730  1.00  0.00           H
ATOM   4545  CG2 VAL A 936      36.830  47.180  34.210  1.00  0.00           C
ATOM   4546 HG21 VAL A 936      36.290  46.310  33.770  1.00  0.00           H
ATOM   4547 HG22 VAL A 936      36.260  48.120  34.030  1.00  0.00           H
ATOM   4548 HG23 VAL A 936      36.750  46.930  35.290  1.00  0.00           H
ATOM   4549  C   VAL A 936      40.340  45.910  33.110  1.00  0.00           C
ATOM   4550  O   VAL A 936      40.530  45.630  31.920  1.00  0.00           O
ATOM   4551  N   ILE A 937      41.410  46.310  33.890  1.00  0.00           N
ATOM   4552  HN  ILE A 937      41.280  46.570  34.840  1.00  0.00           H
ATOM   4553  CA  ILE A 937      42.760  46.070  33.420  1.00  0.00           C
ATOM   4554  HA  ILE A 937      42.970  46.640  32.530  1.00  0.00           H
ATOM   4555  CB  ILE A 937      43.670  46.610  34.450  1.00  0.00           C
ATOM   4556  HB  ILE A 937      43.500  46.110  35.440  1.00  0.00           H
ATOM   4557  CG2 ILE A 937      45.220  46.370  34.250  1.00  0.00           C
ATOM   4558 HG21 ILE A 937      45.560  46.750  33.250  1.00  0.00           H
ATOM   4559 HG22 ILE A 937      45.480  45.300  34.370  1.00  0.00           H
ATOM   4560 HG23 ILE A 937      45.750  47.030  34.980  1.00  0.00           H
ATOM   4561  CG1 ILE A 937      43.370  48.130  34.600  1.00  0.00           C
ATOM   4562 HG11 ILE A 937      43.930  48.470  35.490  1.00  0.00           H
ATOM   4563 HG12 ILE A 937      42.290  48.320  34.800  1.00  0.00           H
ATOM   4564  CD  ILE A 937      43.820  48.980  33.480  1.00  0.00           C
ATOM   4565  HD1 ILE A 937      43.320  48.630  32.550  1.00  0.00           H
ATOM   4566  HD2 ILE A 937      44.920  48.940  33.320  1.00  0.00           H
ATOM   4567  HD3 ILE A 937      43.610  50.070  33.510  1.00  0.00           H
ATOM   4568  C   ILE A 937      43.110  44.500  33.190  1.00  0.00           C
ATOM   4569  O   ILE A 937      43.860  44.220  32.220  1.00  0.00           O
ATOM   4570  N   ILE A 938      42.550  43.550  33.990  1.00  0.00           N
ATOM   4571  HN  ILE A 938      41.990  43.890  34.740  1.00  0.00           H
ATOM   4572  CA  ILE A 938      42.770  42.070  33.880  1.00  0.00           C
ATOM   4573  HA  ILE A 938      43.840  41.990  33.750  1.00  0.00           H
ATOM   4574  CB  ILE A 938      42.440  41.260  35.140  1.00  0.00           C
ATOM   4575  HB  ILE A 938      41.520  41.750  35.510  1.00  0.00           H
ATOM   4576  CG2 ILE A 938      42.120  39.700  34.800  1.00  0.00           C
ATOM   4577 HG21 ILE A 938      42.830  39.420  33.980  1.00  0.00           H
ATOM   4578 HG22 ILE A 938      41.050  39.590  34.530  1.00  0.00           H
ATOM   4579 HG23 ILE A 938      42.270  39.110  35.730  1.00  0.00           H
ATOM   4580  CG1 ILE A 938      43.580  41.590  36.130  1.00  0.00           C
ATOM   4581 HG11 ILE A 938      43.110  41.520  37.130  1.00  0.00           H
ATOM   4582 HG12 ILE A 938      43.890  42.660  36.060  1.00  0.00           H
ATOM   4583  CD  ILE A 938      44.720  40.640  35.950  1.00  0.00           C
ATOM   4584  HD1 ILE A 938      44.760  40.370  34.870  1.00  0.00           H
ATOM   4585  HD2 ILE A 938      44.570  39.680  36.490  1.00  0.00           H
ATOM   4586  HD3 ILE A 938      45.730  40.990  36.250  1.00  0.00           H
ATOM   4587  C   ILE A 938      42.160  41.550  32.540  1.00  0.00           C
ATOM   4588  O   ILE A 938      42.780  40.680  31.890  1.00  0.00           O
ATOM   4589  N   ASN A 939      40.970  42.110  32.100  1.00  0.00           N
ATOM   4590  HN  ASN A 939      40.480  42.840  32.580  1.00  0.00           H
ATOM   4591  CA  ASN A 939      40.150  41.480  31.050  1.00  0.00           C
ATOM   4592  HA  ASN A 939      40.400  40.440  31.040  1.00  0.00           H
ATOM   4593  CB  ASN A 939      38.610  41.510  31.330  1.00  0.00           C
ATOM   4594  HB1 ASN A 939      38.070  41.120  30.430  1.00  0.00           H
ATOM   4595  HB2 ASN A 939      38.260  42.530  31.600  1.00  0.00           H
ATOM   4596  CG  ASN A 939      38.140  40.520  32.410  1.00  0.00           C
ATOM   4597  OD1 ASN A 939      37.330  39.640  32.120  1.00  0.00           O
ATOM   4598  ND2 ASN A 939      38.670  40.720  33.620  1.00  0.00           N
ATOM   4599 HD21 ASN A 939      39.360  41.430  33.740  1.00  0.00           H
ATOM   4600 HD22 ASN A 939      38.370  40.170  34.390  1.00  0.00           H
ATOM   4601  C   ASN A 939      40.520  42.000  29.670  1.00  0.00           C
ATOM   4602  O   ASN A 939      39.950  41.620  28.660  1.00  0.00           O
ATOM   4603  N   ARG A 940      41.460  43.010  29.660  1.00  0.00           N
ATOM   4604  HN  ARG A 940      41.840  43.400  30.500  1.00  0.00           H
ATOM   4605  CA  ARG A 940      41.960  43.670  28.430  1.00  0.00           C
ATOM   4606  HA  ARG A 940      41.180  44.290  28.020  1.00  0.00           H
ATOM   4607  CB  ARG A 940      43.040  44.830  28.650  1.00  0.00           C
ATOM   4608  HB1 ARG A 940      42.560  45.460  29.430  1.00  0.00           H
ATOM   4609  HB2 ARG A 940      43.030  45.490  27.750  1.00  0.00           H
ATOM   4610  CG  ARG A 940      44.490  44.430  28.970  1.00  0.00           C
ATOM   4611  HG1 ARG A 940      45.050  43.880  28.190  1.00  0.00           H
ATOM   4612  HG2 ARG A 940      44.300  43.760  29.840  1.00  0.00           H
ATOM   4613  CD  ARG A 940      45.160  45.640  29.440  1.00  0.00           C
ATOM   4614  HD1 ARG A 940      44.710  46.170  30.310  1.00  0.00           H
ATOM   4615  HD2 ARG A 940      45.220  46.460  28.690  1.00  0.00           H
ATOM   4616  NE  ARG A 940      46.580  45.160  29.770  1.00  0.00           N
ATOM   4617  HE  ARG A 940      46.850  44.260  29.450  1.00  0.00           H
ATOM   4618  CZ  ARG A 940      47.410  45.730  30.650  1.00  0.00           C
ATOM   4619  NH1 ARG A 940      48.390  45.030  31.180  1.00  0.00           N
ATOM   4620 HH11 ARG A 940      48.280  44.050  31.010  1.00  0.00           H
ATOM   4621 HH12 ARG A 940      49.090  45.430  31.760  1.00  0.00           H
ATOM   4622  NH2 ARG A 940      47.320  47.020  30.900  1.00  0.00           N
ATOM   4623 HH21 ARG A 940      46.800  47.620  30.310  1.00  0.00           H
ATOM   4624 HH22 ARG A 940      48.120  47.440  31.330  1.00  0.00           H
ATOM   4625  C   ARG A 940      42.490  42.660  27.360  1.00  0.00           C
ATOM   4626  O   ARG A 940      42.910  41.520  27.630  1.00  0.00           O
ATOM   4627  N   LYS A 941      42.470  43.000  26.060  1.00  0.00           N
ATOM   4628  HN  LYS A 941      42.140  43.910  25.840  1.00  0.00           H
ATOM   4629  CA  LYS A 941      42.680  42.180  24.910  1.00  0.00           C
ATOM   4630  HA  LYS A 941      41.960  41.380  24.840  1.00  0.00           H
ATOM   4631  CB  LYS A 941      42.440  42.970  23.570  1.00  0.00           C
ATOM   4632  HB1 LYS A 941      42.860  42.450  22.690  1.00  0.00           H
ATOM   4633  HB2 LYS A 941      42.920  43.980  23.630  1.00  0.00           H
ATOM   4634  CG  LYS A 941      41.000  43.210  23.140  1.00  0.00           C
ATOM   4635  HG1 LYS A 941      41.000  43.890  22.270  1.00  0.00           H
ATOM   4636  HG2 LYS A 941      40.620  43.790  24.000  1.00  0.00           H
ATOM   4637  CD  LYS A 941      40.120  41.950  22.860  1.00  0.00           C
ATOM   4638  HD1 LYS A 941      40.090  41.260  23.730  1.00  0.00           H
ATOM   4639  HD2 LYS A 941      40.640  41.360  22.070  1.00  0.00           H
ATOM   4640  CE  LYS A 941      38.760  42.440  22.400  1.00  0.00           C
ATOM   4641  HE1 LYS A 941      38.180  41.520  22.170  1.00  0.00           H
ATOM   4642  HE2 LYS A 941      38.740  43.260  21.650  1.00  0.00           H
ATOM   4643  NZ  LYS A 941      38.100  43.100  23.530  1.00  0.00           N
ATOM   4644  HZ1 LYS A 941      37.090  43.080  23.310  1.00  0.00           H
ATOM   4645  HZ2 LYS A 941      38.430  44.060  23.770  1.00  0.00           H
ATOM   4646  HZ3 LYS A 941      38.330  42.530  24.370  1.00  0.00           H
ATOM   4647  C   LYS A 941      43.970  41.430  24.730  1.00  0.00           C
ATOM   4648  O   LYS A 941      44.090  40.450  24.010  1.00  0.00           O
ATOM   4649  N   GLU A 942      45.080  41.990  25.350  1.00  0.00           N
ATOM   4650  HN  GLU A 942      45.090  42.740  26.010  1.00  0.00           H
ATOM   4651  CA  GLU A 942      46.450  41.530  25.220  1.00  0.00           C
ATOM   4652  HA  GLU A 942      46.540  40.940  24.330  1.00  0.00           H
ATOM   4653  CB  GLU A 942      47.380  42.820  25.070  1.00  0.00           C
ATOM   4654  HB1 GLU A 942      46.930  43.260  24.160  1.00  0.00           H
ATOM   4655  HB2 GLU A 942      48.430  42.550  24.820  1.00  0.00           H
ATOM   4656  CG  GLU A 942      47.200  43.890  26.190  1.00  0.00           C
ATOM   4657  HG1 GLU A 942      47.670  43.560  27.140  1.00  0.00           H
ATOM   4658  HG2 GLU A 942      46.170  44.190  26.450  1.00  0.00           H
ATOM   4659  CD  GLU A 942      47.820  45.210  25.620  1.00  0.00           C
ATOM   4660  OE1 GLU A 942      47.260  45.730  24.650  1.00  0.00           O
ATOM   4661  OE2 GLU A 942      48.830  45.700  26.220  1.00  0.00           O
ATOM   4662  C   GLU A 942      46.870  40.680  26.370  1.00  0.00           C
ATOM   4663  O   GLU A 942      48.030  40.320  26.530  1.00  0.00           O
ATOM   4664  N   HSD A 943      45.880  40.300  27.200  1.00  0.00           N
ATOM   4665  HN  HSD A 943      44.950  40.690  27.180  1.00  0.00           H
ATOM   4666  CA  HSD A 943      46.150  39.330  28.290  1.00  0.00           C
ATOM   4667  HA  HSD A 943      47.190  39.250  28.580  1.00  0.00           H
ATOM   4668  CB  HSD A 943      45.420  39.810  29.560  1.00  0.00           C
ATOM   4669  HB1 HSD A 943      45.350  39.020  30.330  1.00  0.00           H
ATOM   4670  HB2 HSD A 943      44.370  40.030  29.260  1.00  0.00           H
ATOM   4671  ND1 HSD A 943      45.420  41.690  31.230  1.00  0.00           N
ATOM   4672  HD1 HSD A 943      44.440  41.600  31.450  1.00  0.00           H
ATOM   4673  CG  HSD A 943      46.000  41.000  30.230  1.00  0.00           C
ATOM   4674  CE1 HSD A 943      46.360  42.490  31.760  1.00  0.00           C
ATOM   4675  HE1 HSD A 943      46.180  43.220  32.550  1.00  0.00           H
ATOM   4676  NE2 HSD A 943      47.480  42.410  31.080  1.00  0.00           N
ATOM   4677  CD2 HSD A 943      47.280  41.470  30.100  1.00  0.00           C
ATOM   4678  HD2 HSD A 943      48.080  41.120  29.470  1.00  0.00           H
ATOM   4679  C   HSD A 943      45.710  37.970  27.940  1.00  0.00           C
ATOM   4680  O   HSD A 943      45.980  37.120  28.740  1.00  0.00           O
ATOM   4681  N   LYS A 944      45.090  37.760  26.740  1.00  0.00           N
ATOM   4682  HN  LYS A 944      44.910  38.600  26.240  1.00  0.00           H
ATOM   4683  CA  LYS A 944      44.960  36.490  26.040  1.00  0.00           C
ATOM   4684  HA  LYS A 944      44.800  36.880  25.050  1.00  0.00           H
ATOM   4685  CB  LYS A 944      46.340  35.720  25.830  1.00  0.00           C
ATOM   4686  HB1 LYS A 944      46.250  34.780  25.240  1.00  0.00           H
ATOM   4687  HB2 LYS A 944      46.760  35.450  26.820  1.00  0.00           H
ATOM   4688  CG  LYS A 944      47.420  36.500  24.960  1.00  0.00           C
ATOM   4689  HG1 LYS A 944      48.300  35.830  24.830  1.00  0.00           H
ATOM   4690  HG2 LYS A 944      47.740  37.290  25.680  1.00  0.00           H
ATOM   4691  CD  LYS A 944      46.900  36.970  23.610  1.00  0.00           C
ATOM   4692  HD1 LYS A 944      46.210  37.820  23.650  1.00  0.00           H
ATOM   4693  HD2 LYS A 944      46.290  36.110  23.240  1.00  0.00           H
ATOM   4694  CE  LYS A 944      48.030  37.580  22.610  1.00  0.00           C
ATOM   4695  HE1 LYS A 944      48.770  36.780  22.410  1.00  0.00           H
ATOM   4696  HE2 LYS A 944      48.680  38.390  23.000  1.00  0.00           H
ATOM   4697  NZ  LYS A 944      47.360  37.890  21.370  1.00  0.00           N
ATOM   4698  HZ1 LYS A 944      46.680  37.160  21.080  1.00  0.00           H
ATOM   4699  HZ2 LYS A 944      47.950  37.960  20.520  1.00  0.00           H
ATOM   4700  HZ3 LYS A 944      46.750  38.730  21.400  1.00  0.00           H
ATOM   4701  C   LYS A 944      43.950  35.570  26.560  1.00  0.00           C
ATOM   4702  O   LYS A 944      44.010  34.340  26.350  1.00  0.00           O
ATOM   4703  N   LEU A 945      42.930  36.170  27.220  1.00  0.00           N
ATOM   4704  HN  LEU A 945      43.030  37.150  27.430  1.00  0.00           H
ATOM   4705  CA  LEU A 945      41.950  35.420  27.730  1.00  0.00           C
ATOM   4706  HA  LEU A 945      42.510  34.610  28.150  1.00  0.00           H
ATOM   4707  CB  LEU A 945      41.170  36.180  28.840  1.00  0.00           C
ATOM   4708  HB1 LEU A 945      40.300  35.650  29.250  1.00  0.00           H
ATOM   4709  HB2 LEU A 945      40.530  36.950  28.370  1.00  0.00           H
ATOM   4710  CG  LEU A 945      41.950  36.880  29.850  1.00  0.00           C
ATOM   4711  HG  LEU A 945      42.620  37.630  29.380  1.00  0.00           H
ATOM   4712  CD1 LEU A 945      41.070  37.740  30.800  1.00  0.00           C
ATOM   4713 HD11 LEU A 945      40.530  37.220  31.610  1.00  0.00           H
ATOM   4714 HD12 LEU A 945      40.290  38.360  30.310  1.00  0.00           H
ATOM   4715 HD13 LEU A 945      41.690  38.550  31.250  1.00  0.00           H
ATOM   4716  CD2 LEU A 945      42.830  35.970  30.690  1.00  0.00           C
ATOM   4717 HD21 LEU A 945      42.220  35.140  31.090  1.00  0.00           H
ATOM   4718 HD22 LEU A 945      43.220  36.670  31.460  1.00  0.00           H
ATOM   4719 HD23 LEU A 945      43.680  35.510  30.130  1.00  0.00           H
ATOM   4720  C   LEU A 945      40.940  34.820  26.650  1.00  0.00           C
ATOM   4721  O   LEU A 945      40.700  35.490  25.670  1.00  0.00           O
ATOM   4722  N   LYS A 946      40.370  33.640  26.940  1.00  0.00           N
ATOM   4723  HN  LYS A 946      40.720  33.190  27.760  1.00  0.00           H
ATOM   4724  CA  LYS A 946      39.390  32.900  26.090  1.00  0.00           C
ATOM   4725  HA  LYS A 946      39.880  32.620  25.180  1.00  0.00           H
ATOM   4726  CB  LYS A 946      38.900  31.640  26.880  1.00  0.00           C
ATOM   4727  HB1 LYS A 946      38.320  32.010  27.750  1.00  0.00           H
ATOM   4728  HB2 LYS A 946      39.810  31.170  27.310  1.00  0.00           H
ATOM   4729  CG  LYS A 946      38.020  30.690  26.070  1.00  0.00           C
ATOM   4730  HG1 LYS A 946      37.100  31.130  25.630  1.00  0.00           H
ATOM   4731  HG2 LYS A 946      37.740  29.890  26.790  1.00  0.00           H
ATOM   4732  CD  LYS A 946      38.780  30.280  24.810  1.00  0.00           C
ATOM   4733  HD1 LYS A 946      39.850  30.090  25.050  1.00  0.00           H
ATOM   4734  HD2 LYS A 946      38.720  31.120  24.100  1.00  0.00           H
ATOM   4735  CE  LYS A 946      38.180  28.980  24.300  1.00  0.00           C
ATOM   4736  HE1 LYS A 946      37.220  29.230  23.820  1.00  0.00           H
ATOM   4737  HE2 LYS A 946      38.040  28.260  25.140  1.00  0.00           H
ATOM   4738  NZ  LYS A 946      38.930  28.300  23.200  1.00  0.00           N
ATOM   4739  HZ1 LYS A 946      38.880  28.970  22.410  1.00  0.00           H
ATOM   4740  HZ2 LYS A 946      38.680  27.320  22.960  1.00  0.00           H
ATOM   4741  HZ3 LYS A 946      39.920  28.400  23.490  1.00  0.00           H
ATOM   4742  C   LYS A 946      38.150  33.710  25.710  1.00  0.00           C
ATOM   4743  O   LYS A 946      37.780  33.770  24.520  1.00  0.00           O
ATOM   4744  N   LYS A 947      37.440  34.370  26.660  1.00  0.00           N
ATOM   4745  HN  LYS A 947      37.740  34.300  27.620  1.00  0.00           H
ATOM   4746  CA  LYS A 947      36.300  35.180  26.320  1.00  0.00           C
ATOM   4747  HA  LYS A 947      36.500  35.780  25.450  1.00  0.00           H
ATOM   4748  CB  LYS A 947      35.080  34.270  26.110  1.00  0.00           C
ATOM   4749  HB1 LYS A 947      35.230  33.710  25.170  1.00  0.00           H
ATOM   4750  HB2 LYS A 947      34.120  34.800  25.930  1.00  0.00           H
ATOM   4751  CG  LYS A 947      34.910  33.230  27.260  1.00  0.00           C
ATOM   4752  HG1 LYS A 947      34.440  33.750  28.130  1.00  0.00           H
ATOM   4753  HG2 LYS A 947      35.860  32.720  27.550  1.00  0.00           H
ATOM   4754  CD  LYS A 947      33.740  32.350  26.870  1.00  0.00           C
ATOM   4755  HD1 LYS A 947      33.990  31.980  25.850  1.00  0.00           H
ATOM   4756  HD2 LYS A 947      32.820  32.960  26.800  1.00  0.00           H
ATOM   4757  CE  LYS A 947      33.570  30.980  27.570  1.00  0.00           C
ATOM   4758  HE1 LYS A 947      34.550  30.470  27.700  1.00  0.00           H
ATOM   4759  HE2 LYS A 947      32.920  30.240  27.070  1.00  0.00           H
ATOM   4760  NZ  LYS A 947      32.990  31.280  28.910  1.00  0.00           N
ATOM   4761  HZ1 LYS A 947      33.060  30.400  29.460  1.00  0.00           H
ATOM   4762  HZ2 LYS A 947      32.010  31.650  28.910  1.00  0.00           H
ATOM   4763  HZ3 LYS A 947      33.590  32.020  29.320  1.00  0.00           H
ATOM   4764  C   LYS A 947      35.990  36.180  27.460  1.00  0.00           C
ATOM   4765  O   LYS A 947      35.080  37.020  27.300  1.00  0.00           O
ATOM   4766  N   GLY A 948      36.700  36.240  28.610  1.00  0.00           N
ATOM   4767  HN  GLY A 948      37.340  35.500  28.790  1.00  0.00           H
ATOM   4768  CA  GLY A 948      36.450  37.280  29.650  1.00  0.00           C
ATOM   4769  HA1 GLY A 948      36.300  38.250  29.200  1.00  0.00           H
ATOM   4770  HA2 GLY A 948      37.280  37.230  30.340  1.00  0.00           H
ATOM   4771  C   GLY A 948      35.180  37.000  30.460  1.00  0.00           C
ATOM   4772  O   GLY A 948      34.500  35.990  30.140  1.00  0.00           O
ATOM   4773  N   ALA A 949      34.940  37.710  31.530  1.00  0.00           N
ATOM   4774  HN  ALA A 949      35.620  38.400  31.770  1.00  0.00           H
ATOM   4775  CA  ALA A 949      33.770  37.630  32.340  1.00  0.00           C
ATOM   4776  HA  ALA A 949      32.970  37.180  31.790  1.00  0.00           H
ATOM   4777  CB  ALA A 949      34.100  36.840  33.640  1.00  0.00           C
ATOM   4778  HB1 ALA A 949      33.190  36.800  34.270  1.00  0.00           H
ATOM   4779  HB2 ALA A 949      34.940  37.410  34.110  1.00  0.00           H
ATOM   4780  HB3 ALA A 949      34.500  35.830  33.480  1.00  0.00           H
ATOM   4781  C   ALA A 949      33.340  39.020  32.750  1.00  0.00           C
ATOM   4782  O   ALA A 949      34.140  39.940  32.620  1.00  0.00           O
ATOM   4783  N   GLY A 950      32.120  39.180  33.240  1.00  0.00           N
ATOM   4784  HN  GLY A 950      31.570  38.350  33.340  1.00  0.00           H
ATOM   4785  CA  GLY A 950      31.580  40.410  33.770  1.00  0.00           C
ATOM   4786  HA1 GLY A 950      30.500  40.320  33.840  1.00  0.00           H
ATOM   4787  HA2 GLY A 950      31.860  41.110  33.000  1.00  0.00           H
ATOM   4788  C   GLY A 950      32.160  40.890  35.070  1.00  0.00           C
ATOM   4789  O   GLY A 950      33.020  40.410  35.710  1.00  0.00           O
ATOM   4790  N   TYR A 951      31.460  41.880  35.480  1.00  0.00           N
ATOM   4791  HN  TYR A 951      30.600  42.150  35.050  1.00  0.00           H
ATOM   4792  CA  TYR A 951      32.020  42.660  36.450  1.00  0.00           C
ATOM   4793  HA  TYR A 951      32.930  42.270  36.860  1.00  0.00           H
ATOM   4794  CB  TYR A 951      32.350  44.040  35.870  1.00  0.00           C
ATOM   4795  HB1 TYR A 951      32.750  44.680  36.700  1.00  0.00           H
ATOM   4796  HB2 TYR A 951      31.440  44.530  35.470  1.00  0.00           H
ATOM   4797  CG  TYR A 951      33.450  43.960  34.840  1.00  0.00           C
ATOM   4798  CD1 TYR A 951      34.730  43.450  35.110  1.00  0.00           C
ATOM   4799  HD1 TYR A 951      34.920  43.060  36.090  1.00  0.00           H
ATOM   4800  CE1 TYR A 951      35.700  43.460  34.110  1.00  0.00           C
ATOM   4801  HE1 TYR A 951      36.740  43.190  34.200  1.00  0.00           H
ATOM   4802  CZ  TYR A 951      35.390  44.040  32.890  1.00  0.00           C
ATOM   4803  OH  TYR A 951      36.390  44.060  31.880  1.00  0.00           O
ATOM   4804  HH  TYR A 951      36.310  44.880  31.400  1.00  0.00           H
ATOM   4805  CD2 TYR A 951      33.210  44.520  33.590  1.00  0.00           C
ATOM   4806  HD2 TYR A 951      32.210  44.840  33.380  1.00  0.00           H
ATOM   4807  CE2 TYR A 951      34.160  44.510  32.570  1.00  0.00           C
ATOM   4808  HE2 TYR A 951      33.950  44.940  31.600  1.00  0.00           H
ATOM   4809  C   TYR A 951      31.160  42.820  37.670  1.00  0.00           C
ATOM   4810  O   TYR A 951      31.420  43.740  38.460  1.00  0.00           O
ATOM   4811  N   HSD A 952      30.260  41.810  37.960  1.00  0.00           N
ATOM   4812  HN  HSD A 952      30.240  41.080  37.290  1.00  0.00           H
ATOM   4813  CA  HSD A 952      29.350  41.870  39.050  1.00  0.00           C
ATOM   4814  HA  HSD A 952      29.300  42.880  39.440  1.00  0.00           H
ATOM   4815  CB  HSD A 952      27.970  41.430  38.480  1.00  0.00           C
ATOM   4816  HB1 HSD A 952      27.230  41.370  39.300  1.00  0.00           H
ATOM   4817  HB2 HSD A 952      27.980  40.390  38.060  1.00  0.00           H
ATOM   4818  ND1 HSD A 952      27.000  41.930  36.210  1.00  0.00           N
ATOM   4819  HD1 HSD A 952      26.960  40.970  35.930  1.00  0.00           H
ATOM   4820  CG  HSD A 952      27.340  42.340  37.460  1.00  0.00           C
ATOM   4821  CE1 HSD A 952      26.320  42.920  35.640  1.00  0.00           C
ATOM   4822  HE1 HSD A 952      25.870  42.760  34.670  1.00  0.00           H
ATOM   4823  NE2 HSD A 952      26.140  43.970  36.450  1.00  0.00           N
ATOM   4824  CD2 HSD A 952      26.810  43.580  37.670  1.00  0.00           C
ATOM   4825  HD2 HSD A 952      26.760  44.270  38.510  1.00  0.00           H
ATOM   4826  C   HSD A 952      29.750  40.860  40.110  1.00  0.00           C
ATOM   4827  O   HSD A 952      29.750  41.070  41.320  1.00  0.00           O
ATOM   4828  N   LEU A 953      30.140  39.660  39.670  1.00  0.00           N
ATOM   4829  HN  LEU A 953      30.120  39.370  38.710  1.00  0.00           H
ATOM   4830  CA  LEU A 953      30.350  38.520  40.570  1.00  0.00           C
ATOM   4831  HA  LEU A 953      29.520  38.500  41.260  1.00  0.00           H
ATOM   4832  CB  LEU A 953      30.460  37.200  39.720  1.00  0.00           C
ATOM   4833  HB1 LEU A 953      31.440  37.250  39.180  1.00  0.00           H
ATOM   4834  HB2 LEU A 953      29.640  37.140  38.980  1.00  0.00           H
ATOM   4835  CG  LEU A 953      30.260  35.900  40.560  1.00  0.00           C
ATOM   4836  HG  LEU A 953      31.070  35.900  41.330  1.00  0.00           H
ATOM   4837  CD1 LEU A 953      28.840  35.740  41.130  1.00  0.00           C
ATOM   4838 HD11 LEU A 953      28.200  35.840  40.230  1.00  0.00           H
ATOM   4839 HD12 LEU A 953      28.670  36.590  41.840  1.00  0.00           H
ATOM   4840 HD13 LEU A 953      28.610  34.830  41.720  1.00  0.00           H
ATOM   4841  CD2 LEU A 953      30.480  34.710  39.610  1.00  0.00           C
ATOM   4842 HD21 LEU A 953      31.480  34.710  39.120  1.00  0.00           H
ATOM   4843 HD22 LEU A 953      29.710  34.820  38.820  1.00  0.00           H
ATOM   4844 HD23 LEU A 953      30.460  33.730  40.140  1.00  0.00           H
ATOM   4845  C   LEU A 953      31.510  38.700  41.510  1.00  0.00           C
ATOM   4846  O   LEU A 953      31.510  38.370  42.650  1.00  0.00           O
ATOM   4847  N   ASP A 954      32.700  39.220  41.010  1.00  0.00           N
ATOM   4848  HN  ASP A 954      32.670  39.600  40.090  1.00  0.00           H
ATOM   4849  CA  ASP A 954      33.860  39.600  41.820  1.00  0.00           C
ATOM   4850  HA  ASP A 954      34.180  38.740  42.400  1.00  0.00           H
ATOM   4851  CB  ASP A 954      35.060  40.170  40.930  1.00  0.00           C
ATOM   4852  HB1 ASP A 954      35.360  39.410  40.170  1.00  0.00           H
ATOM   4853  HB2 ASP A 954      35.880  40.430  41.620  1.00  0.00           H
ATOM   4854  CG  ASP A 954      34.560  41.430  40.210  1.00  0.00           C
ATOM   4855  OD1 ASP A 954      33.530  41.790  39.610  1.00  0.00           O
ATOM   4856  OD2 ASP A 954      35.510  42.390  40.340  1.00  0.00           O
ATOM   4857  HD2 ASP A 954      35.120  43.200  40.010  1.00  0.00           H
ATOM   4858  C   ASP A 954      33.370  40.600  42.920  1.00  0.00           C
ATOM   4859  O   ASP A 954      33.630  40.380  44.120  1.00  0.00           O
ATOM   4860  N   LEU A 955      32.590  41.610  42.580  1.00  0.00           N
ATOM   4861  HN  LEU A 955      32.300  41.680  41.630  1.00  0.00           H
ATOM   4862  CA  LEU A 955      32.260  42.650  43.530  1.00  0.00           C
ATOM   4863  HA  LEU A 955      33.130  42.960  44.080  1.00  0.00           H
ATOM   4864  CB  LEU A 955      31.650  43.900  42.870  1.00  0.00           C
ATOM   4865  HB1 LEU A 955      30.890  43.610  42.100  1.00  0.00           H
ATOM   4866  HB2 LEU A 955      32.390  44.330  42.170  1.00  0.00           H
ATOM   4867  CG  LEU A 955      31.120  44.990  43.750  1.00  0.00           C
ATOM   4868  HG  LEU A 955      30.470  44.560  44.540  1.00  0.00           H
ATOM   4869  CD1 LEU A 955      32.230  45.650  44.560  1.00  0.00           C
ATOM   4870 HD11 LEU A 955      31.830  46.270  45.390  1.00  0.00           H
ATOM   4871 HD12 LEU A 955      32.780  46.360  43.900  1.00  0.00           H
ATOM   4872 HD13 LEU A 955      33.010  44.960  44.950  1.00  0.00           H
ATOM   4873  CD2 LEU A 955      30.450  46.090  42.940  1.00  0.00           C
ATOM   4874 HD21 LEU A 955      29.570  45.710  42.370  1.00  0.00           H
ATOM   4875 HD22 LEU A 955      31.180  46.520  42.220  1.00  0.00           H
ATOM   4876 HD23 LEU A 955      30.130  47.000  43.490  1.00  0.00           H
ATOM   4877  C   LEU A 955      31.340  42.160  44.640  1.00  0.00           C
ATOM   4878  O   LEU A 955      31.440  42.570  45.780  1.00  0.00           O
ATOM   4879  N   LEU A 956      30.430  41.250  44.300  1.00  0.00           N
ATOM   4880  HN  LEU A 956      30.150  41.180  43.340  1.00  0.00           H
ATOM   4881  CA  LEU A 956      29.560  40.480  45.210  1.00  0.00           C
ATOM   4882  HA  LEU A 956      29.010  41.160  45.840  1.00  0.00           H
ATOM   4883  CB  LEU A 956      28.620  39.520  44.410  1.00  0.00           C
ATOM   4884  HB1 LEU A 956      29.240  38.840  43.810  1.00  0.00           H
ATOM   4885  HB2 LEU A 956      28.110  40.150  43.640  1.00  0.00           H
ATOM   4886  CG  LEU A 956      27.540  38.790  45.210  1.00  0.00           C
ATOM   4887  HG  LEU A 956      28.070  38.250  46.030  1.00  0.00           H
ATOM   4888  CD1 LEU A 956      26.440  39.810  45.630  1.00  0.00           C
ATOM   4889 HD11 LEU A 956      25.890  40.340  44.830  1.00  0.00           H
ATOM   4890 HD12 LEU A 956      26.710  40.650  46.290  1.00  0.00           H
ATOM   4891 HD13 LEU A 956      25.590  39.250  46.080  1.00  0.00           H
ATOM   4892  CD2 LEU A 956      26.760  37.760  44.370  1.00  0.00           C
ATOM   4893 HD21 LEU A 956      26.260  37.100  45.110  1.00  0.00           H
ATOM   4894 HD22 LEU A 956      27.340  37.080  43.710  1.00  0.00           H
ATOM   4895 HD23 LEU A 956      26.040  38.360  43.780  1.00  0.00           H
ATOM   4896  C   LEU A 956      30.330  39.560  46.140  1.00  0.00           C
ATOM   4897  O   LEU A 956      29.860  39.420  47.290  1.00  0.00           O
ATOM   4898  N   MET A 957      31.450  38.890  45.690  1.00  0.00           N
ATOM   4899  HN  MET A 957      31.760  38.870  44.740  1.00  0.00           H
ATOM   4900  CA  MET A 957      32.070  37.930  46.630  1.00  0.00           C
ATOM   4901  HA  MET A 957      31.270  37.510  47.220  1.00  0.00           H
ATOM   4902  CB  MET A 957      32.970  36.960  45.820  1.00  0.00           C
ATOM   4903  HB1 MET A 957      33.530  36.290  46.510  1.00  0.00           H
ATOM   4904  HB2 MET A 957      33.660  37.630  45.280  1.00  0.00           H
ATOM   4905  CG  MET A 957      32.120  36.060  44.830  1.00  0.00           C
ATOM   4906  HG1 MET A 957      32.860  35.450  44.250  1.00  0.00           H
ATOM   4907  HG2 MET A 957      31.470  36.710  44.200  1.00  0.00           H
ATOM   4908  SD  MET A 957      31.170  34.810  45.720  1.00  0.00           S
ATOM   4909  CE  MET A 957      29.990  34.740  44.320  1.00  0.00           C
ATOM   4910  HE1 MET A 957      29.330  35.630  44.310  1.00  0.00           H
ATOM   4911  HE2 MET A 957      29.290  33.880  44.460  1.00  0.00           H
ATOM   4912  HE3 MET A 957      30.500  34.560  43.350  1.00  0.00           H
ATOM   4913  C   MET A 957      32.950  38.600  47.680  1.00  0.00           C
ATOM   4914  O   MET A 957      33.120  38.260  48.820  1.00  0.00           O
ATOM   4915  N   VAL A 958      33.530  39.680  47.170  1.00  0.00           N
ATOM   4916  HN  VAL A 958      33.520  39.910  46.200  1.00  0.00           H
ATOM   4917  CA  VAL A 958      34.420  40.510  48.070  1.00  0.00           C
ATOM   4918  HA  VAL A 958      34.940  39.870  48.770  1.00  0.00           H
ATOM   4919  CB  VAL A 958      35.510  41.250  47.330  1.00  0.00           C
ATOM   4920  HB  VAL A 958      35.990  40.540  46.640  1.00  0.00           H
ATOM   4921  CG1 VAL A 958      35.050  42.450  46.460  1.00  0.00           C
ATOM   4922 HG11 VAL A 958      35.090  42.130  45.400  1.00  0.00           H
ATOM   4923 HG12 VAL A 958      35.760  43.300  46.580  1.00  0.00           H
ATOM   4924 HG13 VAL A 958      34.100  42.960  46.740  1.00  0.00           H
ATOM   4925  CG2 VAL A 958      36.510  41.720  48.290  1.00  0.00           C
ATOM   4926 HG21 VAL A 958      37.360  42.170  47.720  1.00  0.00           H
ATOM   4927 HG22 VAL A 958      36.880  40.910  48.950  1.00  0.00           H
ATOM   4928 HG23 VAL A 958      36.140  42.570  48.880  1.00  0.00           H
ATOM   4929  C   VAL A 958      33.550  41.460  48.950  1.00  0.00           C
ATOM   4930  O   VAL A 958      33.840  41.770  50.100  1.00  0.00           O
ATOM   4931  N   GLY A 959      32.330  41.890  48.460  1.00  0.00           N
ATOM   4932  HN  GLY A 959      32.040  41.750  47.510  1.00  0.00           H
ATOM   4933  CA  GLY A 959      31.420  42.730  49.260  1.00  0.00           C
ATOM   4934  HA1 GLY A 959      30.740  43.190  48.570  1.00  0.00           H
ATOM   4935  HA2 GLY A 959      32.030  43.520  49.660  1.00  0.00           H
ATOM   4936  C   GLY A 959      30.780  41.960  50.430  1.00  0.00           C
ATOM   4937  O   GLY A 959      30.750  42.470  51.560  1.00  0.00           O
ATOM   4938  N   VAL A 960      30.230  40.760  50.080  1.00  0.00           N
ATOM   4939  HN  VAL A 960      30.240  40.360  49.170  1.00  0.00           H
ATOM   4940  CA  VAL A 960      29.730  39.840  51.110  1.00  0.00           C
ATOM   4941  HA  VAL A 960      28.960  40.370  51.650  1.00  0.00           H
ATOM   4942  CB  VAL A 960      29.080  38.580  50.490  1.00  0.00           C
ATOM   4943  HB  VAL A 960      29.840  38.080  49.870  1.00  0.00           H
ATOM   4944  CG1 VAL A 960      28.650  37.570  51.520  1.00  0.00           C
ATOM   4945 HG11 VAL A 960      28.030  38.030  52.320  1.00  0.00           H
ATOM   4946 HG12 VAL A 960      29.540  37.180  52.060  1.00  0.00           H
ATOM   4947 HG13 VAL A 960      28.130  36.760  50.980  1.00  0.00           H
ATOM   4948  CG2 VAL A 960      27.910  39.010  49.700  1.00  0.00           C
ATOM   4949 HG21 VAL A 960      27.200  39.680  50.240  1.00  0.00           H
ATOM   4950 HG22 VAL A 960      27.290  38.140  49.340  1.00  0.00           H
ATOM   4951 HG23 VAL A 960      28.100  39.650  48.820  1.00  0.00           H
ATOM   4952  C   VAL A 960      30.750  39.490  52.270  1.00  0.00           C
ATOM   4953  O   VAL A 960      30.510  39.740  53.410  1.00  0.00           O
ATOM   4954  N   MET A 961      31.960  39.110  51.830  1.00  0.00           N
ATOM   4955  HN  MET A 961      32.170  39.000  50.870  1.00  0.00           H
ATOM   4956  CA  MET A 961      33.040  38.640  52.710  1.00  0.00           C
ATOM   4957  HA  MET A 961      32.590  38.040  53.490  1.00  0.00           H
ATOM   4958  CB  MET A 961      33.900  37.660  51.890  1.00  0.00           C
ATOM   4959  HB1 MET A 961      34.720  37.410  52.600  1.00  0.00           H
ATOM   4960  HB2 MET A 961      34.400  38.150  51.030  1.00  0.00           H
ATOM   4961  CG  MET A 961      33.220  36.370  51.430  1.00  0.00           C
ATOM   4962  HG1 MET A 961      33.980  35.880  50.800  1.00  0.00           H
ATOM   4963  HG2 MET A 961      32.360  36.650  50.780  1.00  0.00           H
ATOM   4964  SD  MET A 961      32.460  35.270  52.690  1.00  0.00           S
ATOM   4965  CE  MET A 961      34.010  35.190  53.600  1.00  0.00           C
ATOM   4966  HE1 MET A 961      33.970  34.370  54.360  1.00  0.00           H
ATOM   4967  HE2 MET A 961      34.180  36.060  54.290  1.00  0.00           H
ATOM   4968  HE3 MET A 961      34.910  34.980  52.980  1.00  0.00           H
ATOM   4969  C   MET A 961      33.780  39.760  53.510  1.00  0.00           C
ATOM   4970  O   MET A 961      34.400  39.520  54.580  1.00  0.00           O
ATOM   4971  N   LEU A 962      33.720  41.020  53.020  1.00  0.00           N
ATOM   4972  HN  LEU A 962      33.380  41.220  52.110  1.00  0.00           H
ATOM   4973  CA  LEU A 962      33.920  42.240  53.760  1.00  0.00           C
ATOM   4974  HA  LEU A 962      34.920  42.260  54.160  1.00  0.00           H
ATOM   4975  CB  LEU A 962      33.970  43.510  52.680  1.00  0.00           C
ATOM   4976  HB1 LEU A 962      33.000  43.550  52.140  1.00  0.00           H
ATOM   4977  HB2 LEU A 962      34.750  43.200  51.960  1.00  0.00           H
ATOM   4978  CG  LEU A 962      34.350  44.910  53.220  1.00  0.00           C
ATOM   4979  HG  LEU A 962      35.230  44.780  53.890  1.00  0.00           H
ATOM   4980  CD1 LEU A 962      34.900  45.880  52.180  1.00  0.00           C
ATOM   4981 HD11 LEU A 962      35.080  46.900  52.560  1.00  0.00           H
ATOM   4982 HD12 LEU A 962      34.190  46.010  51.340  1.00  0.00           H
ATOM   4983 HD13 LEU A 962      35.820  45.530  51.680  1.00  0.00           H
ATOM   4984  CD2 LEU A 962      33.170  45.520  54.040  1.00  0.00           C
ATOM   4985 HD21 LEU A 962      33.480  46.560  54.290  1.00  0.00           H
ATOM   4986 HD22 LEU A 962      33.080  45.020  55.020  1.00  0.00           H
ATOM   4987 HD23 LEU A 962      32.200  45.480  53.510  1.00  0.00           H
ATOM   4988  C   LEU A 962      32.920  42.300  54.880  1.00  0.00           C
ATOM   4989  O   LEU A 962      33.260  42.570  56.020  1.00  0.00           O
ATOM   4990  N   GLY A 963      31.660  42.010  54.660  1.00  0.00           N
ATOM   4991  HN  GLY A 963      31.360  41.830  53.720  1.00  0.00           H
ATOM   4992  CA  GLY A 963      30.600  41.960  55.700  1.00  0.00           C
ATOM   4993  HA1 GLY A 963      29.700  41.550  55.270  1.00  0.00           H
ATOM   4994  HA2 GLY A 963      30.580  42.960  56.130  1.00  0.00           H
ATOM   4995  C   GLY A 963      30.950  41.050  56.830  1.00  0.00           C
ATOM   4996  O   GLY A 963      31.000  41.400  58.010  1.00  0.00           O
ATOM   4997  N   VAL A 964      31.380  39.790  56.500  1.00  0.00           N
ATOM   4998  HN  VAL A 964      31.360  39.470  55.550  1.00  0.00           H
ATOM   4999  CA  VAL A 964      31.980  38.750  57.390  1.00  0.00           C
ATOM   5000  HA  VAL A 964      31.270  38.480  58.150  1.00  0.00           H
ATOM   5001  CB  VAL A 964      32.290  37.470  56.590  1.00  0.00           C
ATOM   5002  HB  VAL A 964      32.860  37.720  55.660  1.00  0.00           H
ATOM   5003  CG1 VAL A 964      33.100  36.450  57.370  1.00  0.00           C
ATOM   5004 HG11 VAL A 964      33.910  36.760  58.060  1.00  0.00           H
ATOM   5005 HG12 VAL A 964      33.460  35.630  56.710  1.00  0.00           H
ATOM   5006 HG13 VAL A 964      32.340  35.950  58.010  1.00  0.00           H
ATOM   5007  CG2 VAL A 964      30.930  36.780  56.230  1.00  0.00           C
ATOM   5008 HG21 VAL A 964      30.380  36.390  57.120  1.00  0.00           H
ATOM   5009 HG22 VAL A 964      31.120  35.860  55.640  1.00  0.00           H
ATOM   5010 HG23 VAL A 964      30.240  37.360  55.580  1.00  0.00           H
ATOM   5011  C   VAL A 964      33.170  39.220  58.190  1.00  0.00           C
ATOM   5012  O   VAL A 964      33.100  39.280  59.400  1.00  0.00           O
ATOM   5013  N   CYS A 965      34.270  39.600  57.480  1.00  0.00           N
ATOM   5014  HN  CYS A 965      34.210  39.490  56.490  1.00  0.00           H
ATOM   5015  CA  CYS A 965      35.550  40.060  58.020  1.00  0.00           C
ATOM   5016  HA  CYS A 965      35.920  39.170  58.500  1.00  0.00           H
ATOM   5017  CB  CYS A 965      36.580  40.450  56.940  1.00  0.00           C
ATOM   5018  HB1 CYS A 965      37.450  40.880  57.500  1.00  0.00           H
ATOM   5019  HB2 CYS A 965      36.210  41.210  56.220  1.00  0.00           H
ATOM   5020  SG  CYS A 965      37.250  39.040  56.070  1.00  0.00           S
ATOM   5021  HG1 CYS A 965      36.290  38.980  55.150  1.00  0.00           H
ATOM   5022  C   CYS A 965      35.300  41.160  59.010  1.00  0.00           C
ATOM   5023  O   CYS A 965      35.900  41.240  60.140  1.00  0.00           O
ATOM   5024  N   SER A 966      34.370  42.060  58.670  1.00  0.00           N
ATOM   5025  HN  SER A 966      33.980  42.010  57.750  1.00  0.00           H
ATOM   5026  CA  SER A 966      33.960  43.120  59.580  1.00  0.00           C
ATOM   5027  HA  SER A 966      34.800  43.650  59.980  1.00  0.00           H
ATOM   5028  CB  SER A 966      32.950  44.150  59.050  1.00  0.00           C
ATOM   5029  HB1 SER A 966      32.820  45.020  59.730  1.00  0.00           H
ATOM   5030  HB2 SER A 966      31.950  43.720  58.880  1.00  0.00           H
ATOM   5031  OG  SER A 966      33.420  44.640  57.810  1.00  0.00           O
ATOM   5032  HG1 SER A 966      33.300  43.920  57.180  1.00  0.00           H
ATOM   5033  C   SER A 966      33.330  42.570  60.880  1.00  0.00           C
ATOM   5034  O   SER A 966      33.760  43.020  62.000  1.00  0.00           O
ATOM   5035  N   VAL A 967      32.310  41.690  60.850  1.00  0.00           N
ATOM   5036  HN  VAL A 967      31.960  41.340  59.970  1.00  0.00           H
ATOM   5037  CA  VAL A 967      31.710  40.940  61.990  1.00  0.00           C
ATOM   5038  HA  VAL A 967      31.160  41.540  62.700  1.00  0.00           H
ATOM   5039  CB  VAL A 967      30.630  40.060  61.370  1.00  0.00           C
ATOM   5040  HB  VAL A 967      31.050  39.410  60.580  1.00  0.00           H
ATOM   5041  CG1 VAL A 967      29.900  39.070  62.390  1.00  0.00           C
ATOM   5042 HG11 VAL A 967      30.540  38.160  62.460  1.00  0.00           H
ATOM   5043 HG12 VAL A 967      28.850  38.890  62.090  1.00  0.00           H
ATOM   5044 HG13 VAL A 967      29.890  39.530  63.400  1.00  0.00           H
ATOM   5045  CG2 VAL A 967      29.520  41.030  60.890  1.00  0.00           C
ATOM   5046 HG21 VAL A 967      29.840  41.870  60.250  1.00  0.00           H
ATOM   5047 HG22 VAL A 967      28.920  41.580  61.640  1.00  0.00           H
ATOM   5048 HG23 VAL A 967      28.830  40.530  60.180  1.00  0.00           H
ATOM   5049  C   VAL A 967      32.730  40.100  62.720  1.00  0.00           C
ATOM   5050  O   VAL A 967      32.570  39.970  63.960  1.00  0.00           O
ATOM   5051  N   MET A 968      33.710  39.600  62.030  1.00  0.00           N
ATOM   5052  HN  MET A 968      33.720  39.480  61.050  1.00  0.00           H
ATOM   5053  CA  MET A 968      34.800  38.780  62.660  1.00  0.00           C
ATOM   5054  HA  MET A 968      34.470  38.210  63.530  1.00  0.00           H
ATOM   5055  CB  MET A 968      35.340  37.800  61.580  1.00  0.00           C
ATOM   5056  HB1 MET A 968      36.280  37.350  62.000  1.00  0.00           H
ATOM   5057  HB2 MET A 968      35.770  38.230  60.650  1.00  0.00           H
ATOM   5058  CG  MET A 968      34.390  36.720  61.090  1.00  0.00           C
ATOM   5059  HG1 MET A 968      35.090  36.080  60.520  1.00  0.00           H
ATOM   5060  HG2 MET A 968      33.550  37.100  60.470  1.00  0.00           H
[truncated: 6,873,249 more chars]
