# Supplementary material for: CryoEM and computational modeling structural insights into the pH regulator NBCn1
Source: Nat Commun. 2025 Nov 11;16:9932. doi: 10.1038/s41467-025-64868-z (PMC12606367; doi:10.1038/s41467-025-64868-z)
Supplement: Supplementary file 7 — Supplementary Data 5 [file 41467_2025_64868_MOESM7_ESM.zip › 100ns_z_restr_MD_NBCn1_2NaCO3/hNBCn1_IF/z-restr_hNBCn1_IF_2NaCO3_last_step_36.pdb]

REMARK    GENERATED BY TRJCONV
TITLE     Title t= 101000.00000 step= 50500000
REMARK    THIS IS A SIMULATION BOX
CRYST1   93.734   93.734  101.673  90.00  90.00  90.00 P 1           1
MODEL        1
ATOM      1  N   LEU A 585      23.080  34.770  44.320  1.00  0.00           N
ATOM      2  HT1 LEU A 585      22.250  34.570  44.910  1.00  0.00           H
ATOM      3  HT2 LEU A 585      22.910  34.380  43.380  1.00  0.00           H
ATOM      4  HT3 LEU A 585      22.990  35.800  44.180  1.00  0.00           H
ATOM      5  CA  LEU A 585      24.340  34.260  45.120  1.00  0.00           C
ATOM      6  HA  LEU A 585      25.170  34.750  44.620  1.00  0.00           H
ATOM      7  CB  LEU A 585      24.270  34.800  46.540  1.00  0.00           C
ATOM      8  HB1 LEU A 585      23.260  34.580  46.980  1.00  0.00           H
ATOM      9  HB2 LEU A 585      24.190  35.900  46.420  1.00  0.00           H
ATOM     10  CG  LEU A 585      25.440  34.540  47.500  1.00  0.00           C
ATOM     11  HG  LEU A 585      25.640  33.450  47.590  1.00  0.00           H
ATOM     12  CD1 LEU A 585      26.790  35.210  47.050  1.00  0.00           C
ATOM     13 HD11 LEU A 585      26.650  36.300  46.910  1.00  0.00           H
ATOM     14 HD12 LEU A 585      27.090  34.890  46.030  1.00  0.00           H
ATOM     15 HD13 LEU A 585      27.550  34.950  47.820  1.00  0.00           H
ATOM     16  CD2 LEU A 585      25.100  35.070  48.960  1.00  0.00           C
ATOM     17 HD21 LEU A 585      25.960  34.940  49.650  1.00  0.00           H
ATOM     18 HD22 LEU A 585      24.220  34.550  49.400  1.00  0.00           H
ATOM     19 HD23 LEU A 585      24.810  36.140  48.990  1.00  0.00           H
ATOM     20  C   LEU A 585      24.450  32.730  45.050  1.00  0.00           C
ATOM     21  O   LEU A 585      25.120  32.120  44.210  1.00  0.00           O
ATOM     22  N   ILE A 586      23.740  32.090  45.970  1.00  0.00           N
ATOM     23  HN  ILE A 586      23.090  32.500  46.610  1.00  0.00           H
ATOM     24  CA  ILE A 586      23.900  30.710  46.260  1.00  0.00           C
ATOM     25  HA  ILE A 586      24.950  30.630  46.500  1.00  0.00           H
ATOM     26  CB  ILE A 586      23.030  30.330  47.490  1.00  0.00           C
ATOM     27  HB  ILE A 586      21.980  30.680  47.330  1.00  0.00           H
ATOM     28  CG2 ILE A 586      23.010  28.840  47.780  1.00  0.00           C
ATOM     29 HG21 ILE A 586      22.740  28.210  46.910  1.00  0.00           H
ATOM     30 HG22 ILE A 586      22.390  28.430  48.610  1.00  0.00           H
ATOM     31 HG23 ILE A 586      24.050  28.590  48.100  1.00  0.00           H
ATOM     32  CG1 ILE A 586      23.610  31.140  48.740  1.00  0.00           C
ATOM     33 HG11 ILE A 586      24.600  31.560  48.450  1.00  0.00           H
ATOM     34 HG12 ILE A 586      23.680  30.470  49.630  1.00  0.00           H
ATOM     35  CD  ILE A 586      22.690  32.250  49.320  1.00  0.00           C
ATOM     36  HD1 ILE A 586      23.120  32.890  50.100  1.00  0.00           H
ATOM     37  HD2 ILE A 586      21.700  31.880  49.670  1.00  0.00           H
ATOM     38  HD3 ILE A 586      22.470  32.950  48.490  1.00  0.00           H
ATOM     39  C   ILE A 586      23.590  29.910  44.980  1.00  0.00           C
ATOM     40  O   ILE A 586      24.320  29.060  44.530  1.00  0.00           O
ATOM     41  N   LEU A 587      22.420  30.220  44.370  1.00  0.00           N
ATOM     42  HN  LEU A 587      21.630  30.710  44.740  1.00  0.00           H
ATOM     43  CA  LEU A 587      22.060  29.550  43.170  1.00  0.00           C
ATOM     44  HA  LEU A 587      22.130  28.490  43.360  1.00  0.00           H
ATOM     45  CB  LEU A 587      20.570  29.950  42.660  1.00  0.00           C
ATOM     46  HB1 LEU A 587      20.550  31.060  42.670  1.00  0.00           H
ATOM     47  HB2 LEU A 587      19.920  29.650  43.510  1.00  0.00           H
ATOM     48  CG  LEU A 587      20.050  29.190  41.450  1.00  0.00           C
ATOM     49  HG  LEU A 587      20.820  29.220  40.640  1.00  0.00           H
ATOM     50  CD1 LEU A 587      19.930  27.690  41.730  1.00  0.00           C
ATOM     51 HD11 LEU A 587      19.540  27.100  40.880  1.00  0.00           H
ATOM     52 HD12 LEU A 587      19.250  27.520  42.600  1.00  0.00           H
ATOM     53 HD13 LEU A 587      20.910  27.180  41.910  1.00  0.00           H
ATOM     54  CD2 LEU A 587      18.750  29.800  40.900  1.00  0.00           C
ATOM     55 HD21 LEU A 587      17.940  29.570  41.620  1.00  0.00           H
ATOM     56 HD22 LEU A 587      18.510  29.300  39.930  1.00  0.00           H
ATOM     57 HD23 LEU A 587      18.780  30.900  40.750  1.00  0.00           H
ATOM     58  C   LEU A 587      23.070  29.680  42.000  1.00  0.00           C
ATOM     59  O   LEU A 587      23.350  28.670  41.290  1.00  0.00           O
ATOM     60  N   ASP A 588      23.660  30.890  41.870  1.00  0.00           N
ATOM     61  HN  ASP A 588      23.310  31.690  42.340  1.00  0.00           H
ATOM     62  CA  ASP A 588      24.640  31.190  40.850  1.00  0.00           C
ATOM     63  HA  ASP A 588      24.260  30.950  39.860  1.00  0.00           H
ATOM     64  CB  ASP A 588      24.930  32.730  40.850  1.00  0.00           C
ATOM     65  HB1 ASP A 588      25.500  33.050  39.950  1.00  0.00           H
ATOM     66  HB2 ASP A 588      25.530  33.070  41.730  1.00  0.00           H
ATOM     67  CG  ASP A 588      23.770  33.620  40.980  1.00  0.00           C
ATOM     68  OD1 ASP A 588      22.910  33.600  41.890  1.00  0.00           O
ATOM     69  OD2 ASP A 588      23.760  34.500  40.090  1.00  0.00           O
ATOM     70  C   ASP A 588      25.890  30.300  41.090  1.00  0.00           C
ATOM     71  O   ASP A 588      26.360  29.580  40.180  1.00  0.00           O
ATOM     72  N   ILE A 589      26.310  30.190  42.320  1.00  0.00           N
ATOM     73  HN  ILE A 589      25.760  30.670  42.990  1.00  0.00           H
ATOM     74  CA  ILE A 589      27.580  29.440  42.660  1.00  0.00           C
ATOM     75  HA  ILE A 589      28.370  29.700  41.980  1.00  0.00           H
ATOM     76  CB  ILE A 589      27.960  29.680  44.170  1.00  0.00           C
ATOM     77  HB  ILE A 589      27.070  29.470  44.800  1.00  0.00           H
ATOM     78  CG2 ILE A 589      29.110  28.830  44.670  1.00  0.00           C
ATOM     79 HG21 ILE A 589      30.120  28.970  44.210  1.00  0.00           H
ATOM     80 HG22 ILE A 589      28.820  27.790  44.390  1.00  0.00           H
ATOM     81 HG23 ILE A 589      29.180  28.840  45.780  1.00  0.00           H
ATOM     82  CG1 ILE A 589      28.240  31.140  44.440  1.00  0.00           C
ATOM     83 HG11 ILE A 589      27.630  31.870  43.860  1.00  0.00           H
ATOM     84 HG12 ILE A 589      29.290  31.260  44.070  1.00  0.00           H
ATOM     85  CD  ILE A 589      28.050  31.530  45.920  1.00  0.00           C
ATOM     86  HD1 ILE A 589      28.880  31.020  46.460  1.00  0.00           H
ATOM     87  HD2 ILE A 589      27.040  31.310  46.290  1.00  0.00           H
ATOM     88  HD3 ILE A 589      28.240  32.630  45.960  1.00  0.00           H
ATOM     89  C   ILE A 589      27.350  27.950  42.520  1.00  0.00           C
ATOM     90  O   ILE A 589      28.200  27.250  41.980  1.00  0.00           O
ATOM     91  N   LYS A 590      26.110  27.420  42.880  1.00  0.00           N
ATOM     92  HN  LYS A 590      25.490  28.050  43.340  1.00  0.00           H
ATOM     93  CA  LYS A 590      25.690  26.100  42.590  1.00  0.00           C
ATOM     94  HA  LYS A 590      26.270  25.420  43.210  1.00  0.00           H
ATOM     95  CB  LYS A 590      24.150  25.940  43.160  1.00  0.00           C
ATOM     96  HB1 LYS A 590      23.740  26.890  42.760  1.00  0.00           H
ATOM     97  HB2 LYS A 590      24.220  25.960  44.270  1.00  0.00           H
ATOM     98  CG  LYS A 590      23.370  24.690  42.640  1.00  0.00           C
ATOM     99  HG1 LYS A 590      23.950  23.780  42.900  1.00  0.00           H
ATOM    100  HG2 LYS A 590      23.300  24.680  41.530  1.00  0.00           H
ATOM    101  CD  LYS A 590      22.010  24.580  43.280  1.00  0.00           C
ATOM    102  HD1 LYS A 590      21.450  25.540  43.260  1.00  0.00           H
ATOM    103  HD2 LYS A 590      22.230  24.360  44.350  1.00  0.00           H
ATOM    104  CE  LYS A 590      21.110  23.470  42.730  1.00  0.00           C
ATOM    105  HE1 LYS A 590      21.780  22.580  42.690  1.00  0.00           H
ATOM    106  HE2 LYS A 590      20.650  23.560  41.720  1.00  0.00           H
ATOM    107  NZ  LYS A 590      19.920  23.250  43.630  1.00  0.00           N
ATOM    108  HZ1 LYS A 590      19.270  24.060  43.570  1.00  0.00           H
ATOM    109  HZ2 LYS A 590      20.210  23.190  44.630  1.00  0.00           H
ATOM    110  HZ3 LYS A 590      19.400  22.380  43.400  1.00  0.00           H
ATOM    111  C   LYS A 590      25.750  25.560  41.140  1.00  0.00           C
ATOM    112  O   LYS A 590      26.230  24.450  40.840  1.00  0.00           O
ATOM    113  N   ARG A 591      25.380  26.390  40.130  1.00  0.00           N
ATOM    114  HN  ARG A 591      25.270  27.370  40.300  1.00  0.00           H
ATOM    115  CA  ARG A 591      25.200  26.090  38.740  1.00  0.00           C
ATOM    116  HA  ARG A 591      24.590  25.200  38.640  1.00  0.00           H
ATOM    117  CB  ARG A 591      24.420  27.260  38.080  1.00  0.00           C
ATOM    118  HB1 ARG A 591      24.700  27.260  37.010  1.00  0.00           H
ATOM    119  HB2 ARG A 591      24.670  28.230  38.560  1.00  0.00           H
ATOM    120  CG  ARG A 591      22.930  27.270  38.300  1.00  0.00           C
ATOM    121  HG1 ARG A 591      22.540  28.310  38.220  1.00  0.00           H
ATOM    122  HG2 ARG A 591      22.600  26.910  39.290  1.00  0.00           H
ATOM    123  CD  ARG A 591      22.150  26.550  37.250  1.00  0.00           C
ATOM    124  HD1 ARG A 591      22.370  25.460  37.360  1.00  0.00           H
ATOM    125  HD2 ARG A 591      22.390  26.900  36.220  1.00  0.00           H
ATOM    126  NE  ARG A 591      20.660  26.870  37.420  1.00  0.00           N
ATOM    127  HE  ARG A 591      20.240  27.770  37.300  1.00  0.00           H
ATOM    128  CZ  ARG A 591      19.810  26.000  37.980  1.00  0.00           C
ATOM    129  NH1 ARG A 591      20.090  24.820  38.470  1.00  0.00           N
ATOM    130 HH11 ARG A 591      21.040  24.530  38.540  1.00  0.00           H
ATOM    131 HH12 ARG A 591      19.420  24.180  38.850  1.00  0.00           H
ATOM    132  NH2 ARG A 591      18.490  26.480  38.030  1.00  0.00           N
ATOM    133 HH21 ARG A 591      17.760  25.940  38.430  1.00  0.00           H
ATOM    134 HH22 ARG A 591      18.200  27.310  37.550  1.00  0.00           H
ATOM    135  C   ARG A 591      26.630  25.950  38.160  1.00  0.00           C
ATOM    136  O   ARG A 591      26.750  25.180  37.220  1.00  0.00           O
ATOM    137  N   LYS A 592      27.660  26.670  38.680  1.00  0.00           N
ATOM    138  HN  LYS A 592      27.420  27.280  39.440  1.00  0.00           H
ATOM    139  CA  LYS A 592      29.030  26.640  38.310  1.00  0.00           C
ATOM    140  HA  LYS A 592      29.040  26.410  37.250  1.00  0.00           H
ATOM    141  CB  LYS A 592      29.470  28.070  38.340  1.00  0.00           C
ATOM    142  HB1 LYS A 592      30.540  28.170  38.040  1.00  0.00           H
ATOM    143  HB2 LYS A 592      29.210  28.460  39.340  1.00  0.00           H
ATOM    144  CG  LYS A 592      28.590  29.030  37.430  1.00  0.00           C
ATOM    145  HG1 LYS A 592      28.960  30.050  37.660  1.00  0.00           H
ATOM    146  HG2 LYS A 592      27.550  29.110  37.810  1.00  0.00           H
ATOM    147  CD  LYS A 592      28.500  28.700  35.930  1.00  0.00           C
ATOM    148  HD1 LYS A 592      28.160  27.650  35.840  1.00  0.00           H
ATOM    149  HD2 LYS A 592      29.510  28.740  35.440  1.00  0.00           H
ATOM    150  CE  LYS A 592      27.520  29.560  35.130  1.00  0.00           C
ATOM    151  HE1 LYS A 592      26.500  29.650  35.560  1.00  0.00           H
ATOM    152  HE2 LYS A 592      27.550  29.150  34.090  1.00  0.00           H
ATOM    153  NZ  LYS A 592      27.950  30.970  34.870  1.00  0.00           N
ATOM    154  HZ1 LYS A 592      27.470  31.600  35.560  1.00  0.00           H
ATOM    155  HZ2 LYS A 592      27.690  31.260  33.900  1.00  0.00           H
ATOM    156  HZ3 LYS A 592      28.960  31.170  34.990  1.00  0.00           H
ATOM    157  C   LYS A 592      29.850  25.660  39.190  1.00  0.00           C
ATOM    158  O   LYS A 592      31.100  25.580  39.010  1.00  0.00           O
ATOM    159  N   ALA A 593      29.160  24.930  40.140  1.00  0.00           N
ATOM    160  HN  ALA A 593      28.200  25.130  40.270  1.00  0.00           H
ATOM    161  CA  ALA A 593      29.810  24.000  41.080  1.00  0.00           C
ATOM    162  HA  ALA A 593      30.570  24.550  41.610  1.00  0.00           H
ATOM    163  CB  ALA A 593      28.880  23.660  42.300  1.00  0.00           C
ATOM    164  HB1 ALA A 593      28.580  24.640  42.750  1.00  0.00           H
ATOM    165  HB2 ALA A 593      29.280  22.970  43.080  1.00  0.00           H
ATOM    166  HB3 ALA A 593      27.860  23.360  41.960  1.00  0.00           H
ATOM    167  C   ALA A 593      30.400  22.740  40.430  1.00  0.00           C
ATOM    168  O   ALA A 593      31.570  22.370  40.770  1.00  0.00           O
ATOM    169  N   PRO A 594      29.890  22.080  39.480  1.00  0.00           N
ATOM    170  CD  PRO A 594      28.650  22.310  38.800  1.00  0.00           C
ATOM    171  HD1 PRO A 594      28.450  23.280  38.300  1.00  0.00           H
ATOM    172  HD2 PRO A 594      27.870  22.210  39.600  1.00  0.00           H
ATOM    173  CA  PRO A 594      30.600  20.820  39.030  1.00  0.00           C
ATOM    174  HA  PRO A 594      31.090  20.320  39.850  1.00  0.00           H
ATOM    175  CB  PRO A 594      29.430  20.030  38.300  1.00  0.00           C
ATOM    176  HB1 PRO A 594      28.840  19.410  39.000  1.00  0.00           H
ATOM    177  HB2 PRO A 594      29.920  19.460  37.480  1.00  0.00           H
ATOM    178  CG  PRO A 594      28.530  21.200  37.810  1.00  0.00           C
ATOM    179  HG1 PRO A 594      28.970  21.580  36.860  1.00  0.00           H
ATOM    180  HG2 PRO A 594      27.510  20.780  37.710  1.00  0.00           H
ATOM    181  C   PRO A 594      31.700  21.080  38.050  1.00  0.00           C
ATOM    182  O   PRO A 594      32.250  20.130  37.460  1.00  0.00           O
ATOM    183  N   PHE A 595      32.100  22.350  37.800  1.00  0.00           N
ATOM    184  HN  PHE A 595      31.600  23.130  38.180  1.00  0.00           H
ATOM    185  CA  PHE A 595      33.220  22.700  36.940  1.00  0.00           C
ATOM    186  HA  PHE A 595      33.460  21.820  36.360  1.00  0.00           H
ATOM    187  CB  PHE A 595      32.990  23.960  36.100  1.00  0.00           C
ATOM    188  HB1 PHE A 595      33.930  24.210  35.570  1.00  0.00           H
ATOM    189  HB2 PHE A 595      32.640  24.800  36.740  1.00  0.00           H
ATOM    190  CG  PHE A 595      31.860  23.830  35.180  1.00  0.00           C
ATOM    191  CD1 PHE A 595      32.020  23.080  34.010  1.00  0.00           C
ATOM    192  HD1 PHE A 595      32.840  22.430  33.770  1.00  0.00           H
ATOM    193  CE1 PHE A 595      30.990  23.060  33.050  1.00  0.00           C
ATOM    194  HE1 PHE A 595      31.080  22.490  32.130  1.00  0.00           H
ATOM    195  CZ  PHE A 595      29.830  23.800  33.300  1.00  0.00           C
ATOM    196  HZ  PHE A 595      29.140  23.870  32.480  1.00  0.00           H
ATOM    197  CD2 PHE A 595      30.640  24.490  35.450  1.00  0.00           C
ATOM    198  HD2 PHE A 595      30.500  25.050  36.370  1.00  0.00           H
ATOM    199  CE2 PHE A 595      29.670  24.570  34.440  1.00  0.00           C
ATOM    200  HE2 PHE A 595      28.750  25.140  34.450  1.00  0.00           H
ATOM    201  C   PHE A 595      34.440  22.880  37.860  1.00  0.00           C
ATOM    202  O   PHE A 595      35.530  23.170  37.380  1.00  0.00           O
ATOM    203  N   PHE A 596      34.370  22.670  39.210  1.00  0.00           N
ATOM    204  HN  PHE A 596      33.500  22.520  39.690  1.00  0.00           H
ATOM    205  CA  PHE A 596      35.560  22.630  40.130  1.00  0.00           C
ATOM    206  HA  PHE A 596      36.040  23.590  40.000  1.00  0.00           H
ATOM    207  CB  PHE A 596      35.000  22.480  41.610  1.00  0.00           C
ATOM    208  HB1 PHE A 596      34.600  21.450  41.610  1.00  0.00           H
ATOM    209  HB2 PHE A 596      34.180  23.230  41.730  1.00  0.00           H
ATOM    210  CG  PHE A 596      36.040  22.780  42.690  1.00  0.00           C
ATOM    211  CD1 PHE A 596      35.640  22.380  44.010  1.00  0.00           C
ATOM    212  HD1 PHE A 596      34.680  21.890  44.150  1.00  0.00           H
ATOM    213  CE1 PHE A 596      36.580  22.540  45.020  1.00  0.00           C
ATOM    214  HE1 PHE A 596      36.350  22.300  46.060  1.00  0.00           H
ATOM    215  CZ  PHE A 596      37.860  23.110  44.830  1.00  0.00           C
ATOM    216  HZ  PHE A 596      38.590  23.200  45.620  1.00  0.00           H
ATOM    217  CD2 PHE A 596      37.370  23.240  42.500  1.00  0.00           C
ATOM    218  HD2 PHE A 596      37.690  23.400  41.480  1.00  0.00           H
ATOM    219  CE2 PHE A 596      38.270  23.530  43.580  1.00  0.00           C
ATOM    220  HE2 PHE A 596      39.210  24.050  43.520  1.00  0.00           H
ATOM    221  C   PHE A 596      36.440  21.480  39.670  1.00  0.00           C
ATOM    222  O   PHE A 596      37.670  21.670  39.670  1.00  0.00           O
ATOM    223  N   LEU A 597      35.940  20.380  39.150  1.00  0.00           N
ATOM    224  HN  LEU A 597      34.960  20.240  39.270  1.00  0.00           H
ATOM    225  CA  LEU A 597      36.710  19.350  38.550  1.00  0.00           C
ATOM    226  HA  LEU A 597      37.450  19.070  39.280  1.00  0.00           H
ATOM    227  CB  LEU A 597      35.920  18.040  38.270  1.00  0.00           C
ATOM    228  HB1 LEU A 597      34.990  18.240  37.700  1.00  0.00           H
ATOM    229  HB2 LEU A 597      35.610  17.590  39.240  1.00  0.00           H
ATOM    230  CG  LEU A 597      36.650  16.890  37.490  1.00  0.00           C
ATOM    231  HG  LEU A 597      37.130  17.350  36.600  1.00  0.00           H
ATOM    232  CD1 LEU A 597      37.700  16.160  38.420  1.00  0.00           C
ATOM    233 HD11 LEU A 597      37.030  15.730  39.190  1.00  0.00           H
ATOM    234 HD12 LEU A 597      38.400  16.890  38.870  1.00  0.00           H
ATOM    235 HD13 LEU A 597      38.280  15.430  37.810  1.00  0.00           H
ATOM    236  CD2 LEU A 597      35.590  15.900  37.180  1.00  0.00           C
ATOM    237 HD21 LEU A 597      35.080  15.610  38.110  1.00  0.00           H
ATOM    238 HD22 LEU A 597      35.910  14.990  36.620  1.00  0.00           H
ATOM    239 HD23 LEU A 597      34.840  16.320  36.480  1.00  0.00           H
ATOM    240  C   LEU A 597      37.510  19.760  37.360  1.00  0.00           C
ATOM    241  O   LEU A 597      38.710  19.480  37.160  1.00  0.00           O
ATOM    242  N   SER A 598      36.860  20.500  36.440  1.00  0.00           N
ATOM    243  HN  SER A 598      35.880  20.390  36.270  1.00  0.00           H
ATOM    244  CA  SER A 598      37.440  21.060  35.210  1.00  0.00           C
ATOM    245  HA  SER A 598      37.780  20.280  34.560  1.00  0.00           H
ATOM    246  CB  SER A 598      36.350  21.840  34.320  1.00  0.00           C
ATOM    247  HB1 SER A 598      36.020  22.680  34.970  1.00  0.00           H
ATOM    248  HB2 SER A 598      35.570  21.070  34.140  1.00  0.00           H
ATOM    249  OG  SER A 598      36.790  22.190  33.030  1.00  0.00           O
ATOM    250  HG1 SER A 598      36.920  21.350  32.590  1.00  0.00           H
ATOM    251  C   SER A 598      38.510  22.030  35.530  1.00  0.00           C
ATOM    252  O   SER A 598      39.490  22.000  34.810  1.00  0.00           O
ATOM    253  N   ASP A 599      38.400  22.900  36.570  1.00  0.00           N
ATOM    254  HN  ASP A 599      37.470  22.880  36.930  1.00  0.00           H
ATOM    255  CA  ASP A 599      39.350  23.820  37.120  1.00  0.00           C
ATOM    256  HA  ASP A 599      39.760  24.470  36.370  1.00  0.00           H
ATOM    257  CB  ASP A 599      38.750  24.570  38.290  1.00  0.00           C
ATOM    258  HB1 ASP A 599      39.530  24.890  39.010  1.00  0.00           H
ATOM    259  HB2 ASP A 599      38.010  23.960  38.840  1.00  0.00           H
ATOM    260  CG  ASP A 599      38.000  25.780  37.830  1.00  0.00           C
ATOM    261  OD1 ASP A 599      38.040  26.140  36.610  1.00  0.00           O
ATOM    262  OD2 ASP A 599      37.350  26.420  38.720  1.00  0.00           O
ATOM    263  C   ASP A 599      40.540  23.020  37.540  1.00  0.00           C
ATOM    264  O   ASP A 599      41.620  23.300  37.130  1.00  0.00           O
ATOM    265  N   PHE A 600      40.350  21.900  38.320  1.00  0.00           N
ATOM    266  HN  PHE A 600      39.450  21.720  38.700  1.00  0.00           H
ATOM    267  CA  PHE A 600      41.390  21.040  38.740  1.00  0.00           C
ATOM    268  HA  PHE A 600      42.050  21.640  39.340  1.00  0.00           H
ATOM    269  CB  PHE A 600      40.790  20.030  39.820  1.00  0.00           C
ATOM    270  HB1 PHE A 600      39.740  19.790  39.560  1.00  0.00           H
ATOM    271  HB2 PHE A 600      40.550  20.540  40.780  1.00  0.00           H
ATOM    272  CG  PHE A 600      41.570  18.800  40.120  1.00  0.00           C
ATOM    273  CD1 PHE A 600      40.990  17.500  40.230  1.00  0.00           C
ATOM    274  HD1 PHE A 600      39.920  17.440  40.020  1.00  0.00           H
ATOM    275  CE1 PHE A 600      41.710  16.450  40.770  1.00  0.00           C
ATOM    276  HE1 PHE A 600      41.130  15.560  40.910  1.00  0.00           H
ATOM    277  CZ  PHE A 600      43.020  16.600  41.220  1.00  0.00           C
ATOM    278  HZ  PHE A 600      43.570  15.820  41.730  1.00  0.00           H
ATOM    279  CD2 PHE A 600      42.910  18.960  40.570  1.00  0.00           C
ATOM    280  HD2 PHE A 600      43.280  19.890  40.200  1.00  0.00           H
ATOM    281  CE2 PHE A 600      43.610  17.790  40.990  1.00  0.00           C
ATOM    282  HE2 PHE A 600      44.650  17.940  41.260  1.00  0.00           H
ATOM    283  C   PHE A 600      42.230  20.400  37.590  1.00  0.00           C
ATOM    284  O   PHE A 600      43.450  20.370  37.700  1.00  0.00           O
ATOM    285  N   LYS A 601      41.520  19.950  36.520  1.00  0.00           N
ATOM    286  HN  LYS A 601      40.520  19.980  36.580  1.00  0.00           H
ATOM    287  CA  LYS A 601      42.170  19.540  35.240  1.00  0.00           C
ATOM    288  HA  LYS A 601      42.800  18.670  35.360  1.00  0.00           H
ATOM    289  CB  LYS A 601      41.040  19.130  34.220  1.00  0.00           C
ATOM    290  HB1 LYS A 601      41.500  19.030  33.210  1.00  0.00           H
ATOM    291  HB2 LYS A 601      40.340  19.990  34.230  1.00  0.00           H
ATOM    292  CG  LYS A 601      40.240  17.910  34.640  1.00  0.00           C
ATOM    293  HG1 LYS A 601      39.580  18.190  35.490  1.00  0.00           H
ATOM    294  HG2 LYS A 601      40.990  17.210  35.050  1.00  0.00           H
ATOM    295  CD  LYS A 601      39.470  17.340  33.510  1.00  0.00           C
ATOM    296  HD1 LYS A 601      39.940  16.470  33.020  1.00  0.00           H
ATOM    297  HD2 LYS A 601      39.340  18.040  32.670  1.00  0.00           H
ATOM    298  CE  LYS A 601      38.130  16.780  34.040  1.00  0.00           C
ATOM    299  HE1 LYS A 601      37.600  17.570  34.620  1.00  0.00           H
ATOM    300  HE2 LYS A 601      38.220  15.960  34.790  1.00  0.00           H
ATOM    301  NZ  LYS A 601      37.400  16.220  32.910  1.00  0.00           N
ATOM    302  HZ1 LYS A 601      37.910  15.460  32.430  1.00  0.00           H
ATOM    303  HZ2 LYS A 601      37.240  16.930  32.150  1.00  0.00           H
ATOM    304  HZ3 LYS A 601      36.420  15.930  33.150  1.00  0.00           H
ATOM    305  C   LYS A 601      42.970  20.610  34.530  1.00  0.00           C
ATOM    306  O   LYS A 601      43.810  20.270  33.730  1.00  0.00           O
ATOM    307  N   ASP A 602      42.670  21.910  34.740  1.00  0.00           N
ATOM    308  HN  ASP A 602      41.950  22.170  35.370  1.00  0.00           H
ATOM    309  CA  ASP A 602      43.600  22.910  34.270  1.00  0.00           C
ATOM    310  HA  ASP A 602      44.120  22.570  33.380  1.00  0.00           H
ATOM    311  CB  ASP A 602      42.780  24.060  33.690  1.00  0.00           C
ATOM    312  HB1 ASP A 602      43.280  25.010  33.410  1.00  0.00           H
ATOM    313  HB2 ASP A 602      42.020  24.280  34.470  1.00  0.00           H
ATOM    314  CG  ASP A 602      42.050  23.650  32.420  1.00  0.00           C
ATOM    315  OD1 ASP A 602      41.000  24.300  32.070  1.00  0.00           O
ATOM    316  OD2 ASP A 602      42.640  22.870  31.650  1.00  0.00           O
ATOM    317  C   ASP A 602      44.600  23.410  35.260  1.00  0.00           C
ATOM    318  O   ASP A 602      45.320  24.380  35.020  1.00  0.00           O
ATOM    319  N   ALA A 603      44.720  22.800  36.460  1.00  0.00           N
ATOM    320  HN  ALA A 603      44.140  22.020  36.690  1.00  0.00           H
ATOM    321  CA  ALA A 603      45.820  23.110  37.430  1.00  0.00           C
ATOM    322  HA  ALA A 603      46.280  24.030  37.100  1.00  0.00           H
ATOM    323  CB  ALA A 603      45.210  23.330  38.810  1.00  0.00           C
ATOM    324  HB1 ALA A 603      46.050  23.430  39.530  1.00  0.00           H
ATOM    325  HB2 ALA A 603      44.620  22.440  39.130  1.00  0.00           H
ATOM    326  HB3 ALA A 603      44.640  24.290  38.800  1.00  0.00           H
ATOM    327  C   ALA A 603      46.920  21.920  37.510  1.00  0.00           C
ATOM    328  O   ALA A 603      47.840  21.930  38.340  1.00  0.00           O
ATOM    329  N   LEU A 604      46.720  20.850  36.620  1.00  0.00           N
ATOM    330  HN  LEU A 604      45.900  20.890  36.060  1.00  0.00           H
ATOM    331  CA  LEU A 604      47.560  19.730  36.470  1.00  0.00           C
ATOM    332  HA  LEU A 604      47.760  19.520  37.510  1.00  0.00           H
ATOM    333  CB  LEU A 604      46.960  18.560  35.680  1.00  0.00           C
ATOM    334  HB1 LEU A 604      47.630  17.680  35.510  1.00  0.00           H
ATOM    335  HB2 LEU A 604      46.670  18.940  34.680  1.00  0.00           H
ATOM    336  CG  LEU A 604      45.610  18.040  36.240  1.00  0.00           C
ATOM    337  HG  LEU A 604      44.890  18.870  36.090  1.00  0.00           H
ATOM    338  CD1 LEU A 604      45.030  16.930  35.380  1.00  0.00           C
ATOM    339 HD11 LEU A 604      45.140  17.260  34.320  1.00  0.00           H
ATOM    340 HD12 LEU A 604      43.960  16.780  35.630  1.00  0.00           H
ATOM    341 HD13 LEU A 604      45.630  16.020  35.580  1.00  0.00           H
ATOM    342  CD2 LEU A 604      45.540  17.560  37.700  1.00  0.00           C
ATOM    343 HD21 LEU A 604      45.910  18.400  38.340  1.00  0.00           H
ATOM    344 HD22 LEU A 604      46.110  16.630  37.880  1.00  0.00           H
ATOM    345 HD23 LEU A 604      44.490  17.440  38.040  1.00  0.00           H
ATOM    346  C   LEU A 604      48.930  20.100  35.840  1.00  0.00           C
ATOM    347  O   LEU A 604      49.200  19.610  34.720  1.00  0.00           O
ATOM    348  N   SER A 605      49.770  20.920  36.540  1.00  0.00           N
ATOM    349  HN  SER A 605      49.540  21.280  37.430  1.00  0.00           H
ATOM    350  CA  SER A 605      50.970  21.560  35.980  1.00  0.00           C
ATOM    351  HA  SER A 605      51.380  20.920  35.220  1.00  0.00           H
ATOM    352  CB  SER A 605      50.570  22.900  35.380  1.00  0.00           C
ATOM    353  HB1 SER A 605      49.930  23.510  36.070  1.00  0.00           H
ATOM    354  HB2 SER A 605      49.970  22.550  34.520  1.00  0.00           H
ATOM    355  OG  SER A 605      51.630  23.700  34.820  1.00  0.00           O
ATOM    356  HG1 SER A 605      52.120  23.150  34.200  1.00  0.00           H
ATOM    357  C   SER A 605      51.950  21.660  37.060  1.00  0.00           C
ATOM    358  O   SER A 605      51.790  21.900  38.250  1.00  0.00           O
ATOM    359  N   LEU A 606      53.180  21.460  36.660  1.00  0.00           N
ATOM    360  HN  LEU A 606      53.270  20.970  35.790  1.00  0.00           H
ATOM    361  CA  LEU A 606      54.320  21.880  37.470  1.00  0.00           C
ATOM    362  HA  LEU A 606      54.060  21.560  38.460  1.00  0.00           H
ATOM    363  CB  LEU A 606      55.580  21.280  36.900  1.00  0.00           C
ATOM    364  HB1 LEU A 606      55.730  21.590  35.850  1.00  0.00           H
ATOM    365  HB2 LEU A 606      55.420  20.180  36.970  1.00  0.00           H
ATOM    366  CG  LEU A 606      56.940  21.440  37.690  1.00  0.00           C
ATOM    367  HG  LEU A 606      57.110  22.510  37.940  1.00  0.00           H
ATOM    368  CD1 LEU A 606      56.730  20.700  39.010  1.00  0.00           C
ATOM    369 HD11 LEU A 606      57.650  20.580  39.630  1.00  0.00           H
ATOM    370 HD12 LEU A 606      56.330  19.720  38.670  1.00  0.00           H
ATOM    371 HD13 LEU A 606      55.900  21.090  39.630  1.00  0.00           H
ATOM    372  CD2 LEU A 606      57.970  20.840  36.790  1.00  0.00           C
ATOM    373 HD21 LEU A 606      57.480  19.900  36.450  1.00  0.00           H
ATOM    374 HD22 LEU A 606      58.870  20.610  37.390  1.00  0.00           H
ATOM    375 HD23 LEU A 606      58.190  21.500  35.930  1.00  0.00           H
ATOM    376  C   LEU A 606      54.620  23.350  37.470  1.00  0.00           C
ATOM    377  O   LEU A 606      55.080  23.940  38.460  1.00  0.00           O
ATOM    378  N   GLN A 607      54.240  23.960  36.360  1.00  0.00           N
ATOM    379  HN  GLN A 607      54.010  23.440  35.540  1.00  0.00           H
ATOM    380  CA  GLN A 607      54.440  25.410  36.130  1.00  0.00           C
ATOM    381  HA  GLN A 607      55.440  25.630  36.520  1.00  0.00           H
ATOM    382  CB  GLN A 607      54.320  25.820  34.670  1.00  0.00           C
ATOM    383  HB1 GLN A 607      54.740  26.840  34.550  1.00  0.00           H
ATOM    384  HB2 GLN A 607      53.270  25.960  34.340  1.00  0.00           H
ATOM    385  CG  GLN A 607      54.930  24.940  33.520  1.00  0.00           C
ATOM    386  HG1 GLN A 607      55.020  25.620  32.650  1.00  0.00           H
ATOM    387  HG2 GLN A 607      54.270  24.080  33.260  1.00  0.00           H
ATOM    388  CD  GLN A 607      56.430  24.440  33.790  1.00  0.00           C
ATOM    389  OE1 GLN A 607      57.310  25.290  33.900  1.00  0.00           O
ATOM    390  NE2 GLN A 607      56.600  23.110  33.860  1.00  0.00           N
ATOM    391 HE21 GLN A 607      57.500  22.700  34.030  1.00  0.00           H
ATOM    392 HE22 GLN A 607      55.870  22.510  33.550  1.00  0.00           H
ATOM    393  C   GLN A 607      53.490  26.240  37.000  1.00  0.00           C
ATOM    394  O   GLN A 607      53.790  27.290  37.570  1.00  0.00           O
ATOM    395  N   CYS A 608      52.240  25.780  37.200  1.00  0.00           N
ATOM    396  HN  CYS A 608      51.880  25.040  36.630  1.00  0.00           H
ATOM    397  CA  CYS A 608      51.270  26.330  38.120  1.00  0.00           C
ATOM    398  HA  CYS A 608      51.190  27.400  37.960  1.00  0.00           H
ATOM    399  CB  CYS A 608      49.820  25.680  38.030  1.00  0.00           C
ATOM    400  HB1 CYS A 608      49.170  26.120  38.830  1.00  0.00           H
ATOM    401  HB2 CYS A 608      49.920  24.580  38.140  1.00  0.00           H
ATOM    402  SG  CYS A 608      49.180  26.010  36.440  1.00  0.00           S
ATOM    403  HG1 CYS A 608      50.220  25.900  35.630  1.00  0.00           H
ATOM    404  C   CYS A 608      51.740  26.300  39.560  1.00  0.00           C
ATOM    405  O   CYS A 608      51.520  27.210  40.320  1.00  0.00           O
ATOM    406  N   LEU A 609      52.300  25.120  40.100  1.00  0.00           N
ATOM    407  HN  LEU A 609      52.230  24.410  39.400  1.00  0.00           H
ATOM    408  CA  LEU A 609      52.870  24.850  41.380  1.00  0.00           C
ATOM    409  HA  LEU A 609      52.070  25.130  42.050  1.00  0.00           H
ATOM    410  CB  LEU A 609      53.270  23.350  41.520  1.00  0.00           C
ATOM    411  HB1 LEU A 609      53.700  23.250  42.550  1.00  0.00           H
ATOM    412  HB2 LEU A 609      54.020  23.180  40.730  1.00  0.00           H
ATOM    413  CG  LEU A 609      51.970  22.460  41.460  1.00  0.00           C
ATOM    414  HG  LEU A 609      51.480  22.790  40.520  1.00  0.00           H
ATOM    415  CD1 LEU A 609      52.450  21.010  41.320  1.00  0.00           C
ATOM    416 HD11 LEU A 609      53.250  21.010  40.560  1.00  0.00           H
ATOM    417 HD12 LEU A 609      51.570  20.380  41.050  1.00  0.00           H
ATOM    418 HD13 LEU A 609      52.910  20.690  42.290  1.00  0.00           H
ATOM    419  CD2 LEU A 609      50.950  22.480  42.560  1.00  0.00           C
ATOM    420 HD21 LEU A 609      51.380  21.830  43.350  1.00  0.00           H
ATOM    421 HD22 LEU A 609      50.080  21.900  42.170  1.00  0.00           H
ATOM    422 HD23 LEU A 609      50.630  23.460  43.010  1.00  0.00           H
ATOM    423  C   LEU A 609      54.050  25.700  41.810  1.00  0.00           C
ATOM    424  O   LEU A 609      54.040  26.290  42.880  1.00  0.00           O
ATOM    425  N   ALA A 610      55.050  25.860  40.900  1.00  0.00           N
ATOM    426  HN  ALA A 610      54.850  25.440  40.010  1.00  0.00           H
ATOM    427  CA  ALA A 610      56.020  26.900  40.950  1.00  0.00           C
ATOM    428  HA  ALA A 610      56.680  26.570  41.750  1.00  0.00           H
ATOM    429  CB  ALA A 610      56.910  26.990  39.640  1.00  0.00           C
ATOM    430  HB1 ALA A 610      56.330  27.320  38.750  1.00  0.00           H
ATOM    431  HB2 ALA A 610      57.240  25.990  39.310  1.00  0.00           H
ATOM    432  HB3 ALA A 610      57.720  27.760  39.690  1.00  0.00           H
ATOM    433  C   ALA A 610      55.530  28.350  41.180  1.00  0.00           C
ATOM    434  O   ALA A 610      55.950  29.030  42.070  1.00  0.00           O
ATOM    435  N   SER A 611      54.510  28.800  40.400  1.00  0.00           N
ATOM    436  HN  SER A 611      54.100  28.190  39.730  1.00  0.00           H
ATOM    437  CA  SER A 611      53.800  30.060  40.640  1.00  0.00           C
ATOM    438  HA  SER A 611      54.590  30.780  40.720  1.00  0.00           H
ATOM    439  CB  SER A 611      52.780  30.430  39.550  1.00  0.00           C
ATOM    440  HB1 SER A 611      52.400  31.470  39.580  1.00  0.00           H
ATOM    441  HB2 SER A 611      51.980  29.660  39.600  1.00  0.00           H
ATOM    442  OG  SER A 611      53.320  30.240  38.260  1.00  0.00           O
ATOM    443  HG1 SER A 611      54.200  30.620  38.350  1.00  0.00           H
ATOM    444  C   SER A 611      53.040  30.170  41.980  1.00  0.00           C
ATOM    445  O   SER A 611      52.990  31.320  42.500  1.00  0.00           O
ATOM    446  N   ILE A 612      52.430  29.090  42.450  1.00  0.00           N
ATOM    447  HN  ILE A 612      52.330  28.280  41.890  1.00  0.00           H
ATOM    448  CA  ILE A 612      51.620  29.080  43.700  1.00  0.00           C
ATOM    449  HA  ILE A 612      50.860  29.840  43.650  1.00  0.00           H
ATOM    450  CB  ILE A 612      50.960  27.690  43.850  1.00  0.00           C
ATOM    451  HB  ILE A 612      51.560  26.920  43.340  1.00  0.00           H
ATOM    452  CG2 ILE A 612      50.700  27.370  45.360  1.00  0.00           C
ATOM    453 HG21 ILE A 612      50.170  26.390  45.440  1.00  0.00           H
ATOM    454 HG22 ILE A 612      50.140  28.070  46.020  1.00  0.00           H
ATOM    455 HG23 ILE A 612      51.720  27.250  45.790  1.00  0.00           H
ATOM    456  CG1 ILE A 612      49.660  27.730  43.060  1.00  0.00           C
ATOM    457 HG11 ILE A 612      49.780  28.240  42.070  1.00  0.00           H
ATOM    458 HG12 ILE A 612      48.900  28.390  43.530  1.00  0.00           H
ATOM    459  CD  ILE A 612      49.080  26.300  42.860  1.00  0.00           C
ATOM    460  HD1 ILE A 612      48.960  25.690  43.780  1.00  0.00           H
ATOM    461  HD2 ILE A 612      49.670  25.690  42.140  1.00  0.00           H
ATOM    462  HD3 ILE A 612      48.060  26.360  42.420  1.00  0.00           H
ATOM    463  C   ILE A 612      52.490  29.480  44.920  1.00  0.00           C
ATOM    464  O   ILE A 612      52.050  30.340  45.780  1.00  0.00           O
ATOM    465  N   LEU A 613      53.680  28.940  44.960  1.00  0.00           N
ATOM    466  HN  LEU A 613      53.950  28.400  44.170  1.00  0.00           H
ATOM    467  CA  LEU A 613      54.680  29.060  46.080  1.00  0.00           C
ATOM    468  HA  LEU A 613      54.190  28.930  47.030  1.00  0.00           H
ATOM    469  CB  LEU A 613      55.860  28.080  45.860  1.00  0.00           C
ATOM    470  HB1 LEU A 613      56.680  28.370  46.550  1.00  0.00           H
ATOM    471  HB2 LEU A 613      56.170  28.150  44.790  1.00  0.00           H
ATOM    472  CG  LEU A 613      55.530  26.600  46.330  1.00  0.00           C
ATOM    473  HG  LEU A 613      54.750  26.300  45.600  1.00  0.00           H
ATOM    474  CD1 LEU A 613      56.880  25.920  46.380  1.00  0.00           C
ATOM    475 HD11 LEU A 613      57.510  26.410  47.150  1.00  0.00           H
ATOM    476 HD12 LEU A 613      57.330  26.100  45.370  1.00  0.00           H
ATOM    477 HD13 LEU A 613      56.950  24.840  46.600  1.00  0.00           H
ATOM    478  CD2 LEU A 613      54.950  26.420  47.760  1.00  0.00           C
ATOM    479 HD21 LEU A 613      53.850  26.630  47.780  1.00  0.00           H
ATOM    480 HD22 LEU A 613      55.460  27.130  48.440  1.00  0.00           H
ATOM    481 HD23 LEU A 613      55.020  25.380  48.170  1.00  0.00           H
ATOM    482  C   LEU A 613      55.160  30.490  46.080  1.00  0.00           C
ATOM    483  O   LEU A 613      55.050  31.160  47.130  1.00  0.00           O
ATOM    484  N   PHE A 614      55.450  31.020  44.850  1.00  0.00           N
ATOM    485  HN  PHE A 614      55.430  30.460  44.020  1.00  0.00           H
ATOM    486  CA  PHE A 614      55.720  32.470  44.620  1.00  0.00           C
ATOM    487  HA  PHE A 614      56.490  32.850  45.290  1.00  0.00           H
ATOM    488  CB  PHE A 614      55.920  32.790  43.110  1.00  0.00           C
ATOM    489  HB1 PHE A 614      55.110  32.270  42.570  1.00  0.00           H
ATOM    490  HB2 PHE A 614      56.910  32.300  42.970  1.00  0.00           H
ATOM    491  CG  PHE A 614      56.110  34.250  42.760  1.00  0.00           C
ATOM    492  CD1 PHE A 614      57.030  35.060  43.440  1.00  0.00           C
ATOM    493  HD1 PHE A 614      57.600  34.600  44.220  1.00  0.00           H
ATOM    494  CE1 PHE A 614      57.160  36.370  43.040  1.00  0.00           C
ATOM    495  HE1 PHE A 614      58.050  36.830  43.440  1.00  0.00           H
ATOM    496  CZ  PHE A 614      56.270  36.960  42.100  1.00  0.00           C
ATOM    497  HZ  PHE A 614      56.350  37.970  41.750  1.00  0.00           H
ATOM    498  CD2 PHE A 614      55.270  34.860  41.790  1.00  0.00           C
ATOM    499  HD2 PHE A 614      54.630  34.210  41.220  1.00  0.00           H
ATOM    500  CE2 PHE A 614      55.290  36.190  41.440  1.00  0.00           C
ATOM    501  HE2 PHE A 614      54.640  36.600  40.680  1.00  0.00           H
ATOM    502  C   PHE A 614      54.610  33.470  45.090  1.00  0.00           C
ATOM    503  O   PHE A 614      54.860  34.210  46.020  1.00  0.00           O
ATOM    504  N   LEU A 615      53.410  33.280  44.660  1.00  0.00           N
ATOM    505  HN  LEU A 615      53.280  32.610  43.920  1.00  0.00           H
ATOM    506  CA  LEU A 615      52.280  34.080  45.060  1.00  0.00           C
ATOM    507  HA  LEU A 615      52.480  35.120  44.820  1.00  0.00           H
ATOM    508  CB  LEU A 615      51.060  33.850  44.090  1.00  0.00           C
ATOM    509  HB1 LEU A 615      50.270  34.560  44.410  1.00  0.00           H
ATOM    510  HB2 LEU A 615      50.550  32.870  44.020  1.00  0.00           H
ATOM    511  CG  LEU A 615      51.380  34.120  42.540  1.00  0.00           C
ATOM    512  HG  LEU A 615      52.400  33.860  42.210  1.00  0.00           H
ATOM    513  CD1 LEU A 615      50.300  33.450  41.690  1.00  0.00           C
ATOM    514 HD11 LEU A 615      49.320  33.940  41.870  1.00  0.00           H
ATOM    515 HD12 LEU A 615      50.210  32.420  42.070  1.00  0.00           H
ATOM    516 HD13 LEU A 615      50.450  33.410  40.590  1.00  0.00           H
ATOM    517  CD2 LEU A 615      51.380  35.650  42.270  1.00  0.00           C
ATOM    518 HD21 LEU A 615      51.570  35.830  41.190  1.00  0.00           H
ATOM    519 HD22 LEU A 615      52.120  36.190  42.890  1.00  0.00           H
ATOM    520 HD23 LEU A 615      50.380  36.050  42.530  1.00  0.00           H
ATOM    521  C   LEU A 615      51.860  33.980  46.480  1.00  0.00           C
ATOM    522  O   LEU A 615      51.470  34.970  47.040  1.00  0.00           O
ATOM    523  N   TYR A 616      51.960  32.800  47.160  1.00  0.00           N
ATOM    524  HN  TYR A 616      52.240  31.950  46.730  1.00  0.00           H
ATOM    525  CA  TYR A 616      51.840  32.690  48.600  1.00  0.00           C
ATOM    526  HA  TYR A 616      50.860  33.010  48.890  1.00  0.00           H
ATOM    527  CB  TYR A 616      51.900  31.170  48.970  1.00  0.00           C
ATOM    528  HB1 TYR A 616      52.730  30.760  48.360  1.00  0.00           H
ATOM    529  HB2 TYR A 616      50.930  30.640  48.840  1.00  0.00           H
ATOM    530  CG  TYR A 616      52.420  30.740  50.370  1.00  0.00           C
ATOM    531  CD1 TYR A 616      53.470  29.800  50.480  1.00  0.00           C
ATOM    532  HD1 TYR A 616      53.790  29.370  49.540  1.00  0.00           H
ATOM    533  CE1 TYR A 616      53.990  29.380  51.670  1.00  0.00           C
ATOM    534  HE1 TYR A 616      54.690  28.560  51.650  1.00  0.00           H
ATOM    535  CZ  TYR A 616      53.660  30.020  52.840  1.00  0.00           C
ATOM    536  OH  TYR A 616      54.200  29.670  54.080  1.00  0.00           O
ATOM    537  HH  TYR A 616      53.520  29.830  54.740  1.00  0.00           H
ATOM    538  CD2 TYR A 616      52.120  31.450  51.590  1.00  0.00           C
ATOM    539  HD2 TYR A 616      51.440  32.280  51.560  1.00  0.00           H
ATOM    540  CE2 TYR A 616      52.720  31.060  52.810  1.00  0.00           C
ATOM    541  HE2 TYR A 616      52.490  31.600  53.710  1.00  0.00           H
ATOM    542  C   TYR A 616      52.770  33.600  49.330  1.00  0.00           C
ATOM    543  O   TYR A 616      52.380  34.430  50.140  1.00  0.00           O
ATOM    544  N   CYS A 617      54.090  33.770  48.880  1.00  0.00           N
ATOM    545  HN  CYS A 617      54.490  33.250  48.130  1.00  0.00           H
ATOM    546  CA  CYS A 617      55.060  34.660  49.550  1.00  0.00           C
ATOM    547  HA  CYS A 617      54.900  34.580  50.620  1.00  0.00           H
ATOM    548  CB  CYS A 617      56.460  34.210  49.130  1.00  0.00           C
ATOM    549  HB1 CYS A 617      57.210  34.970  49.410  1.00  0.00           H
ATOM    550  HB2 CYS A 617      56.550  34.180  48.020  1.00  0.00           H
ATOM    551  SG  CYS A 617      56.910  32.620  49.930  1.00  0.00           S
ATOM    552  HG1 CYS A 617      56.400  31.800  49.030  1.00  0.00           H
ATOM    553  C   CYS A 617      54.870  36.120  49.240  1.00  0.00           C
ATOM    554  O   CYS A 617      55.010  36.980  50.120  1.00  0.00           O
ATOM    555  N   ALA A 618      54.330  36.410  48.010  1.00  0.00           N
ATOM    556  HN  ALA A 618      54.090  35.650  47.410  1.00  0.00           H
ATOM    557  CA  ALA A 618      53.950  37.650  47.540  1.00  0.00           C
ATOM    558  HA  ALA A 618      54.790  38.320  47.690  1.00  0.00           H
ATOM    559  CB  ALA A 618      53.550  37.550  46.080  1.00  0.00           C
ATOM    560  HB1 ALA A 618      53.200  38.520  45.660  1.00  0.00           H
ATOM    561  HB2 ALA A 618      52.770  36.770  45.990  1.00  0.00           H
ATOM    562  HB3 ALA A 618      54.480  37.260  45.540  1.00  0.00           H
ATOM    563  C   ALA A 618      52.770  38.210  48.340  1.00  0.00           C
ATOM    564  O   ALA A 618      52.750  39.450  48.540  1.00  0.00           O
ATOM    565  N   CYS A 619      51.800  37.360  48.760  1.00  0.00           N
ATOM    566  HN  CYS A 619      51.660  36.480  48.320  1.00  0.00           H
ATOM    567  CA  CYS A 619      50.730  37.840  49.520  1.00  0.00           C
ATOM    568  HA  CYS A 619      50.590  38.880  49.270  1.00  0.00           H
ATOM    569  CB  CYS A 619      49.380  37.110  49.120  1.00  0.00           C
ATOM    570  HB1 CYS A 619      48.660  37.670  49.760  1.00  0.00           H
ATOM    571  HB2 CYS A 619      49.330  36.040  49.410  1.00  0.00           H
ATOM    572  SG  CYS A 619      48.820  37.200  47.450  1.00  0.00           S
ATOM    573  HG1 CYS A 619      47.890  38.140  47.650  1.00  0.00           H
ATOM    574  C   CYS A 619      50.790  37.660  51.030  1.00  0.00           C
ATOM    575  O   CYS A 619      50.100  38.390  51.680  1.00  0.00           O
ATOM    576  N   MET A 620      51.600  36.730  51.610  1.00  0.00           N
ATOM    577  HN  MET A 620      51.930  36.010  50.990  1.00  0.00           H
ATOM    578  CA  MET A 620      52.050  36.630  52.940  1.00  0.00           C
ATOM    579  HA  MET A 620      51.140  36.550  53.530  1.00  0.00           H
ATOM    580  CB  MET A 620      53.030  35.360  53.060  1.00  0.00           C
ATOM    581  HB1 MET A 620      53.910  35.450  52.380  1.00  0.00           H
ATOM    582  HB2 MET A 620      52.510  34.430  52.760  1.00  0.00           H
ATOM    583  CG  MET A 620      53.580  34.980  54.400  1.00  0.00           C
ATOM    584  HG1 MET A 620      54.200  35.830  54.760  1.00  0.00           H
ATOM    585  HG2 MET A 620      54.150  34.060  54.160  1.00  0.00           H
ATOM    586  SD  MET A 620      52.340  34.740  55.750  1.00  0.00           S
ATOM    587  CE  MET A 620      53.570  33.780  56.720  1.00  0.00           C
ATOM    588  HE1 MET A 620      54.600  34.170  56.880  1.00  0.00           H
ATOM    589  HE2 MET A 620      53.580  32.730  56.360  1.00  0.00           H
ATOM    590  HE3 MET A 620      53.200  33.800  57.770  1.00  0.00           H
ATOM    591  C   MET A 620      52.780  37.920  53.440  1.00  0.00           C
ATOM    592  O   MET A 620      52.330  38.590  54.390  1.00  0.00           O
ATOM    593  N   SER A 621      53.860  38.320  52.680  1.00  0.00           N
ATOM    594  HN  SER A 621      54.140  37.690  51.980  1.00  0.00           H
ATOM    595  CA  SER A 621      54.640  39.510  53.060  1.00  0.00           C
ATOM    596  HA  SER A 621      55.050  39.380  54.050  1.00  0.00           H
ATOM    597  CB  SER A 621      55.990  39.720  52.180  1.00  0.00           C
ATOM    598  HB1 SER A 621      56.500  38.740  52.290  1.00  0.00           H
ATOM    599  HB2 SER A 621      56.540  40.600  52.560  1.00  0.00           H
ATOM    600  OG  SER A 621      55.730  39.840  50.810  1.00  0.00           O
ATOM    601  HG1 SER A 621      55.640  38.950  50.480  1.00  0.00           H
ATOM    602  C   SER A 621      53.850  40.860  53.340  1.00  0.00           C
ATOM    603  O   SER A 621      54.100  41.370  54.390  1.00  0.00           O
ATOM    604  N   PRO A 622      52.950  41.360  52.530  1.00  0.00           N
ATOM    605  CD  PRO A 622      52.920  40.930  51.160  1.00  0.00           C
ATOM    606  HD1 PRO A 622      52.820  39.830  51.000  1.00  0.00           H
ATOM    607  HD2 PRO A 622      53.810  41.270  50.600  1.00  0.00           H
ATOM    608  CA  PRO A 622      52.250  42.600  52.740  1.00  0.00           C
ATOM    609  HA  PRO A 622      52.910  43.390  53.070  1.00  0.00           H
ATOM    610  CB  PRO A 622      51.580  43.010  51.450  1.00  0.00           C
ATOM    611  HB1 PRO A 622      52.110  43.790  50.850  1.00  0.00           H
ATOM    612  HB2 PRO A 622      50.540  43.330  51.640  1.00  0.00           H
ATOM    613  CG  PRO A 622      51.670  41.670  50.680  1.00  0.00           C
ATOM    614  HG1 PRO A 622      50.800  41.050  51.010  1.00  0.00           H
ATOM    615  HG2 PRO A 622      51.580  41.660  49.570  1.00  0.00           H
ATOM    616  C   PRO A 622      51.190  42.470  53.880  1.00  0.00           C
ATOM    617  O   PRO A 622      51.120  43.380  54.700  1.00  0.00           O
ATOM    618  N   VAL A 623      50.480  41.310  53.900  1.00  0.00           N
ATOM    619  HN  VAL A 623      50.670  40.520  53.310  1.00  0.00           H
ATOM    620  CA  VAL A 623      49.520  41.050  54.940  1.00  0.00           C
ATOM    621  HA  VAL A 623      48.840  41.880  55.010  1.00  0.00           H
ATOM    622  CB  VAL A 623      48.790  39.700  54.830  1.00  0.00           C
ATOM    623  HB  VAL A 623      49.560  38.920  54.830  1.00  0.00           H
ATOM    624  CG1 VAL A 623      47.850  39.490  56.040  1.00  0.00           C
ATOM    625 HG11 VAL A 623      47.300  40.440  56.240  1.00  0.00           H
ATOM    626 HG12 VAL A 623      48.420  39.090  56.900  1.00  0.00           H
ATOM    627 HG13 VAL A 623      47.160  38.680  55.730  1.00  0.00           H
ATOM    628  CG2 VAL A 623      48.020  39.640  53.480  1.00  0.00           C
ATOM    629 HG21 VAL A 623      47.100  40.250  53.620  1.00  0.00           H
ATOM    630 HG22 VAL A 623      47.750  38.610  53.180  1.00  0.00           H
ATOM    631 HG23 VAL A 623      48.770  40.050  52.770  1.00  0.00           H
ATOM    632  C   VAL A 623      50.140  41.040  56.340  1.00  0.00           C
ATOM    633  O   VAL A 623      49.600  41.720  57.210  1.00  0.00           O
ATOM    634  N   ILE A 624      51.320  40.430  56.660  1.00  0.00           N
ATOM    635  HN  ILE A 624      51.650  39.970  55.830  1.00  0.00           H
ATOM    636  CA  ILE A 624      52.050  40.540  57.880  1.00  0.00           C
ATOM    637  HA  ILE A 624      51.420  40.430  58.750  1.00  0.00           H
ATOM    638  CB  ILE A 624      53.090  39.430  57.830  1.00  0.00           C
ATOM    639  HB  ILE A 624      53.710  39.430  56.910  1.00  0.00           H
ATOM    640  CG2 ILE A 624      54.130  39.650  58.970  1.00  0.00           C
ATOM    641 HG21 ILE A 624      54.730  40.550  58.750  1.00  0.00           H
ATOM    642 HG22 ILE A 624      54.850  38.810  58.980  1.00  0.00           H
ATOM    643 HG23 ILE A 624      53.600  39.920  59.910  1.00  0.00           H
ATOM    644  CG1 ILE A 624      52.550  37.990  57.710  1.00  0.00           C
ATOM    645 HG11 ILE A 624      53.380  37.310  57.440  1.00  0.00           H
ATOM    646 HG12 ILE A 624      51.890  37.970  56.820  1.00  0.00           H
ATOM    647  CD  ILE A 624      51.750  37.510  58.920  1.00  0.00           C
ATOM    648  HD1 ILE A 624      52.240  37.790  59.880  1.00  0.00           H
ATOM    649  HD2 ILE A 624      51.630  36.410  58.810  1.00  0.00           H
ATOM    650  HD3 ILE A 624      50.740  37.970  58.880  1.00  0.00           H
ATOM    651  C   ILE A 624      52.660  41.930  58.030  1.00  0.00           C
ATOM    652  O   ILE A 624      52.510  42.490  59.080  1.00  0.00           O
ATOM    653  N   THR A 625      53.300  42.550  57.020  1.00  0.00           N
ATOM    654  HN  THR A 625      53.470  42.110  56.140  1.00  0.00           H
ATOM    655  CA  THR A 625      53.830  43.880  57.120  1.00  0.00           C
ATOM    656  HA  THR A 625      54.600  43.880  57.890  1.00  0.00           H
ATOM    657  CB  THR A 625      54.460  44.420  55.850  1.00  0.00           C
ATOM    658  HB  THR A 625      53.710  44.430  55.040  1.00  0.00           H
ATOM    659  OG1 THR A 625      55.520  43.520  55.340  1.00  0.00           O
ATOM    660  HG1 THR A 625      55.070  42.810  54.860  1.00  0.00           H
ATOM    661  CG2 THR A 625      55.090  45.800  56.040  1.00  0.00           C
ATOM    662 HG21 THR A 625      55.840  46.010  55.240  1.00  0.00           H
ATOM    663 HG22 THR A 625      55.760  45.710  56.920  1.00  0.00           H
ATOM    664 HG23 THR A 625      54.340  46.620  56.030  1.00  0.00           H
ATOM    665  C   THR A 625      52.770  44.960  57.580  1.00  0.00           C
ATOM    666  O   THR A 625      52.960  45.750  58.550  1.00  0.00           O
ATOM    667  N   PHE A 626      51.650  45.060  56.860  1.00  0.00           N
ATOM    668  HN  PHE A 626      51.500  44.590  55.990  1.00  0.00           H
ATOM    669  CA  PHE A 626      50.590  45.900  57.340  1.00  0.00           C
ATOM    670  HA  PHE A 626      50.950  46.920  57.450  1.00  0.00           H
ATOM    671  CB  PHE A 626      49.390  45.810  56.290  1.00  0.00           C
ATOM    672  HB1 PHE A 626      48.580  46.480  56.650  1.00  0.00           H
ATOM    673  HB2 PHE A 626      49.030  44.760  56.240  1.00  0.00           H
ATOM    674  CG  PHE A 626      49.800  46.250  54.950  1.00  0.00           C
ATOM    675  CD1 PHE A 626      49.220  45.720  53.790  1.00  0.00           C
ATOM    676  HD1 PHE A 626      48.420  45.030  53.970  1.00  0.00           H
ATOM    677  CE1 PHE A 626      49.440  46.250  52.510  1.00  0.00           C
ATOM    678  HE1 PHE A 626      48.980  45.820  51.630  1.00  0.00           H
ATOM    679  CZ  PHE A 626      50.410  47.230  52.350  1.00  0.00           C
ATOM    680  HZ  PHE A 626      50.630  47.380  51.300  1.00  0.00           H
ATOM    681  CD2 PHE A 626      50.690  47.340  54.790  1.00  0.00           C
ATOM    682  HD2 PHE A 626      51.010  47.890  55.660  1.00  0.00           H
ATOM    683  CE2 PHE A 626      51.070  47.790  53.500  1.00  0.00           C
ATOM    684  HE2 PHE A 626      51.820  48.550  53.370  1.00  0.00           H
ATOM    685  C   PHE A 626      49.960  45.410  58.610  1.00  0.00           C
ATOM    686  O   PHE A 626      49.600  46.180  59.490  1.00  0.00           O
ATOM    687  N   GLY A 627      49.840  44.060  58.800  1.00  0.00           N
ATOM    688  HN  GLY A 627      50.190  43.520  58.050  1.00  0.00           H
ATOM    689  CA  GLY A 627      49.330  43.350  60.000  1.00  0.00           C
ATOM    690  HA1 GLY A 627      49.760  42.360  59.890  1.00  0.00           H
ATOM    691  HA2 GLY A 627      48.280  43.550  59.930  1.00  0.00           H
ATOM    692  C   GLY A 627      49.740  43.850  61.340  1.00  0.00           C
ATOM    693  O   GLY A 627      49.050  44.140  62.290  1.00  0.00           O
ATOM    694  N   GLY A 628      51.070  44.080  61.470  1.00  0.00           N
ATOM    695  HN  GLY A 628      51.650  43.760  60.720  1.00  0.00           H
ATOM    696  CA  GLY A 628      51.750  44.450  62.720  1.00  0.00           C
ATOM    697  HA1 GLY A 628      52.770  44.150  62.580  1.00  0.00           H
ATOM    698  HA2 GLY A 628      51.300  44.020  63.590  1.00  0.00           H
ATOM    699  C   GLY A 628      51.800  45.910  62.710  1.00  0.00           C
ATOM    700  O   GLY A 628      51.970  46.550  63.770  1.00  0.00           O
ATOM    701  N   LEU A 629      51.680  46.550  61.540  1.00  0.00           N
ATOM    702  HN  LEU A 629      51.380  46.030  60.740  1.00  0.00           H
ATOM    703  CA  LEU A 629      51.610  47.990  61.580  1.00  0.00           C
ATOM    704  HA  LEU A 629      52.370  48.230  62.300  1.00  0.00           H
ATOM    705  CB  LEU A 629      52.030  48.500  60.210  1.00  0.00           C
ATOM    706  HB1 LEU A 629      51.330  48.050  59.490  1.00  0.00           H
ATOM    707  HB2 LEU A 629      52.990  48.060  59.890  1.00  0.00           H
ATOM    708  CG  LEU A 629      52.020  50.010  59.940  1.00  0.00           C
ATOM    709  HG  LEU A 629      51.080  50.490  60.320  1.00  0.00           H
ATOM    710  CD1 LEU A 629      53.180  50.650  60.720  1.00  0.00           C
ATOM    711 HD11 LEU A 629      53.040  50.630  61.820  1.00  0.00           H
ATOM    712 HD12 LEU A 629      53.310  51.720  60.460  1.00  0.00           H
ATOM    713 HD13 LEU A 629      54.020  50.000  60.370  1.00  0.00           H
ATOM    714  CD2 LEU A 629      52.030  50.300  58.360  1.00  0.00           C
ATOM    715 HD21 LEU A 629      51.910  51.390  58.180  1.00  0.00           H
ATOM    716 HD22 LEU A 629      51.140  49.780  57.930  1.00  0.00           H
ATOM    717 HD23 LEU A 629      53.000  49.850  58.070  1.00  0.00           H
ATOM    718  C   LEU A 629      50.240  48.550  61.950  1.00  0.00           C
ATOM    719  O   LEU A 629      50.070  49.290  62.860  1.00  0.00           O
ATOM    720  N   LEU A 630      49.210  47.990  61.360  1.00  0.00           N
ATOM    721  HN  LEU A 630      49.370  47.420  60.560  1.00  0.00           H
ATOM    722  CA  LEU A 630      47.860  48.250  61.830  1.00  0.00           C
ATOM    723  HA  LEU A 630      47.830  49.330  61.860  1.00  0.00           H
ATOM    724  CB  LEU A 630      46.830  47.750  60.870  1.00  0.00           C
ATOM    725  HB1 LEU A 630      46.990  46.670  60.730  1.00  0.00           H
ATOM    726  HB2 LEU A 630      47.110  48.320  59.950  1.00  0.00           H
ATOM    727  CG  LEU A 630      45.340  48.050  61.190  1.00  0.00           C
ATOM    728  HG  LEU A 630      45.130  47.650  62.220  1.00  0.00           H
ATOM    729  CD1 LEU A 630      44.880  49.570  61.280  1.00  0.00           C
ATOM    730 HD11 LEU A 630      44.840  49.970  60.250  1.00  0.00           H
ATOM    731 HD12 LEU A 630      45.620  50.130  61.890  1.00  0.00           H
ATOM    732 HD13 LEU A 630      43.950  49.770  61.850  1.00  0.00           H
ATOM    733  CD2 LEU A 630      44.350  47.270  60.310  1.00  0.00           C
ATOM    734 HD21 LEU A 630      43.270  47.410  60.520  1.00  0.00           H
ATOM    735 HD22 LEU A 630      44.620  46.190  60.280  1.00  0.00           H
ATOM    736 HD23 LEU A 630      44.520  47.740  59.320  1.00  0.00           H
ATOM    737  C   LEU A 630      47.590  47.740  63.240  1.00  0.00           C
ATOM    738  O   LEU A 630      46.870  48.380  63.990  1.00  0.00           O
ATOM    739  N   GLY A 631      48.260  46.570  63.610  1.00  0.00           N
ATOM    740  HN  GLY A 631      48.730  46.010  62.940  1.00  0.00           H
ATOM    741  CA  GLY A 631      48.280  46.150  64.960  1.00  0.00           C
ATOM    742  HA1 GLY A 631      49.000  45.350  65.070  1.00  0.00           H
ATOM    743  HA2 GLY A 631      47.290  45.900  65.310  1.00  0.00           H
ATOM    744  C   GLY A 631      48.680  47.170  66.040  1.00  0.00           C
ATOM    745  O   GLY A 631      47.940  47.540  66.930  1.00  0.00           O
ATOM    746  N   GLU A 632      49.870  47.650  65.800  1.00  0.00           N
ATOM    747  HN  GLU A 632      50.480  47.180  65.150  1.00  0.00           H
ATOM    748  CA  GLU A 632      50.450  48.760  66.540  1.00  0.00           C
ATOM    749  HA  GLU A 632      50.440  48.590  67.600  1.00  0.00           H
ATOM    750  CB  GLU A 632      51.930  49.040  66.150  1.00  0.00           C
ATOM    751  HB1 GLU A 632      52.230  50.080  66.410  1.00  0.00           H
ATOM    752  HB2 GLU A 632      51.980  48.920  65.060  1.00  0.00           H
ATOM    753  CG  GLU A 632      52.880  48.030  66.910  1.00  0.00           C
ATOM    754  HG1 GLU A 632      53.890  48.180  66.480  1.00  0.00           H
ATOM    755  HG2 GLU A 632      52.560  46.970  66.810  1.00  0.00           H
ATOM    756  CD  GLU A 632      53.010  48.320  68.390  1.00  0.00           C
ATOM    757  OE1 GLU A 632      52.690  47.460  69.250  1.00  0.00           O
ATOM    758  OE2 GLU A 632      53.260  49.500  68.640  1.00  0.00           O
ATOM    759  C   GLU A 632      49.660  50.110  66.440  1.00  0.00           C
ATOM    760  O   GLU A 632      49.470  50.850  67.420  1.00  0.00           O
ATOM    761  N   ALA A 633      49.090  50.470  65.280  1.00  0.00           N
ATOM    762  HN  ALA A 633      49.390  49.880  64.530  1.00  0.00           H
ATOM    763  CA  ALA A 633      48.250  51.630  64.990  1.00  0.00           C
ATOM    764  HA  ALA A 633      48.730  52.520  65.360  1.00  0.00           H
ATOM    765  CB  ALA A 633      47.830  51.730  63.470  1.00  0.00           C
ATOM    766  HB1 ALA A 633      46.950  51.110  63.180  1.00  0.00           H
ATOM    767  HB2 ALA A 633      48.700  51.530  62.800  1.00  0.00           H
ATOM    768  HB3 ALA A 633      47.400  52.730  63.200  1.00  0.00           H
ATOM    769  C   ALA A 633      46.900  51.680  65.760  1.00  0.00           C
ATOM    770  O   ALA A 633      46.260  52.730  65.990  1.00  0.00           O
ATOM    771  N   THR A 634      46.410  50.440  66.090  1.00  0.00           N
ATOM    772  HN  THR A 634      46.970  49.660  65.830  1.00  0.00           H
ATOM    773  CA  THR A 634      45.210  50.240  66.860  1.00  0.00           C
ATOM    774  HA  THR A 634      44.630  51.150  67.000  1.00  0.00           H
ATOM    775  CB  THR A 634      44.120  49.460  66.090  1.00  0.00           C
ATOM    776  HB  THR A 634      43.170  49.220  66.600  1.00  0.00           H
ATOM    777  OG1 THR A 634      44.550  48.210  65.720  1.00  0.00           O
ATOM    778  HG1 THR A 634      45.310  48.430  65.160  1.00  0.00           H
ATOM    779  CG2 THR A 634      43.740  50.190  64.780  1.00  0.00           C
ATOM    780 HG21 THR A 634      43.070  51.050  64.900  1.00  0.00           H
ATOM    781 HG22 THR A 634      43.150  49.460  64.190  1.00  0.00           H
ATOM    782 HG23 THR A 634      44.630  50.410  64.150  1.00  0.00           H
ATOM    783  C   THR A 634      45.480  49.740  68.210  1.00  0.00           C
ATOM    784  O   THR A 634      44.590  49.320  68.960  1.00  0.00           O
ATOM    785  N   GLU A 635      46.760  49.870  68.570  1.00  0.00           N
ATOM    786  HN  GLU A 635      47.480  50.120  67.920  1.00  0.00           H
ATOM    787  CA  GLU A 635      47.240  49.810  69.890  1.00  0.00           C
ATOM    788  HA  GLU A 635      48.300  49.960  69.860  1.00  0.00           H
ATOM    789  CB  GLU A 635      46.810  50.960  70.900  1.00  0.00           C
ATOM    790  HB1 GLU A 635      47.210  50.840  71.930  1.00  0.00           H
ATOM    791  HB2 GLU A 635      45.700  50.910  70.920  1.00  0.00           H
ATOM    792  CG  GLU A 635      47.110  52.380  70.300  1.00  0.00           C
ATOM    793  HG1 GLU A 635      46.590  52.590  69.350  1.00  0.00           H
ATOM    794  HG2 GLU A 635      48.190  52.420  70.060  1.00  0.00           H
ATOM    795  CD  GLU A 635      46.890  53.530  71.320  1.00  0.00           C
ATOM    796  OE1 GLU A 635      45.760  53.710  71.870  1.00  0.00           O
ATOM    797  OE2 GLU A 635      47.840  54.360  71.530  1.00  0.00           O
ATOM    798  C   GLU A 635      47.230  48.380  70.500  1.00  0.00           C
ATOM    799  O   GLU A 635      47.290  48.240  71.690  1.00  0.00           O
ATOM    800  N   GLY A 636      47.230  47.320  69.660  1.00  0.00           N
ATOM    801  HN  GLY A 636      47.180  47.540  68.690  1.00  0.00           H
ATOM    802  CA  GLY A 636      47.240  45.910  70.010  1.00  0.00           C
ATOM    803  HA1 GLY A 636      47.130  45.620  71.050  1.00  0.00           H
ATOM    804  HA2 GLY A 636      48.000  45.460  69.380  1.00  0.00           H
ATOM    805  C   GLY A 636      46.030  45.220  69.540  1.00  0.00           C
ATOM    806  O   GLY A 636      45.930  44.010  69.760  1.00  0.00           O
ATOM    807  N   ARG A 637      45.060  45.930  69.010  1.00  0.00           N
ATOM    808  HN  ARG A 637      45.190  46.920  68.920  1.00  0.00           H
ATOM    809  CA  ARG A 637      43.870  45.360  68.490  1.00  0.00           C
ATOM    810  HA  ARG A 637      43.470  44.880  69.370  1.00  0.00           H
ATOM    811  CB  ARG A 637      42.830  46.380  68.270  1.00  0.00           C
ATOM    812  HB1 ARG A 637      42.110  46.050  67.490  1.00  0.00           H
ATOM    813  HB2 ARG A 637      43.340  47.240  67.770  1.00  0.00           H
ATOM    814  CG  ARG A 637      42.070  46.760  69.600  1.00  0.00           C
ATOM    815  HG1 ARG A 637      42.880  47.270  70.160  1.00  0.00           H
ATOM    816  HG2 ARG A 637      41.680  45.840  70.110  1.00  0.00           H
ATOM    817  CD  ARG A 637      40.870  47.650  69.330  1.00  0.00           C
ATOM    818  HD1 ARG A 637      40.070  47.340  68.640  1.00  0.00           H
ATOM    819  HD2 ARG A 637      41.370  48.580  68.980  1.00  0.00           H
ATOM    820  NE  ARG A 637      40.360  48.070  70.660  1.00  0.00           N
ATOM    821  HE  ARG A 637      40.670  48.980  70.980  1.00  0.00           H
ATOM    822  CZ  ARG A 637      39.250  47.600  71.340  1.00  0.00           C
ATOM    823  NH1 ARG A 637      38.580  48.450  72.120  1.00  0.00           N
ATOM    824 HH11 ARG A 637      38.950  49.370  72.190  1.00  0.00           H
ATOM    825 HH12 ARG A 637      37.640  48.200  72.360  1.00  0.00           H
ATOM    826  NH2 ARG A 637      38.680  46.440  71.090  1.00  0.00           N
ATOM    827 HH21 ARG A 637      39.060  45.790  70.440  1.00  0.00           H
ATOM    828 HH22 ARG A 637      37.980  46.130  71.740  1.00  0.00           H
ATOM    829  C   ARG A 637      43.990  44.420  67.320  1.00  0.00           C
ATOM    830  O   ARG A 637      43.470  43.310  67.310  1.00  0.00           O
ATOM    831  N   ILE A 638      44.730  44.830  66.250  1.00  0.00           N
ATOM    832  HN  ILE A 638      44.950  45.800  66.250  1.00  0.00           H
ATOM    833  CA  ILE A 638      45.040  44.050  65.070  1.00  0.00           C
ATOM    834  HA  ILE A 638      44.320  43.240  65.150  1.00  0.00           H
ATOM    835  CB  ILE A 638      44.810  44.820  63.750  1.00  0.00           C
ATOM    836  HB  ILE A 638      45.550  45.650  63.710  1.00  0.00           H
ATOM    837  CG2 ILE A 638      45.050  43.990  62.460  1.00  0.00           C
ATOM    838 HG21 ILE A 638      44.730  44.540  61.550  1.00  0.00           H
ATOM    839 HG22 ILE A 638      44.490  43.040  62.520  1.00  0.00           H
ATOM    840 HG23 ILE A 638      46.120  43.680  62.340  1.00  0.00           H
ATOM    841  CG1 ILE A 638      43.410  45.480  63.690  1.00  0.00           C
ATOM    842 HG11 ILE A 638      43.320  46.190  62.830  1.00  0.00           H
ATOM    843 HG12 ILE A 638      43.240  46.010  64.650  1.00  0.00           H
ATOM    844  CD  ILE A 638      42.280  44.480  63.490  1.00  0.00           C
ATOM    845  HD1 ILE A 638      42.310  43.590  64.160  1.00  0.00           H
ATOM    846  HD2 ILE A 638      42.440  44.090  62.460  1.00  0.00           H
ATOM    847  HD3 ILE A 638      41.360  45.090  63.620  1.00  0.00           H
ATOM    848  C   ILE A 638      46.350  43.420  65.330  1.00  0.00           C
ATOM    849  O   ILE A 638      47.150  43.860  66.150  1.00  0.00           O
ATOM    850  N   SER A 639      46.620  42.400  64.570  1.00  0.00           N
ATOM    851  HN  SER A 639      46.010  42.100  63.850  1.00  0.00           H
ATOM    852  CA  SER A 639      47.900  41.720  64.630  1.00  0.00           C
ATOM    853  HA  SER A 639      48.700  42.440  64.720  1.00  0.00           H
ATOM    854  CB  SER A 639      47.950  40.560  65.700  1.00  0.00           C
ATOM    855  HB1 SER A 639      47.810  41.040  66.690  1.00  0.00           H
ATOM    856  HB2 SER A 639      48.960  40.100  65.770  1.00  0.00           H
ATOM    857  OG  SER A 639      47.080  39.480  65.420  1.00  0.00           O
ATOM    858  HG1 SER A 639      46.390  39.510  66.080  1.00  0.00           H
ATOM    859  C   SER A 639      48.170  41.010  63.260  1.00  0.00           C
ATOM    860  O   SER A 639      47.340  40.960  62.350  1.00  0.00           O
ATOM    861  N   ALA A 640      49.440  40.610  63.070  1.00  0.00           N
ATOM    862  HN  ALA A 640      50.100  40.970  63.730  1.00  0.00           H
ATOM    863  CA  ALA A 640      49.890  39.800  61.950  1.00  0.00           C
ATOM    864  HA  ALA A 640      49.700  40.250  60.990  1.00  0.00           H
ATOM    865  CB  ALA A 640      51.420  39.700  62.030  1.00  0.00           C
ATOM    866  HB1 ALA A 640      51.980  40.660  61.960  1.00  0.00           H
ATOM    867  HB2 ALA A 640      51.990  38.970  61.400  1.00  0.00           H
ATOM    868  HB3 ALA A 640      51.710  39.410  63.050  1.00  0.00           H
ATOM    869  C   ALA A 640      49.270  38.450  61.820  1.00  0.00           C
ATOM    870  O   ALA A 640      49.000  38.030  60.740  1.00  0.00           O
ATOM    871  N   ILE A 641      49.280  37.700  62.940  1.00  0.00           N
ATOM    872  HN  ILE A 641      49.600  38.070  63.810  1.00  0.00           H
ATOM    873  CA  ILE A 641      48.690  36.400  63.000  1.00  0.00           C
ATOM    874  HA  ILE A 641      49.150  35.790  62.240  1.00  0.00           H
ATOM    875  CB  ILE A 641      49.040  35.700  64.290  1.00  0.00           C
ATOM    876  HB  ILE A 641      50.120  35.580  64.450  1.00  0.00           H
ATOM    877  CG2 ILE A 641      48.470  36.390  65.590  1.00  0.00           C
ATOM    878 HG21 ILE A 641      48.970  35.860  66.430  1.00  0.00           H
ATOM    879 HG22 ILE A 641      47.370  36.320  65.680  1.00  0.00           H
ATOM    880 HG23 ILE A 641      48.610  37.500  65.630  1.00  0.00           H
ATOM    881  CG1 ILE A 641      48.390  34.270  64.230  1.00  0.00           C
ATOM    882 HG11 ILE A 641      47.300  34.380  64.340  1.00  0.00           H
ATOM    883 HG12 ILE A 641      48.680  33.740  65.150  1.00  0.00           H
ATOM    884  CD  ILE A 641      48.930  33.340  63.060  1.00  0.00           C
ATOM    885  HD1 ILE A 641      48.730  33.710  62.040  1.00  0.00           H
ATOM    886  HD2 ILE A 641      48.340  32.400  63.190  1.00  0.00           H
ATOM    887  HD3 ILE A 641      50.040  33.240  63.100  1.00  0.00           H
ATOM    888  C   ILE A 641      47.160  36.380  62.640  1.00  0.00           C
ATOM    889  O   ILE A 641      46.740  35.590  61.780  1.00  0.00           O
ATOM    890  N   GLU A 642      46.330  37.310  63.240  1.00  0.00           N
ATOM    891  HN  GLU A 642      46.620  37.850  64.030  1.00  0.00           H
ATOM    892  CA  GLU A 642      44.940  37.540  62.930  1.00  0.00           C
ATOM    893  HA  GLU A 642      44.370  36.620  63.010  1.00  0.00           H
ATOM    894  CB  GLU A 642      44.310  38.490  64.010  1.00  0.00           C
ATOM    895  HB1 GLU A 642      43.320  38.870  63.690  1.00  0.00           H
ATOM    896  HB2 GLU A 642      44.910  39.420  64.130  1.00  0.00           H
ATOM    897  CG  GLU A 642      44.100  37.910  65.420  1.00  0.00           C
ATOM    898  HG1 GLU A 642      45.060  37.400  65.630  1.00  0.00           H
ATOM    899  HG2 GLU A 642      43.380  37.070  65.420  1.00  0.00           H
ATOM    900  CD  GLU A 642      43.820  38.800  66.550  1.00  0.00           C
ATOM    901  OE1 GLU A 642      44.790  39.450  67.050  1.00  0.00           O
ATOM    902  OE2 GLU A 642      42.630  38.910  66.940  1.00  0.00           O
ATOM    903  C   GLU A 642      44.790  38.030  61.530  1.00  0.00           C
ATOM    904  O   GLU A 642      43.940  37.540  60.850  1.00  0.00           O
ATOM    905  N   SER A 643      45.680  38.920  61.080  1.00  0.00           N
ATOM    906  HN  SER A 643      46.440  39.230  61.660  1.00  0.00           H
ATOM    907  CA  SER A 643      45.720  39.410  59.650  1.00  0.00           C
ATOM    908  HA  SER A 643      44.740  39.820  59.470  1.00  0.00           H
ATOM    909  CB  SER A 643      46.710  40.540  59.270  1.00  0.00           C
ATOM    910  HB1 SER A 643      46.710  40.680  58.170  1.00  0.00           H
ATOM    911  HB2 SER A 643      47.720  40.230  59.630  1.00  0.00           H
ATOM    912  OG  SER A 643      46.330  41.710  59.950  1.00  0.00           O
ATOM    913  HG1 SER A 643      46.630  41.560  60.850  1.00  0.00           H
ATOM    914  C   SER A 643      45.960  38.220  58.620  1.00  0.00           C
ATOM    915  O   SER A 643      45.220  38.020  57.700  1.00  0.00           O
ATOM    916  N   LEU A 644      46.870  37.230  58.860  1.00  0.00           N
ATOM    917  HN  LEU A 644      47.410  37.230  59.710  1.00  0.00           H
ATOM    918  CA  LEU A 644      47.030  35.920  58.180  1.00  0.00           C
ATOM    919  HA  LEU A 644      47.190  36.100  57.130  1.00  0.00           H
ATOM    920  CB  LEU A 644      48.330  35.240  58.820  1.00  0.00           C
ATOM    921  HB1 LEU A 644      48.270  35.200  59.930  1.00  0.00           H
ATOM    922  HB2 LEU A 644      49.100  35.990  58.530  1.00  0.00           H
ATOM    923  CG  LEU A 644      48.800  33.970  58.240  1.00  0.00           C
ATOM    924  HG  LEU A 644      48.090  33.160  58.530  1.00  0.00           H
ATOM    925  CD1 LEU A 644      49.120  33.970  56.710  1.00  0.00           C
ATOM    926 HD11 LEU A 644      49.380  35.010  56.430  1.00  0.00           H
ATOM    927 HD12 LEU A 644      48.180  33.860  56.130  1.00  0.00           H
ATOM    928 HD13 LEU A 644      49.920  33.210  56.520  1.00  0.00           H
ATOM    929  CD2 LEU A 644      50.080  33.420  59.000  1.00  0.00           C
ATOM    930 HD21 LEU A 644      49.830  33.360  60.080  1.00  0.00           H
ATOM    931 HD22 LEU A 644      50.960  34.090  58.870  1.00  0.00           H
ATOM    932 HD23 LEU A 644      50.330  32.400  58.650  1.00  0.00           H
ATOM    933  C   LEU A 644      45.780  34.940  58.180  1.00  0.00           C
ATOM    934  O   LEU A 644      45.390  34.440  57.110  1.00  0.00           O
ATOM    935  N   PHE A 645      45.110  34.770  59.350  1.00  0.00           N
ATOM    936  HN  PHE A 645      45.620  35.020  60.160  1.00  0.00           H
ATOM    937  CA  PHE A 645      43.770  34.160  59.480  1.00  0.00           C
ATOM    938  HA  PHE A 645      43.740  33.150  59.100  1.00  0.00           H
ATOM    939  CB  PHE A 645      43.320  34.150  60.940  1.00  0.00           C
ATOM    940  HB1 PHE A 645      43.480  35.190  61.290  1.00  0.00           H
ATOM    941  HB2 PHE A 645      44.020  33.480  61.490  1.00  0.00           H
ATOM    942  CG  PHE A 645      41.900  33.650  61.150  1.00  0.00           C
ATOM    943  CD1 PHE A 645      41.450  32.500  60.450  1.00  0.00           C
ATOM    944  HD1 PHE A 645      41.980  32.010  59.640  1.00  0.00           H
ATOM    945  CE1 PHE A 645      40.100  32.100  60.680  1.00  0.00           C
ATOM    946  HE1 PHE A 645      39.840  31.200  60.160  1.00  0.00           H
ATOM    947  CZ  PHE A 645      39.310  32.690  61.670  1.00  0.00           C
ATOM    948  HZ  PHE A 645      38.330  32.320  61.940  1.00  0.00           H
ATOM    949  CD2 PHE A 645      41.100  34.290  62.090  1.00  0.00           C
ATOM    950  HD2 PHE A 645      41.490  35.130  62.640  1.00  0.00           H
ATOM    951  CE2 PHE A 645      39.770  33.840  62.250  1.00  0.00           C
ATOM    952  HE2 PHE A 645      39.110  34.350  62.930  1.00  0.00           H
ATOM    953  C   PHE A 645      42.700  34.820  58.560  1.00  0.00           C
ATOM    954  O   PHE A 645      41.950  34.180  57.840  1.00  0.00           O
ATOM    955  N   GLY A 646      42.610  36.150  58.560  1.00  0.00           N
ATOM    956  HN  GLY A 646      43.340  36.580  59.080  1.00  0.00           H
ATOM    957  CA  GLY A 646      41.610  36.990  57.870  1.00  0.00           C
ATOM    958  HA1 GLY A 646      41.620  37.980  58.290  1.00  0.00           H
ATOM    959  HA2 GLY A 646      40.630  36.560  57.990  1.00  0.00           H
ATOM    960  C   GLY A 646      41.810  36.970  56.400  1.00  0.00           C
ATOM    961  O   GLY A 646      40.820  36.880  55.660  1.00  0.00           O
ATOM    962  N   ALA A 647      43.040  37.100  55.900  1.00  0.00           N
ATOM    963  HN  ALA A 647      43.870  37.040  56.450  1.00  0.00           H
ATOM    964  CA  ALA A 647      43.320  36.860  54.520  1.00  0.00           C
ATOM    965  HA  ALA A 647      42.820  37.590  53.900  1.00  0.00           H
ATOM    966  CB  ALA A 647      44.850  37.130  54.170  1.00  0.00           C
ATOM    967  HB1 ALA A 647      45.630  36.670  54.800  1.00  0.00           H
ATOM    968  HB2 ALA A 647      44.920  38.230  54.260  1.00  0.00           H
ATOM    969  HB3 ALA A 647      45.070  36.870  53.100  1.00  0.00           H
ATOM    970  C   ALA A 647      43.100  35.420  53.990  1.00  0.00           C
ATOM    971  O   ALA A 647      42.610  35.260  52.840  1.00  0.00           O
ATOM    972  N   SER A 648      43.510  34.390  54.740  1.00  0.00           N
ATOM    973  HN  SER A 648      43.970  34.570  55.610  1.00  0.00           H
ATOM    974  CA  SER A 648      43.260  32.980  54.480  1.00  0.00           C
ATOM    975  HA  SER A 648      43.530  32.890  53.440  1.00  0.00           H
ATOM    976  CB  SER A 648      44.160  31.990  55.250  1.00  0.00           C
ATOM    977  HB1 SER A 648      45.210  32.270  54.990  1.00  0.00           H
ATOM    978  HB2 SER A 648      43.990  31.020  54.750  1.00  0.00           H
ATOM    979  OG  SER A 648      43.920  31.920  56.680  1.00  0.00           O
ATOM    980  HG1 SER A 648      44.530  32.550  57.090  1.00  0.00           H
ATOM    981  C   SER A 648      41.780  32.570  54.480  1.00  0.00           C
ATOM    982  O   SER A 648      41.330  31.920  53.540  1.00  0.00           O
ATOM    983  N   LEU A 649      41.030  32.970  55.500  1.00  0.00           N
ATOM    984  HN  LEU A 649      41.440  33.380  56.300  1.00  0.00           H
ATOM    985  CA  LEU A 649      39.530  32.700  55.600  1.00  0.00           C
ATOM    986  HA  LEU A 649      39.330  31.640  55.460  1.00  0.00           H
ATOM    987  CB  LEU A 649      38.930  33.250  56.910  1.00  0.00           C
ATOM    988  HB1 LEU A 649      39.100  34.350  56.930  1.00  0.00           H
ATOM    989  HB2 LEU A 649      39.390  32.660  57.740  1.00  0.00           H
ATOM    990  CG  LEU A 649      37.400  33.100  57.080  1.00  0.00           C
ATOM    991  HG  LEU A 649      36.920  33.430  56.120  1.00  0.00           H
ATOM    992  CD1 LEU A 649      36.850  31.690  57.200  1.00  0.00           C
ATOM    993 HD11 LEU A 649      35.730  31.690  57.160  1.00  0.00           H
ATOM    994 HD12 LEU A 649      37.190  31.190  58.130  1.00  0.00           H
ATOM    995 HD13 LEU A 649      37.120  30.980  56.390  1.00  0.00           H
ATOM    996  CD2 LEU A 649      36.800  33.870  58.280  1.00  0.00           C
ATOM    997 HD21 LEU A 649      37.040  34.950  58.280  1.00  0.00           H
ATOM    998 HD22 LEU A 649      37.320  33.380  59.130  1.00  0.00           H
ATOM    999 HD23 LEU A 649      35.700  33.850  58.330  1.00  0.00           H
ATOM   1000  C   LEU A 649      38.840  33.410  54.470  1.00  0.00           C
ATOM   1001  O   LEU A 649      38.050  32.760  53.790  1.00  0.00           O
ATOM   1002  N   THR A 650      39.250  34.650  54.200  1.00  0.00           N
ATOM   1003  HN  THR A 650      40.040  35.030  54.680  1.00  0.00           H
ATOM   1004  CA  THR A 650      38.620  35.370  53.130  1.00  0.00           C
ATOM   1005  HA  THR A 650      37.540  35.260  53.150  1.00  0.00           H
ATOM   1006  CB  THR A 650      38.850  36.880  53.090  1.00  0.00           C
ATOM   1007  HB  THR A 650      38.320  37.200  52.170  1.00  0.00           H
ATOM   1008  OG1 THR A 650      40.250  37.250  53.030  1.00  0.00           O
ATOM   1009  HG1 THR A 650      40.500  37.190  53.960  1.00  0.00           H
ATOM   1010  CG2 THR A 650      38.170  37.590  54.320  1.00  0.00           C
ATOM   1011 HG21 THR A 650      38.090  38.670  54.120  1.00  0.00           H
ATOM   1012 HG22 THR A 650      38.670  37.480  55.310  1.00  0.00           H
ATOM   1013 HG23 THR A 650      37.210  37.070  54.510  1.00  0.00           H
ATOM   1014  C   THR A 650      38.910  34.780  51.740  1.00  0.00           C
ATOM   1015  O   THR A 650      37.990  34.560  50.930  1.00  0.00           O
ATOM   1016  N   GLY A 651      40.190  34.490  51.400  1.00  0.00           N
ATOM   1017  HN  GLY A 651      40.930  34.660  52.040  1.00  0.00           H
ATOM   1018  CA  GLY A 651      40.600  33.890  50.150  1.00  0.00           C
ATOM   1019  HA1 GLY A 651      41.660  33.970  49.950  1.00  0.00           H
ATOM   1020  HA2 GLY A 651      40.030  34.360  49.360  1.00  0.00           H
ATOM   1021  C   GLY A 651      40.250  32.450  49.860  1.00  0.00           C
ATOM   1022  O   GLY A 651      40.000  32.160  48.760  1.00  0.00           O
ATOM   1023  N   ILE A 652      40.190  31.590  50.840  1.00  0.00           N
ATOM   1024  HN  ILE A 652      40.310  31.950  51.760  1.00  0.00           H
ATOM   1025  CA  ILE A 652      39.650  30.290  50.720  1.00  0.00           C
ATOM   1026  HA  ILE A 652      40.060  29.890  49.800  1.00  0.00           H
ATOM   1027  CB  ILE A 652      39.900  29.340  51.860  1.00  0.00           C
ATOM   1028  HB  ILE A 652      39.650  29.820  52.840  1.00  0.00           H
ATOM   1029  CG2 ILE A 652      39.020  28.080  51.850  1.00  0.00           C
ATOM   1030 HG21 ILE A 652      39.220  27.330  52.650  1.00  0.00           H
ATOM   1031 HG22 ILE A 652      39.360  27.660  50.880  1.00  0.00           H
ATOM   1032 HG23 ILE A 652      37.930  28.220  51.980  1.00  0.00           H
ATOM   1033  CG1 ILE A 652      41.420  28.890  51.980  1.00  0.00           C
ATOM   1034 HG11 ILE A 652      41.970  29.850  51.840  1.00  0.00           H
ATOM   1035 HG12 ILE A 652      41.750  28.240  51.140  1.00  0.00           H
ATOM   1036  CD  ILE A 652      41.860  28.410  53.390  1.00  0.00           C
ATOM   1037  HD1 ILE A 652      41.750  29.250  54.110  1.00  0.00           H
ATOM   1038  HD2 ILE A 652      42.900  28.040  53.470  1.00  0.00           H
ATOM   1039  HD3 ILE A 652      41.070  27.710  53.730  1.00  0.00           H
ATOM   1040  C   ILE A 652      38.130  30.290  50.240  1.00  0.00           C
ATOM   1041  O   ILE A 652      37.810  29.820  49.200  1.00  0.00           O
ATOM   1042  N   ALA A 653      37.190  31.070  50.910  1.00  0.00           N
ATOM   1043  HN  ALA A 653      37.520  31.490  51.760  1.00  0.00           H
ATOM   1044  CA  ALA A 653      35.760  31.190  50.590  1.00  0.00           C
ATOM   1045  HA  ALA A 653      35.350  30.190  50.680  1.00  0.00           H
ATOM   1046  CB  ALA A 653      34.950  31.970  51.660  1.00  0.00           C
ATOM   1047  HB1 ALA A 653      35.530  32.800  52.140  1.00  0.00           H
ATOM   1048  HB2 ALA A 653      34.820  31.350  52.570  1.00  0.00           H
ATOM   1049  HB3 ALA A 653      34.000  32.350  51.240  1.00  0.00           H
ATOM   1050  C   ALA A 653      35.640  31.740  49.200  1.00  0.00           C
ATOM   1051  O   ALA A 653      35.020  31.260  48.230  1.00  0.00           O
ATOM   1052  N   TYR A 654      36.270  32.870  48.910  1.00  0.00           N
ATOM   1053  HN  TYR A 654      36.790  33.240  49.680  1.00  0.00           H
ATOM   1054  CA  TYR A 654      36.110  33.640  47.710  1.00  0.00           C
ATOM   1055  HA  TYR A 654      35.060  33.710  47.480  1.00  0.00           H
ATOM   1056  CB  TYR A 654      36.800  35.060  47.960  1.00  0.00           C
ATOM   1057  HB1 TYR A 654      37.840  34.870  48.290  1.00  0.00           H
ATOM   1058  HB2 TYR A 654      36.370  35.690  48.760  1.00  0.00           H
ATOM   1059  CG  TYR A 654      36.760  35.850  46.660  1.00  0.00           C
ATOM   1060  CD1 TYR A 654      35.560  36.720  46.360  1.00  0.00           C
ATOM   1061  HD1 TYR A 654      34.700  36.760  47.010  1.00  0.00           H
ATOM   1062  CE1 TYR A 654      35.450  37.510  45.190  1.00  0.00           C
ATOM   1063  HE1 TYR A 654      34.560  38.130  45.110  1.00  0.00           H
ATOM   1064  CZ  TYR A 654      36.480  37.490  44.290  1.00  0.00           C
ATOM   1065  OH  TYR A 654      36.490  38.220  43.070  1.00  0.00           O
ATOM   1066  HH  TYR A 654      37.340  38.130  42.640  1.00  0.00           H
ATOM   1067  CD2 TYR A 654      37.760  35.900  45.700  1.00  0.00           C
ATOM   1068  HD2 TYR A 654      38.580  35.210  45.830  1.00  0.00           H
ATOM   1069  CE2 TYR A 654      37.670  36.690  44.530  1.00  0.00           C
ATOM   1070  HE2 TYR A 654      38.470  36.750  43.810  1.00  0.00           H
ATOM   1071  C   TYR A 654      36.590  32.830  46.450  1.00  0.00           C
ATOM   1072  O   TYR A 654      35.980  32.700  45.380  1.00  0.00           O
ATOM   1073  N   SER A 655      37.770  32.140  46.590  1.00  0.00           N
ATOM   1074  HN  SER A 655      38.300  32.180  47.430  1.00  0.00           H
ATOM   1075  CA  SER A 655      38.300  31.290  45.520  1.00  0.00           C
ATOM   1076  HA  SER A 655      38.100  31.700  44.540  1.00  0.00           H
ATOM   1077  CB  SER A 655      39.820  31.130  45.690  1.00  0.00           C
ATOM   1078  HB1 SER A 655      40.300  30.610  44.820  1.00  0.00           H
ATOM   1079  HB2 SER A 655      39.970  30.590  46.650  1.00  0.00           H
ATOM   1080  OG  SER A 655      40.560  32.310  45.840  1.00  0.00           O
ATOM   1081  HG1 SER A 655      40.320  32.610  46.720  1.00  0.00           H
ATOM   1082  C   SER A 655      37.780  29.890  45.400  1.00  0.00           C
ATOM   1083  O   SER A 655      37.920  29.260  44.370  1.00  0.00           O
ATOM   1084  N   LEU A 656      37.110  29.380  46.430  1.00  0.00           N
ATOM   1085  HN  LEU A 656      37.030  29.850  47.300  1.00  0.00           H
ATOM   1086  CA  LEU A 656      36.400  28.110  46.380  1.00  0.00           C
ATOM   1087  HA  LEU A 656      36.970  27.340  45.850  1.00  0.00           H
ATOM   1088  CB  LEU A 656      36.100  27.630  47.820  1.00  0.00           C
ATOM   1089  HB1 LEU A 656      35.460  28.360  48.360  1.00  0.00           H
ATOM   1090  HB2 LEU A 656      37.050  27.630  48.410  1.00  0.00           H
ATOM   1091  CG  LEU A 656      35.300  26.360  47.990  1.00  0.00           C
ATOM   1092  HG  LEU A 656      34.260  26.480  47.640  1.00  0.00           H
ATOM   1093  CD1 LEU A 656      35.890  25.010  47.480  1.00  0.00           C
ATOM   1094 HD11 LEU A 656      36.040  25.160  46.380  1.00  0.00           H
ATOM   1095 HD12 LEU A 656      35.280  24.110  47.690  1.00  0.00           H
ATOM   1096 HD13 LEU A 656      36.860  24.840  47.990  1.00  0.00           H
ATOM   1097  CD2 LEU A 656      35.160  26.010  49.470  1.00  0.00           C
ATOM   1098 HD21 LEU A 656      34.740  26.930  49.920  1.00  0.00           H
ATOM   1099 HD22 LEU A 656      36.060  25.540  49.930  1.00  0.00           H
ATOM   1100 HD23 LEU A 656      34.370  25.260  49.660  1.00  0.00           H
ATOM   1101  C   LEU A 656      35.070  28.310  45.620  1.00  0.00           C
ATOM   1102  O   LEU A 656      34.600  27.440  44.870  1.00  0.00           O
ATOM   1103  N   PHE A 657      34.450  29.550  45.830  1.00  0.00           N
ATOM   1104  HN  PHE A 657      34.780  30.250  46.470  1.00  0.00           H
ATOM   1105  CA  PHE A 657      33.130  29.870  45.350  1.00  0.00           C
ATOM   1106  HA  PHE A 657      32.810  28.960  44.890  1.00  0.00           H
ATOM   1107  CB  PHE A 657      32.080  30.220  46.320  1.00  0.00           C
ATOM   1108  HB1 PHE A 657      31.110  30.460  45.820  1.00  0.00           H
ATOM   1109  HB2 PHE A 657      32.240  31.180  46.870  1.00  0.00           H
ATOM   1110  CG  PHE A 657      31.850  29.110  47.280  1.00  0.00           C
ATOM   1111  CD1 PHE A 657      31.590  27.750  46.930  1.00  0.00           C
ATOM   1112  HD1 PHE A 657      31.720  27.470  45.890  1.00  0.00           H
ATOM   1113  CE1 PHE A 657      31.460  26.760  47.900  1.00  0.00           C
ATOM   1114  HE1 PHE A 657      31.300  25.720  47.640  1.00  0.00           H
ATOM   1115  CZ  PHE A 657      31.650  27.100  49.270  1.00  0.00           C
ATOM   1116  HZ  PHE A 657      31.630  26.300  50.010  1.00  0.00           H
ATOM   1117  CD2 PHE A 657      32.010  29.390  48.660  1.00  0.00           C
ATOM   1118  HD2 PHE A 657      32.210  30.430  48.890  1.00  0.00           H
ATOM   1119  CE2 PHE A 657      31.860  28.420  49.620  1.00  0.00           C
ATOM   1120  HE2 PHE A 657      31.850  28.730  50.660  1.00  0.00           H
ATOM   1121  C   PHE A 657      33.220  30.810  44.180  1.00  0.00           C
ATOM   1122  O   PHE A 657      32.280  31.510  43.910  1.00  0.00           O
ATOM   1123  N   ALA A 658      34.330  30.810  43.500  1.00  0.00           N
ATOM   1124  HN  ALA A 658      35.010  30.090  43.670  1.00  0.00           H
ATOM   1125  CA  ALA A 658      34.820  31.680  42.450  1.00  0.00           C
ATOM   1126  HA  ALA A 658      34.840  32.640  42.950  1.00  0.00           H
ATOM   1127  CB  ALA A 658      36.260  31.370  41.910  1.00  0.00           C
ATOM   1128  HB1 ALA A 658      36.260  30.340  41.500  1.00  0.00           H
ATOM   1129  HB2 ALA A 658      37.110  31.410  42.640  1.00  0.00           H
ATOM   1130  HB3 ALA A 658      36.540  32.110  41.130  1.00  0.00           H
ATOM   1131  C   ALA A 658      34.120  31.740  41.100  1.00  0.00           C
ATOM   1132  O   ALA A 658      33.750  30.720  40.500  1.00  0.00           O
ATOM   1133  N   GLY A 659      33.890  33.010  40.720  1.00  0.00           N
ATOM   1134  HN  GLY A 659      34.210  33.710  41.370  1.00  0.00           H
ATOM   1135  CA  GLY A 659      33.130  33.500  39.550  1.00  0.00           C
ATOM   1136  HA1 GLY A 659      32.450  34.310  39.810  1.00  0.00           H
ATOM   1137  HA2 GLY A 659      32.770  32.650  39.010  1.00  0.00           H
ATOM   1138  C   GLY A 659      34.040  34.310  38.580  1.00  0.00           C
ATOM   1139  O   GLY A 659      33.790  34.260  37.350  1.00  0.00           O
ATOM   1140  N   GLN A 660      35.080  34.980  39.110  1.00  0.00           N
ATOM   1141  HN  GLN A 660      35.200  35.040  40.090  1.00  0.00           H
ATOM   1142  CA  GLN A 660      36.220  35.650  38.430  1.00  0.00           C
ATOM   1143  HA  GLN A 660      36.160  35.500  37.360  1.00  0.00           H
ATOM   1144  CB  GLN A 660      36.180  37.120  38.670  1.00  0.00           C
ATOM   1145  HB1 GLN A 660      37.070  37.750  38.500  1.00  0.00           H
ATOM   1146  HB2 GLN A 660      35.910  37.110  39.750  1.00  0.00           H
ATOM   1147  CG  GLN A 660      34.980  37.740  37.940  1.00  0.00           C
ATOM   1148  HG1 GLN A 660      34.600  38.730  38.310  1.00  0.00           H
ATOM   1149  HG2 GLN A 660      34.180  36.960  37.910  1.00  0.00           H
ATOM   1150  CD  GLN A 660      35.390  37.950  36.500  1.00  0.00           C
ATOM   1151  OE1 GLN A 660      36.500  38.370  36.250  1.00  0.00           O
ATOM   1152  NE2 GLN A 660      34.400  37.770  35.640  1.00  0.00           N
ATOM   1153 HE21 GLN A 660      34.490  37.970  34.660  1.00  0.00           H
ATOM   1154 HE22 GLN A 660      33.510  37.570  36.040  1.00  0.00           H
ATOM   1155  C   GLN A 660      37.580  35.080  38.860  1.00  0.00           C
ATOM   1156  O   GLN A 660      38.170  35.670  39.760  1.00  0.00           O
ATOM   1157  N   PRO A 661      37.900  33.910  38.300  1.00  0.00           N
ATOM   1158  CD  PRO A 661      37.410  33.360  37.000  1.00  0.00           C
ATOM   1159  HD1 PRO A 661      37.390  34.090  36.170  1.00  0.00           H
ATOM   1160  HD2 PRO A 661      36.430  32.850  37.120  1.00  0.00           H
ATOM   1161  CA  PRO A 661      38.670  32.900  39.050  1.00  0.00           C
ATOM   1162  HA  PRO A 661      38.150  32.600  39.950  1.00  0.00           H
ATOM   1163  CB  PRO A 661      38.650  31.640  38.080  1.00  0.00           C
ATOM   1164  HB1 PRO A 661      37.670  31.150  38.280  1.00  0.00           H
ATOM   1165  HB2 PRO A 661      39.340  30.770  38.130  1.00  0.00           H
ATOM   1166  CG  PRO A 661      38.390  32.250  36.650  1.00  0.00           C
ATOM   1167  HG1 PRO A 661      39.400  32.660  36.420  1.00  0.00           H
ATOM   1168  HG2 PRO A 661      37.950  31.500  35.950  1.00  0.00           H
ATOM   1169  C   PRO A 661      40.110  33.320  39.400  1.00  0.00           C
ATOM   1170  O   PRO A 661      40.730  32.710  40.280  1.00  0.00           O
ATOM   1171  N   LEU A 662      40.730  34.300  38.640  1.00  0.00           N
ATOM   1172  HN  LEU A 662      40.320  34.630  37.780  1.00  0.00           H
ATOM   1173  CA  LEU A 662      42.170  34.690  38.880  1.00  0.00           C
ATOM   1174  HA  LEU A 662      42.570  33.960  39.570  1.00  0.00           H
ATOM   1175  CB  LEU A 662      42.990  34.790  37.550  1.00  0.00           C
ATOM   1176  HB1 LEU A 662      44.000  35.090  37.910  1.00  0.00           H
ATOM   1177  HB2 LEU A 662      42.660  35.570  36.830  1.00  0.00           H
ATOM   1178  CG  LEU A 662      43.090  33.460  36.710  1.00  0.00           C
ATOM   1179  HG  LEU A 662      42.060  33.320  36.350  1.00  0.00           H
ATOM   1180  CD1 LEU A 662      44.070  33.590  35.560  1.00  0.00           C
ATOM   1181 HD11 LEU A 662      44.400  32.560  35.290  1.00  0.00           H
ATOM   1182 HD12 LEU A 662      44.910  34.200  35.930  1.00  0.00           H
ATOM   1183 HD13 LEU A 662      43.560  34.110  34.710  1.00  0.00           H
ATOM   1184  CD2 LEU A 662      43.300  32.130  37.580  1.00  0.00           C
ATOM   1185 HD21 LEU A 662      42.840  31.290  37.030  1.00  0.00           H
ATOM   1186 HD22 LEU A 662      42.790  32.210  38.570  1.00  0.00           H
ATOM   1187 HD23 LEU A 662      44.410  32.050  37.680  1.00  0.00           H
ATOM   1188  C   LEU A 662      42.370  35.980  39.770  1.00  0.00           C
ATOM   1189  O   LEU A 662      43.510  36.290  40.100  1.00  0.00           O
ATOM   1190  N   THR A 663      41.240  36.650  40.140  1.00  0.00           N
ATOM   1191  HN  THR A 663      40.350  36.230  40.010  1.00  0.00           H
ATOM   1192  CA  THR A 663      41.230  37.800  41.100  1.00  0.00           C
ATOM   1193  HA  THR A 663      41.880  38.540  40.670  1.00  0.00           H
ATOM   1194  CB  THR A 663      39.930  38.580  41.270  1.00  0.00           C
ATOM   1195  HB  THR A 663      40.000  39.380  42.040  1.00  0.00           H
ATOM   1196  OG1 THR A 663      38.940  37.650  41.660  1.00  0.00           O
ATOM   1197  HG1 THR A 663      38.850  37.100  40.880  1.00  0.00           H
ATOM   1198  CG2 THR A 663      39.520  39.240  39.970  1.00  0.00           C
ATOM   1199 HG21 THR A 663      40.310  39.940  39.630  1.00  0.00           H
ATOM   1200 HG22 THR A 663      38.610  39.820  40.220  1.00  0.00           H
ATOM   1201 HG23 THR A 663      39.320  38.580  39.100  1.00  0.00           H
ATOM   1202  C   THR A 663      41.850  37.440  42.460  1.00  0.00           C
ATOM   1203  O   THR A 663      41.130  36.910  43.280  1.00  0.00           O
ATOM   1204  N   ILE A 664      43.080  37.840  42.690  1.00  0.00           N
ATOM   1205  HN  ILE A 664      43.560  38.380  42.010  1.00  0.00           H
ATOM   1206  CA  ILE A 664      43.650  37.710  44.040  1.00  0.00           C
ATOM   1207  HA  ILE A 664      43.310  36.760  44.460  1.00  0.00           H
ATOM   1208  CB  ILE A 664      45.150  37.500  44.010  1.00  0.00           C
ATOM   1209  HB  ILE A 664      45.680  38.370  43.570  1.00  0.00           H
ATOM   1210  CG2 ILE A 664      45.680  37.390  45.420  1.00  0.00           C
ATOM   1211 HG21 ILE A 664      46.780  37.200  45.470  1.00  0.00           H
ATOM   1212 HG22 ILE A 664      45.310  36.490  45.940  1.00  0.00           H
ATOM   1213 HG23 ILE A 664      45.420  38.340  45.940  1.00  0.00           H
ATOM   1214  CG1 ILE A 664      45.490  36.210  43.170  1.00  0.00           C
ATOM   1215 HG11 ILE A 664      45.570  36.380  42.080  1.00  0.00           H
ATOM   1216 HG12 ILE A 664      44.690  35.440  43.230  1.00  0.00           H
ATOM   1217  CD  ILE A 664      46.740  35.380  43.560  1.00  0.00           C
ATOM   1218  HD1 ILE A 664      47.640  36.040  43.530  1.00  0.00           H
ATOM   1219  HD2 ILE A 664      46.850  34.590  42.790  1.00  0.00           H
ATOM   1220  HD3 ILE A 664      46.730  34.720  44.450  1.00  0.00           H
ATOM   1221  C   ILE A 664      43.170  38.750  44.950  1.00  0.00           C
ATOM   1222  O   ILE A 664      43.220  39.940  44.710  1.00  0.00           O
ATOM   1223  N   LEU A 665      42.650  38.320  46.170  1.00  0.00           N
ATOM   1224  HN  LEU A 665      42.270  37.420  46.390  1.00  0.00           H
ATOM   1225  CA  LEU A 665      42.250  39.390  47.130  1.00  0.00           C
ATOM   1226  HA  LEU A 665      41.680  40.110  46.560  1.00  0.00           H
ATOM   1227  CB  LEU A 665      41.310  38.840  48.310  1.00  0.00           C
ATOM   1228  HB1 LEU A 665      40.920  39.740  48.840  1.00  0.00           H
ATOM   1229  HB2 LEU A 665      41.980  38.190  48.900  1.00  0.00           H
ATOM   1230  CG  LEU A 665      40.110  38.090  47.820  1.00  0.00           C
ATOM   1231  HG  LEU A 665      40.470  37.140  47.370  1.00  0.00           H
ATOM   1232  CD1 LEU A 665      39.270  37.620  49.080  1.00  0.00           C
ATOM   1233 HD11 LEU A 665      39.910  36.940  49.690  1.00  0.00           H
ATOM   1234 HD12 LEU A 665      38.420  37.010  48.720  1.00  0.00           H
ATOM   1235 HD13 LEU A 665      38.960  38.430  49.780  1.00  0.00           H
ATOM   1236  CD2 LEU A 665      39.330  38.920  46.840  1.00  0.00           C
ATOM   1237 HD21 LEU A 665      39.200  39.970  47.170  1.00  0.00           H
ATOM   1238 HD22 LEU A 665      38.280  38.550  46.730  1.00  0.00           H
ATOM   1239 HD23 LEU A 665      39.800  38.950  45.830  1.00  0.00           H
ATOM   1240  C   LEU A 665      43.470  39.940  47.880  1.00  0.00           C
ATOM   1241  O   LEU A 665      44.280  39.160  48.400  1.00  0.00           O
ATOM   1242  N   GLY A 666      43.590  41.260  48.070  1.00  0.00           N
ATOM   1243  HN  GLY A 666      42.860  41.910  47.870  1.00  0.00           H
ATOM   1244  CA  GLY A 666      44.700  41.780  48.770  1.00  0.00           C
ATOM   1245  HA1 GLY A 666      45.280  42.310  48.040  1.00  0.00           H
ATOM   1246  HA2 GLY A 666      45.310  41.070  49.290  1.00  0.00           H
ATOM   1247  C   GLY A 666      44.170  42.650  49.900  1.00  0.00           C
ATOM   1248  O   GLY A 666      43.000  42.980  49.960  1.00  0.00           O
ATOM   1249  N   SER A 667      45.080  43.200  50.670  1.00  0.00           N
ATOM   1250  HN  SER A 667      46.020  42.870  50.670  1.00  0.00           H
ATOM   1251  CA  SER A 667      44.750  44.280  51.560  1.00  0.00           C
ATOM   1252  HA  SER A 667      43.680  44.320  51.740  1.00  0.00           H
ATOM   1253  CB  SER A 667      45.590  44.200  52.890  1.00  0.00           C
ATOM   1254  HB1 SER A 667      45.480  45.140  53.480  1.00  0.00           H
ATOM   1255  HB2 SER A 667      46.660  44.120  52.570  1.00  0.00           H
ATOM   1256  OG  SER A 667      45.100  43.200  53.720  1.00  0.00           O
ATOM   1257  HG1 SER A 667      44.170  43.260  53.910  1.00  0.00           H
ATOM   1258  C   SER A 667      45.060  45.580  50.910  1.00  0.00           C
ATOM   1259  O   SER A 667      46.200  45.840  50.600  1.00  0.00           O
ATOM   1260  N   THR A 668      44.060  46.400  50.570  1.00  0.00           N
ATOM   1261  HN  THR A 668      43.160  46.120  50.870  1.00  0.00           H
ATOM   1262  CA  THR A 668      44.240  47.690  49.820  1.00  0.00           C
ATOM   1263  HA  THR A 668      45.020  47.450  49.110  1.00  0.00           H
ATOM   1264  CB  THR A 668      43.130  48.010  48.780  1.00  0.00           C
ATOM   1265  HB  THR A 668      42.800  47.070  48.280  1.00  0.00           H
ATOM   1266  OG1 THR A 668      43.410  49.110  47.930  1.00  0.00           O
ATOM   1267  HG1 THR A 668      42.870  48.960  47.150  1.00  0.00           H
ATOM   1268  CG2 THR A 668      41.870  48.580  49.610  1.00  0.00           C
ATOM   1269 HG21 THR A 668      42.250  49.480  50.150  1.00  0.00           H
ATOM   1270 HG22 THR A 668      41.500  47.930  50.420  1.00  0.00           H
ATOM   1271 HG23 THR A 668      41.060  48.840  48.900  1.00  0.00           H
ATOM   1272  C   THR A 668      44.810  48.820  50.710  1.00  0.00           C
ATOM   1273  O   THR A 668      44.520  48.850  51.920  1.00  0.00           O
ATOM   1274  N   GLY A 669      45.570  49.710  50.110  1.00  0.00           N
ATOM   1275  HN  GLY A 669      45.630  49.650  49.110  1.00  0.00           H
ATOM   1276  CA  GLY A 669      46.190  50.910  50.930  1.00  0.00           C
ATOM   1277  HA1 GLY A 669      46.870  51.360  50.200  1.00  0.00           H
ATOM   1278  HA2 GLY A 669      46.720  50.420  51.720  1.00  0.00           H
ATOM   1279  C   GLY A 669      45.240  51.980  51.480  1.00  0.00           C
ATOM   1280  O   GLY A 669      45.500  52.590  52.530  1.00  0.00           O
ATOM   1281  N   PRO A 670      44.130  52.390  50.730  1.00  0.00           N
ATOM   1282  CD  PRO A 670      43.980  52.150  49.290  1.00  0.00           C
ATOM   1283  HD1 PRO A 670      43.310  51.270  49.120  1.00  0.00           H
ATOM   1284  HD2 PRO A 670      44.960  52.080  48.760  1.00  0.00           H
ATOM   1285  CA  PRO A 670      43.250  53.440  51.130  1.00  0.00           C
ATOM   1286  HA  PRO A 670      43.800  54.330  51.390  1.00  0.00           H
ATOM   1287  CB  PRO A 670      42.370  53.680  49.910  1.00  0.00           C
ATOM   1288  HB1 PRO A 670      42.060  54.760  49.870  1.00  0.00           H
ATOM   1289  HB2 PRO A 670      41.470  53.030  49.970  1.00  0.00           H
ATOM   1290  CG  PRO A 670      43.250  53.390  48.760  1.00  0.00           C
ATOM   1291  HG1 PRO A 670      42.740  53.100  47.820  1.00  0.00           H
ATOM   1292  HG2 PRO A 670      44.080  54.070  48.480  1.00  0.00           H
ATOM   1293  C   PRO A 670      42.440  52.940  52.240  1.00  0.00           C
ATOM   1294  O   PRO A 670      42.290  53.720  53.170  1.00  0.00           O
ATOM   1295  N   VAL A 671      41.890  51.690  52.140  1.00  0.00           N
ATOM   1296  HN  VAL A 671      42.070  51.070  51.390  1.00  0.00           H
ATOM   1297  CA  VAL A 671      41.200  51.050  53.320  1.00  0.00           C
ATOM   1298  HA  VAL A 671      40.310  51.620  53.580  1.00  0.00           H
ATOM   1299  CB  VAL A 671      40.820  49.650  52.930  1.00  0.00           C
ATOM   1300  HB  VAL A 671      41.700  49.060  52.590  1.00  0.00           H
ATOM   1301  CG1 VAL A 671      40.270  48.760  54.060  1.00  0.00           C
ATOM   1302 HG11 VAL A 671      39.250  49.010  54.420  1.00  0.00           H
ATOM   1303 HG12 VAL A 671      40.910  48.770  54.980  1.00  0.00           H
ATOM   1304 HG13 VAL A 671      40.130  47.720  53.700  1.00  0.00           H
ATOM   1305  CG2 VAL A 671      39.740  49.740  51.790  1.00  0.00           C
ATOM   1306 HG21 VAL A 671      39.520  48.690  51.500  1.00  0.00           H
ATOM   1307 HG22 VAL A 671      40.260  50.220  50.920  1.00  0.00           H
ATOM   1308 HG23 VAL A 671      38.800  50.290  52.030  1.00  0.00           H
ATOM   1309  C   VAL A 671      42.180  50.950  54.510  1.00  0.00           C
ATOM   1310  O   VAL A 671      41.810  51.340  55.650  1.00  0.00           O
ATOM   1311  N   LEU A 672      43.510  50.620  54.270  1.00  0.00           N
ATOM   1312  HN  LEU A 672      43.710  50.310  53.350  1.00  0.00           H
ATOM   1313  CA  LEU A 672      44.430  50.570  55.360  1.00  0.00           C
ATOM   1314  HA  LEU A 672      44.050  49.900  56.120  1.00  0.00           H
ATOM   1315  CB  LEU A 672      45.800  50.070  54.770  1.00  0.00           C
ATOM   1316  HB1 LEU A 672      46.120  50.830  54.040  1.00  0.00           H
ATOM   1317  HB2 LEU A 672      45.570  49.110  54.260  1.00  0.00           H
ATOM   1318  CG  LEU A 672      46.830  49.700  55.870  1.00  0.00           C
ATOM   1319  HG  LEU A 672      46.940  50.620  56.480  1.00  0.00           H
ATOM   1320  CD1 LEU A 672      46.390  48.540  56.840  1.00  0.00           C
ATOM   1321 HD11 LEU A 672      47.300  48.340  57.420  1.00  0.00           H
ATOM   1322 HD12 LEU A 672      45.890  47.620  56.470  1.00  0.00           H
ATOM   1323 HD13 LEU A 672      45.630  48.990  57.510  1.00  0.00           H
ATOM   1324  CD2 LEU A 672      48.170  49.340  55.360  1.00  0.00           C
ATOM   1325 HD21 LEU A 672      48.040  48.350  54.870  1.00  0.00           H
ATOM   1326 HD22 LEU A 672      48.980  49.240  56.120  1.00  0.00           H
ATOM   1327 HD23 LEU A 672      48.460  50.090  54.590  1.00  0.00           H
ATOM   1328  C   LEU A 672      44.630  51.870  56.130  1.00  0.00           C
ATOM   1329  O   LEU A 672      44.620  51.830  57.380  1.00  0.00           O
ATOM   1330  N   VAL A 673      44.750  53.050  55.440  1.00  0.00           N
ATOM   1331  HN  VAL A 673      44.880  53.040  54.440  1.00  0.00           H
ATOM   1332  CA  VAL A 673      44.800  54.430  55.900  1.00  0.00           C
ATOM   1333  HA  VAL A 673      45.590  54.470  56.630  1.00  0.00           H
ATOM   1334  CB  VAL A 673      45.130  55.350  54.710  1.00  0.00           C
ATOM   1335  HB  VAL A 673      44.540  55.010  53.830  1.00  0.00           H
ATOM   1336  CG1 VAL A 673      44.980  56.900  55.000  1.00  0.00           C
ATOM   1337 HG11 VAL A 673      45.560  57.450  54.230  1.00  0.00           H
ATOM   1338 HG12 VAL A 673      45.400  57.200  55.980  1.00  0.00           H
ATOM   1339 HG13 VAL A 673      43.940  57.270  55.020  1.00  0.00           H
ATOM   1340  CG2 VAL A 673      46.670  55.060  54.440  1.00  0.00           C
ATOM   1341 HG21 VAL A 673      46.930  55.760  53.620  1.00  0.00           H
ATOM   1342 HG22 VAL A 673      46.910  53.990  54.260  1.00  0.00           H
ATOM   1343 HG23 VAL A 673      47.190  55.260  55.400  1.00  0.00           H
ATOM   1344  C   VAL A 673      43.490  54.880  56.620  1.00  0.00           C
ATOM   1345  O   VAL A 673      43.450  55.360  57.810  1.00  0.00           O
ATOM   1346  N   PHE A 674      42.340  54.550  56.100  1.00  0.00           N
ATOM   1347  HN  PHE A 674      42.440  54.200  55.170  1.00  0.00           H
ATOM   1348  CA  PHE A 674      40.960  54.720  56.620  1.00  0.00           C
ATOM   1349  HA  PHE A 674      40.760  55.760  56.820  1.00  0.00           H
ATOM   1350  CB  PHE A 674      39.890  54.280  55.510  1.00  0.00           C
ATOM   1351  HB1 PHE A 674      40.000  53.190  55.370  1.00  0.00           H
ATOM   1352  HB2 PHE A 674      40.190  54.780  54.560  1.00  0.00           H
ATOM   1353  CG  PHE A 674      38.550  54.510  55.890  1.00  0.00           C
ATOM   1354  CD1 PHE A 674      37.800  53.540  56.490  1.00  0.00           C
ATOM   1355  HD1 PHE A 674      38.310  52.630  56.800  1.00  0.00           H
ATOM   1356  CE1 PHE A 674      36.390  53.650  56.680  1.00  0.00           C
ATOM   1357  HE1 PHE A 674      35.850  52.870  57.180  1.00  0.00           H
ATOM   1358  CZ  PHE A 674      35.730  54.750  56.150  1.00  0.00           C
ATOM   1359  HZ  PHE A 674      34.660  54.850  56.100  1.00  0.00           H
ATOM   1360  CD2 PHE A 674      37.930  55.740  55.590  1.00  0.00           C
ATOM   1361  HD2 PHE A 674      38.560  56.490  55.110  1.00  0.00           H
ATOM   1362  CE2 PHE A 674      36.520  55.770  55.430  1.00  0.00           C
ATOM   1363  HE2 PHE A 674      36.060  56.620  54.960  1.00  0.00           H
ATOM   1364  C   PHE A 674      40.820  54.050  57.960  1.00  0.00           C
ATOM   1365  O   PHE A 674      40.170  54.540  58.850  1.00  0.00           O
ATOM   1366  N   GLU A 675      41.350  52.840  58.090  1.00  0.00           N
ATOM   1367  HN  GLU A 675      41.640  52.310  57.300  1.00  0.00           H
ATOM   1368  CA  GLU A 675      41.290  52.180  59.400  1.00  0.00           C
ATOM   1369  HA  GLU A 675      40.270  52.190  59.750  1.00  0.00           H
ATOM   1370  CB  GLU A 675      41.630  50.620  59.180  1.00  0.00           C
ATOM   1371  HB1 GLU A 675      41.950  50.110  60.110  1.00  0.00           H
ATOM   1372  HB2 GLU A 675      42.480  50.660  58.470  1.00  0.00           H
ATOM   1373  CG  GLU A 675      40.380  49.910  58.470  1.00  0.00           C
ATOM   1374  HG1 GLU A 675      40.760  49.130  57.760  1.00  0.00           H
ATOM   1375  HG2 GLU A 675      39.730  50.640  57.920  1.00  0.00           H
ATOM   1376  CD  GLU A 675      39.570  49.080  59.440  1.00  0.00           C
ATOM   1377  OE1 GLU A 675      39.570  49.390  60.660  1.00  0.00           O
ATOM   1378  OE2 GLU A 675      39.010  48.070  59.000  1.00  0.00           O
ATOM   1379  C   GLU A 675      42.080  52.850  60.500  1.00  0.00           C
ATOM   1380  O   GLU A 675      41.650  52.910  61.660  1.00  0.00           O
ATOM   1381  N   LYS A 676      43.230  53.420  60.280  1.00  0.00           N
ATOM   1382  HN  LYS A 676      43.710  53.340  59.420  1.00  0.00           H
ATOM   1383  CA  LYS A 676      43.890  54.300  61.220  1.00  0.00           C
ATOM   1384  HA  LYS A 676      44.080  53.740  62.130  1.00  0.00           H
ATOM   1385  CB  LYS A 676      45.310  54.570  60.680  1.00  0.00           C
ATOM   1386  HB1 LYS A 676      45.190  54.980  59.660  1.00  0.00           H
ATOM   1387  HB2 LYS A 676      45.820  53.580  60.780  1.00  0.00           H
ATOM   1388  CG  LYS A 676      46.140  55.680  61.410  1.00  0.00           C
ATOM   1389  HG1 LYS A 676      46.030  55.590  62.520  1.00  0.00           H
ATOM   1390  HG2 LYS A 676      45.700  56.690  61.340  1.00  0.00           H
ATOM   1391  CD  LYS A 676      47.670  55.520  61.250  1.00  0.00           C
ATOM   1392  HD1 LYS A 676      47.960  55.900  60.230  1.00  0.00           H
ATOM   1393  HD2 LYS A 676      47.970  54.470  61.450  1.00  0.00           H
ATOM   1394  CE  LYS A 676      48.400  56.510  62.160  1.00  0.00           C
ATOM   1395  HE1 LYS A 676      48.180  56.490  63.250  1.00  0.00           H
ATOM   1396  HE2 LYS A 676      48.130  57.500  61.740  1.00  0.00           H
ATOM   1397  NZ  LYS A 676      49.820  56.300  62.000  1.00  0.00           N
ATOM   1398  HZ1 LYS A 676      50.050  55.890  61.080  1.00  0.00           H
ATOM   1399  HZ2 LYS A 676      50.130  55.610  62.720  1.00  0.00           H
ATOM   1400  HZ3 LYS A 676      50.420  57.120  62.200  1.00  0.00           H
ATOM   1401  C   LYS A 676      43.150  55.500  61.640  1.00  0.00           C
ATOM   1402  O   LYS A 676      42.960  55.740  62.840  1.00  0.00           O
ATOM   1403  N   ILE A 677      42.520  56.180  60.590  1.00  0.00           N
ATOM   1404  HN  ILE A 677      42.800  56.000  59.660  1.00  0.00           H
ATOM   1405  CA  ILE A 677      41.630  57.360  60.730  1.00  0.00           C
ATOM   1406  HA  ILE A 677      42.150  58.110  61.280  1.00  0.00           H
ATOM   1407  CB  ILE A 677      41.140  57.890  59.420  1.00  0.00           C
ATOM   1408  HB  ILE A 677      40.560  57.200  58.770  1.00  0.00           H
ATOM   1409  CG2 ILE A 677      40.150  59.140  59.740  1.00  0.00           C
ATOM   1410 HG21 ILE A 677      39.230  58.690  60.190  1.00  0.00           H
ATOM   1411 HG22 ILE A 677      39.980  59.730  58.830  1.00  0.00           H
ATOM   1412 HG23 ILE A 677      40.680  59.780  60.480  1.00  0.00           H
ATOM   1413  CG1 ILE A 677      42.340  58.420  58.640  1.00  0.00           C
ATOM   1414 HG11 ILE A 677      43.230  57.780  58.820  1.00  0.00           H
ATOM   1415 HG12 ILE A 677      42.640  59.370  59.130  1.00  0.00           H
ATOM   1416  CD  ILE A 677      42.020  58.660  57.110  1.00  0.00           C
ATOM   1417  HD1 ILE A 677      42.540  59.480  56.570  1.00  0.00           H
ATOM   1418  HD2 ILE A 677      40.940  58.810  56.960  1.00  0.00           H
ATOM   1419  HD3 ILE A 677      42.070  57.680  56.570  1.00  0.00           H
ATOM   1420  C   ILE A 677      40.450  56.910  61.630  1.00  0.00           C
ATOM   1421  O   ILE A 677      40.120  57.600  62.600  1.00  0.00           O
ATOM   1422  N   LEU A 678      39.850  55.710  61.340  1.00  0.00           N
ATOM   1423  HN  LEU A 678      40.110  55.280  60.480  1.00  0.00           H
ATOM   1424  CA  LEU A 678      38.630  55.330  62.090  1.00  0.00           C
ATOM   1425  HA  LEU A 678      37.930  56.140  62.070  1.00  0.00           H
ATOM   1426  CB  LEU A 678      38.150  53.990  61.530  1.00  0.00           C
ATOM   1427  HB1 LEU A 678      38.920  53.220  61.730  1.00  0.00           H
ATOM   1428  HB2 LEU A 678      38.010  54.110  60.440  1.00  0.00           H
ATOM   1429  CG  LEU A 678      36.970  53.340  62.270  1.00  0.00           C
ATOM   1430  HG  LEU A 678      37.290  53.000  63.280  1.00  0.00           H
ATOM   1431  CD1 LEU A 678      35.750  54.250  62.530  1.00  0.00           C
ATOM   1432 HD11 LEU A 678      35.490  54.850  61.630  1.00  0.00           H
ATOM   1433 HD12 LEU A 678      35.940  54.930  63.390  1.00  0.00           H
ATOM   1434 HD13 LEU A 678      34.860  53.660  62.820  1.00  0.00           H
ATOM   1435  CD2 LEU A 678      36.550  52.130  61.460  1.00  0.00           C
ATOM   1436 HD21 LEU A 678      35.750  51.580  61.990  1.00  0.00           H
ATOM   1437 HD22 LEU A 678      37.310  51.350  61.200  1.00  0.00           H
ATOM   1438 HD23 LEU A 678      36.010  52.440  60.540  1.00  0.00           H
ATOM   1439  C   LEU A 678      38.960  55.150  63.600  1.00  0.00           C
ATOM   1440  O   LEU A 678      38.210  55.550  64.500  1.00  0.00           O
ATOM   1441  N   TYR A 679      40.130  54.550  63.990  1.00  0.00           N
ATOM   1442  HN  TYR A 679      40.690  54.020  63.360  1.00  0.00           H
ATOM   1443  CA  TYR A 679      40.590  54.380  65.370  1.00  0.00           C
ATOM   1444  HA  TYR A 679      39.720  54.000  65.890  1.00  0.00           H
ATOM   1445  CB  TYR A 679      41.810  53.550  65.380  1.00  0.00           C
ATOM   1446  HB1 TYR A 679      42.550  53.910  64.630  1.00  0.00           H
ATOM   1447  HB2 TYR A 679      41.550  52.510  65.070  1.00  0.00           H
ATOM   1448  CG  TYR A 679      42.290  53.410  66.860  1.00  0.00           C
ATOM   1449  CD1 TYR A 679      41.610  52.460  67.570  1.00  0.00           C
ATOM   1450  HD1 TYR A 679      40.750  52.030  67.070  1.00  0.00           H
ATOM   1451  CE1 TYR A 679      42.010  52.120  68.810  1.00  0.00           C
ATOM   1452  HE1 TYR A 679      41.450  51.360  69.350  1.00  0.00           H
ATOM   1453  CZ  TYR A 679      43.080  52.760  69.410  1.00  0.00           C
ATOM   1454  OH  TYR A 679      43.530  52.490  70.700  1.00  0.00           O
ATOM   1455  HH  TYR A 679      44.180  53.130  71.010  1.00  0.00           H
ATOM   1456  CD2 TYR A 679      43.400  54.160  67.450  1.00  0.00           C
ATOM   1457  HD2 TYR A 679      43.890  54.950  66.910  1.00  0.00           H
ATOM   1458  CE2 TYR A 679      43.820  53.740  68.730  1.00  0.00           C
ATOM   1459  HE2 TYR A 679      44.600  54.330  69.190  1.00  0.00           H
ATOM   1460  C   TYR A 679      40.810  55.680  66.000  1.00  0.00           C
ATOM   1461  O   TYR A 679      40.330  55.980  67.120  1.00  0.00           O
ATOM   1462  N   LYS A 680      41.360  56.710  65.310  1.00  0.00           N
ATOM   1463  HN  LYS A 680      41.790  56.500  64.430  1.00  0.00           H
ATOM   1464  CA  LYS A 680      41.580  58.080  65.790  1.00  0.00           C
ATOM   1465  HA  LYS A 680      41.880  57.940  66.810  1.00  0.00           H
ATOM   1466  CB  LYS A 680      42.670  58.900  64.990  1.00  0.00           C
ATOM   1467  HB1 LYS A 680      42.250  58.890  63.960  1.00  0.00           H
ATOM   1468  HB2 LYS A 680      43.620  58.330  65.030  1.00  0.00           H
ATOM   1469  CG  LYS A 680      42.920  60.300  65.560  1.00  0.00           C
ATOM   1470  HG1 LYS A 680      41.970  60.880  65.500  1.00  0.00           H
ATOM   1471  HG2 LYS A 680      43.550  60.870  64.850  1.00  0.00           H
ATOM   1472  CD  LYS A 680      43.420  60.290  67.020  1.00  0.00           C
ATOM   1473  HD1 LYS A 680      44.190  59.500  67.060  1.00  0.00           H
ATOM   1474  HD2 LYS A 680      42.610  60.030  67.760  1.00  0.00           H
ATOM   1475  CE  LYS A 680      44.070  61.590  67.460  1.00  0.00           C
ATOM   1476  HE1 LYS A 680      45.010  61.700  66.870  1.00  0.00           H
ATOM   1477  HE2 LYS A 680      44.380  61.410  68.520  1.00  0.00           H
ATOM   1478  NZ  LYS A 680      43.320  62.890  67.200  1.00  0.00           N
ATOM   1479  HZ1 LYS A 680      42.340  62.740  67.520  1.00  0.00           H
ATOM   1480  HZ2 LYS A 680      43.220  63.170  66.200  1.00  0.00           H
ATOM   1481  HZ3 LYS A 680      43.600  63.710  67.770  1.00  0.00           H
ATOM   1482  C   LYS A 680      40.300  58.900  65.990  1.00  0.00           C
ATOM   1483  O   LYS A 680      40.150  59.640  66.960  1.00  0.00           O
ATOM   1484  N   PHE A 681      39.270  58.750  65.130  1.00  0.00           N
ATOM   1485  HN  PHE A 681      39.420  58.160  64.330  1.00  0.00           H
ATOM   1486  CA  PHE A 681      37.900  59.230  65.260  1.00  0.00           C
ATOM   1487  HA  PHE A 681      38.090  60.290  65.340  1.00  0.00           H
ATOM   1488  CB  PHE A 681      37.140  58.890  63.990  1.00  0.00           C
ATOM   1489  HB1 PHE A 681      37.150  57.790  63.900  1.00  0.00           H
ATOM   1490  HB2 PHE A 681      37.780  59.260  63.150  1.00  0.00           H
ATOM   1491  CG  PHE A 681      35.850  59.530  63.910  1.00  0.00           C
ATOM   1492  CD1 PHE A 681      35.710  60.900  63.520  1.00  0.00           C
ATOM   1493  HD1 PHE A 681      36.620  61.350  63.150  1.00  0.00           H
ATOM   1494  CE1 PHE A 681      34.430  61.410  63.420  1.00  0.00           C
ATOM   1495  HE1 PHE A 681      34.280  62.440  63.150  1.00  0.00           H
ATOM   1496  CZ  PHE A 681      33.270  60.700  63.850  1.00  0.00           C
ATOM   1497  HZ  PHE A 681      32.290  61.150  63.780  1.00  0.00           H
ATOM   1498  CD2 PHE A 681      34.650  58.840  64.260  1.00  0.00           C
ATOM   1499  HD2 PHE A 681      34.720  57.790  64.480  1.00  0.00           H
ATOM   1500  CE2 PHE A 681      33.360  59.360  64.240  1.00  0.00           C
ATOM   1501  HE2 PHE A 681      32.430  58.850  64.450  1.00  0.00           H
ATOM   1502  C   PHE A 681      37.190  58.730  66.530  1.00  0.00           C
ATOM   1503  O   PHE A 681      36.560  59.500  67.230  1.00  0.00           O
ATOM   1504  N   CYS A 682      37.370  57.380  66.750  1.00  0.00           N
ATOM   1505  HN  CYS A 682      38.040  56.910  66.180  1.00  0.00           H
ATOM   1506  CA  CYS A 682      36.760  56.730  67.910  1.00  0.00           C
ATOM   1507  HA  CYS A 682      35.710  57.010  67.980  1.00  0.00           H
ATOM   1508  CB  CYS A 682      36.820  55.210  67.900  1.00  0.00           C
ATOM   1509  HB1 CYS A 682      36.380  54.890  68.870  1.00  0.00           H
ATOM   1510  HB2 CYS A 682      37.840  54.770  67.870  1.00  0.00           H
ATOM   1511  SG  CYS A 682      35.870  54.670  66.470  1.00  0.00           S
ATOM   1512  HG1 CYS A 682      36.870  55.060  65.700  1.00  0.00           H
ATOM   1513  C   CYS A 682      37.300  57.270  69.180  1.00  0.00           C
ATOM   1514  O   CYS A 682      36.570  57.550  70.130  1.00  0.00           O
ATOM   1515  N   ARG A 683      38.610  57.550  69.160  1.00  0.00           N
ATOM   1516  HN  ARG A 683      39.090  57.120  68.400  1.00  0.00           H
ATOM   1517  CA  ARG A 683      39.350  57.980  70.330  1.00  0.00           C
ATOM   1518  HA  ARG A 683      39.040  57.370  71.160  1.00  0.00           H
ATOM   1519  CB  ARG A 683      40.870  57.700  70.250  1.00  0.00           C
ATOM   1520  HB1 ARG A 683      41.410  58.260  71.060  1.00  0.00           H
ATOM   1521  HB2 ARG A 683      41.260  58.080  69.280  1.00  0.00           H
ATOM   1522  CG  ARG A 683      41.280  56.230  70.530  1.00  0.00           C
ATOM   1523  HG1 ARG A 683      42.350  56.110  70.240  1.00  0.00           H
ATOM   1524  HG2 ARG A 683      40.770  55.700  69.700  1.00  0.00           H
ATOM   1525  CD  ARG A 683      40.930  55.610  71.900  1.00  0.00           C
ATOM   1526  HD1 ARG A 683      41.270  54.550  71.940  1.00  0.00           H
ATOM   1527  HD2 ARG A 683      39.820  55.590  72.080  1.00  0.00           H
ATOM   1528  NE  ARG A 683      41.570  56.380  72.980  1.00  0.00           N
ATOM   1529  HE  ARG A 683      42.570  56.450  72.900  1.00  0.00           H
ATOM   1530  CZ  ARG A 683      41.120  57.070  74.020  1.00  0.00           C
ATOM   1531  NH1 ARG A 683      41.920  57.860  74.610  1.00  0.00           N
ATOM   1532 HH11 ARG A 683      41.440  58.550  75.150  1.00  0.00           H
ATOM   1533 HH12 ARG A 683      42.730  58.050  74.060  1.00  0.00           H
ATOM   1534  NH2 ARG A 683      39.870  56.960  74.460  1.00  0.00           N
ATOM   1535 HH21 ARG A 683      39.130  56.490  73.980  1.00  0.00           H
ATOM   1536 HH22 ARG A 683      39.670  57.290  75.380  1.00  0.00           H
ATOM   1537  C   ARG A 683      39.180  59.430  70.640  1.00  0.00           C
ATOM   1538  O   ARG A 683      38.890  59.740  71.800  1.00  0.00           O
ATOM   1539  N   ASP A 684      39.140  60.250  69.610  1.00  0.00           N
ATOM   1540  HN  ASP A 684      39.210  60.000  68.660  1.00  0.00           H
ATOM   1541  CA  ASP A 684      38.990  61.650  69.820  1.00  0.00           C
ATOM   1542  HA  ASP A 684      39.670  62.110  70.540  1.00  0.00           H
ATOM   1543  CB  ASP A 684      38.920  62.440  68.490  1.00  0.00           C
ATOM   1544  HB1 ASP A 684      38.620  63.510  68.600  1.00  0.00           H
ATOM   1545  HB2 ASP A 684      38.410  61.850  67.690  1.00  0.00           H
ATOM   1546  CG  ASP A 684      40.330  62.690  68.070  1.00  0.00           C
ATOM   1547  OD1 ASP A 684      41.290  62.460  68.900  1.00  0.00           O
ATOM   1548  OD2 ASP A 684      40.540  63.230  66.930  1.00  0.00           O
ATOM   1549  C   ASP A 684      37.650  61.900  70.430  1.00  0.00           C
ATOM   1550  O   ASP A 684      37.510  62.820  71.230  1.00  0.00           O
ATOM   1551  N   TYR A 685      36.570  61.100  70.090  1.00  0.00           N
ATOM   1552  HN  TYR A 685      36.780  60.500  69.340  1.00  0.00           H
ATOM   1553  CA  TYR A 685      35.140  61.390  70.340  1.00  0.00           C
ATOM   1554  HA  TYR A 685      35.090  62.240  70.990  1.00  0.00           H
ATOM   1555  CB  TYR A 685      34.340  61.470  68.990  1.00  0.00           C
ATOM   1556  HB1 TYR A 685      33.270  61.770  69.050  1.00  0.00           H
ATOM   1557  HB2 TYR A 685      34.440  60.590  68.310  1.00  0.00           H
ATOM   1558  CG  TYR A 685      34.830  62.640  68.230  1.00  0.00           C
ATOM   1559  CD1 TYR A 685      35.480  62.460  66.990  1.00  0.00           C
ATOM   1560  HD1 TYR A 685      35.540  61.500  66.500  1.00  0.00           H
ATOM   1561  CE1 TYR A 685      36.200  63.560  66.430  1.00  0.00           C
ATOM   1562  HE1 TYR A 685      36.700  63.510  65.470  1.00  0.00           H
ATOM   1563  CZ  TYR A 685      36.260  64.840  66.990  1.00  0.00           C
ATOM   1564  OH  TYR A 685      36.930  65.880  66.430  1.00  0.00           O
ATOM   1565  HH  TYR A 685      36.940  66.530  67.130  1.00  0.00           H
ATOM   1566  CD2 TYR A 685      34.750  63.950  68.810  1.00  0.00           C
ATOM   1567  HD2 TYR A 685      34.290  64.130  69.780  1.00  0.00           H
ATOM   1568  CE2 TYR A 685      35.530  64.990  68.230  1.00  0.00           C
ATOM   1569  HE2 TYR A 685      35.480  65.960  68.700  1.00  0.00           H
ATOM   1570  C   TYR A 685      34.520  60.340  71.320  1.00  0.00           C
ATOM   1571  O   TYR A 685      33.290  60.400  71.510  1.00  0.00           O
ATOM   1572  N   GLN A 686      35.400  59.510  71.940  1.00  0.00           N
ATOM   1573  HN  GLN A 686      36.340  59.700  71.680  1.00  0.00           H
ATOM   1574  CA  GLN A 686      34.980  58.480  72.870  1.00  0.00           C
ATOM   1575  HA  GLN A 686      35.850  57.830  72.900  1.00  0.00           H
ATOM   1576  CB  GLN A 686      34.870  58.830  74.400  1.00  0.00           C
ATOM   1577  HB1 GLN A 686      34.520  57.950  74.970  1.00  0.00           H
ATOM   1578  HB2 GLN A 686      34.130  59.650  74.470  1.00  0.00           H
ATOM   1579  CG  GLN A 686      36.290  59.360  74.950  1.00  0.00           C
ATOM   1580  HG1 GLN A 686      36.670  60.200  74.330  1.00  0.00           H
ATOM   1581  HG2 GLN A 686      37.060  58.560  74.970  1.00  0.00           H
ATOM   1582  CD  GLN A 686      36.040  60.100  76.300  1.00  0.00           C
ATOM   1583  OE1 GLN A 686      35.300  61.120  76.390  1.00  0.00           O
ATOM   1584  NE2 GLN A 686      36.810  59.790  77.320  1.00  0.00           N
ATOM   1585 HE21 GLN A 686      37.740  59.410  77.310  1.00  0.00           H
ATOM   1586 HE22 GLN A 686      36.540  60.370  78.090  1.00  0.00           H
ATOM   1587  C   GLN A 686      33.800  57.600  72.390  1.00  0.00           C
ATOM   1588  O   GLN A 686      32.810  57.390  73.070  1.00  0.00           O
ATOM   1589  N   LEU A 687      33.900  57.210  71.120  1.00  0.00           N
ATOM   1590  HN  LEU A 687      34.660  57.540  70.540  1.00  0.00           H
ATOM   1591  CA  LEU A 687      32.980  56.330  70.510  1.00  0.00           C
ATOM   1592  HA  LEU A 687      31.950  56.380  70.870  1.00  0.00           H
ATOM   1593  CB  LEU A 687      32.750  56.700  68.980  1.00  0.00           C
ATOM   1594  HB1 LEU A 687      32.220  55.800  68.580  1.00  0.00           H
ATOM   1595  HB2 LEU A 687      33.770  56.840  68.580  1.00  0.00           H
ATOM   1596  CG  LEU A 687      31.900  58.010  68.900  1.00  0.00           C
ATOM   1597  HG  LEU A 687      32.300  58.730  69.640  1.00  0.00           H
ATOM   1598  CD1 LEU A 687      32.060  58.530  67.460  1.00  0.00           C
ATOM   1599 HD11 LEU A 687      31.400  59.380  67.240  1.00  0.00           H
ATOM   1600 HD12 LEU A 687      31.820  57.650  66.820  1.00  0.00           H
ATOM   1601 HD13 LEU A 687      33.140  58.760  67.300  1.00  0.00           H
ATOM   1602  CD2 LEU A 687      30.500  57.720  69.290  1.00  0.00           C
ATOM   1603 HD21 LEU A 687      30.530  57.630  70.400  1.00  0.00           H
ATOM   1604 HD22 LEU A 687      30.090  56.800  68.840  1.00  0.00           H
ATOM   1605 HD23 LEU A 687      29.780  58.570  69.260  1.00  0.00           H
ATOM   1606  C   LEU A 687      33.480  54.900  70.620  1.00  0.00           C
ATOM   1607  O   LEU A 687      34.690  54.670  70.410  1.00  0.00           O
ATOM   1608  N   SER A 688      32.690  53.940  71.020  1.00  0.00           N
ATOM   1609  HN  SER A 688      31.760  54.130  71.320  1.00  0.00           H
ATOM   1610  CA  SER A 688      33.260  52.630  71.330  1.00  0.00           C
ATOM   1611  HA  SER A 688      34.100  52.790  71.970  1.00  0.00           H
ATOM   1612  CB  SER A 688      32.310  51.780  72.170  1.00  0.00           C
ATOM   1613  HB1 SER A 688      31.470  51.430  71.530  1.00  0.00           H
ATOM   1614  HB2 SER A 688      31.910  52.370  73.040  1.00  0.00           H
ATOM   1615  OG  SER A 688      32.990  50.650  72.700  1.00  0.00           O
ATOM   1616  HG1 SER A 688      33.430  50.950  73.500  1.00  0.00           H
ATOM   1617  C   SER A 688      33.650  51.910  70.140  1.00  0.00           C
ATOM   1618  O   SER A 688      32.810  51.650  69.260  1.00  0.00           O
ATOM   1619  N   TYR A 689      34.970  51.750  69.890  1.00  0.00           N
ATOM   1620  HN  TYR A 689      35.650  52.080  70.540  1.00  0.00           H
ATOM   1621  CA  TYR A 689      35.610  51.180  68.700  1.00  0.00           C
ATOM   1622  HA  TYR A 689      35.470  51.820  67.840  1.00  0.00           H
ATOM   1623  CB  TYR A 689      37.170  51.040  69.030  1.00  0.00           C
ATOM   1624  HB1 TYR A 689      37.310  50.350  69.890  1.00  0.00           H
ATOM   1625  HB2 TYR A 689      37.640  52.030  69.200  1.00  0.00           H
ATOM   1626  CG  TYR A 689      37.820  50.430  67.850  1.00  0.00           C
ATOM   1627  CD1 TYR A 689      38.100  49.080  67.710  1.00  0.00           C
ATOM   1628  HD1 TYR A 689      37.830  48.340  68.450  1.00  0.00           H
ATOM   1629  CE1 TYR A 689      38.760  48.600  66.630  1.00  0.00           C
ATOM   1630  HE1 TYR A 689      39.060  47.570  66.500  1.00  0.00           H
ATOM   1631  CZ  TYR A 689      39.140  49.430  65.540  1.00  0.00           C
ATOM   1632  OH  TYR A 689      39.850  48.960  64.380  1.00  0.00           O
ATOM   1633  HH  TYR A 689      39.820  49.760  63.850  1.00  0.00           H
ATOM   1634  CD2 TYR A 689      38.240  51.320  66.800  1.00  0.00           C
ATOM   1635  HD2 TYR A 689      38.050  52.380  66.780  1.00  0.00           H
ATOM   1636  CE2 TYR A 689      38.800  50.730  65.640  1.00  0.00           C
ATOM   1637  HE2 TYR A 689      39.000  51.390  64.810  1.00  0.00           H
ATOM   1638  C   TYR A 689      34.980  49.890  68.170  1.00  0.00           C
ATOM   1639  O   TYR A 689      34.540  49.900  67.080  1.00  0.00           O
ATOM   1640  N   LEU A 690      34.790  48.810  68.950  1.00  0.00           N
ATOM   1641  HN  LEU A 690      35.200  48.730  69.860  1.00  0.00           H
ATOM   1642  CA  LEU A 690      34.010  47.640  68.490  1.00  0.00           C
ATOM   1643  HA  LEU A 690      34.480  47.240  67.610  1.00  0.00           H
ATOM   1644  CB  LEU A 690      34.050  46.520  69.540  1.00  0.00           C
ATOM   1645  HB1 LEU A 690      33.430  45.660  69.200  1.00  0.00           H
ATOM   1646  HB2 LEU A 690      33.480  46.860  70.430  1.00  0.00           H
ATOM   1647  CG  LEU A 690      35.410  46.020  69.950  1.00  0.00           C
ATOM   1648  HG  LEU A 690      35.900  46.820  70.540  1.00  0.00           H
ATOM   1649  CD1 LEU A 690      35.350  44.710  70.710  1.00  0.00           C
ATOM   1650 HD11 LEU A 690      34.720  44.890  71.600  1.00  0.00           H
ATOM   1651 HD12 LEU A 690      36.420  44.540  70.970  1.00  0.00           H
ATOM   1652 HD13 LEU A 690      34.990  43.820  70.150  1.00  0.00           H
ATOM   1653  CD2 LEU A 690      36.300  45.740  68.710  1.00  0.00           C
ATOM   1654 HD21 LEU A 690      37.340  45.470  68.980  1.00  0.00           H
ATOM   1655 HD22 LEU A 690      36.330  46.630  68.040  1.00  0.00           H
ATOM   1656 HD23 LEU A 690      35.910  44.890  68.100  1.00  0.00           H
ATOM   1657  C   LEU A 690      32.640  47.820  67.970  1.00  0.00           C
ATOM   1658  O   LEU A 690      32.240  47.450  66.850  1.00  0.00           O
ATOM   1659  N   SER A 691      31.750  48.520  68.750  1.00  0.00           N
ATOM   1660  HN  SER A 691      32.100  48.980  69.560  1.00  0.00           H
ATOM   1661  CA  SER A 691      30.340  48.650  68.340  1.00  0.00           C
ATOM   1662  HA  SER A 691      30.060  47.630  68.150  1.00  0.00           H
ATOM   1663  CB  SER A 691      29.510  49.240  69.410  1.00  0.00           C
ATOM   1664  HB1 SER A 691      29.610  50.330  69.600  1.00  0.00           H
ATOM   1665  HB2 SER A 691      29.770  48.720  70.360  1.00  0.00           H
ATOM   1666  OG  SER A 691      28.140  49.030  69.190  1.00  0.00           O
ATOM   1667  HG1 SER A 691      27.720  48.800  70.020  1.00  0.00           H
ATOM   1668  C   SER A 691      30.150  49.420  67.040  1.00  0.00           C
ATOM   1669  O   SER A 691      29.400  49.050  66.150  1.00  0.00           O
ATOM   1670  N   LEU A 692      30.980  50.470  66.940  1.00  0.00           N
ATOM   1671  HN  LEU A 692      31.560  50.780  67.690  1.00  0.00           H
ATOM   1672  CA  LEU A 692      31.030  51.280  65.760  1.00  0.00           C
ATOM   1673  HA  LEU A 692      30.010  51.530  65.530  1.00  0.00           H
ATOM   1674  CB  LEU A 692      31.770  52.610  66.090  1.00  0.00           C
ATOM   1675  HB1 LEU A 692      32.860  52.420  65.970  1.00  0.00           H
ATOM   1676  HB2 LEU A 692      31.610  52.880  67.150  1.00  0.00           H
ATOM   1677  CG  LEU A 692      31.460  53.640  65.070  1.00  0.00           C
ATOM   1678  HG  LEU A 692      31.780  53.180  64.100  1.00  0.00           H
ATOM   1679  CD1 LEU A 692      29.950  54.130  65.040  1.00  0.00           C
ATOM   1680 HD11 LEU A 692      29.190  53.340  64.810  1.00  0.00           H
ATOM   1681 HD12 LEU A 692      29.960  54.940  64.280  1.00  0.00           H
ATOM   1682 HD13 LEU A 692      29.630  54.540  66.020  1.00  0.00           H
ATOM   1683  CD2 LEU A 692      32.360  54.890  65.400  1.00  0.00           C
ATOM   1684 HD21 LEU A 692      32.910  54.800  66.360  1.00  0.00           H
ATOM   1685 HD22 LEU A 692      31.810  55.860  65.450  1.00  0.00           H
ATOM   1686 HD23 LEU A 692      33.070  55.050  64.560  1.00  0.00           H
ATOM   1687  C   LEU A 692      31.650  50.660  64.540  1.00  0.00           C
ATOM   1688  O   LEU A 692      31.040  50.640  63.470  1.00  0.00           O
ATOM   1689  N   ARG A 693      32.840  50.020  64.610  1.00  0.00           N
ATOM   1690  HN  ARG A 693      33.310  50.020  65.490  1.00  0.00           H
ATOM   1691  CA  ARG A 693      33.360  49.300  63.490  1.00  0.00           C
ATOM   1692  HA  ARG A 693      33.580  50.000  62.690  1.00  0.00           H
ATOM   1693  CB  ARG A 693      34.700  48.730  63.960  1.00  0.00           C
ATOM   1694  HB1 ARG A 693      34.650  48.010  64.810  1.00  0.00           H
ATOM   1695  HB2 ARG A 693      35.330  49.600  64.270  1.00  0.00           H
ATOM   1696  CG  ARG A 693      35.550  48.200  62.730  1.00  0.00           C
ATOM   1697  HG1 ARG A 693      35.200  48.680  61.800  1.00  0.00           H
ATOM   1698  HG2 ARG A 693      35.160  47.160  62.690  1.00  0.00           H
ATOM   1699  CD  ARG A 693      37.050  48.220  62.790  1.00  0.00           C
ATOM   1700  HD1 ARG A 693      37.360  47.620  63.670  1.00  0.00           H
ATOM   1701  HD2 ARG A 693      37.500  49.220  62.980  1.00  0.00           H
ATOM   1702  NE  ARG A 693      37.550  47.640  61.490  1.00  0.00           N
ATOM   1703  HE  ARG A 693      38.020  48.170  60.780  1.00  0.00           H
ATOM   1704  CZ  ARG A 693      37.410  46.370  61.190  1.00  0.00           C
ATOM   1705  NH1 ARG A 693      37.110  45.330  61.980  1.00  0.00           N
ATOM   1706 HH11 ARG A 693      37.310  45.470  62.950  1.00  0.00           H
ATOM   1707 HH12 ARG A 693      37.090  44.450  61.500  1.00  0.00           H
ATOM   1708  NH2 ARG A 693      37.720  45.930  59.940  1.00  0.00           N
ATOM   1709 HH21 ARG A 693      37.710  44.970  59.670  1.00  0.00           H
ATOM   1710 HH22 ARG A 693      38.130  46.670  59.420  1.00  0.00           H
ATOM   1711  C   ARG A 693      32.470  48.170  62.980  1.00  0.00           C
ATOM   1712  O   ARG A 693      32.400  47.980  61.750  1.00  0.00           O
ATOM   1713  N   THR A 694      31.910  47.410  63.930  1.00  0.00           N
ATOM   1714  HN  THR A 694      32.180  47.600  64.860  1.00  0.00           H
ATOM   1715  CA  THR A 694      30.950  46.300  63.680  1.00  0.00           C
ATOM   1716  HA  THR A 694      31.430  45.660  62.960  1.00  0.00           H
ATOM   1717  CB  THR A 694      30.680  45.470  64.930  1.00  0.00           C
ATOM   1718  HB  THR A 694      30.050  46.030  65.650  1.00  0.00           H
ATOM   1719  OG1 THR A 694      31.890  45.010  65.470  1.00  0.00           O
ATOM   1720  HG1 THR A 694      32.210  45.750  66.010  1.00  0.00           H
ATOM   1721  CG2 THR A 694      30.010  44.190  64.480  1.00  0.00           C
ATOM   1722 HG21 THR A 694      30.670  43.850  63.670  1.00  0.00           H
ATOM   1723 HG22 THR A 694      29.010  44.460  64.080  1.00  0.00           H
ATOM   1724 HG23 THR A 694      29.930  43.420  65.280  1.00  0.00           H
ATOM   1725  C   THR A 694      29.730  46.820  63.050  1.00  0.00           C
ATOM   1726  O   THR A 694      29.270  46.300  62.090  1.00  0.00           O
ATOM   1727  N   SER A 695      29.250  47.980  63.490  1.00  0.00           N
ATOM   1728  HN  SER A 695      29.720  48.390  64.260  1.00  0.00           H
ATOM   1729  CA  SER A 695      28.060  48.720  62.950  1.00  0.00           C
ATOM   1730  HA  SER A 695      27.290  47.970  62.920  1.00  0.00           H
ATOM   1731  CB  SER A 695      27.570  49.900  63.760  1.00  0.00           C
ATOM   1732  HB1 SER A 695      26.720  50.370  63.240  1.00  0.00           H
ATOM   1733  HB2 SER A 695      28.310  50.700  63.920  1.00  0.00           H
ATOM   1734  OG  SER A 695      26.950  49.580  64.970  1.00  0.00           O
ATOM   1735  HG1 SER A 695      27.540  49.090  65.540  1.00  0.00           H
ATOM   1736  C   SER A 695      28.340  49.130  61.490  1.00  0.00           C
ATOM   1737  O   SER A 695      27.520  48.900  60.610  1.00  0.00           O
ATOM   1738  N   ILE A 696      29.540  49.770  61.310  1.00  0.00           N
ATOM   1739  HN  ILE A 696      30.000  49.980  62.170  1.00  0.00           H
ATOM   1740  CA  ILE A 696      30.060  50.230  60.050  1.00  0.00           C
ATOM   1741  HA  ILE A 696      29.320  50.920  59.690  1.00  0.00           H
ATOM   1742  CB  ILE A 696      31.480  50.880  60.130  1.00  0.00           C
ATOM   1743  HB  ILE A 696      32.060  50.140  60.700  1.00  0.00           H
ATOM   1744  CG2 ILE A 696      32.130  51.060  58.700  1.00  0.00           C
ATOM   1745 HG21 ILE A 696      32.260  50.130  58.110  1.00  0.00           H
ATOM   1746 HG22 ILE A 696      33.120  51.530  58.840  1.00  0.00           H
ATOM   1747 HG23 ILE A 696      31.410  51.680  58.110  1.00  0.00           H
ATOM   1748  CG1 ILE A 696      31.320  52.250  60.840  1.00  0.00           C
ATOM   1749 HG11 ILE A 696      30.650  52.210  61.730  1.00  0.00           H
ATOM   1750 HG12 ILE A 696      30.800  52.890  60.080  1.00  0.00           H
ATOM   1751  CD  ILE A 696      32.650  52.920  61.180  1.00  0.00           C
ATOM   1752  HD1 ILE A 696      32.530  53.820  61.810  1.00  0.00           H
ATOM   1753  HD2 ILE A 696      33.190  53.380  60.320  1.00  0.00           H
ATOM   1754  HD3 ILE A 696      33.330  52.280  61.780  1.00  0.00           H
ATOM   1755  C   ILE A 696      30.180  49.050  59.070  1.00  0.00           C
ATOM   1756  O   ILE A 696      29.700  49.200  57.920  1.00  0.00           O
ATOM   1757  N   GLY A 697      30.690  47.870  59.450  1.00  0.00           N
ATOM   1758  HN  GLY A 697      31.000  47.700  60.390  1.00  0.00           H
ATOM   1759  CA  GLY A 697      30.910  46.810  58.550  1.00  0.00           C
ATOM   1760  HA1 GLY A 697      31.290  46.050  59.230  1.00  0.00           H
ATOM   1761  HA2 GLY A 697      31.630  47.060  57.790  1.00  0.00           H
ATOM   1762  C   GLY A 697      29.700  46.210  57.920  1.00  0.00           C
ATOM   1763  O   GLY A 697      29.610  45.770  56.770  1.00  0.00           O
ATOM   1764  N   LEU A 698      28.580  46.170  58.790  1.00  0.00           N
ATOM   1765  HN  LEU A 698      28.670  46.420  59.740  1.00  0.00           H
ATOM   1766  CA  LEU A 698      27.240  45.690  58.420  1.00  0.00           C
ATOM   1767  HA  LEU A 698      27.290  44.750  57.900  1.00  0.00           H
ATOM   1768  CB  LEU A 698      26.340  45.470  59.690  1.00  0.00           C
ATOM   1769  HB1 LEU A 698      25.330  45.270  59.300  1.00  0.00           H
ATOM   1770  HB2 LEU A 698      26.170  46.410  60.270  1.00  0.00           H
ATOM   1771  CG  LEU A 698      26.720  44.260  60.530  1.00  0.00           C
ATOM   1772  HG  LEU A 698      27.830  44.290  60.560  1.00  0.00           H
ATOM   1773  CD1 LEU A 698      26.190  44.380  62.010  1.00  0.00           C
ATOM   1774 HD11 LEU A 698      26.330  43.380  62.470  1.00  0.00           H
ATOM   1775 HD12 LEU A 698      25.140  44.740  61.910  1.00  0.00           H
ATOM   1776 HD13 LEU A 698      26.670  45.200  62.580  1.00  0.00           H
ATOM   1777  CD2 LEU A 698      26.290  42.900  59.920  1.00  0.00           C
ATOM   1778 HD21 LEU A 698      26.940  42.110  60.370  1.00  0.00           H
ATOM   1779 HD22 LEU A 698      26.640  42.970  58.870  1.00  0.00           H
ATOM   1780 HD23 LEU A 698      25.220  42.640  60.070  1.00  0.00           H
ATOM   1781  C   LEU A 698      26.570  46.690  57.420  1.00  0.00           C
ATOM   1782  O   LEU A 698      26.010  46.220  56.440  1.00  0.00           O
ATOM   1783  N   TRP A 699      26.710  47.990  57.570  1.00  0.00           N
ATOM   1784  HN  TRP A 699      27.210  48.360  58.340  1.00  0.00           H
ATOM   1785  CA  TRP A 699      26.270  48.900  56.520  1.00  0.00           C
ATOM   1786  HA  TRP A 699      25.290  48.550  56.240  1.00  0.00           H
ATOM   1787  CB  TRP A 699      26.220  50.460  56.960  1.00  0.00           C
ATOM   1788  HB1 TRP A 699      26.200  51.120  56.070  1.00  0.00           H
ATOM   1789  HB2 TRP A 699      27.180  50.550  57.520  1.00  0.00           H
ATOM   1790  CG  TRP A 699      25.110  50.810  57.850  1.00  0.00           C
ATOM   1791  CD1 TRP A 699      25.200  50.890  59.210  1.00  0.00           C
ATOM   1792  HD1 TRP A 699      26.210  50.840  59.610  1.00  0.00           H
ATOM   1793  NE1 TRP A 699      24.020  51.430  59.700  1.00  0.00           N
ATOM   1794  HE1 TRP A 699      23.850  51.740  60.620  1.00  0.00           H
ATOM   1795  CE2 TRP A 699      23.110  51.560  58.680  1.00  0.00           C
ATOM   1796  CD2 TRP A 699      23.750  51.180  57.490  1.00  0.00           C
ATOM   1797  CE3 TRP A 699      23.070  51.310  56.260  1.00  0.00           C
ATOM   1798  HE3 TRP A 699      23.450  50.870  55.350  1.00  0.00           H
ATOM   1799  CZ3 TRP A 699      21.720  51.640  56.300  1.00  0.00           C
ATOM   1800  HZ3 TRP A 699      21.090  51.730  55.420  1.00  0.00           H
ATOM   1801  CZ2 TRP A 699      21.900  52.190  58.680  1.00  0.00           C
ATOM   1802  HZ2 TRP A 699      21.660  52.780  59.560  1.00  0.00           H
ATOM   1803  CH2 TRP A 699      21.180  52.220  57.480  1.00  0.00           C
ATOM   1804  HH2 TRP A 699      20.140  52.500  57.490  1.00  0.00           H
ATOM   1805  C   TRP A 699      27.090  48.700  55.240  1.00  0.00           C
ATOM   1806  O   TRP A 699      26.460  48.730  54.160  1.00  0.00           O
ATOM   1807  N   THR A 700      28.420  48.450  55.410  1.00  0.00           N
ATOM   1808  HN  THR A 700      28.820  48.210  56.300  1.00  0.00           H
ATOM   1809  CA  THR A 700      29.280  48.250  54.250  1.00  0.00           C
ATOM   1810  HA  THR A 700      29.020  49.080  53.610  1.00  0.00           H
ATOM   1811  CB  THR A 700      30.750  48.280  54.580  1.00  0.00           C
ATOM   1812  HB  THR A 700      30.990  47.390  55.200  1.00  0.00           H
ATOM   1813  OG1 THR A 700      31.190  49.400  55.320  1.00  0.00           O
ATOM   1814  HG1 THR A 700      30.530  49.600  55.990  1.00  0.00           H
ATOM   1815  CG2 THR A 700      31.650  48.170  53.350  1.00  0.00           C
ATOM   1816 HG21 THR A 700      31.440  47.320  52.670  1.00  0.00           H
ATOM   1817 HG22 THR A 700      32.680  47.980  53.710  1.00  0.00           H
ATOM   1818 HG23 THR A 700      31.760  49.160  52.870  1.00  0.00           H
ATOM   1819  C   THR A 700      28.920  46.950  53.430  1.00  0.00           C
ATOM   1820  O   THR A 700      28.930  46.930  52.220  1.00  0.00           O
ATOM   1821  N   SER A 701      28.550  45.850  54.180  1.00  0.00           N
ATOM   1822  HN  SER A 701      28.670  45.910  55.160  1.00  0.00           H
ATOM   1823  CA  SER A 701      27.900  44.660  53.620  1.00  0.00           C
ATOM   1824  HA  SER A 701      28.520  44.270  52.830  1.00  0.00           H
ATOM   1825  CB  SER A 701      27.590  43.610  54.700  1.00  0.00           C
ATOM   1826  HB1 SER A 701      27.010  44.010  55.560  1.00  0.00           H
ATOM   1827  HB2 SER A 701      28.490  43.150  55.140  1.00  0.00           H
ATOM   1828  OG  SER A 701      26.780  42.540  54.290  1.00  0.00           O
ATOM   1829  HG1 SER A 701      27.230  42.110  53.570  1.00  0.00           H
ATOM   1830  C   SER A 701      26.640  45.080  52.910  1.00  0.00           C
ATOM   1831  O   SER A 701      26.480  44.690  51.740  1.00  0.00           O
ATOM   1832  N   PHE A 702      25.730  45.880  53.490  1.00  0.00           N
ATOM   1833  HN  PHE A 702      25.930  46.190  54.410  1.00  0.00           H
ATOM   1834  CA  PHE A 702      24.390  46.100  52.870  1.00  0.00           C
ATOM   1835  HA  PHE A 702      24.030  45.140  52.530  1.00  0.00           H
ATOM   1836  CB  PHE A 702      23.390  46.700  53.990  1.00  0.00           C
ATOM   1837  HB1 PHE A 702      23.720  47.750  54.070  1.00  0.00           H
ATOM   1838  HB2 PHE A 702      23.680  46.080  54.870  1.00  0.00           H
ATOM   1839  CG  PHE A 702      21.970  46.350  53.620  1.00  0.00           C
ATOM   1840  CD1 PHE A 702      21.030  47.410  53.390  1.00  0.00           C
ATOM   1841  HD1 PHE A 702      21.240  48.460  53.380  1.00  0.00           H
ATOM   1842  CE1 PHE A 702      19.710  46.960  53.020  1.00  0.00           C
ATOM   1843  HE1 PHE A 702      18.930  47.710  52.960  1.00  0.00           H
ATOM   1844  CZ  PHE A 702      19.350  45.570  52.990  1.00  0.00           C
ATOM   1845  HZ  PHE A 702      18.380  45.210  52.690  1.00  0.00           H
ATOM   1846  CD2 PHE A 702      21.600  45.030  53.680  1.00  0.00           C
ATOM   1847  HD2 PHE A 702      22.480  44.430  53.840  1.00  0.00           H
ATOM   1848  CE2 PHE A 702      20.270  44.640  53.280  1.00  0.00           C
ATOM   1849  HE2 PHE A 702      20.130  43.570  53.340  1.00  0.00           H
ATOM   1850  C   PHE A 702      24.480  47.010  51.630  1.00  0.00           C
ATOM   1851  O   PHE A 702      23.970  46.660  50.560  1.00  0.00           O
ATOM   1852  N   LEU A 703      25.220  48.150  51.710  1.00  0.00           N
ATOM   1853  HN  LEU A 703      25.610  48.390  52.600  1.00  0.00           H
ATOM   1854  CA  LEU A 703      25.470  49.130  50.680  1.00  0.00           C
ATOM   1855  HA  LEU A 703      24.510  49.510  50.370  1.00  0.00           H
ATOM   1856  CB  LEU A 703      26.270  50.340  51.320  1.00  0.00           C
ATOM   1857  HB1 LEU A 703      26.680  50.930  50.480  1.00  0.00           H
ATOM   1858  HB2 LEU A 703      27.150  49.970  51.890  1.00  0.00           H
ATOM   1859  CG  LEU A 703      25.340  51.170  52.260  1.00  0.00           C
ATOM   1860  HG  LEU A 703      24.820  50.450  52.920  1.00  0.00           H
ATOM   1861  CD1 LEU A 703      26.200  52.100  53.120  1.00  0.00           C
ATOM   1862 HD11 LEU A 703      27.060  51.660  53.670  1.00  0.00           H
ATOM   1863 HD12 LEU A 703      25.510  52.640  53.800  1.00  0.00           H
ATOM   1864 HD13 LEU A 703      26.580  52.860  52.400  1.00  0.00           H
ATOM   1865  CD2 LEU A 703      24.240  51.960  51.530  1.00  0.00           C
ATOM   1866 HD21 LEU A 703      24.640  52.770  50.890  1.00  0.00           H
ATOM   1867 HD22 LEU A 703      23.570  52.330  52.340  1.00  0.00           H
ATOM   1868 HD23 LEU A 703      23.670  51.250  50.890  1.00  0.00           H
ATOM   1869  C   LEU A 703      26.210  48.550  49.490  1.00  0.00           C
ATOM   1870  O   LEU A 703      25.750  48.720  48.380  1.00  0.00           O
ATOM   1871  N   CYS A 704      27.250  47.730  49.680  1.00  0.00           N
ATOM   1872  HN  CYS A 704      27.580  47.550  50.590  1.00  0.00           H
ATOM   1873  CA  CYS A 704      27.820  46.940  48.590  1.00  0.00           C
ATOM   1874  HA  CYS A 704      28.080  47.610  47.790  1.00  0.00           H
ATOM   1875  CB  CYS A 704      29.060  46.110  49.130  1.00  0.00           C
ATOM   1876  HB1 CYS A 704      28.600  45.520  49.940  1.00  0.00           H
ATOM   1877  HB2 CYS A 704      29.810  46.770  49.610  1.00  0.00           H
ATOM   1878  SG  CYS A 704      30.140  45.100  48.010  1.00  0.00           S
ATOM   1879  HG1 CYS A 704      29.380  44.020  48.100  1.00  0.00           H
ATOM   1880  C   CYS A 704      26.800  46.020  47.910  1.00  0.00           C
ATOM   1881  O   CYS A 704      26.840  45.780  46.670  1.00  0.00           O
ATOM   1882  N   ILE A 705      25.880  45.410  48.670  1.00  0.00           N
ATOM   1883  HN  ILE A 705      25.930  45.550  49.660  1.00  0.00           H
ATOM   1884  CA  ILE A 705      24.790  44.650  48.070  1.00  0.00           C
ATOM   1885  HA  ILE A 705      25.230  43.910  47.430  1.00  0.00           H
ATOM   1886  CB  ILE A 705      24.070  43.740  49.090  1.00  0.00           C
ATOM   1887  HB  ILE A 705      23.810  44.240  50.040  1.00  0.00           H
ATOM   1888  CG2 ILE A 705      22.690  43.190  48.570  1.00  0.00           C
ATOM   1889 HG21 ILE A 705      22.010  44.050  48.390  1.00  0.00           H
ATOM   1890 HG22 ILE A 705      22.340  42.570  49.420  1.00  0.00           H
ATOM   1891 HG23 ILE A 705      22.820  42.560  47.650  1.00  0.00           H
ATOM   1892  CG1 ILE A 705      25.110  42.660  49.420  1.00  0.00           C
ATOM   1893 HG11 ILE A 705      26.110  43.130  49.490  1.00  0.00           H
ATOM   1894 HG12 ILE A 705      25.150  41.960  48.560  1.00  0.00           H
ATOM   1895  CD  ILE A 705      24.750  41.870  50.660  1.00  0.00           C
ATOM   1896  HD1 ILE A 705      23.860  41.200  50.560  1.00  0.00           H
ATOM   1897  HD2 ILE A 705      24.550  42.530  51.520  1.00  0.00           H
ATOM   1898  HD3 ILE A 705      25.590  41.210  50.980  1.00  0.00           H
ATOM   1899  C   ILE A 705      23.820  45.540  47.300  1.00  0.00           C
ATOM   1900  O   ILE A 705      23.380  45.230  46.180  1.00  0.00           O
ATOM   1901  N   VAL A 706      23.400  46.680  47.890  1.00  0.00           N
ATOM   1902  HN  VAL A 706      23.660  46.830  48.840  1.00  0.00           H
ATOM   1903  CA  VAL A 706      22.380  47.510  47.340  1.00  0.00           C
ATOM   1904  HA  VAL A 706      21.420  47.040  47.210  1.00  0.00           H
ATOM   1905  CB  VAL A 706      22.040  48.680  48.310  1.00  0.00           C
ATOM   1906  HB  VAL A 706      23.000  48.900  48.820  1.00  0.00           H
ATOM   1907  CG1 VAL A 706      21.450  49.870  47.460  1.00  0.00           C
ATOM   1908 HG11 VAL A 706      21.090  50.700  48.120  1.00  0.00           H
ATOM   1909 HG12 VAL A 706      20.630  49.550  46.780  1.00  0.00           H
ATOM   1910 HG13 VAL A 706      22.280  50.240  46.820  1.00  0.00           H
ATOM   1911  CG2 VAL A 706      20.890  48.200  49.280  1.00  0.00           C
ATOM   1912 HG21 VAL A 706      21.110  47.160  49.630  1.00  0.00           H
ATOM   1913 HG22 VAL A 706      19.970  48.110  48.660  1.00  0.00           H
ATOM   1914 HG23 VAL A 706      20.880  48.870  50.170  1.00  0.00           H
ATOM   1915  C   VAL A 706      22.870  47.960  45.990  1.00  0.00           C
ATOM   1916  O   VAL A 706      22.140  48.070  45.000  1.00  0.00           O
ATOM   1917  N   LEU A 707      24.180  48.310  45.940  1.00  0.00           N
ATOM   1918  HN  LEU A 707      24.780  48.290  46.720  1.00  0.00           H
ATOM   1919  CA  LEU A 707      24.730  48.720  44.700  1.00  0.00           C
ATOM   1920  HA  LEU A 707      24.100  49.510  44.350  1.00  0.00           H
ATOM   1921  CB  LEU A 707      26.190  49.400  44.830  1.00  0.00           C
ATOM   1922  HB1 LEU A 707      26.560  49.790  43.850  1.00  0.00           H
ATOM   1923  HB2 LEU A 707      26.880  48.620  45.240  1.00  0.00           H
ATOM   1924  CG  LEU A 707      26.290  50.690  45.810  1.00  0.00           C
ATOM   1925  HG  LEU A 707      25.600  50.590  46.680  1.00  0.00           H
ATOM   1926  CD1 LEU A 707      27.750  50.880  46.370  1.00  0.00           C
ATOM   1927 HD11 LEU A 707      28.080  49.990  46.960  1.00  0.00           H
ATOM   1928 HD12 LEU A 707      27.750  51.700  47.120  1.00  0.00           H
ATOM   1929 HD13 LEU A 707      28.540  51.100  45.630  1.00  0.00           H
ATOM   1930  CD2 LEU A 707      25.890  51.920  45.160  1.00  0.00           C
ATOM   1931 HD21 LEU A 707      24.880  51.790  44.710  1.00  0.00           H
ATOM   1932 HD22 LEU A 707      26.550  52.120  44.300  1.00  0.00           H
ATOM   1933 HD23 LEU A 707      26.020  52.860  45.720  1.00  0.00           H
ATOM   1934  C   LEU A 707      24.850  47.690  43.550  1.00  0.00           C
ATOM   1935  O   LEU A 707      25.250  47.970  42.430  1.00  0.00           O
ATOM   1936  N   VAL A 708      24.460  46.410  43.840  1.00  0.00           N
ATOM   1937  HN  VAL A 708      24.290  46.170  44.800  1.00  0.00           H
ATOM   1938  CA  VAL A 708      24.140  45.430  42.800  1.00  0.00           C
ATOM   1939  HA  VAL A 708      24.770  45.670  41.950  1.00  0.00           H
ATOM   1940  CB  VAL A 708      24.430  43.990  43.390  1.00  0.00           C
ATOM   1941  HB  VAL A 708      23.700  43.750  44.200  1.00  0.00           H
ATOM   1942  CG1 VAL A 708      24.360  42.900  42.360  1.00  0.00           C
ATOM   1943 HG11 VAL A 708      25.060  43.080  41.510  1.00  0.00           H
ATOM   1944 HG12 VAL A 708      23.380  42.880  41.840  1.00  0.00           H
ATOM   1945 HG13 VAL A 708      24.520  41.920  42.840  1.00  0.00           H
ATOM   1946  CG2 VAL A 708      25.840  43.980  43.890  1.00  0.00           C
ATOM   1947 HG21 VAL A 708      26.310  42.970  43.870  1.00  0.00           H
ATOM   1948 HG22 VAL A 708      26.070  44.560  44.800  1.00  0.00           H
ATOM   1949 HG23 VAL A 708      26.430  44.600  43.160  1.00  0.00           H
ATOM   1950  C   VAL A 708      22.750  45.460  42.240  1.00  0.00           C
ATOM   1951  O   VAL A 708      22.350  45.280  41.030  1.00  0.00           O
ATOM   1952  N   ALA A 709      21.810  45.770  43.180  1.00  0.00           N
ATOM   1953  HN  ALA A 709      22.060  45.790  44.150  1.00  0.00           H
ATOM   1954  CA  ALA A 709      20.420  45.930  42.870  1.00  0.00           C
ATOM   1955  HA  ALA A 709      20.000  45.120  42.300  1.00  0.00           H
ATOM   1956  CB  ALA A 709      19.640  46.040  44.140  1.00  0.00           C
ATOM   1957  HB1 ALA A 709      19.960  46.920  44.730  1.00  0.00           H
ATOM   1958  HB2 ALA A 709      19.800  45.130  44.780  1.00  0.00           H
ATOM   1959  HB3 ALA A 709      18.560  46.090  43.940  1.00  0.00           H
ATOM   1960  C   ALA A 709      20.100  47.190  42.060  1.00  0.00           C
ATOM   1961  O   ALA A 709      19.490  47.110  41.000  1.00  0.00           O
ATOM   1962  N   THR A 710      20.800  48.290  42.300  1.00  0.00           N
ATOM   1963  HN  THR A 710      21.470  48.240  43.040  1.00  0.00           H
ATOM   1964  CA  THR A 710      20.780  49.490  41.480  1.00  0.00           C
ATOM   1965  HA  THR A 710      20.140  49.350  40.620  1.00  0.00           H
ATOM   1966  CB  THR A 710      20.190  50.730  42.240  1.00  0.00           C
ATOM   1967  HB  THR A 710      19.110  50.760  42.070  1.00  0.00           H
ATOM   1968  OG1 THR A 710      20.670  51.990  41.670  1.00  0.00           O
ATOM   1969  HG1 THR A 710      20.020  52.190  40.990  1.00  0.00           H
ATOM   1970  CG2 THR A 710      20.540  50.680  43.720  1.00  0.00           C
ATOM   1971 HG21 THR A 710      20.360  51.700  44.120  1.00  0.00           H
ATOM   1972 HG22 THR A 710      21.620  50.470  43.890  1.00  0.00           H
ATOM   1973 HG23 THR A 710      19.980  49.840  44.190  1.00  0.00           H
ATOM   1974  C   THR A 710      22.130  49.690  40.910  1.00  0.00           C
ATOM   1975  O   THR A 710      23.100  49.930  41.660  1.00  0.00           O
ATOM   1976  N   ASP A 711      22.330  49.560  39.580  1.00  0.00           N
ATOM   1977  HN  ASP A 711      21.490  49.470  39.050  1.00  0.00           H
ATOM   1978  CA  ASP A 711      23.600  49.380  38.900  1.00  0.00           C
ATOM   1979  HA  ASP A 711      24.070  48.560  39.450  1.00  0.00           H
ATOM   1980  CB  ASP A 711      23.310  48.750  37.550  1.00  0.00           C
ATOM   1981  HB1 ASP A 711      22.780  49.460  36.890  1.00  0.00           H
ATOM   1982  HB2 ASP A 711      22.650  47.850  37.620  1.00  0.00           H
ATOM   1983  CG  ASP A 711      24.620  48.390  36.920  1.00  0.00           C
ATOM   1984  OD1 ASP A 711      25.750  48.530  37.510  1.00  0.00           O
ATOM   1985  OD2 ASP A 711      24.580  47.890  35.800  1.00  0.00           O
ATOM   1986  C   ASP A 711      24.490  50.620  38.900  1.00  0.00           C
ATOM   1987  O   ASP A 711      24.170  51.630  38.260  1.00  0.00           O
ATOM   1988  N   ALA A 712      25.650  50.540  39.590  1.00  0.00           N
ATOM   1989  HN  ALA A 712      25.830  49.670  40.020  1.00  0.00           H
ATOM   1990  CA  ALA A 712      26.650  51.620  39.730  1.00  0.00           C
ATOM   1991  HA  ALA A 712      26.100  52.500  39.440  1.00  0.00           H
ATOM   1992  CB  ALA A 712      26.940  51.610  41.270  1.00  0.00           C
ATOM   1993  HB1 ALA A 712      26.990  50.620  41.770  1.00  0.00           H
ATOM   1994  HB2 ALA A 712      26.160  52.260  41.720  1.00  0.00           H
ATOM   1995  HB3 ALA A 712      27.930  52.080  41.470  1.00  0.00           H
ATOM   1996  C   ALA A 712      27.870  51.490  38.870  1.00  0.00           C
ATOM   1997  O   ALA A 712      28.790  52.280  38.900  1.00  0.00           O
ATOM   1998  N   SER A 713      27.890  50.420  38.040  1.00  0.00           N
ATOM   1999  HN  SER A 713      27.090  49.820  37.940  1.00  0.00           H
ATOM   2000  CA  SER A 713      28.990  50.130  37.080  1.00  0.00           C
ATOM   2001  HA  SER A 713      29.770  50.030  37.820  1.00  0.00           H
ATOM   2002  CB  SER A 713      28.840  48.750  36.350  1.00  0.00           C
ATOM   2003  HB1 SER A 713      28.750  47.910  37.070  1.00  0.00           H
ATOM   2004  HB2 SER A 713      29.690  48.530  35.660  1.00  0.00           H
ATOM   2005  OG  SER A 713      27.620  48.670  35.620  1.00  0.00           O
ATOM   2006  HG1 SER A 713      26.880  48.650  36.250  1.00  0.00           H
ATOM   2007  C   SER A 713      29.500  51.120  36.060  1.00  0.00           C
ATOM   2008  O   SER A 713      30.660  51.030  35.640  1.00  0.00           O
ATOM   2009  N   SER A 714      28.700  52.070  35.690  1.00  0.00           N
ATOM   2010  HN  SER A 714      27.850  52.360  36.100  1.00  0.00           H
ATOM   2011  CA  SER A 714      29.250  53.120  34.800  1.00  0.00           C
ATOM   2012  HA  SER A 714      29.960  52.690  34.120  1.00  0.00           H
ATOM   2013  CB  SER A 714      28.050  53.740  34.110  1.00  0.00           C
ATOM   2014  HB1 SER A 714      27.440  54.330  34.820  1.00  0.00           H
ATOM   2015  HB2 SER A 714      27.430  52.940  33.660  1.00  0.00           H
ATOM   2016  OG  SER A 714      28.410  54.600  33.040  1.00  0.00           O
ATOM   2017  HG1 SER A 714      28.270  54.140  32.220  1.00  0.00           H
ATOM   2018  C   SER A 714      30.070  54.210  35.590  1.00  0.00           C
ATOM   2019  O   SER A 714      30.990  54.750  34.990  1.00  0.00           O
ATOM   2020  N   LEU A 715      29.810  54.580  36.900  1.00  0.00           N
ATOM   2021  HN  LEU A 715      29.140  54.080  37.460  1.00  0.00           H
ATOM   2022  CA  LEU A 715      30.490  55.710  37.680  1.00  0.00           C
ATOM   2023  HA  LEU A 715      30.620  56.620  37.120  1.00  0.00           H
ATOM   2024  CB  LEU A 715      29.620  55.970  38.950  1.00  0.00           C
ATOM   2025  HB1 LEU A 715      29.900  56.900  39.480  1.00  0.00           H
ATOM   2026  HB2 LEU A 715      29.490  55.110  39.620  1.00  0.00           H
ATOM   2027  CG  LEU A 715      28.200  56.210  38.510  1.00  0.00           C
ATOM   2028  HG  LEU A 715      27.770  55.240  38.210  1.00  0.00           H
ATOM   2029  CD1 LEU A 715      27.360  56.640  39.670  1.00  0.00           C
ATOM   2030 HD11 LEU A 715      26.350  57.020  39.410  1.00  0.00           H
ATOM   2031 HD12 LEU A 715      27.710  57.640  40.010  1.00  0.00           H
ATOM   2032 HD13 LEU A 715      27.290  55.900  40.510  1.00  0.00           H
ATOM   2033  CD2 LEU A 715      28.000  57.210  37.350  1.00  0.00           C
ATOM   2034 HD21 LEU A 715      26.900  57.260  37.190  1.00  0.00           H
ATOM   2035 HD22 LEU A 715      28.310  56.730  36.400  1.00  0.00           H
ATOM   2036 HD23 LEU A 715      28.320  58.230  37.630  1.00  0.00           H
ATOM   2037  C   LEU A 715      31.910  55.350  38.010  1.00  0.00           C
ATOM   2038  O   LEU A 715      32.720  56.240  38.150  1.00  0.00           O
ATOM   2039  N   VAL A 716      32.220  53.990  38.090  1.00  0.00           N
ATOM   2040  HN  VAL A 716      31.490  53.340  37.910  1.00  0.00           H
ATOM   2041  CA  VAL A 716      33.570  53.630  38.430  1.00  0.00           C
ATOM   2042  HA  VAL A 716      33.910  54.300  39.200  1.00  0.00           H
ATOM   2043  CB  VAL A 716      33.770  52.250  38.930  1.00  0.00           C
ATOM   2044  HB  VAL A 716      34.840  52.040  39.120  1.00  0.00           H
ATOM   2045  CG1 VAL A 716      33.010  52.020  40.240  1.00  0.00           C
ATOM   2046 HG11 VAL A 716      33.140  51.040  40.730  1.00  0.00           H
ATOM   2047 HG12 VAL A 716      31.930  52.180  40.080  1.00  0.00           H
ATOM   2048 HG13 VAL A 716      33.400  52.770  40.970  1.00  0.00           H
ATOM   2049  CG2 VAL A 716      33.380  51.120  37.890  1.00  0.00           C
ATOM   2050 HG21 VAL A 716      32.430  51.250  37.320  1.00  0.00           H
ATOM   2051 HG22 VAL A 716      33.120  50.250  38.550  1.00  0.00           H
ATOM   2052 HG23 VAL A 716      34.210  50.820  37.220  1.00  0.00           H
ATOM   2053  C   VAL A 716      34.460  53.850  37.160  1.00  0.00           C
ATOM   2054  O   VAL A 716      35.650  54.070  37.280  1.00  0.00           O
ATOM   2055  N   CYS A 717      33.860  53.870  35.980  1.00  0.00           N
ATOM   2056  HN  CYS A 717      32.880  53.780  35.930  1.00  0.00           H
ATOM   2057  CA  CYS A 717      34.630  53.860  34.710  1.00  0.00           C
ATOM   2058  HA  CYS A 717      35.610  53.420  34.850  1.00  0.00           H
ATOM   2059  CB  CYS A 717      33.830  53.000  33.680  1.00  0.00           C
ATOM   2060  HB1 CYS A 717      34.360  53.090  32.710  1.00  0.00           H
ATOM   2061  HB2 CYS A 717      32.810  53.440  33.720  1.00  0.00           H
ATOM   2062  SG  CYS A 717      33.800  51.200  34.100  1.00  0.00           S
ATOM   2063  HG1 CYS A 717      34.780  50.990  33.230  1.00  0.00           H
ATOM   2064  C   CYS A 717      34.910  55.230  34.080  1.00  0.00           C
ATOM   2065  O   CYS A 717      35.410  55.320  32.970  1.00  0.00           O
ATOM   2066  N   TYR A 718      34.530  56.320  34.710  1.00  0.00           N
ATOM   2067  HN  TYR A 718      34.060  56.200  35.590  1.00  0.00           H
ATOM   2068  CA  TYR A 718      34.920  57.720  34.300  1.00  0.00           C
ATOM   2069  HA  TYR A 718      35.260  57.790  33.290  1.00  0.00           H
ATOM   2070  CB  TYR A 718      33.650  58.570  34.480  1.00  0.00           C
ATOM   2071  HB1 TYR A 718      33.920  59.630  34.260  1.00  0.00           H
ATOM   2072  HB2 TYR A 718      33.340  58.390  35.530  1.00  0.00           H
ATOM   2073  CG  TYR A 718      32.520  58.120  33.560  1.00  0.00           C
ATOM   2074  CD1 TYR A 718      32.870  57.670  32.300  1.00  0.00           C
ATOM   2075  HD1 TYR A 718      33.900  57.720  31.980  1.00  0.00           H
ATOM   2076  CE1 TYR A 718      31.840  57.260  31.430  1.00  0.00           C
ATOM   2077  HE1 TYR A 718      32.030  56.980  30.400  1.00  0.00           H
ATOM   2078  CZ  TYR A 718      30.540  57.200  31.850  1.00  0.00           C
ATOM   2079  OH  TYR A 718      29.530  56.930  30.970  1.00  0.00           O
ATOM   2080  HH  TYR A 718      28.720  57.260  31.350  1.00  0.00           H
ATOM   2081  CD2 TYR A 718      31.200  57.940  34.030  1.00  0.00           C
ATOM   2082  HD2 TYR A 718      31.030  58.230  35.060  1.00  0.00           H
ATOM   2083  CE2 TYR A 718      30.220  57.520  33.160  1.00  0.00           C
ATOM   2084  HE2 TYR A 718      29.270  57.420  33.670  1.00  0.00           H
ATOM   2085  C   TYR A 718      36.060  58.320  35.100  1.00  0.00           C
ATOM   2086  O   TYR A 718      36.360  59.510  34.890  1.00  0.00           O
ATOM   2087  N   ILE A 719      36.610  57.600  36.160  1.00  0.00           N
ATOM   2088  HN  ILE A 719      36.400  56.630  36.320  1.00  0.00           H
ATOM   2089  CA  ILE A 719      37.710  58.130  36.980  1.00  0.00           C
ATOM   2090  HA  ILE A 719      37.550  59.190  37.080  1.00  0.00           H
ATOM   2091  CB  ILE A 719      37.860  57.460  38.370  1.00  0.00           C
ATOM   2092  HB  ILE A 719      38.370  56.490  38.270  1.00  0.00           H
ATOM   2093  CG2 ILE A 719      38.810  58.270  39.320  1.00  0.00           C
ATOM   2094 HG21 ILE A 719      39.760  58.480  38.780  1.00  0.00           H
ATOM   2095 HG22 ILE A 719      39.160  57.780  40.260  1.00  0.00           H
ATOM   2096 HG23 ILE A 719      38.270  59.190  39.650  1.00  0.00           H
ATOM   2097  CG1 ILE A 719      36.480  57.190  39.080  1.00  0.00           C
ATOM   2098 HG11 ILE A 719      36.620  56.920  40.140  1.00  0.00           H
ATOM   2099 HG12 ILE A 719      35.870  56.390  38.620  1.00  0.00           H
ATOM   2100  CD  ILE A 719      35.570  58.420  39.150  1.00  0.00           C
ATOM   2101  HD1 ILE A 719      36.080  59.370  39.420  1.00  0.00           H
ATOM   2102  HD2 ILE A 719      34.710  58.310  39.860  1.00  0.00           H
ATOM   2103  HD3 ILE A 719      35.060  58.750  38.220  1.00  0.00           H
ATOM   2104  C   ILE A 719      38.970  58.080  36.150  1.00  0.00           C
ATOM   2105  O   ILE A 719      39.280  57.030  35.630  1.00  0.00           O
ATOM   2106  N   THR A 720      39.740  59.200  35.950  1.00  0.00           N
ATOM   2107  HN  THR A 720      39.530  60.020  36.470  1.00  0.00           H
ATOM   2108  CA  THR A 720      40.870  59.250  35.010  1.00  0.00           C
ATOM   2109  HA  THR A 720      40.830  58.420  34.320  1.00  0.00           H
ATOM   2110  CB  THR A 720      40.940  60.530  34.150  1.00  0.00           C
ATOM   2111  HB  THR A 720      41.740  60.440  33.370  1.00  0.00           H
ATOM   2112  OG1 THR A 720      41.240  61.790  34.820  1.00  0.00           O
ATOM   2113  HG1 THR A 720      41.530  62.330  34.090  1.00  0.00           H
ATOM   2114  CG2 THR A 720      39.600  60.700  33.440  1.00  0.00           C
ATOM   2115 HG21 THR A 720      39.240  59.760  32.960  1.00  0.00           H
ATOM   2116 HG22 THR A 720      39.790  61.480  32.670  1.00  0.00           H
ATOM   2117 HG23 THR A 720      38.790  61.100  34.080  1.00  0.00           H
ATOM   2118  C   THR A 720      42.180  59.120  35.670  1.00  0.00           C
ATOM   2119  O   THR A 720      42.290  59.250  36.880  1.00  0.00           O
ATOM   2120  N   ARG A 721      43.260  58.970  34.840  1.00  0.00           N
ATOM   2121  HN  ARG A 721      43.080  58.820  33.870  1.00  0.00           H
ATOM   2122  CA  ARG A 721      44.610  58.900  35.250  1.00  0.00           C
ATOM   2123  HA  ARG A 721      44.780  58.120  35.980  1.00  0.00           H
ATOM   2124  CB  ARG A 721      45.570  58.470  34.160  1.00  0.00           C
ATOM   2125  HB1 ARG A 721      46.640  58.570  34.430  1.00  0.00           H
ATOM   2126  HB2 ARG A 721      45.390  59.180  33.320  1.00  0.00           H
ATOM   2127  CG  ARG A 721      45.460  57.030  33.610  1.00  0.00           C
ATOM   2128  HG1 ARG A 721      46.250  56.800  32.850  1.00  0.00           H
ATOM   2129  HG2 ARG A 721      44.540  56.960  32.990  1.00  0.00           H
ATOM   2130  CD  ARG A 721      45.360  55.940  34.740  1.00  0.00           C
ATOM   2131  HD1 ARG A 721      45.170  54.890  34.410  1.00  0.00           H
ATOM   2132  HD2 ARG A 721      44.560  56.090  35.480  1.00  0.00           H
ATOM   2133  NE  ARG A 721      46.660  55.970  35.430  1.00  0.00           N
ATOM   2134  HE  ARG A 721      47.460  56.200  34.880  1.00  0.00           H
ATOM   2135  CZ  ARG A 721      46.910  55.390  36.620  1.00  0.00           C
ATOM   2136  NH1 ARG A 721      45.960  54.730  37.230  1.00  0.00           N
ATOM   2137 HH11 ARG A 721      45.010  54.660  36.950  1.00  0.00           H
ATOM   2138 HH12 ARG A 721      46.330  54.120  37.920  1.00  0.00           H
ATOM   2139  NH2 ARG A 721      48.150  55.150  37.040  1.00  0.00           N
ATOM   2140 HH21 ARG A 721      48.840  55.340  36.340  1.00  0.00           H
ATOM   2141 HH22 ARG A 721      48.270  54.710  37.930  1.00  0.00           H
ATOM   2142  C   ARG A 721      45.090  60.170  35.970  1.00  0.00           C
ATOM   2143  O   ARG A 721      45.940  60.070  36.840  1.00  0.00           O
ATOM   2144  N   PHE A 722      44.390  61.340  35.760  1.00  0.00           N
ATOM   2145  HN  PHE A 722      43.700  61.350  35.040  1.00  0.00           H
ATOM   2146  CA  PHE A 722      44.530  62.560  36.540  1.00  0.00           C
ATOM   2147  HA  PHE A 722      45.610  62.720  36.530  1.00  0.00           H
ATOM   2148  CB  PHE A 722      43.880  63.820  35.870  1.00  0.00           C
ATOM   2149  HB1 PHE A 722      42.800  63.830  35.630  1.00  0.00           H
ATOM   2150  HB2 PHE A 722      44.570  64.010  35.010  1.00  0.00           H
ATOM   2151  CG  PHE A 722      44.030  65.100  36.800  1.00  0.00           C
ATOM   2152  CD1 PHE A 722      45.140  65.880  36.630  1.00  0.00           C
ATOM   2153  HD1 PHE A 722      45.830  65.520  35.890  1.00  0.00           H
ATOM   2154  CE1 PHE A 722      45.300  67.120  37.260  1.00  0.00           C
ATOM   2155  HE1 PHE A 722      46.150  67.750  37.030  1.00  0.00           H
ATOM   2156  CZ  PHE A 722      44.310  67.560  38.140  1.00  0.00           C
ATOM   2157  HZ  PHE A 722      44.300  68.570  38.480  1.00  0.00           H
ATOM   2158  CD2 PHE A 722      43.030  65.550  37.630  1.00  0.00           C
ATOM   2159  HD2 PHE A 722      42.100  65.020  37.760  1.00  0.00           H
ATOM   2160  CE2 PHE A 722      43.110  66.820  38.220  1.00  0.00           C
ATOM   2161  HE2 PHE A 722      42.250  67.110  38.800  1.00  0.00           H
ATOM   2162  C   PHE A 722      44.200  62.400  37.970  1.00  0.00           C
ATOM   2163  O   PHE A 722      44.990  62.740  38.840  1.00  0.00           O
ATOM   2164  N   THR A 723      43.060  61.750  38.300  1.00  0.00           N
ATOM   2165  HN  THR A 723      42.420  61.360  37.650  1.00  0.00           H
ATOM   2166  CA  THR A 723      42.760  61.420  39.700  1.00  0.00           C
ATOM   2167  HA  THR A 723      42.890  62.300  40.310  1.00  0.00           H
ATOM   2168  CB  THR A 723      41.270  61.150  39.900  1.00  0.00           C
ATOM   2169  HB  THR A 723      40.970  60.430  39.110  1.00  0.00           H
ATOM   2170  OG1 THR A 723      40.480  62.310  39.700  1.00  0.00           O
ATOM   2171  HG1 THR A 723      40.240  62.300  38.780  1.00  0.00           H
ATOM   2172  CG2 THR A 723      41.020  60.660  41.320  1.00  0.00           C
ATOM   2173 HG21 THR A 723      41.260  59.580  41.490  1.00  0.00           H
ATOM   2174 HG22 THR A 723      39.980  60.620  41.710  1.00  0.00           H
ATOM   2175 HG23 THR A 723      41.590  61.300  42.030  1.00  0.00           H
ATOM   2176  C   THR A 723      43.650  60.320  40.230  1.00  0.00           C
ATOM   2177  O   THR A 723      44.190  60.420  41.330  1.00  0.00           O
ATOM   2178  N   GLU A 724      43.830  59.260  39.380  1.00  0.00           N
ATOM   2179  HN  GLU A 724      43.360  59.190  38.510  1.00  0.00           H
ATOM   2180  CA  GLU A 724      44.540  58.080  39.820  1.00  0.00           C
ATOM   2181  HA  GLU A 724      44.090  57.850  40.780  1.00  0.00           H
ATOM   2182  CB  GLU A 724      44.350  56.840  38.900  1.00  0.00           C
ATOM   2183  HB1 GLU A 724      45.130  56.130  39.220  1.00  0.00           H
ATOM   2184  HB2 GLU A 724      44.670  57.200  37.900  1.00  0.00           H
ATOM   2185  CG  GLU A 724      42.960  56.190  38.870  1.00  0.00           C
ATOM   2186  HG1 GLU A 724      42.140  56.840  38.480  1.00  0.00           H
ATOM   2187  HG2 GLU A 724      42.630  56.070  39.920  1.00  0.00           H
ATOM   2188  CD  GLU A 724      42.950  54.860  38.210  1.00  0.00           C
ATOM   2189  OE1 GLU A 724      42.520  53.840  38.790  1.00  0.00           O
ATOM   2190  OE2 GLU A 724      43.200  54.780  37.010  1.00  0.00           O
ATOM   2191  C   GLU A 724      45.960  58.330  40.210  1.00  0.00           C
ATOM   2192  O   GLU A 724      46.440  57.870  41.300  1.00  0.00           O
ATOM   2193  N   GLU A 725      46.750  59.020  39.340  1.00  0.00           N
ATOM   2194  HN  GLU A 725      46.490  59.340  38.430  1.00  0.00           H
ATOM   2195  CA  GLU A 725      48.100  59.320  39.720  1.00  0.00           C
ATOM   2196  HA  GLU A 725      48.440  58.400  40.170  1.00  0.00           H
ATOM   2197  CB  GLU A 725      49.010  59.620  38.520  1.00  0.00           C
ATOM   2198  HB1 GLU A 725      50.080  59.800  38.730  1.00  0.00           H
ATOM   2199  HB2 GLU A 725      48.580  60.490  37.970  1.00  0.00           H
ATOM   2200  CG  GLU A 725      49.040  58.400  37.550  1.00  0.00           C
ATOM   2201  HG1 GLU A 725      48.020  58.180  37.180  1.00  0.00           H
ATOM   2202  HG2 GLU A 725      49.470  57.550  38.130  1.00  0.00           H
ATOM   2203  CD  GLU A 725      50.020  58.680  36.450  1.00  0.00           C
ATOM   2204  OE1 GLU A 725      51.190  58.160  36.390  1.00  0.00           O
ATOM   2205  OE2 GLU A 725      49.480  59.170  35.430  1.00  0.00           O
ATOM   2206  C   GLU A 725      48.300  60.320  40.830  1.00  0.00           C
ATOM   2207  O   GLU A 725      49.030  60.070  41.780  1.00  0.00           O
ATOM   2208  N   ALA A 726      47.380  61.290  40.940  1.00  0.00           N
ATOM   2209  HN  ALA A 726      46.680  61.310  40.230  1.00  0.00           H
ATOM   2210  CA  ALA A 726      47.240  62.220  42.080  1.00  0.00           C
ATOM   2211  HA  ALA A 726      48.240  62.630  42.150  1.00  0.00           H
ATOM   2212  CB  ALA A 726      46.260  63.380  41.730  1.00  0.00           C
ATOM   2213  HB1 ALA A 726      45.210  63.060  41.570  1.00  0.00           H
ATOM   2214  HB2 ALA A 726      46.690  63.840  40.810  1.00  0.00           H
ATOM   2215  HB3 ALA A 726      46.350  64.120  42.550  1.00  0.00           H
ATOM   2216  C   ALA A 726      46.930  61.450  43.430  1.00  0.00           C
ATOM   2217  O   ALA A 726      47.490  61.840  44.440  1.00  0.00           O
ATOM   2218  N   PHE A 727      45.980  60.490  43.380  1.00  0.00           N
ATOM   2219  HN  PHE A 727      45.430  60.470  42.550  1.00  0.00           H
ATOM   2220  CA  PHE A 727      45.570  59.650  44.500  1.00  0.00           C
ATOM   2221  HA  PHE A 727      45.490  60.260  45.380  1.00  0.00           H
ATOM   2222  CB  PHE A 727      44.220  59.010  44.100  1.00  0.00           C
ATOM   2223  HB1 PHE A 727      44.330  58.500  43.120  1.00  0.00           H
ATOM   2224  HB2 PHE A 727      43.430  59.770  43.900  1.00  0.00           H
ATOM   2225  CG  PHE A 727      43.550  58.020  45.070  1.00  0.00           C
ATOM   2226  CD1 PHE A 727      42.550  57.110  44.560  1.00  0.00           C
ATOM   2227  HD1 PHE A 727      42.400  57.170  43.490  1.00  0.00           H
ATOM   2228  CE1 PHE A 727      41.840  56.220  45.410  1.00  0.00           C
ATOM   2229  HE1 PHE A 727      41.030  55.640  44.990  1.00  0.00           H
ATOM   2230  CZ  PHE A 727      42.190  56.270  46.800  1.00  0.00           C
ATOM   2231  HZ  PHE A 727      41.650  55.640  47.490  1.00  0.00           H
ATOM   2232  CD2 PHE A 727      43.780  58.110  46.440  1.00  0.00           C
ATOM   2233  HD2 PHE A 727      44.620  58.670  46.820  1.00  0.00           H
ATOM   2234  CE2 PHE A 727      43.060  57.230  47.260  1.00  0.00           C
ATOM   2235  HE2 PHE A 727      43.400  57.250  48.280  1.00  0.00           H
ATOM   2236  C   PHE A 727      46.630  58.620  44.940  1.00  0.00           C
ATOM   2237  O   PHE A 727      46.910  58.480  46.120  1.00  0.00           O
ATOM   2238  N   ALA A 728      47.240  57.920  43.960  1.00  0.00           N
ATOM   2239  HN  ALA A 728      46.760  57.890  43.090  1.00  0.00           H
ATOM   2240  CA  ALA A 728      48.270  57.010  44.330  1.00  0.00           C
ATOM   2241  HA  ALA A 728      47.860  56.410  45.130  1.00  0.00           H
ATOM   2242  CB  ALA A 728      48.550  56.150  43.120  1.00  0.00           C
ATOM   2243  HB1 ALA A 728      48.920  56.690  42.220  1.00  0.00           H
ATOM   2244  HB2 ALA A 728      47.630  55.630  42.730  1.00  0.00           H
ATOM   2245  HB3 ALA A 728      49.200  55.310  43.430  1.00  0.00           H
ATOM   2246  C   ALA A 728      49.530  57.660  44.910  1.00  0.00           C
ATOM   2247  O   ALA A 728      50.160  57.070  45.730  1.00  0.00           O
ATOM   2248  N   ALA A 729      49.980  58.790  44.390  1.00  0.00           N
ATOM   2249  HN  ALA A 729      49.480  59.190  43.630  1.00  0.00           H
ATOM   2250  CA  ALA A 729      51.060  59.570  44.890  1.00  0.00           C
ATOM   2251  HA  ALA A 729      51.950  58.990  45.100  1.00  0.00           H
ATOM   2252  CB  ALA A 729      51.240  60.770  43.910  1.00  0.00           C
ATOM   2253  HB1 ALA A 729      51.650  60.440  42.930  1.00  0.00           H
ATOM   2254  HB2 ALA A 729      51.960  61.500  44.340  1.00  0.00           H
ATOM   2255  HB3 ALA A 729      50.240  61.200  43.710  1.00  0.00           H
ATOM   2256  C   ALA A 729      50.710  60.170  46.230  1.00  0.00           C
ATOM   2257  O   ALA A 729      51.480  60.130  47.150  1.00  0.00           O
ATOM   2258  N   LEU A 730      49.430  60.710  46.480  1.00  0.00           N
ATOM   2259  HN  LEU A 730      48.860  60.970  45.710  1.00  0.00           H
ATOM   2260  CA  LEU A 730      48.930  61.110  47.850  1.00  0.00           C
ATOM   2261  HA  LEU A 730      49.590  61.870  48.230  1.00  0.00           H
ATOM   2262  CB  LEU A 730      47.530  61.690  47.710  1.00  0.00           C
ATOM   2263  HB1 LEU A 730      46.890  60.880  47.280  1.00  0.00           H
ATOM   2264  HB2 LEU A 730      47.550  62.580  47.040  1.00  0.00           H
ATOM   2265  CG  LEU A 730      46.900  62.160  49.090  1.00  0.00           C
ATOM   2266  HG  LEU A 730      46.830  61.190  49.630  1.00  0.00           H
ATOM   2267  CD1 LEU A 730      47.770  63.160  49.760  1.00  0.00           C
ATOM   2268 HD11 LEU A 730      48.150  63.910  49.030  1.00  0.00           H
ATOM   2269 HD12 LEU A 730      48.700  62.730  50.190  1.00  0.00           H
ATOM   2270 HD13 LEU A 730      47.220  63.580  50.640  1.00  0.00           H
ATOM   2271  CD2 LEU A 730      45.530  62.610  48.630  1.00  0.00           C
ATOM   2272 HD21 LEU A 730      45.580  63.460  47.910  1.00  0.00           H
ATOM   2273 HD22 LEU A 730      44.950  63.030  49.470  1.00  0.00           H
ATOM   2274 HD23 LEU A 730      45.030  61.720  48.180  1.00  0.00           H
ATOM   2275  C   LEU A 730      49.020  59.960  48.820  1.00  0.00           C
ATOM   2276  O   LEU A 730      49.500  60.130  49.960  1.00  0.00           O
ATOM   2277  N   ILE A 731      48.570  58.710  48.410  1.00  0.00           N
ATOM   2278  HN  ILE A 731      48.140  58.610  47.520  1.00  0.00           H
ATOM   2279  CA  ILE A 731      48.810  57.540  49.210  1.00  0.00           C
ATOM   2280  HA  ILE A 731      48.440  57.840  50.180  1.00  0.00           H
ATOM   2281  CB  ILE A 731      48.050  56.340  48.560  1.00  0.00           C
ATOM   2282  HB  ILE A 731      48.160  56.400  47.450  1.00  0.00           H
ATOM   2283  CG2 ILE A 731      48.570  54.980  49.030  1.00  0.00           C
ATOM   2284 HG21 ILE A 731      48.740  54.950  50.120  1.00  0.00           H
ATOM   2285 HG22 ILE A 731      49.510  54.700  48.520  1.00  0.00           H
ATOM   2286 HG23 ILE A 731      47.810  54.190  48.810  1.00  0.00           H
ATOM   2287  CG1 ILE A 731      46.540  56.490  48.710  1.00  0.00           C
ATOM   2288 HG11 ILE A 731      45.920  55.840  48.060  1.00  0.00           H
ATOM   2289 HG12 ILE A 731      46.270  57.540  48.460  1.00  0.00           H
ATOM   2290  CD  ILE A 731      46.130  56.140  50.180  1.00  0.00           C
ATOM   2291  HD1 ILE A 731      46.690  56.800  50.870  1.00  0.00           H
ATOM   2292  HD2 ILE A 731      46.170  55.070  50.450  1.00  0.00           H
ATOM   2293  HD3 ILE A 731      45.040  56.350  50.240  1.00  0.00           H
ATOM   2294  C   ILE A 731      50.240  57.180  49.470  1.00  0.00           C
ATOM   2295  O   ILE A 731      50.650  56.860  50.580  1.00  0.00           O
ATOM   2296  N   CYS A 732      51.120  57.230  48.470  1.00  0.00           N
ATOM   2297  HN  CYS A 732      50.820  57.470  47.550  1.00  0.00           H
ATOM   2298  CA  CYS A 732      52.510  56.960  48.560  1.00  0.00           C
ATOM   2299  HA  CYS A 732      52.660  55.960  48.950  1.00  0.00           H
ATOM   2300  CB  CYS A 732      53.250  57.000  47.240  1.00  0.00           C
ATOM   2301  HB1 CYS A 732      54.360  57.100  47.300  1.00  0.00           H
ATOM   2302  HB2 CYS A 732      53.000  57.990  46.770  1.00  0.00           H
ATOM   2303  SG  CYS A 732      52.890  55.580  46.210  1.00  0.00           S
ATOM   2304  HG1 CYS A 732      51.580  55.810  46.150  1.00  0.00           H
ATOM   2305  C   CYS A 732      53.230  57.920  49.540  1.00  0.00           C
ATOM   2306  O   CYS A 732      54.180  57.500  50.140  1.00  0.00           O
ATOM   2307  N   ILE A 733      52.910  59.190  49.530  1.00  0.00           N
ATOM   2308  HN  ILE A 733      52.310  59.650  48.880  1.00  0.00           H
ATOM   2309  CA  ILE A 733      53.590  60.100  50.490  1.00  0.00           C
ATOM   2310  HA  ILE A 733      54.600  59.740  50.610  1.00  0.00           H
ATOM   2311  CB  ILE A 733      53.840  61.470  49.980  1.00  0.00           C
ATOM   2312  HB  ILE A 733      54.240  62.050  50.840  1.00  0.00           H
ATOM   2313  CG2 ILE A 733      54.950  61.320  48.930  1.00  0.00           C
ATOM   2314 HG21 ILE A 733      55.520  62.220  48.600  1.00  0.00           H
ATOM   2315 HG22 ILE A 733      54.470  61.040  47.980  1.00  0.00           H
ATOM   2316 HG23 ILE A 733      55.650  60.500  49.180  1.00  0.00           H
ATOM   2317  CG1 ILE A 733      52.550  62.140  49.400  1.00  0.00           C
ATOM   2318 HG11 ILE A 733      51.720  62.010  50.130  1.00  0.00           H
ATOM   2319 HG12 ILE A 733      52.230  61.760  48.410  1.00  0.00           H
ATOM   2320  CD  ILE A 733      52.780  63.610  49.200  1.00  0.00           C
ATOM   2321  HD1 ILE A 733      53.010  64.030  50.210  1.00  0.00           H
ATOM   2322  HD2 ILE A 733      52.090  64.230  48.600  1.00  0.00           H
ATOM   2323  HD3 ILE A 733      53.680  63.730  48.550  1.00  0.00           H
ATOM   2324  C   ILE A 733      52.980  60.090  51.870  1.00  0.00           C
ATOM   2325  O   ILE A 733      53.570  60.430  52.890  1.00  0.00           O
ATOM   2326  N   ILE A 734      51.710  59.730  52.000  1.00  0.00           N
ATOM   2327  HN  ILE A 734      51.220  59.550  51.150  1.00  0.00           H
ATOM   2328  CA  ILE A 734      51.120  59.290  53.250  1.00  0.00           C
ATOM   2329  HA  ILE A 734      51.270  60.030  54.020  1.00  0.00           H
ATOM   2330  CB  ILE A 734      49.560  59.080  53.150  1.00  0.00           C
ATOM   2331  HB  ILE A 734      49.370  58.490  52.230  1.00  0.00           H
ATOM   2332  CG2 ILE A 734      48.910  58.280  54.240  1.00  0.00           C
ATOM   2333 HG21 ILE A 734      48.930  58.800  55.220  1.00  0.00           H
ATOM   2334 HG22 ILE A 734      49.350  57.290  54.450  1.00  0.00           H
ATOM   2335 HG23 ILE A 734      47.870  58.010  53.950  1.00  0.00           H
ATOM   2336  CG1 ILE A 734      48.920  60.510  53.000  1.00  0.00           C
ATOM   2337 HG11 ILE A 734      49.530  61.080  52.260  1.00  0.00           H
ATOM   2338 HG12 ILE A 734      49.030  61.110  53.930  1.00  0.00           H
ATOM   2339  CD  ILE A 734      47.440  60.510  52.590  1.00  0.00           C
ATOM   2340  HD1 ILE A 734      47.280  61.580  52.310  1.00  0.00           H
ATOM   2341  HD2 ILE A 734      46.800  60.220  53.450  1.00  0.00           H
ATOM   2342  HD3 ILE A 734      47.350  60.000  51.620  1.00  0.00           H
ATOM   2343  C   ILE A 734      51.840  58.100  53.830  1.00  0.00           C
ATOM   2344  O   ILE A 734      52.070  58.150  55.060  1.00  0.00           O
ATOM   2345  N   PHE A 735      52.190  57.080  53.040  1.00  0.00           N
ATOM   2346  HN  PHE A 735      51.770  56.950  52.150  1.00  0.00           H
ATOM   2347  CA  PHE A 735      53.010  55.950  53.460  1.00  0.00           C
ATOM   2348  HA  PHE A 735      52.630  55.510  54.360  1.00  0.00           H
ATOM   2349  CB  PHE A 735      53.280  54.820  52.420  1.00  0.00           C
ATOM   2350  HB1 PHE A 735      53.910  54.030  52.890  1.00  0.00           H
ATOM   2351  HB2 PHE A 735      53.870  55.140  51.530  1.00  0.00           H
ATOM   2352  CG  PHE A 735      51.950  54.160  51.940  1.00  0.00           C
ATOM   2353  CD1 PHE A 735      52.080  53.290  50.850  1.00  0.00           C
ATOM   2354  HD1 PHE A 735      53.000  53.400  50.310  1.00  0.00           H
ATOM   2355  CE1 PHE A 735      51.130  52.400  50.470  1.00  0.00           C
ATOM   2356  HE1 PHE A 735      51.360  51.810  49.600  1.00  0.00           H
ATOM   2357  CZ  PHE A 735      49.910  52.310  51.180  1.00  0.00           C
ATOM   2358  HZ  PHE A 735      49.050  51.740  50.870  1.00  0.00           H
ATOM   2359  CD2 PHE A 735      50.820  53.930  52.740  1.00  0.00           C
ATOM   2360  HD2 PHE A 735      50.930  54.440  53.680  1.00  0.00           H
ATOM   2361  CE2 PHE A 735      49.790  53.100  52.320  1.00  0.00           C
ATOM   2362  HE2 PHE A 735      48.880  53.120  52.890  1.00  0.00           H
ATOM   2363  C   PHE A 735      54.440  56.290  53.950  1.00  0.00           C
ATOM   2364  O   PHE A 735      54.940  55.800  54.960  1.00  0.00           O
ATOM   2365  N   ILE A 736      55.140  57.130  53.170  1.00  0.00           N
ATOM   2366  HN  ILE A 736      54.690  57.450  52.360  1.00  0.00           H
ATOM   2367  CA  ILE A 736      56.430  57.740  53.580  1.00  0.00           C
ATOM   2368  HA  ILE A 736      57.080  56.890  53.700  1.00  0.00           H
ATOM   2369  CB  ILE A 736      57.090  58.510  52.510  1.00  0.00           C
ATOM   2370  HB  ILE A 736      56.370  59.320  52.290  1.00  0.00           H
ATOM   2371  CG2 ILE A 736      58.270  59.270  53.070  1.00  0.00           C
ATOM   2372 HG21 ILE A 736      58.640  59.880  52.240  1.00  0.00           H
ATOM   2373 HG22 ILE A 736      59.090  58.570  53.360  1.00  0.00           H
ATOM   2374 HG23 ILE A 736      58.040  59.980  53.890  1.00  0.00           H
ATOM   2375  CG1 ILE A 736      57.360  57.740  51.120  1.00  0.00           C
ATOM   2376 HG11 ILE A 736      56.410  57.280  50.790  1.00  0.00           H
ATOM   2377 HG12 ILE A 736      58.130  56.960  51.270  1.00  0.00           H
ATOM   2378  CD  ILE A 736      57.930  58.630  50.030  1.00  0.00           C
ATOM   2379  HD1 ILE A 736      57.940  58.060  49.080  1.00  0.00           H
ATOM   2380  HD2 ILE A 736      58.890  59.090  50.350  1.00  0.00           H
ATOM   2381  HD3 ILE A 736      57.230  59.480  49.920  1.00  0.00           H
ATOM   2382  C   ILE A 736      56.350  58.440  55.000  1.00  0.00           C
ATOM   2383  O   ILE A 736      57.160  58.180  55.890  1.00  0.00           O
ATOM   2384  N   TYR A 737      55.380  59.410  55.120  1.00  0.00           N
ATOM   2385  HN  TYR A 737      54.630  59.520  54.470  1.00  0.00           H
ATOM   2386  CA  TYR A 737      55.130  60.110  56.370  1.00  0.00           C
ATOM   2387  HA  TYR A 737      56.000  60.690  56.650  1.00  0.00           H
ATOM   2388  CB  TYR A 737      53.970  61.220  56.130  1.00  0.00           C
ATOM   2389  HB1 TYR A 737      53.000  60.730  55.870  1.00  0.00           H
ATOM   2390  HB2 TYR A 737      54.220  61.820  55.230  1.00  0.00           H
ATOM   2391  CG  TYR A 737      53.650  62.170  57.290  1.00  0.00           C
ATOM   2392  CD1 TYR A 737      53.900  63.610  57.270  1.00  0.00           C
ATOM   2393  HD1 TYR A 737      54.440  64.020  56.420  1.00  0.00           H
ATOM   2394  CE1 TYR A 737      53.640  64.430  58.400  1.00  0.00           C
ATOM   2395  HE1 TYR A 737      53.900  65.470  58.390  1.00  0.00           H
ATOM   2396  CZ  TYR A 737      53.120  63.760  59.550  1.00  0.00           C
ATOM   2397  OH  TYR A 737      52.710  64.510  60.670  1.00  0.00           O
ATOM   2398  HH  TYR A 737      52.380  63.920  61.340  1.00  0.00           H
ATOM   2399  CD2 TYR A 737      53.090  61.610  58.400  1.00  0.00           C
ATOM   2400  HD2 TYR A 737      52.880  60.560  58.450  1.00  0.00           H
ATOM   2401  CE2 TYR A 737      52.920  62.400  59.570  1.00  0.00           C
ATOM   2402  HE2 TYR A 737      52.460  61.940  60.440  1.00  0.00           H
ATOM   2403  C   TYR A 737      54.740  59.140  57.500  1.00  0.00           C
ATOM   2404  O   TYR A 737      55.150  59.270  58.660  1.00  0.00           O
ATOM   2405  N   GLU A 738      53.940  58.070  57.260  1.00  0.00           N
ATOM   2406  HN  GLU A 738      53.430  57.990  56.410  1.00  0.00           H
ATOM   2407  CA  GLU A 738      53.760  56.960  58.130  1.00  0.00           C
ATOM   2408  HA  GLU A 738      53.340  57.320  59.060  1.00  0.00           H
ATOM   2409  CB  GLU A 738      52.760  56.000  57.450  1.00  0.00           C
ATOM   2410  HB1 GLU A 738      53.170  55.710  56.460  1.00  0.00           H
ATOM   2411  HB2 GLU A 738      51.830  56.570  57.240  1.00  0.00           H
ATOM   2412  CG  GLU A 738      52.430  54.760  58.340  1.00  0.00           C
ATOM   2413  HG1 GLU A 738      53.290  54.150  58.680  1.00  0.00           H
ATOM   2414  HG2 GLU A 738      51.820  54.050  57.750  1.00  0.00           H
ATOM   2415  CD  GLU A 738      51.580  55.040  59.590  1.00  0.00           C
ATOM   2416  OE1 GLU A 738      50.440  55.610  59.460  1.00  0.00           O
ATOM   2417  OE2 GLU A 738      51.940  54.570  60.670  1.00  0.00           O
ATOM   2418  C   GLU A 738      55.060  56.240  58.580  1.00  0.00           C
ATOM   2419  O   GLU A 738      55.380  56.090  59.770  1.00  0.00           O
ATOM   2420  N   ALA A 739      55.970  55.810  57.620  1.00  0.00           N
ATOM   2421  HN  ALA A 739      55.760  55.970  56.670  1.00  0.00           H
ATOM   2422  CA  ALA A 739      57.280  55.230  57.950  1.00  0.00           C
ATOM   2423  HA  ALA A 739      57.090  54.400  58.610  1.00  0.00           H
ATOM   2424  CB  ALA A 739      57.920  54.780  56.560  1.00  0.00           C
ATOM   2425  HB1 ALA A 739      58.400  55.630  56.030  1.00  0.00           H
ATOM   2426  HB2 ALA A 739      57.170  54.220  55.960  1.00  0.00           H
ATOM   2427  HB3 ALA A 739      58.770  54.140  56.870  1.00  0.00           H
ATOM   2428  C   ALA A 739      58.220  56.140  58.690  1.00  0.00           C
ATOM   2429  O   ALA A 739      58.980  55.530  59.490  1.00  0.00           O
ATOM   2430  N   LEU A 740      58.250  57.440  58.480  1.00  0.00           N
ATOM   2431  HN  LEU A 740      57.810  57.760  57.640  1.00  0.00           H
ATOM   2432  CA  LEU A 740      58.970  58.350  59.290  1.00  0.00           C
ATOM   2433  HA  LEU A 740      59.930  58.020  59.640  1.00  0.00           H
ATOM   2434  CB  LEU A 740      59.270  59.730  58.440  1.00  0.00           C
ATOM   2435  HB1 LEU A 740      59.890  60.300  59.170  1.00  0.00           H
ATOM   2436  HB2 LEU A 740      58.340  60.260  58.160  1.00  0.00           H
ATOM   2437  CG  LEU A 740      60.130  59.500  57.180  1.00  0.00           C
ATOM   2438  HG  LEU A 740      59.600  58.770  56.530  1.00  0.00           H
ATOM   2439  CD1 LEU A 740      60.280  60.830  56.390  1.00  0.00           C
ATOM   2440 HD11 LEU A 740      60.760  61.580  57.070  1.00  0.00           H
ATOM   2441 HD12 LEU A 740      59.290  61.270  56.160  1.00  0.00           H
ATOM   2442 HD13 LEU A 740      60.850  60.690  55.440  1.00  0.00           H
ATOM   2443  CD2 LEU A 740      61.590  59.110  57.520  1.00  0.00           C
ATOM   2444 HD21 LEU A 740      61.630  58.120  58.030  1.00  0.00           H
ATOM   2445 HD22 LEU A 740      62.050  59.890  58.180  1.00  0.00           H
ATOM   2446 HD23 LEU A 740      62.230  59.030  56.620  1.00  0.00           H
ATOM   2447  C   LEU A 740      58.340  58.720  60.590  1.00  0.00           C
ATOM   2448  O   LEU A 740      59.080  59.120  61.470  1.00  0.00           O
ATOM   2449  N   GLU A 741      57.050  58.530  60.800  1.00  0.00           N
ATOM   2450  HN  GLU A 741      56.430  58.410  60.020  1.00  0.00           H
ATOM   2451  CA  GLU A 741      56.350  58.510  62.080  1.00  0.00           C
ATOM   2452  HA  GLU A 741      56.690  59.330  62.700  1.00  0.00           H
ATOM   2453  CB  GLU A 741      54.830  58.430  61.890  1.00  0.00           C
ATOM   2454  HB1 GLU A 741      54.590  57.410  61.520  1.00  0.00           H
ATOM   2455  HB2 GLU A 741      54.570  59.210  61.160  1.00  0.00           H
ATOM   2456  CG  GLU A 741      53.940  58.680  63.110  1.00  0.00           C
ATOM   2457  HG1 GLU A 741      54.380  59.470  63.740  1.00  0.00           H
ATOM   2458  HG2 GLU A 741      53.940  57.760  63.730  1.00  0.00           H
ATOM   2459  CD  GLU A 741      52.550  59.010  62.730  1.00  0.00           C
ATOM   2460  OE1 GLU A 741      51.760  58.190  62.160  1.00  0.00           O
ATOM   2461  OE2 GLU A 741      52.090  60.120  63.170  1.00  0.00           O
ATOM   2462  C   GLU A 741      56.910  57.240  62.880  1.00  0.00           C
ATOM   2463  O   GLU A 741      57.220  57.390  64.080  1.00  0.00           O
ATOM   2464  N   LYS A 742      57.100  56.050  62.290  1.00  0.00           N
ATOM   2465  HN  LYS A 742      56.760  56.020  61.360  1.00  0.00           H
ATOM   2466  CA  LYS A 742      57.740  54.950  62.970  1.00  0.00           C
ATOM   2467  HA  LYS A 742      57.170  54.760  63.870  1.00  0.00           H
ATOM   2468  CB  LYS A 742      57.570  53.620  62.110  1.00  0.00           C
ATOM   2469  HB1 LYS A 742      57.900  52.780  62.760  1.00  0.00           H
ATOM   2470  HB2 LYS A 742      58.290  53.700  61.270  1.00  0.00           H
ATOM   2471  CG  LYS A 742      56.110  53.270  61.710  1.00  0.00           C
ATOM   2472  HG1 LYS A 742      56.160  52.220  61.350  1.00  0.00           H
ATOM   2473  HG2 LYS A 742      55.750  53.900  60.860  1.00  0.00           H
ATOM   2474  CD  LYS A 742      54.970  53.350  62.840  1.00  0.00           C
ATOM   2475  HD1 LYS A 742      54.020  53.080  62.330  1.00  0.00           H
ATOM   2476  HD2 LYS A 742      55.030  54.430  63.130  1.00  0.00           H
ATOM   2477  CE  LYS A 742      55.240  52.340  64.020  1.00  0.00           C
ATOM   2478  HE1 LYS A 742      56.300  52.490  64.330  1.00  0.00           H
ATOM   2479  HE2 LYS A 742      55.110  51.280  63.720  1.00  0.00           H
ATOM   2480  NZ  LYS A 742      54.280  52.670  65.100  1.00  0.00           N
ATOM   2481  HZ1 LYS A 742      54.460  53.630  65.440  1.00  0.00           H
ATOM   2482  HZ2 LYS A 742      54.470  52.030  65.890  1.00  0.00           H
ATOM   2483  HZ3 LYS A 742      53.300  52.530  64.770  1.00  0.00           H
ATOM   2484  C   LYS A 742      59.180  55.130  63.340  1.00  0.00           C
ATOM   2485  O   LYS A 742      59.590  54.890  64.480  1.00  0.00           O
ATOM   2486  N   LEU A 743      59.920  55.830  62.470  1.00  0.00           N
ATOM   2487  HN  LEU A 743      59.510  55.880  61.570  1.00  0.00           H
ATOM   2488  CA  LEU A 743      61.220  56.380  62.820  1.00  0.00           C
ATOM   2489  HA  LEU A 743      61.750  55.490  63.140  1.00  0.00           H
ATOM   2490  CB  LEU A 743      61.860  57.070  61.540  1.00  0.00           C
ATOM   2491  HB1 LEU A 743      61.350  58.040  61.330  1.00  0.00           H
ATOM   2492  HB2 LEU A 743      61.730  56.370  60.670  1.00  0.00           H
ATOM   2493  CG  LEU A 743      63.350  57.490  61.630  1.00  0.00           C
ATOM   2494  HG  LEU A 743      63.340  58.310  62.380  1.00  0.00           H
ATOM   2495  CD1 LEU A 743      64.300  56.410  62.150  1.00  0.00           C
ATOM   2496 HD11 LEU A 743      64.060  55.500  61.560  1.00  0.00           H
ATOM   2497 HD12 LEU A 743      63.870  56.120  63.120  1.00  0.00           H
ATOM   2498 HD13 LEU A 743      65.370  56.680  62.190  1.00  0.00           H
ATOM   2499  CD2 LEU A 743      63.790  58.020  60.270  1.00  0.00           C
ATOM   2500 HD21 LEU A 743      64.770  58.450  60.510  1.00  0.00           H
ATOM   2501 HD22 LEU A 743      63.110  58.860  60.010  1.00  0.00           H
ATOM   2502 HD23 LEU A 743      64.090  57.260  59.510  1.00  0.00           H
ATOM   2503  C   LEU A 743      61.220  57.330  63.990  1.00  0.00           C
ATOM   2504  O   LEU A 743      62.070  57.180  64.920  1.00  0.00           O
ATOM   2505  N   PHE A 744      60.230  58.230  64.000  1.00  0.00           N
ATOM   2506  HN  PHE A 744      59.780  58.400  63.130  1.00  0.00           H
ATOM   2507  CA  PHE A 744      59.930  59.130  65.120  1.00  0.00           C
ATOM   2508  HA  PHE A 744      60.790  59.760  65.340  1.00  0.00           H
ATOM   2509  CB  PHE A 744      58.770  60.060  64.750  1.00  0.00           C
ATOM   2510  HB1 PHE A 744      57.780  59.620  65.020  1.00  0.00           H
ATOM   2511  HB2 PHE A 744      58.770  60.320  63.670  1.00  0.00           H
ATOM   2512  CG  PHE A 744      58.890  61.350  65.450  1.00  0.00           C
ATOM   2513  CD1 PHE A 744      57.970  61.720  66.500  1.00  0.00           C
ATOM   2514  HD1 PHE A 744      57.190  61.090  66.890  1.00  0.00           H
ATOM   2515  CE1 PHE A 744      58.140  62.900  67.180  1.00  0.00           C
ATOM   2516  HE1 PHE A 744      57.420  63.220  67.930  1.00  0.00           H
ATOM   2517  CZ  PHE A 744      58.920  63.840  66.620  1.00  0.00           C
ATOM   2518  HZ  PHE A 744      58.890  64.840  67.010  1.00  0.00           H
ATOM   2519  CD2 PHE A 744      59.630  62.360  64.850  1.00  0.00           C
ATOM   2520  HD2 PHE A 744      60.280  62.100  64.040  1.00  0.00           H
ATOM   2521  CE2 PHE A 744      59.710  63.610  65.480  1.00  0.00           C
ATOM   2522  HE2 PHE A 744      60.450  64.270  65.050  1.00  0.00           H
ATOM   2523  C   PHE A 744      59.590  58.380  66.420  1.00  0.00           C
ATOM   2524  O   PHE A 744      60.200  58.600  67.470  1.00  0.00           O
ATOM   2525  N   ASP A 745      58.770  57.330  66.330  1.00  0.00           N
ATOM   2526  HN  ASP A 745      58.300  57.180  65.460  1.00  0.00           H
ATOM   2527  CA  ASP A 745      58.440  56.450  67.440  1.00  0.00           C
ATOM   2528  HA  ASP A 745      58.150  57.090  68.260  1.00  0.00           H
ATOM   2529  CB  ASP A 745      57.430  55.400  66.970  1.00  0.00           C
ATOM   2530  HB1 ASP A 745      57.420  54.440  67.550  1.00  0.00           H
ATOM   2531  HB2 ASP A 745      57.700  55.260  65.910  1.00  0.00           H
ATOM   2532  CG  ASP A 745      56.000  55.920  66.910  1.00  0.00           C
ATOM   2533  OD1 ASP A 745      55.250  55.130  66.280  1.00  0.00           O
ATOM   2534  OD2 ASP A 745      55.670  56.920  67.520  1.00  0.00           O
ATOM   2535  C   ASP A 745      59.630  55.750  67.920  1.00  0.00           C
ATOM   2536  O   ASP A 745      59.830  55.600  69.120  1.00  0.00           O
ATOM   2537  N   LEU A 746      60.530  55.210  67.090  1.00  0.00           N
ATOM   2538  HN  LEU A 746      60.310  55.320  66.120  1.00  0.00           H
ATOM   2539  CA  LEU A 746      61.870  54.800  67.530  1.00  0.00           C
ATOM   2540  HA  LEU A 746      61.740  54.140  68.380  1.00  0.00           H
ATOM   2541  CB  LEU A 746      62.810  54.260  66.370  1.00  0.00           C
ATOM   2542  HB1 LEU A 746      63.790  53.900  66.780  1.00  0.00           H
ATOM   2543  HB2 LEU A 746      62.960  55.170  65.750  1.00  0.00           H
ATOM   2544  CG  LEU A 746      62.210  53.020  65.660  1.00  0.00           C
ATOM   2545  HG  LEU A 746      61.180  53.140  65.270  1.00  0.00           H
ATOM   2546  CD1 LEU A 746      63.010  52.740  64.350  1.00  0.00           C
ATOM   2547 HD11 LEU A 746      62.810  51.690  64.020  1.00  0.00           H
ATOM   2548 HD12 LEU A 746      64.100  52.890  64.440  1.00  0.00           H
ATOM   2549 HD13 LEU A 746      62.770  53.430  63.520  1.00  0.00           H
ATOM   2550  CD2 LEU A 746      62.300  51.720  66.540  1.00  0.00           C
ATOM   2551 HD21 LEU A 746      61.680  51.710  67.460  1.00  0.00           H
ATOM   2552 HD22 LEU A 746      63.340  51.450  66.840  1.00  0.00           H
ATOM   2553 HD23 LEU A 746      61.830  50.850  66.030  1.00  0.00           H
ATOM   2554  C   LEU A 746      62.680  55.900  68.260  1.00  0.00           C
ATOM   2555  O   LEU A 746      63.380  55.670  69.260  1.00  0.00           O
ATOM   2556  N   GLY A 747      62.770  57.070  67.640  1.00  0.00           N
ATOM   2557  HN  GLY A 747      62.320  57.140  66.740  1.00  0.00           H
ATOM   2558  CA  GLY A 747      63.360  58.310  68.200  1.00  0.00           C
ATOM   2559  HA1 GLY A 747      62.930  59.080  67.580  1.00  0.00           H
ATOM   2560  HA2 GLY A 747      64.440  58.250  68.130  1.00  0.00           H
ATOM   2561  C   GLY A 747      62.880  58.650  69.630  1.00  0.00           C
ATOM   2562  O   GLY A 747      63.660  59.010  70.530  1.00  0.00           O
ATOM   2563  N   GLU A 748      61.550  58.610  69.780  1.00  0.00           N
ATOM   2564  HN  GLU A 748      60.940  58.430  69.010  1.00  0.00           H
ATOM   2565  CA  GLU A 748      60.960  58.990  71.060  1.00  0.00           C
ATOM   2566  HA  GLU A 748      61.390  59.930  71.380  1.00  0.00           H
ATOM   2567  CB  GLU A 748      59.400  59.220  70.960  1.00  0.00           C
ATOM   2568  HB1 GLU A 748      59.070  59.640  71.920  1.00  0.00           H
ATOM   2569  HB2 GLU A 748      58.900  58.250  70.720  1.00  0.00           H
ATOM   2570  CG  GLU A 748      58.940  60.340  70.020  1.00  0.00           C
ATOM   2571  HG1 GLU A 748      59.050  59.880  69.020  1.00  0.00           H
ATOM   2572  HG2 GLU A 748      59.710  61.140  70.160  1.00  0.00           H
ATOM   2573  CD  GLU A 748      57.550  60.850  70.240  1.00  0.00           C
ATOM   2574  OE1 GLU A 748      56.620  60.180  69.820  1.00  0.00           O
ATOM   2575  OE2 GLU A 748      57.350  61.890  70.920  1.00  0.00           O
ATOM   2576  C   GLU A 748      61.310  57.970  72.160  1.00  0.00           C
ATOM   2577  O   GLU A 748      61.270  58.330  73.340  1.00  0.00           O
ATOM   2578  N   THR A 749      61.630  56.680  71.820  1.00  0.00           N
ATOM   2579  HN  THR A 749      61.820  56.530  70.850  1.00  0.00           H
ATOM   2580  CA  THR A 749      61.570  55.560  72.720  1.00  0.00           C
ATOM   2581  HA  THR A 749      61.220  55.930  73.670  1.00  0.00           H
ATOM   2582  CB  THR A 749      60.690  54.410  72.100  1.00  0.00           C
ATOM   2583  HB  THR A 749      61.230  53.920  71.260  1.00  0.00           H
ATOM   2584  OG1 THR A 749      59.400  54.930  71.790  1.00  0.00           O
ATOM   2585  HG1 THR A 749      59.590  55.590  71.120  1.00  0.00           H
ATOM   2586  CG2 THR A 749      60.510  53.230  73.080  1.00  0.00           C
ATOM   2587 HG21 THR A 749      60.040  52.340  72.580  1.00  0.00           H
ATOM   2588 HG22 THR A 749      59.840  53.590  73.880  1.00  0.00           H
ATOM   2589 HG23 THR A 749      61.500  52.810  73.370  1.00  0.00           H
ATOM   2590  C   THR A 749      62.970  55.130  73.070  1.00  0.00           C
ATOM   2591  O   THR A 749      63.270  54.770  74.210  1.00  0.00           O
ATOM   2592  N   TYR A 750      63.860  55.150  71.980  1.00  0.00           N
ATOM   2593  HN  TYR A 750      63.600  55.370  71.040  1.00  0.00           H
ATOM   2594  CA  TYR A 750      65.220  54.620  72.260  1.00  0.00           C
ATOM   2595  HA  TYR A 750      65.390  54.370  73.300  1.00  0.00           H
ATOM   2596  CB  TYR A 750      65.710  53.590  71.150  1.00  0.00           C
ATOM   2597  HB1 TYR A 750      66.660  53.110  71.490  1.00  0.00           H
ATOM   2598  HB2 TYR A 750      65.750  54.100  70.170  1.00  0.00           H
ATOM   2599  CG  TYR A 750      64.660  52.520  71.150  1.00  0.00           C
ATOM   2600  CD1 TYR A 750      64.470  51.640  72.230  1.00  0.00           C
ATOM   2601  HD1 TYR A 750      65.210  51.790  73.010  1.00  0.00           H
ATOM   2602  CE1 TYR A 750      63.410  50.830  72.440  1.00  0.00           C
ATOM   2603  HE1 TYR A 750      63.430  50.160  73.290  1.00  0.00           H
ATOM   2604  CZ  TYR A 750      62.420  50.820  71.480  1.00  0.00           C
ATOM   2605  OH  TYR A 750      61.370  49.870  71.590  1.00  0.00           O
ATOM   2606  HH  TYR A 750      61.100  49.880  72.510  1.00  0.00           H
ATOM   2607  CD2 TYR A 750      63.660  52.470  70.150  1.00  0.00           C
ATOM   2608  HD2 TYR A 750      63.590  53.260  69.410  1.00  0.00           H
ATOM   2609  CE2 TYR A 750      62.530  51.650  70.340  1.00  0.00           C
ATOM   2610  HE2 TYR A 750      61.730  51.670  69.620  1.00  0.00           H
ATOM   2611  C   TYR A 750      66.150  55.850  72.090  1.00  0.00           C
ATOM   2612  O   TYR A 750      65.910  56.750  71.240  1.00  0.00           O
ATOM   2613  N   ALA A 751      67.260  55.800  72.810  1.00  0.00           N
ATOM   2614  HN  ALA A 751      67.390  55.060  73.470  1.00  0.00           H
ATOM   2615  CA  ALA A 751      68.160  56.930  72.860  1.00  0.00           C
ATOM   2616  HA  ALA A 751      67.620  57.850  72.760  1.00  0.00           H
ATOM   2617  CB  ALA A 751      68.840  57.110  74.200  1.00  0.00           C
ATOM   2618  HB1 ALA A 751      69.710  56.480  74.460  1.00  0.00           H
ATOM   2619  HB2 ALA A 751      68.160  56.940  75.060  1.00  0.00           H
ATOM   2620  HB3 ALA A 751      69.200  58.170  74.240  1.00  0.00           H
ATOM   2621  C   ALA A 751      69.320  56.760  71.770  1.00  0.00           C
ATOM   2622  O   ALA A 751      69.590  55.660  71.320  1.00  0.00           O
ATOM   2623  N   PHE A 752      70.020  57.870  71.490  1.00  0.00           N
ATOM   2624  HN  PHE A 752      69.790  58.790  71.790  1.00  0.00           H
ATOM   2625  CA  PHE A 752      71.040  57.840  70.440  1.00  0.00           C
ATOM   2626  HA  PHE A 752      70.840  56.990  69.790  1.00  0.00           H
ATOM   2627  CB  PHE A 752      71.030  59.230  69.680  1.00  0.00           C
ATOM   2628  HB1 PHE A 752      71.200  60.050  70.410  1.00  0.00           H
ATOM   2629  HB2 PHE A 752      70.000  59.460  69.330  1.00  0.00           H
ATOM   2630  CG  PHE A 752      72.050  59.470  68.600  1.00  0.00           C
ATOM   2631  CD1 PHE A 752      72.200  58.610  67.520  1.00  0.00           C
ATOM   2632  HD1 PHE A 752      71.580  57.730  67.560  1.00  0.00           H
ATOM   2633  CE1 PHE A 752      73.190  58.830  66.560  1.00  0.00           C
ATOM   2634  HE1 PHE A 752      73.270  58.160  65.710  1.00  0.00           H
ATOM   2635  CZ  PHE A 752      73.890  59.990  66.490  1.00  0.00           C
ATOM   2636  HZ  PHE A 752      74.390  60.350  65.600  1.00  0.00           H
ATOM   2637  CD2 PHE A 752      72.900  60.670  68.610  1.00  0.00           C
ATOM   2638  HD2 PHE A 752      72.870  61.370  69.430  1.00  0.00           H
ATOM   2639  CE2 PHE A 752      73.820  60.880  67.590  1.00  0.00           C
ATOM   2640  HE2 PHE A 752      74.340  61.820  67.540  1.00  0.00           H
ATOM   2641  C   PHE A 752      72.410  57.690  71.070  1.00  0.00           C
ATOM   2642  O   PHE A 752      72.560  58.340  72.130  1.00  0.00           O
ATOM   2643  N   PRO A 822      73.380  56.930  70.610  1.00  0.00           N
ATOM   2644  CD  PRO A 822      74.750  57.140  71.080  1.00  0.00           C
ATOM   2645  HD1 PRO A 822      74.770  56.980  72.180  1.00  0.00           H
ATOM   2646  HD2 PRO A 822      75.040  58.190  70.860  1.00  0.00           H
ATOM   2647  CA  PRO A 822      73.260  55.910  69.570  1.00  0.00           C
ATOM   2648  HA  PRO A 822      72.660  56.350  68.780  1.00  0.00           H
ATOM   2649  CB  PRO A 822      74.720  55.650  69.180  1.00  0.00           C
ATOM   2650  HB1 PRO A 822      74.970  56.240  68.280  1.00  0.00           H
ATOM   2651  HB2 PRO A 822      74.840  54.570  68.950  1.00  0.00           H
ATOM   2652  CG  PRO A 822      75.550  56.080  70.380  1.00  0.00           C
ATOM   2653  HG1 PRO A 822      75.720  55.180  71.010  1.00  0.00           H
ATOM   2654  HG2 PRO A 822      76.570  56.520  70.250  1.00  0.00           H
ATOM   2655  C   PRO A 822      72.540  54.680  70.180  1.00  0.00           C
ATOM   2656  O   PRO A 822      71.630  54.280  69.490  1.00  0.00           O
ATOM   2657  N   ASP A 823      73.040  54.010  71.300  1.00  0.00           N
ATOM   2658  HN  ASP A 823      73.810  54.430  71.760  1.00  0.00           H
ATOM   2659  CA  ASP A 823      72.390  52.930  71.970  1.00  0.00           C
ATOM   2660  HA  ASP A 823      73.150  52.320  72.440  1.00  0.00           H
ATOM   2661  CB  ASP A 823      71.460  53.510  73.130  1.00  0.00           C
ATOM   2662  HB1 ASP A 823      70.510  53.880  72.700  1.00  0.00           H
ATOM   2663  HB2 ASP A 823      71.810  54.500  73.470  1.00  0.00           H
ATOM   2664  CG  ASP A 823      71.260  52.530  74.250  1.00  0.00           C
ATOM   2665  OD1 ASP A 823      70.290  52.710  75.040  1.00  0.00           O
ATOM   2666  OD2 ASP A 823      72.020  51.600  74.470  1.00  0.00           O
ATOM   2667  C   ASP A 823      71.600  51.970  71.050  1.00  0.00           C
ATOM   2668  O   ASP A 823      72.110  51.600  70.000  1.00  0.00           O
ATOM   2669  N   VAL A 824      70.400  51.500  71.510  1.00  0.00           N
ATOM   2670  HN  VAL A 824      70.070  51.740  72.420  1.00  0.00           H
ATOM   2671  CA  VAL A 824      69.460  50.640  70.850  1.00  0.00           C
ATOM   2672  HA  VAL A 824      69.940  49.700  70.620  1.00  0.00           H
ATOM   2673  CB  VAL A 824      68.210  50.350  71.740  1.00  0.00           C
ATOM   2674  HB  VAL A 824      67.690  51.290  72.050  1.00  0.00           H
ATOM   2675  CG1 VAL A 824      67.320  49.470  70.980  1.00  0.00           C
ATOM   2676 HG11 VAL A 824      66.900  49.830  70.020  1.00  0.00           H
ATOM   2677 HG12 VAL A 824      66.400  49.300  71.570  1.00  0.00           H
ATOM   2678 HG13 VAL A 824      67.700  48.430  70.890  1.00  0.00           H
ATOM   2679  CG2 VAL A 824      68.670  49.630  72.990  1.00  0.00           C
ATOM   2680 HG21 VAL A 824      69.250  50.320  73.630  1.00  0.00           H
ATOM   2681 HG22 VAL A 824      69.270  48.710  72.800  1.00  0.00           H
ATOM   2682 HG23 VAL A 824      67.820  49.320  73.620  1.00  0.00           H
ATOM   2683  C   VAL A 824      69.040  51.250  69.520  1.00  0.00           C
ATOM   2684  O   VAL A 824      68.970  50.540  68.490  1.00  0.00           O
ATOM   2685  N   LEU A 825      68.890  52.640  69.510  1.00  0.00           N
ATOM   2686  HN  LEU A 825      69.070  53.130  70.350  1.00  0.00           H
ATOM   2687  CA  LEU A 825      68.490  53.430  68.320  1.00  0.00           C
ATOM   2688  HA  LEU A 825      67.480  53.090  68.230  1.00  0.00           H
ATOM   2689  CB  LEU A 825      68.400  54.950  68.580  1.00  0.00           C
ATOM   2690  HB1 LEU A 825      69.400  55.390  68.750  1.00  0.00           H
ATOM   2691  HB2 LEU A 825      67.900  54.960  69.580  1.00  0.00           H
ATOM   2692  CG  LEU A 825      67.640  55.820  67.580  1.00  0.00           C
ATOM   2693  HG  LEU A 825      68.140  55.870  66.590  1.00  0.00           H
ATOM   2694  CD1 LEU A 825      66.130  55.400  67.370  1.00  0.00           C
ATOM   2695 HD11 LEU A 825      66.130  54.390  66.910  1.00  0.00           H
ATOM   2696 HD12 LEU A 825      65.710  56.170  66.680  1.00  0.00           H
ATOM   2697 HD13 LEU A 825      65.690  55.440  68.390  1.00  0.00           H
ATOM   2698  CD2 LEU A 825      67.650  57.230  68.080  1.00  0.00           C
ATOM   2699 HD21 LEU A 825      66.980  57.220  68.960  1.00  0.00           H
ATOM   2700 HD22 LEU A 825      67.000  57.780  67.360  1.00  0.00           H
ATOM   2701 HD23 LEU A 825      68.620  57.720  68.290  1.00  0.00           H
ATOM   2702  C   LEU A 825      69.240  53.230  67.050  1.00  0.00           C
ATOM   2703  O   LEU A 825      68.690  53.030  65.970  1.00  0.00           O
ATOM   2704  N   PHE A 826      70.550  53.130  67.140  1.00  0.00           N
ATOM   2705  HN  PHE A 826      71.010  53.330  67.990  1.00  0.00           H
ATOM   2706  CA  PHE A 826      71.440  52.910  65.930  1.00  0.00           C
ATOM   2707  HA  PHE A 826      71.280  53.660  65.170  1.00  0.00           H
ATOM   2708  CB  PHE A 826      72.960  52.960  66.470  1.00  0.00           C
ATOM   2709  HB1 PHE A 826      72.950  52.330  67.380  1.00  0.00           H
ATOM   2710  HB2 PHE A 826      73.120  54.010  66.800  1.00  0.00           H
ATOM   2711  CG  PHE A 826      73.850  52.470  65.430  1.00  0.00           C
ATOM   2712  CD1 PHE A 826      74.720  51.400  65.740  1.00  0.00           C
ATOM   2713  HD1 PHE A 826      74.570  50.950  66.710  1.00  0.00           H
ATOM   2714  CE1 PHE A 826      75.470  50.730  64.730  1.00  0.00           C
ATOM   2715  HE1 PHE A 826      76.140  49.960  65.090  1.00  0.00           H
ATOM   2716  CZ  PHE A 826      75.490  51.320  63.470  1.00  0.00           C
ATOM   2717  HZ  PHE A 826      76.110  50.800  62.740  1.00  0.00           H
ATOM   2718  CD2 PHE A 826      73.920  53.040  64.160  1.00  0.00           C
ATOM   2719  HD2 PHE A 826      73.190  53.810  63.960  1.00  0.00           H
ATOM   2720  CE2 PHE A 826      74.680  52.440  63.160  1.00  0.00           C
ATOM   2721  HE2 PHE A 826      74.560  52.820  62.160  1.00  0.00           H
ATOM   2722  C   PHE A 826      71.050  51.630  65.190  1.00  0.00           C
ATOM   2723  O   PHE A 826      70.930  51.690  63.950  1.00  0.00           O
ATOM   2724  N   TRP A 827      70.940  50.570  65.970  1.00  0.00           N
ATOM   2725  HN  TRP A 827      71.030  50.720  66.950  1.00  0.00           H
ATOM   2726  CA  TRP A 827      70.540  49.210  65.560  1.00  0.00           C
ATOM   2727  HA  TRP A 827      71.140  48.900  64.720  1.00  0.00           H
ATOM   2728  CB  TRP A 827      70.790  48.180  66.680  1.00  0.00           C
ATOM   2729  HB1 TRP A 827      70.250  47.270  66.330  1.00  0.00           H
ATOM   2730  HB2 TRP A 827      70.260  48.510  67.590  1.00  0.00           H
ATOM   2731  CG  TRP A 827      72.160  47.760  66.960  1.00  0.00           C
ATOM   2732  CD1 TRP A 827      72.780  48.010  68.180  1.00  0.00           C
ATOM   2733  HD1 TRP A 827      72.330  48.500  69.050  1.00  0.00           H
ATOM   2734  NE1 TRP A 827      74.160  47.650  68.040  1.00  0.00           N
ATOM   2735  HE1 TRP A 827      74.750  47.320  68.740  1.00  0.00           H
ATOM   2736  CE2 TRP A 827      74.360  47.260  66.740  1.00  0.00           C
ATOM   2737  CD2 TRP A 827      73.170  47.160  66.070  1.00  0.00           C
ATOM   2738  CE3 TRP A 827      73.150  46.860  64.710  1.00  0.00           C
ATOM   2739  HE3 TRP A 827      72.290  46.950  64.070  1.00  0.00           H
ATOM   2740  CZ3 TRP A 827      74.430  46.640  64.080  1.00  0.00           C
ATOM   2741  HZ3 TRP A 827      74.450  46.420  63.020  1.00  0.00           H
ATOM   2742  CZ2 TRP A 827      75.550  46.810  66.180  1.00  0.00           C
ATOM   2743  HZ2 TRP A 827      76.470  46.740  66.740  1.00  0.00           H
ATOM   2744  CH2 TRP A 827      75.600  46.600  64.840  1.00  0.00           C
ATOM   2745  HH2 TRP A 827      76.520  46.340  64.320  1.00  0.00           H
ATOM   2746  C   TRP A 827      69.160  49.200  64.860  1.00  0.00           C
ATOM   2747  O   TRP A 827      69.070  48.670  63.790  1.00  0.00           O
ATOM   2748  N   CYS A 828      68.120  49.880  65.410  1.00  0.00           N
ATOM   2749  HN  CYS A 828      68.100  50.140  66.370  1.00  0.00           H
ATOM   2750  CA  CYS A 828      66.870  50.230  64.780  1.00  0.00           C
ATOM   2751  HA  CYS A 828      66.340  49.290  64.640  1.00  0.00           H
ATOM   2752  CB  CYS A 828      65.960  51.090  65.720  1.00  0.00           C
ATOM   2753  HB1 CYS A 828      64.950  50.990  65.290  1.00  0.00           H
ATOM   2754  HB2 CYS A 828      66.460  52.080  65.870  1.00  0.00           H
ATOM   2755  SG  CYS A 828      65.900  50.420  67.410  1.00  0.00           S
ATOM   2756  HG1 CYS A 828      65.470  49.210  67.080  1.00  0.00           H
ATOM   2757  C   CYS A 828      66.920  51.010  63.450  1.00  0.00           C
ATOM   2758  O   CYS A 828      66.330  50.580  62.460  1.00  0.00           O
ATOM   2759  N   VAL A 829      67.640  52.100  63.430  1.00  0.00           N
ATOM   2760  HN  VAL A 829      68.100  52.270  64.290  1.00  0.00           H
ATOM   2761  CA  VAL A 829      67.690  52.980  62.230  1.00  0.00           C
ATOM   2762  HA  VAL A 829      66.680  53.150  61.910  1.00  0.00           H
ATOM   2763  CB  VAL A 829      68.170  54.380  62.660  1.00  0.00           C
ATOM   2764  HB  VAL A 829      69.190  54.400  63.120  1.00  0.00           H
ATOM   2765  CG1 VAL A 829      68.090  55.380  61.480  1.00  0.00           C
ATOM   2766 HG11 VAL A 829      68.320  56.440  61.710  1.00  0.00           H
ATOM   2767 HG12 VAL A 829      67.020  55.410  61.180  1.00  0.00           H
ATOM   2768 HG13 VAL A 829      68.720  55.090  60.600  1.00  0.00           H
ATOM   2769  CG2 VAL A 829      67.070  54.840  63.740  1.00  0.00           C
ATOM   2770 HG21 VAL A 829      67.160  54.270  64.690  1.00  0.00           H
ATOM   2771 HG22 VAL A 829      66.070  54.570  63.320  1.00  0.00           H
ATOM   2772 HG23 VAL A 829      67.210  55.930  63.900  1.00  0.00           H
ATOM   2773  C   VAL A 829      68.440  52.380  61.090  1.00  0.00           C
ATOM   2774  O   VAL A 829      67.990  52.350  59.930  1.00  0.00           O
ATOM   2775  N   ILE A 830      69.580  51.730  61.380  1.00  0.00           N
ATOM   2776  HN  ILE A 830      69.890  51.840  62.310  1.00  0.00           H
ATOM   2777  CA  ILE A 830      70.310  50.980  60.330  1.00  0.00           C
ATOM   2778  HA  ILE A 830      70.520  51.580  59.460  1.00  0.00           H
ATOM   2779  CB  ILE A 830      71.800  50.580  60.720  1.00  0.00           C
ATOM   2780  HB  ILE A 830      72.130  51.480  61.280  1.00  0.00           H
ATOM   2781  CG2 ILE A 830      71.890  49.440  61.780  1.00  0.00           C
ATOM   2782 HG21 ILE A 830      71.060  49.690  62.460  1.00  0.00           H
ATOM   2783 HG22 ILE A 830      72.830  49.560  62.350  1.00  0.00           H
ATOM   2784 HG23 ILE A 830      71.770  48.420  61.350  1.00  0.00           H
ATOM   2785  CG1 ILE A 830      72.680  50.300  59.430  1.00  0.00           C
ATOM   2786 HG11 ILE A 830      72.380  51.050  58.650  1.00  0.00           H
ATOM   2787 HG12 ILE A 830      72.430  49.260  59.150  1.00  0.00           H
ATOM   2788  CD  ILE A 830      74.200  50.580  59.680  1.00  0.00           C
ATOM   2789  HD1 ILE A 830      74.890  50.340  58.850  1.00  0.00           H
ATOM   2790  HD2 ILE A 830      74.390  49.920  60.570  1.00  0.00           H
ATOM   2791  HD3 ILE A 830      74.370  51.670  59.840  1.00  0.00           H
ATOM   2792  C   ILE A 830      69.470  49.820  59.790  1.00  0.00           C
ATOM   2793  O   ILE A 830      69.330  49.710  58.550  1.00  0.00           O
ATOM   2794  N   LEU A 831      68.780  49.030  60.630  1.00  0.00           N
ATOM   2795  HN  LEU A 831      68.820  49.120  61.630  1.00  0.00           H
ATOM   2796  CA  LEU A 831      67.870  48.010  60.220  1.00  0.00           C
ATOM   2797  HA  LEU A 831      68.410  47.320  59.600  1.00  0.00           H
ATOM   2798  CB  LEU A 831      67.220  47.370  61.450  1.00  0.00           C
ATOM   2799  HB1 LEU A 831      66.420  47.970  61.940  1.00  0.00           H
ATOM   2800  HB2 LEU A 831      68.000  47.200  62.220  1.00  0.00           H
ATOM   2801  CG  LEU A 831      66.540  45.950  61.240  1.00  0.00           C
ATOM   2802  HG  LEU A 831      65.610  46.110  60.650  1.00  0.00           H
ATOM   2803  CD1 LEU A 831      67.480  45.040  60.560  1.00  0.00           C
ATOM   2804 HD11 LEU A 831      67.510  45.380  59.490  1.00  0.00           H
ATOM   2805 HD12 LEU A 831      67.070  44.030  60.710  1.00  0.00           H
ATOM   2806 HD13 LEU A 831      68.500  45.140  60.990  1.00  0.00           H
ATOM   2807  CD2 LEU A 831      66.090  45.460  62.620  1.00  0.00           C
ATOM   2808 HD21 LEU A 831      66.690  45.890  63.450  1.00  0.00           H
ATOM   2809 HD22 LEU A 831      66.220  44.380  62.810  1.00  0.00           H
ATOM   2810 HD23 LEU A 831      65.000  45.600  62.760  1.00  0.00           H
ATOM   2811  C   LEU A 831      66.770  48.490  59.290  1.00  0.00           C
ATOM   2812  O   LEU A 831      66.470  47.920  58.250  1.00  0.00           O
ATOM   2813  N   PHE A 832      66.120  49.570  59.720  1.00  0.00           N
ATOM   2814  HN  PHE A 832      66.250  50.030  60.600  1.00  0.00           H
ATOM   2815  CA  PHE A 832      65.160  50.210  58.970  1.00  0.00           C
ATOM   2816  HA  PHE A 832      64.400  49.450  58.920  1.00  0.00           H
ATOM   2817  CB  PHE A 832      64.550  51.390  59.730  1.00  0.00           C
ATOM   2818  HB1 PHE A 832      65.380  52.020  60.100  1.00  0.00           H
ATOM   2819  HB2 PHE A 832      63.950  51.180  60.650  1.00  0.00           H
ATOM   2820  CG  PHE A 832      63.790  52.310  58.820  1.00  0.00           C
ATOM   2821  CD1 PHE A 832      64.060  53.680  58.860  1.00  0.00           C
ATOM   2822  HD1 PHE A 832      64.850  54.150  59.430  1.00  0.00           H
ATOM   2823  CE1 PHE A 832      63.260  54.560  58.150  1.00  0.00           C
ATOM   2824  HE1 PHE A 832      63.410  55.620  58.280  1.00  0.00           H
ATOM   2825  CZ  PHE A 832      62.180  54.130  57.370  1.00  0.00           C
ATOM   2826  HZ  PHE A 832      61.650  54.860  56.800  1.00  0.00           H
ATOM   2827  CD2 PHE A 832      62.580  51.920  58.140  1.00  0.00           C
ATOM   2828  HD2 PHE A 832      62.230  50.920  58.300  1.00  0.00           H
ATOM   2829  CE2 PHE A 832      61.810  52.790  57.450  1.00  0.00           C
ATOM   2830  HE2 PHE A 832      60.920  52.470  56.940  1.00  0.00           H
ATOM   2831  C   PHE A 832      65.610  50.550  57.560  1.00  0.00           C
ATOM   2832  O   PHE A 832      64.990  50.250  56.570  1.00  0.00           O
ATOM   2833  N   PHE A 833      66.790  51.230  57.450  1.00  0.00           N
ATOM   2834  HN  PHE A 833      67.310  51.530  58.250  1.00  0.00           H
ATOM   2835  CA  PHE A 833      67.390  51.630  56.170  1.00  0.00           C
ATOM   2836  HA  PHE A 833      66.580  51.970  55.540  1.00  0.00           H
ATOM   2837  CB  PHE A 833      68.280  52.930  56.180  1.00  0.00           C
ATOM   2838  HB1 PHE A 833      68.730  53.200  55.200  1.00  0.00           H
ATOM   2839  HB2 PHE A 833      69.080  53.030  56.940  1.00  0.00           H
ATOM   2840  CG  PHE A 833      67.450  54.160  56.440  1.00  0.00           C
ATOM   2841  CD1 PHE A 833      66.750  54.820  55.410  1.00  0.00           C
ATOM   2842  HD1 PHE A 833      66.640  54.400  54.430  1.00  0.00           H
ATOM   2843  CE1 PHE A 833      66.070  56.060  55.660  1.00  0.00           C
ATOM   2844  HE1 PHE A 833      65.620  56.660  54.890  1.00  0.00           H
ATOM   2845  CZ  PHE A 833      66.120  56.620  56.970  1.00  0.00           C
ATOM   2846  HZ  PHE A 833      65.650  57.570  57.220  1.00  0.00           H
ATOM   2847  CD2 PHE A 833      67.440  54.770  57.680  1.00  0.00           C
ATOM   2848  HD2 PHE A 833      68.030  54.350  58.490  1.00  0.00           H
ATOM   2849  CE2 PHE A 833      66.730  55.920  57.970  1.00  0.00           C
ATOM   2850  HE2 PHE A 833      66.910  56.310  58.970  1.00  0.00           H
ATOM   2851  C   PHE A 833      68.030  50.540  55.380  1.00  0.00           C
ATOM   2852  O   PHE A 833      67.810  50.410  54.180  1.00  0.00           O
ATOM   2853  N   THR A 834      68.880  49.780  55.940  1.00  0.00           N
ATOM   2854  HN  THR A 834      69.120  49.840  56.910  1.00  0.00           H
ATOM   2855  CA  THR A 834      69.520  48.660  55.200  1.00  0.00           C
ATOM   2856  HA  THR A 834      70.080  48.930  54.330  1.00  0.00           H
ATOM   2857  CB  THR A 834      70.600  47.840  55.950  1.00  0.00           C
ATOM   2858  HB  THR A 834      70.890  46.990  55.290  1.00  0.00           H
ATOM   2859  OG1 THR A 834      70.090  47.370  57.210  1.00  0.00           O
ATOM   2860  HG1 THR A 834      69.720  48.080  57.740  1.00  0.00           H
ATOM   2861  CG2 THR A 834      71.700  48.800  56.360  1.00  0.00           C
ATOM   2862 HG21 THR A 834      72.510  48.260  56.880  1.00  0.00           H
ATOM   2863 HG22 THR A 834      71.350  49.540  57.110  1.00  0.00           H
ATOM   2864 HG23 THR A 834      72.170  49.360  55.530  1.00  0.00           H
ATOM   2865  C   THR A 834      68.490  47.550  54.830  1.00  0.00           C
ATOM   2866  O   THR A 834      68.780  46.790  53.950  1.00  0.00           O
ATOM   2867  N   THR A 835      67.320  47.470  55.470  1.00  0.00           N
ATOM   2868  HN  THR A 835      67.190  47.850  56.380  1.00  0.00           H
ATOM   2869  CA  THR A 835      66.300  46.600  54.940  1.00  0.00           C
ATOM   2870  HA  THR A 835      66.820  45.680  54.710  1.00  0.00           H
ATOM   2871  CB  THR A 835      65.230  46.290  55.940  1.00  0.00           C
ATOM   2872  HB  THR A 835      64.730  47.180  56.350  1.00  0.00           H
ATOM   2873  OG1 THR A 835      65.780  45.680  57.030  1.00  0.00           O
ATOM   2874  HG1 THR A 835      66.070  46.430  57.550  1.00  0.00           H
ATOM   2875  CG2 THR A 835      64.090  45.460  55.400  1.00  0.00           C
ATOM   2876 HG21 THR A 835      63.590  45.920  54.510  1.00  0.00           H
ATOM   2877 HG22 THR A 835      63.370  45.170  56.190  1.00  0.00           H
ATOM   2878 HG23 THR A 835      64.420  44.450  55.090  1.00  0.00           H
ATOM   2879  C   THR A 835      65.720  47.140  53.710  1.00  0.00           C
ATOM   2880  O   THR A 835      65.550  46.390  52.780  1.00  0.00           O
ATOM   2881  N   PHE A 836      65.480  48.480  53.600  1.00  0.00           N
ATOM   2882  HN  PHE A 836      65.670  49.090  54.350  1.00  0.00           H
ATOM   2883  CA  PHE A 836      64.980  49.180  52.400  1.00  0.00           C
ATOM   2884  HA  PHE A 836      64.180  48.640  51.920  1.00  0.00           H
ATOM   2885  CB  PHE A 836      64.380  50.580  52.850  1.00  0.00           C
ATOM   2886  HB1 PHE A 836      65.100  50.940  53.610  1.00  0.00           H
ATOM   2887  HB2 PHE A 836      63.400  50.530  53.350  1.00  0.00           H
ATOM   2888  CG  PHE A 836      64.370  51.680  51.830  1.00  0.00           C
ATOM   2889  CD1 PHE A 836      65.420  52.610  51.780  1.00  0.00           C
ATOM   2890  HD1 PHE A 836      66.170  52.530  52.540  1.00  0.00           H
ATOM   2891  CE1 PHE A 836      65.460  53.590  50.840  1.00  0.00           C
ATOM   2892  HE1 PHE A 836      66.350  54.190  50.770  1.00  0.00           H
ATOM   2893  CZ  PHE A 836      64.400  53.710  49.980  1.00  0.00           C
ATOM   2894  HZ  PHE A 836      64.340  54.400  49.160  1.00  0.00           H
ATOM   2895  CD2 PHE A 836      63.330  51.760  50.980  1.00  0.00           C
ATOM   2896  HD2 PHE A 836      62.520  51.070  51.120  1.00  0.00           H
ATOM   2897  CE2 PHE A 836      63.370  52.740  50.010  1.00  0.00           C
ATOM   2898  HE2 PHE A 836      62.480  52.790  49.400  1.00  0.00           H
ATOM   2899  C   PHE A 836      65.960  49.210  51.290  1.00  0.00           C
ATOM   2900  O   PHE A 836      65.700  49.030  50.100  1.00  0.00           O
ATOM   2901  N   PHE A 837      67.300  49.260  51.640  1.00  0.00           N
ATOM   2902  HN  PHE A 837      67.570  49.500  52.560  1.00  0.00           H
ATOM   2903  CA  PHE A 837      68.470  49.170  50.740  1.00  0.00           C
ATOM   2904  HA  PHE A 837      68.240  49.790  49.910  1.00  0.00           H
ATOM   2905  CB  PHE A 837      69.850  49.540  51.430  1.00  0.00           C
ATOM   2906  HB1 PHE A 837      70.680  49.350  50.730  1.00  0.00           H
ATOM   2907  HB2 PHE A 837      69.950  48.900  52.330  1.00  0.00           H
ATOM   2908  CG  PHE A 837      69.900  50.910  51.900  1.00  0.00           C
ATOM   2909  CD1 PHE A 837      70.820  51.270  52.930  1.00  0.00           C
ATOM   2910  HD1 PHE A 837      71.530  50.630  53.430  1.00  0.00           H
ATOM   2911  CE1 PHE A 837      70.790  52.540  53.490  1.00  0.00           C
ATOM   2912  HE1 PHE A 837      71.440  52.820  54.300  1.00  0.00           H
ATOM   2913  CZ  PHE A 837      70.100  53.530  52.810  1.00  0.00           C
ATOM   2914  HZ  PHE A 837      70.110  54.530  53.220  1.00  0.00           H
ATOM   2915  CD2 PHE A 837      69.150  51.970  51.300  1.00  0.00           C
ATOM   2916  HD2 PHE A 837      68.400  51.760  50.550  1.00  0.00           H
ATOM   2917  CE2 PHE A 837      69.190  53.250  51.760  1.00  0.00           C
ATOM   2918  HE2 PHE A 837      68.700  54.100  51.300  1.00  0.00           H
ATOM   2919  C   PHE A 837      68.520  47.750  50.200  1.00  0.00           C
ATOM   2920  O   PHE A 837      68.510  47.630  48.970  1.00  0.00           O
ATOM   2921  N   LEU A 838      68.540  46.640  50.960  1.00  0.00           N
ATOM   2922  HN  LEU A 838      68.520  46.620  51.960  1.00  0.00           H
ATOM   2923  CA  LEU A 838      68.670  45.290  50.530  1.00  0.00           C
ATOM   2924  HA  LEU A 838      69.630  45.160  50.050  1.00  0.00           H
ATOM   2925  CB  LEU A 838      68.900  44.430  51.780  1.00  0.00           C
ATOM   2926  HB1 LEU A 838      67.990  44.510  52.420  1.00  0.00           H
ATOM   2927  HB2 LEU A 838      69.820  44.730  52.340  1.00  0.00           H
ATOM   2928  CG  LEU A 838      69.160  42.920  51.430  1.00  0.00           C
ATOM   2929  HG  LEU A 838      68.400  42.510  50.740  1.00  0.00           H
ATOM   2930  CD1 LEU A 838      70.500  42.760  50.770  1.00  0.00           C
ATOM   2931 HD11 LEU A 838      71.220  43.530  51.110  1.00  0.00           H
ATOM   2932 HD12 LEU A 838      70.350  43.080  49.720  1.00  0.00           H
ATOM   2933 HD13 LEU A 838      70.820  41.700  50.860  1.00  0.00           H
ATOM   2934  CD2 LEU A 838      69.230  42.000  52.670  1.00  0.00           C
ATOM   2935 HD21 LEU A 838      70.040  42.400  53.320  1.00  0.00           H
ATOM   2936 HD22 LEU A 838      69.290  40.920  52.400  1.00  0.00           H
ATOM   2937 HD23 LEU A 838      68.270  41.990  53.220  1.00  0.00           H
ATOM   2938  C   LEU A 838      67.540  44.800  49.620  1.00  0.00           C
ATOM   2939  O   LEU A 838      67.730  44.140  48.580  1.00  0.00           O
ATOM   2940  N   SER A 839      66.250  45.110  50.010  1.00  0.00           N
ATOM   2941  HN  SER A 839      66.110  45.560  50.890  1.00  0.00           H
ATOM   2942  CA  SER A 839      64.980  44.780  49.320  1.00  0.00           C
ATOM   2943  HA  SER A 839      65.140  43.730  49.130  1.00  0.00           H
ATOM   2944  CB  SER A 839      63.750  45.030  50.170  1.00  0.00           C
ATOM   2945  HB1 SER A 839      63.740  44.260  50.980  1.00  0.00           H
ATOM   2946  HB2 SER A 839      62.830  45.070  49.540  1.00  0.00           H
ATOM   2947  OG  SER A 839      63.640  46.280  50.860  1.00  0.00           O
ATOM   2948  HG1 SER A 839      64.300  46.170  51.530  1.00  0.00           H
ATOM   2949  C   SER A 839      64.920  45.400  48.010  1.00  0.00           C
ATOM   2950  O   SER A 839      64.470  44.780  47.050  1.00  0.00           O
ATOM   2951  N   SER A 840      65.370  46.700  47.980  1.00  0.00           N
ATOM   2952  HN  SER A 840      65.740  47.180  48.780  1.00  0.00           H
ATOM   2953  CA  SER A 840      65.480  47.490  46.830  1.00  0.00           C
ATOM   2954  HA  SER A 840      64.490  47.400  46.410  1.00  0.00           H
ATOM   2955  CB  SER A 840      65.680  49.030  47.090  1.00  0.00           C
ATOM   2956  HB1 SER A 840      65.890  49.510  46.100  1.00  0.00           H
ATOM   2957  HB2 SER A 840      66.510  49.260  47.790  1.00  0.00           H
ATOM   2958  OG  SER A 840      64.510  49.550  47.730  1.00  0.00           O
ATOM   2959  HG1 SER A 840      64.750  49.450  48.650  1.00  0.00           H
ATOM   2960  C   SER A 840      66.600  46.940  45.900  1.00  0.00           C
ATOM   2961  O   SER A 840      66.320  46.650  44.700  1.00  0.00           O
ATOM   2962  N   PHE A 841      67.820  46.690  46.440  1.00  0.00           N
ATOM   2963  HN  PHE A 841      67.970  47.100  47.330  1.00  0.00           H
ATOM   2964  CA  PHE A 841      68.880  46.040  45.690  1.00  0.00           C
ATOM   2965  HA  PHE A 841      69.140  46.660  44.850  1.00  0.00           H
ATOM   2966  CB  PHE A 841      70.130  45.750  46.550  1.00  0.00           C
ATOM   2967  HB1 PHE A 841      69.740  45.090  47.370  1.00  0.00           H
ATOM   2968  HB2 PHE A 841      70.520  46.720  46.940  1.00  0.00           H
ATOM   2969  CG  PHE A 841      71.260  44.970  45.880  1.00  0.00           C
ATOM   2970  CD1 PHE A 841      72.140  45.650  44.940  1.00  0.00           C
ATOM   2971  HD1 PHE A 841      72.170  46.730  44.820  1.00  0.00           H
ATOM   2972  CE1 PHE A 841      73.020  44.950  44.080  1.00  0.00           C
ATOM   2973  HE1 PHE A 841      73.600  45.440  43.310  1.00  0.00           H
ATOM   2974  CZ  PHE A 841      73.050  43.560  44.230  1.00  0.00           C
ATOM   2975  HZ  PHE A 841      73.720  43.060  43.540  1.00  0.00           H
ATOM   2976  CD2 PHE A 841      71.390  43.600  46.050  1.00  0.00           C
ATOM   2977  HD2 PHE A 841      70.690  43.030  46.640  1.00  0.00           H
ATOM   2978  CE2 PHE A 841      72.310  42.880  45.220  1.00  0.00           C
ATOM   2979  HE2 PHE A 841      72.390  41.810  45.350  1.00  0.00           H
ATOM   2980  C   PHE A 841      68.440  44.690  45.060  1.00  0.00           C
ATOM   2981  O   PHE A 841      68.740  44.440  43.920  1.00  0.00           O
ATOM   2982  N   LEU A 842      67.800  43.810  45.830  1.00  0.00           N
ATOM   2983  HN  LEU A 842      67.720  43.980  46.810  1.00  0.00           H
ATOM   2984  CA  LEU A 842      67.280  42.570  45.190  1.00  0.00           C
ATOM   2985  HA  LEU A 842      68.150  42.130  44.710  1.00  0.00           H
ATOM   2986  CB  LEU A 842      66.820  41.700  46.330  1.00  0.00           C
ATOM   2987  HB1 LEU A 842      66.350  40.790  45.900  1.00  0.00           H
ATOM   2988  HB2 LEU A 842      66.030  42.270  46.830  1.00  0.00           H
ATOM   2989  CG  LEU A 842      67.910  41.210  47.250  1.00  0.00           C
ATOM   2990  HG  LEU A 842      68.450  42.080  47.680  1.00  0.00           H
ATOM   2991  CD1 LEU A 842      67.220  40.420  48.340  1.00  0.00           C
ATOM   2992 HD11 LEU A 842      66.680  39.640  47.740  1.00  0.00           H
ATOM   2993 HD12 LEU A 842      66.470  41.050  48.860  1.00  0.00           H
ATOM   2994 HD13 LEU A 842      67.900  39.960  49.090  1.00  0.00           H
ATOM   2995  CD2 LEU A 842      69.070  40.420  46.570  1.00  0.00           C
ATOM   2996 HD21 LEU A 842      69.830  39.900  47.180  1.00  0.00           H
ATOM   2997 HD22 LEU A 842      69.600  41.070  45.820  1.00  0.00           H
ATOM   2998 HD23 LEU A 842      68.650  39.560  46.000  1.00  0.00           H
ATOM   2999  C   LEU A 842      66.250  42.740  44.150  1.00  0.00           C
ATOM   3000  O   LEU A 842      66.280  42.110  43.060  1.00  0.00           O
ATOM   3001  N   LYS A 843      65.240  43.610  44.370  1.00  0.00           N
ATOM   3002  HN  LYS A 843      65.100  44.050  45.250  1.00  0.00           H
ATOM   3003  CA  LYS A 843      64.200  43.750  43.400  1.00  0.00           C
ATOM   3004  HA  LYS A 843      63.900  42.740  43.170  1.00  0.00           H
ATOM   3005  CB  LYS A 843      63.000  44.520  44.010  1.00  0.00           C
ATOM   3006  HB1 LYS A 843      63.390  45.460  44.440  1.00  0.00           H
ATOM   3007  HB2 LYS A 843      62.550  43.900  44.820  1.00  0.00           H
ATOM   3008  CG  LYS A 843      61.900  44.890  42.980  1.00  0.00           C
ATOM   3009  HG1 LYS A 843      62.300  45.630  42.240  1.00  0.00           H
ATOM   3010  HG2 LYS A 843      61.190  45.590  43.470  1.00  0.00           H
ATOM   3011  CD  LYS A 843      61.310  43.760  42.180  1.00  0.00           C
ATOM   3012  HD1 LYS A 843      62.070  43.260  41.540  1.00  0.00           H
ATOM   3013  HD2 LYS A 843      60.620  44.190  41.410  1.00  0.00           H
ATOM   3014  CE  LYS A 843      60.530  42.770  43.040  1.00  0.00           C
ATOM   3015  HE1 LYS A 843      59.950  43.250  43.860  1.00  0.00           H
ATOM   3016  HE2 LYS A 843      61.320  42.110  43.490  1.00  0.00           H
ATOM   3017  NZ  LYS A 843      59.670  41.860  42.270  1.00  0.00           N
ATOM   3018  HZ1 LYS A 843      60.110  41.190  41.620  1.00  0.00           H
ATOM   3019  HZ2 LYS A 843      59.150  42.390  41.530  1.00  0.00           H
ATOM   3020  HZ3 LYS A 843      58.970  41.330  42.820  1.00  0.00           H
ATOM   3021  C   LYS A 843      64.650  44.390  42.010  1.00  0.00           C
ATOM   3022  O   LYS A 843      64.310  43.900  40.940  1.00  0.00           O
ATOM   3023  N   GLN A 844      65.520  45.410  42.030  1.00  0.00           N
ATOM   3024  HN  GLN A 844      65.890  45.750  42.900  1.00  0.00           H
ATOM   3025  CA  GLN A 844      66.230  45.980  40.920  1.00  0.00           C
ATOM   3026  HA  GLN A 844      65.570  46.240  40.100  1.00  0.00           H
ATOM   3027  CB  GLN A 844      66.790  47.330  41.470  1.00  0.00           C
ATOM   3028  HB1 GLN A 844      67.500  47.810  40.770  1.00  0.00           H
ATOM   3029  HB2 GLN A 844      67.400  47.180  42.390  1.00  0.00           H
ATOM   3030  CG  GLN A 844      65.670  48.340  41.690  1.00  0.00           C
ATOM   3031  HG1 GLN A 844      66.020  49.290  42.150  1.00  0.00           H
ATOM   3032  HG2 GLN A 844      65.020  47.970  42.510  1.00  0.00           H
ATOM   3033  CD  GLN A 844      64.870  48.650  40.440  1.00  0.00           C
ATOM   3034  OE1 GLN A 844      63.810  48.090  40.180  1.00  0.00           O
ATOM   3035  NE2 GLN A 844      65.540  49.440  39.520  1.00  0.00           N
ATOM   3036 HE21 GLN A 844      65.270  49.500  38.560  1.00  0.00           H
ATOM   3037 HE22 GLN A 844      66.310  50.030  39.710  1.00  0.00           H
ATOM   3038  C   GLN A 844      67.280  45.090  40.340  1.00  0.00           C
ATOM   3039  O   GLN A 844      67.900  45.470  39.320  1.00  0.00           O
ATOM   3040  N   PHE A 845      67.730  44.000  40.990  1.00  0.00           N
ATOM   3041  HN  PHE A 845      67.340  43.790  41.890  1.00  0.00           H
ATOM   3042  CA  PHE A 845      68.850  43.130  40.590  1.00  0.00           C
ATOM   3043  HA  PHE A 845      69.730  43.750  40.710  1.00  0.00           H
ATOM   3044  CB  PHE A 845      68.970  42.060  41.640  1.00  0.00           C
ATOM   3045  HB1 PHE A 845      68.010  41.490  41.600  1.00  0.00           H
ATOM   3046  HB2 PHE A 845      69.080  42.510  42.660  1.00  0.00           H
ATOM   3047  CG  PHE A 845      70.070  41.030  41.350  1.00  0.00           C
ATOM   3048  CD1 PHE A 845      69.820  39.640  41.150  1.00  0.00           C
ATOM   3049  HD1 PHE A 845      68.780  39.340  41.150  1.00  0.00           H
ATOM   3050  CE1 PHE A 845      70.850  38.740  41.020  1.00  0.00           C
ATOM   3051  HE1 PHE A 845      70.600  37.740  40.700  1.00  0.00           H
ATOM   3052  CZ  PHE A 845      72.200  39.190  41.060  1.00  0.00           C
ATOM   3053  HZ  PHE A 845      73.000  38.470  41.030  1.00  0.00           H
ATOM   3054  CD2 PHE A 845      71.450  41.440  41.430  1.00  0.00           C
ATOM   3055  HD2 PHE A 845      71.740  42.480  41.640  1.00  0.00           H
ATOM   3056  CE2 PHE A 845      72.480  40.500  41.390  1.00  0.00           C
ATOM   3057  HE2 PHE A 845      73.470  40.800  41.660  1.00  0.00           H
ATOM   3058  C   PHE A 845      68.850  42.670  39.080  1.00  0.00           C
ATOM   3059  O   PHE A 845      69.800  42.470  38.320  1.00  0.00           O
ATOM   3060  N   LYS A 846      67.650  42.430  38.600  1.00  0.00           N
ATOM   3061  HN  LYS A 846      66.840  42.520  39.180  1.00  0.00           H
ATOM   3062  CA  LYS A 846      67.440  42.120  37.210  1.00  0.00           C
ATOM   3063  HA  LYS A 846      68.230  41.440  36.910  1.00  0.00           H
ATOM   3064  CB  LYS A 846      66.040  41.500  36.870  1.00  0.00           C
ATOM   3065  HB1 LYS A 846      66.020  40.550  37.430  1.00  0.00           H
ATOM   3066  HB2 LYS A 846      65.990  41.390  35.760  1.00  0.00           H
ATOM   3067  CG  LYS A 846      64.760  42.310  37.230  1.00  0.00           C
ATOM   3068  HG1 LYS A 846      64.800  43.300  36.710  1.00  0.00           H
ATOM   3069  HG2 LYS A 846      64.780  42.630  38.300  1.00  0.00           H
ATOM   3070  CD  LYS A 846      63.520  41.590  36.800  1.00  0.00           C
ATOM   3071  HD1 LYS A 846      63.680  40.600  37.280  1.00  0.00           H
ATOM   3072  HD2 LYS A 846      63.440  41.500  35.700  1.00  0.00           H
ATOM   3073  CE  LYS A 846      62.240  42.190  37.390  1.00  0.00           C
ATOM   3074  HE1 LYS A 846      62.150  43.250  37.070  1.00  0.00           H
ATOM   3075  HE2 LYS A 846      62.350  42.230  38.500  1.00  0.00           H
ATOM   3076  NZ  LYS A 846      61.080  41.430  36.990  1.00  0.00           N
ATOM   3077  HZ1 LYS A 846      61.020  41.310  35.960  1.00  0.00           H
ATOM   3078  HZ2 LYS A 846      60.220  41.990  37.200  1.00  0.00           H
ATOM   3079  HZ3 LYS A 846      60.970  40.560  37.550  1.00  0.00           H
ATOM   3080  C   LYS A 846      67.670  43.410  36.250  1.00  0.00           C
ATOM   3081  O   LYS A 846      67.700  43.270  34.990  1.00  0.00           O
ATOM   3082  N   THR A 847      67.890  44.640  36.710  1.00  0.00           N
ATOM   3083  HN  THR A 847      67.950  44.700  37.700  1.00  0.00           H
ATOM   3084  CA  THR A 847      68.470  45.830  35.970  1.00  0.00           C
ATOM   3085  HA  THR A 847      68.060  45.810  34.970  1.00  0.00           H
ATOM   3086  CB  THR A 847      68.000  47.240  36.510  1.00  0.00           C
ATOM   3087  HB  THR A 847      68.250  48.040  35.790  1.00  0.00           H
ATOM   3088  OG1 THR A 847      68.550  47.480  37.760  1.00  0.00           O
ATOM   3089  HG1 THR A 847      68.160  46.800  38.320  1.00  0.00           H
ATOM   3090  CG2 THR A 847      66.500  47.200  36.670  1.00  0.00           C
ATOM   3091 HG21 THR A 847      66.050  46.820  35.720  1.00  0.00           H
ATOM   3092 HG22 THR A 847      66.090  48.220  36.860  1.00  0.00           H
ATOM   3093 HG23 THR A 847      66.230  46.580  37.550  1.00  0.00           H
ATOM   3094  C   THR A 847      70.020  45.820  35.930  1.00  0.00           C
ATOM   3095  O   THR A 847      70.640  46.730  35.430  1.00  0.00           O
ATOM   3096  N   LYS A 848      70.690  44.700  36.390  1.00  0.00           N
ATOM   3097  HN  LYS A 848      70.210  44.080  37.020  1.00  0.00           H
ATOM   3098  CA  LYS A 848      72.140  44.460  36.420  1.00  0.00           C
ATOM   3099  HA  LYS A 848      72.530  45.250  35.800  1.00  0.00           H
ATOM   3100  CB  LYS A 848      72.780  44.580  37.790  1.00  0.00           C
ATOM   3101  HB1 LYS A 848      73.880  44.470  37.770  1.00  0.00           H
ATOM   3102  HB2 LYS A 848      72.420  43.710  38.380  1.00  0.00           H
ATOM   3103  CG  LYS A 848      72.450  45.900  38.510  1.00  0.00           C
ATOM   3104  HG1 LYS A 848      73.040  45.880  39.450  1.00  0.00           H
ATOM   3105  HG2 LYS A 848      71.380  45.910  38.820  1.00  0.00           H
ATOM   3106  CD  LYS A 848      72.870  47.190  37.780  1.00  0.00           C
ATOM   3107  HD1 LYS A 848      72.330  47.350  36.840  1.00  0.00           H
ATOM   3108  HD2 LYS A 848      73.960  47.050  37.590  1.00  0.00           H
ATOM   3109  CE  LYS A 848      72.720  48.510  38.490  1.00  0.00           C
ATOM   3110  HE1 LYS A 848      73.180  48.480  39.500  1.00  0.00           H
ATOM   3111  HE2 LYS A 848      71.680  48.890  38.580  1.00  0.00           H
ATOM   3112  NZ  LYS A 848      73.520  49.570  37.750  1.00  0.00           N
ATOM   3113  HZ1 LYS A 848      74.070  49.070  37.030  1.00  0.00           H
ATOM   3114  HZ2 LYS A 848      74.170  50.060  38.390  1.00  0.00           H
ATOM   3115  HZ3 LYS A 848      72.870  50.280  37.360  1.00  0.00           H
ATOM   3116  C   LYS A 848      72.340  43.200  35.630  1.00  0.00           C
ATOM   3117  O   LYS A 848      71.440  42.480  35.400  1.00  0.00           O
ATOM   3118  N   ARG A 849      73.560  42.820  35.160  1.00  0.00           N
ATOM   3119  HN  ARG A 849      74.240  43.540  35.160  1.00  0.00           H
ATOM   3120  CA  ARG A 849      73.800  41.680  34.290  1.00  0.00           C
ATOM   3121  HA  ARG A 849      72.840  41.350  33.920  1.00  0.00           H
ATOM   3122  CB  ARG A 849      74.640  42.220  33.020  1.00  0.00           C
ATOM   3123  HB1 ARG A 849      74.330  41.490  32.240  1.00  0.00           H
ATOM   3124  HB2 ARG A 849      75.740  42.190  33.180  1.00  0.00           H
ATOM   3125  CG  ARG A 849      74.180  43.620  32.530  1.00  0.00           C
ATOM   3126  HG1 ARG A 849      74.850  43.870  31.670  1.00  0.00           H
ATOM   3127  HG2 ARG A 849      74.450  44.470  33.190  1.00  0.00           H
ATOM   3128  CD  ARG A 849      72.740  43.660  32.110  1.00  0.00           C
ATOM   3129  HD1 ARG A 849      72.120  43.420  33.010  1.00  0.00           H
ATOM   3130  HD2 ARG A 849      72.460  42.980  31.280  1.00  0.00           H
ATOM   3131  NE  ARG A 849      72.420  45.100  31.740  1.00  0.00           N
ATOM   3132  HE  ARG A 849      73.100  45.760  31.420  1.00  0.00           H
ATOM   3133  CZ  ARG A 849      71.230  45.480  31.530  1.00  0.00           C
ATOM   3134  NH1 ARG A 849      71.050  46.720  31.080  1.00  0.00           N
ATOM   3135 HH11 ARG A 849      71.840  47.090  30.580  1.00  0.00           H
ATOM   3136 HH12 ARG A 849      70.150  47.130  30.990  1.00  0.00           H
ATOM   3137  NH2 ARG A 849      70.150  44.800  31.850  1.00  0.00           N
ATOM   3138 HH21 ARG A 849      70.350  43.910  32.250  1.00  0.00           H
ATOM   3139 HH22 ARG A 849      69.230  45.190  31.900  1.00  0.00           H
ATOM   3140  C   ARG A 849      74.470  40.430  34.940  1.00  0.00           C
ATOM   3141  O   ARG A 849      74.770  39.410  34.350  1.00  0.00           O
ATOM   3142  N   TYR A 850      74.650  40.450  36.280  1.00  0.00           N
ATOM   3143  HN  TYR A 850      74.200  41.250  36.680  1.00  0.00           H
ATOM   3144  CA  TYR A 850      75.200  39.330  37.110  1.00  0.00           C
ATOM   3145  HA  TYR A 850      76.050  39.010  36.520  1.00  0.00           H
ATOM   3146  CB  TYR A 850      75.450  39.690  38.590  1.00  0.00           C
ATOM   3147  HB1 TYR A 850      76.040  38.870  39.040  1.00  0.00           H
ATOM   3148  HB2 TYR A 850      74.540  39.830  39.200  1.00  0.00           H
ATOM   3149  CG  TYR A 850      76.320  41.040  38.700  1.00  0.00           C
ATOM   3150  CD1 TYR A 850      77.590  40.950  38.140  1.00  0.00           C
ATOM   3151  HD1 TYR A 850      77.850  39.970  37.770  1.00  0.00           H
ATOM   3152  CE1 TYR A 850      78.390  42.090  37.930  1.00  0.00           C
ATOM   3153  HE1 TYR A 850      79.380  42.120  37.530  1.00  0.00           H
ATOM   3154  CZ  TYR A 850      77.960  43.290  38.500  1.00  0.00           C
ATOM   3155  OH  TYR A 850      78.700  44.460  38.310  1.00  0.00           O
ATOM   3156  HH  TYR A 850      79.580  44.160  38.070  1.00  0.00           H
ATOM   3157  CD2 TYR A 850      75.890  42.310  39.240  1.00  0.00           C
ATOM   3158  HD2 TYR A 850      74.930  42.420  39.720  1.00  0.00           H
ATOM   3159  CE2 TYR A 850      76.720  43.430  39.100  1.00  0.00           C
ATOM   3160  HE2 TYR A 850      76.380  44.350  39.560  1.00  0.00           H
ATOM   3161  C   TYR A 850      74.310  38.130  37.060  1.00  0.00           C
ATOM   3162  O   TYR A 850      73.080  38.230  37.040  1.00  0.00           O
ATOM   3163  N   PHE A 851      74.950  36.970  36.990  1.00  0.00           N
ATOM   3164  HN  PHE A 851      75.940  36.960  37.030  1.00  0.00           H
ATOM   3165  CA  PHE A 851      74.430  35.630  37.040  1.00  0.00           C
ATOM   3166  HA  PHE A 851      75.370  35.120  36.940  1.00  0.00           H
ATOM   3167  CB  PHE A 851      73.620  35.390  38.320  1.00  0.00           C
ATOM   3168  HB1 PHE A 851      73.140  34.400  38.290  1.00  0.00           H
ATOM   3169  HB2 PHE A 851      72.850  36.190  38.320  1.00  0.00           H
ATOM   3170  CG  PHE A 851      74.310  35.540  39.650  1.00  0.00           C
ATOM   3171  CD1 PHE A 851      75.670  35.260  39.930  1.00  0.00           C
ATOM   3172  HD1 PHE A 851      76.340  34.920  39.150  1.00  0.00           H
ATOM   3173  CE1 PHE A 851      76.240  35.280  41.280  1.00  0.00           C
ATOM   3174  HE1 PHE A 851      77.270  35.020  41.440  1.00  0.00           H
ATOM   3175  CZ  PHE A 851      75.410  35.530  42.370  1.00  0.00           C
ATOM   3176  HZ  PHE A 851      75.850  35.710  43.340  1.00  0.00           H
ATOM   3177  CD2 PHE A 851      73.510  35.740  40.820  1.00  0.00           C
ATOM   3178  HD2 PHE A 851      72.500  36.060  40.600  1.00  0.00           H
ATOM   3179  CE2 PHE A 851      73.980  35.690  42.180  1.00  0.00           C
ATOM   3180  HE2 PHE A 851      73.290  35.900  42.990  1.00  0.00           H
ATOM   3181  C   PHE A 851      73.620  35.290  35.770  1.00  0.00           C
ATOM   3182  O   PHE A 851      73.330  36.170  34.950  1.00  0.00           O
ATOM   3183  N   PRO A 852      73.300  34.000  35.440  1.00  0.00           N
ATOM   3184  CD  PRO A 852      74.020  32.900  35.940  1.00  0.00           C
ATOM   3185  HD1 PRO A 852      73.680  32.690  36.980  1.00  0.00           H
ATOM   3186  HD2 PRO A 852      75.120  33.060  35.900  1.00  0.00           H
ATOM   3187  CA  PRO A 852      72.270  33.640  34.490  1.00  0.00           C
ATOM   3188  HA  PRO A 852      72.550  33.980  33.500  1.00  0.00           H
ATOM   3189  CB  PRO A 852      72.160  32.130  34.690  1.00  0.00           C
ATOM   3190  HB1 PRO A 852      71.970  31.590  33.740  1.00  0.00           H
ATOM   3191  HB2 PRO A 852      71.600  31.730  35.570  1.00  0.00           H
ATOM   3192  CG  PRO A 852      73.610  31.740  35.080  1.00  0.00           C
ATOM   3193  HG1 PRO A 852      73.650  30.800  35.660  1.00  0.00           H
ATOM   3194  HG2 PRO A 852      74.150  31.760  34.110  1.00  0.00           H
ATOM   3195  C   PRO A 852      70.910  34.310  34.700  1.00  0.00           C
ATOM   3196  O   PRO A 852      70.430  34.480  35.850  1.00  0.00           O
ATOM   3197  N   THR A 853      70.360  34.920  33.620  1.00  0.00           N
ATOM   3198  HN  THR A 853      70.910  34.940  32.800  1.00  0.00           H
ATOM   3199  CA  THR A 853      69.190  35.750  33.550  1.00  0.00           C
ATOM   3200  HA  THR A 853      69.370  36.680  34.050  1.00  0.00           H
ATOM   3201  CB  THR A 853      68.720  36.010  32.110  1.00  0.00           C
ATOM   3202  HB  THR A 853      68.730  35.090  31.480  1.00  0.00           H
ATOM   3203  OG1 THR A 853      69.640  36.950  31.620  1.00  0.00           O
ATOM   3204  HG1 THR A 853      70.400  36.520  31.230  1.00  0.00           H
ATOM   3205  CG2 THR A 853      67.320  36.660  32.050  1.00  0.00           C
ATOM   3206 HG21 THR A 853      66.510  35.960  32.340  1.00  0.00           H
ATOM   3207 HG22 THR A 853      67.110  36.900  30.990  1.00  0.00           H
ATOM   3208 HG23 THR A 853      67.340  37.640  32.580  1.00  0.00           H
ATOM   3209  C   THR A 853      67.970  35.040  34.330  1.00  0.00           C
ATOM   3210  O   THR A 853      67.210  35.730  35.050  1.00  0.00           O
ATOM   3211  N   LYS A 854      67.700  33.680  34.140  1.00  0.00           N
ATOM   3212  HN  LYS A 854      68.290  33.170  33.510  1.00  0.00           H
ATOM   3213  CA  LYS A 854      66.750  32.870  34.850  1.00  0.00           C
ATOM   3214  HA  LYS A 854      65.760  33.260  34.630  1.00  0.00           H
ATOM   3215  CB  LYS A 854      66.530  31.490  34.180  1.00  0.00           C
ATOM   3216  HB1 LYS A 854      66.030  30.820  34.910  1.00  0.00           H
ATOM   3217  HB2 LYS A 854      67.550  31.130  33.910  1.00  0.00           H
ATOM   3218  CG  LYS A 854      65.700  31.470  32.870  1.00  0.00           C
ATOM   3219  HG1 LYS A 854      65.910  30.530  32.330  1.00  0.00           H
ATOM   3220  HG2 LYS A 854      66.150  32.190  32.150  1.00  0.00           H
ATOM   3221  CD  LYS A 854      64.230  31.640  33.100  1.00  0.00           C
ATOM   3222  HD1 LYS A 854      64.100  32.600  33.650  1.00  0.00           H
ATOM   3223  HD2 LYS A 854      63.840  30.870  33.800  1.00  0.00           H
ATOM   3224  CE  LYS A 854      63.360  31.570  31.850  1.00  0.00           C
ATOM   3225  HE1 LYS A 854      63.130  30.530  31.560  1.00  0.00           H
ATOM   3226  HE2 LYS A 854      63.910  32.050  31.000  1.00  0.00           H
ATOM   3227  NZ  LYS A 854      62.050  32.310  31.960  1.00  0.00           N
ATOM   3228  HZ1 LYS A 854      61.400  31.620  32.390  1.00  0.00           H
ATOM   3229  HZ2 LYS A 854      61.690  32.550  31.010  1.00  0.00           H
ATOM   3230  HZ3 LYS A 854      62.130  33.130  32.590  1.00  0.00           H
ATOM   3231  C   LYS A 854      66.920  32.720  36.380  1.00  0.00           C
ATOM   3232  O   LYS A 854      65.940  32.940  37.080  1.00  0.00           O
ATOM   3233  N   VAL A 855      68.140  32.430  36.880  1.00  0.00           N
ATOM   3234  HN  VAL A 855      68.740  32.180  36.120  1.00  0.00           H
ATOM   3235  CA  VAL A 855      68.580  32.500  38.240  1.00  0.00           C
ATOM   3236  HA  VAL A 855      68.030  31.830  38.900  1.00  0.00           H
ATOM   3237  CB  VAL A 855      70.140  32.210  38.340  1.00  0.00           C
ATOM   3238  HB  VAL A 855      70.750  32.780  37.600  1.00  0.00           H
ATOM   3239  CG1 VAL A 855      70.630  32.390  39.790  1.00  0.00           C
ATOM   3240 HG11 VAL A 855      69.840  32.160  40.550  1.00  0.00           H
ATOM   3241 HG12 VAL A 855      70.930  33.460  39.840  1.00  0.00           H
ATOM   3242 HG13 VAL A 855      71.530  31.740  39.940  1.00  0.00           H
ATOM   3243  CG2 VAL A 855      70.360  30.700  37.910  1.00  0.00           C
ATOM   3244 HG21 VAL A 855      69.950  30.060  38.730  1.00  0.00           H
ATOM   3245 HG22 VAL A 855      71.450  30.470  37.850  1.00  0.00           H
ATOM   3246 HG23 VAL A 855      69.950  30.380  36.930  1.00  0.00           H
ATOM   3247  C   VAL A 855      68.320  33.850  38.850  1.00  0.00           C
ATOM   3248  O   VAL A 855      67.780  33.970  39.940  1.00  0.00           O
ATOM   3249  N   ARG A 856      68.700  34.920  38.090  1.00  0.00           N
ATOM   3250  HN  ARG A 856      69.110  34.690  37.210  1.00  0.00           H
ATOM   3251  CA  ARG A 856      68.630  36.350  38.400  1.00  0.00           C
ATOM   3252  HA  ARG A 856      69.090  36.550  39.370  1.00  0.00           H
ATOM   3253  CB  ARG A 856      69.270  37.160  37.340  1.00  0.00           C
ATOM   3254  HB1 ARG A 856      68.630  37.080  36.430  1.00  0.00           H
ATOM   3255  HB2 ARG A 856      70.260  36.740  37.070  1.00  0.00           H
ATOM   3256  CG  ARG A 856      69.540  38.620  37.620  1.00  0.00           C
ATOM   3257  HG1 ARG A 856      70.440  38.720  38.260  1.00  0.00           H
ATOM   3258  HG2 ARG A 856      68.640  38.870  38.230  1.00  0.00           H
ATOM   3259  CD  ARG A 856      69.800  39.480  36.400  1.00  0.00           C
ATOM   3260  HD1 ARG A 856      70.100  40.500  36.720  1.00  0.00           H
ATOM   3261  HD2 ARG A 856      68.870  39.610  35.790  1.00  0.00           H
ATOM   3262  NE  ARG A 856      70.830  38.830  35.530  1.00  0.00           N
ATOM   3263  HE  ARG A 856      71.680  38.690  36.050  1.00  0.00           H
ATOM   3264  CZ  ARG A 856      70.960  38.800  34.240  1.00  0.00           C
ATOM   3265  NH1 ARG A 856      70.150  39.330  33.360  1.00  0.00           N
ATOM   3266 HH11 ARG A 856      69.400  39.880  33.730  1.00  0.00           H
ATOM   3267 HH12 ARG A 856      70.320  39.060  32.410  1.00  0.00           H
ATOM   3268  NH2 ARG A 856      72.040  38.210  33.790  1.00  0.00           N
ATOM   3269 HH21 ARG A 856      72.150  38.240  32.790  1.00  0.00           H
ATOM   3270 HH22 ARG A 856      72.530  37.600  34.390  1.00  0.00           H
ATOM   3271  C   ARG A 856      67.250  36.810  38.710  1.00  0.00           C
ATOM   3272  O   ARG A 856      66.960  37.590  39.610  1.00  0.00           O
ATOM   3273  N   SER A 857      66.330  36.390  37.800  1.00  0.00           N
ATOM   3274  HN  SER A 857      66.520  35.750  37.050  1.00  0.00           H
ATOM   3275  CA  SER A 857      64.920  36.720  37.910  1.00  0.00           C
ATOM   3276  HA  SER A 857      64.910  37.790  38.010  1.00  0.00           H
ATOM   3277  CB  SER A 857      64.000  36.170  36.770  1.00  0.00           C
ATOM   3278  HB1 SER A 857      62.940  36.510  36.910  1.00  0.00           H
ATOM   3279  HB2 SER A 857      64.100  35.070  36.910  1.00  0.00           H
ATOM   3280  OG  SER A 857      64.510  36.460  35.500  1.00  0.00           O
ATOM   3281  HG1 SER A 857      65.370  36.030  35.480  1.00  0.00           H
ATOM   3282  C   SER A 857      64.290  36.180  39.200  1.00  0.00           C
ATOM   3283  O   SER A 857      63.780  36.930  39.980  1.00  0.00           O
ATOM   3284  N   THR A 858      64.510  34.900  39.510  1.00  0.00           N
ATOM   3285  HN  THR A 858      65.090  34.330  38.920  1.00  0.00           H
ATOM   3286  CA  THR A 858      64.070  34.230  40.770  1.00  0.00           C
ATOM   3287  HA  THR A 858      63.000  34.200  40.590  1.00  0.00           H
ATOM   3288  CB  THR A 858      64.520  32.780  40.960  1.00  0.00           C
ATOM   3289  HB  THR A 858      65.500  32.740  41.500  1.00  0.00           H
ATOM   3290  OG1 THR A 858      64.630  32.200  39.690  1.00  0.00           O
ATOM   3291  HG1 THR A 858      63.820  31.960  39.260  1.00  0.00           H
ATOM   3292  CG2 THR A 858      63.490  32.020  41.740  1.00  0.00           C
ATOM   3293 HG21 THR A 858      63.810  30.960  41.850  1.00  0.00           H
ATOM   3294 HG22 THR A 858      62.470  32.210  41.330  1.00  0.00           H
ATOM   3295 HG23 THR A 858      63.590  32.260  42.820  1.00  0.00           H
ATOM   3296  C   THR A 858      64.510  35.040  42.020  1.00  0.00           C
ATOM   3297  O   THR A 858      63.730  35.290  42.960  1.00  0.00           O
ATOM   3298  N   ILE A 859      65.790  35.570  42.060  1.00  0.00           N
ATOM   3299  HN  ILE A 859      66.320  35.400  41.230  1.00  0.00           H
ATOM   3300  CA  ILE A 859      66.350  36.470  43.050  1.00  0.00           C
ATOM   3301  HA  ILE A 859      66.140  35.990  44.000  1.00  0.00           H
ATOM   3302  CB  ILE A 859      67.970  36.450  42.910  1.00  0.00           C
ATOM   3303  HB  ILE A 859      68.180  36.840  41.890  1.00  0.00           H
ATOM   3304  CG2 ILE A 859      68.630  37.530  43.740  1.00  0.00           C
ATOM   3305 HG21 ILE A 859      68.370  37.390  44.810  1.00  0.00           H
ATOM   3306 HG22 ILE A 859      68.360  38.550  43.360  1.00  0.00           H
ATOM   3307 HG23 ILE A 859      69.740  37.570  43.690  1.00  0.00           H
ATOM   3308  CG1 ILE A 859      68.700  35.050  42.890  1.00  0.00           C
ATOM   3309 HG11 ILE A 859      68.080  34.380  42.260  1.00  0.00           H
ATOM   3310 HG12 ILE A 859      68.650  34.600  43.900  1.00  0.00           H
ATOM   3311  CD  ILE A 859      70.210  35.150  42.440  1.00  0.00           C
ATOM   3312  HD1 ILE A 859      70.870  35.620  43.200  1.00  0.00           H
ATOM   3313  HD2 ILE A 859      70.190  35.640  41.450  1.00  0.00           H
ATOM   3314  HD3 ILE A 859      70.760  34.200  42.260  1.00  0.00           H
ATOM   3315  C   ILE A 859      65.750  37.850  43.230  1.00  0.00           C
ATOM   3316  O   ILE A 859      65.590  38.330  44.330  1.00  0.00           O
ATOM   3317  N   SER A 860      65.370  38.500  42.090  1.00  0.00           N
ATOM   3318  HN  SER A 860      65.590  38.130  41.200  1.00  0.00           H
ATOM   3319  CA  SER A 860      64.440  39.710  42.120  1.00  0.00           C
ATOM   3320  HA  SER A 860      64.730  40.420  42.870  1.00  0.00           H
ATOM   3321  CB  SER A 860      64.390  40.440  40.720  1.00  0.00           C
ATOM   3322  HB1 SER A 860      63.590  41.200  40.630  1.00  0.00           H
ATOM   3323  HB2 SER A 860      64.240  39.660  39.930  1.00  0.00           H
ATOM   3324  OG  SER A 860      65.630  41.130  40.340  1.00  0.00           O
ATOM   3325  HG1 SER A 860      65.850  41.510  41.200  1.00  0.00           H
ATOM   3326  C   SER A 860      62.990  39.360  42.490  1.00  0.00           C
ATOM   3327  O   SER A 860      62.340  40.050  43.240  1.00  0.00           O
ATOM   3328  N   ASP A 861      62.460  38.190  42.040  1.00  0.00           N
ATOM   3329  HN  ASP A 861      63.040  37.680  41.410  1.00  0.00           H
ATOM   3330  CA  ASP A 861      61.060  37.800  42.320  1.00  0.00           C
ATOM   3331  HA  ASP A 861      60.380  38.570  41.980  1.00  0.00           H
ATOM   3332  CB  ASP A 861      60.760  36.480  41.620  1.00  0.00           C
ATOM   3333  HB1 ASP A 861      59.900  35.940  42.080  1.00  0.00           H
ATOM   3334  HB2 ASP A 861      61.610  35.760  41.560  1.00  0.00           H
ATOM   3335  CG  ASP A 861      60.410  36.700  40.200  1.00  0.00           C
ATOM   3336  OD1 ASP A 861      60.180  35.690  39.520  1.00  0.00           O
ATOM   3337  OD2 ASP A 861      60.420  37.880  39.710  1.00  0.00           O
ATOM   3338  C   ASP A 861      60.800  37.630  43.770  1.00  0.00           C
ATOM   3339  O   ASP A 861      59.820  38.210  44.270  1.00  0.00           O
ATOM   3340  N   PHE A 862      61.840  36.980  44.460  1.00  0.00           N
ATOM   3341  HN  PHE A 862      62.370  36.370  43.880  1.00  0.00           H
ATOM   3342  CA  PHE A 862      61.780  36.670  45.860  1.00  0.00           C
ATOM   3343  HA  PHE A 862      60.780  36.900  46.200  1.00  0.00           H
ATOM   3344  CB  PHE A 862      62.240  35.250  46.120  1.00  0.00           C
ATOM   3345  HB1 PHE A 862      62.530  34.990  47.160  1.00  0.00           H
ATOM   3346  HB2 PHE A 862      63.160  35.120  45.520  1.00  0.00           H
ATOM   3347  CG  PHE A 862      61.230  34.290  45.720  1.00  0.00           C
ATOM   3348  CD1 PHE A 862      61.240  33.610  44.530  1.00  0.00           C
ATOM   3349  HD1 PHE A 862      61.990  33.850  43.790  1.00  0.00           H
ATOM   3350  CE1 PHE A 862      60.300  32.670  44.230  1.00  0.00           C
ATOM   3351  HE1 PHE A 862      60.340  32.190  43.260  1.00  0.00           H
ATOM   3352  CZ  PHE A 862      59.350  32.340  45.190  1.00  0.00           C
ATOM   3353  HZ  PHE A 862      58.580  31.600  45.000  1.00  0.00           H
ATOM   3354  CD2 PHE A 862      60.160  34.040  46.670  1.00  0.00           C
ATOM   3355  HD2 PHE A 862      60.080  34.610  47.580  1.00  0.00           H
ATOM   3356  CE2 PHE A 862      59.270  32.960  46.470  1.00  0.00           C
ATOM   3357  HE2 PHE A 862      58.490  32.700  47.170  1.00  0.00           H
ATOM   3358  C   PHE A 862      62.500  37.640  46.780  1.00  0.00           C
ATOM   3359  O   PHE A 862      62.930  37.300  47.860  1.00  0.00           O
ATOM   3360  N   ALA A 863      62.610  38.890  46.350  1.00  0.00           N
ATOM   3361  HN  ALA A 863      62.110  39.160  45.520  1.00  0.00           H
ATOM   3362  CA  ALA A 863      63.270  40.050  46.910  1.00  0.00           C
ATOM   3363  HA  ALA A 863      64.320  39.800  46.970  1.00  0.00           H
ATOM   3364  CB  ALA A 863      63.040  41.280  46.010  1.00  0.00           C
ATOM   3365  HB1 ALA A 863      63.530  41.070  45.040  1.00  0.00           H
ATOM   3366  HB2 ALA A 863      63.510  42.200  46.420  1.00  0.00           H
ATOM   3367  HB3 ALA A 863      61.950  41.450  45.890  1.00  0.00           H
ATOM   3368  C   ALA A 863      62.960  40.530  48.350  1.00  0.00           C
ATOM   3369  O   ALA A 863      63.760  40.730  49.230  1.00  0.00           O
ATOM   3370  N   VAL A 864      61.660  40.730  48.730  1.00  0.00           N
ATOM   3371  HN  VAL A 864      60.900  40.520  48.120  1.00  0.00           H
ATOM   3372  CA  VAL A 864      61.280  40.840  50.150  1.00  0.00           C
ATOM   3373  HA  VAL A 864      61.830  41.610  50.670  1.00  0.00           H
ATOM   3374  CB  VAL A 864      59.800  41.320  50.160  1.00  0.00           C
ATOM   3375  HB  VAL A 864      59.030  40.820  49.530  1.00  0.00           H
ATOM   3376  CG1 VAL A 864      59.250  41.510  51.630  1.00  0.00           C
ATOM   3377 HG11 VAL A 864      58.260  41.990  51.620  1.00  0.00           H
ATOM   3378 HG12 VAL A 864      60.000  42.170  52.130  1.00  0.00           H
ATOM   3379 HG13 VAL A 864      59.250  40.560  52.200  1.00  0.00           H
ATOM   3380  CG2 VAL A 864      59.870  42.840  49.650  1.00  0.00           C
ATOM   3381 HG21 VAL A 864      60.320  42.770  48.640  1.00  0.00           H
ATOM   3382 HG22 VAL A 864      60.600  43.420  50.240  1.00  0.00           H
ATOM   3383 HG23 VAL A 864      58.890  43.370  49.570  1.00  0.00           H
ATOM   3384  C   VAL A 864      61.450  39.620  50.880  1.00  0.00           C
ATOM   3385  O   VAL A 864      61.810  39.650  52.060  1.00  0.00           O
ATOM   3386  N   PHE A 865      61.120  38.380  50.350  1.00  0.00           N
ATOM   3387  HN  PHE A 865      60.770  38.300  49.410  1.00  0.00           H
ATOM   3388  CA  PHE A 865      61.320  37.170  51.180  1.00  0.00           C
ATOM   3389  HA  PHE A 865      60.800  37.210  52.110  1.00  0.00           H
ATOM   3390  CB  PHE A 865      60.740  35.950  50.360  1.00  0.00           C
ATOM   3391  HB1 PHE A 865      61.180  35.650  49.390  1.00  0.00           H
ATOM   3392  HB2 PHE A 865      59.720  36.230  50.040  1.00  0.00           H
ATOM   3393  CG  PHE A 865      60.670  34.690  51.200  1.00  0.00           C
ATOM   3394  CD1 PHE A 865      61.790  33.820  51.250  1.00  0.00           C
ATOM   3395  HD1 PHE A 865      62.650  34.060  50.640  1.00  0.00           H
ATOM   3396  CE1 PHE A 865      61.910  32.750  52.110  1.00  0.00           C
ATOM   3397  HE1 PHE A 865      62.780  32.130  52.040  1.00  0.00           H
ATOM   3398  CZ  PHE A 865      60.890  32.460  52.960  1.00  0.00           C
ATOM   3399  HZ  PHE A 865      61.050  31.560  53.550  1.00  0.00           H
ATOM   3400  CD2 PHE A 865      59.600  34.380  52.060  1.00  0.00           C
ATOM   3401  HD2 PHE A 865      58.710  35.010  52.100  1.00  0.00           H
ATOM   3402  CE2 PHE A 865      59.750  33.340  53.030  1.00  0.00           C
ATOM   3403  HE2 PHE A 865      58.940  33.140  53.730  1.00  0.00           H
ATOM   3404  C   PHE A 865      62.840  36.950  51.440  1.00  0.00           C
ATOM   3405  O   PHE A 865      63.340  36.700  52.510  1.00  0.00           O
ATOM   3406  N   LEU A 866      63.740  37.180  50.410  1.00  0.00           N
ATOM   3407  HN  LEU A 866      63.480  37.330  49.470  1.00  0.00           H
ATOM   3408  CA  LEU A 866      65.190  37.130  50.620  1.00  0.00           C
ATOM   3409  HA  LEU A 866      65.450  36.180  51.070  1.00  0.00           H
ATOM   3410  CB  LEU A 866      66.060  37.200  49.310  1.00  0.00           C
ATOM   3411  HB1 LEU A 866      67.140  37.290  49.560  1.00  0.00           H
ATOM   3412  HB2 LEU A 866      65.750  38.040  48.640  1.00  0.00           H
ATOM   3413  CG  LEU A 866      66.050  35.870  48.400  1.00  0.00           C
ATOM   3414  HG  LEU A 866      64.980  35.680  48.180  1.00  0.00           H
ATOM   3415  CD1 LEU A 866      66.840  36.130  47.060  1.00  0.00           C
ATOM   3416 HD11 LEU A 866      66.420  37.080  46.690  1.00  0.00           H
ATOM   3417 HD12 LEU A 866      66.610  35.430  46.220  1.00  0.00           H
ATOM   3418 HD13 LEU A 866      67.910  36.140  47.340  1.00  0.00           H
ATOM   3419  CD2 LEU A 866      66.380  34.560  49.040  1.00  0.00           C
ATOM   3420 HD21 LEU A 866      66.300  33.760  48.280  1.00  0.00           H
ATOM   3421 HD22 LEU A 866      65.660  34.260  49.830  1.00  0.00           H
ATOM   3422 HD23 LEU A 866      67.410  34.700  49.450  1.00  0.00           H
ATOM   3423  C   LEU A 866      65.790  38.150  51.610  1.00  0.00           C
ATOM   3424  O   LEU A 866      66.700  37.830  52.420  1.00  0.00           O
ATOM   3425  N   THR A 867      65.190  39.360  51.650  1.00  0.00           N
ATOM   3426  HN  THR A 867      64.320  39.510  51.180  1.00  0.00           H
ATOM   3427  CA  THR A 867      65.610  40.330  52.570  1.00  0.00           C
ATOM   3428  HA  THR A 867      66.690  40.440  52.540  1.00  0.00           H
ATOM   3429  CB  THR A 867      65.070  41.680  52.290  1.00  0.00           C
ATOM   3430  HB  THR A 867      63.960  41.610  52.280  1.00  0.00           H
ATOM   3431  OG1 THR A 867      65.660  42.100  51.020  1.00  0.00           O
ATOM   3432  HG1 THR A 867      65.160  41.550  50.400  1.00  0.00           H
ATOM   3433  CG2 THR A 867      65.460  42.660  53.360  1.00  0.00           C
ATOM   3434 HG21 THR A 867      65.230  43.680  53.010  1.00  0.00           H
ATOM   3435 HG22 THR A 867      66.570  42.570  53.300  1.00  0.00           H
ATOM   3436 HG23 THR A 867      64.990  42.530  54.360  1.00  0.00           H
ATOM   3437  C   THR A 867      65.350  39.950  54.010  1.00  0.00           C
ATOM   3438  O   THR A 867      66.230  39.970  54.830  1.00  0.00           O
ATOM   3439  N   ILE A 868      64.120  39.430  54.250  1.00  0.00           N
ATOM   3440  HN  ILE A 868      63.370  39.540  53.610  1.00  0.00           H
ATOM   3441  CA  ILE A 868      63.810  39.010  55.620  1.00  0.00           C
ATOM   3442  HA  ILE A 868      64.030  39.790  56.330  1.00  0.00           H
ATOM   3443  CB  ILE A 868      62.340  38.750  55.700  1.00  0.00           C
ATOM   3444  HB  ILE A 868      62.080  37.980  54.950  1.00  0.00           H
ATOM   3445  CG2 ILE A 868      62.010  38.330  57.090  1.00  0.00           C
ATOM   3446 HG21 ILE A 868      62.640  37.460  57.360  1.00  0.00           H
ATOM   3447 HG22 ILE A 868      61.000  37.890  57.250  1.00  0.00           H
ATOM   3448 HG23 ILE A 868      62.390  39.130  57.780  1.00  0.00           H
ATOM   3449  CG1 ILE A 868      61.450  40.040  55.360  1.00  0.00           C
ATOM   3450 HG11 ILE A 868      61.710  40.460  54.360  1.00  0.00           H
ATOM   3451 HG12 ILE A 868      61.490  40.870  56.120  1.00  0.00           H
ATOM   3452  CD  ILE A 868      59.910  39.740  55.280  1.00  0.00           C
ATOM   3453  HD1 ILE A 868      59.630  39.300  56.250  1.00  0.00           H
ATOM   3454  HD2 ILE A 868      59.680  39.070  54.430  1.00  0.00           H
ATOM   3455  HD3 ILE A 868      59.350  40.690  55.120  1.00  0.00           H
ATOM   3456  C   ILE A 868      64.620  37.770  56.030  1.00  0.00           C
ATOM   3457  O   ILE A 868      65.150  37.730  57.130  1.00  0.00           O
ATOM   3458  N   VAL A 869      64.960  36.840  55.140  1.00  0.00           N
ATOM   3459  HN  VAL A 869      64.590  36.960  54.220  1.00  0.00           H
ATOM   3460  CA  VAL A 869      65.900  35.720  55.410  1.00  0.00           C
ATOM   3461  HA  VAL A 869      65.570  35.220  56.320  1.00  0.00           H
ATOM   3462  CB  VAL A 869      65.920  34.650  54.250  1.00  0.00           C
ATOM   3463  HB  VAL A 869      65.970  35.210  53.290  1.00  0.00           H
ATOM   3464  CG1 VAL A 869      67.120  33.730  54.340  1.00  0.00           C
ATOM   3465 HG11 VAL A 869      68.000  34.410  54.310  1.00  0.00           H
ATOM   3466 HG12 VAL A 869      67.180  33.090  53.430  1.00  0.00           H
ATOM   3467 HG13 VAL A 869      67.200  33.090  55.250  1.00  0.00           H
ATOM   3468  CG2 VAL A 869      64.600  33.810  54.280  1.00  0.00           C
ATOM   3469 HG21 VAL A 869      64.640  32.980  53.540  1.00  0.00           H
ATOM   3470 HG22 VAL A 869      63.700  34.400  54.020  1.00  0.00           H
ATOM   3471 HG23 VAL A 869      64.510  33.330  55.270  1.00  0.00           H
ATOM   3472  C   VAL A 869      67.340  36.190  55.770  1.00  0.00           C
ATOM   3473  O   VAL A 869      68.020  35.730  56.690  1.00  0.00           O
ATOM   3474  N   ILE A 870      67.900  37.110  54.940  1.00  0.00           N
ATOM   3475  HN  ILE A 870      67.380  37.500  54.170  1.00  0.00           H
ATOM   3476  CA  ILE A 870      69.150  37.690  55.230  1.00  0.00           C
ATOM   3477  HA  ILE A 870      69.940  36.980  55.460  1.00  0.00           H
ATOM   3478  CB  ILE A 870      69.650  38.600  54.120  1.00  0.00           C
ATOM   3479  HB  ILE A 870      68.800  39.220  53.770  1.00  0.00           H
ATOM   3480  CG2 ILE A 870      70.790  39.570  54.540  1.00  0.00           C
ATOM   3481 HG21 ILE A 870      70.520  40.320  55.320  1.00  0.00           H
ATOM   3482 HG22 ILE A 870      71.110  40.210  53.690  1.00  0.00           H
ATOM   3483 HG23 ILE A 870      71.580  38.910  54.970  1.00  0.00           H
ATOM   3484  CG1 ILE A 870      70.150  37.730  52.920  1.00  0.00           C
ATOM   3485 HG11 ILE A 870      70.630  38.350  52.130  1.00  0.00           H
ATOM   3486 HG12 ILE A 870      69.190  37.260  52.640  1.00  0.00           H
ATOM   3487  CD  ILE A 870      71.160  36.570  53.260  1.00  0.00           C
ATOM   3488  HD1 ILE A 870      71.380  36.010  52.320  1.00  0.00           H
ATOM   3489  HD2 ILE A 870      70.680  35.830  53.960  1.00  0.00           H
ATOM   3490  HD3 ILE A 870      72.120  36.910  53.700  1.00  0.00           H
ATOM   3491  C   ILE A 870      69.170  38.420  56.630  1.00  0.00           C
ATOM   3492  O   ILE A 870      70.060  38.210  57.460  1.00  0.00           O
ATOM   3493  N   MET A 871      68.120  39.220  56.920  1.00  0.00           N
ATOM   3494  HN  MET A 871      67.470  39.430  56.210  1.00  0.00           H
ATOM   3495  CA  MET A 871      67.910  39.950  58.190  1.00  0.00           C
ATOM   3496  HA  MET A 871      68.800  40.530  58.390  1.00  0.00           H
ATOM   3497  CB  MET A 871      66.870  41.020  58.100  1.00  0.00           C
ATOM   3498  HB1 MET A 871      66.640  41.410  59.120  1.00  0.00           H
ATOM   3499  HB2 MET A 871      65.920  40.560  57.760  1.00  0.00           H
ATOM   3500  CG  MET A 871      67.270  42.160  57.080  1.00  0.00           C
ATOM   3501  HG1 MET A 871      66.350  42.760  56.930  1.00  0.00           H
ATOM   3502  HG2 MET A 871      67.510  41.760  56.080  1.00  0.00           H
ATOM   3503  SD  MET A 871      68.610  43.200  57.580  1.00  0.00           S
ATOM   3504  CE  MET A 871      68.830  43.860  55.890  1.00  0.00           C
ATOM   3505  HE1 MET A 871      67.900  43.740  55.280  1.00  0.00           H
ATOM   3506  HE2 MET A 871      69.690  43.460  55.300  1.00  0.00           H
ATOM   3507  HE3 MET A 871      68.970  44.950  55.970  1.00  0.00           H
ATOM   3508  C   MET A 871      67.730  38.980  59.310  1.00  0.00           C
ATOM   3509  O   MET A 871      68.390  39.160  60.320  1.00  0.00           O
ATOM   3510  N   VAL A 872      66.960  37.890  59.190  1.00  0.00           N
ATOM   3511  HN  VAL A 872      66.670  37.590  58.290  1.00  0.00           H
ATOM   3512  CA  VAL A 872      66.890  36.900  60.310  1.00  0.00           C
ATOM   3513  HA  VAL A 872      66.600  37.490  61.170  1.00  0.00           H
ATOM   3514  CB  VAL A 872      65.780  35.920  59.980  1.00  0.00           C
ATOM   3515  HB  VAL A 872      65.890  35.600  58.930  1.00  0.00           H
ATOM   3516  CG1 VAL A 872      65.710  34.770  61.030  1.00  0.00           C
ATOM   3517 HG11 VAL A 872      64.890  34.030  60.900  1.00  0.00           H
ATOM   3518 HG12 VAL A 872      65.570  35.230  62.030  1.00  0.00           H
ATOM   3519 HG13 VAL A 872      66.610  34.120  61.100  1.00  0.00           H
ATOM   3520  CG2 VAL A 872      64.350  36.560  60.040  1.00  0.00           C
ATOM   3521 HG21 VAL A 872      63.700  35.720  59.740  1.00  0.00           H
ATOM   3522 HG22 VAL A 872      64.230  37.340  59.260  1.00  0.00           H
ATOM   3523 HG23 VAL A 872      64.080  36.940  61.050  1.00  0.00           H
ATOM   3524  C   VAL A 872      68.220  36.200  60.550  1.00  0.00           C
ATOM   3525  O   VAL A 872      68.620  35.830  61.650  1.00  0.00           O
ATOM   3526  N   THR A 873      69.050  36.060  59.540  1.00  0.00           N
ATOM   3527  HN  THR A 873      68.870  36.370  58.610  1.00  0.00           H
ATOM   3528  CA  THR A 873      70.410  35.420  59.610  1.00  0.00           C
ATOM   3529  HA  THR A 873      70.370  34.490  60.160  1.00  0.00           H
ATOM   3530  CB  THR A 873      70.840  34.940  58.290  1.00  0.00           C
ATOM   3531  HB  THR A 873      71.080  35.800  57.600  1.00  0.00           H
ATOM   3532  OG1 THR A 873      69.870  34.130  57.740  1.00  0.00           O
ATOM   3533  HG1 THR A 873      69.130  34.680  57.460  1.00  0.00           H
ATOM   3534  CG2 THR A 873      72.160  34.060  58.430  1.00  0.00           C
ATOM   3535 HG21 THR A 873      71.860  33.330  59.200  1.00  0.00           H
ATOM   3536 HG22 THR A 873      73.070  34.500  58.880  1.00  0.00           H
ATOM   3537 HG23 THR A 873      72.340  33.700  57.390  1.00  0.00           H
ATOM   3538  C   THR A 873      71.510  36.220  60.440  1.00  0.00           C
ATOM   3539  O   THR A 873      72.280  35.660  61.210  1.00  0.00           O
ATOM   3540  N   ILE A 874      71.590  37.530  60.250  1.00  0.00           N
ATOM   3541  HN  ILE A 874      70.970  37.860  59.550  1.00  0.00           H
ATOM   3542  CA  ILE A 874      72.460  38.380  61.100  1.00  0.00           C
ATOM   3543  HA  ILE A 874      73.420  37.880  61.100  1.00  0.00           H
ATOM   3544  CB  ILE A 874      72.720  39.740  60.600  1.00  0.00           C
ATOM   3545  HB  ILE A 874      73.230  39.740  59.610  1.00  0.00           H
ATOM   3546  CG2 ILE A 874      71.350  40.540  60.430  1.00  0.00           C
ATOM   3547 HG21 ILE A 874      70.650  40.040  59.740  1.00  0.00           H
ATOM   3548 HG22 ILE A 874      71.560  41.350  59.710  1.00  0.00           H
ATOM   3549 HG23 ILE A 874      70.970  41.000  61.370  1.00  0.00           H
ATOM   3550  CG1 ILE A 874      73.740  40.530  61.420  1.00  0.00           C
ATOM   3551 HG11 ILE A 874      73.290  40.930  62.350  1.00  0.00           H
ATOM   3552 HG12 ILE A 874      73.790  41.530  60.950  1.00  0.00           H
ATOM   3553  CD  ILE A 874      75.120  39.920  61.620  1.00  0.00           C
ATOM   3554  HD1 ILE A 874      75.050  38.970  62.190  1.00  0.00           H
ATOM   3555  HD2 ILE A 874      75.860  40.480  62.230  1.00  0.00           H
ATOM   3556  HD3 ILE A 874      75.580  39.560  60.680  1.00  0.00           H
ATOM   3557  C   ILE A 874      71.980  38.430  62.490  1.00  0.00           C
ATOM   3558  O   ILE A 874      72.730  38.220  63.420  1.00  0.00           O
ATOM   3559  N   ASP A 875      70.690  38.460  62.690  1.00  0.00           N
ATOM   3560  HN  ASP A 875      69.990  38.520  61.980  1.00  0.00           H
ATOM   3561  CA  ASP A 875      70.090  38.320  64.030  1.00  0.00           C
ATOM   3562  HA  ASP A 875      70.580  39.050  64.650  1.00  0.00           H
ATOM   3563  CB  ASP A 875      68.560  38.590  63.960  1.00  0.00           C
ATOM   3564  HB1 ASP A 875      68.010  37.880  63.320  1.00  0.00           H
ATOM   3565  HB2 ASP A 875      68.380  39.530  63.380  1.00  0.00           H
ATOM   3566  CG  ASP A 875      67.790  38.900  65.240  1.00  0.00           C
ATOM   3567  OD1 ASP A 875      68.480  39.120  66.270  1.00  0.00           O
ATOM   3568  OD2 ASP A 875      66.540  38.760  65.200  1.00  0.00           O
ATOM   3569  C   ASP A 875      70.380  36.990  64.660  1.00  0.00           C
ATOM   3570  O   ASP A 875      70.750  36.890  65.840  1.00  0.00           O
ATOM   3571  N   TYR A 876      70.390  35.920  63.860  1.00  0.00           N
ATOM   3572  HN  TYR A 876      70.120  35.880  62.910  1.00  0.00           H
ATOM   3573  CA  TYR A 876      70.840  34.640  64.390  1.00  0.00           C
ATOM   3574  HA  TYR A 876      70.300  34.380  65.290  1.00  0.00           H
ATOM   3575  CB  TYR A 876      70.450  33.610  63.280  1.00  0.00           C
ATOM   3576  HB1 TYR A 876      70.750  33.970  62.280  1.00  0.00           H
ATOM   3577  HB2 TYR A 876      69.360  33.490  63.100  1.00  0.00           H
ATOM   3578  CG  TYR A 876      70.960  32.180  63.560  1.00  0.00           C
ATOM   3579  CD1 TYR A 876      71.450  31.370  62.490  1.00  0.00           C
ATOM   3580  HD1 TYR A 876      71.560  31.890  61.540  1.00  0.00           H
ATOM   3581  CE1 TYR A 876      71.980  30.080  62.640  1.00  0.00           C
ATOM   3582  HE1 TYR A 876      72.450  29.650  61.780  1.00  0.00           H
ATOM   3583  CZ  TYR A 876      71.810  29.440  63.870  1.00  0.00           C
ATOM   3584  OH  TYR A 876      72.320  28.150  63.930  1.00  0.00           O
ATOM   3585  HH  TYR A 876      72.010  27.710  64.720  1.00  0.00           H
ATOM   3586  CD2 TYR A 876      70.890  31.540  64.780  1.00  0.00           C
ATOM   3587  HD2 TYR A 876      70.450  32.000  65.660  1.00  0.00           H
ATOM   3588  CE2 TYR A 876      71.090  30.180  64.910  1.00  0.00           C
ATOM   3589  HE2 TYR A 876      71.000  29.790  65.910  1.00  0.00           H
ATOM   3590  C   TYR A 876      72.300  34.560  64.900  1.00  0.00           C
ATOM   3591  O   TYR A 876      72.560  33.870  65.850  1.00  0.00           O
ATOM   3592  N   LEU A 877      73.180  35.150  64.110  1.00  0.00           N
ATOM   3593  HN  LEU A 877      72.880  35.570  63.260  1.00  0.00           H
ATOM   3594  CA  LEU A 877      74.640  35.250  64.310  1.00  0.00           C
ATOM   3595  HA  LEU A 877      75.040  34.280  64.560  1.00  0.00           H
ATOM   3596  CB  LEU A 877      75.350  35.600  63.000  1.00  0.00           C
ATOM   3597  HB1 LEU A 877      76.430  35.760  63.210  1.00  0.00           H
ATOM   3598  HB2 LEU A 877      74.900  36.550  62.630  1.00  0.00           H
ATOM   3599  CG  LEU A 877      75.240  34.590  61.770  1.00  0.00           C
ATOM   3600  HG  LEU A 877      74.170  34.270  61.700  1.00  0.00           H
ATOM   3601  CD1 LEU A 877      75.660  35.270  60.500  1.00  0.00           C
ATOM   3602 HD11 LEU A 877      74.870  36.010  60.240  1.00  0.00           H
ATOM   3603 HD12 LEU A 877      75.650  34.470  59.740  1.00  0.00           H
ATOM   3604 HD13 LEU A 877      76.680  35.720  60.540  1.00  0.00           H
ATOM   3605  CD2 LEU A 877      76.170  33.350  61.990  1.00  0.00           C
ATOM   3606 HD21 LEU A 877      75.980  32.890  62.980  1.00  0.00           H
ATOM   3607 HD22 LEU A 877      77.240  33.590  61.840  1.00  0.00           H
ATOM   3608 HD23 LEU A 877      75.860  32.560  61.280  1.00  0.00           H
ATOM   3609  C   LEU A 877      75.010  36.090  65.490  1.00  0.00           C
ATOM   3610  O   LEU A 877      75.990  35.760  66.230  1.00  0.00           O
ATOM   3611  N   VAL A 878      74.400  37.330  65.730  1.00  0.00           N
ATOM   3612  HN  VAL A 878      73.710  37.670  65.110  1.00  0.00           H
ATOM   3613  CA  VAL A 878      74.770  38.370  66.690  1.00  0.00           C
ATOM   3614  HA  VAL A 878      75.570  38.020  67.310  1.00  0.00           H
ATOM   3615  CB  VAL A 878      75.370  39.600  65.910  1.00  0.00           C
ATOM   3616  HB  VAL A 878      75.730  40.340  66.650  1.00  0.00           H
ATOM   3617  CG1 VAL A 878      76.620  39.210  65.140  1.00  0.00           C
ATOM   3618 HG11 VAL A 878      77.230  38.490  65.720  1.00  0.00           H
ATOM   3619 HG12 VAL A 878      77.290  40.050  64.890  1.00  0.00           H
ATOM   3620 HG13 VAL A 878      76.220  38.750  64.210  1.00  0.00           H
ATOM   3621  CG2 VAL A 878      74.370  40.420  65.010  1.00  0.00           C
ATOM   3622 HG21 VAL A 878      74.950  41.180  64.450  1.00  0.00           H
ATOM   3623 HG22 VAL A 878      73.590  40.910  65.630  1.00  0.00           H
ATOM   3624 HG23 VAL A 878      73.880  39.780  64.240  1.00  0.00           H
ATOM   3625  C   VAL A 878      73.640  38.840  67.580  1.00  0.00           C
ATOM   3626  O   VAL A 878      73.860  39.090  68.750  1.00  0.00           O
ATOM   3627  N   GLY A 879      72.390  38.810  67.140  1.00  0.00           N
ATOM   3628  HN  GLY A 879      72.200  38.460  66.230  1.00  0.00           H
ATOM   3629  CA  GLY A 879      71.310  39.500  67.800  1.00  0.00           C
ATOM   3630  HA1 GLY A 879      71.510  39.460  68.860  1.00  0.00           H
ATOM   3631  HA2 GLY A 879      70.320  39.190  67.480  1.00  0.00           H
ATOM   3632  C   GLY A 879      71.280  41.070  67.440  1.00  0.00           C
ATOM   3633  O   GLY A 879      72.110  41.860  67.810  1.00  0.00           O
ATOM   3634  N   VAL A 880      70.190  41.470  66.870  1.00  0.00           N
ATOM   3635  HN  VAL A 880      69.540  40.740  66.680  1.00  0.00           H
ATOM   3636  CA  VAL A 880      69.910  42.830  66.420  1.00  0.00           C
ATOM   3637  HA  VAL A 880      70.770  43.470  66.310  1.00  0.00           H
ATOM   3638  CB  VAL A 880      69.290  42.890  65.030  1.00  0.00           C
ATOM   3639  HB  VAL A 880      68.250  42.490  64.930  1.00  0.00           H
ATOM   3640  CG1 VAL A 880      69.130  44.320  64.460  1.00  0.00           C
ATOM   3641 HG11 VAL A 880      68.530  44.330  63.520  1.00  0.00           H
ATOM   3642 HG12 VAL A 880      70.110  44.780  64.180  1.00  0.00           H
ATOM   3643 HG13 VAL A 880      68.650  44.980  65.200  1.00  0.00           H
ATOM   3644  CG2 VAL A 880      70.090  42.010  63.940  1.00  0.00           C
ATOM   3645 HG21 VAL A 880      70.180  40.940  64.200  1.00  0.00           H
ATOM   3646 HG22 VAL A 880      71.100  42.450  64.030  1.00  0.00           H
ATOM   3647 HG23 VAL A 880      69.730  42.320  62.920  1.00  0.00           H
ATOM   3648  C   VAL A 880      68.960  43.400  67.490  1.00  0.00           C
ATOM   3649  O   VAL A 880      67.860  42.850  67.660  1.00  0.00           O
ATOM   3650  N   PRO A 881      69.310  44.380  68.320  1.00  0.00           N
ATOM   3651  CD  PRO A 881      70.740  44.760  68.430  1.00  0.00           C
ATOM   3652  HD1 PRO A 881      71.050  45.320  67.520  1.00  0.00           H
ATOM   3653  HD2 PRO A 881      71.360  43.870  68.650  1.00  0.00           H
ATOM   3654  CA  PRO A 881      68.420  45.270  69.190  1.00  0.00           C
ATOM   3655  HA  PRO A 881      67.990  44.660  69.970  1.00  0.00           H
ATOM   3656  CB  PRO A 881      69.420  46.260  69.650  1.00  0.00           C
ATOM   3657  HB1 PRO A 881      69.070  46.640  70.630  1.00  0.00           H
ATOM   3658  HB2 PRO A 881      69.460  47.170  69.030  1.00  0.00           H
ATOM   3659  CG  PRO A 881      70.710  45.550  69.720  1.00  0.00           C
ATOM   3660  HG1 PRO A 881      71.590  46.240  69.830  1.00  0.00           H
ATOM   3661  HG2 PRO A 881      70.660  44.910  70.630  1.00  0.00           H
ATOM   3662  C   PRO A 881      67.380  46.050  68.270  1.00  0.00           C
ATOM   3663  O   PRO A 881      67.840  46.550  67.230  1.00  0.00           O
ATOM   3664  N   SER A 882      66.110  46.220  68.640  1.00  0.00           N
ATOM   3665  HN  SER A 882      65.930  46.140  69.620  1.00  0.00           H
ATOM   3666  CA  SER A 882      64.930  46.490  67.830  1.00  0.00           C
ATOM   3667  HA  SER A 882      64.740  47.530  68.050  1.00  0.00           H
ATOM   3668  CB  SER A 882      65.100  46.220  66.310  1.00  0.00           C
ATOM   3669  HB1 SER A 882      64.160  46.530  65.790  1.00  0.00           H
ATOM   3670  HB2 SER A 882      65.520  45.210  66.120  1.00  0.00           H
ATOM   3671  OG  SER A 882      65.920  47.230  65.620  1.00  0.00           O
ATOM   3672  HG1 SER A 882      66.810  47.270  65.990  1.00  0.00           H
ATOM   3673  C   SER A 882      63.720  45.720  68.220  1.00  0.00           C
ATOM   3674  O   SER A 882      63.850  44.480  68.370  1.00  0.00           O
ATOM   3675  N   PRO A 883      62.490  46.270  68.470  1.00  0.00           N
ATOM   3676  CD  PRO A 883      62.320  47.680  68.600  1.00  0.00           C
ATOM   3677  HD1 PRO A 883      62.730  48.270  67.750  1.00  0.00           H
ATOM   3678  HD2 PRO A 883      62.860  48.090  69.470  1.00  0.00           H
ATOM   3679  CA  PRO A 883      61.290  45.490  68.710  1.00  0.00           C
ATOM   3680  HA  PRO A 883      61.440  45.140  69.730  1.00  0.00           H
ATOM   3681  CB  PRO A 883      60.210  46.600  68.600  1.00  0.00           C
ATOM   3682  HB1 PRO A 883      59.320  46.470  69.260  1.00  0.00           H
ATOM   3683  HB2 PRO A 883      59.840  46.680  67.550  1.00  0.00           H
ATOM   3684  CG  PRO A 883      60.890  47.950  68.970  1.00  0.00           C
ATOM   3685  HG1 PRO A 883      60.450  48.860  68.530  1.00  0.00           H
ATOM   3686  HG2 PRO A 883      60.770  47.950  70.080  1.00  0.00           H
ATOM   3687  C   PRO A 883      61.090  44.310  67.820  1.00  0.00           C
ATOM   3688  O   PRO A 883      61.490  44.340  66.660  1.00  0.00           O
ATOM   3689  N   LYS A 884      60.380  43.240  68.240  1.00  0.00           N
ATOM   3690  HN  LYS A 884      60.120  43.250  69.210  1.00  0.00           H
ATOM   3691  CA  LYS A 884      60.070  42.010  67.540  1.00  0.00           C
ATOM   3692  HA  LYS A 884      60.510  41.990  66.560  1.00  0.00           H
ATOM   3693  CB  LYS A 884      60.660  40.730  68.220  1.00  0.00           C
ATOM   3694  HB1 LYS A 884      60.130  39.900  67.700  1.00  0.00           H
ATOM   3695  HB2 LYS A 884      60.400  40.740  69.300  1.00  0.00           H
ATOM   3696  CG  LYS A 884      62.150  40.390  68.090  1.00  0.00           C
ATOM   3697  HG1 LYS A 884      62.280  39.440  68.650  1.00  0.00           H
ATOM   3698  HG2 LYS A 884      62.840  41.110  68.590  1.00  0.00           H
ATOM   3699  CD  LYS A 884      62.490  40.150  66.620  1.00  0.00           C
ATOM   3700  HD1 LYS A 884      62.590  41.160  66.160  1.00  0.00           H
ATOM   3701  HD2 LYS A 884      61.590  39.650  66.200  1.00  0.00           H
ATOM   3702  CE  LYS A 884      63.740  39.300  66.350  1.00  0.00           C
ATOM   3703  HE1 LYS A 884      64.000  39.270  65.280  1.00  0.00           H
ATOM   3704  HE2 LYS A 884      63.590  38.240  66.620  1.00  0.00           H
ATOM   3705  NZ  LYS A 884      65.000  39.810  67.070  1.00  0.00           N
ATOM   3706  HZ1 LYS A 884      64.930  40.850  67.060  1.00  0.00           H
ATOM   3707  HZ2 LYS A 884      65.800  39.470  66.510  1.00  0.00           H
ATOM   3708  HZ3 LYS A 884      64.930  39.480  68.060  1.00  0.00           H
ATOM   3709  C   LYS A 884      58.560  41.840  67.300  1.00  0.00           C
ATOM   3710  O   LYS A 884      57.750  42.350  68.050  1.00  0.00           O
ATOM   3711  N   LEU A 885      58.160  41.250  66.140  1.00  0.00           N
ATOM   3712  HN  LEU A 885      58.890  40.950  65.520  1.00  0.00           H
ATOM   3713  CA  LEU A 885      56.780  40.950  65.730  1.00  0.00           C
ATOM   3714  HA  LEU A 885      56.240  41.880  65.610  1.00  0.00           H
ATOM   3715  CB  LEU A 885      56.880  40.230  64.350  1.00  0.00           C
ATOM   3716  HB1 LEU A 885      57.590  39.370  64.340  1.00  0.00           H
ATOM   3717  HB2 LEU A 885      57.350  40.950  63.650  1.00  0.00           H
ATOM   3718  CG  LEU A 885      55.560  39.930  63.710  1.00  0.00           C
ATOM   3719  HG  LEU A 885      54.980  39.120  64.180  1.00  0.00           H
ATOM   3720  CD1 LEU A 885      54.630  41.160  63.610  1.00  0.00           C
ATOM   3721 HD11 LEU A 885      55.130  42.010  63.120  1.00  0.00           H
ATOM   3722 HD12 LEU A 885      54.150  41.370  64.590  1.00  0.00           H
ATOM   3723 HD13 LEU A 885      53.770  40.880  62.960  1.00  0.00           H
ATOM   3724  CD2 LEU A 885      55.830  39.480  62.240  1.00  0.00           C
ATOM   3725 HD21 LEU A 885      56.050  40.370  61.640  1.00  0.00           H
ATOM   3726 HD22 LEU A 885      54.930  38.990  61.800  1.00  0.00           H
ATOM   3727 HD23 LEU A 885      56.740  38.830  62.210  1.00  0.00           H
ATOM   3728  C   LEU A 885      56.070  40.200  66.870  1.00  0.00           C
ATOM   3729  O   LEU A 885      56.450  39.130  67.410  1.00  0.00           O
ATOM   3730  N   HSD A 886      55.010  40.890  67.450  1.00  0.00           N
ATOM   3731  HN  HSD A 886      54.730  41.790  67.120  1.00  0.00           H
ATOM   3732  CA  HSD A 886      54.220  40.310  68.550  1.00  0.00           C
ATOM   3733  HA  HSD A 886      54.880  39.710  69.170  1.00  0.00           H
ATOM   3734  CB  HSD A 886      53.420  41.380  69.400  1.00  0.00           C
ATOM   3735  HB1 HSD A 886      52.990  42.250  68.880  1.00  0.00           H
ATOM   3736  HB2 HSD A 886      54.190  41.900  70.000  1.00  0.00           H
ATOM   3737  ND1 HSD A 886      52.460  39.820  71.080  1.00  0.00           N
ATOM   3738  HD1 HSD A 886      53.300  39.290  71.210  1.00  0.00           H
ATOM   3739  CG  HSD A 886      52.370  40.980  70.350  1.00  0.00           C
ATOM   3740  CE1 HSD A 886      51.290  39.730  71.780  1.00  0.00           C
ATOM   3741  HE1 HSD A 886      51.090  38.870  72.400  1.00  0.00           H
ATOM   3742  NE2 HSD A 886      50.480  40.760  71.510  1.00  0.00           N
ATOM   3743  CD2 HSD A 886      51.140  41.530  70.600  1.00  0.00           C
ATOM   3744  HD2 HSD A 886      50.630  42.450  70.300  1.00  0.00           H
ATOM   3745  C   HSD A 886      53.120  39.340  68.080  1.00  0.00           C
ATOM   3746  O   HSD A 886      52.230  39.770  67.260  1.00  0.00           O
ATOM   3747  N   VAL A 887      53.020  38.100  68.600  1.00  0.00           N
ATOM   3748  HN  VAL A 887      53.800  37.750  69.110  1.00  0.00           H
ATOM   3749  CA  VAL A 887      52.130  37.080  68.040  1.00  0.00           C
ATOM   3750  HA  VAL A 887      51.420  37.400  67.290  1.00  0.00           H
ATOM   3751  CB  VAL A 887      52.960  36.000  67.400  1.00  0.00           C
ATOM   3752  HB  VAL A 887      53.730  35.640  68.120  1.00  0.00           H
ATOM   3753  CG1 VAL A 887      51.990  34.850  67.030  1.00  0.00           C
ATOM   3754 HG11 VAL A 887      51.590  34.270  67.890  1.00  0.00           H
ATOM   3755 HG12 VAL A 887      52.580  34.160  66.400  1.00  0.00           H
ATOM   3756 HG13 VAL A 887      51.220  35.350  66.400  1.00  0.00           H
ATOM   3757  CG2 VAL A 887      53.610  36.450  66.120  1.00  0.00           C
ATOM   3758 HG21 VAL A 887      54.210  37.370  66.310  1.00  0.00           H
ATOM   3759 HG22 VAL A 887      52.880  36.670  65.320  1.00  0.00           H
ATOM   3760 HG23 VAL A 887      54.190  35.550  65.800  1.00  0.00           H
ATOM   3761  C   VAL A 887      51.250  36.610  69.200  1.00  0.00           C
ATOM   3762  O   VAL A 887      51.690  35.800  70.060  1.00  0.00           O
ATOM   3763  N   PRO A 888      49.950  36.970  69.340  1.00  0.00           N
ATOM   3764  CD  PRO A 888      49.530  38.190  68.650  1.00  0.00           C
ATOM   3765  HD1 PRO A 888      49.560  38.080  67.550  1.00  0.00           H
ATOM   3766  HD2 PRO A 888      50.160  39.040  69.000  1.00  0.00           H
ATOM   3767  CA  PRO A 888      49.050  36.420  70.320  1.00  0.00           C
ATOM   3768  HA  PRO A 888      49.480  36.380  71.320  1.00  0.00           H
ATOM   3769  CB  PRO A 888      48.090  37.640  70.460  1.00  0.00           C
ATOM   3770  HB1 PRO A 888      48.540  38.380  71.140  1.00  0.00           H
ATOM   3771  HB2 PRO A 888      47.080  37.470  70.900  1.00  0.00           H
ATOM   3772  CG  PRO A 888      48.120  38.390  69.110  1.00  0.00           C
ATOM   3773  HG1 PRO A 888      47.460  37.790  68.440  1.00  0.00           H
ATOM   3774  HG2 PRO A 888      47.780  39.440  69.260  1.00  0.00           H
ATOM   3775  C   PRO A 888      48.390  35.140  69.870  1.00  0.00           C
ATOM   3776  O   PRO A 888      47.410  35.180  69.130  1.00  0.00           O
ATOM   3777  N   GLU A 889      48.870  34.010  70.250  1.00  0.00           N
ATOM   3778  HN  GLU A 889      49.640  34.140  70.870  1.00  0.00           H
ATOM   3779  CA  GLU A 889      48.420  32.700  69.880  1.00  0.00           C
ATOM   3780  HA  GLU A 889      48.430  32.630  68.800  1.00  0.00           H
ATOM   3781  CB  GLU A 889      49.390  31.670  70.570  1.00  0.00           C
ATOM   3782  HB1 GLU A 889      48.980  30.650  70.370  1.00  0.00           H
ATOM   3783  HB2 GLU A 889      49.270  31.800  71.670  1.00  0.00           H
ATOM   3784  CG  GLU A 889      50.890  31.730  70.150  1.00  0.00           C
ATOM   3785  HG1 GLU A 889      51.230  32.790  70.220  1.00  0.00           H
ATOM   3786  HG2 GLU A 889      50.860  31.360  69.110  1.00  0.00           H
ATOM   3787  CD  GLU A 889      51.840  30.970  70.980  1.00  0.00           C
ATOM   3788  OE1 GLU A 889      52.800  31.370  71.720  1.00  0.00           O
ATOM   3789  OE2 GLU A 889      51.680  29.680  71.010  1.00  0.00           O
ATOM   3790  C   GLU A 889      46.970  32.330  70.340  1.00  0.00           C
ATOM   3791  O   GLU A 889      46.330  32.750  71.260  1.00  0.00           O
ATOM   3792  N   LYS A 890      46.360  31.420  69.540  1.00  0.00           N
ATOM   3793  HN  LYS A 890      46.740  31.190  68.640  1.00  0.00           H
ATOM   3794  CA  LYS A 890      45.030  30.910  69.730  1.00  0.00           C
ATOM   3795  HA  LYS A 890      45.080  30.240  68.890  1.00  0.00           H
ATOM   3796  CB  LYS A 890      44.760  30.010  70.990  1.00  0.00           C
ATOM   3797  HB1 LYS A 890      43.660  29.900  71.070  1.00  0.00           H
ATOM   3798  HB2 LYS A 890      45.230  30.570  71.840  1.00  0.00           H
ATOM   3799  CG  LYS A 890      45.390  28.590  70.950  1.00  0.00           C
ATOM   3800  HG1 LYS A 890      45.010  28.020  70.080  1.00  0.00           H
ATOM   3801  HG2 LYS A 890      45.050  28.090  71.870  1.00  0.00           H
ATOM   3802  CD  LYS A 890      46.950  28.470  70.940  1.00  0.00           C
ATOM   3803  HD1 LYS A 890      47.410  29.050  71.770  1.00  0.00           H
ATOM   3804  HD2 LYS A 890      47.280  28.900  69.960  1.00  0.00           H
ATOM   3805  CE  LYS A 890      47.410  27.060  71.330  1.00  0.00           C
ATOM   3806  HE1 LYS A 890      47.120  26.830  72.370  1.00  0.00           H
ATOM   3807  HE2 LYS A 890      48.510  26.890  71.270  1.00  0.00           H
ATOM   3808  NZ  LYS A 890      46.690  26.120  70.340  1.00  0.00           N
ATOM   3809  HZ1 LYS A 890      46.780  26.480  69.370  1.00  0.00           H
ATOM   3810  HZ2 LYS A 890      45.670  26.130  70.530  1.00  0.00           H
ATOM   3811  HZ3 LYS A 890      47.050  25.150  70.430  1.00  0.00           H
ATOM   3812  C   LYS A 890      43.940  31.860  69.400  1.00  0.00           C
ATOM   3813  O   LYS A 890      44.030  33.060  69.320  1.00  0.00           O
ATOM   3814  N   PHE A 891      42.730  31.300  69.090  1.00  0.00           N
ATOM   3815  HN  PHE A 891      42.640  30.300  69.080  1.00  0.00           H
ATOM   3816  CA  PHE A 891      41.550  31.930  68.630  1.00  0.00           C
ATOM   3817  HA  PHE A 891      41.660  32.970  68.430  1.00  0.00           H
ATOM   3818  CB  PHE A 891      41.280  31.290  67.260  1.00  0.00           C
ATOM   3819  HB1 PHE A 891      40.270  31.560  66.880  1.00  0.00           H
ATOM   3820  HB2 PHE A 891      41.250  30.170  67.270  1.00  0.00           H
ATOM   3821  CG  PHE A 891      42.380  31.700  66.260  1.00  0.00           C
ATOM   3822  CD1 PHE A 891      42.260  32.940  65.510  1.00  0.00           C
ATOM   3823  HD1 PHE A 891      41.350  33.530  65.490  1.00  0.00           H
ATOM   3824  CE1 PHE A 891      43.250  33.450  64.720  1.00  0.00           C
ATOM   3825  HE1 PHE A 891      43.110  34.410  64.250  1.00  0.00           H
ATOM   3826  CZ  PHE A 891      44.380  32.680  64.430  1.00  0.00           C
ATOM   3827  HZ  PHE A 891      45.120  33.010  63.700  1.00  0.00           H
ATOM   3828  CD2 PHE A 891      43.690  31.070  66.080  1.00  0.00           C
ATOM   3829  HD2 PHE A 891      43.900  30.240  66.750  1.00  0.00           H
ATOM   3830  CE2 PHE A 891      44.640  31.490  65.180  1.00  0.00           C
ATOM   3831  HE2 PHE A 891      45.580  30.980  65.080  1.00  0.00           H
ATOM   3832  C   PHE A 891      40.410  31.680  69.680  1.00  0.00           C
ATOM   3833  O   PHE A 891      39.200  31.540  69.280  1.00  0.00           O
ATOM   3834  N   GLU A 892      40.860  31.460  70.950  1.00  0.00           N
ATOM   3835  HN  GLU A 892      41.790  31.790  71.110  1.00  0.00           H
ATOM   3836  CA  GLU A 892      39.970  31.250  72.060  1.00  0.00           C
ATOM   3837  HA  GLU A 892      39.660  30.230  71.890  1.00  0.00           H
ATOM   3838  CB  GLU A 892      40.870  31.260  73.340  1.00  0.00           C
ATOM   3839  HB1 GLU A 892      40.260  30.980  74.220  1.00  0.00           H
ATOM   3840  HB2 GLU A 892      41.230  32.280  73.550  1.00  0.00           H
ATOM   3841  CG  GLU A 892      42.020  30.350  73.290  1.00  0.00           C
ATOM   3842  HG1 GLU A 892      42.890  30.870  72.830  1.00  0.00           H
ATOM   3843  HG2 GLU A 892      41.740  29.440  72.720  1.00  0.00           H
ATOM   3844  CD  GLU A 892      42.640  29.920  74.650  1.00  0.00           C
ATOM   3845  OE1 GLU A 892      42.750  28.700  74.930  1.00  0.00           O
ATOM   3846  OE2 GLU A 892      42.950  30.810  75.460  1.00  0.00           O
ATOM   3847  C   GLU A 892      38.760  32.220  72.140  1.00  0.00           C
ATOM   3848  O   GLU A 892      38.830  33.310  71.630  1.00  0.00           O
ATOM   3849  N   PRO A 893      37.630  31.790  72.800  1.00  0.00           N
ATOM   3850  CD  PRO A 893      37.220  30.420  72.730  1.00  0.00           C
ATOM   3851  HD1 PRO A 893      37.860  29.820  73.410  1.00  0.00           H
ATOM   3852  HD2 PRO A 893      37.270  30.100  71.670  1.00  0.00           H
ATOM   3853  CA  PRO A 893      36.520  32.660  73.060  1.00  0.00           C
ATOM   3854  HA  PRO A 893      36.020  32.960  72.160  1.00  0.00           H
ATOM   3855  CB  PRO A 893      35.670  31.750  73.920  1.00  0.00           C
ATOM   3856  HB1 PRO A 893      34.630  32.080  74.160  1.00  0.00           H
ATOM   3857  HB2 PRO A 893      36.130  31.700  74.930  1.00  0.00           H
ATOM   3858  CG  PRO A 893      35.820  30.360  73.280  1.00  0.00           C
ATOM   3859  HG1 PRO A 893      35.720  29.390  73.800  1.00  0.00           H
ATOM   3860  HG2 PRO A 893      34.980  30.320  72.560  1.00  0.00           H
ATOM   3861  C   PRO A 893      36.870  33.880  73.800  1.00  0.00           C
ATOM   3862  O   PRO A 893      37.290  33.850  74.990  1.00  0.00           O
ATOM   3863  N   THR A 894      36.710  35.000  73.210  1.00  0.00           N
ATOM   3864  HN  THR A 894      36.150  35.120  72.410  1.00  0.00           H
ATOM   3865  CA  THR A 894      37.000  36.250  73.940  1.00  0.00           C
ATOM   3866  HA  THR A 894      37.770  36.000  74.660  1.00  0.00           H
ATOM   3867  CB  THR A 894      37.290  37.440  73.100  1.00  0.00           C
ATOM   3868  HB  THR A 894      36.520  37.650  72.330  1.00  0.00           H
ATOM   3869  OG1 THR A 894      38.550  37.160  72.490  1.00  0.00           O
ATOM   3870  HG1 THR A 894      39.010  37.970  72.250  1.00  0.00           H
ATOM   3871  CG2 THR A 894      37.570  38.690  73.980  1.00  0.00           C
ATOM   3872 HG21 THR A 894      38.280  38.420  74.790  1.00  0.00           H
ATOM   3873 HG22 THR A 894      36.630  39.170  74.330  1.00  0.00           H
ATOM   3874 HG23 THR A 894      38.030  39.430  73.300  1.00  0.00           H
ATOM   3875  C   THR A 894      35.740  36.580  74.870  1.00  0.00           C
ATOM   3876  O   THR A 894      34.600  36.450  74.440  1.00  0.00           O
ATOM   3877  N   HSD A 895      36.050  36.840  76.170  1.00  0.00           N
ATOM   3878  HN  HSD A 895      36.960  36.800  76.540  1.00  0.00           H
ATOM   3879  CA  HSD A 895      35.070  36.900  77.190  1.00  0.00           C
ATOM   3880  HA  HSD A 895      35.640  36.720  78.080  1.00  0.00           H
ATOM   3881  CB  HSD A 895      34.410  38.320  77.170  1.00  0.00           C
ATOM   3882  HB1 HSD A 895      33.670  38.330  76.340  1.00  0.00           H
ATOM   3883  HB2 HSD A 895      35.160  39.130  77.120  1.00  0.00           H
ATOM   3884  ND1 HSD A 895      34.020  38.040  79.760  1.00  0.00           N
ATOM   3885  HD1 HSD A 895      34.870  37.540  79.920  1.00  0.00           H
ATOM   3886  CG  HSD A 895      33.670  38.580  78.500  1.00  0.00           C
ATOM   3887  CE1 HSD A 895      33.080  38.460  80.650  1.00  0.00           C
ATOM   3888  HE1 HSD A 895      33.190  38.490  81.730  1.00  0.00           H
ATOM   3889  NE2 HSD A 895      32.100  39.130  80.060  1.00  0.00           N
ATOM   3890  CD2 HSD A 895      32.430  39.140  78.730  1.00  0.00           C
ATOM   3891  HD2 HSD A 895      31.840  39.710  78.030  1.00  0.00           H
ATOM   3892  C   HSD A 895      33.940  35.830  77.260  1.00  0.00           C
ATOM   3893  O   HSD A 895      32.800  36.120  76.830  1.00  0.00           O
ATOM   3894  N   PRO A 896      34.150  34.620  77.710  1.00  0.00           N
ATOM   3895  CD  PRO A 896      35.500  34.110  78.200  1.00  0.00           C
ATOM   3896  HD1 PRO A 896      35.660  34.620  79.170  1.00  0.00           H
ATOM   3897  HD2 PRO A 896      36.320  34.420  77.510  1.00  0.00           H
ATOM   3898  CA  PRO A 896      33.250  33.440  77.470  1.00  0.00           C
ATOM   3899  HA  PRO A 896      32.950  33.490  76.430  1.00  0.00           H
ATOM   3900  CB  PRO A 896      34.110  32.110  77.550  1.00  0.00           C
ATOM   3901  HB1 PRO A 896      34.250  31.790  76.490  1.00  0.00           H
ATOM   3902  HB2 PRO A 896      33.630  31.320  78.160  1.00  0.00           H
ATOM   3903  CG  PRO A 896      35.340  32.560  78.340  1.00  0.00           C
ATOM   3904  HG1 PRO A 896      35.190  32.300  79.420  1.00  0.00           H
ATOM   3905  HG2 PRO A 896      36.240  32.110  77.870  1.00  0.00           H
ATOM   3906  C   PRO A 896      31.910  33.460  78.240  1.00  0.00           C
ATOM   3907  O   PRO A 896      31.400  32.400  78.480  1.00  0.00           O
ATOM   3908  N   GLU A 897      31.280  34.630  78.600  1.00  0.00           N
ATOM   3909  HN  GLU A 897      31.870  35.430  78.580  1.00  0.00           H
ATOM   3910  CA  GLU A 897      30.030  34.790  79.290  1.00  0.00           C
ATOM   3911  HA  GLU A 897      29.680  33.810  79.590  1.00  0.00           H
ATOM   3912  CB  GLU A 897      30.230  35.760  80.550  1.00  0.00           C
ATOM   3913  HB1 GLU A 897      29.230  36.020  80.960  1.00  0.00           H
ATOM   3914  HB2 GLU A 897      30.560  36.760  80.180  1.00  0.00           H
ATOM   3915  CG  GLU A 897      31.240  35.180  81.630  1.00  0.00           C
ATOM   3916  HG1 GLU A 897      32.250  35.270  81.190  1.00  0.00           H
ATOM   3917  HG2 GLU A 897      30.950  34.120  81.700  1.00  0.00           H
ATOM   3918  CD  GLU A 897      31.170  35.900  82.950  1.00  0.00           C
ATOM   3919  OE1 GLU A 897      31.950  36.840  83.180  1.00  0.00           O
ATOM   3920  OE2 GLU A 897      30.190  35.580  83.680  1.00  0.00           O
ATOM   3921  C   GLU A 897      29.110  35.470  78.280  1.00  0.00           C
ATOM   3922  O   GLU A 897      27.940  35.780  78.580  1.00  0.00           O
ATOM   3923  N   ARG A 898      29.610  35.580  76.990  1.00  0.00           N
ATOM   3924  HN  ARG A 898      30.530  35.240  76.800  1.00  0.00           H
ATOM   3925  CA  ARG A 898      28.870  36.150  75.900  1.00  0.00           C
ATOM   3926  HA  ARG A 898      27.870  35.730  75.880  1.00  0.00           H
ATOM   3927  CB  ARG A 898      28.770  37.680  75.850  1.00  0.00           C
ATOM   3928  HB1 ARG A 898      28.280  38.120  76.750  1.00  0.00           H
ATOM   3929  HB2 ARG A 898      28.280  38.030  74.920  1.00  0.00           H
ATOM   3930  CG  ARG A 898      30.160  38.440  75.750  1.00  0.00           C
ATOM   3931  HG1 ARG A 898      30.900  37.990  76.450  1.00  0.00           H
ATOM   3932  HG2 ARG A 898      29.960  39.480  76.070  1.00  0.00           H
ATOM   3933  CD  ARG A 898      30.830  38.330  74.390  1.00  0.00           C
ATOM   3934  HD1 ARG A 898      30.080  38.240  73.570  1.00  0.00           H
ATOM   3935  HD2 ARG A 898      31.500  37.450  74.340  1.00  0.00           H
ATOM   3936  NE  ARG A 898      31.580  39.580  74.180  1.00  0.00           N
ATOM   3937  HE  ARG A 898      31.390  40.350  74.780  1.00  0.00           H
ATOM   3938  CZ  ARG A 898      32.540  39.780  73.300  1.00  0.00           C
ATOM   3939  NH1 ARG A 898      32.850  38.870  72.380  1.00  0.00           N
ATOM   3940 HH11 ARG A 898      33.390  39.180  71.600  1.00  0.00           H
ATOM   3941 HH12 ARG A 898      32.390  37.970  72.440  1.00  0.00           H
ATOM   3942  NH2 ARG A 898      33.180  40.930  73.360  1.00  0.00           N
ATOM   3943 HH21 ARG A 898      34.010  41.130  72.840  1.00  0.00           H
ATOM   3944 HH22 ARG A 898      33.100  41.410  74.230  1.00  0.00           H
ATOM   3945  C   ARG A 898      29.490  35.550  74.660  1.00  0.00           C
ATOM   3946  O   ARG A 898      30.530  34.960  74.690  1.00  0.00           O
ATOM   3947  N   GLY A 899      28.790  35.760  73.530  1.00  0.00           N
ATOM   3948  HN  GLY A 899      27.960  36.290  73.580  1.00  0.00           H
ATOM   3949  CA  GLY A 899      29.300  35.260  72.230  1.00  0.00           C
ATOM   3950  HA1 GLY A 899      28.590  35.730  71.570  1.00  0.00           H
ATOM   3951  HA2 GLY A 899      29.160  34.180  72.310  1.00  0.00           H
ATOM   3952  C   GLY A 899      30.700  35.590  71.730  1.00  0.00           C
ATOM   3953  O   GLY A 899      31.520  36.540  72.030  1.00  0.00           O
ATOM   3954  N   TRP A 900      31.160  34.650  70.830  1.00  0.00           N
ATOM   3955  HN  TRP A 900      30.690  33.790  70.620  1.00  0.00           H
ATOM   3956  CA  TRP A 900      32.430  34.770  70.150  1.00  0.00           C
ATOM   3957  HA  TRP A 900      33.290  34.960  70.790  1.00  0.00           H
ATOM   3958  CB  TRP A 900      32.660  33.470  69.410  1.00  0.00           C
ATOM   3959  HB1 TRP A 900      31.910  33.480  68.590  1.00  0.00           H
ATOM   3960  HB2 TRP A 900      32.410  32.650  70.120  1.00  0.00           H
ATOM   3961  CG  TRP A 900      34.060  33.310  68.930  1.00  0.00           C
ATOM   3962  CD1 TRP A 900      35.050  32.550  69.580  1.00  0.00           C
ATOM   3963  HD1 TRP A 900      34.760  31.950  70.440  1.00  0.00           H
ATOM   3964  NE1 TRP A 900      36.270  32.670  68.990  1.00  0.00           N
ATOM   3965  HE1 TRP A 900      37.130  32.450  69.400  1.00  0.00           H
ATOM   3966  CE2 TRP A 900      36.100  33.450  67.890  1.00  0.00           C
ATOM   3967  CD2 TRP A 900      34.740  33.830  67.790  1.00  0.00           C
ATOM   3968  CE3 TRP A 900      34.330  34.690  66.750  1.00  0.00           C
ATOM   3969  HE3 TRP A 900      33.250  34.780  66.670  1.00  0.00           H
ATOM   3970  CZ3 TRP A 900      35.280  35.230  65.850  1.00  0.00           C
ATOM   3971  HZ3 TRP A 900      34.920  35.790  64.990  1.00  0.00           H
ATOM   3972  CZ2 TRP A 900      37.060  33.950  66.960  1.00  0.00           C
ATOM   3973  HZ2 TRP A 900      38.080  33.610  67.030  1.00  0.00           H
ATOM   3974  CH2 TRP A 900      36.600  34.870  65.950  1.00  0.00           C
ATOM   3975  HH2 TRP A 900      37.320  35.120  65.190  1.00  0.00           H
ATOM   3976  C   TRP A 900      32.430  36.000  69.200  1.00  0.00           C
ATOM   3977  O   TRP A 900      33.410  36.680  68.940  1.00  0.00           O
ATOM   3978  N   ILE A 901      31.250  36.260  68.630  1.00  0.00           N
ATOM   3979  HN  ILE A 901      30.450  35.700  68.820  1.00  0.00           H
ATOM   3980  CA  ILE A 901      31.050  37.310  67.650  1.00  0.00           C
ATOM   3981  HA  ILE A 901      32.010  37.650  67.310  1.00  0.00           H
ATOM   3982  CB  ILE A 901      30.200  36.900  66.450  1.00  0.00           C
ATOM   3983  HB  ILE A 901      29.970  37.760  65.780  1.00  0.00           H
ATOM   3984  CG2 ILE A 901      31.010  35.900  65.530  1.00  0.00           C
ATOM   3985 HG21 ILE A 901      30.350  35.680  64.670  1.00  0.00           H
ATOM   3986 HG22 ILE A 901      31.090  34.910  66.000  1.00  0.00           H
ATOM   3987 HG23 ILE A 901      32.010  36.340  65.300  1.00  0.00           H
ATOM   3988  CG1 ILE A 901      28.890  36.220  66.870  1.00  0.00           C
ATOM   3989 HG11 ILE A 901      28.480  36.840  67.720  1.00  0.00           H
ATOM   3990 HG12 ILE A 901      29.110  35.200  67.210  1.00  0.00           H
ATOM   3991  CD  ILE A 901      27.870  36.260  65.720  1.00  0.00           C
ATOM   3992  HD1 ILE A 901      27.060  35.540  65.900  1.00  0.00           H
ATOM   3993  HD2 ILE A 901      28.330  36.080  64.720  1.00  0.00           H
ATOM   3994  HD3 ILE A 901      27.430  37.280  65.660  1.00  0.00           H
ATOM   3995  C   ILE A 901      30.380  38.500  68.270  1.00  0.00           C
ATOM   3996  O   ILE A 901      29.450  38.390  69.100  1.00  0.00           O
ATOM   3997  N   ILE A 902      30.680  39.730  67.800  1.00  0.00           N
ATOM   3998  HN  ILE A 902      31.400  39.770  67.100  1.00  0.00           H
ATOM   3999  CA  ILE A 902      30.050  40.940  68.240  1.00  0.00           C
ATOM   4000  HA  ILE A 902      30.010  41.030  69.310  1.00  0.00           H
ATOM   4001  CB  ILE A 902      30.810  42.060  67.620  1.00  0.00           C
ATOM   4002  HB  ILE A 902      30.670  42.010  66.520  1.00  0.00           H
ATOM   4003  CG2 ILE A 902      30.100  43.310  68.090  1.00  0.00           C
ATOM   4004 HG21 ILE A 902      29.200  43.560  67.490  1.00  0.00           H
ATOM   4005 HG22 ILE A 902      30.820  44.150  68.130  1.00  0.00           H
ATOM   4006 HG23 ILE A 902      29.750  43.230  69.140  1.00  0.00           H
ATOM   4007  CG1 ILE A 902      32.280  42.110  68.030  1.00  0.00           C
ATOM   4008 HG11 ILE A 902      32.780  43.050  67.710  1.00  0.00           H
ATOM   4009 HG12 ILE A 902      32.800  41.180  67.710  1.00  0.00           H
ATOM   4010  CD  ILE A 902      32.490  42.140  69.570  1.00  0.00           C
ATOM   4011  HD1 ILE A 902      32.100  41.300  70.190  1.00  0.00           H
ATOM   4012  HD2 ILE A 902      31.980  43.080  69.870  1.00  0.00           H
ATOM   4013  HD3 ILE A 902      33.580  42.080  69.760  1.00  0.00           H
ATOM   4014  C   ILE A 902      28.570  40.980  67.730  1.00  0.00           C
ATOM   4015  O   ILE A 902      28.310  41.070  66.510  1.00  0.00           O
ATOM   4016  N   SER A 903      27.560  40.860  68.610  1.00  0.00           N
ATOM   4017  HN  SER A 903      27.780  40.980  69.570  1.00  0.00           H
ATOM   4018  CA  SER A 903      26.170  40.610  68.180  1.00  0.00           C
ATOM   4019  HA  SER A 903      26.240  39.650  67.680  1.00  0.00           H
ATOM   4020  CB  SER A 903      25.330  40.300  69.410  1.00  0.00           C
ATOM   4021  HB1 SER A 903      25.080  41.190  70.020  1.00  0.00           H
ATOM   4022  HB2 SER A 903      25.850  39.610  70.100  1.00  0.00           H
ATOM   4023  OG  SER A 903      24.140  39.660  69.000  1.00  0.00           O
ATOM   4024  HG1 SER A 903      24.300  38.720  68.930  1.00  0.00           H
ATOM   4025  C   SER A 903      25.520  41.690  67.390  1.00  0.00           C
ATOM   4026  O   SER A 903      25.290  42.790  67.830  1.00  0.00           O
ATOM   4027  N   PRO A 904      25.250  41.370  66.110  1.00  0.00           N
ATOM   4028  CD  PRO A 904      25.360  40.090  65.460  1.00  0.00           C
ATOM   4029  HD1 PRO A 904      25.010  39.260  66.110  1.00  0.00           H
ATOM   4030  HD2 PRO A 904      26.410  39.950  65.140  1.00  0.00           H
ATOM   4031  CA  PRO A 904      24.730  42.370  65.140  1.00  0.00           C
ATOM   4032  HA  PRO A 904      25.450  43.180  65.140  1.00  0.00           H
ATOM   4033  CB  PRO A 904      24.600  41.650  63.730  1.00  0.00           C
ATOM   4034  HB1 PRO A 904      25.500  41.760  63.100  1.00  0.00           H
ATOM   4035  HB2 PRO A 904      23.670  41.830  63.150  1.00  0.00           H
ATOM   4036  CG  PRO A 904      24.440  40.200  64.200  1.00  0.00           C
ATOM   4037  HG1 PRO A 904      23.390  39.930  64.420  1.00  0.00           H
ATOM   4038  HG2 PRO A 904      24.830  39.580  63.370  1.00  0.00           H
ATOM   4039  C   PRO A 904      23.370  42.890  65.670  1.00  0.00           C
ATOM   4040  O   PRO A 904      22.540  42.070  65.890  1.00  0.00           O
ATOM   4041  N   LEU A 905      23.170  44.160  65.980  1.00  0.00           N
ATOM   4042  HN  LEU A 905      24.000  44.730  65.970  1.00  0.00           H
ATOM   4043  CA  LEU A 905      21.920  44.780  66.530  1.00  0.00           C
ATOM   4044  HA  LEU A 905      21.910  45.860  66.440  1.00  0.00           H
ATOM   4045  CB  LEU A 905      20.700  44.530  65.570  1.00  0.00           C
ATOM   4046  HB1 LEU A 905      19.880  45.180  65.950  1.00  0.00           H
ATOM   4047  HB2 LEU A 905      20.390  43.460  65.640  1.00  0.00           H
ATOM   4048  CG  LEU A 905      20.770  44.850  64.060  1.00  0.00           C
ATOM   4049  HG  LEU A 905      21.750  44.450  63.750  1.00  0.00           H
ATOM   4050  CD1 LEU A 905      19.620  44.160  63.330  1.00  0.00           C
ATOM   4051 HD11 LEU A 905      19.790  44.310  62.240  1.00  0.00           H
ATOM   4052 HD12 LEU A 905      18.630  44.650  63.490  1.00  0.00           H
ATOM   4053 HD13 LEU A 905      19.530  43.060  63.480  1.00  0.00           H
ATOM   4054  CD2 LEU A 905      20.860  46.340  63.770  1.00  0.00           C
ATOM   4055 HD21 LEU A 905      19.970  46.960  64.030  1.00  0.00           H
ATOM   4056 HD22 LEU A 905      21.070  46.320  62.680  1.00  0.00           H
ATOM   4057 HD23 LEU A 905      21.750  46.830  64.210  1.00  0.00           H
ATOM   4058  C   LEU A 905      21.620  44.440  68.000  1.00  0.00           C
ATOM   4059  O   LEU A 905      20.970  45.170  68.740  1.00  0.00           O
ATOM   4060  N   GLY A 906      22.210  43.230  68.500  1.00  0.00           N
ATOM   4061  HN  GLY A 906      22.720  42.610  67.920  1.00  0.00           H
ATOM   4062  CA  GLY A 906      22.200  42.800  69.900  1.00  0.00           C
ATOM   4063  HA1 GLY A 906      22.480  41.770  70.010  1.00  0.00           H
ATOM   4064  HA2 GLY A 906      21.230  42.900  70.360  1.00  0.00           H
ATOM   4065  C   GLY A 906      23.120  43.560  70.710  1.00  0.00           C
ATOM   4066  O   GLY A 906      22.830  43.920  71.830  1.00  0.00           O
ATOM   4067  N   ASP A 907      24.390  43.820  70.200  1.00  0.00           N
ATOM   4068  HN  ASP A 907      24.810  43.490  69.360  1.00  0.00           H
ATOM   4069  CA  ASP A 907      25.430  44.540  70.840  1.00  0.00           C
ATOM   4070  HA  ASP A 907      25.130  44.650  71.880  1.00  0.00           H
ATOM   4071  CB  ASP A 907      26.810  43.860  70.700  1.00  0.00           C
ATOM   4072  HB1 ASP A 907      27.650  44.510  71.000  1.00  0.00           H
ATOM   4073  HB2 ASP A 907      26.890  43.600  69.620  1.00  0.00           H
ATOM   4074  CG  ASP A 907      26.950  42.590  71.530  1.00  0.00           C
ATOM   4075  OD1 ASP A 907      26.440  42.500  72.700  1.00  0.00           O
ATOM   4076  OD2 ASP A 907      27.710  41.630  71.170  1.00  0.00           O
ATOM   4077  C   ASP A 907      25.570  46.010  70.330  1.00  0.00           C
ATOM   4078  O   ASP A 907      26.450  46.810  70.790  1.00  0.00           O
ATOM   4079  N   ASN A 908      24.750  46.440  69.360  1.00  0.00           N
ATOM   4080  HN  ASN A 908      23.960  45.910  69.060  1.00  0.00           H
ATOM   4081  CA  ASN A 908      24.850  47.770  68.810  1.00  0.00           C
ATOM   4082  HA  ASN A 908      25.720  48.300  69.150  1.00  0.00           H
ATOM   4083  CB  ASN A 908      24.870  47.650  67.220  1.00  0.00           C
ATOM   4084  HB1 ASN A 908      25.080  48.690  66.860  1.00  0.00           H
ATOM   4085  HB2 ASN A 908      23.880  47.320  66.850  1.00  0.00           H
ATOM   4086  CG  ASN A 908      25.940  46.750  66.620  1.00  0.00           C
ATOM   4087  OD1 ASN A 908      25.610  45.730  65.940  1.00  0.00           O
ATOM   4088  ND2 ASN A 908      27.220  47.080  66.900  1.00  0.00           N
ATOM   4089 HD21 ASN A 908      27.960  46.560  66.480  1.00  0.00           H
ATOM   4090 HD22 ASN A 908      27.350  47.830  67.560  1.00  0.00           H
ATOM   4091  C   ASN A 908      23.610  48.620  69.270  1.00  0.00           C
ATOM   4092  O   ASN A 908      22.530  48.260  68.850  1.00  0.00           O
ATOM   4093  N   PRO A 909      23.720  49.680  70.040  1.00  0.00           N
ATOM   4094  CD  PRO A 909      25.000  50.150  70.620  1.00  0.00           C
ATOM   4095  HD1 PRO A 909      25.700  50.550  69.870  1.00  0.00           H
ATOM   4096  HD2 PRO A 909      25.560  49.350  71.140  1.00  0.00           H
ATOM   4097  CA  PRO A 909      22.630  50.610  70.330  1.00  0.00           C
ATOM   4098  HA  PRO A 909      21.950  50.140  71.030  1.00  0.00           H
ATOM   4099  CB  PRO A 909      23.360  51.740  71.090  1.00  0.00           C
ATOM   4100  HB1 PRO A 909      22.820  52.220  71.940  1.00  0.00           H
ATOM   4101  HB2 PRO A 909      23.720  52.510  70.370  1.00  0.00           H
ATOM   4102  CG  PRO A 909      24.620  51.170  71.670  1.00  0.00           C
ATOM   4103  HG1 PRO A 909      25.470  51.870  71.790  1.00  0.00           H
ATOM   4104  HG2 PRO A 909      24.410  50.750  72.680  1.00  0.00           H
ATOM   4105  C   PRO A 909      21.920  51.120  69.080  1.00  0.00           C
ATOM   4106  O   PRO A 909      22.590  51.210  68.000  1.00  0.00           O
ATOM   4107  N   TRP A 910      20.690  51.660  69.220  1.00  0.00           N
ATOM   4108  HN  TRP A 910      20.250  51.700  70.120  1.00  0.00           H
ATOM   4109  CA  TRP A 910      19.970  52.310  68.120  1.00  0.00           C
ATOM   4110  HA  TRP A 910      19.890  51.620  67.280  1.00  0.00           H
ATOM   4111  CB  TRP A 910      18.520  52.490  68.470  1.00  0.00           C
ATOM   4112  HB1 TRP A 910      18.370  52.910  69.490  1.00  0.00           H
ATOM   4113  HB2 TRP A 910      17.990  51.510  68.420  1.00  0.00           H
ATOM   4114  CG  TRP A 910      17.810  53.430  67.570  1.00  0.00           C
ATOM   4115  CD1 TRP A 910      17.480  54.720  67.980  1.00  0.00           C
ATOM   4116  HD1 TRP A 910      17.640  54.980  69.020  1.00  0.00           H
ATOM   4117  NE1 TRP A 910      16.750  55.380  67.010  1.00  0.00           N
ATOM   4118  HE1 TRP A 910      16.550  56.340  67.030  1.00  0.00           H
ATOM   4119  CE2 TRP A 910      16.740  54.500  65.900  1.00  0.00           C
ATOM   4120  CD2 TRP A 910      17.300  53.290  66.290  1.00  0.00           C
ATOM   4121  CE3 TRP A 910      17.370  52.220  65.360  1.00  0.00           C
ATOM   4122  HE3 TRP A 910      17.900  51.320  65.640  1.00  0.00           H
ATOM   4123  CZ3 TRP A 910      16.840  52.440  64.110  1.00  0.00           C
ATOM   4124  HZ3 TRP A 910      16.620  51.540  63.540  1.00  0.00           H
ATOM   4125  CZ2 TRP A 910      16.230  54.670  64.610  1.00  0.00           C
ATOM   4126  HZ2 TRP A 910      15.720  55.590  64.360  1.00  0.00           H
ATOM   4127  CH2 TRP A 910      16.190  53.600  63.750  1.00  0.00           C
ATOM   4128  HH2 TRP A 910      15.690  53.630  62.800  1.00  0.00           H
ATOM   4129  C   TRP A 910      20.690  53.570  67.500  1.00  0.00           C
ATOM   4130  O   TRP A 910      20.840  53.710  66.300  1.00  0.00           O
ATOM   4131  N   TRP A 911      21.170  54.440  68.420  1.00  0.00           N
ATOM   4132  HN  TRP A 911      20.920  54.380  69.390  1.00  0.00           H
ATOM   4133  CA  TRP A 911      21.970  55.640  68.040  1.00  0.00           C
ATOM   4134  HA  TRP A 911      21.300  56.170  67.380  1.00  0.00           H
ATOM   4135  CB  TRP A 911      22.260  56.580  69.260  1.00  0.00           C
ATOM   4136  HB1 TRP A 911      21.290  56.860  69.700  1.00  0.00           H
ATOM   4137  HB2 TRP A 911      22.690  57.580  69.050  1.00  0.00           H
ATOM   4138  CG  TRP A 911      23.320  56.070  70.290  1.00  0.00           C
ATOM   4139  CD1 TRP A 911      23.090  55.470  71.510  1.00  0.00           C
ATOM   4140  HD1 TRP A 911      22.120  55.200  71.910  1.00  0.00           H
ATOM   4141  NE1 TRP A 911      24.320  55.070  72.060  1.00  0.00           N
ATOM   4142  HE1 TRP A 911      24.460  54.850  73.000  1.00  0.00           H
ATOM   4143  CE2 TRP A 911      25.340  55.500  71.250  1.00  0.00           C
ATOM   4144  CD2 TRP A 911      24.810  56.210  70.180  1.00  0.00           C
ATOM   4145  CE3 TRP A 911      25.610  56.860  69.290  1.00  0.00           C
ATOM   4146  HE3 TRP A 911      25.170  57.450  68.500  1.00  0.00           H
ATOM   4147  CZ3 TRP A 911      27.020  56.670  69.310  1.00  0.00           C
ATOM   4148  HZ3 TRP A 911      27.650  57.090  68.550  1.00  0.00           H
ATOM   4149  CZ2 TRP A 911      26.750  55.460  71.440  1.00  0.00           C
ATOM   4150  HZ2 TRP A 911      27.290  54.890  72.180  1.00  0.00           H
ATOM   4151  CH2 TRP A 911      27.550  55.870  70.370  1.00  0.00           C
ATOM   4152  HH2 TRP A 911      28.620  55.790  70.480  1.00  0.00           H
ATOM   4153  C   TRP A 911      23.230  55.360  67.220  1.00  0.00           C
ATOM   4154  O   TRP A 911      23.650  56.070  66.250  1.00  0.00           O
ATOM   4155  N   THR A 912      23.830  54.220  67.590  1.00  0.00           N
ATOM   4156  HN  THR A 912      23.420  53.670  68.300  1.00  0.00           H
ATOM   4157  CA  THR A 912      25.160  53.810  67.150  1.00  0.00           C
ATOM   4158  HA  THR A 912      25.810  54.660  67.080  1.00  0.00           H
ATOM   4159  CB  THR A 912      25.860  52.640  67.920  1.00  0.00           C
ATOM   4160  HB  THR A 912      25.220  51.750  68.020  1.00  0.00           H
ATOM   4161  OG1 THR A 912      26.210  53.070  69.230  1.00  0.00           O
ATOM   4162  HG1 THR A 912      26.470  54.000  69.210  1.00  0.00           H
ATOM   4163  CG2 THR A 912      27.220  52.300  67.320  1.00  0.00           C
ATOM   4164 HG21 THR A 912      27.770  51.580  67.950  1.00  0.00           H
ATOM   4165 HG22 THR A 912      27.800  53.240  67.170  1.00  0.00           H
ATOM   4166 HG23 THR A 912      27.070  51.870  66.300  1.00  0.00           H
ATOM   4167  C   THR A 912      24.990  53.310  65.780  1.00  0.00           C
ATOM   4168  O   THR A 912      25.710  53.680  64.850  1.00  0.00           O
ATOM   4169  N   LEU A 913      23.850  52.590  65.510  1.00  0.00           N
ATOM   4170  HN  LEU A 913      23.110  52.380  66.140  1.00  0.00           H
ATOM   4171  CA  LEU A 913      23.430  52.280  64.180  1.00  0.00           C
ATOM   4172  HA  LEU A 913      24.150  51.630  63.700  1.00  0.00           H
ATOM   4173  CB  LEU A 913      22.120  51.410  64.280  1.00  0.00           C
ATOM   4174  HB1 LEU A 913      21.290  52.100  64.530  1.00  0.00           H
ATOM   4175  HB2 LEU A 913      22.210  50.650  65.080  1.00  0.00           H
ATOM   4176  CG  LEU A 913      21.680  50.640  62.970  1.00  0.00           C
ATOM   4177  HG  LEU A 913      21.660  51.360  62.140  1.00  0.00           H
ATOM   4178  CD1 LEU A 913      22.610  49.480  62.590  1.00  0.00           C
ATOM   4179 HD11 LEU A 913      22.630  48.700  63.380  1.00  0.00           H
ATOM   4180 HD12 LEU A 913      23.630  49.870  62.350  1.00  0.00           H
ATOM   4181 HD13 LEU A 913      22.180  49.040  61.670  1.00  0.00           H
ATOM   4182  CD2 LEU A 913      20.260  50.130  63.180  1.00  0.00           C
ATOM   4183 HD21 LEU A 913      19.560  50.970  63.380  1.00  0.00           H
ATOM   4184 HD22 LEU A 913      20.120  49.370  63.980  1.00  0.00           H
ATOM   4185 HD23 LEU A 913      19.940  49.600  62.260  1.00  0.00           H
ATOM   4186  C   LEU A 913      23.150  53.370  63.200  1.00  0.00           C
ATOM   4187  O   LEU A 913      23.620  53.410  62.080  1.00  0.00           O
ATOM   4188  N   LEU A 914      22.470  54.440  63.640  1.00  0.00           N
ATOM   4189  HN  LEU A 914      22.310  54.680  64.590  1.00  0.00           H
ATOM   4190  CA  LEU A 914      22.320  55.680  62.790  1.00  0.00           C
ATOM   4191  HA  LEU A 914      21.810  55.460  61.870  1.00  0.00           H
ATOM   4192  CB  LEU A 914      21.400  56.700  63.450  1.00  0.00           C
ATOM   4193  HB1 LEU A 914      21.400  57.610  62.830  1.00  0.00           H
ATOM   4194  HB2 LEU A 914      21.760  56.920  64.480  1.00  0.00           H
ATOM   4195  CG  LEU A 914      19.980  56.210  63.780  1.00  0.00           C
ATOM   4196  HG  LEU A 914      19.970  55.520  64.660  1.00  0.00           H
ATOM   4197  CD1 LEU A 914      19.150  57.290  64.260  1.00  0.00           C
ATOM   4198 HD11 LEU A 914      19.470  57.770  65.220  1.00  0.00           H
ATOM   4199 HD12 LEU A 914      18.080  56.990  64.350  1.00  0.00           H
ATOM   4200 HD13 LEU A 914      19.200  58.150  63.570  1.00  0.00           H
ATOM   4201  CD2 LEU A 914      19.370  55.470  62.580  1.00  0.00           C
ATOM   4202 HD21 LEU A 914      19.600  55.990  61.630  1.00  0.00           H
ATOM   4203 HD22 LEU A 914      18.270  55.330  62.670  1.00  0.00           H
ATOM   4204 HD23 LEU A 914      19.770  54.430  62.560  1.00  0.00           H
ATOM   4205  C   LEU A 914      23.540  56.370  62.370  1.00  0.00           C
ATOM   4206  O   LEU A 914      23.830  56.700  61.210  1.00  0.00           O
ATOM   4207  N   ILE A 915      24.490  56.610  63.320  1.00  0.00           N
ATOM   4208  HN  ILE A 915      24.340  56.260  64.240  1.00  0.00           H
ATOM   4209  CA  ILE A 915      25.790  57.250  63.080  1.00  0.00           C
ATOM   4210  HA  ILE A 915      25.620  58.160  62.530  1.00  0.00           H
ATOM   4211  CB  ILE A 915      26.480  57.480  64.480  1.00  0.00           C
ATOM   4212  HB  ILE A 915      26.310  56.540  65.040  1.00  0.00           H
ATOM   4213  CG2 ILE A 915      27.970  57.710  64.340  1.00  0.00           C
ATOM   4214 HG21 ILE A 915      28.090  58.500  63.570  1.00  0.00           H
ATOM   4215 HG22 ILE A 915      28.520  56.790  64.070  1.00  0.00           H
ATOM   4216 HG23 ILE A 915      28.390  58.030  65.320  1.00  0.00           H
ATOM   4217  CG1 ILE A 915      25.740  58.660  65.180  1.00  0.00           C
ATOM   4218 HG11 ILE A 915      24.720  58.390  65.550  1.00  0.00           H
ATOM   4219 HG12 ILE A 915      25.520  59.440  64.420  1.00  0.00           H
ATOM   4220  CD  ILE A 915      26.430  59.310  66.330  1.00  0.00           C
ATOM   4221  HD1 ILE A 915      25.700  59.950  66.860  1.00  0.00           H
ATOM   4222  HD2 ILE A 915      27.260  59.940  65.950  1.00  0.00           H
ATOM   4223  HD3 ILE A 915      26.870  58.500  66.960  1.00  0.00           H
ATOM   4224  C   ILE A 915      26.700  56.440  62.220  1.00  0.00           C
ATOM   4225  O   ILE A 915      27.420  57.000  61.390  1.00  0.00           O
ATOM   4226  N   ALA A 916      26.720  55.120  62.440  1.00  0.00           N
ATOM   4227  HN  ALA A 916      26.120  54.740  63.130  1.00  0.00           H
ATOM   4228  CA  ALA A 916      27.510  54.200  61.720  1.00  0.00           C
ATOM   4229  HA  ALA A 916      28.560  54.440  61.790  1.00  0.00           H
ATOM   4230  CB  ALA A 916      27.280  52.830  62.430  1.00  0.00           C
ATOM   4231  HB1 ALA A 916      27.780  52.070  61.790  1.00  0.00           H
ATOM   4232  HB2 ALA A 916      26.190  52.680  62.510  1.00  0.00           H
ATOM   4233  HB3 ALA A 916      27.760  52.810  63.430  1.00  0.00           H
ATOM   4234  C   ALA A 916      27.280  54.170  60.240  1.00  0.00           C
ATOM   4235  O   ALA A 916      28.200  53.820  59.450  1.00  0.00           O
ATOM   4236  N   ALA A 917      26.130  54.650  59.760  1.00  0.00           N
ATOM   4237  HN  ALA A 917      25.370  54.990  60.310  1.00  0.00           H
ATOM   4238  CA  ALA A 917      25.900  54.690  58.390  1.00  0.00           C
ATOM   4239  HA  ALA A 917      26.040  53.710  57.940  1.00  0.00           H
ATOM   4240  CB  ALA A 917      24.400  54.990  58.120  1.00  0.00           C
ATOM   4241  HB1 ALA A 917      24.160  55.950  58.630  1.00  0.00           H
ATOM   4242  HB2 ALA A 917      23.750  54.270  58.650  1.00  0.00           H
ATOM   4243  HB3 ALA A 917      24.210  55.070  57.030  1.00  0.00           H
ATOM   4244  C   ALA A 917      26.830  55.630  57.650  1.00  0.00           C
ATOM   4245  O   ALA A 917      27.390  55.340  56.570  1.00  0.00           O
ATOM   4246  N   ILE A 918      27.090  56.820  58.220  1.00  0.00           N
ATOM   4247  HN  ILE A 918      26.690  57.090  59.100  1.00  0.00           H
ATOM   4248  CA  ILE A 918      27.940  57.830  57.570  1.00  0.00           C
ATOM   4249  HA  ILE A 918      27.500  58.040  56.590  1.00  0.00           H
ATOM   4250  CB  ILE A 918      27.910  59.200  58.280  1.00  0.00           C
ATOM   4251  HB  ILE A 918      28.210  58.940  59.320  1.00  0.00           H
ATOM   4252  CG2 ILE A 918      28.980  60.210  57.710  1.00  0.00           C
ATOM   4253 HG21 ILE A 918      28.840  60.480  56.640  1.00  0.00           H
ATOM   4254 HG22 ILE A 918      29.990  59.780  57.880  1.00  0.00           H
ATOM   4255 HG23 ILE A 918      28.820  61.230  58.130  1.00  0.00           H
ATOM   4256  CG1 ILE A 918      26.470  59.770  58.340  1.00  0.00           C
ATOM   4257 HG11 ILE A 918      25.860  59.170  57.630  1.00  0.00           H
ATOM   4258 HG12 ILE A 918      26.500  60.810  57.970  1.00  0.00           H
ATOM   4259  CD  ILE A 918      25.950  59.760  59.730  1.00  0.00           C
ATOM   4260  HD1 ILE A 918      26.080  58.760  60.210  1.00  0.00           H
ATOM   4261  HD2 ILE A 918      24.870  60.030  59.690  1.00  0.00           H
ATOM   4262  HD3 ILE A 918      26.440  60.450  60.460  1.00  0.00           H
ATOM   4263  C   ILE A 918      29.380  57.360  57.210  1.00  0.00           C
ATOM   4264  O   ILE A 918      29.700  57.620  56.030  1.00  0.00           O
ATOM   4265  N   PRO A 919      30.180  56.730  57.980  1.00  0.00           N
ATOM   4266  CD  PRO A 919      30.120  56.720  59.410  1.00  0.00           C
ATOM   4267  HD1 PRO A 919      29.670  55.790  59.830  1.00  0.00           H
ATOM   4268  HD2 PRO A 919      29.550  57.560  59.870  1.00  0.00           H
ATOM   4269  CA  PRO A 919      31.400  56.180  57.440  1.00  0.00           C
ATOM   4270  HA  PRO A 919      31.920  57.050  57.060  1.00  0.00           H
ATOM   4271  CB  PRO A 919      32.240  55.800  58.700  1.00  0.00           C
ATOM   4272  HB1 PRO A 919      33.300  56.020  58.480  1.00  0.00           H
ATOM   4273  HB2 PRO A 919      32.180  54.700  58.880  1.00  0.00           H
ATOM   4274  CG  PRO A 919      31.560  56.690  59.800  1.00  0.00           C
ATOM   4275  HG1 PRO A 919      31.820  56.390  60.840  1.00  0.00           H
ATOM   4276  HG2 PRO A 919      31.940  57.720  59.650  1.00  0.00           H
ATOM   4277  C   PRO A 919      31.240  55.050  56.430  1.00  0.00           C
ATOM   4278  O   PRO A 919      32.030  54.920  55.530  1.00  0.00           O
ATOM   4279  N   ALA A 920      30.240  54.200  56.610  1.00  0.00           N
ATOM   4280  HN  ALA A 920      29.560  54.350  57.310  1.00  0.00           H
ATOM   4281  CA  ALA A 920      29.980  53.130  55.730  1.00  0.00           C
ATOM   4282  HA  ALA A 920      30.850  52.490  55.860  1.00  0.00           H
ATOM   4283  CB  ALA A 920      28.660  52.360  56.050  1.00  0.00           C
ATOM   4284  HB1 ALA A 920      28.660  52.080  57.120  1.00  0.00           H
ATOM   4285  HB2 ALA A 920      28.590  51.370  55.550  1.00  0.00           H
ATOM   4286  HB3 ALA A 920      27.800  53.010  55.770  1.00  0.00           H
ATOM   4287  C   ALA A 920      29.860  53.540  54.200  1.00  0.00           C
ATOM   4288  O   ALA A 920      30.410  52.720  53.420  1.00  0.00           O
ATOM   4289  N   LEU A 921      29.140  54.610  53.820  1.00  0.00           N
ATOM   4290  HN  LEU A 921      28.660  55.220  54.450  1.00  0.00           H
ATOM   4291  CA  LEU A 921      29.130  55.130  52.500  1.00  0.00           C
ATOM   4292  HA  LEU A 921      28.750  54.340  51.890  1.00  0.00           H
ATOM   4293  CB  LEU A 921      28.210  56.470  52.430  1.00  0.00           C
ATOM   4294  HB1 LEU A 921      28.330  56.950  51.440  1.00  0.00           H
ATOM   4295  HB2 LEU A 921      28.660  57.140  53.190  1.00  0.00           H
ATOM   4296  CG  LEU A 921      26.700  56.410  52.820  1.00  0.00           C
ATOM   4297  HG  LEU A 921      26.610  55.890  53.800  1.00  0.00           H
ATOM   4298  CD1 LEU A 921      26.150  57.760  53.020  1.00  0.00           C
ATOM   4299 HD11 LEU A 921      25.170  57.650  53.520  1.00  0.00           H
ATOM   4300 HD12 LEU A 921      26.150  58.180  51.990  1.00  0.00           H
ATOM   4301 HD13 LEU A 921      26.790  58.380  53.680  1.00  0.00           H
ATOM   4302  CD2 LEU A 921      25.850  55.640  51.830  1.00  0.00           C
ATOM   4303 HD21 LEU A 921      25.950  56.210  50.890  1.00  0.00           H
ATOM   4304 HD22 LEU A 921      24.800  55.670  52.170  1.00  0.00           H
ATOM   4305 HD23 LEU A 921      26.180  54.580  51.700  1.00  0.00           H
ATOM   4306  C   LEU A 921      30.530  55.490  51.950  1.00  0.00           C
ATOM   4307  O   LEU A 921      30.850  55.250  50.800  1.00  0.00           O
ATOM   4308  N   LEU A 922      31.380  56.170  52.860  1.00  0.00           N
ATOM   4309  HN  LEU A 922      31.030  56.340  53.780  1.00  0.00           H
ATOM   4310  CA  LEU A 922      32.710  56.540  52.600  1.00  0.00           C
ATOM   4311  HA  LEU A 922      32.840  57.160  51.730  1.00  0.00           H
ATOM   4312  CB  LEU A 922      33.200  57.440  53.860  1.00  0.00           C
ATOM   4313  HB1 LEU A 922      34.280  57.710  53.760  1.00  0.00           H
ATOM   4314  HB2 LEU A 922      33.230  56.860  54.800  1.00  0.00           H
ATOM   4315  CG  LEU A 922      32.380  58.790  54.110  1.00  0.00           C
ATOM   4316  HG  LEU A 922      31.340  58.400  54.250  1.00  0.00           H
ATOM   4317  CD1 LEU A 922      32.970  59.390  55.370  1.00  0.00           C
ATOM   4318 HD11 LEU A 922      33.100  58.770  56.270  1.00  0.00           H
ATOM   4319 HD12 LEU A 922      32.300  60.220  55.710  1.00  0.00           H
ATOM   4320 HD13 LEU A 922      34.010  59.710  55.130  1.00  0.00           H
ATOM   4321  CD2 LEU A 922      32.460  59.820  52.950  1.00  0.00           C
ATOM   4322 HD21 LEU A 922      33.470  60.300  52.970  1.00  0.00           H
ATOM   4323 HD22 LEU A 922      31.670  60.580  53.100  1.00  0.00           H
ATOM   4324 HD23 LEU A 922      32.390  59.440  51.910  1.00  0.00           H
ATOM   4325  C   LEU A 922      33.620  55.280  52.380  1.00  0.00           C
ATOM   4326  O   LEU A 922      34.370  55.270  51.430  1.00  0.00           O
ATOM   4327  N   CYS A 923      33.410  54.200  53.200  1.00  0.00           N
ATOM   4328  HN  CYS A 923      32.740  54.320  53.930  1.00  0.00           H
ATOM   4329  CA  CYS A 923      34.040  52.910  53.170  1.00  0.00           C
ATOM   4330  HA  CYS A 923      35.090  53.100  53.290  1.00  0.00           H
ATOM   4331  CB  CYS A 923      33.590  52.140  54.450  1.00  0.00           C
ATOM   4332  HB1 CYS A 923      32.490  51.970  54.490  1.00  0.00           H
ATOM   4333  HB2 CYS A 923      33.770  52.810  55.320  1.00  0.00           H
ATOM   4334  SG  CYS A 923      34.450  50.530  54.700  1.00  0.00           S
ATOM   4335  HG1 CYS A 923      35.460  51.070  55.360  1.00  0.00           H
ATOM   4336  C   CYS A 923      33.800  52.070  51.940  1.00  0.00           C
ATOM   4337  O   CYS A 923      34.650  51.690  51.180  1.00  0.00           O
ATOM   4338  N   THR A 924      32.500  51.880  51.640  1.00  0.00           N
ATOM   4339  HN  THR A 924      31.860  52.330  52.260  1.00  0.00           H
ATOM   4340  CA  THR A 924      31.940  51.300  50.410  1.00  0.00           C
ATOM   4341  HA  THR A 924      32.210  50.250  50.450  1.00  0.00           H
ATOM   4342  CB  THR A 924      30.440  51.320  50.440  1.00  0.00           C
ATOM   4343  HB  THR A 924      30.050  52.360  50.490  1.00  0.00           H
ATOM   4344  OG1 THR A 924      30.100  50.560  51.530  1.00  0.00           O
ATOM   4345  HG1 THR A 924      30.020  51.210  52.230  1.00  0.00           H
ATOM   4346  CG2 THR A 924      29.830  50.570  49.230  1.00  0.00           C
ATOM   4347 HG21 THR A 924      28.730  50.760  49.320  1.00  0.00           H
ATOM   4348 HG22 THR A 924      30.060  49.500  49.070  1.00  0.00           H
ATOM   4349 HG23 THR A 924      30.110  51.010  48.260  1.00  0.00           H
ATOM   4350  C   THR A 924      32.520  51.770  49.030  1.00  0.00           C
ATOM   4351  O   THR A 924      32.830  50.920  48.200  1.00  0.00           O
ATOM   4352  N   ILE A 925      32.900  52.980  48.720  1.00  0.00           N
ATOM   4353  HN  ILE A 925      32.650  53.720  49.340  1.00  0.00           H
ATOM   4354  CA  ILE A 925      33.550  53.340  47.440  1.00  0.00           C
ATOM   4355  HA  ILE A 925      32.980  52.890  46.630  1.00  0.00           H
ATOM   4356  CB  ILE A 925      33.470  54.910  47.220  1.00  0.00           C
ATOM   4357  HB  ILE A 925      34.070  55.060  46.290  1.00  0.00           H
ATOM   4358  CG2 ILE A 925      31.910  55.120  46.890  1.00  0.00           C
ATOM   4359 HG21 ILE A 925      31.850  56.180  46.530  1.00  0.00           H
ATOM   4360 HG22 ILE A 925      31.320  55.120  47.840  1.00  0.00           H
ATOM   4361 HG23 ILE A 925      31.580  54.440  46.100  1.00  0.00           H
ATOM   4362  CG1 ILE A 925      33.990  55.900  48.340  1.00  0.00           C
ATOM   4363 HG11 ILE A 925      35.000  55.520  48.620  1.00  0.00           H
ATOM   4364 HG12 ILE A 925      33.330  55.670  49.210  1.00  0.00           H
ATOM   4365  CD  ILE A 925      33.920  57.430  47.970  1.00  0.00           C
ATOM   4366  HD1 ILE A 925      34.370  57.990  48.820  1.00  0.00           H
ATOM   4367  HD2 ILE A 925      32.880  57.790  47.810  1.00  0.00           H
ATOM   4368  HD3 ILE A 925      34.500  57.570  47.030  1.00  0.00           H
ATOM   4369  C   ILE A 925      35.030  52.900  47.460  1.00  0.00           C
ATOM   4370  O   ILE A 925      35.560  52.760  46.370  1.00  0.00           O
ATOM   4371  N   LEU A 926      35.780  52.800  48.610  1.00  0.00           N
ATOM   4372  HN  LEU A 926      35.370  52.870  49.520  1.00  0.00           H
ATOM   4373  CA  LEU A 926      37.170  52.380  48.630  1.00  0.00           C
ATOM   4374  HA  LEU A 926      37.750  53.000  47.960  1.00  0.00           H
ATOM   4375  CB  LEU A 926      37.810  52.520  50.040  1.00  0.00           C
ATOM   4376  HB1 LEU A 926      38.910  52.440  49.880  1.00  0.00           H
ATOM   4377  HB2 LEU A 926      37.440  51.750  50.760  1.00  0.00           H
ATOM   4378  CG  LEU A 926      37.580  53.730  50.960  1.00  0.00           C
ATOM   4379  HG  LEU A 926      36.470  53.830  51.080  1.00  0.00           H
ATOM   4380  CD1 LEU A 926      38.310  53.630  52.340  1.00  0.00           C
ATOM   4381 HD11 LEU A 926      38.150  54.570  52.910  1.00  0.00           H
ATOM   4382 HD12 LEU A 926      39.400  53.540  52.150  1.00  0.00           H
ATOM   4383 HD13 LEU A 926      37.820  52.770  52.830  1.00  0.00           H
ATOM   4384  CD2 LEU A 926      38.010  55.130  50.390  1.00  0.00           C
ATOM   4385 HD21 LEU A 926      37.630  55.850  51.150  1.00  0.00           H
ATOM   4386 HD22 LEU A 926      37.670  55.280  49.340  1.00  0.00           H
ATOM   4387 HD23 LEU A 926      39.110  55.190  50.470  1.00  0.00           H
ATOM   4388  C   LEU A 926      37.250  50.900  48.090  1.00  0.00           C
ATOM   4389  O   LEU A 926      37.930  50.480  47.200  1.00  0.00           O
ATOM   4390  N   ILE A 927      36.330  50.140  48.720  1.00  0.00           N
ATOM   4391  HN  ILE A 927      35.750  50.620  49.370  1.00  0.00           H
ATOM   4392  CA  ILE A 927      36.050  48.760  48.380  1.00  0.00           C
ATOM   4393  HA  ILE A 927      36.970  48.180  48.310  1.00  0.00           H
ATOM   4394  CB  ILE A 927      35.210  48.100  49.620  1.00  0.00           C
ATOM   4395  HB  ILE A 927      34.270  48.680  49.700  1.00  0.00           H
ATOM   4396  CG2 ILE A 927      34.780  46.720  49.120  1.00  0.00           C
ATOM   4397 HG21 ILE A 927      34.210  46.180  49.910  1.00  0.00           H
ATOM   4398 HG22 ILE A 927      35.700  46.110  48.910  1.00  0.00           H
ATOM   4399 HG23 ILE A 927      34.040  46.690  48.300  1.00  0.00           H
ATOM   4400  CG1 ILE A 927      36.040  48.160  50.950  1.00  0.00           C
ATOM   4401 HG11 ILE A 927      35.410  48.340  51.860  1.00  0.00           H
ATOM   4402 HG12 ILE A 927      36.640  49.100  50.940  1.00  0.00           H
ATOM   4403  CD  ILE A 927      36.930  46.940  51.270  1.00  0.00           C
ATOM   4404  HD1 ILE A 927      37.940  46.970  50.790  1.00  0.00           H
ATOM   4405  HD2 ILE A 927      36.360  46.030  50.970  1.00  0.00           H
ATOM   4406  HD3 ILE A 927      37.070  46.810  52.370  1.00  0.00           H
ATOM   4407  C   ILE A 927      35.500  48.480  47.060  1.00  0.00           C
ATOM   4408  O   ILE A 927      35.950  47.560  46.390  1.00  0.00           O
ATOM   4409  N   PHE A 928      34.500  49.260  46.680  1.00  0.00           N
ATOM   4410  HN  PHE A 928      33.990  49.680  47.430  1.00  0.00           H
ATOM   4411  CA  PHE A 928      33.840  49.160  45.370  1.00  0.00           C
ATOM   4412  HA  PHE A 928      33.570  48.110  45.300  1.00  0.00           H
ATOM   4413  CB  PHE A 928      32.490  49.960  45.410  1.00  0.00           C
ATOM   4414  HB1 PHE A 928      32.840  51.010  45.410  1.00  0.00           H
ATOM   4415  HB2 PHE A 928      31.910  49.800  46.350  1.00  0.00           H
ATOM   4416  CG  PHE A 928      31.500  49.550  44.270  1.00  0.00           C
ATOM   4417  CD1 PHE A 928      30.650  48.430  44.420  1.00  0.00           C
ATOM   4418  HD1 PHE A 928      30.820  47.740  45.240  1.00  0.00           H
ATOM   4419  CE1 PHE A 928      29.640  48.180  43.500  1.00  0.00           C
ATOM   4420  HE1 PHE A 928      28.860  47.460  43.670  1.00  0.00           H
ATOM   4421  CZ  PHE A 928      29.630  48.870  42.260  1.00  0.00           C
ATOM   4422  HZ  PHE A 928      28.850  48.660  41.550  1.00  0.00           H
ATOM   4423  CD2 PHE A 928      31.370  50.340  43.090  1.00  0.00           C
ATOM   4424  HD2 PHE A 928      32.060  51.160  42.990  1.00  0.00           H
ATOM   4425  CE2 PHE A 928      30.500  50.040  42.080  1.00  0.00           C
ATOM   4426  HE2 PHE A 928      30.490  50.640  41.180  1.00  0.00           H
ATOM   4427  C   PHE A 928      34.770  49.390  44.220  1.00  0.00           C
ATOM   4428  O   PHE A 928      34.840  48.530  43.280  1.00  0.00           O
ATOM   4429  N   MET A 929      35.640  50.430  44.180  1.00  0.00           N
ATOM   4430  HN  MET A 929      35.820  50.890  45.050  1.00  0.00           H
ATOM   4431  CA  MET A 929      36.500  50.830  43.060  1.00  0.00           C
ATOM   4432  HA  MET A 929      35.950  50.960  42.140  1.00  0.00           H
ATOM   4433  CB  MET A 929      37.230  52.120  43.520  1.00  0.00           C
ATOM   4434  HB1 MET A 929      37.860  51.790  44.370  1.00  0.00           H
ATOM   4435  HB2 MET A 929      36.480  52.900  43.810  1.00  0.00           H
ATOM   4436  CG  MET A 929      38.150  52.630  42.370  1.00  0.00           C
ATOM   4437  HG1 MET A 929      39.030  51.990  42.180  1.00  0.00           H
ATOM   4438  HG2 MET A 929      38.570  53.550  42.830  1.00  0.00           H
ATOM   4439  SD  MET A 929      37.300  53.000  40.750  1.00  0.00           S
ATOM   4440  CE  MET A 929      38.700  53.900  40.020  1.00  0.00           C
ATOM   4441  HE1 MET A 929      39.600  53.300  39.780  1.00  0.00           H
ATOM   4442  HE2 MET A 929      38.860  54.730  40.730  1.00  0.00           H
ATOM   4443  HE3 MET A 929      38.540  54.260  38.970  1.00  0.00           H
ATOM   4444  C   MET A 929      37.520  49.710  42.810  1.00  0.00           C
ATOM   4445  O   MET A 929      37.650  49.290  41.660  1.00  0.00           O
ATOM   4446  N   ASP A 930      38.190  49.150  43.850  1.00  0.00           N
ATOM   4447  HN  ASP A 930      38.120  49.460  44.810  1.00  0.00           H
ATOM   4448  CA  ASP A 930      39.130  48.040  43.620  1.00  0.00           C
ATOM   4449  HA  ASP A 930      39.770  48.470  42.860  1.00  0.00           H
ATOM   4450  CB  ASP A 930      40.130  47.800  44.840  1.00  0.00           C
ATOM   4451  HB1 ASP A 930      40.930  47.080  44.610  1.00  0.00           H
ATOM   4452  HB2 ASP A 930      39.540  47.520  45.740  1.00  0.00           H
ATOM   4453  CG  ASP A 930      40.920  49.040  45.160  1.00  0.00           C
ATOM   4454  OD1 ASP A 930      41.510  48.990  46.250  1.00  0.00           O
ATOM   4455  OD2 ASP A 930      40.850  50.100  44.490  1.00  0.00           O
ATOM   4456  C   ASP A 930      38.500  46.750  43.090  1.00  0.00           C
ATOM   4457  O   ASP A 930      39.010  46.170  42.160  1.00  0.00           O
ATOM   4458  N   GLN A 931      37.390  46.300  43.690  1.00  0.00           N
ATOM   4459  HN  GLN A 931      37.040  46.920  44.390  1.00  0.00           H
ATOM   4460  CA  GLN A 931      36.680  45.060  43.450  1.00  0.00           C
ATOM   4461  HA  GLN A 931      37.420  44.290  43.490  1.00  0.00           H
ATOM   4462  CB  GLN A 931      35.550  44.910  44.520  1.00  0.00           C
ATOM   4463  HB1 GLN A 931      34.720  45.640  44.380  1.00  0.00           H
ATOM   4464  HB2 GLN A 931      35.990  45.080  45.530  1.00  0.00           H
ATOM   4465  CG  GLN A 931      34.840  43.520  44.530  1.00  0.00           C
ATOM   4466  HG1 GLN A 931      34.350  43.430  43.540  1.00  0.00           H
ATOM   4467  HG2 GLN A 931      34.110  43.450  45.370  1.00  0.00           H
ATOM   4468  CD  GLN A 931      35.820  42.360  44.590  1.00  0.00           C
ATOM   4469  OE1 GLN A 931      36.840  42.540  45.240  1.00  0.00           O
ATOM   4470  NE2 GLN A 931      35.500  41.230  43.850  1.00  0.00           N
ATOM   4471 HE21 GLN A 931      36.050  40.450  44.110  1.00  0.00           H
ATOM   4472 HE22 GLN A 931      34.740  41.290  43.200  1.00  0.00           H
ATOM   4473  C   GLN A 931      36.050  45.120  42.060  1.00  0.00           C
ATOM   4474  O   GLN A 931      36.220  44.250  41.240  1.00  0.00           O
ATOM   4475  N   GLN A 932      35.330  46.220  41.720  1.00  0.00           N
ATOM   4476  HN  GLN A 932      35.300  47.050  42.270  1.00  0.00           H
ATOM   4477  CA  GLN A 932      34.830  46.410  40.410  1.00  0.00           C
ATOM   4478  HA  GLN A 932      34.310  45.500  40.120  1.00  0.00           H
ATOM   4479  CB  GLN A 932      33.800  47.580  40.490  1.00  0.00           C
ATOM   4480  HB1 GLN A 932      34.330  48.520  40.750  1.00  0.00           H
ATOM   4481  HB2 GLN A 932      33.130  47.250  41.310  1.00  0.00           H
ATOM   4482  CG  GLN A 932      32.850  47.820  39.250  1.00  0.00           C
ATOM   4483  HG1 GLN A 932      33.480  48.060  38.360  1.00  0.00           H
ATOM   4484  HG2 GLN A 932      32.130  48.630  39.510  1.00  0.00           H
ATOM   4485  CD  GLN A 932      32.120  46.520  38.890  1.00  0.00           C
ATOM   4486  OE1 GLN A 932      31.770  45.740  39.740  1.00  0.00           O
ATOM   4487  NE2 GLN A 932      31.970  46.260  37.570  1.00  0.00           N
ATOM   4488 HE21 GLN A 932      32.520  46.670  36.860  1.00  0.00           H
ATOM   4489 HE22 GLN A 932      31.570  45.370  37.360  1.00  0.00           H
ATOM   4490  C   GLN A 932      35.950  46.610  39.420  1.00  0.00           C
ATOM   4491  O   GLN A 932      35.880  46.000  38.360  1.00  0.00           O
ATOM   4492  N   ILE A 933      37.050  47.380  39.750  1.00  0.00           N
ATOM   4493  HN  ILE A 933      37.170  47.960  40.560  1.00  0.00           H
ATOM   4494  CA  ILE A 933      37.960  47.650  38.600  1.00  0.00           C
ATOM   4495  HA  ILE A 933      37.440  47.560  37.650  1.00  0.00           H
ATOM   4496  CB  ILE A 933      38.660  48.900  38.690  1.00  0.00           C
ATOM   4497  HB  ILE A 933      39.170  48.780  39.680  1.00  0.00           H
ATOM   4498  CG2 ILE A 933      39.880  49.040  37.750  1.00  0.00           C
ATOM   4499 HG21 ILE A 933      40.680  48.330  38.040  1.00  0.00           H
ATOM   4500 HG22 ILE A 933      40.300  50.070  37.850  1.00  0.00           H
ATOM   4501 HG23 ILE A 933      39.520  48.800  36.730  1.00  0.00           H
ATOM   4502  CG1 ILE A 933      37.740  50.150  38.640  1.00  0.00           C
ATOM   4503 HG11 ILE A 933      38.350  51.070  38.830  1.00  0.00           H
ATOM   4504 HG12 ILE A 933      36.980  50.170  39.450  1.00  0.00           H
ATOM   4505  CD  ILE A 933      37.100  50.410  37.250  1.00  0.00           C
ATOM   4506  HD1 ILE A 933      36.230  49.740  37.100  1.00  0.00           H
ATOM   4507  HD2 ILE A 933      37.730  50.220  36.360  1.00  0.00           H
ATOM   4508  HD3 ILE A 933      36.760  51.450  37.080  1.00  0.00           H
ATOM   4509  C   ILE A 933      38.830  46.390  38.350  1.00  0.00           C
ATOM   4510  O   ILE A 933      39.020  45.950  37.210  1.00  0.00           O
ATOM   4511  N   THR A 934      39.390  45.700  39.350  1.00  0.00           N
ATOM   4512  HN  THR A 934      39.250  46.040  40.270  1.00  0.00           H
ATOM   4513  CA  THR A 934      40.090  44.390  39.160  1.00  0.00           C
ATOM   4514  HA  THR A 934      40.900  44.640  38.490  1.00  0.00           H
ATOM   4515  CB  THR A 934      40.700  43.790  40.520  1.00  0.00           C
ATOM   4516  HB  THR A 934      39.880  43.510  41.210  1.00  0.00           H
ATOM   4517  OG1 THR A 934      41.360  44.810  41.190  1.00  0.00           O
ATOM   4518  HG1 THR A 934      40.700  45.360  41.600  1.00  0.00           H
ATOM   4519  CG2 THR A 934      41.630  42.530  40.310  1.00  0.00           C
ATOM   4520 HG21 THR A 934      42.510  42.820  39.700  1.00  0.00           H
ATOM   4521 HG22 THR A 934      41.020  41.760  39.800  1.00  0.00           H
ATOM   4522 HG23 THR A 934      41.940  42.060  41.260  1.00  0.00           H
ATOM   4523  C   THR A 934      39.250  43.300  38.470  1.00  0.00           C
ATOM   4524  O   THR A 934      39.860  42.550  37.740  1.00  0.00           O
ATOM   4525  N   ALA A 935      38.000  43.090  38.770  1.00  0.00           N
ATOM   4526  HN  ALA A 935      37.590  43.610  39.520  1.00  0.00           H
ATOM   4527  CA  ALA A 935      37.180  42.090  38.090  1.00  0.00           C
ATOM   4528  HA  ALA A 935      37.680  41.140  38.120  1.00  0.00           H
ATOM   4529  CB  ALA A 935      35.830  41.940  38.820  1.00  0.00           C
ATOM   4530  HB1 ALA A 935      35.270  41.220  38.190  1.00  0.00           H
ATOM   4531  HB2 ALA A 935      35.320  42.930  38.830  1.00  0.00           H
ATOM   4532  HB3 ALA A 935      35.970  41.590  39.870  1.00  0.00           H
ATOM   4533  C   ALA A 935      36.900  42.430  36.630  1.00  0.00           C
ATOM   4534  O   ALA A 935      36.980  41.560  35.730  1.00  0.00           O
ATOM   4535  N   VAL A 936      36.640  43.680  36.300  1.00  0.00           N
ATOM   4536  HN  VAL A 936      36.460  44.410  36.940  1.00  0.00           H
ATOM   4537  CA  VAL A 936      36.700  44.310  35.010  1.00  0.00           C
ATOM   4538  HA  VAL A 936      36.000  43.770  34.390  1.00  0.00           H
ATOM   4539  CB  VAL A 936      36.400  45.840  34.980  1.00  0.00           C
ATOM   4540  HB  VAL A 936      37.000  46.350  35.770  1.00  0.00           H
ATOM   4541  CG1 VAL A 936      36.700  46.470  33.650  1.00  0.00           C
ATOM   4542 HG11 VAL A 936      36.260  45.840  32.850  1.00  0.00           H
ATOM   4543 HG12 VAL A 936      37.750  46.680  33.340  1.00  0.00           H
ATOM   4544 HG13 VAL A 936      36.250  47.470  33.560  1.00  0.00           H
ATOM   4545  CG2 VAL A 936      34.900  45.980  35.310  1.00  0.00           C
ATOM   4546 HG21 VAL A 936      34.700  45.380  36.220  1.00  0.00           H
ATOM   4547 HG22 VAL A 936      34.380  45.470  34.470  1.00  0.00           H
ATOM   4548 HG23 VAL A 936      34.600  47.040  35.390  1.00  0.00           H
ATOM   4549  C   VAL A 936      38.020  44.090  34.290  1.00  0.00           C
ATOM   4550  O   VAL A 936      37.970  43.810  33.110  1.00  0.00           O
ATOM   4551  N   ILE A 937      39.140  44.280  34.930  1.00  0.00           N
ATOM   4552  HN  ILE A 937      39.130  44.560  35.880  1.00  0.00           H
ATOM   4553  CA  ILE A 937      40.460  44.020  34.380  1.00  0.00           C
ATOM   4554  HA  ILE A 937      40.420  44.450  33.380  1.00  0.00           H
ATOM   4555  CB  ILE A 937      41.530  44.670  35.210  1.00  0.00           C
ATOM   4556  HB  ILE A 937      41.350  44.490  36.290  1.00  0.00           H
ATOM   4557  CG2 ILE A 937      42.950  44.050  34.940  1.00  0.00           C
ATOM   4558 HG21 ILE A 937      43.790  44.740  35.170  1.00  0.00           H
ATOM   4559 HG22 ILE A 937      42.920  43.820  33.850  1.00  0.00           H
ATOM   4560 HG23 ILE A 937      42.960  43.110  35.530  1.00  0.00           H
ATOM   4561  CG1 ILE A 937      41.580  46.210  34.980  1.00  0.00           C
ATOM   4562 HG11 ILE A 937      40.580  46.550  34.650  1.00  0.00           H
ATOM   4563 HG12 ILE A 937      42.160  46.490  34.080  1.00  0.00           H
ATOM   4564  CD  ILE A 937      42.220  46.970  36.150  1.00  0.00           C
ATOM   4565  HD1 ILE A 937      43.320  46.880  36.210  1.00  0.00           H
ATOM   4566  HD2 ILE A 937      41.710  46.560  37.040  1.00  0.00           H
ATOM   4567  HD3 ILE A 937      42.030  48.060  36.080  1.00  0.00           H
ATOM   4568  C   ILE A 937      40.740  42.590  33.910  1.00  0.00           C
ATOM   4569  O   ILE A 937      41.290  42.330  32.820  1.00  0.00           O
ATOM   4570  N   ILE A 938      40.430  41.560  34.760  1.00  0.00           N
ATOM   4571  HN  ILE A 938      40.060  41.710  35.680  1.00  0.00           H
ATOM   4572  CA  ILE A 938      40.770  40.110  34.560  1.00  0.00           C
ATOM   4573  HA  ILE A 938      41.700  39.990  34.020  1.00  0.00           H
ATOM   4574  CB  ILE A 938      41.000  39.480  35.900  1.00  0.00           C
ATOM   4575  HB  ILE A 938      40.080  39.560  36.520  1.00  0.00           H
ATOM   4576  CG2 ILE A 938      41.330  38.020  35.690  1.00  0.00           C
ATOM   4577 HG21 ILE A 938      41.500  37.430  36.620  1.00  0.00           H
ATOM   4578 HG22 ILE A 938      42.130  37.930  34.930  1.00  0.00           H
ATOM   4579 HG23 ILE A 938      40.490  37.540  35.130  1.00  0.00           H
ATOM   4580  CG1 ILE A 938      42.200  40.160  36.760  1.00  0.00           C
ATOM   4581 HG11 ILE A 938      42.420  39.370  37.520  1.00  0.00           H
ATOM   4582 HG12 ILE A 938      42.060  41.120  37.300  1.00  0.00           H
ATOM   4583  CD  ILE A 938      43.550  40.200  36.080  1.00  0.00           C
ATOM   4584  HD1 ILE A 938      44.140  39.270  36.090  1.00  0.00           H
ATOM   4585  HD2 ILE A 938      44.180  40.970  36.570  1.00  0.00           H
ATOM   4586  HD3 ILE A 938      43.440  40.500  35.020  1.00  0.00           H
ATOM   4587  C   ILE A 938      39.740  39.430  33.710  1.00  0.00           C
ATOM   4588  O   ILE A 938      40.070  38.550  32.940  1.00  0.00           O
ATOM   4589  N   ASN A 939      38.470  39.860  33.720  1.00  0.00           N
ATOM   4590  HN  ASN A 939      38.250  40.480  34.470  1.00  0.00           H
ATOM   4591  CA  ASN A 939      37.450  39.600  32.740  1.00  0.00           C
ATOM   4592  HA  ASN A 939      37.330  38.530  32.830  1.00  0.00           H
ATOM   4593  CB  ASN A 939      36.050  40.190  33.120  1.00  0.00           C
ATOM   4594  HB1 ASN A 939      36.070  41.240  32.740  1.00  0.00           H
ATOM   4595  HB2 ASN A 939      35.900  40.100  34.210  1.00  0.00           H
ATOM   4596  CG  ASN A 939      34.990  39.490  32.430  1.00  0.00           C
ATOM   4597  OD1 ASN A 939      35.140  38.510  31.730  1.00  0.00           O
ATOM   4598  ND2 ASN A 939      33.760  40.040  32.490  1.00  0.00           N
ATOM   4599 HD21 ASN A 939      33.760  40.770  33.170  1.00  0.00           H
ATOM   4600 HD22 ASN A 939      33.040  39.820  31.830  1.00  0.00           H
ATOM   4601  C   ASN A 939      37.810  40.010  31.300  1.00  0.00           C
ATOM   4602  O   ASN A 939      38.020  41.190  31.020  1.00  0.00           O
ATOM   4603  N   ARG A 940      37.990  38.960  30.440  1.00  0.00           N
ATOM   4604  HN  ARG A 940      37.780  38.050  30.800  1.00  0.00           H
ATOM   4605  CA  ARG A 940      38.350  39.050  29.010  1.00  0.00           C
ATOM   4606  HA  ARG A 940      39.050  39.880  28.990  1.00  0.00           H
ATOM   4607  CB  ARG A 940      39.060  37.700  28.690  1.00  0.00           C
ATOM   4608  HB1 ARG A 940      39.250  37.750  27.600  1.00  0.00           H
ATOM   4609  HB2 ARG A 940      38.350  36.900  28.990  1.00  0.00           H
ATOM   4610  CG  ARG A 940      40.340  37.230  29.400  1.00  0.00           C
ATOM   4611  HG1 ARG A 940      40.010  36.940  30.430  1.00  0.00           H
ATOM   4612  HG2 ARG A 940      41.030  38.090  29.490  1.00  0.00           H
ATOM   4613  CD  ARG A 940      41.170  36.050  28.800  1.00  0.00           C
ATOM   4614  HD1 ARG A 940      40.540  35.130  28.720  1.00  0.00           H
ATOM   4615  HD2 ARG A 940      42.050  35.780  29.410  1.00  0.00           H
ATOM   4616  NE  ARG A 940      41.620  36.520  27.460  1.00  0.00           N
ATOM   4617  HE  ARG A 940      42.140  37.370  27.410  1.00  0.00           H
ATOM   4618  CZ  ARG A 940      41.050  36.150  26.340  1.00  0.00           C
ATOM   4619  NH1 ARG A 940      41.330  36.960  25.350  1.00  0.00           N
ATOM   4620 HH11 ARG A 940      41.760  37.860  25.460  1.00  0.00           H
ATOM   4621 HH12 ARG A 940      40.880  36.690  24.500  1.00  0.00           H
ATOM   4622  NH2 ARG A 940      40.190  35.180  26.150  1.00  0.00           N
ATOM   4623 HH21 ARG A 940      39.840  34.600  26.880  1.00  0.00           H
ATOM   4624 HH22 ARG A 940      39.800  34.980  25.240  1.00  0.00           H
ATOM   4625  C   ARG A 940      37.140  39.340  28.090  1.00  0.00           C
ATOM   4626  O   ARG A 940      35.970  39.080  28.320  1.00  0.00           O
ATOM   4627  N   LYS A 941      37.390  40.020  26.920  1.00  0.00           N
ATOM   4628  HN  LYS A 941      38.370  40.090  26.740  1.00  0.00           H
ATOM   4629  CA  LYS A 941      36.510  40.950  26.220  1.00  0.00           C
ATOM   4630  HA  LYS A 941      35.670  41.030  26.890  1.00  0.00           H
ATOM   4631  CB  LYS A 941      37.110  42.410  26.150  1.00  0.00           C
ATOM   4632  HB1 LYS A 941      36.500  43.140  25.580  1.00  0.00           H
ATOM   4633  HB2 LYS A 941      38.050  42.250  25.560  1.00  0.00           H
ATOM   4634  CG  LYS A 941      37.380  43.170  27.490  1.00  0.00           C
ATOM   4635  HG1 LYS A 941      37.670  44.210  27.230  1.00  0.00           H
ATOM   4636  HG2 LYS A 941      38.310  42.770  27.960  1.00  0.00           H
ATOM   4637  CD  LYS A 941      36.340  43.200  28.490  1.00  0.00           C
ATOM   4638  HD1 LYS A 941      36.040  42.240  28.960  1.00  0.00           H
ATOM   4639  HD2 LYS A 941      35.340  43.590  28.160  1.00  0.00           H
ATOM   4640  CE  LYS A 941      36.730  44.140  29.650  1.00  0.00           C
ATOM   4641  HE1 LYS A 941      35.870  44.180  30.360  1.00  0.00           H
ATOM   4642  HE2 LYS A 941      36.980  45.100  29.160  1.00  0.00           H
ATOM   4643  NZ  LYS A 941      37.940  43.730  30.370  1.00  0.00           N
ATOM   4644  HZ1 LYS A 941      37.800  42.740  30.650  1.00  0.00           H
ATOM   4645  HZ2 LYS A 941      38.030  44.260  31.260  1.00  0.00           H
ATOM   4646  HZ3 LYS A 941      38.770  43.950  29.790  1.00  0.00           H
ATOM   4647  C   LYS A 941      35.960  40.470  24.850  1.00  0.00           C
ATOM   4648  O   LYS A 941      36.700  39.900  24.060  1.00  0.00           O
ATOM   4649  N   GLU A 942      34.630  40.560  24.660  1.00  0.00           N
ATOM   4650  HN  GLU A 942      34.000  41.080  25.220  1.00  0.00           H
ATOM   4651  CA  GLU A 942      33.900  39.980  23.520  1.00  0.00           C
ATOM   4652  HA  GLU A 942      32.880  40.270  23.680  1.00  0.00           H
ATOM   4653  CB  GLU A 942      34.400  40.530  22.130  1.00  0.00           C
ATOM   4654  HB1 GLU A 942      33.800  39.960  21.370  1.00  0.00           H
ATOM   4655  HB2 GLU A 942      35.480  40.320  22.010  1.00  0.00           H
ATOM   4656  CG  GLU A 942      34.020  42.020  21.780  1.00  0.00           C
ATOM   4657  HG1 GLU A 942      34.480  42.250  20.780  1.00  0.00           H
ATOM   4658  HG2 GLU A 942      34.480  42.580  22.610  1.00  0.00           H
ATOM   4659  CD  GLU A 942      32.560  42.310  21.660  1.00  0.00           C
ATOM   4660  OE1 GLU A 942      31.900  42.700  22.680  1.00  0.00           O
ATOM   4661  OE2 GLU A 942      32.000  41.980  20.570  1.00  0.00           O
ATOM   4662  C   GLU A 942      33.950  38.410  23.660  1.00  0.00           C
ATOM   4663  O   GLU A 942      33.840  37.630  22.680  1.00  0.00           O
ATOM   4664  N   HSD A 943      33.920  37.990  24.910  1.00  0.00           N
ATOM   4665  HN  HSD A 943      33.830  38.670  25.640  1.00  0.00           H
ATOM   4666  CA  HSD A 943      33.940  36.600  25.290  1.00  0.00           C
ATOM   4667  HA  HSD A 943      33.840  36.070  24.350  1.00  0.00           H
ATOM   4668  CB  HSD A 943      35.210  36.020  26.000  1.00  0.00           C
ATOM   4669  HB1 HSD A 943      34.970  34.970  26.300  1.00  0.00           H
ATOM   4670  HB2 HSD A 943      35.420  36.620  26.910  1.00  0.00           H
ATOM   4671  ND1 HSD A 943      37.060  37.030  24.530  1.00  0.00           N
ATOM   4672  HD1 HSD A 943      36.920  38.020  24.610  1.00  0.00           H
ATOM   4673  CG  HSD A 943      36.370  35.980  25.110  1.00  0.00           C
ATOM   4674  CE1 HSD A 943      38.080  36.490  23.850  1.00  0.00           C
ATOM   4675  HE1 HSD A 943      38.860  37.090  23.370  1.00  0.00           H
ATOM   4676  NE2 HSD A 943      38.070  35.170  23.940  1.00  0.00           N
ATOM   4677  CD2 HSD A 943      37.030  34.830  24.740  1.00  0.00           C
ATOM   4678  HD2 HSD A 943      36.810  33.790  24.910  1.00  0.00           H
ATOM   4679  C   HSD A 943      32.740  36.170  26.130  1.00  0.00           C
ATOM   4680  O   HSD A 943      32.320  36.910  27.030  1.00  0.00           O
ATOM   4681  N   LYS A 944      32.150  34.960  25.920  1.00  0.00           N
ATOM   4682  HN  LYS A 944      32.560  34.420  25.180  1.00  0.00           H
ATOM   4683  CA  LYS A 944      31.090  34.300  26.600  1.00  0.00           C
ATOM   4684  HA  LYS A 944      30.520  35.070  27.090  1.00  0.00           H
ATOM   4685  CB  LYS A 944      30.110  33.390  25.730  1.00  0.00           C
ATOM   4686  HB1 LYS A 944      29.550  32.770  26.450  1.00  0.00           H
ATOM   4687  HB2 LYS A 944      30.760  32.760  25.080  1.00  0.00           H
ATOM   4688  CG  LYS A 944      29.050  34.200  24.900  1.00  0.00           C
ATOM   4689  HG1 LYS A 944      28.630  35.000  25.560  1.00  0.00           H
ATOM   4690  HG2 LYS A 944      28.280  33.460  24.610  1.00  0.00           H
ATOM   4691  CD  LYS A 944      29.580  34.740  23.600  1.00  0.00           C
ATOM   4692  HD1 LYS A 944      29.760  34.010  22.790  1.00  0.00           H
ATOM   4693  HD2 LYS A 944      30.540  35.220  23.860  1.00  0.00           H
ATOM   4694  CE  LYS A 944      28.620  35.740  22.880  1.00  0.00           C
ATOM   4695  HE1 LYS A 944      28.250  36.570  23.530  1.00  0.00           H
ATOM   4696  HE2 LYS A 944      27.770  35.130  22.530  1.00  0.00           H
ATOM   4697  NZ  LYS A 944      29.170  36.510  21.700  1.00  0.00           N
ATOM   4698  HZ1 LYS A 944      29.320  35.790  20.970  1.00  0.00           H
ATOM   4699  HZ2 LYS A 944      30.040  36.990  22.030  1.00  0.00           H
ATOM   4700  HZ3 LYS A 944      28.490  37.240  21.420  1.00  0.00           H
ATOM   4701  C   LYS A 944      31.540  33.610  27.870  1.00  0.00           C
ATOM   4702  O   LYS A 944      32.260  32.600  27.850  1.00  0.00           O
ATOM   4703  N   LEU A 945      31.180  34.100  29.070  1.00  0.00           N
ATOM   4704  HN  LEU A 945      30.660  34.940  29.150  1.00  0.00           H
ATOM   4705  CA  LEU A 945      31.370  33.600  30.390  1.00  0.00           C
ATOM   4706  HA  LEU A 945      32.430  33.420  30.570  1.00  0.00           H
ATOM   4707  CB  LEU A 945      30.820  34.620  31.430  1.00  0.00           C
ATOM   4708  HB1 LEU A 945      30.750  34.060  32.390  1.00  0.00           H
ATOM   4709  HB2 LEU A 945      29.780  34.880  31.110  1.00  0.00           H
ATOM   4710  CG  LEU A 945      31.660  35.810  31.660  1.00  0.00           C
ATOM   4711  HG  LEU A 945      31.960  36.260  30.680  1.00  0.00           H
ATOM   4712  CD1 LEU A 945      30.800  36.840  32.390  1.00  0.00           C
ATOM   4713 HD11 LEU A 945      29.990  37.220  31.730  1.00  0.00           H
ATOM   4714 HD12 LEU A 945      31.350  37.790  32.600  1.00  0.00           H
ATOM   4715 HD13 LEU A 945      30.260  36.400  33.250  1.00  0.00           H
ATOM   4716  CD2 LEU A 945      32.830  35.500  32.520  1.00  0.00           C
ATOM   4717 HD21 LEU A 945      32.990  36.520  32.940  1.00  0.00           H
ATOM   4718 HD22 LEU A 945      33.700  35.100  31.950  1.00  0.00           H
ATOM   4719 HD23 LEU A 945      32.630  34.860  33.400  1.00  0.00           H
ATOM   4720  C   LEU A 945      30.580  32.300  30.630  1.00  0.00           C
ATOM   4721  O   LEU A 945      29.360  32.300  30.580  1.00  0.00           O
ATOM   4722  N   LYS A 946      31.360  31.170  30.820  1.00  0.00           N
ATOM   4723  HN  LYS A 946      32.360  31.190  30.800  1.00  0.00           H
ATOM   4724  CA  LYS A 946      30.800  29.840  30.930  1.00  0.00           C
ATOM   4725  HA  LYS A 946      29.760  29.810  30.630  1.00  0.00           H
ATOM   4726  CB  LYS A 946      31.490  28.850  30.000  1.00  0.00           C
ATOM   4727  HB1 LYS A 946      31.230  27.780  30.170  1.00  0.00           H
ATOM   4728  HB2 LYS A 946      32.580  28.820  30.240  1.00  0.00           H
ATOM   4729  CG  LYS A 946      31.160  29.040  28.480  1.00  0.00           C
ATOM   4730  HG1 LYS A 946      31.640  28.150  28.010  1.00  0.00           H
ATOM   4731  HG2 LYS A 946      31.600  29.990  28.080  1.00  0.00           H
ATOM   4732  CD  LYS A 946      29.600  29.070  28.100  1.00  0.00           C
ATOM   4733  HD1 LYS A 946      29.090  29.960  28.520  1.00  0.00           H
ATOM   4734  HD2 LYS A 946      29.120  28.160  28.530  1.00  0.00           H
ATOM   4735  CE  LYS A 946      29.290  29.090  26.640  1.00  0.00           C
ATOM   4736  HE1 LYS A 946      29.730  28.270  26.050  1.00  0.00           H
ATOM   4737  HE2 LYS A 946      29.620  30.000  26.090  1.00  0.00           H
ATOM   4738  NZ  LYS A 946      27.770  28.990  26.440  1.00  0.00           N
ATOM   4739  HZ1 LYS A 946      27.480  28.890  25.460  1.00  0.00           H
ATOM   4740  HZ2 LYS A 946      27.300  29.820  26.850  1.00  0.00           H
ATOM   4741  HZ3 LYS A 946      27.410  28.110  26.870  1.00  0.00           H
ATOM   4742  C   LYS A 946      30.830  29.330  32.410  1.00  0.00           C
ATOM   4743  O   LYS A 946      29.850  29.420  33.150  1.00  0.00           O
ATOM   4744  N   LYS A 947      31.940  28.670  32.890  1.00  0.00           N
ATOM   4745  HN  LYS A 947      32.720  28.510  32.290  1.00  0.00           H
ATOM   4746  CA  LYS A 947      32.190  28.370  34.290  1.00  0.00           C
ATOM   4747  HA  LYS A 947      31.430  27.700  34.670  1.00  0.00           H
ATOM   4748  CB  LYS A 947      33.740  27.890  34.410  1.00  0.00           C
ATOM   4749  HB1 LYS A 947      33.950  27.720  35.490  1.00  0.00           H
ATOM   4750  HB2 LYS A 947      34.460  28.710  34.170  1.00  0.00           H
ATOM   4751  CG  LYS A 947      34.250  26.690  33.570  1.00  0.00           C
ATOM   4752  HG1 LYS A 947      34.270  27.080  32.530  1.00  0.00           H
ATOM   4753  HG2 LYS A 947      33.520  25.880  33.770  1.00  0.00           H
ATOM   4754  CD  LYS A 947      35.630  26.100  33.990  1.00  0.00           C
ATOM   4755  HD1 LYS A 947      35.820  25.070  33.600  1.00  0.00           H
ATOM   4756  HD2 LYS A 947      35.680  26.020  35.090  1.00  0.00           H
ATOM   4757  CE  LYS A 947      36.800  27.020  33.580  1.00  0.00           C
ATOM   4758  HE1 LYS A 947      36.630  28.030  34.020  1.00  0.00           H
ATOM   4759  HE2 LYS A 947      36.860  27.130  32.480  1.00  0.00           H
ATOM   4760  NZ  LYS A 947      38.160  26.690  34.020  1.00  0.00           N
ATOM   4761  HZ1 LYS A 947      38.890  27.380  33.760  1.00  0.00           H
ATOM   4762  HZ2 LYS A 947      38.420  25.760  33.630  1.00  0.00           H
ATOM   4763  HZ3 LYS A 947      38.150  26.650  35.070  1.00  0.00           H
ATOM   4764  C   LYS A 947      32.130  29.670  35.140  1.00  0.00           C
ATOM   4765  O   LYS A 947      31.690  29.710  36.290  1.00  0.00           O
ATOM   4766  N   GLY A 948      32.640  30.770  34.500  1.00  0.00           N
ATOM   4767  HN  GLY A 948      33.050  30.560  33.610  1.00  0.00           H
ATOM   4768  CA  GLY A 948      32.660  32.150  34.860  1.00  0.00           C
ATOM   4769  HA1 GLY A 948      32.980  32.620  33.940  1.00  0.00           H
ATOM   4770  HA2 GLY A 948      33.300  32.460  35.670  1.00  0.00           H
ATOM   4771  C   GLY A 948      31.310  32.770  35.180  1.00  0.00           C
ATOM   4772  O   GLY A 948      30.260  32.190  34.870  1.00  0.00           O
ATOM   4773  N   ALA A 949      31.310  33.970  35.760  1.00  0.00           N
ATOM   4774  HN  ALA A 949      32.220  34.300  36.010  1.00  0.00           H
ATOM   4775  CA  ALA A 949      30.160  34.810  36.110  1.00  0.00           C
ATOM   4776  HA  ALA A 949      29.460  34.560  35.330  1.00  0.00           H
ATOM   4777  CB  ALA A 949      29.590  34.330  37.490  1.00  0.00           C
ATOM   4778  HB1 ALA A 949      28.580  34.720  37.760  1.00  0.00           H
ATOM   4779  HB2 ALA A 949      30.430  34.630  38.160  1.00  0.00           H
ATOM   4780  HB3 ALA A 949      29.520  33.220  37.460  1.00  0.00           H
ATOM   4781  C   ALA A 949      30.480  36.270  36.070  1.00  0.00           C
ATOM   4782  O   ALA A 949      31.570  36.750  36.360  1.00  0.00           O
ATOM   4783  N   GLY A 950      29.470  37.070  35.680  1.00  0.00           N
ATOM   4784  HN  GLY A 950      28.680  36.600  35.300  1.00  0.00           H
ATOM   4785  CA  GLY A 950      29.390  38.490  35.760  1.00  0.00           C
ATOM   4786  HA1 GLY A 950      28.360  38.750  35.580  1.00  0.00           H
ATOM   4787  HA2 GLY A 950      29.870  38.880  34.880  1.00  0.00           H
ATOM   4788  C   GLY A 950      29.830  39.230  36.980  1.00  0.00           C
ATOM   4789  O   GLY A 950      30.060  38.650  38.000  1.00  0.00           O
ATOM   4790  N   TYR A 951      29.890  40.530  36.890  1.00  0.00           N
ATOM   4791  HN  TYR A 951      29.550  40.970  36.070  1.00  0.00           H
ATOM   4792  CA  TYR A 951      30.320  41.460  37.930  1.00  0.00           C
ATOM   4793  HA  TYR A 951      31.310  41.150  38.220  1.00  0.00           H
ATOM   4794  CB  TYR A 951      30.390  42.880  37.410  1.00  0.00           C
ATOM   4795  HB1 TYR A 951      30.780  43.540  38.210  1.00  0.00           H
ATOM   4796  HB2 TYR A 951      29.400  43.320  37.140  1.00  0.00           H
ATOM   4797  CG  TYR A 951      31.410  43.000  36.320  1.00  0.00           C
ATOM   4798  CD1 TYR A 951      31.140  43.920  35.330  1.00  0.00           C
ATOM   4799  HD1 TYR A 951      30.250  44.540  35.290  1.00  0.00           H
ATOM   4800  CE1 TYR A 951      32.040  44.000  34.210  1.00  0.00           C
ATOM   4801  HE1 TYR A 951      31.800  44.530  33.290  1.00  0.00           H
ATOM   4802  CZ  TYR A 951      33.110  43.160  34.170  1.00  0.00           C
ATOM   4803  OH  TYR A 951      33.840  42.960  32.980  1.00  0.00           O
ATOM   4804  HH  TYR A 951      33.650  43.720  32.430  1.00  0.00           H
ATOM   4805  CD2 TYR A 951      32.620  42.320  36.350  1.00  0.00           C
ATOM   4806  HD2 TYR A 951      32.920  41.600  37.100  1.00  0.00           H
ATOM   4807  CE2 TYR A 951      33.490  42.390  35.250  1.00  0.00           C
ATOM   4808  HE2 TYR A 951      34.360  41.740  35.190  1.00  0.00           H
ATOM   4809  C   TYR A 951      29.530  41.480  39.160  1.00  0.00           C
ATOM   4810  O   TYR A 951      30.040  41.620  40.300  1.00  0.00           O
ATOM   4811  N   HSD A 952      28.220  41.260  39.120  1.00  0.00           N
ATOM   4812  HN  HSD A 952      27.770  41.170  38.230  1.00  0.00           H
ATOM   4813  CA  HSD A 952      27.380  41.000  40.240  1.00  0.00           C
ATOM   4814  HA  HSD A 952      27.400  41.960  40.750  1.00  0.00           H
ATOM   4815  CB  HSD A 952      25.920  40.680  39.900  1.00  0.00           C
ATOM   4816  HB1 HSD A 952      25.550  41.550  39.330  1.00  0.00           H
ATOM   4817  HB2 HSD A 952      25.280  40.800  40.810  1.00  0.00           H
ATOM   4818  ND1 HSD A 952      24.740  38.500  39.710  1.00  0.00           N
ATOM   4819  HD1 HSD A 952      24.390  38.540  40.650  1.00  0.00           H
ATOM   4820  CG  HSD A 952      25.660  39.420  39.190  1.00  0.00           C
ATOM   4821  CE1 HSD A 952      24.570  37.580  38.770  1.00  0.00           C
ATOM   4822  HE1 HSD A 952      24.000  36.650  38.870  1.00  0.00           H
ATOM   4823  NE2 HSD A 952      25.340  37.790  37.700  1.00  0.00           N
ATOM   4824  CD2 HSD A 952      26.050  38.940  37.990  1.00  0.00           C
ATOM   4825  HD2 HSD A 952      26.780  39.320  37.280  1.00  0.00           H
ATOM   4826  C   HSD A 952      27.740  40.030  41.310  1.00  0.00           C
ATOM   4827  O   HSD A 952      27.670  40.360  42.530  1.00  0.00           O
ATOM   4828  N   LEU A 953      27.980  38.770  40.900  1.00  0.00           N
ATOM   4829  HN  LEU A 953      28.190  38.620  39.930  1.00  0.00           H
ATOM   4830  CA  LEU A 953      28.230  37.680  41.810  1.00  0.00           C
ATOM   4831  HA  LEU A 953      27.340  37.530  42.410  1.00  0.00           H
ATOM   4832  CB  LEU A 953      28.470  36.370  40.980  1.00  0.00           C
ATOM   4833  HB1 LEU A 953      29.240  36.570  40.220  1.00  0.00           H
ATOM   4834  HB2 LEU A 953      27.590  36.100  40.370  1.00  0.00           H
ATOM   4835  CG  LEU A 953      28.870  35.080  41.760  1.00  0.00           C
ATOM   4836  HG  LEU A 953      29.920  35.250  42.080  1.00  0.00           H
ATOM   4837  CD1 LEU A 953      27.880  34.930  42.920  1.00  0.00           C
ATOM   4838 HD11 LEU A 953      26.830  35.160  42.620  1.00  0.00           H
ATOM   4839 HD12 LEU A 953      28.020  35.630  43.780  1.00  0.00           H
ATOM   4840 HD13 LEU A 953      27.910  33.890  43.330  1.00  0.00           H
ATOM   4841  CD2 LEU A 953      28.860  33.870  40.850  1.00  0.00           C
ATOM   4842 HD21 LEU A 953      27.870  33.850  40.330  1.00  0.00           H
ATOM   4843 HD22 LEU A 953      29.020  33.020  41.560  1.00  0.00           H
ATOM   4844 HD23 LEU A 953      29.650  33.940  40.080  1.00  0.00           H
ATOM   4845  C   LEU A 953      29.400  37.930  42.780  1.00  0.00           C
ATOM   4846  O   LEU A 953      29.230  37.780  43.950  1.00  0.00           O
ATOM   4847  N   ASP A 954      30.600  38.390  42.290  1.00  0.00           N
ATOM   4848  HN  ASP A 954      30.790  38.580  41.330  1.00  0.00           H
ATOM   4849  CA  ASP A 954      31.640  38.810  43.100  1.00  0.00           C
ATOM   4850  HA  ASP A 954      31.840  37.950  43.730  1.00  0.00           H
ATOM   4851  CB  ASP A 954      33.020  39.020  42.260  1.00  0.00           C
ATOM   4852  HB1 ASP A 954      33.180  38.080  41.700  1.00  0.00           H
ATOM   4853  HB2 ASP A 954      33.880  39.330  42.890  1.00  0.00           H
ATOM   4854  CG  ASP A 954      32.920  40.060  41.170  1.00  0.00           C
ATOM   4855  OD1 ASP A 954      32.520  39.900  40.010  1.00  0.00           O
ATOM   4856  OD2 ASP A 954      33.200  41.280  41.670  1.00  0.00           O
ATOM   4857  HD2 ASP A 954      32.860  41.890  41.030  1.00  0.00           H
ATOM   4858  C   ASP A 954      31.270  39.930  44.120  1.00  0.00           C
ATOM   4859  O   ASP A 954      31.670  39.830  45.290  1.00  0.00           O
ATOM   4860  N   LEU A 955      30.470  40.940  43.730  1.00  0.00           N
ATOM   4861  HN  LEU A 955      30.270  41.100  42.770  1.00  0.00           H
ATOM   4862  CA  LEU A 955      30.030  42.030  44.610  1.00  0.00           C
ATOM   4863  HA  LEU A 955      30.960  42.400  45.020  1.00  0.00           H
ATOM   4864  CB  LEU A 955      29.290  43.170  43.780  1.00  0.00           C
ATOM   4865  HB1 LEU A 955      28.830  43.920  44.450  1.00  0.00           H
ATOM   4866  HB2 LEU A 955      28.490  42.710  43.150  1.00  0.00           H
ATOM   4867  CG  LEU A 955      30.110  43.930  42.750  1.00  0.00           C
ATOM   4868  HG  LEU A 955      30.670  43.130  42.230  1.00  0.00           H
ATOM   4869  CD1 LEU A 955      29.120  44.690  41.850  1.00  0.00           C
ATOM   4870 HD11 LEU A 955      29.750  45.290  41.150  1.00  0.00           H
ATOM   4871 HD12 LEU A 955      28.470  45.390  42.410  1.00  0.00           H
ATOM   4872 HD13 LEU A 955      28.520  43.970  41.250  1.00  0.00           H
ATOM   4873  CD2 LEU A 955      31.110  44.760  43.490  1.00  0.00           C
ATOM   4874 HD21 LEU A 955      31.700  45.420  42.820  1.00  0.00           H
ATOM   4875 HD22 LEU A 955      31.800  44.130  44.090  1.00  0.00           H
ATOM   4876 HD23 LEU A 955      30.590  45.400  44.250  1.00  0.00           H
ATOM   4877  C   LEU A 955      29.120  41.530  45.790  1.00  0.00           C
ATOM   4878  O   LEU A 955      29.330  41.860  46.940  1.00  0.00           O
ATOM   4879  N   LEU A 956      28.140  40.600  45.410  1.00  0.00           N
ATOM   4880  HN  LEU A 956      28.150  40.240  44.480  1.00  0.00           H
ATOM   4881  CA  LEU A 956      27.320  39.810  46.320  1.00  0.00           C
ATOM   4882  HA  LEU A 956      26.790  40.400  47.060  1.00  0.00           H
ATOM   4883  CB  LEU A 956      26.270  39.100  45.430  1.00  0.00           C
ATOM   4884  HB1 LEU A 956      25.690  38.370  46.050  1.00  0.00           H
ATOM   4885  HB2 LEU A 956      26.690  38.560  44.550  1.00  0.00           H
ATOM   4886  CG  LEU A 956      25.210  39.990  44.900  1.00  0.00           C
ATOM   4887  HG  LEU A 956      25.720  40.760  44.300  1.00  0.00           H
ATOM   4888  CD1 LEU A 956      24.220  39.330  43.930  1.00  0.00           C
ATOM   4889 HD11 LEU A 956      24.820  38.670  43.260  1.00  0.00           H
ATOM   4890 HD12 LEU A 956      23.570  40.050  43.390  1.00  0.00           H
ATOM   4891 HD13 LEU A 956      23.490  38.640  44.390  1.00  0.00           H
ATOM   4892  CD2 LEU A 956      24.510  40.850  45.960  1.00  0.00           C
ATOM   4893 HD21 LEU A 956      23.820  41.610  45.540  1.00  0.00           H
ATOM   4894 HD22 LEU A 956      25.300  41.510  46.390  1.00  0.00           H
ATOM   4895 HD23 LEU A 956      24.060  40.400  46.870  1.00  0.00           H
ATOM   4896  C   LEU A 956      28.120  38.850  47.250  1.00  0.00           C
ATOM   4897  O   LEU A 956      27.940  38.790  48.500  1.00  0.00           O
ATOM   4898  N   MET A 957      29.110  38.310  46.690  1.00  0.00           N
ATOM   4899  HN  MET A 957      29.240  38.170  45.710  1.00  0.00           H
ATOM   4900  CA  MET A 957      30.120  37.520  47.490  1.00  0.00           C
ATOM   4901  HA  MET A 957      29.670  36.800  48.140  1.00  0.00           H
ATOM   4902  CB  MET A 957      31.090  36.730  46.550  1.00  0.00           C
ATOM   4903  HB1 MET A 957      31.930  36.370  47.170  1.00  0.00           H
ATOM   4904  HB2 MET A 957      31.480  37.410  45.760  1.00  0.00           H
ATOM   4905  CG  MET A 957      30.450  35.490  45.900  1.00  0.00           C
ATOM   4906  HG1 MET A 957      29.420  35.810  45.620  1.00  0.00           H
ATOM   4907  HG2 MET A 957      30.330  34.710  46.670  1.00  0.00           H
ATOM   4908  SD  MET A 957      31.440  35.000  44.470  1.00  0.00           S
ATOM   4909  CE  MET A 957      33.130  34.480  45.020  1.00  0.00           C
ATOM   4910  HE1 MET A 957      33.690  34.160  44.100  1.00  0.00           H
ATOM   4911  HE2 MET A 957      33.060  33.670  45.760  1.00  0.00           H
ATOM   4912  HE3 MET A 957      33.630  35.310  45.580  1.00  0.00           H
ATOM   4913  C   MET A 957      30.910  38.390  48.500  1.00  0.00           C
ATOM   4914  O   MET A 957      31.000  37.950  49.660  1.00  0.00           O
ATOM   4915  N   VAL A 958      31.420  39.610  48.160  1.00  0.00           N
ATOM   4916  HN  VAL A 958      31.420  39.900  47.210  1.00  0.00           H
ATOM   4917  CA  VAL A 958      32.100  40.460  49.100  1.00  0.00           C
ATOM   4918  HA  VAL A 958      32.770  39.830  49.680  1.00  0.00           H
ATOM   4919  CB  VAL A 958      32.910  41.470  48.290  1.00  0.00           C
ATOM   4920  HB  VAL A 958      32.300  41.800  47.420  1.00  0.00           H
ATOM   4921  CG1 VAL A 958      33.260  42.760  49.120  1.00  0.00           C
ATOM   4922 HG11 VAL A 958      33.770  43.470  48.450  1.00  0.00           H
ATOM   4923 HG12 VAL A 958      33.780  42.480  50.070  1.00  0.00           H
ATOM   4924 HG13 VAL A 958      32.320  43.230  49.450  1.00  0.00           H
ATOM   4925  CG2 VAL A 958      34.160  40.740  47.710  1.00  0.00           C
ATOM   4926 HG21 VAL A 958      34.860  40.300  48.470  1.00  0.00           H
ATOM   4927 HG22 VAL A 958      34.680  41.490  47.070  1.00  0.00           H
ATOM   4928 HG23 VAL A 958      33.780  39.970  47.010  1.00  0.00           H
ATOM   4929  C   VAL A 958      31.140  41.090  50.110  1.00  0.00           C
ATOM   4930  O   VAL A 958      31.470  41.330  51.250  1.00  0.00           O
ATOM   4931  N   GLY A 959      29.950  41.430  49.620  1.00  0.00           N
ATOM   4932  HN  GLY A 959      29.780  41.520  48.650  1.00  0.00           H
ATOM   4933  CA  GLY A 959      28.860  41.780  50.390  1.00  0.00           C
ATOM   4934  HA1 GLY A 959      27.960  41.670  49.820  1.00  0.00           H
ATOM   4935  HA2 GLY A 959      29.080  42.780  50.740  1.00  0.00           H
ATOM   4936  C   GLY A 959      28.540  40.950  51.530  1.00  0.00           C
ATOM   4937  O   GLY A 959      28.480  41.360  52.690  1.00  0.00           O
ATOM   4938  N   VAL A 960      28.350  39.650  51.280  1.00  0.00           N
ATOM   4939  HN  VAL A 960      28.490  39.260  50.380  1.00  0.00           H
ATOM   4940  CA  VAL A 960      28.270  38.630  52.380  1.00  0.00           C
ATOM   4941  HA  VAL A 960      27.550  38.960  53.110  1.00  0.00           H
ATOM   4942  CB  VAL A 960      27.710  37.240  51.990  1.00  0.00           C
ATOM   4943  HB  VAL A 960      28.280  36.930  51.090  1.00  0.00           H
ATOM   4944  CG1 VAL A 960      27.950  36.190  53.080  1.00  0.00           C
ATOM   4945 HG11 VAL A 960      27.610  35.230  52.640  1.00  0.00           H
ATOM   4946 HG12 VAL A 960      27.460  36.380  54.070  1.00  0.00           H
ATOM   4947 HG13 VAL A 960      29.030  35.960  53.190  1.00  0.00           H
ATOM   4948  CG2 VAL A 960      26.270  37.440  51.710  1.00  0.00           C
ATOM   4949 HG21 VAL A 960      25.790  37.830  52.640  1.00  0.00           H
ATOM   4950 HG22 VAL A 960      25.870  36.430  51.530  1.00  0.00           H
ATOM   4951 HG23 VAL A 960      26.170  38.130  50.840  1.00  0.00           H
ATOM   4952  C   VAL A 960      29.530  38.550  53.270  1.00  0.00           C
ATOM   4953  O   VAL A 960      29.420  38.630  54.490  1.00  0.00           O
ATOM   4954  N   MET A 961      30.730  38.480  52.660  1.00  0.00           N
ATOM   4955  HN  MET A 961      30.840  38.450  51.670  1.00  0.00           H
ATOM   4956  CA  MET A 961      31.990  38.370  53.350  1.00  0.00           C
ATOM   4957  HA  MET A 961      31.850  37.570  54.070  1.00  0.00           H
ATOM   4958  CB  MET A 961      33.040  38.040  52.320  1.00  0.00           C
ATOM   4959  HB1 MET A 961      32.810  38.750  51.500  1.00  0.00           H
ATOM   4960  HB2 MET A 961      32.760  37.060  51.860  1.00  0.00           H
ATOM   4961  CG  MET A 961      34.550  38.030  52.740  1.00  0.00           C
ATOM   4962  HG1 MET A 961      34.780  37.200  53.450  1.00  0.00           H
ATOM   4963  HG2 MET A 961      34.800  39.020  53.180  1.00  0.00           H
ATOM   4964  SD  MET A 961      35.570  37.940  51.290  1.00  0.00           S
ATOM   4965  CE  MET A 961      35.770  39.750  51.310  1.00  0.00           C
ATOM   4966  HE1 MET A 961      36.190  40.120  52.270  1.00  0.00           H
ATOM   4967  HE2 MET A 961      34.800  40.280  51.220  1.00  0.00           H
ATOM   4968  HE3 MET A 961      36.420  40.110  50.480  1.00  0.00           H
ATOM   4969  C   MET A 961      32.290  39.520  54.300  1.00  0.00           C
ATOM   4970  O   MET A 961      32.720  39.290  55.430  1.00  0.00           O
ATOM   4971  N   LEU A 962      31.880  40.730  53.890  1.00  0.00           N
ATOM   4972  HN  LEU A 962      31.610  40.830  52.930  1.00  0.00           H
ATOM   4973  CA  LEU A 962      31.960  41.890  54.790  1.00  0.00           C
ATOM   4974  HA  LEU A 962      33.020  42.040  54.930  1.00  0.00           H
ATOM   4975  CB  LEU A 962      31.410  43.140  54.120  1.00  0.00           C
ATOM   4976  HB1 LEU A 962      31.160  43.980  54.810  1.00  0.00           H
ATOM   4977  HB2 LEU A 962      30.540  42.810  53.500  1.00  0.00           H
ATOM   4978  CG  LEU A 962      32.300  43.800  52.980  1.00  0.00           C
ATOM   4979  HG  LEU A 962      32.980  43.060  52.490  1.00  0.00           H
ATOM   4980  CD1 LEU A 962      31.510  44.510  51.820  1.00  0.00           C
ATOM   4981 HD11 LEU A 962      30.800  43.740  51.460  1.00  0.00           H
ATOM   4982 HD12 LEU A 962      32.210  44.910  51.060  1.00  0.00           H
ATOM   4983 HD13 LEU A 962      31.000  45.400  52.240  1.00  0.00           H
ATOM   4984  CD2 LEU A 962      33.160  44.880  53.640  1.00  0.00           C
ATOM   4985 HD21 LEU A 962      32.560  45.580  54.270  1.00  0.00           H
ATOM   4986 HD22 LEU A 962      33.720  45.500  52.910  1.00  0.00           H
ATOM   4987 HD23 LEU A 962      33.860  44.450  54.390  1.00  0.00           H
ATOM   4988  C   LEU A 962      31.320  41.750  56.080  1.00  0.00           C
ATOM   4989  O   LEU A 962      31.890  42.070  57.090  1.00  0.00           O
ATOM   4990  N   GLY A 963      30.060  41.290  56.000  1.00  0.00           N
ATOM   4991  HN  GLY A 963      29.750  40.840  55.170  1.00  0.00           H
ATOM   4992  CA  GLY A 963      29.190  41.150  57.140  1.00  0.00           C
ATOM   4993  HA1 GLY A 963      28.240  40.900  56.700  1.00  0.00           H
ATOM   4994  HA2 GLY A 963      29.160  42.120  57.630  1.00  0.00           H
ATOM   4995  C   GLY A 963      29.530  40.060  58.080  1.00  0.00           C
ATOM   4996  O   GLY A 963      29.510  40.210  59.290  1.00  0.00           O
ATOM   4997  N   VAL A 964      29.850  38.870  57.580  1.00  0.00           N
ATOM   4998  HN  VAL A 964      29.930  38.740  56.600  1.00  0.00           H
ATOM   4999  CA  VAL A 964      30.350  37.740  58.490  1.00  0.00           C
ATOM   5000  HA  VAL A 964      29.600  37.620  59.270  1.00  0.00           H
ATOM   5001  CB  VAL A 964      30.250  36.340  57.840  1.00  0.00           C
ATOM   5002  HB  VAL A 964      29.180  36.100  57.700  1.00  0.00           H
ATOM   5003  CG1 VAL A 964      31.000  36.400  56.520  1.00  0.00           C
ATOM   5004 HG11 VAL A 964      32.090  36.620  56.580  1.00  0.00           H
ATOM   5005 HG12 VAL A 964      30.580  37.100  55.760  1.00  0.00           H
ATOM   5006 HG13 VAL A 964      30.830  35.390  56.100  1.00  0.00           H
ATOM   5007  CG2 VAL A 964      30.720  35.250  58.770  1.00  0.00           C
ATOM   5008 HG21 VAL A 964      29.940  35.160  59.560  1.00  0.00           H
ATOM   5009 HG22 VAL A 964      31.680  35.540  59.280  1.00  0.00           H
ATOM   5010 HG23 VAL A 964      30.880  34.260  58.300  1.00  0.00           H
ATOM   5011  C   VAL A 964      31.700  38.080  59.180  1.00  0.00           C
ATOM   5012  O   VAL A 964      31.880  37.970  60.400  1.00  0.00           O
ATOM   5013  N   CYS A 965      32.670  38.620  58.350  1.00  0.00           N
ATOM   5014  HN  CYS A 965      32.550  38.840  57.380  1.00  0.00           H
ATOM   5015  CA  CYS A 965      33.990  39.000  58.860  1.00  0.00           C
ATOM   5016  HA  CYS A 965      34.370  38.220  59.510  1.00  0.00           H
ATOM   5017  CB  CYS A 965      35.050  39.290  57.750  1.00  0.00           C
ATOM   5018  HB1 CYS A 965      35.960  39.760  58.180  1.00  0.00           H
ATOM   5019  HB2 CYS A 965      34.560  40.050  57.100  1.00  0.00           H
ATOM   5020  SG  CYS A 965      35.300  37.830  56.710  1.00  0.00           S
ATOM   5021  HG1 CYS A 965      34.280  38.260  55.970  1.00  0.00           H
ATOM   5022  C   CYS A 965      33.880  40.150  59.830  1.00  0.00           C
ATOM   5023  O   CYS A 965      34.600  40.250  60.820  1.00  0.00           O
ATOM   5024  N   SER A 966      32.990  41.130  59.590  1.00  0.00           N
ATOM   5025  HN  SER A 966      32.550  41.160  58.690  1.00  0.00           H
ATOM   5026  CA  SER A 966      32.780  42.210  60.480  1.00  0.00           C
ATOM   5027  HA  SER A 966      33.690  42.780  60.630  1.00  0.00           H
ATOM   5028  CB  SER A 966      31.810  43.350  59.900  1.00  0.00           C
ATOM   5029  HB1 SER A 966      31.660  44.100  60.690  1.00  0.00           H
ATOM   5030  HB2 SER A 966      30.860  42.860  59.580  1.00  0.00           H
ATOM   5031  OG  SER A 966      32.410  43.980  58.760  1.00  0.00           O
ATOM   5032  HG1 SER A 966      32.480  43.260  58.140  1.00  0.00           H
ATOM   5033  C   SER A 966      32.220  41.790  61.890  1.00  0.00           C
ATOM   5034  O   SER A 966      32.580  42.340  62.920  1.00  0.00           O
ATOM   5035  N   VAL A 967      31.390  40.800  61.980  1.00  0.00           N
ATOM   5036  HN  VAL A 967      31.080  40.230  61.220  1.00  0.00           H
ATOM   5037  CA  VAL A 967      30.830  40.410  63.300  1.00  0.00           C
ATOM   5038  HA  VAL A 967      30.800  41.310  63.900  1.00  0.00           H
ATOM   5039  CB  VAL A 967      29.480  39.720  63.350  1.00  0.00           C
ATOM   5040  HB  VAL A 967      29.250  39.340  64.360  1.00  0.00           H
ATOM   5041  CG1 VAL A 967      28.480  40.760  62.890  1.00  0.00           C
ATOM   5042 HG11 VAL A 967      27.510  40.240  62.740  1.00  0.00           H
ATOM   5043 HG12 VAL A 967      28.780  41.090  61.860  1.00  0.00           H
ATOM   5044 HG13 VAL A 967      28.410  41.600  63.590  1.00  0.00           H
ATOM   5045  CG2 VAL A 967      29.510  38.450  62.470  1.00  0.00           C
ATOM   5046 HG21 VAL A 967      29.870  38.540  61.420  1.00  0.00           H
ATOM   5047 HG22 VAL A 967      28.520  38.000  62.230  1.00  0.00           H
ATOM   5048 HG23 VAL A 967      30.160  37.650  62.890  1.00  0.00           H
ATOM   5049  C   VAL A 967      31.890  39.480  63.990  1.00  0.00           C
ATOM   5050  O   VAL A 967      31.910  39.320  65.190  1.00  0.00           O
ATOM   5051  N   MET A 968      32.850  38.870  63.220  1.00  0.00           N
ATOM   5052  HN  MET A 968      32.740  39.020  62.240  1.00  0.00           H
ATOM   5053  CA  MET A 968      34.010  38.110  63.720  1.00  0.00           C
ATOM   5054  HA  MET A 968      33.720  37.500  64.570  1.00  0.00           H
ATOM   5055  CB  MET A 968      34.590  37.090  62.740  1.00  0.00           C
ATOM   5056  HB1 MET A 968      35.610  36.780  63.070  1.00  0.00           H
ATOM   5057  HB2 MET A 968      34.630  37.590  61.760  1.00  0.00           H
ATOM   5058  CG  MET A 968      33.690  35.890  62.320  1.00  0.00           C
ATOM   5059  HG1 MET A 968      32.750  36.370  61.980  1.00  0.00           H
ATOM   5060  HG2 MET A 968      33.490  35.330  63.260  1.00  0.00           H
[truncated: 6,873,249 more chars]
