# Supplementary material for: CryoEM and computational modeling structural insights into the pH regulator NBCn1
Source: Nat Commun. 2025 Nov 11;16:9932. doi: 10.1038/s41467-025-64868-z (PMC12606367; doi:10.1038/s41467-025-64868-z)
Supplement: Supplementary file 7 — Supplementary Data 5 [file 41467_2025_64868_MOESM7_ESM.zip › 100ns_z_restr_MD_NBCn1_2NaCO3/hNBCn1_IF/z-restr_hNBCn1_IF_2NaCO3_first_step_34.pdb]

REMARK    GENERATED BY TRJCONV
TITLE     Title t= 4100.00000 step= 2050000
REMARK    THIS IS A SIMULATION BOX
CRYST1   94.172   94.172  100.784  90.00  90.00  90.00 P 1           1
MODEL        1
ATOM      1  N   LEU A 585      23.070  37.700  37.280  1.00  0.00           N
ATOM      2  HT1 LEU A 585      22.220  37.320  36.820  1.00  0.00           H
ATOM      3  HT2 LEU A 585      23.850  37.640  36.590  1.00  0.00           H
ATOM      4  HT3 LEU A 585      22.890  38.690  37.500  1.00  0.00           H
ATOM      5  CA  LEU A 585      23.550  36.940  38.540  1.00  0.00           C
ATOM      6  HA  LEU A 585      24.620  37.000  38.610  1.00  0.00           H
ATOM      7  CB  LEU A 585      23.070  37.590  39.910  1.00  0.00           C
ATOM      8  HB1 LEU A 585      21.980  37.750  39.790  1.00  0.00           H
ATOM      9  HB2 LEU A 585      23.580  38.570  39.990  1.00  0.00           H
ATOM     10  CG  LEU A 585      23.370  36.780  41.170  1.00  0.00           C
ATOM     11  HG  LEU A 585      22.820  35.810  41.130  1.00  0.00           H
ATOM     12  CD1 LEU A 585      24.850  36.450  41.270  1.00  0.00           C
ATOM     13 HD11 LEU A 585      25.030  35.940  42.240  1.00  0.00           H
ATOM     14 HD12 LEU A 585      25.400  37.420  41.250  1.00  0.00           H
ATOM     15 HD13 LEU A 585      25.100  35.750  40.440  1.00  0.00           H
ATOM     16  CD2 LEU A 585      22.840  37.490  42.370  1.00  0.00           C
ATOM     17 HD21 LEU A 585      21.750  37.610  42.230  1.00  0.00           H
ATOM     18 HD22 LEU A 585      23.440  38.330  42.780  1.00  0.00           H
ATOM     19 HD23 LEU A 585      22.780  36.790  43.230  1.00  0.00           H
ATOM     20  C   LEU A 585      23.310  35.370  38.550  1.00  0.00           C
ATOM     21  O   LEU A 585      24.250  34.610  38.660  1.00  0.00           O
ATOM     22  N   ILE A 586      22.020  34.930  38.540  1.00  0.00           N
ATOM     23  HN  ILE A 586      21.270  35.540  38.310  1.00  0.00           H
ATOM     24  CA  ILE A 586      21.610  33.470  38.850  1.00  0.00           C
ATOM     25  HA  ILE A 586      22.050  33.080  39.750  1.00  0.00           H
ATOM     26  CB  ILE A 586      20.090  33.400  39.000  1.00  0.00           C
ATOM     27  HB  ILE A 586      19.690  33.780  38.030  1.00  0.00           H
ATOM     28  CG2 ILE A 586      19.580  32.040  39.140  1.00  0.00           C
ATOM     29 HG21 ILE A 586      20.200  31.280  39.670  1.00  0.00           H
ATOM     30 HG22 ILE A 586      19.720  31.650  38.120  1.00  0.00           H
ATOM     31 HG23 ILE A 586      18.470  32.070  39.250  1.00  0.00           H
ATOM     32  CG1 ILE A 586      19.620  34.320  40.220  1.00  0.00           C
ATOM     33 HG11 ILE A 586      18.510  34.380  40.240  1.00  0.00           H
ATOM     34 HG12 ILE A 586      20.090  35.310  40.060  1.00  0.00           H
ATOM     35  CD  ILE A 586      20.110  33.790  41.580  1.00  0.00           C
ATOM     36  HD1 ILE A 586      21.210  33.950  41.650  1.00  0.00           H
ATOM     37  HD2 ILE A 586      19.880  32.710  41.640  1.00  0.00           H
ATOM     38  HD3 ILE A 586      19.620  34.420  42.360  1.00  0.00           H
ATOM     39  C   ILE A 586      22.140  32.520  37.730  1.00  0.00           C
ATOM     40  O   ILE A 586      22.680  31.480  38.070  1.00  0.00           O
ATOM     41  N   LEU A 587      22.030  32.890  36.440  1.00  0.00           N
ATOM     42  HN  LEU A 587      21.570  33.750  36.240  1.00  0.00           H
ATOM     43  CA  LEU A 587      22.630  32.130  35.300  1.00  0.00           C
ATOM     44  HA  LEU A 587      22.560  31.060  35.440  1.00  0.00           H
ATOM     45  CB  LEU A 587      21.840  32.520  34.070  1.00  0.00           C
ATOM     46  HB1 LEU A 587      21.740  33.590  33.770  1.00  0.00           H
ATOM     47  HB2 LEU A 587      20.760  32.340  34.240  1.00  0.00           H
ATOM     48  CG  LEU A 587      22.400  31.740  32.850  1.00  0.00           C
ATOM     49  HG  LEU A 587      23.510  31.820  32.840  1.00  0.00           H
ATOM     50  CD1 LEU A 587      22.070  30.230  32.850  1.00  0.00           C
ATOM     51 HD11 LEU A 587      21.980  29.670  33.810  1.00  0.00           H
ATOM     52 HD12 LEU A 587      22.830  29.750  32.200  1.00  0.00           H
ATOM     53 HD13 LEU A 587      21.080  30.090  32.360  1.00  0.00           H
ATOM     54  CD2 LEU A 587      22.020  32.360  31.450  1.00  0.00           C
ATOM     55 HD21 LEU A 587      22.250  33.450  31.370  1.00  0.00           H
ATOM     56 HD22 LEU A 587      20.920  32.320  31.310  1.00  0.00           H
ATOM     57 HD23 LEU A 587      22.430  31.850  30.560  1.00  0.00           H
ATOM     58  C   LEU A 587      24.150  32.340  35.150  1.00  0.00           C
ATOM     59  O   LEU A 587      24.870  31.390  34.810  1.00  0.00           O
ATOM     60  N   ASP A 588      24.740  33.470  35.640  1.00  0.00           N
ATOM     61  HN  ASP A 588      24.120  34.220  35.860  1.00  0.00           H
ATOM     62  CA  ASP A 588      26.140  33.740  35.820  1.00  0.00           C
ATOM     63  HA  ASP A 588      26.540  33.680  34.800  1.00  0.00           H
ATOM     64  CB  ASP A 588      26.410  35.220  36.340  1.00  0.00           C
ATOM     65  HB1 ASP A 588      27.500  35.400  36.300  1.00  0.00           H
ATOM     66  HB2 ASP A 588      26.080  35.490  37.380  1.00  0.00           H
ATOM     67  CG  ASP A 588      25.680  36.270  35.480  1.00  0.00           C
ATOM     68  OD1 ASP A 588      25.340  37.360  36.050  1.00  0.00           O
ATOM     69  OD2 ASP A 588      25.510  36.110  34.270  1.00  0.00           O
ATOM     70  C   ASP A 588      26.950  32.850  36.700  1.00  0.00           C
ATOM     71  O   ASP A 588      28.060  32.540  36.290  1.00  0.00           O
ATOM     72  N   ILE A 589      26.450  32.560  37.960  1.00  0.00           N
ATOM     73  HN  ILE A 589      25.630  33.040  38.260  1.00  0.00           H
ATOM     74  CA  ILE A 589      27.020  31.390  38.720  1.00  0.00           C
ATOM     75  HA  ILE A 589      28.070  31.540  38.530  1.00  0.00           H
ATOM     76  CB  ILE A 589      26.690  31.460  40.220  1.00  0.00           C
ATOM     77  HB  ILE A 589      25.660  31.050  40.270  1.00  0.00           H
ATOM     78  CG2 ILE A 589      27.780  30.640  40.880  1.00  0.00           C
ATOM     79 HG21 ILE A 589      27.520  30.610  41.950  1.00  0.00           H
ATOM     80 HG22 ILE A 589      28.810  31.060  40.800  1.00  0.00           H
ATOM     81 HG23 ILE A 589      27.770  29.560  40.620  1.00  0.00           H
ATOM     82  CG1 ILE A 589      26.510  32.920  40.760  1.00  0.00           C
ATOM     83 HG11 ILE A 589      25.550  33.400  40.500  1.00  0.00           H
ATOM     84 HG12 ILE A 589      27.350  33.490  40.310  1.00  0.00           H
ATOM     85  CD  ILE A 589      26.600  33.120  42.300  1.00  0.00           C
ATOM     86  HD1 ILE A 589      25.980  32.310  42.730  1.00  0.00           H
ATOM     87  HD2 ILE A 589      26.280  34.080  42.750  1.00  0.00           H
ATOM     88  HD3 ILE A 589      27.630  32.960  42.700  1.00  0.00           H
ATOM     89  C   ILE A 589      26.630  30.050  38.080  1.00  0.00           C
ATOM     90  O   ILE A 589      27.460  29.180  37.950  1.00  0.00           O
ATOM     91  N   LYS A 590      25.400  29.850  37.700  1.00  0.00           N
ATOM     92  HN  LYS A 590      24.700  30.550  37.820  1.00  0.00           H
ATOM     93  CA  LYS A 590      24.960  28.540  37.280  1.00  0.00           C
ATOM     94  HA  LYS A 590      25.070  27.850  38.100  1.00  0.00           H
ATOM     95  CB  LYS A 590      23.440  28.610  36.890  1.00  0.00           C
ATOM     96  HB1 LYS A 590      23.390  29.420  36.130  1.00  0.00           H
ATOM     97  HB2 LYS A 590      22.880  29.080  37.720  1.00  0.00           H
ATOM     98  CG  LYS A 590      22.870  27.430  36.130  1.00  0.00           C
ATOM     99  HG1 LYS A 590      23.030  26.560  36.800  1.00  0.00           H
ATOM    100  HG2 LYS A 590      23.380  27.370  35.140  1.00  0.00           H
ATOM    101  CD  LYS A 590      21.370  27.630  35.920  1.00  0.00           C
ATOM    102  HD1 LYS A 590      21.120  28.160  34.980  1.00  0.00           H
ATOM    103  HD2 LYS A 590      20.960  28.320  36.690  1.00  0.00           H
ATOM    104  CE  LYS A 590      20.500  26.310  35.920  1.00  0.00           C
ATOM    105  HE1 LYS A 590      19.490  26.510  35.520  1.00  0.00           H
ATOM    106  HE2 LYS A 590      20.490  25.990  36.980  1.00  0.00           H
ATOM    107  NZ  LYS A 590      21.170  25.330  35.010  1.00  0.00           N
ATOM    108  HZ1 LYS A 590      21.020  25.440  33.990  1.00  0.00           H
ATOM    109  HZ2 LYS A 590      20.920  24.340  35.190  1.00  0.00           H
ATOM    110  HZ3 LYS A 590      22.200  25.340  35.160  1.00  0.00           H
ATOM    111  C   LYS A 590      25.760  28.030  36.010  1.00  0.00           C
ATOM    112  O   LYS A 590      26.230  26.900  35.960  1.00  0.00           O
ATOM    113  N   ARG A 591      25.940  28.850  34.940  1.00  0.00           N
ATOM    114  HN  ARG A 591      25.550  29.760  34.960  1.00  0.00           H
ATOM    115  CA  ARG A 591      26.520  28.430  33.690  1.00  0.00           C
ATOM    116  HA  ARG A 591      26.020  27.530  33.360  1.00  0.00           H
ATOM    117  CB  ARG A 591      26.560  29.540  32.600  1.00  0.00           C
ATOM    118  HB1 ARG A 591      25.530  29.940  32.520  1.00  0.00           H
ATOM    119  HB2 ARG A 591      26.840  29.090  31.620  1.00  0.00           H
ATOM    120  CG  ARG A 591      27.470  30.690  33.030  1.00  0.00           C
ATOM    121  HG1 ARG A 591      28.560  30.450  33.110  1.00  0.00           H
ATOM    122  HG2 ARG A 591      27.200  30.980  34.060  1.00  0.00           H
ATOM    123  CD  ARG A 591      27.320  31.870  32.090  1.00  0.00           C
ATOM    124  HD1 ARG A 591      28.260  32.460  32.060  1.00  0.00           H
ATOM    125  HD2 ARG A 591      26.440  32.510  32.340  1.00  0.00           H
ATOM    126  NE  ARG A 591      27.220  31.360  30.660  1.00  0.00           N
ATOM    127  HE  ARG A 591      27.770  30.550  30.470  1.00  0.00           H
ATOM    128  CZ  ARG A 591      26.260  31.610  29.790  1.00  0.00           C
ATOM    129  NH1 ARG A 591      25.460  32.620  30.030  1.00  0.00           N
ATOM    130 HH11 ARG A 591      25.610  33.260  30.780  1.00  0.00           H
ATOM    131 HH12 ARG A 591      24.700  32.910  29.440  1.00  0.00           H
ATOM    132  NH2 ARG A 591      26.110  30.810  28.800  1.00  0.00           N
ATOM    133 HH21 ARG A 591      25.420  31.040  28.120  1.00  0.00           H
ATOM    134 HH22 ARG A 591      26.860  30.160  28.670  1.00  0.00           H
ATOM    135  C   ARG A 591      27.940  27.870  33.810  1.00  0.00           C
ATOM    136  O   ARG A 591      28.430  27.220  32.880  1.00  0.00           O
ATOM    137  N   LYS A 592      28.620  28.150  35.020  1.00  0.00           N
ATOM    138  HN  LYS A 592      28.270  28.750  35.730  1.00  0.00           H
ATOM    139  CA  LYS A 592      30.060  27.790  35.110  1.00  0.00           C
ATOM    140  HA  LYS A 592      30.480  27.590  34.130  1.00  0.00           H
ATOM    141  CB  LYS A 592      30.900  28.880  35.800  1.00  0.00           C
ATOM    142  HB1 LYS A 592      31.950  28.520  35.910  1.00  0.00           H
ATOM    143  HB2 LYS A 592      30.550  29.050  36.840  1.00  0.00           H
ATOM    144  CG  LYS A 592      30.900  30.250  35.090  1.00  0.00           C
ATOM    145  HG1 LYS A 592      31.350  31.070  35.710  1.00  0.00           H
ATOM    146  HG2 LYS A 592      29.850  30.550  34.960  1.00  0.00           H
ATOM    147  CD  LYS A 592      31.640  30.360  33.750  1.00  0.00           C
ATOM    148  HD1 LYS A 592      31.270  29.630  33.000  1.00  0.00           H
ATOM    149  HD2 LYS A 592      32.680  30.110  34.050  1.00  0.00           H
ATOM    150  CE  LYS A 592      31.510  31.770  33.120  1.00  0.00           C
ATOM    151  HE1 LYS A 592      32.040  32.420  33.850  1.00  0.00           H
ATOM    152  HE2 LYS A 592      30.450  32.080  33.000  1.00  0.00           H
ATOM    153  NZ  LYS A 592      32.200  31.740  31.830  1.00  0.00           N
ATOM    154  HZ1 LYS A 592      31.610  32.210  31.130  1.00  0.00           H
ATOM    155  HZ2 LYS A 592      32.390  30.770  31.500  1.00  0.00           H
ATOM    156  HZ3 LYS A 592      33.100  32.260  31.840  1.00  0.00           H
ATOM    157  C   LYS A 592      30.180  26.520  35.950  1.00  0.00           C
ATOM    158  O   LYS A 592      31.260  25.890  36.050  1.00  0.00           O
ATOM    159  N   ALA A 593      29.130  25.980  36.560  1.00  0.00           N
ATOM    160  HN  ALA A 593      28.270  26.460  36.430  1.00  0.00           H
ATOM    161  CA  ALA A 593      29.090  24.730  37.320  1.00  0.00           C
ATOM    162  HA  ALA A 593      29.780  24.880  38.130  1.00  0.00           H
ATOM    163  CB  ALA A 593      27.730  24.600  38.080  1.00  0.00           C
ATOM    164  HB1 ALA A 593      26.800  25.040  37.670  1.00  0.00           H
ATOM    165  HB2 ALA A 593      27.930  25.140  39.030  1.00  0.00           H
ATOM    166  HB3 ALA A 593      27.590  23.550  38.430  1.00  0.00           H
ATOM    167  C   ALA A 593      29.560  23.540  36.680  1.00  0.00           C
ATOM    168  O   ALA A 593      30.310  22.820  37.340  1.00  0.00           O
ATOM    169  N   PRO A 594      29.300  23.110  35.490  1.00  0.00           N
ATOM    170  CD  PRO A 594      28.170  23.540  34.700  1.00  0.00           C
ATOM    171  HD1 PRO A 594      28.140  24.640  34.530  1.00  0.00           H
ATOM    172  HD2 PRO A 594      27.260  23.210  35.250  1.00  0.00           H
ATOM    173  CA  PRO A 594      29.970  21.940  34.940  1.00  0.00           C
ATOM    174  HA  PRO A 594      29.930  21.070  35.590  1.00  0.00           H
ATOM    175  CB  PRO A 594      29.080  21.570  33.710  1.00  0.00           C
ATOM    176  HB1 PRO A 594      28.380  20.740  33.950  1.00  0.00           H
ATOM    177  HB2 PRO A 594      29.680  21.200  32.850  1.00  0.00           H
ATOM    178  CG  PRO A 594      28.360  22.850  33.320  1.00  0.00           C
ATOM    179  HG1 PRO A 594      29.090  23.380  32.670  1.00  0.00           H
ATOM    180  HG2 PRO A 594      27.410  22.760  32.770  1.00  0.00           H
ATOM    181  C   PRO A 594      31.430  22.150  34.520  1.00  0.00           C
ATOM    182  O   PRO A 594      32.050  21.240  33.900  1.00  0.00           O
ATOM    183  N   PHE A 595      32.020  23.310  34.780  1.00  0.00           N
ATOM    184  HN  PHE A 595      31.610  24.080  35.260  1.00  0.00           H
ATOM    185  CA  PHE A 595      33.410  23.640  34.360  1.00  0.00           C
ATOM    186  HA  PHE A 595      33.950  22.820  33.890  1.00  0.00           H
ATOM    187  CB  PHE A 595      33.340  24.820  33.320  1.00  0.00           C
ATOM    188  HB1 PHE A 595      34.370  25.120  33.030  1.00  0.00           H
ATOM    189  HB2 PHE A 595      32.880  25.660  33.890  1.00  0.00           H
ATOM    190  CG  PHE A 595      32.560  24.500  32.070  1.00  0.00           C
ATOM    191  CD1 PHE A 595      33.010  23.460  31.180  1.00  0.00           C
ATOM    192  HD1 PHE A 595      33.810  22.770  31.440  1.00  0.00           H
ATOM    193  CE1 PHE A 595      32.430  23.260  29.910  1.00  0.00           C
ATOM    194  HE1 PHE A 595      32.790  22.540  29.190  1.00  0.00           H
ATOM    195  CZ  PHE A 595      31.400  24.150  29.550  1.00  0.00           C
ATOM    196  HZ  PHE A 595      31.040  23.930  28.560  1.00  0.00           H
ATOM    197  CD2 PHE A 595      31.550  25.400  31.620  1.00  0.00           C
ATOM    198  HD2 PHE A 595      31.220  26.220  32.250  1.00  0.00           H
ATOM    199  CE2 PHE A 595      30.940  25.150  30.400  1.00  0.00           C
ATOM    200  HE2 PHE A 595      30.210  25.790  29.910  1.00  0.00           H
ATOM    201  C   PHE A 595      34.260  23.760  35.630  1.00  0.00           C
ATOM    202  O   PHE A 595      35.470  23.950  35.490  1.00  0.00           O
ATOM    203  N   PHE A 596      33.730  23.500  36.830  1.00  0.00           N
ATOM    204  HN  PHE A 596      32.750  23.310  36.900  1.00  0.00           H
ATOM    205  CA  PHE A 596      34.430  23.450  38.090  1.00  0.00           C
ATOM    206  HA  PHE A 596      34.870  24.400  38.360  1.00  0.00           H
ATOM    207  CB  PHE A 596      33.330  23.260  39.170  1.00  0.00           C
ATOM    208  HB1 PHE A 596      32.810  22.310  38.930  1.00  0.00           H
ATOM    209  HB2 PHE A 596      32.750  24.200  39.120  1.00  0.00           H
ATOM    210  CG  PHE A 596      33.810  23.190  40.540  1.00  0.00           C
ATOM    211  CD1 PHE A 596      34.650  24.160  41.060  1.00  0.00           C
ATOM    212  HD1 PHE A 596      34.820  25.070  40.510  1.00  0.00           H
ATOM    213  CE1 PHE A 596      35.140  24.140  42.370  1.00  0.00           C
ATOM    214  HE1 PHE A 596      35.720  24.980  42.750  1.00  0.00           H
ATOM    215  CZ  PHE A 596      34.720  23.120  43.210  1.00  0.00           C
ATOM    216  HZ  PHE A 596      35.030  23.090  44.240  1.00  0.00           H
ATOM    217  CD2 PHE A 596      33.440  22.160  41.410  1.00  0.00           C
ATOM    218  HD2 PHE A 596      32.910  21.290  41.060  1.00  0.00           H
ATOM    219  CE2 PHE A 596      33.930  22.080  42.720  1.00  0.00           C
ATOM    220  HE2 PHE A 596      33.710  21.220  43.320  1.00  0.00           H
ATOM    221  C   PHE A 596      35.590  22.430  38.200  1.00  0.00           C
ATOM    222  O   PHE A 596      36.650  22.780  38.680  1.00  0.00           O
ATOM    223  N   LEU A 597      35.330  21.180  37.720  1.00  0.00           N
ATOM    224  HN  LEU A 597      34.470  21.030  37.230  1.00  0.00           H
ATOM    225  CA  LEU A 597      36.350  20.200  37.620  1.00  0.00           C
ATOM    226  HA  LEU A 597      36.880  20.080  38.560  1.00  0.00           H
ATOM    227  CB  LEU A 597      35.750  18.800  37.620  1.00  0.00           C
ATOM    228  HB1 LEU A 597      35.310  18.600  36.620  1.00  0.00           H
ATOM    229  HB2 LEU A 597      34.930  18.740  38.360  1.00  0.00           H
ATOM    230  CG  LEU A 597      36.690  17.550  37.970  1.00  0.00           C
ATOM    231  HG  LEU A 597      37.410  17.360  37.130  1.00  0.00           H
ATOM    232  CD1 LEU A 597      37.340  17.750  39.390  1.00  0.00           C
ATOM    233 HD11 LEU A 597      38.090  16.960  39.560  1.00  0.00           H
ATOM    234 HD12 LEU A 597      36.590  17.660  40.210  1.00  0.00           H
ATOM    235 HD13 LEU A 597      37.850  18.740  39.360  1.00  0.00           H
ATOM    236  CD2 LEU A 597      35.820  16.260  38.030  1.00  0.00           C
ATOM    237 HD21 LEU A 597      36.370  15.400  38.460  1.00  0.00           H
ATOM    238 HD22 LEU A 597      35.440  16.000  37.020  1.00  0.00           H
ATOM    239 HD23 LEU A 597      34.980  16.600  38.690  1.00  0.00           H
ATOM    240  C   LEU A 597      37.370  20.300  36.540  1.00  0.00           C
ATOM    241  O   LEU A 597      38.520  19.760  36.630  1.00  0.00           O
ATOM    242  N   SER A 598      37.010  21.120  35.500  1.00  0.00           N
ATOM    243  HN  SER A 598      36.060  21.410  35.450  1.00  0.00           H
ATOM    244  CA  SER A 598      37.960  21.490  34.390  1.00  0.00           C
ATOM    245  HA  SER A 598      38.400  20.600  33.960  1.00  0.00           H
ATOM    246  CB  SER A 598      37.320  22.280  33.180  1.00  0.00           C
ATOM    247  HB1 SER A 598      36.350  21.810  32.920  1.00  0.00           H
ATOM    248  HB2 SER A 598      37.980  22.060  32.310  1.00  0.00           H
ATOM    249  OG  SER A 598      37.260  23.680  33.310  1.00  0.00           O
ATOM    250  HG1 SER A 598      36.570  23.760  33.980  1.00  0.00           H
ATOM    251  C   SER A 598      39.240  22.310  34.850  1.00  0.00           C
ATOM    252  O   SER A 598      40.370  22.080  34.450  1.00  0.00           O
ATOM    253  N   ASP A 599      39.020  23.250  35.850  1.00  0.00           N
ATOM    254  HN  ASP A 599      38.100  23.470  36.160  1.00  0.00           H
ATOM    255  CA  ASP A 599      40.070  23.910  36.600  1.00  0.00           C
ATOM    256  HA  ASP A 599      40.660  24.550  35.960  1.00  0.00           H
ATOM    257  CB  ASP A 599      39.430  24.840  37.760  1.00  0.00           C
ATOM    258  HB1 ASP A 599      40.070  25.240  38.560  1.00  0.00           H
ATOM    259  HB2 ASP A 599      38.680  24.170  38.250  1.00  0.00           H
ATOM    260  CG  ASP A 599      38.750  26.030  37.100  1.00  0.00           C
ATOM    261  OD1 ASP A 599      38.520  26.100  35.910  1.00  0.00           O
ATOM    262  OD2 ASP A 599      38.510  27.030  37.860  1.00  0.00           O
ATOM    263  C   ASP A 599      41.060  22.960  37.290  1.00  0.00           C
ATOM    264  O   ASP A 599      42.270  23.190  37.140  1.00  0.00           O
ATOM    265  N   PHE A 600      40.530  21.980  37.960  1.00  0.00           N
ATOM    266  HN  PHE A 600      39.540  21.930  37.830  1.00  0.00           H
ATOM    267  CA  PHE A 600      41.320  20.990  38.620  1.00  0.00           C
ATOM    268  HA  PHE A 600      41.980  21.530  39.280  1.00  0.00           H
ATOM    269  CB  PHE A 600      40.500  20.170  39.660  1.00  0.00           C
ATOM    270  HB1 PHE A 600      41.110  19.310  39.990  1.00  0.00           H
ATOM    271  HB2 PHE A 600      39.600  19.720  39.190  1.00  0.00           H
ATOM    272  CG  PHE A 600      40.050  21.020  40.830  1.00  0.00           C
ATOM    273  CD1 PHE A 600      40.940  21.150  41.870  1.00  0.00           C
ATOM    274  HD1 PHE A 600      41.920  20.700  41.950  1.00  0.00           H
ATOM    275  CE1 PHE A 600      40.500  21.910  42.950  1.00  0.00           C
ATOM    276  HE1 PHE A 600      41.140  22.120  43.780  1.00  0.00           H
ATOM    277  CZ  PHE A 600      39.280  22.510  43.000  1.00  0.00           C
ATOM    278  HZ  PHE A 600      38.940  23.010  43.900  1.00  0.00           H
ATOM    279  CD2 PHE A 600      38.750  21.610  40.830  1.00  0.00           C
ATOM    280  HD2 PHE A 600      38.080  21.560  39.980  1.00  0.00           H
ATOM    281  CE2 PHE A 600      38.340  22.310  41.930  1.00  0.00           C
ATOM    282  HE2 PHE A 600      37.360  22.770  41.960  1.00  0.00           H
ATOM    283  C   PHE A 600      41.990  19.910  37.750  1.00  0.00           C
ATOM    284  O   PHE A 600      43.140  19.550  37.960  1.00  0.00           O
ATOM    285  N   LYS A 601      41.280  19.400  36.680  1.00  0.00           N
ATOM    286  HN  LYS A 601      40.330  19.620  36.480  1.00  0.00           H
ATOM    287  CA  LYS A 601      41.870  18.440  35.750  1.00  0.00           C
ATOM    288  HA  LYS A 601      42.150  17.530  36.240  1.00  0.00           H
ATOM    289  CB  LYS A 601      40.860  17.920  34.670  1.00  0.00           C
ATOM    290  HB1 LYS A 601      39.860  17.780  35.120  1.00  0.00           H
ATOM    291  HB2 LYS A 601      41.190  16.920  34.340  1.00  0.00           H
ATOM    292  CG  LYS A 601      40.620  18.770  33.360  1.00  0.00           C
ATOM    293  HG1 LYS A 601      41.590  18.860  32.830  1.00  0.00           H
ATOM    294  HG2 LYS A 601      40.400  19.830  33.600  1.00  0.00           H
ATOM    295  CD  LYS A 601      39.780  18.100  32.280  1.00  0.00           C
ATOM    296  HD1 LYS A 601      38.810  17.730  32.660  1.00  0.00           H
ATOM    297  HD2 LYS A 601      40.230  17.160  31.900  1.00  0.00           H
ATOM    298  CE  LYS A 601      39.490  19.080  31.180  1.00  0.00           C
ATOM    299  HE1 LYS A 601      38.760  19.860  31.480  1.00  0.00           H
ATOM    300  HE2 LYS A 601      38.910  18.520  30.420  1.00  0.00           H
ATOM    301  NZ  LYS A 601      40.690  19.610  30.530  1.00  0.00           N
ATOM    302  HZ1 LYS A 601      40.470  20.190  29.700  1.00  0.00           H
ATOM    303  HZ2 LYS A 601      41.330  18.840  30.260  1.00  0.00           H
ATOM    304  HZ3 LYS A 601      41.280  20.160  31.180  1.00  0.00           H
ATOM    305  C   LYS A 601      43.120  18.990  35.020  1.00  0.00           C
ATOM    306  O   LYS A 601      44.120  18.320  34.870  1.00  0.00           O
ATOM    307  N   ASP A 602      43.030  20.320  34.770  1.00  0.00           N
ATOM    308  HN  ASP A 602      42.170  20.800  34.980  1.00  0.00           H
ATOM    309  CA  ASP A 602      44.130  21.110  34.180  1.00  0.00           C
ATOM    310  HA  ASP A 602      44.510  20.470  33.410  1.00  0.00           H
ATOM    311  CB  ASP A 602      43.600  22.490  33.520  1.00  0.00           C
ATOM    312  HB1 ASP A 602      44.450  23.080  33.110  1.00  0.00           H
ATOM    313  HB2 ASP A 602      42.930  23.100  34.150  1.00  0.00           H
ATOM    314  CG  ASP A 602      42.850  22.110  32.300  1.00  0.00           C
ATOM    315  OD1 ASP A 602      42.650  20.890  31.880  1.00  0.00           O
ATOM    316  OD2 ASP A 602      42.500  23.050  31.530  1.00  0.00           O
ATOM    317  C   ASP A 602      45.230  21.520  35.100  1.00  0.00           C
ATOM    318  O   ASP A 602      46.380  21.680  34.640  1.00  0.00           O
ATOM    319  N   ALA A 603      44.930  21.730  36.380  1.00  0.00           N
ATOM    320  HN  ALA A 603      44.030  21.420  36.660  1.00  0.00           H
ATOM    321  CA  ALA A 603      45.900  22.330  37.280  1.00  0.00           C
ATOM    322  HA  ALA A 603      46.190  23.270  36.850  1.00  0.00           H
ATOM    323  CB  ALA A 603      45.180  22.620  38.630  1.00  0.00           C
ATOM    324  HB1 ALA A 603      44.680  21.710  39.000  1.00  0.00           H
ATOM    325  HB2 ALA A 603      44.400  23.400  38.450  1.00  0.00           H
ATOM    326  HB3 ALA A 603      45.830  23.120  39.380  1.00  0.00           H
ATOM    327  C   ALA A 603      47.190  21.440  37.480  1.00  0.00           C
ATOM    328  O   ALA A 603      48.240  21.910  37.800  1.00  0.00           O
ATOM    329  N   LEU A 604      47.030  20.070  37.340  1.00  0.00           N
ATOM    330  HN  LEU A 604      46.080  19.800  37.230  1.00  0.00           H
ATOM    331  CA  LEU A 604      48.160  19.110  37.540  1.00  0.00           C
ATOM    332  HA  LEU A 604      48.470  19.340  38.550  1.00  0.00           H
ATOM    333  CB  LEU A 604      47.640  17.630  37.760  1.00  0.00           C
ATOM    334  HB1 LEU A 604      48.260  17.100  38.500  1.00  0.00           H
ATOM    335  HB2 LEU A 604      47.500  17.260  36.720  1.00  0.00           H
ATOM    336  CG  LEU A 604      46.100  17.490  38.210  1.00  0.00           C
ATOM    337  HG  LEU A 604      45.430  18.280  37.830  1.00  0.00           H
ATOM    338  CD1 LEU A 604      45.630  16.130  37.850  1.00  0.00           C
ATOM    339 HD11 LEU A 604      44.740  15.910  38.480  1.00  0.00           H
ATOM    340 HD12 LEU A 604      46.280  15.300  38.210  1.00  0.00           H
ATOM    341 HD13 LEU A 604      45.450  15.970  36.760  1.00  0.00           H
ATOM    342  CD2 LEU A 604      45.810  17.660  39.710  1.00  0.00           C
ATOM    343 HD21 LEU A 604      44.850  18.140  39.980  1.00  0.00           H
ATOM    344 HD22 LEU A 604      46.700  18.290  39.920  1.00  0.00           H
ATOM    345 HD23 LEU A 604      45.920  16.680  40.230  1.00  0.00           H
ATOM    346  C   LEU A 604      49.310  19.250  36.620  1.00  0.00           C
ATOM    347  O   LEU A 604      49.490  18.510  35.610  1.00  0.00           O
ATOM    348  N   SER A 605      50.240  20.140  36.980  1.00  0.00           N
ATOM    349  HN  SER A 605      49.930  20.700  37.740  1.00  0.00           H
ATOM    350  CA  SER A 605      51.390  20.520  36.200  1.00  0.00           C
ATOM    351  HA  SER A 605      51.810  19.640  35.760  1.00  0.00           H
ATOM    352  CB  SER A 605      50.930  21.600  35.160  1.00  0.00           C
ATOM    353  HB1 SER A 605      50.520  22.420  35.760  1.00  0.00           H
ATOM    354  HB2 SER A 605      50.170  21.230  34.440  1.00  0.00           H
ATOM    355  OG  SER A 605      52.000  22.250  34.520  1.00  0.00           O
ATOM    356  HG1 SER A 605      52.540  21.540  34.160  1.00  0.00           H
ATOM    357  C   SER A 605      52.460  21.080  37.120  1.00  0.00           C
ATOM    358  O   SER A 605      52.170  21.800  38.100  1.00  0.00           O
ATOM    359  N   LEU A 606      53.760  20.820  36.940  1.00  0.00           N
ATOM    360  HN  LEU A 606      54.100  20.310  36.150  1.00  0.00           H
ATOM    361  CA  LEU A 606      54.890  21.270  37.800  1.00  0.00           C
ATOM    362  HA  LEU A 606      54.640  20.940  38.800  1.00  0.00           H
ATOM    363  CB  LEU A 606      56.310  20.710  37.350  1.00  0.00           C
ATOM    364  HB1 LEU A 606      56.230  20.840  36.260  1.00  0.00           H
ATOM    365  HB2 LEU A 606      56.270  19.620  37.560  1.00  0.00           H
ATOM    366  CG  LEU A 606      57.660  21.370  37.900  1.00  0.00           C
ATOM    367  HG  LEU A 606      57.600  22.430  37.580  1.00  0.00           H
ATOM    368  CD1 LEU A 606      57.740  21.090  39.400  1.00  0.00           C
ATOM    369 HD11 LEU A 606      57.880  19.990  39.570  1.00  0.00           H
ATOM    370 HD12 LEU A 606      56.850  21.470  39.930  1.00  0.00           H
ATOM    371 HD13 LEU A 606      58.670  21.650  39.670  1.00  0.00           H
ATOM    372  CD2 LEU A 606      58.890  20.850  37.200  1.00  0.00           C
ATOM    373 HD21 LEU A 606      58.770  19.760  37.390  1.00  0.00           H
ATOM    374 HD22 LEU A 606      59.800  21.350  37.610  1.00  0.00           H
ATOM    375 HD23 LEU A 606      58.840  20.980  36.090  1.00  0.00           H
ATOM    376  C   LEU A 606      54.960  22.740  37.960  1.00  0.00           C
ATOM    377  O   LEU A 606      55.040  23.280  39.060  1.00  0.00           O
ATOM    378  N   GLN A 607      54.740  23.500  36.850  1.00  0.00           N
ATOM    379  HN  GLN A 607      54.690  23.160  35.910  1.00  0.00           H
ATOM    380  CA  GLN A 607      54.770  24.990  36.810  1.00  0.00           C
ATOM    381  HA  GLN A 607      55.660  25.340  37.300  1.00  0.00           H
ATOM    382  CB  GLN A 607      54.820  25.520  35.330  1.00  0.00           C
ATOM    383  HB1 GLN A 607      54.820  26.630  35.300  1.00  0.00           H
ATOM    384  HB2 GLN A 607      53.900  25.160  34.810  1.00  0.00           H
ATOM    385  CG  GLN A 607      56.120  25.190  34.490  1.00  0.00           C
ATOM    386  HG1 GLN A 607      56.920  25.920  34.770  1.00  0.00           H
ATOM    387  HG2 GLN A 607      55.860  25.350  33.420  1.00  0.00           H
ATOM    388  CD  GLN A 607      56.790  23.820  34.570  1.00  0.00           C
ATOM    389  OE1 GLN A 607      56.240  22.770  34.330  1.00  0.00           O
ATOM    390  NE2 GLN A 607      58.050  23.780  34.940  1.00  0.00           N
ATOM    391 HE21 GLN A 607      58.510  22.890  34.920  1.00  0.00           H
ATOM    392 HE22 GLN A 607      58.630  24.590  34.830  1.00  0.00           H
ATOM    393  C   GLN A 607      53.580  25.560  37.490  1.00  0.00           C
ATOM    394  O   GLN A 607      53.650  26.680  37.910  1.00  0.00           O
ATOM    395  N   CYS A 608      52.420  24.840  37.720  1.00  0.00           N
ATOM    396  HN  CYS A 608      52.440  23.880  37.420  1.00  0.00           H
ATOM    397  CA  CYS A 608      51.300  25.240  38.440  1.00  0.00           C
ATOM    398  HA  CYS A 608      51.080  26.270  38.220  1.00  0.00           H
ATOM    399  CB  CYS A 608      50.030  24.390  38.050  1.00  0.00           C
ATOM    400  HB1 CYS A 608      50.290  23.380  38.430  1.00  0.00           H
ATOM    401  HB2 CYS A 608      50.020  24.450  36.940  1.00  0.00           H
ATOM    402  SG  CYS A 608      48.550  24.970  38.750  1.00  0.00           S
ATOM    403  HG1 CYS A 608      47.910  23.830  38.540  1.00  0.00           H
ATOM    404  C   CYS A 608      51.670  25.340  39.860  1.00  0.00           C
ATOM    405  O   CYS A 608      51.350  26.260  40.590  1.00  0.00           O
ATOM    406  N   LEU A 609      52.360  24.340  40.410  1.00  0.00           N
ATOM    407  HN  LEU A 609      52.600  23.580  39.810  1.00  0.00           H
ATOM    408  CA  LEU A 609      52.830  24.350  41.810  1.00  0.00           C
ATOM    409  HA  LEU A 609      51.940  24.680  42.320  1.00  0.00           H
ATOM    410  CB  LEU A 609      53.210  22.950  42.260  1.00  0.00           C
ATOM    411  HB1 LEU A 609      53.850  22.360  41.570  1.00  0.00           H
ATOM    412  HB2 LEU A 609      52.240  22.410  42.420  1.00  0.00           H
ATOM    413  CG  LEU A 609      53.910  22.850  43.650  1.00  0.00           C
ATOM    414  HG  LEU A 609      54.840  23.400  43.380  1.00  0.00           H
ATOM    415  CD1 LEU A 609      53.130  23.400  44.810  1.00  0.00           C
ATOM    416 HD11 LEU A 609      52.840  24.450  44.600  1.00  0.00           H
ATOM    417 HD12 LEU A 609      53.710  23.520  45.740  1.00  0.00           H
ATOM    418 HD13 LEU A 609      52.190  22.830  44.940  1.00  0.00           H
ATOM    419  CD2 LEU A 609      54.250  21.350  43.800  1.00  0.00           C
ATOM    420 HD21 LEU A 609      54.900  21.110  42.930  1.00  0.00           H
ATOM    421 HD22 LEU A 609      53.240  20.880  43.830  1.00  0.00           H
ATOM    422 HD23 LEU A 609      54.750  21.140  44.770  1.00  0.00           H
ATOM    423  C   LEU A 609      53.890  25.420  42.130  1.00  0.00           C
ATOM    424  O   LEU A 609      53.840  26.210  43.050  1.00  0.00           O
ATOM    425  N   ALA A 610      54.830  25.510  41.160  1.00  0.00           N
ATOM    426  HN  ALA A 610      54.890  24.960  40.330  1.00  0.00           H
ATOM    427  CA  ALA A 610      55.940  26.460  41.210  1.00  0.00           C
ATOM    428  HA  ALA A 610      56.530  26.400  42.100  1.00  0.00           H
ATOM    429  CB  ALA A 610      56.980  26.190  40.050  1.00  0.00           C
ATOM    430  HB1 ALA A 610      57.040  25.170  39.590  1.00  0.00           H
ATOM    431  HB2 ALA A 610      58.010  26.350  40.410  1.00  0.00           H
ATOM    432  HB3 ALA A 610      56.870  26.810  39.140  1.00  0.00           H
ATOM    433  C   ALA A 610      55.490  27.870  41.170  1.00  0.00           C
ATOM    434  O   ALA A 610      56.000  28.660  41.940  1.00  0.00           O
ATOM    435  N   SER A 611      54.450  28.190  40.320  1.00  0.00           N
ATOM    436  HN  SER A 611      54.080  27.560  39.650  1.00  0.00           H
ATOM    437  CA  SER A 611      53.730  29.490  40.420  1.00  0.00           C
ATOM    438  HA  SER A 611      54.490  30.270  40.340  1.00  0.00           H
ATOM    439  CB  SER A 611      52.740  29.670  39.210  1.00  0.00           C
ATOM    440  HB1 SER A 611      52.290  30.670  39.390  1.00  0.00           H
ATOM    441  HB2 SER A 611      51.970  28.880  39.130  1.00  0.00           H
ATOM    442  OG  SER A 611      53.320  29.690  37.900  1.00  0.00           O
ATOM    443  HG1 SER A 611      53.680  28.840  37.680  1.00  0.00           H
ATOM    444  C   SER A 611      53.030  29.770  41.780  1.00  0.00           C
ATOM    445  O   SER A 611      53.060  30.900  42.280  1.00  0.00           O
ATOM    446  N   ILE A 612      52.420  28.770  42.360  1.00  0.00           N
ATOM    447  HN  ILE A 612      52.540  27.870  41.960  1.00  0.00           H
ATOM    448  CA  ILE A 612      51.790  28.890  43.700  1.00  0.00           C
ATOM    449  HA  ILE A 612      51.040  29.670  43.640  1.00  0.00           H
ATOM    450  CB  ILE A 612      50.930  27.630  43.950  1.00  0.00           C
ATOM    451  HB  ILE A 612      51.410  26.660  43.690  1.00  0.00           H
ATOM    452  CG2 ILE A 612      50.390  27.580  45.380  1.00  0.00           C
ATOM    453 HG21 ILE A 612      50.200  26.500  45.520  1.00  0.00           H
ATOM    454 HG22 ILE A 612      49.490  28.180  45.600  1.00  0.00           H
ATOM    455 HG23 ILE A 612      51.230  27.870  46.050  1.00  0.00           H
ATOM    456  CG1 ILE A 612      49.720  27.650  42.990  1.00  0.00           C
ATOM    457 HG11 ILE A 612      49.930  27.930  41.930  1.00  0.00           H
ATOM    458 HG12 ILE A 612      49.020  28.410  43.390  1.00  0.00           H
ATOM    459  CD  ILE A 612      49.020  26.280  42.960  1.00  0.00           C
ATOM    460  HD1 ILE A 612      48.640  25.920  43.930  1.00  0.00           H
ATOM    461  HD2 ILE A 612      49.640  25.530  42.420  1.00  0.00           H
ATOM    462  HD3 ILE A 612      48.150  26.480  42.290  1.00  0.00           H
ATOM    463  C   ILE A 612      52.760  29.270  44.850  1.00  0.00           C
ATOM    464  O   ILE A 612      52.410  30.220  45.540  1.00  0.00           O
ATOM    465  N   LEU A 613      53.880  28.530  44.990  1.00  0.00           N
ATOM    466  HN  LEU A 613      54.240  27.870  44.340  1.00  0.00           H
ATOM    467  CA  LEU A 613      54.810  28.850  46.030  1.00  0.00           C
ATOM    468  HA  LEU A 613      54.270  28.850  46.950  1.00  0.00           H
ATOM    469  CB  LEU A 613      55.970  27.730  46.030  1.00  0.00           C
ATOM    470  HB1 LEU A 613      56.660  28.150  46.790  1.00  0.00           H
ATOM    471  HB2 LEU A 613      56.530  27.830  45.080  1.00  0.00           H
ATOM    472  CG  LEU A 613      55.670  26.320  46.390  1.00  0.00           C
ATOM    473  HG  LEU A 613      54.680  26.050  45.980  1.00  0.00           H
ATOM    474  CD1 LEU A 613      56.680  25.330  45.660  1.00  0.00           C
ATOM    475 HD11 LEU A 613      57.700  25.320  46.100  1.00  0.00           H
ATOM    476 HD12 LEU A 613      56.830  25.570  44.580  1.00  0.00           H
ATOM    477 HD13 LEU A 613      56.430  24.270  45.850  1.00  0.00           H
ATOM    478  CD2 LEU A 613      55.680  26.120  47.910  1.00  0.00           C
ATOM    479 HD21 LEU A 613      55.910  25.070  48.170  1.00  0.00           H
ATOM    480 HD22 LEU A 613      54.600  26.220  48.190  1.00  0.00           H
ATOM    481 HD23 LEU A 613      56.370  26.820  48.430  1.00  0.00           H
ATOM    482  C   LEU A 613      55.440  30.230  45.840  1.00  0.00           C
ATOM    483  O   LEU A 613      55.660  31.000  46.780  1.00  0.00           O
ATOM    484  N   PHE A 614      55.810  30.580  44.610  1.00  0.00           N
ATOM    485  HN  PHE A 614      55.720  29.880  43.900  1.00  0.00           H
ATOM    486  CA  PHE A 614      56.510  31.770  44.230  1.00  0.00           C
ATOM    487  HA  PHE A 614      57.350  31.930  44.880  1.00  0.00           H
ATOM    488  CB  PHE A 614      56.910  31.630  42.740  1.00  0.00           C
ATOM    489  HB1 PHE A 614      56.020  31.690  42.080  1.00  0.00           H
ATOM    490  HB2 PHE A 614      57.370  30.620  42.650  1.00  0.00           H
ATOM    491  CG  PHE A 614      58.010  32.630  42.410  1.00  0.00           C
ATOM    492  CD1 PHE A 614      59.420  32.520  42.690  1.00  0.00           C
ATOM    493  HD1 PHE A 614      59.770  31.680  43.280  1.00  0.00           H
ATOM    494  CE1 PHE A 614      60.330  33.480  42.230  1.00  0.00           C
ATOM    495  HE1 PHE A 614      61.360  33.350  42.480  1.00  0.00           H
ATOM    496  CZ  PHE A 614      59.900  34.660  41.670  1.00  0.00           C
ATOM    497  HZ  PHE A 614      60.610  35.450  41.510  1.00  0.00           H
ATOM    498  CD2 PHE A 614      57.610  33.770  41.630  1.00  0.00           C
ATOM    499  HD2 PHE A 614      56.620  33.940  41.270  1.00  0.00           H
ATOM    500  CE2 PHE A 614      58.510  34.770  41.310  1.00  0.00           C
ATOM    501  HE2 PHE A 614      58.140  35.610  40.730  1.00  0.00           H
ATOM    502  C   PHE A 614      55.610  32.950  44.400  1.00  0.00           C
ATOM    503  O   PHE A 614      55.980  34.010  44.950  1.00  0.00           O
ATOM    504  N   LEU A 615      54.350  32.900  43.950  1.00  0.00           N
ATOM    505  HN  LEU A 615      54.000  32.100  43.470  1.00  0.00           H
ATOM    506  CA  LEU A 615      53.340  33.970  44.170  1.00  0.00           C
ATOM    507  HA  LEU A 615      53.790  34.940  44.010  1.00  0.00           H
ATOM    508  CB  LEU A 615      52.120  33.900  43.180  1.00  0.00           C
ATOM    509  HB1 LEU A 615      51.310  34.570  43.530  1.00  0.00           H
ATOM    510  HB2 LEU A 615      51.620  32.910  43.250  1.00  0.00           H
ATOM    511  CG  LEU A 615      52.520  34.200  41.690  1.00  0.00           C
ATOM    512  HG  LEU A 615      53.150  33.390  41.260  1.00  0.00           H
ATOM    513  CD1 LEU A 615      51.220  34.190  40.870  1.00  0.00           C
ATOM    514 HD11 LEU A 615      50.630  35.040  41.300  1.00  0.00           H
ATOM    515 HD12 LEU A 615      50.560  33.330  41.080  1.00  0.00           H
ATOM    516 HD13 LEU A 615      51.400  34.190  39.770  1.00  0.00           H
ATOM    517  CD2 LEU A 615      53.200  35.550  41.420  1.00  0.00           C
ATOM    518 HD21 LEU A 615      52.580  36.460  41.610  1.00  0.00           H
ATOM    519 HD22 LEU A 615      53.540  35.530  40.360  1.00  0.00           H
ATOM    520 HD23 LEU A 615      54.060  35.570  42.120  1.00  0.00           H
ATOM    521  C   LEU A 615      52.930  34.120  45.640  1.00  0.00           C
ATOM    522  O   LEU A 615      52.500  35.160  46.140  1.00  0.00           O
ATOM    523  N   TYR A 616      52.950  32.960  46.380  1.00  0.00           N
ATOM    524  HN  TYR A 616      53.020  32.090  45.910  1.00  0.00           H
ATOM    525  CA  TYR A 616      52.770  32.970  47.820  1.00  0.00           C
ATOM    526  HA  TYR A 616      51.830  33.480  47.980  1.00  0.00           H
ATOM    527  CB  TYR A 616      52.560  31.550  48.520  1.00  0.00           C
ATOM    528  HB1 TYR A 616      53.070  30.730  47.990  1.00  0.00           H
ATOM    529  HB2 TYR A 616      51.500  31.270  48.350  1.00  0.00           H
ATOM    530  CG  TYR A 616      52.850  31.420  50.050  1.00  0.00           C
ATOM    531  CD1 TYR A 616      54.150  31.010  50.530  1.00  0.00           C
ATOM    532  HD1 TYR A 616      54.950  30.900  49.820  1.00  0.00           H
ATOM    533  CE1 TYR A 616      54.310  30.850  51.830  1.00  0.00           C
ATOM    534  HE1 TYR A 616      55.210  30.710  52.410  1.00  0.00           H
ATOM    535  CZ  TYR A 616      53.280  31.030  52.740  1.00  0.00           C
ATOM    536  OH  TYR A 616      53.540  30.980  54.080  1.00  0.00           O
ATOM    537  HH  TYR A 616      52.690  30.900  54.530  1.00  0.00           H
ATOM    538  CD2 TYR A 616      51.810  31.600  50.940  1.00  0.00           C
ATOM    539  HD2 TYR A 616      50.870  31.840  50.490  1.00  0.00           H
ATOM    540  CE2 TYR A 616      52.010  31.490  52.340  1.00  0.00           C
ATOM    541  HE2 TYR A 616      51.260  31.580  53.110  1.00  0.00           H
ATOM    542  C   TYR A 616      53.800  33.820  48.560  1.00  0.00           C
ATOM    543  O   TYR A 616      53.470  34.530  49.500  1.00  0.00           O
ATOM    544  N   CYS A 617      55.110  33.730  48.150  1.00  0.00           N
ATOM    545  HN  CYS A 617      55.360  33.150  47.380  1.00  0.00           H
ATOM    546  CA  CYS A 617      56.140  34.650  48.660  1.00  0.00           C
ATOM    547  HA  CYS A 617      56.250  34.370  49.690  1.00  0.00           H
ATOM    548  CB  CYS A 617      57.520  34.300  48.000  1.00  0.00           C
ATOM    549  HB1 CYS A 617      58.300  34.990  48.390  1.00  0.00           H
ATOM    550  HB2 CYS A 617      57.500  34.570  46.930  1.00  0.00           H
ATOM    551  SG  CYS A 617      58.030  32.510  48.220  1.00  0.00           S
ATOM    552  HG1 CYS A 617      57.130  31.840  47.530  1.00  0.00           H
ATOM    553  C   CYS A 617      55.890  36.110  48.460  1.00  0.00           C
ATOM    554  O   CYS A 617      55.950  36.930  49.350  1.00  0.00           O
ATOM    555  N   ALA A 618      55.470  36.390  47.190  1.00  0.00           N
ATOM    556  HN  ALA A 618      55.390  35.710  46.460  1.00  0.00           H
ATOM    557  CA  ALA A 618      54.880  37.670  46.820  1.00  0.00           C
ATOM    558  HA  ALA A 618      55.580  38.480  46.970  1.00  0.00           H
ATOM    559  CB  ALA A 618      54.460  37.530  45.350  1.00  0.00           C
ATOM    560  HB1 ALA A 618      53.690  38.270  45.040  1.00  0.00           H
ATOM    561  HB2 ALA A 618      54.180  36.500  45.050  1.00  0.00           H
ATOM    562  HB3 ALA A 618      55.360  37.770  44.740  1.00  0.00           H
ATOM    563  C   ALA A 618      53.730  38.100  47.690  1.00  0.00           C
ATOM    564  O   ALA A 618      53.790  39.160  48.230  1.00  0.00           O
ATOM    565  N   CYS A 619      52.730  37.210  47.940  1.00  0.00           N
ATOM    566  HN  CYS A 619      52.800  36.310  47.510  1.00  0.00           H
ATOM    567  CA  CYS A 619      51.500  37.590  48.510  1.00  0.00           C
ATOM    568  HA  CYS A 619      51.140  38.490  48.030  1.00  0.00           H
ATOM    569  CB  CYS A 619      50.430  36.410  48.460  1.00  0.00           C
ATOM    570  HB1 CYS A 619      49.560  36.670  49.100  1.00  0.00           H
ATOM    571  HB2 CYS A 619      50.810  35.370  48.640  1.00  0.00           H
ATOM    572  SG  CYS A 619      49.870  36.410  46.720  1.00  0.00           S
ATOM    573  HG1 CYS A 619      51.090  36.340  46.210  1.00  0.00           H
ATOM    574  C   CYS A 619      51.640  37.930  50.000  1.00  0.00           C
ATOM    575  O   CYS A 619      51.000  38.830  50.450  1.00  0.00           O
ATOM    576  N   MET A 620      52.360  37.180  50.750  1.00  0.00           N
ATOM    577  HN  MET A 620      52.850  36.420  50.330  1.00  0.00           H
ATOM    578  CA  MET A 620      52.580  37.210  52.140  1.00  0.00           C
ATOM    579  HA  MET A 620      51.630  37.110  52.650  1.00  0.00           H
ATOM    580  CB  MET A 620      53.580  36.100  52.580  1.00  0.00           C
ATOM    581  HB1 MET A 620      54.000  36.420  53.550  1.00  0.00           H
ATOM    582  HB2 MET A 620      54.420  35.960  51.850  1.00  0.00           H
ATOM    583  CG  MET A 620      52.900  34.730  52.800  1.00  0.00           C
ATOM    584  HG1 MET A 620      53.710  34.030  53.100  1.00  0.00           H
ATOM    585  HG2 MET A 620      52.530  34.310  51.840  1.00  0.00           H
ATOM    586  SD  MET A 620      51.600  34.610  54.080  1.00  0.00           S
ATOM    587  CE  MET A 620      52.800  34.390  55.360  1.00  0.00           C
ATOM    588  HE1 MET A 620      52.400  34.460  56.400  1.00  0.00           H
ATOM    589  HE2 MET A 620      53.670  35.060  55.350  1.00  0.00           H
ATOM    590  HE3 MET A 620      53.230  33.360  55.280  1.00  0.00           H
ATOM    591  C   MET A 620      53.140  38.640  52.540  1.00  0.00           C
ATOM    592  O   MET A 620      52.800  39.250  53.550  1.00  0.00           O
ATOM    593  N   SER A 621      54.040  39.120  51.730  1.00  0.00           N
ATOM    594  HN  SER A 621      54.190  38.620  50.880  1.00  0.00           H
ATOM    595  CA  SER A 621      54.900  40.260  52.010  1.00  0.00           C
ATOM    596  HA  SER A 621      55.370  40.030  52.940  1.00  0.00           H
ATOM    597  CB  SER A 621      56.040  40.440  51.020  1.00  0.00           C
ATOM    598  HB1 SER A 621      56.580  41.380  51.200  1.00  0.00           H
ATOM    599  HB2 SER A 621      55.720  40.490  49.950  1.00  0.00           H
ATOM    600  OG  SER A 621      56.990  39.390  51.170  1.00  0.00           O
ATOM    601  HG1 SER A 621      57.340  39.220  50.290  1.00  0.00           H
ATOM    602  C   SER A 621      54.230  41.660  52.150  1.00  0.00           C
ATOM    603  O   SER A 621      54.660  42.410  53.030  1.00  0.00           O
ATOM    604  N   PRO A 622      53.310  42.130  51.280  1.00  0.00           N
ATOM    605  CD  PRO A 622      53.010  41.600  49.970  1.00  0.00           C
ATOM    606  HD1 PRO A 622      52.110  40.960  49.940  1.00  0.00           H
ATOM    607  HD2 PRO A 622      53.920  41.190  49.460  1.00  0.00           H
ATOM    608  CA  PRO A 622      52.530  43.340  51.560  1.00  0.00           C
ATOM    609  HA  PRO A 622      53.080  44.220  51.870  1.00  0.00           H
ATOM    610  CB  PRO A 622      51.840  43.580  50.200  1.00  0.00           C
ATOM    611  HB1 PRO A 622      51.750  44.650  49.930  1.00  0.00           H
ATOM    612  HB2 PRO A 622      50.810  43.160  50.180  1.00  0.00           H
ATOM    613  CG  PRO A 622      52.720  42.880  49.150  1.00  0.00           C
ATOM    614  HG1 PRO A 622      52.110  42.710  48.240  1.00  0.00           H
ATOM    615  HG2 PRO A 622      53.710  43.350  49.000  1.00  0.00           H
ATOM    616  C   PRO A 622      51.580  43.010  52.710  1.00  0.00           C
ATOM    617  O   PRO A 622      51.480  43.790  53.630  1.00  0.00           O
ATOM    618  N   VAL A 623      50.930  41.850  52.770  1.00  0.00           N
ATOM    619  HN  VAL A 623      51.310  41.210  52.090  1.00  0.00           H
ATOM    620  CA  VAL A 623      50.030  41.430  53.890  1.00  0.00           C
ATOM    621  HA  VAL A 623      49.260  42.180  53.980  1.00  0.00           H
ATOM    622  CB  VAL A 623      49.310  40.140  53.600  1.00  0.00           C
ATOM    623  HB  VAL A 623      50.180  39.450  53.590  1.00  0.00           H
ATOM    624  CG1 VAL A 623      48.510  39.640  54.850  1.00  0.00           C
ATOM    625 HG11 VAL A 623      47.950  38.710  54.620  1.00  0.00           H
ATOM    626 HG12 VAL A 623      47.770  40.390  55.180  1.00  0.00           H
ATOM    627 HG13 VAL A 623      49.190  39.440  55.700  1.00  0.00           H
ATOM    628  CG2 VAL A 623      48.500  40.180  52.320  1.00  0.00           C
ATOM    629 HG21 VAL A 623      48.510  39.140  51.920  1.00  0.00           H
ATOM    630 HG22 VAL A 623      48.920  40.930  51.610  1.00  0.00           H
ATOM    631 HG23 VAL A 623      47.490  40.530  52.620  1.00  0.00           H
ATOM    632  C   VAL A 623      50.630  41.490  55.360  1.00  0.00           C
ATOM    633  O   VAL A 623      49.890  42.020  56.200  1.00  0.00           O
ATOM    634  N   ILE A 624      51.830  40.910  55.550  1.00  0.00           N
ATOM    635  HN  ILE A 624      52.320  40.460  54.800  1.00  0.00           H
ATOM    636  CA  ILE A 624      52.410  41.030  56.930  1.00  0.00           C
ATOM    637  HA  ILE A 624      51.650  40.670  57.600  1.00  0.00           H
ATOM    638  CB  ILE A 624      53.640  40.120  57.120  1.00  0.00           C
ATOM    639  HB  ILE A 624      54.470  40.370  56.430  1.00  0.00           H
ATOM    640  CG2 ILE A 624      54.090  40.320  58.510  1.00  0.00           C
ATOM    641 HG21 ILE A 624      54.470  41.310  58.820  1.00  0.00           H
ATOM    642 HG22 ILE A 624      54.980  39.710  58.760  1.00  0.00           H
ATOM    643 HG23 ILE A 624      53.310  39.910  59.190  1.00  0.00           H
ATOM    644  CG1 ILE A 624      53.170  38.610  56.970  1.00  0.00           C
ATOM    645 HG11 ILE A 624      52.700  38.550  55.960  1.00  0.00           H
ATOM    646 HG12 ILE A 624      52.350  38.470  57.720  1.00  0.00           H
ATOM    647  CD  ILE A 624      54.400  37.710  57.080  1.00  0.00           C
ATOM    648  HD1 ILE A 624      55.230  38.190  56.540  1.00  0.00           H
ATOM    649  HD2 ILE A 624      54.280  36.650  56.740  1.00  0.00           H
ATOM    650  HD3 ILE A 624      54.810  37.730  58.110  1.00  0.00           H
ATOM    651  C   ILE A 624      52.790  42.470  57.220  1.00  0.00           C
ATOM    652  O   ILE A 624      52.590  42.970  58.340  1.00  0.00           O
ATOM    653  N   THR A 625      53.400  43.130  56.250  1.00  0.00           N
ATOM    654  HN  THR A 625      53.680  42.660  55.420  1.00  0.00           H
ATOM    655  CA  THR A 625      53.680  44.590  56.320  1.00  0.00           C
ATOM    656  HA  THR A 625      54.470  44.650  57.050  1.00  0.00           H
ATOM    657  CB  THR A 625      54.280  45.170  55.010  1.00  0.00           C
ATOM    658  HB  THR A 625      53.580  45.000  54.170  1.00  0.00           H
ATOM    659  OG1 THR A 625      55.480  44.490  54.720  1.00  0.00           O
ATOM    660  HG1 THR A 625      55.230  43.820  54.070  1.00  0.00           H
ATOM    661  CG2 THR A 625      54.590  46.670  55.050  1.00  0.00           C
ATOM    662 HG21 THR A 625      55.230  46.890  54.170  1.00  0.00           H
ATOM    663 HG22 THR A 625      55.220  47.010  55.900  1.00  0.00           H
ATOM    664 HG23 THR A 625      53.720  47.350  55.020  1.00  0.00           H
ATOM    665  C   THR A 625      52.490  45.470  56.780  1.00  0.00           C
ATOM    666  O   THR A 625      52.510  46.110  57.850  1.00  0.00           O
ATOM    667  N   PHE A 626      51.380  45.280  56.060  1.00  0.00           N
ATOM    668  HN  PHE A 626      51.480  44.670  55.280  1.00  0.00           H
ATOM    669  CA  PHE A 626      50.110  45.860  56.270  1.00  0.00           C
ATOM    670  HA  PHE A 626      50.100  46.940  56.270  1.00  0.00           H
ATOM    671  CB  PHE A 626      49.180  45.330  55.140  1.00  0.00           C
ATOM    672  HB1 PHE A 626      49.400  44.230  55.090  1.00  0.00           H
ATOM    673  HB2 PHE A 626      49.470  45.680  54.130  1.00  0.00           H
ATOM    674  CG  PHE A 626      47.640  45.570  55.280  1.00  0.00           C
ATOM    675  CD1 PHE A 626      46.800  44.800  56.100  1.00  0.00           C
ATOM    676  HD1 PHE A 626      47.230  44.040  56.730  1.00  0.00           H
ATOM    677  CE1 PHE A 626      45.390  45.040  56.150  1.00  0.00           C
ATOM    678  HE1 PHE A 626      44.790  44.500  56.860  1.00  0.00           H
ATOM    679  CZ  PHE A 626      44.800  46.030  55.350  1.00  0.00           C
ATOM    680  HZ  PHE A 626      43.770  46.340  55.420  1.00  0.00           H
ATOM    681  CD2 PHE A 626      47.040  46.540  54.520  1.00  0.00           C
ATOM    682  HD2 PHE A 626      47.560  47.140  53.790  1.00  0.00           H
ATOM    683  CE2 PHE A 626      45.690  46.830  54.570  1.00  0.00           C
ATOM    684  HE2 PHE A 626      45.290  47.640  53.980  1.00  0.00           H
ATOM    685  C   PHE A 626      49.580  45.600  57.670  1.00  0.00           C
ATOM    686  O   PHE A 626      49.190  46.580  58.310  1.00  0.00           O
ATOM    687  N   GLY A 627      49.620  44.310  58.190  1.00  0.00           N
ATOM    688  HN  GLY A 627      49.980  43.600  57.570  1.00  0.00           H
ATOM    689  CA  GLY A 627      49.320  43.790  59.500  1.00  0.00           C
ATOM    690  HA1 GLY A 627      49.330  42.720  59.530  1.00  0.00           H
ATOM    691  HA2 GLY A 627      48.340  44.260  59.510  1.00  0.00           H
ATOM    692  C   GLY A 627      50.170  44.380  60.610  1.00  0.00           C
ATOM    693  O   GLY A 627      49.620  44.680  61.660  1.00  0.00           O
ATOM    694  N   GLY A 628      51.470  44.600  60.360  1.00  0.00           N
ATOM    695  HN  GLY A 628      51.910  44.320  59.500  1.00  0.00           H
ATOM    696  CA  GLY A 628      52.270  45.490  61.160  1.00  0.00           C
ATOM    697  HA1 GLY A 628      53.320  45.430  60.970  1.00  0.00           H
ATOM    698  HA2 GLY A 628      52.060  45.240  62.180  1.00  0.00           H
ATOM    699  C   GLY A 628      51.960  46.930  61.120  1.00  0.00           C
ATOM    700  O   GLY A 628      51.990  47.560  62.180  1.00  0.00           O
ATOM    701  N   LEU A 629      51.710  47.660  59.990  1.00  0.00           N
ATOM    702  HN  LEU A 629      51.890  47.180  59.150  1.00  0.00           H
ATOM    703  CA  LEU A 629      51.490  49.100  60.010  1.00  0.00           C
ATOM    704  HA  LEU A 629      51.880  49.550  60.910  1.00  0.00           H
ATOM    705  CB  LEU A 629      51.900  49.810  58.730  1.00  0.00           C
ATOM    706  HB1 LEU A 629      51.410  50.810  58.680  1.00  0.00           H
ATOM    707  HB2 LEU A 629      51.530  49.210  57.870  1.00  0.00           H
ATOM    708  CG  LEU A 629      53.430  50.070  58.650  1.00  0.00           C
ATOM    709  HG  LEU A 629      53.520  50.620  57.690  1.00  0.00           H
ATOM    710  CD1 LEU A 629      53.800  51.040  59.780  1.00  0.00           C
ATOM    711 HD11 LEU A 629      53.010  51.780  60.010  1.00  0.00           H
ATOM    712 HD12 LEU A 629      54.650  51.700  59.500  1.00  0.00           H
ATOM    713 HD13 LEU A 629      54.220  50.580  60.700  1.00  0.00           H
ATOM    714  CD2 LEU A 629      54.310  48.790  58.540  1.00  0.00           C
ATOM    715 HD21 LEU A 629      54.390  48.310  59.540  1.00  0.00           H
ATOM    716 HD22 LEU A 629      55.330  49.070  58.200  1.00  0.00           H
ATOM    717 HD23 LEU A 629      53.770  48.020  57.950  1.00  0.00           H
ATOM    718  C   LEU A 629      50.090  49.430  60.450  1.00  0.00           C
ATOM    719  O   LEU A 629      49.850  50.450  61.110  1.00  0.00           O
ATOM    720  N   LEU A 630      49.120  48.490  60.130  1.00  0.00           N
ATOM    721  HN  LEU A 630      49.350  47.740  59.510  1.00  0.00           H
ATOM    722  CA  LEU A 630      47.770  48.470  60.710  1.00  0.00           C
ATOM    723  HA  LEU A 630      47.320  49.430  60.520  1.00  0.00           H
ATOM    724  CB  LEU A 630      46.960  47.280  60.060  1.00  0.00           C
ATOM    725  HB1 LEU A 630      47.420  46.300  60.340  1.00  0.00           H
ATOM    726  HB2 LEU A 630      47.040  47.420  58.950  1.00  0.00           H
ATOM    727  CG  LEU A 630      45.440  47.150  60.430  1.00  0.00           C
ATOM    728  HG  LEU A 630      45.460  47.150  61.540  1.00  0.00           H
ATOM    729  CD1 LEU A 630      44.540  48.330  60.040  1.00  0.00           C
ATOM    730 HD11 LEU A 630      44.800  48.510  58.980  1.00  0.00           H
ATOM    731 HD12 LEU A 630      44.770  49.170  60.740  1.00  0.00           H
ATOM    732 HD13 LEU A 630      43.440  48.140  60.070  1.00  0.00           H
ATOM    733  CD2 LEU A 630      44.880  45.780  59.930  1.00  0.00           C
ATOM    734 HD21 LEU A 630      45.590  45.000  60.260  1.00  0.00           H
ATOM    735 HD22 LEU A 630      44.790  45.810  58.820  1.00  0.00           H
ATOM    736 HD23 LEU A 630      43.890  45.560  60.380  1.00  0.00           H
ATOM    737  C   LEU A 630      47.880  48.360  62.230  1.00  0.00           C
ATOM    738  O   LEU A 630      47.180  49.080  62.960  1.00  0.00           O
ATOM    739  N   GLY A 631      48.830  47.510  62.750  1.00  0.00           N
ATOM    740  HN  GLY A 631      49.430  46.910  62.230  1.00  0.00           H
ATOM    741  CA  GLY A 631      49.010  47.510  64.210  1.00  0.00           C
ATOM    742  HA1 GLY A 631      49.680  46.700  64.460  1.00  0.00           H
ATOM    743  HA2 GLY A 631      48.090  47.280  64.710  1.00  0.00           H
ATOM    744  C   GLY A 631      49.590  48.690  64.880  1.00  0.00           C
ATOM    745  O   GLY A 631      49.290  49.020  66.040  1.00  0.00           O
ATOM    746  N   GLU A 632      50.440  49.440  64.150  1.00  0.00           N
ATOM    747  HN  GLU A 632      50.520  49.260  63.170  1.00  0.00           H
ATOM    748  CA  GLU A 632      50.910  50.750  64.530  1.00  0.00           C
ATOM    749  HA  GLU A 632      51.260  50.590  65.540  1.00  0.00           H
ATOM    750  CB  GLU A 632      52.080  51.280  63.690  1.00  0.00           C
ATOM    751  HB1 GLU A 632      52.210  52.380  63.810  1.00  0.00           H
ATOM    752  HB2 GLU A 632      51.870  50.920  62.660  1.00  0.00           H
ATOM    753  CG  GLU A 632      53.400  50.510  64.090  1.00  0.00           C
ATOM    754  HG1 GLU A 632      54.270  50.890  63.510  1.00  0.00           H
ATOM    755  HG2 GLU A 632      53.390  49.440  63.820  1.00  0.00           H
ATOM    756  CD  GLU A 632      53.720  50.640  65.580  1.00  0.00           C
ATOM    757  OE1 GLU A 632      53.990  49.590  66.250  1.00  0.00           O
ATOM    758  OE2 GLU A 632      53.580  51.760  66.080  1.00  0.00           O
ATOM    759  C   GLU A 632      49.740  51.720  64.550  1.00  0.00           C
ATOM    760  O   GLU A 632      49.470  52.470  65.460  1.00  0.00           O
ATOM    761  N   ALA A 633      48.930  51.740  63.490  1.00  0.00           N
ATOM    762  HN  ALA A 633      49.090  51.120  62.730  1.00  0.00           H
ATOM    763  CA  ALA A 633      47.750  52.490  63.330  1.00  0.00           C
ATOM    764  HA  ALA A 633      48.120  53.500  63.320  1.00  0.00           H
ATOM    765  CB  ALA A 633      47.070  52.330  61.950  1.00  0.00           C
ATOM    766  HB1 ALA A 633      46.950  51.230  61.790  1.00  0.00           H
ATOM    767  HB2 ALA A 633      47.750  52.600  61.120  1.00  0.00           H
ATOM    768  HB3 ALA A 633      46.060  52.800  61.980  1.00  0.00           H
ATOM    769  C   ALA A 633      46.610  52.300  64.400  1.00  0.00           C
ATOM    770  O   ALA A 633      45.960  53.250  64.790  1.00  0.00           O
ATOM    771  N   THR A 634      46.280  51.060  64.760  1.00  0.00           N
ATOM    772  HN  THR A 634      46.750  50.230  64.460  1.00  0.00           H
ATOM    773  CA  THR A 634      45.030  50.760  65.450  1.00  0.00           C
ATOM    774  HA  THR A 634      44.470  51.680  65.610  1.00  0.00           H
ATOM    775  CB  THR A 634      44.160  49.660  64.890  1.00  0.00           C
ATOM    776  HB  THR A 634      43.170  49.630  65.400  1.00  0.00           H
ATOM    777  OG1 THR A 634      44.910  48.440  64.760  1.00  0.00           O
ATOM    778  HG1 THR A 634      45.390  48.590  63.940  1.00  0.00           H
ATOM    779  CG2 THR A 634      43.910  49.990  63.410  1.00  0.00           C
ATOM    780 HG21 THR A 634      43.120  49.340  62.980  1.00  0.00           H
ATOM    781 HG22 THR A 634      44.860  49.740  62.880  1.00  0.00           H
ATOM    782 HG23 THR A 634      43.710  51.040  63.080  1.00  0.00           H
ATOM    783  C   THR A 634      45.440  50.330  66.860  1.00  0.00           C
ATOM    784  O   THR A 634      44.650  49.700  67.580  1.00  0.00           O
ATOM    785  N   GLU A 635      46.680  50.660  67.300  1.00  0.00           N
ATOM    786  HN  GLU A 635      47.210  51.250  66.720  1.00  0.00           H
ATOM    787  CA  GLU A 635      47.280  50.220  68.530  1.00  0.00           C
ATOM    788  HA  GLU A 635      48.340  50.340  68.480  1.00  0.00           H
ATOM    789  CB  GLU A 635      46.790  51.140  69.660  1.00  0.00           C
ATOM    790  HB1 GLU A 635      47.170  50.810  70.660  1.00  0.00           H
ATOM    791  HB2 GLU A 635      45.680  51.070  69.630  1.00  0.00           H
ATOM    792  CG  GLU A 635      47.240  52.590  69.580  1.00  0.00           C
ATOM    793  HG1 GLU A 635      46.960  53.020  68.600  1.00  0.00           H
ATOM    794  HG2 GLU A 635      48.340  52.630  69.680  1.00  0.00           H
ATOM    795  CD  GLU A 635      46.580  53.350  70.730  1.00  0.00           C
ATOM    796  OE1 GLU A 635      47.390  53.630  71.660  1.00  0.00           O
ATOM    797  OE2 GLU A 635      45.410  53.670  70.680  1.00  0.00           O
ATOM    798  C   GLU A 635      46.990  48.750  68.840  1.00  0.00           C
ATOM    799  O   GLU A 635      46.690  48.420  69.970  1.00  0.00           O
ATOM    800  N   GLY A 636      47.040  47.930  67.740  1.00  0.00           N
ATOM    801  HN  GLY A 636      47.240  48.290  66.840  1.00  0.00           H
ATOM    802  CA  GLY A 636      46.920  46.480  67.800  1.00  0.00           C
ATOM    803  HA1 GLY A 636      47.690  46.090  68.440  1.00  0.00           H
ATOM    804  HA2 GLY A 636      47.060  46.110  66.790  1.00  0.00           H
ATOM    805  C   GLY A 636      45.610  45.970  68.110  1.00  0.00           C
ATOM    806  O   GLY A 636      45.450  44.840  68.560  1.00  0.00           O
ATOM    807  N   ARG A 637      44.580  46.710  67.710  1.00  0.00           N
ATOM    808  HN  ARG A 637      44.820  47.590  67.320  1.00  0.00           H
ATOM    809  CA  ARG A 637      43.200  46.250  67.750  1.00  0.00           C
ATOM    810  HA  ARG A 637      43.020  45.690  68.650  1.00  0.00           H
ATOM    811  CB  ARG A 637      42.300  47.550  67.610  1.00  0.00           C
ATOM    812  HB1 ARG A 637      41.450  47.340  66.940  1.00  0.00           H
ATOM    813  HB2 ARG A 637      42.770  48.390  67.060  1.00  0.00           H
ATOM    814  CG  ARG A 637      41.940  48.010  69.080  1.00  0.00           C
ATOM    815  HG1 ARG A 637      41.340  47.200  69.540  1.00  0.00           H
ATOM    816  HG2 ARG A 637      41.250  48.870  68.950  1.00  0.00           H
ATOM    817  CD  ARG A 637      43.020  48.420  70.010  1.00  0.00           C
ATOM    818  HD1 ARG A 637      43.720  49.160  69.570  1.00  0.00           H
ATOM    819  HD2 ARG A 637      43.600  47.530  70.340  1.00  0.00           H
ATOM    820  NE  ARG A 637      42.460  49.090  71.280  1.00  0.00           N
ATOM    821  HE  ARG A 637      41.500  48.950  71.500  1.00  0.00           H
ATOM    822  CZ  ARG A 637      43.090  49.860  72.130  1.00  0.00           C
ATOM    823  NH1 ARG A 637      42.550  50.150  73.280  1.00  0.00           N
ATOM    824 HH11 ARG A 637      41.670  49.720  73.520  1.00  0.00           H
ATOM    825 HH12 ARG A 637      43.010  50.680  74.000  1.00  0.00           H
ATOM    826  NH2 ARG A 637      44.220  50.400  71.740  1.00  0.00           N
ATOM    827 HH21 ARG A 637      44.340  50.410  70.750  1.00  0.00           H
ATOM    828 HH22 ARG A 637      44.480  51.250  72.220  1.00  0.00           H
ATOM    829  C   ARG A 637      42.860  45.170  66.690  1.00  0.00           C
ATOM    830  O   ARG A 637      41.980  44.340  66.970  1.00  0.00           O
ATOM    831  N   ILE A 638      43.520  45.210  65.460  1.00  0.00           N
ATOM    832  HN  ILE A 638      44.110  46.000  65.250  1.00  0.00           H
ATOM    833  CA  ILE A 638      43.440  44.160  64.420  1.00  0.00           C
ATOM    834  HA  ILE A 638      43.280  43.180  64.840  1.00  0.00           H
ATOM    835  CB  ILE A 638      42.440  44.320  63.250  1.00  0.00           C
ATOM    836  HB  ILE A 638      42.890  43.940  62.310  1.00  0.00           H
ATOM    837  CG2 ILE A 638      41.150  43.520  63.520  1.00  0.00           C
ATOM    838 HG21 ILE A 638      40.420  44.170  64.030  1.00  0.00           H
ATOM    839 HG22 ILE A 638      41.500  42.620  64.060  1.00  0.00           H
ATOM    840 HG23 ILE A 638      40.730  43.140  62.560  1.00  0.00           H
ATOM    841  CG1 ILE A 638      42.140  45.840  63.130  1.00  0.00           C
ATOM    842 HG11 ILE A 638      43.020  46.540  63.170  1.00  0.00           H
ATOM    843 HG12 ILE A 638      41.560  46.200  64.000  1.00  0.00           H
ATOM    844  CD  ILE A 638      41.410  46.210  61.810  1.00  0.00           C
ATOM    845  HD1 ILE A 638      41.150  47.290  61.810  1.00  0.00           H
ATOM    846  HD2 ILE A 638      40.450  45.670  61.680  1.00  0.00           H
ATOM    847  HD3 ILE A 638      42.080  46.150  60.930  1.00  0.00           H
ATOM    848  C   ILE A 638      44.900  44.180  63.830  1.00  0.00           C
ATOM    849  O   ILE A 638      45.430  45.320  63.770  1.00  0.00           O
ATOM    850  N   SER A 639      45.570  43.050  63.550  1.00  0.00           N
ATOM    851  HN  SER A 639      45.040  42.200  63.590  1.00  0.00           H
ATOM    852  CA  SER A 639      47.030  43.060  63.260  1.00  0.00           C
ATOM    853  HA  SER A 639      47.100  43.980  62.690  1.00  0.00           H
ATOM    854  CB  SER A 639      47.940  43.230  64.480  1.00  0.00           C
ATOM    855  HB1 SER A 639      47.790  42.270  65.030  1.00  0.00           H
ATOM    856  HB2 SER A 639      47.660  44.180  64.980  1.00  0.00           H
ATOM    857  OG  SER A 639      49.310  43.410  64.070  1.00  0.00           O
ATOM    858  HG1 SER A 639      49.340  44.000  63.310  1.00  0.00           H
ATOM    859  C   SER A 639      47.430  41.900  62.320  1.00  0.00           C
ATOM    860  O   SER A 639      46.610  41.510  61.530  1.00  0.00           O
ATOM    861  N   ALA A 640      48.590  41.320  62.370  1.00  0.00           N
ATOM    862  HN  ALA A 640      49.240  41.500  63.110  1.00  0.00           H
ATOM    863  CA  ALA A 640      48.960  40.460  61.340  1.00  0.00           C
ATOM    864  HA  ALA A 640      48.710  40.940  60.410  1.00  0.00           H
ATOM    865  CB  ALA A 640      50.490  40.270  61.420  1.00  0.00           C
ATOM    866  HB1 ALA A 640      50.810  40.000  60.380  1.00  0.00           H
ATOM    867  HB2 ALA A 640      50.860  39.510  62.140  1.00  0.00           H
ATOM    868  HB3 ALA A 640      50.890  41.260  61.750  1.00  0.00           H
ATOM    869  C   ALA A 640      48.290  39.060  61.260  1.00  0.00           C
ATOM    870  O   ALA A 640      48.140  38.540  60.160  1.00  0.00           O
ATOM    871  N   ILE A 641      47.780  38.420  62.420  1.00  0.00           N
ATOM    872  HN  ILE A 641      47.820  38.880  63.320  1.00  0.00           H
ATOM    873  CA  ILE A 641      47.040  37.220  62.440  1.00  0.00           C
ATOM    874  HA  ILE A 641      47.560  36.510  61.810  1.00  0.00           H
ATOM    875  CB  ILE A 641      46.840  36.660  63.820  1.00  0.00           C
ATOM    876  HB  ILE A 641      46.690  37.570  64.450  1.00  0.00           H
ATOM    877  CG2 ILE A 641      45.560  35.710  64.060  1.00  0.00           C
ATOM    878 HG21 ILE A 641      45.390  34.930  63.280  1.00  0.00           H
ATOM    879 HG22 ILE A 641      44.680  36.370  64.180  1.00  0.00           H
ATOM    880 HG23 ILE A 641      45.680  35.230  65.050  1.00  0.00           H
ATOM    881  CG1 ILE A 641      48.160  36.140  64.450  1.00  0.00           C
ATOM    882 HG11 ILE A 641      48.010  35.940  65.530  1.00  0.00           H
ATOM    883 HG12 ILE A 641      48.950  36.920  64.360  1.00  0.00           H
ATOM    884  CD  ILE A 641      48.680  34.890  63.810  1.00  0.00           C
ATOM    885  HD1 ILE A 641      48.610  34.930  62.710  1.00  0.00           H
ATOM    886  HD2 ILE A 641      48.000  34.040  64.070  1.00  0.00           H
ATOM    887  HD3 ILE A 641      49.660  34.620  64.230  1.00  0.00           H
ATOM    888  C   ILE A 641      45.710  37.440  61.790  1.00  0.00           C
ATOM    889  O   ILE A 641      45.360  36.760  60.780  1.00  0.00           O
ATOM    890  N   GLU A 642      44.920  38.450  62.180  1.00  0.00           N
ATOM    891  HN  GLU A 642      45.260  39.000  62.930  1.00  0.00           H
ATOM    892  CA  GLU A 642      43.660  38.880  61.640  1.00  0.00           C
ATOM    893  HA  GLU A 642      42.900  38.130  61.720  1.00  0.00           H
ATOM    894  CB  GLU A 642      43.060  40.130  62.370  1.00  0.00           C
ATOM    895  HB1 GLU A 642      42.090  40.370  61.900  1.00  0.00           H
ATOM    896  HB2 GLU A 642      43.750  40.990  62.210  1.00  0.00           H
ATOM    897  CG  GLU A 642      42.850  39.810  63.890  1.00  0.00           C
ATOM    898  HG1 GLU A 642      42.590  38.770  64.140  1.00  0.00           H
ATOM    899  HG2 GLU A 642      41.930  40.390  64.170  1.00  0.00           H
ATOM    900  CD  GLU A 642      43.950  40.290  64.770  1.00  0.00           C
ATOM    901  OE1 GLU A 642      43.740  40.530  66.020  1.00  0.00           O
ATOM    902  OE2 GLU A 642      45.000  40.470  64.200  1.00  0.00           O
ATOM    903  C   GLU A 642      43.790  39.240  60.190  1.00  0.00           C
ATOM    904  O   GLU A 642      42.930  38.800  59.440  1.00  0.00           O
ATOM    905  N   SER A 643      44.860  39.960  59.800  1.00  0.00           N
ATOM    906  HN  SER A 643      45.450  40.110  60.590  1.00  0.00           H
ATOM    907  CA  SER A 643      45.060  40.270  58.410  1.00  0.00           C
ATOM    908  HA  SER A 643      44.180  40.820  58.080  1.00  0.00           H
ATOM    909  CB  SER A 643      46.230  41.180  58.160  1.00  0.00           C
ATOM    910  HB1 SER A 643      46.260  41.520  57.110  1.00  0.00           H
ATOM    911  HB2 SER A 643      47.160  40.590  58.390  1.00  0.00           H
ATOM    912  OG  SER A 643      46.210  42.310  59.050  1.00  0.00           O
ATOM    913  HG1 SER A 643      46.510  42.100  59.950  1.00  0.00           H
ATOM    914  C   SER A 643      45.140  39.080  57.480  1.00  0.00           C
ATOM    915  O   SER A 643      44.490  39.090  56.430  1.00  0.00           O
ATOM    916  N   LEU A 644      45.860  38.010  57.870  1.00  0.00           N
ATOM    917  HN  LEU A 644      46.310  37.990  58.750  1.00  0.00           H
ATOM    918  CA  LEU A 644      46.080  36.820  57.000  1.00  0.00           C
ATOM    919  HA  LEU A 644      46.180  37.160  55.980  1.00  0.00           H
ATOM    920  CB  LEU A 644      47.220  35.890  57.540  1.00  0.00           C
ATOM    921  HB1 LEU A 644      47.210  34.960  56.920  1.00  0.00           H
ATOM    922  HB2 LEU A 644      47.010  35.670  58.600  1.00  0.00           H
ATOM    923  CG  LEU A 644      48.680  36.350  57.480  1.00  0.00           C
ATOM    924  HG  LEU A 644      48.700  37.410  57.810  1.00  0.00           H
ATOM    925  CD1 LEU A 644      49.560  35.480  58.440  1.00  0.00           C
ATOM    926 HD11 LEU A 644      49.250  35.670  59.490  1.00  0.00           H
ATOM    927 HD12 LEU A 644      50.640  35.740  58.380  1.00  0.00           H
ATOM    928 HD13 LEU A 644      49.430  34.410  58.180  1.00  0.00           H
ATOM    929  CD2 LEU A 644      49.220  36.200  56.030  1.00  0.00           C
ATOM    930 HD21 LEU A 644      50.250  36.630  56.000  1.00  0.00           H
ATOM    931 HD22 LEU A 644      48.580  36.750  55.300  1.00  0.00           H
ATOM    932 HD23 LEU A 644      49.240  35.150  55.730  1.00  0.00           H
ATOM    933  C   LEU A 644      44.840  35.900  56.970  1.00  0.00           C
ATOM    934  O   LEU A 644      44.420  35.330  55.950  1.00  0.00           O
ATOM    935  N   PHE A 645      44.180  35.760  58.140  1.00  0.00           N
ATOM    936  HN  PHE A 645      44.520  36.020  59.030  1.00  0.00           H
ATOM    937  CA  PHE A 645      42.930  35.100  58.230  1.00  0.00           C
ATOM    938  HA  PHE A 645      43.030  34.080  57.860  1.00  0.00           H
ATOM    939  CB  PHE A 645      42.580  34.870  59.660  1.00  0.00           C
ATOM    940  HB1 PHE A 645      42.550  35.830  60.220  1.00  0.00           H
ATOM    941  HB2 PHE A 645      43.320  34.290  60.250  1.00  0.00           H
ATOM    942  CG  PHE A 645      41.270  34.110  59.880  1.00  0.00           C
ATOM    943  CD1 PHE A 645      40.680  34.220  61.160  1.00  0.00           C
ATOM    944  HD1 PHE A 645      41.220  34.790  61.900  1.00  0.00           H
ATOM    945  CE1 PHE A 645      39.550  33.460  61.470  1.00  0.00           C
ATOM    946  HE1 PHE A 645      39.030  33.510  62.420  1.00  0.00           H
ATOM    947  CZ  PHE A 645      38.910  32.650  60.550  1.00  0.00           C
ATOM    948  HZ  PHE A 645      37.920  32.250  60.740  1.00  0.00           H
ATOM    949  CD2 PHE A 645      40.700  33.260  58.920  1.00  0.00           C
ATOM    950  HD2 PHE A 645      41.170  33.030  57.980  1.00  0.00           H
ATOM    951  CE2 PHE A 645      39.510  32.600  59.270  1.00  0.00           C
ATOM    952  HE2 PHE A 645      38.970  32.090  58.470  1.00  0.00           H
ATOM    953  C   PHE A 645      41.800  35.790  57.370  1.00  0.00           C
ATOM    954  O   PHE A 645      41.120  35.140  56.580  1.00  0.00           O
ATOM    955  N   GLY A 646      41.770  37.090  57.340  1.00  0.00           N
ATOM    956  HN  GLY A 646      42.350  37.600  57.960  1.00  0.00           H
ATOM    957  CA  GLY A 646      40.760  37.810  56.610  1.00  0.00           C
ATOM    958  HA1 GLY A 646      40.840  38.830  56.940  1.00  0.00           H
ATOM    959  HA2 GLY A 646      39.750  37.490  56.800  1.00  0.00           H
ATOM    960  C   GLY A 646      41.040  37.930  55.100  1.00  0.00           C
ATOM    961  O   GLY A 646      40.100  38.000  54.320  1.00  0.00           O
ATOM    962  N   ALA A 647      42.310  37.990  54.720  1.00  0.00           N
ATOM    963  HN  ALA A 647      42.970  38.240  55.430  1.00  0.00           H
ATOM    964  CA  ALA A 647      42.780  37.850  53.430  1.00  0.00           C
ATOM    965  HA  ALA A 647      42.250  38.550  52.800  1.00  0.00           H
ATOM    966  CB  ALA A 647      44.280  38.310  53.350  1.00  0.00           C
ATOM    967  HB1 ALA A 647      44.440  38.450  52.260  1.00  0.00           H
ATOM    968  HB2 ALA A 647      44.890  37.550  53.880  1.00  0.00           H
ATOM    969  HB3 ALA A 647      44.470  39.330  53.750  1.00  0.00           H
ATOM    970  C   ALA A 647      42.580  36.430  52.850  1.00  0.00           C
ATOM    971  O   ALA A 647      41.980  36.220  51.800  1.00  0.00           O
ATOM    972  N   SER A 648      42.910  35.390  53.580  1.00  0.00           N
ATOM    973  HN  SER A 648      43.580  35.340  54.330  1.00  0.00           H
ATOM    974  CA  SER A 648      42.410  34.030  53.170  1.00  0.00           C
ATOM    975  HA  SER A 648      42.680  33.880  52.130  1.00  0.00           H
ATOM    976  CB  SER A 648      43.130  32.790  53.880  1.00  0.00           C
ATOM    977  HB1 SER A 648      44.210  32.730  53.620  1.00  0.00           H
ATOM    978  HB2 SER A 648      42.690  31.780  53.690  1.00  0.00           H
ATOM    979  OG  SER A 648      43.130  33.050  55.300  1.00  0.00           O
ATOM    980  HG1 SER A 648      43.570  33.890  55.420  1.00  0.00           H
ATOM    981  C   SER A 648      40.910  33.940  53.210  1.00  0.00           C
ATOM    982  O   SER A 648      40.300  33.480  52.260  1.00  0.00           O
ATOM    983  N   LEU A 649      40.180  34.360  54.240  1.00  0.00           N
ATOM    984  HN  LEU A 649      40.700  34.540  55.070  1.00  0.00           H
ATOM    985  CA  LEU A 649      38.730  34.260  54.180  1.00  0.00           C
ATOM    986  HA  LEU A 649      38.450  33.240  53.970  1.00  0.00           H
ATOM    987  CB  LEU A 649      38.210  34.720  55.590  1.00  0.00           C
ATOM    988  HB1 LEU A 649      38.430  35.800  55.750  1.00  0.00           H
ATOM    989  HB2 LEU A 649      38.740  34.190  56.420  1.00  0.00           H
ATOM    990  CG  LEU A 649      36.630  34.550  55.810  1.00  0.00           C
ATOM    991  HG  LEU A 649      36.130  35.030  54.960  1.00  0.00           H
ATOM    992  CD1 LEU A 649      36.200  33.050  55.770  1.00  0.00           C
ATOM    993 HD11 LEU A 649      35.110  33.100  55.930  1.00  0.00           H
ATOM    994 HD12 LEU A 649      36.540  32.510  56.670  1.00  0.00           H
ATOM    995 HD13 LEU A 649      36.450  32.500  54.840  1.00  0.00           H
ATOM    996  CD2 LEU A 649      36.170  35.300  57.160  1.00  0.00           C
ATOM    997 HD21 LEU A 649      36.740  34.810  57.970  1.00  0.00           H
ATOM    998 HD22 LEU A 649      35.100  35.090  57.390  1.00  0.00           H
ATOM    999 HD23 LEU A 649      36.380  36.380  57.280  1.00  0.00           H
ATOM   1000  C   LEU A 649      37.930  35.000  53.050  1.00  0.00           C
ATOM   1001  O   LEU A 649      37.040  34.450  52.430  1.00  0.00           O
ATOM   1002  N   THR A 650      38.390  36.280  52.820  1.00  0.00           N
ATOM   1003  HN  THR A 650      39.130  36.730  53.320  1.00  0.00           H
ATOM   1004  CA  THR A 650      37.830  37.100  51.700  1.00  0.00           C
ATOM   1005  HA  THR A 650      36.760  37.050  51.790  1.00  0.00           H
ATOM   1006  CB  THR A 650      38.280  38.510  51.600  1.00  0.00           C
ATOM   1007  HB  THR A 650      39.340  38.540  51.290  1.00  0.00           H
ATOM   1008  OG1 THR A 650      38.160  39.170  52.900  1.00  0.00           O
ATOM   1009  HG1 THR A 650      38.780  38.800  53.520  1.00  0.00           H
ATOM   1010  CG2 THR A 650      37.430  39.280  50.610  1.00  0.00           C
ATOM   1011 HG21 THR A 650      36.460  39.530  51.080  1.00  0.00           H
ATOM   1012 HG22 THR A 650      37.170  38.680  49.700  1.00  0.00           H
ATOM   1013 HG23 THR A 650      38.010  40.170  50.280  1.00  0.00           H
ATOM   1014  C   THR A 650      38.230  36.350  50.410  1.00  0.00           C
ATOM   1015  O   THR A 650      37.350  36.020  49.640  1.00  0.00           O
ATOM   1016  N   GLY A 651      39.510  35.980  50.240  1.00  0.00           N
ATOM   1017  HN  GLY A 651      40.080  36.110  51.060  1.00  0.00           H
ATOM   1018  CA  GLY A 651      40.040  35.160  49.100  1.00  0.00           C
ATOM   1019  HA1 GLY A 651      41.030  34.930  49.460  1.00  0.00           H
ATOM   1020  HA2 GLY A 651      40.150  35.840  48.260  1.00  0.00           H
ATOM   1021  C   GLY A 651      39.370  33.830  48.800  1.00  0.00           C
ATOM   1022  O   GLY A 651      38.940  33.500  47.680  1.00  0.00           O
ATOM   1023  N   ILE A 652      39.150  32.950  49.790  1.00  0.00           N
ATOM   1024  HN  ILE A 652      39.580  33.090  50.680  1.00  0.00           H
ATOM   1025  CA  ILE A 652      38.630  31.610  49.540  1.00  0.00           C
ATOM   1026  HA  ILE A 652      39.360  31.210  48.840  1.00  0.00           H
ATOM   1027  CB  ILE A 652      38.620  31.000  50.890  1.00  0.00           C
ATOM   1028  HB  ILE A 652      38.220  31.720  51.630  1.00  0.00           H
ATOM   1029  CG2 ILE A 652      37.780  29.720  51.030  1.00  0.00           C
ATOM   1030 HG21 ILE A 652      37.860  29.160  50.070  1.00  0.00           H
ATOM   1031 HG22 ILE A 652      36.760  29.970  51.380  1.00  0.00           H
ATOM   1032 HG23 ILE A 652      38.000  29.000  51.860  1.00  0.00           H
ATOM   1033  CG1 ILE A 652      40.100  30.500  51.340  1.00  0.00           C
ATOM   1034 HG11 ILE A 652      40.160  30.370  52.450  1.00  0.00           H
ATOM   1035 HG12 ILE A 652      40.780  31.330  51.100  1.00  0.00           H
ATOM   1036  CD  ILE A 652      40.560  29.240  50.640  1.00  0.00           C
ATOM   1037  HD1 ILE A 652      40.130  28.300  51.050  1.00  0.00           H
ATOM   1038  HD2 ILE A 652      41.670  29.220  50.630  1.00  0.00           H
ATOM   1039  HD3 ILE A 652      40.200  29.310  49.580  1.00  0.00           H
ATOM   1040  C   ILE A 652      37.210  31.470  48.900  1.00  0.00           C
ATOM   1041  O   ILE A 652      37.000  30.780  47.940  1.00  0.00           O
ATOM   1042  N   ALA A 653      36.210  32.150  49.480  1.00  0.00           N
ATOM   1043  HN  ALA A 653      36.400  32.700  50.290  1.00  0.00           H
ATOM   1044  CA  ALA A 653      34.910  32.230  48.870  1.00  0.00           C
ATOM   1045  HA  ALA A 653      34.560  31.220  48.700  1.00  0.00           H
ATOM   1046  CB  ALA A 653      33.990  32.970  49.830  1.00  0.00           C
ATOM   1047  HB1 ALA A 653      34.380  33.980  50.080  1.00  0.00           H
ATOM   1048  HB2 ALA A 653      33.930  32.440  50.800  1.00  0.00           H
ATOM   1049  HB3 ALA A 653      32.970  33.070  49.380  1.00  0.00           H
ATOM   1050  C   ALA A 653      34.950  32.790  47.480  1.00  0.00           C
ATOM   1051  O   ALA A 653      34.250  32.160  46.650  1.00  0.00           O
ATOM   1052  N   TYR A 654      35.740  33.880  47.260  1.00  0.00           N
ATOM   1053  HN  TYR A 654      36.230  34.310  48.020  1.00  0.00           H
ATOM   1054  CA  TYR A 654      35.990  34.520  46.030  1.00  0.00           C
ATOM   1055  HA  TYR A 654      35.030  34.790  45.640  1.00  0.00           H
ATOM   1056  CB  TYR A 654      36.840  35.830  46.310  1.00  0.00           C
ATOM   1057  HB1 TYR A 654      37.870  35.590  46.640  1.00  0.00           H
ATOM   1058  HB2 TYR A 654      36.290  36.380  47.100  1.00  0.00           H
ATOM   1059  CG  TYR A 654      37.080  36.660  45.080  1.00  0.00           C
ATOM   1060  CD1 TYR A 654      38.220  36.460  44.240  1.00  0.00           C
ATOM   1061  HD1 TYR A 654      38.800  35.600  44.510  1.00  0.00           H
ATOM   1062  CE1 TYR A 654      38.570  37.400  43.300  1.00  0.00           C
ATOM   1063  HE1 TYR A 654      39.520  37.290  42.800  1.00  0.00           H
ATOM   1064  CZ  TYR A 654      37.730  38.530  43.130  1.00  0.00           C
ATOM   1065  OH  TYR A 654      38.130  39.560  42.250  1.00  0.00           O
ATOM   1066  HH  TYR A 654      39.040  39.450  41.960  1.00  0.00           H
ATOM   1067  CD2 TYR A 654      36.270  37.720  44.820  1.00  0.00           C
ATOM   1068  HD2 TYR A 654      35.310  37.870  45.290  1.00  0.00           H
ATOM   1069  CE2 TYR A 654      36.510  38.580  43.760  1.00  0.00           C
ATOM   1070  HE2 TYR A 654      35.880  39.430  43.530  1.00  0.00           H
ATOM   1071  C   TYR A 654      36.640  33.670  44.980  1.00  0.00           C
ATOM   1072  O   TYR A 654      36.280  33.710  43.810  1.00  0.00           O
ATOM   1073  N   SER A 655      37.580  32.800  45.370  1.00  0.00           N
ATOM   1074  HN  SER A 655      37.780  32.670  46.340  1.00  0.00           H
ATOM   1075  CA  SER A 655      38.300  32.000  44.450  1.00  0.00           C
ATOM   1076  HA  SER A 655      38.570  32.520  43.540  1.00  0.00           H
ATOM   1077  CB  SER A 655      39.700  31.690  45.020  1.00  0.00           C
ATOM   1078  HB1 SER A 655      40.280  32.620  44.990  1.00  0.00           H
ATOM   1079  HB2 SER A 655      40.240  30.880  44.480  1.00  0.00           H
ATOM   1080  OG  SER A 655      39.550  31.080  46.280  1.00  0.00           O
ATOM   1081  HG1 SER A 655      39.280  31.780  46.880  1.00  0.00           H
ATOM   1082  C   SER A 655      37.560  30.720  44.140  1.00  0.00           C
ATOM   1083  O   SER A 655      37.470  30.180  43.010  1.00  0.00           O
ATOM   1084  N   LEU A 656      36.950  30.130  45.210  1.00  0.00           N
ATOM   1085  HN  LEU A 656      37.160  30.450  46.120  1.00  0.00           H
ATOM   1086  CA  LEU A 656      36.390  28.810  45.080  1.00  0.00           C
ATOM   1087  HA  LEU A 656      37.130  28.120  44.710  1.00  0.00           H
ATOM   1088  CB  LEU A 656      35.930  28.430  46.530  1.00  0.00           C
ATOM   1089  HB1 LEU A 656      35.530  29.410  46.850  1.00  0.00           H
ATOM   1090  HB2 LEU A 656      36.840  28.350  47.160  1.00  0.00           H
ATOM   1091  CG  LEU A 656      34.950  27.180  46.730  1.00  0.00           C
ATOM   1092  HG  LEU A 656      34.080  27.320  46.060  1.00  0.00           H
ATOM   1093  CD1 LEU A 656      35.480  25.910  46.140  1.00  0.00           C
ATOM   1094 HD11 LEU A 656      34.560  25.310  45.960  1.00  0.00           H
ATOM   1095 HD12 LEU A 656      36.160  25.480  46.910  1.00  0.00           H
ATOM   1096 HD13 LEU A 656      36.190  26.070  45.300  1.00  0.00           H
ATOM   1097  CD2 LEU A 656      34.300  27.010  48.090  1.00  0.00           C
ATOM   1098 HD21 LEU A 656      35.060  26.770  48.880  1.00  0.00           H
ATOM   1099 HD22 LEU A 656      33.520  26.220  48.110  1.00  0.00           H
ATOM   1100 HD23 LEU A 656      33.790  27.940  48.400  1.00  0.00           H
ATOM   1101  C   LEU A 656      35.110  28.710  44.170  1.00  0.00           C
ATOM   1102  O   LEU A 656      35.070  27.820  43.340  1.00  0.00           O
ATOM   1103  N   PHE A 657      34.190  29.670  44.240  1.00  0.00           N
ATOM   1104  HN  PHE A 657      34.310  30.300  45.010  1.00  0.00           H
ATOM   1105  CA  PHE A 657      33.100  29.920  43.340  1.00  0.00           C
ATOM   1106  HA  PHE A 657      32.810  28.970  42.910  1.00  0.00           H
ATOM   1107  CB  PHE A 657      31.950  30.610  44.000  1.00  0.00           C
ATOM   1108  HB1 PHE A 657      31.070  30.810  43.350  1.00  0.00           H
ATOM   1109  HB2 PHE A 657      32.170  31.590  44.490  1.00  0.00           H
ATOM   1110  CG  PHE A 657      31.500  29.730  45.200  1.00  0.00           C
ATOM   1111  CD1 PHE A 657      30.670  28.610  44.950  1.00  0.00           C
ATOM   1112  HD1 PHE A 657      30.420  28.450  43.900  1.00  0.00           H
ATOM   1113  CE1 PHE A 657      30.160  27.870  45.970  1.00  0.00           C
ATOM   1114  HE1 PHE A 657      29.540  27.020  45.710  1.00  0.00           H
ATOM   1115  CZ  PHE A 657      30.540  28.090  47.290  1.00  0.00           C
ATOM   1116  HZ  PHE A 657      30.190  27.430  48.070  1.00  0.00           H
ATOM   1117  CD2 PHE A 657      31.820  30.010  46.540  1.00  0.00           C
ATOM   1118  HD2 PHE A 657      32.410  30.890  46.700  1.00  0.00           H
ATOM   1119  CE2 PHE A 657      31.360  29.230  47.580  1.00  0.00           C
ATOM   1120  HE2 PHE A 657      31.610  29.450  48.610  1.00  0.00           H
ATOM   1121  C   PHE A 657      33.620  30.720  42.120  1.00  0.00           C
ATOM   1122  O   PHE A 657      32.960  30.670  41.110  1.00  0.00           O
ATOM   1123  N   ALA A 658      34.820  31.280  42.100  1.00  0.00           N
ATOM   1124  HN  ALA A 658      35.380  31.170  42.920  1.00  0.00           H
ATOM   1125  CA  ALA A 658      35.260  32.190  41.010  1.00  0.00           C
ATOM   1126  HA  ALA A 658      36.180  32.560  41.440  1.00  0.00           H
ATOM   1127  CB  ALA A 658      35.630  31.360  39.800  1.00  0.00           C
ATOM   1128  HB1 ALA A 658      34.690  30.870  39.440  1.00  0.00           H
ATOM   1129  HB2 ALA A 658      36.340  30.550  40.080  1.00  0.00           H
ATOM   1130  HB3 ALA A 658      35.890  32.030  38.950  1.00  0.00           H
ATOM   1131  C   ALA A 658      34.440  33.420  40.720  1.00  0.00           C
ATOM   1132  O   ALA A 658      33.720  33.580  39.750  1.00  0.00           O
ATOM   1133  N   GLY A 659      34.680  34.410  41.660  1.00  0.00           N
ATOM   1134  HN  GLY A 659      35.090  34.160  42.530  1.00  0.00           H
ATOM   1135  CA  GLY A 659      34.260  35.780  41.440  1.00  0.00           C
ATOM   1136  HA1 GLY A 659      34.520  36.270  42.360  1.00  0.00           H
ATOM   1137  HA2 GLY A 659      33.190  35.800  41.390  1.00  0.00           H
ATOM   1138  C   GLY A 659      34.800  36.510  40.160  1.00  0.00           C
ATOM   1139  O   GLY A 659      34.080  37.100  39.360  1.00  0.00           O
ATOM   1140  N   GLN A 660      36.140  36.340  39.980  1.00  0.00           N
ATOM   1141  HN  GLN A 660      36.600  35.830  40.700  1.00  0.00           H
ATOM   1142  CA  GLN A 660      36.840  36.700  38.780  1.00  0.00           C
ATOM   1143  HA  GLN A 660      36.340  36.240  37.930  1.00  0.00           H
ATOM   1144  CB  GLN A 660      37.020  38.250  38.660  1.00  0.00           C
ATOM   1145  HB1 GLN A 660      37.280  38.790  39.590  1.00  0.00           H
ATOM   1146  HB2 GLN A 660      36.100  38.830  38.450  1.00  0.00           H
ATOM   1147  CG  GLN A 660      37.910  38.720  37.560  1.00  0.00           C
ATOM   1148  HG1 GLN A 660      39.000  38.660  37.800  1.00  0.00           H
ATOM   1149  HG2 GLN A 660      37.610  39.770  37.390  1.00  0.00           H
ATOM   1150  CD  GLN A 660      37.640  38.040  36.260  1.00  0.00           C
ATOM   1151  OE1 GLN A 660      38.630  37.430  35.840  1.00  0.00           O
ATOM   1152  NE2 GLN A 660      36.510  38.220  35.570  1.00  0.00           N
ATOM   1153 HE21 GLN A 660      36.540  37.890  34.630  1.00  0.00           H
ATOM   1154 HE22 GLN A 660      35.740  38.620  36.070  1.00  0.00           H
ATOM   1155  C   GLN A 660      38.240  36.060  39.010  1.00  0.00           C
ATOM   1156  O   GLN A 660      38.970  36.630  39.860  1.00  0.00           O
ATOM   1157  N   PRO A 661      38.660  34.890  38.470  1.00  0.00           N
ATOM   1158  CD  PRO A 661      37.820  34.290  37.420  1.00  0.00           C
ATOM   1159  HD1 PRO A 661      37.630  34.990  36.580  1.00  0.00           H
ATOM   1160  HD2 PRO A 661      36.830  34.120  37.900  1.00  0.00           H
ATOM   1161  CA  PRO A 661      39.610  33.990  39.020  1.00  0.00           C
ATOM   1162  HA  PRO A 661      39.540  34.090  40.090  1.00  0.00           H
ATOM   1163  CB  PRO A 661      39.130  32.660  38.470  1.00  0.00           C
ATOM   1164  HB1 PRO A 661      38.370  32.260  39.200  1.00  0.00           H
ATOM   1165  HB2 PRO A 661      39.940  31.930  38.300  1.00  0.00           H
ATOM   1166  CG  PRO A 661      38.570  33.010  37.070  1.00  0.00           C
ATOM   1167  HG1 PRO A 661      39.380  33.090  36.320  1.00  0.00           H
ATOM   1168  HG2 PRO A 661      37.760  32.400  36.620  1.00  0.00           H
ATOM   1169  C   PRO A 661      41.100  34.230  38.730  1.00  0.00           C
ATOM   1170  O   PRO A 661      41.950  33.530  39.250  1.00  0.00           O
ATOM   1171  N   LEU A 662      41.300  35.250  37.860  1.00  0.00           N
ATOM   1172  HN  LEU A 662      40.540  35.780  37.490  1.00  0.00           H
ATOM   1173  CA  LEU A 662      42.660  35.670  37.530  1.00  0.00           C
ATOM   1174  HA  LEU A 662      43.320  34.810  37.410  1.00  0.00           H
ATOM   1175  CB  LEU A 662      42.670  36.390  36.150  1.00  0.00           C
ATOM   1176  HB1 LEU A 662      43.560  37.030  35.960  1.00  0.00           H
ATOM   1177  HB2 LEU A 662      41.820  37.110  36.130  1.00  0.00           H
ATOM   1178  CG  LEU A 662      42.470  35.330  35.010  1.00  0.00           C
ATOM   1179  HG  LEU A 662      41.430  35.000  35.210  1.00  0.00           H
ATOM   1180  CD1 LEU A 662      42.430  36.100  33.700  1.00  0.00           C
ATOM   1181 HD11 LEU A 662      42.020  35.320  33.030  1.00  0.00           H
ATOM   1182 HD12 LEU A 662      43.440  36.430  33.400  1.00  0.00           H
ATOM   1183 HD13 LEU A 662      41.690  36.930  33.790  1.00  0.00           H
ATOM   1184  CD2 LEU A 662      43.360  34.080  34.990  1.00  0.00           C
ATOM   1185 HD21 LEU A 662      43.240  33.450  35.900  1.00  0.00           H
ATOM   1186 HD22 LEU A 662      44.370  34.530  35.070  1.00  0.00           H
ATOM   1187 HD23 LEU A 662      43.290  33.480  34.060  1.00  0.00           H
ATOM   1188  C   LEU A 662      43.170  36.610  38.640  1.00  0.00           C
ATOM   1189  O   LEU A 662      44.370  36.930  38.640  1.00  0.00           O
ATOM   1190  N   THR A 663      42.270  37.200  39.470  1.00  0.00           N
ATOM   1191  HN  THR A 663      41.350  36.810  39.430  1.00  0.00           H
ATOM   1192  CA  THR A 663      42.700  38.310  40.310  1.00  0.00           C
ATOM   1193  HA  THR A 663      43.560  38.810  39.880  1.00  0.00           H
ATOM   1194  CB  THR A 663      41.700  39.450  40.500  1.00  0.00           C
ATOM   1195  HB  THR A 663      42.020  40.120  41.340  1.00  0.00           H
ATOM   1196  OG1 THR A 663      40.480  38.890  40.910  1.00  0.00           O
ATOM   1197  HG1 THR A 663      40.190  38.190  40.330  1.00  0.00           H
ATOM   1198  CG2 THR A 663      41.340  40.310  39.280  1.00  0.00           C
ATOM   1199 HG21 THR A 663      41.120  39.680  38.390  1.00  0.00           H
ATOM   1200 HG22 THR A 663      42.210  40.960  39.000  1.00  0.00           H
ATOM   1201 HG23 THR A 663      40.550  41.060  39.460  1.00  0.00           H
ATOM   1202  C   THR A 663      43.090  37.830  41.690  1.00  0.00           C
ATOM   1203  O   THR A 663      42.560  36.900  42.260  1.00  0.00           O
ATOM   1204  N   ILE A 664      44.070  38.490  42.330  1.00  0.00           N
ATOM   1205  HN  ILE A 664      44.280  39.360  41.900  1.00  0.00           H
ATOM   1206  CA  ILE A 664      44.520  38.200  43.650  1.00  0.00           C
ATOM   1207  HA  ILE A 664      44.130  37.240  43.940  1.00  0.00           H
ATOM   1208  CB  ILE A 664      46.040  38.020  43.550  1.00  0.00           C
ATOM   1209  HB  ILE A 664      46.400  38.880  42.950  1.00  0.00           H
ATOM   1210  CG2 ILE A 664      46.640  38.040  44.950  1.00  0.00           C
ATOM   1211 HG21 ILE A 664      46.760  38.970  45.550  1.00  0.00           H
ATOM   1212 HG22 ILE A 664      47.690  37.680  44.830  1.00  0.00           H
ATOM   1213 HG23 ILE A 664      46.310  37.220  45.610  1.00  0.00           H
ATOM   1214  CG1 ILE A 664      46.320  36.720  42.680  1.00  0.00           C
ATOM   1215 HG11 ILE A 664      47.420  36.780  42.590  1.00  0.00           H
ATOM   1216 HG12 ILE A 664      45.800  36.770  41.690  1.00  0.00           H
ATOM   1217  CD  ILE A 664      45.880  35.330  43.230  1.00  0.00           C
ATOM   1218  HD1 ILE A 664      45.970  35.180  44.320  1.00  0.00           H
ATOM   1219  HD2 ILE A 664      46.590  34.600  42.780  1.00  0.00           H
ATOM   1220  HD3 ILE A 664      44.830  35.130  42.930  1.00  0.00           H
ATOM   1221  C   ILE A 664      44.050  39.310  44.460  1.00  0.00           C
ATOM   1222  O   ILE A 664      44.590  40.430  44.340  1.00  0.00           O
ATOM   1223  N   LEU A 665      43.110  39.020  45.340  1.00  0.00           N
ATOM   1224  HN  LEU A 665      42.720  38.110  45.270  1.00  0.00           H
ATOM   1225  CA  LEU A 665      42.760  39.840  46.500  1.00  0.00           C
ATOM   1226  HA  LEU A 665      42.560  40.830  46.080  1.00  0.00           H
ATOM   1227  CB  LEU A 665      41.480  39.460  47.260  1.00  0.00           C
ATOM   1228  HB1 LEU A 665      41.340  40.380  47.880  1.00  0.00           H
ATOM   1229  HB2 LEU A 665      41.680  38.530  47.810  1.00  0.00           H
ATOM   1230  CG  LEU A 665      40.230  39.240  46.410  1.00  0.00           C
ATOM   1231  HG  LEU A 665      40.310  38.420  45.670  1.00  0.00           H
ATOM   1232  CD1 LEU A 665      39.020  38.980  47.260  1.00  0.00           C
ATOM   1233 HD11 LEU A 665      38.190  38.550  46.660  1.00  0.00           H
ATOM   1234 HD12 LEU A 665      38.660  39.870  47.810  1.00  0.00           H
ATOM   1235 HD13 LEU A 665      39.370  38.240  48.020  1.00  0.00           H
ATOM   1236  CD2 LEU A 665      39.890  40.420  45.510  1.00  0.00           C
ATOM   1237 HD21 LEU A 665      38.920  40.200  45.040  1.00  0.00           H
ATOM   1238 HD22 LEU A 665      40.610  40.670  44.700  1.00  0.00           H
ATOM   1239 HD23 LEU A 665      39.630  41.310  46.130  1.00  0.00           H
ATOM   1240  C   LEU A 665      43.910  40.090  47.420  1.00  0.00           C
ATOM   1241  O   LEU A 665      44.620  39.150  47.710  1.00  0.00           O
ATOM   1242  N   GLY A 666      44.160  41.310  47.850  1.00  0.00           N
ATOM   1243  HN  GLY A 666      43.590  42.080  47.590  1.00  0.00           H
ATOM   1244  CA  GLY A 666      45.350  41.640  48.730  1.00  0.00           C
ATOM   1245  HA1 GLY A 666      46.200  41.640  48.070  1.00  0.00           H
ATOM   1246  HA2 GLY A 666      45.480  40.840  49.440  1.00  0.00           H
ATOM   1247  C   GLY A 666      45.260  42.940  49.440  1.00  0.00           C
ATOM   1248  O   GLY A 666      44.200  43.630  49.450  1.00  0.00           O
ATOM   1249  N   SER A 667      46.310  43.270  50.130  1.00  0.00           N
ATOM   1250  HN  SER A 667      47.160  42.770  49.970  1.00  0.00           H
ATOM   1251  CA  SER A 667      46.500  44.550  50.880  1.00  0.00           C
ATOM   1252  HA  SER A 667      45.930  44.450  51.790  1.00  0.00           H
ATOM   1253  CB  SER A 667      48.040  44.600  51.220  1.00  0.00           C
ATOM   1254  HB1 SER A 667      48.560  44.070  50.390  1.00  0.00           H
ATOM   1255  HB2 SER A 667      48.110  44.050  52.180  1.00  0.00           H
ATOM   1256  OG  SER A 667      48.510  45.940  51.440  1.00  0.00           O
ATOM   1257  HG1 SER A 667      48.530  46.430  50.610  1.00  0.00           H
ATOM   1258  C   SER A 667      46.030  45.760  50.120  1.00  0.00           C
ATOM   1259  O   SER A 667      46.230  46.000  48.950  1.00  0.00           O
ATOM   1260  N   THR A 668      45.370  46.690  50.720  1.00  0.00           N
ATOM   1261  HN  THR A 668      45.130  46.550  51.680  1.00  0.00           H
ATOM   1262  CA  THR A 668      44.950  48.000  50.150  1.00  0.00           C
ATOM   1263  HA  THR A 668      45.440  48.110  49.190  1.00  0.00           H
ATOM   1264  CB  THR A 668      43.410  48.110  49.980  1.00  0.00           C
ATOM   1265  HB  THR A 668      43.340  47.800  48.910  1.00  0.00           H
ATOM   1266  OG1 THR A 668      42.820  49.350  50.240  1.00  0.00           O
ATOM   1267  HG1 THR A 668      42.030  49.450  49.700  1.00  0.00           H
ATOM   1268  CG2 THR A 668      42.680  47.010  50.920  1.00  0.00           C
ATOM   1269 HG21 THR A 668      43.170  47.010  51.920  1.00  0.00           H
ATOM   1270 HG22 THR A 668      42.800  46.000  50.480  1.00  0.00           H
ATOM   1271 HG23 THR A 668      41.610  47.170  51.150  1.00  0.00           H
ATOM   1272  C   THR A 668      45.480  49.150  50.970  1.00  0.00           C
ATOM   1273  O   THR A 668      45.210  49.240  52.200  1.00  0.00           O
ATOM   1274  N   GLY A 669      46.200  50.090  50.360  1.00  0.00           N
ATOM   1275  HN  GLY A 669      46.370  49.940  49.380  1.00  0.00           H
ATOM   1276  CA  GLY A 669      46.710  51.300  51.050  1.00  0.00           C
ATOM   1277  HA1 GLY A 669      47.570  51.670  50.500  1.00  0.00           H
ATOM   1278  HA2 GLY A 669      47.030  50.950  52.020  1.00  0.00           H
ATOM   1279  C   GLY A 669      45.690  52.430  51.290  1.00  0.00           C
ATOM   1280  O   GLY A 669      45.750  53.090  52.340  1.00  0.00           O
ATOM   1281  N   PRO A 670      44.700  52.600  50.420  1.00  0.00           N
ATOM   1282  CD  PRO A 670      44.880  52.370  48.950  1.00  0.00           C
ATOM   1283  HD1 PRO A 670      44.690  51.300  48.720  1.00  0.00           H
ATOM   1284  HD2 PRO A 670      45.920  52.560  48.610  1.00  0.00           H
ATOM   1285  CA  PRO A 670      43.530  53.380  50.670  1.00  0.00           C
ATOM   1286  HA  PRO A 670      43.900  54.290  51.120  1.00  0.00           H
ATOM   1287  CB  PRO A 670      42.810  53.470  49.320  1.00  0.00           C
ATOM   1288  HB1 PRO A 670      42.330  54.470  49.330  1.00  0.00           H
ATOM   1289  HB2 PRO A 670      41.990  52.720  49.260  1.00  0.00           H
ATOM   1290  CG  PRO A 670      43.910  53.270  48.210  1.00  0.00           C
ATOM   1291  HG1 PRO A 670      43.500  52.740  47.330  1.00  0.00           H
ATOM   1292  HG2 PRO A 670      44.300  54.290  47.990  1.00  0.00           H
ATOM   1293  C   PRO A 670      42.640  52.880  51.870  1.00  0.00           C
ATOM   1294  O   PRO A 670      42.120  53.750  52.570  1.00  0.00           O
ATOM   1295  N   VAL A 671      42.420  51.530  52.050  1.00  0.00           N
ATOM   1296  HN  VAL A 671      42.680  50.840  51.370  1.00  0.00           H
ATOM   1297  CA  VAL A 671      41.710  51.060  53.270  1.00  0.00           C
ATOM   1298  HA  VAL A 671      40.840  51.680  53.430  1.00  0.00           H
ATOM   1299  CB  VAL A 671      40.990  49.700  53.190  1.00  0.00           C
ATOM   1300  HB  VAL A 671      41.720  48.870  53.020  1.00  0.00           H
ATOM   1301  CG1 VAL A 671      40.210  49.370  54.430  1.00  0.00           C
ATOM   1302 HG11 VAL A 671      39.680  48.400  54.350  1.00  0.00           H
ATOM   1303 HG12 VAL A 671      39.560  50.230  54.720  1.00  0.00           H
ATOM   1304 HG13 VAL A 671      40.840  49.280  55.340  1.00  0.00           H
ATOM   1305  CG2 VAL A 671      40.040  49.770  51.980  1.00  0.00           C
ATOM   1306 HG21 VAL A 671      39.480  48.810  51.940  1.00  0.00           H
ATOM   1307 HG22 VAL A 671      40.500  49.990  51.000  1.00  0.00           H
ATOM   1308 HG23 VAL A 671      39.240  50.500  52.180  1.00  0.00           H
ATOM   1309  C   VAL A 671      42.540  51.230  54.460  1.00  0.00           C
ATOM   1310  O   VAL A 671      42.000  51.650  55.460  1.00  0.00           O
ATOM   1311  N   LEU A 672      43.820  50.930  54.490  1.00  0.00           N
ATOM   1312  HN  LEU A 672      44.210  50.450  53.710  1.00  0.00           H
ATOM   1313  CA  LEU A 672      44.730  51.220  55.600  1.00  0.00           C
ATOM   1314  HA  LEU A 672      44.390  50.580  56.400  1.00  0.00           H
ATOM   1315  CB  LEU A 672      46.180  50.830  55.120  1.00  0.00           C
ATOM   1316  HB1 LEU A 672      46.390  51.470  54.240  1.00  0.00           H
ATOM   1317  HB2 LEU A 672      46.180  49.780  54.740  1.00  0.00           H
ATOM   1318  CG  LEU A 672      47.310  51.020  56.160  1.00  0.00           C
ATOM   1319  HG  LEU A 672      47.310  52.110  56.360  1.00  0.00           H
ATOM   1320  CD1 LEU A 672      47.020  50.340  57.590  1.00  0.00           C
ATOM   1321 HD11 LEU A 672      47.170  49.250  57.410  1.00  0.00           H
ATOM   1322 HD12 LEU A 672      45.990  50.590  57.970  1.00  0.00           H
ATOM   1323 HD13 LEU A 672      47.780  50.650  58.330  1.00  0.00           H
ATOM   1324  CD2 LEU A 672      48.700  50.600  55.660  1.00  0.00           C
ATOM   1325 HD21 LEU A 672      49.110  51.170  54.800  1.00  0.00           H
ATOM   1326 HD22 LEU A 672      48.600  49.550  55.280  1.00  0.00           H
ATOM   1327 HD23 LEU A 672      49.480  50.640  56.450  1.00  0.00           H
ATOM   1328  C   LEU A 672      44.640  52.720  56.090  1.00  0.00           C
ATOM   1329  O   LEU A 672      44.670  53.010  57.250  1.00  0.00           O
ATOM   1330  N   VAL A 673      44.740  53.650  55.170  1.00  0.00           N
ATOM   1331  HN  VAL A 673      44.980  53.390  54.240  1.00  0.00           H
ATOM   1332  CA  VAL A 673      44.380  55.010  55.480  1.00  0.00           C
ATOM   1333  HA  VAL A 673      45.020  55.370  56.290  1.00  0.00           H
ATOM   1334  CB  VAL A 673      44.590  56.010  54.320  1.00  0.00           C
ATOM   1335  HB  VAL A 673      44.110  55.600  53.410  1.00  0.00           H
ATOM   1336  CG1 VAL A 673      43.980  57.380  54.480  1.00  0.00           C
ATOM   1337 HG11 VAL A 673      42.890  57.340  54.670  1.00  0.00           H
ATOM   1338 HG12 VAL A 673      44.070  58.040  53.590  1.00  0.00           H
ATOM   1339 HG13 VAL A 673      44.410  57.950  55.330  1.00  0.00           H
ATOM   1340  CG2 VAL A 673      46.000  56.290  54.010  1.00  0.00           C
ATOM   1341 HG21 VAL A 673      46.510  55.330  53.800  1.00  0.00           H
ATOM   1342 HG22 VAL A 673      46.540  56.770  54.850  1.00  0.00           H
ATOM   1343 HG23 VAL A 673      46.050  56.960  53.120  1.00  0.00           H
ATOM   1344  C   VAL A 673      42.980  55.260  55.980  1.00  0.00           C
ATOM   1345  O   VAL A 673      42.790  55.870  57.050  1.00  0.00           O
ATOM   1346  N   PHE A 674      41.890  54.690  55.410  1.00  0.00           N
ATOM   1347  HN  PHE A 674      41.950  54.240  54.540  1.00  0.00           H
ATOM   1348  CA  PHE A 674      40.590  54.830  56.040  1.00  0.00           C
ATOM   1349  HA  PHE A 674      40.420  55.860  56.280  1.00  0.00           H
ATOM   1350  CB  PHE A 674      39.420  54.430  55.040  1.00  0.00           C
ATOM   1351  HB1 PHE A 674      39.330  53.340  54.830  1.00  0.00           H
ATOM   1352  HB2 PHE A 674      39.540  54.880  54.040  1.00  0.00           H
ATOM   1353  CG  PHE A 674      38.080  54.970  55.630  1.00  0.00           C
ATOM   1354  CD1 PHE A 674      37.640  56.330  55.510  1.00  0.00           C
ATOM   1355  HD1 PHE A 674      38.320  57.000  55.010  1.00  0.00           H
ATOM   1356  CE1 PHE A 674      36.410  56.800  56.050  1.00  0.00           C
ATOM   1357  HE1 PHE A 674      36.200  57.850  56.110  1.00  0.00           H
ATOM   1358  CZ  PHE A 674      35.490  55.890  56.550  1.00  0.00           C
ATOM   1359  HZ  PHE A 674      34.540  56.270  56.900  1.00  0.00           H
ATOM   1360  CD2 PHE A 674      37.160  54.110  56.130  1.00  0.00           C
ATOM   1361  HD2 PHE A 674      37.370  53.050  56.230  1.00  0.00           H
ATOM   1362  CE2 PHE A 674      35.830  54.510  56.510  1.00  0.00           C
ATOM   1363  HE2 PHE A 674      35.080  53.830  56.890  1.00  0.00           H
ATOM   1364  C   PHE A 674      40.630  54.120  57.430  1.00  0.00           C
ATOM   1365  O   PHE A 674      40.120  54.650  58.380  1.00  0.00           O
ATOM   1366  N   GLU A 675      41.280  52.970  57.660  1.00  0.00           N
ATOM   1367  HN  GLU A 675      41.780  52.520  56.910  1.00  0.00           H
ATOM   1368  CA  GLU A 675      41.360  52.380  59.000  1.00  0.00           C
ATOM   1369  HA  GLU A 675      40.420  52.100  59.430  1.00  0.00           H
ATOM   1370  CB  GLU A 675      42.150  51.020  59.110  1.00  0.00           C
ATOM   1371  HB1 GLU A 675      42.470  50.690  60.130  1.00  0.00           H
ATOM   1372  HB2 GLU A 675      43.110  51.200  58.580  1.00  0.00           H
ATOM   1373  CG  GLU A 675      41.450  49.780  58.390  1.00  0.00           C
ATOM   1374  HG1 GLU A 675      42.170  48.950  58.590  1.00  0.00           H
ATOM   1375  HG2 GLU A 675      41.370  49.970  57.310  1.00  0.00           H
ATOM   1376  CD  GLU A 675      40.100  49.380  59.030  1.00  0.00           C
ATOM   1377  OE1 GLU A 675      39.330  48.600  58.310  1.00  0.00           O
ATOM   1378  OE2 GLU A 675      39.760  49.810  60.160  1.00  0.00           O
ATOM   1379  C   GLU A 675      42.120  53.300  60.010  1.00  0.00           C
ATOM   1380  O   GLU A 675      41.760  53.490  61.150  1.00  0.00           O
ATOM   1381  N   LYS A 676      43.200  53.950  59.500  1.00  0.00           N
ATOM   1382  HN  LYS A 676      43.370  53.710  58.550  1.00  0.00           H
ATOM   1383  CA  LYS A 676      44.050  54.890  60.310  1.00  0.00           C
ATOM   1384  HA  LYS A 676      44.240  54.450  61.290  1.00  0.00           H
ATOM   1385  CB  LYS A 676      45.370  55.300  59.600  1.00  0.00           C
ATOM   1386  HB1 LYS A 676      45.250  55.780  58.600  1.00  0.00           H
ATOM   1387  HB2 LYS A 676      45.870  54.340  59.330  1.00  0.00           H
ATOM   1388  CG  LYS A 676      46.420  56.000  60.560  1.00  0.00           C
ATOM   1389  HG1 LYS A 676      46.120  55.480  61.500  1.00  0.00           H
ATOM   1390  HG2 LYS A 676      46.070  57.060  60.610  1.00  0.00           H
ATOM   1391  CD  LYS A 676      47.910  55.820  60.250  1.00  0.00           C
ATOM   1392  HD1 LYS A 676      48.180  56.170  59.230  1.00  0.00           H
ATOM   1393  HD2 LYS A 676      48.060  54.720  60.270  1.00  0.00           H
ATOM   1394  CE  LYS A 676      48.790  56.330  61.390  1.00  0.00           C
ATOM   1395  HE1 LYS A 676      48.600  55.730  62.300  1.00  0.00           H
ATOM   1396  HE2 LYS A 676      48.640  57.400  61.660  1.00  0.00           H
ATOM   1397  NZ  LYS A 676      50.240  56.220  61.080  1.00  0.00           N
ATOM   1398  HZ1 LYS A 676      50.510  55.220  61.020  1.00  0.00           H
ATOM   1399  HZ2 LYS A 676      50.800  56.660  61.840  1.00  0.00           H
ATOM   1400  HZ3 LYS A 676      50.460  56.750  60.210  1.00  0.00           H
ATOM   1401  C   LYS A 676      43.260  56.070  60.630  1.00  0.00           C
ATOM   1402  O   LYS A 676      43.290  56.630  61.770  1.00  0.00           O
ATOM   1403  N   ILE A 677      42.390  56.540  59.670  1.00  0.00           N
ATOM   1404  HN  ILE A 677      42.370  56.030  58.800  1.00  0.00           H
ATOM   1405  CA  ILE A 677      41.480  57.650  59.950  1.00  0.00           C
ATOM   1406  HA  ILE A 677      42.080  58.420  60.400  1.00  0.00           H
ATOM   1407  CB  ILE A 677      40.930  58.190  58.580  1.00  0.00           C
ATOM   1408  HB  ILE A 677      40.610  57.280  58.040  1.00  0.00           H
ATOM   1409  CG2 ILE A 677      39.670  59.110  58.820  1.00  0.00           C
ATOM   1410 HG21 ILE A 677      39.930  60.020  59.410  1.00  0.00           H
ATOM   1411 HG22 ILE A 677      38.820  58.620  59.350  1.00  0.00           H
ATOM   1412 HG23 ILE A 677      39.310  59.400  57.820  1.00  0.00           H
ATOM   1413  CG1 ILE A 677      41.920  58.980  57.680  1.00  0.00           C
ATOM   1414 HG11 ILE A 677      42.920  58.500  57.600  1.00  0.00           H
ATOM   1415 HG12 ILE A 677      42.180  60.030  57.940  1.00  0.00           H
ATOM   1416  CD  ILE A 677      41.310  58.990  56.220  1.00  0.00           C
ATOM   1417  HD1 ILE A 677      42.040  59.510  55.560  1.00  0.00           H
ATOM   1418  HD2 ILE A 677      40.360  59.560  56.090  1.00  0.00           H
ATOM   1419  HD3 ILE A 677      41.200  57.960  55.820  1.00  0.00           H
ATOM   1420  C   ILE A 677      40.370  57.290  60.960  1.00  0.00           C
ATOM   1421  O   ILE A 677      40.090  58.090  61.910  1.00  0.00           O
ATOM   1422  N   LEU A 678      39.740  56.080  60.710  1.00  0.00           N
ATOM   1423  HN  LEU A 678      39.910  55.480  59.930  1.00  0.00           H
ATOM   1424  CA  LEU A 678      38.640  55.630  61.540  1.00  0.00           C
ATOM   1425  HA  LEU A 678      37.890  56.400  61.550  1.00  0.00           H
ATOM   1426  CB  LEU A 678      37.940  54.320  61.020  1.00  0.00           C
ATOM   1427  HB1 LEU A 678      38.740  53.570  60.810  1.00  0.00           H
ATOM   1428  HB2 LEU A 678      37.590  54.560  59.990  1.00  0.00           H
ATOM   1429  CG  LEU A 678      36.790  53.610  61.850  1.00  0.00           C
ATOM   1430  HG  LEU A 678      37.150  53.250  62.830  1.00  0.00           H
ATOM   1431  CD1 LEU A 678      35.710  54.620  62.170  1.00  0.00           C
ATOM   1432 HD11 LEU A 678      34.980  54.180  62.870  1.00  0.00           H
ATOM   1433 HD12 LEU A 678      35.160  54.890  61.230  1.00  0.00           H
ATOM   1434 HD13 LEU A 678      36.200  55.530  62.580  1.00  0.00           H
ATOM   1435  CD2 LEU A 678      36.250  52.490  60.950  1.00  0.00           C
ATOM   1436 HD21 LEU A 678      37.140  51.880  60.660  1.00  0.00           H
ATOM   1437 HD22 LEU A 678      35.870  52.860  59.970  1.00  0.00           H
ATOM   1438 HD23 LEU A 678      35.570  51.790  61.480  1.00  0.00           H
ATOM   1439  C   LEU A 678      39.100  55.420  62.940  1.00  0.00           C
ATOM   1440  O   LEU A 678      38.480  55.950  63.880  1.00  0.00           O
ATOM   1441  N   TYR A 679      40.240  54.730  63.130  1.00  0.00           N
ATOM   1442  HN  TYR A 679      40.730  54.340  62.350  1.00  0.00           H
ATOM   1443  CA  TYR A 679      40.810  54.530  64.440  1.00  0.00           C
ATOM   1444  HA  TYR A 679      40.070  54.060  65.070  1.00  0.00           H
ATOM   1445  CB  TYR A 679      42.060  53.610  64.360  1.00  0.00           C
ATOM   1446  HB1 TYR A 679      42.940  53.960  63.780  1.00  0.00           H
ATOM   1447  HB2 TYR A 679      41.790  52.640  63.890  1.00  0.00           H
ATOM   1448  CG  TYR A 679      42.520  53.270  65.840  1.00  0.00           C
ATOM   1449  CD1 TYR A 679      42.030  52.080  66.450  1.00  0.00           C
ATOM   1450  HD1 TYR A 679      41.380  51.430  65.880  1.00  0.00           H
ATOM   1451  CE1 TYR A 679      42.300  51.790  67.800  1.00  0.00           C
ATOM   1452  HE1 TYR A 679      41.810  50.940  68.240  1.00  0.00           H
ATOM   1453  CZ  TYR A 679      43.160  52.590  68.550  1.00  0.00           C
ATOM   1454  OH  TYR A 679      43.330  52.230  69.900  1.00  0.00           O
ATOM   1455  HH  TYR A 679      43.970  52.830  70.260  1.00  0.00           H
ATOM   1456  CD2 TYR A 679      43.430  54.050  66.530  1.00  0.00           C
ATOM   1457  HD2 TYR A 679      43.760  54.940  66.010  1.00  0.00           H
ATOM   1458  CE2 TYR A 679      43.800  53.720  67.860  1.00  0.00           C
ATOM   1459  HE2 TYR A 679      44.400  54.440  68.410  1.00  0.00           H
ATOM   1460  C   TYR A 679      41.170  55.860  65.120  1.00  0.00           C
ATOM   1461  O   TYR A 679      40.850  56.040  66.270  1.00  0.00           O
ATOM   1462  N   LYS A 680      41.780  56.890  64.440  1.00  0.00           N
ATOM   1463  HN  LYS A 680      42.170  56.770  63.530  1.00  0.00           H
ATOM   1464  CA  LYS A 680      41.950  58.210  65.070  1.00  0.00           C
ATOM   1465  HA  LYS A 680      42.510  57.980  65.960  1.00  0.00           H
ATOM   1466  CB  LYS A 680      42.730  59.260  64.140  1.00  0.00           C
ATOM   1467  HB1 LYS A 680      42.560  60.310  64.440  1.00  0.00           H
ATOM   1468  HB2 LYS A 680      42.470  59.120  63.070  1.00  0.00           H
ATOM   1469  CG  LYS A 680      44.280  58.950  64.110  1.00  0.00           C
ATOM   1470  HG1 LYS A 680      44.670  59.530  63.240  1.00  0.00           H
ATOM   1471  HG2 LYS A 680      44.490  57.870  63.990  1.00  0.00           H
ATOM   1472  CD  LYS A 680      45.070  59.420  65.330  1.00  0.00           C
ATOM   1473  HD1 LYS A 680      44.750  58.720  66.130  1.00  0.00           H
ATOM   1474  HD2 LYS A 680      44.940  60.500  65.540  1.00  0.00           H
ATOM   1475  CE  LYS A 680      46.560  59.110  65.260  1.00  0.00           C
ATOM   1476  HE1 LYS A 680      46.980  59.930  64.620  1.00  0.00           H
ATOM   1477  HE2 LYS A 680      46.940  58.150  64.870  1.00  0.00           H
ATOM   1478  NZ  LYS A 680      47.180  59.280  66.570  1.00  0.00           N
ATOM   1479  HZ1 LYS A 680      48.150  59.560  66.310  1.00  0.00           H
ATOM   1480  HZ2 LYS A 680      47.070  58.440  67.170  1.00  0.00           H
ATOM   1481  HZ3 LYS A 680      46.760  60.090  67.060  1.00  0.00           H
ATOM   1482  C   LYS A 680      40.730  58.910  65.460  1.00  0.00           C
ATOM   1483  O   LYS A 680      40.620  59.350  66.610  1.00  0.00           O
ATOM   1484  N   PHE A 681      39.690  58.990  64.660  1.00  0.00           N
ATOM   1485  HN  PHE A 681      39.920  58.670  63.740  1.00  0.00           H
ATOM   1486  CA  PHE A 681      38.380  59.530  64.860  1.00  0.00           C
ATOM   1487  HA  PHE A 681      38.550  60.580  65.050  1.00  0.00           H
ATOM   1488  CB  PHE A 681      37.520  59.300  63.560  1.00  0.00           C
ATOM   1489  HB1 PHE A 681      37.700  58.300  63.090  1.00  0.00           H
ATOM   1490  HB2 PHE A 681      37.870  60.100  62.880  1.00  0.00           H
ATOM   1491  CG  PHE A 681      35.980  59.580  63.720  1.00  0.00           C
ATOM   1492  CD1 PHE A 681      35.030  58.570  63.500  1.00  0.00           C
ATOM   1493  HD1 PHE A 681      35.390  57.580  63.260  1.00  0.00           H
ATOM   1494  CE1 PHE A 681      33.700  58.880  63.500  1.00  0.00           C
ATOM   1495  HE1 PHE A 681      32.990  58.070  63.390  1.00  0.00           H
ATOM   1496  CZ  PHE A 681      33.310  60.160  63.720  1.00  0.00           C
ATOM   1497  HZ  PHE A 681      32.260  60.420  63.680  1.00  0.00           H
ATOM   1498  CD2 PHE A 681      35.570  60.870  64.010  1.00  0.00           C
ATOM   1499  HD2 PHE A 681      36.170  61.740  64.250  1.00  0.00           H
ATOM   1500  CE2 PHE A 681      34.250  61.180  64.010  1.00  0.00           C
ATOM   1501  HE2 PHE A 681      33.940  62.170  64.270  1.00  0.00           H
ATOM   1502  C   PHE A 681      37.670  58.910  66.070  1.00  0.00           C
ATOM   1503  O   PHE A 681      37.000  59.590  66.810  1.00  0.00           O
ATOM   1504  N   CYS A 682      37.900  57.570  66.190  1.00  0.00           N
ATOM   1505  HN  CYS A 682      38.430  57.070  65.500  1.00  0.00           H
ATOM   1506  CA  CYS A 682      37.310  56.770  67.320  1.00  0.00           C
ATOM   1507  HA  CYS A 682      36.290  57.130  67.380  1.00  0.00           H
ATOM   1508  CB  CYS A 682      37.400  55.190  67.020  1.00  0.00           C
ATOM   1509  HB1 CYS A 682      37.270  54.570  67.940  1.00  0.00           H
ATOM   1510  HB2 CYS A 682      38.360  54.800  66.630  1.00  0.00           H
ATOM   1511  SG  CYS A 682      36.150  54.680  65.760  1.00  0.00           S
ATOM   1512  HG1 CYS A 682      36.930  55.020  64.740  1.00  0.00           H
ATOM   1513  C   CYS A 682      38.020  57.160  68.640  1.00  0.00           C
ATOM   1514  O   CYS A 682      37.370  57.250  69.690  1.00  0.00           O
ATOM   1515  N   ARG A 683      39.360  57.470  68.690  1.00  0.00           N
ATOM   1516  HN  ARG A 683      39.890  57.380  67.840  1.00  0.00           H
ATOM   1517  CA  ARG A 683      39.990  58.040  69.870  1.00  0.00           C
ATOM   1518  HA  ARG A 683      39.670  57.520  70.750  1.00  0.00           H
ATOM   1519  CB  ARG A 683      41.560  57.950  69.690  1.00  0.00           C
ATOM   1520  HB1 ARG A 683      42.080  58.630  70.410  1.00  0.00           H
ATOM   1521  HB2 ARG A 683      41.770  58.550  68.780  1.00  0.00           H
ATOM   1522  CG  ARG A 683      42.080  56.540  69.600  1.00  0.00           C
ATOM   1523  HG1 ARG A 683      43.160  56.450  69.380  1.00  0.00           H
ATOM   1524  HG2 ARG A 683      41.570  55.980  68.780  1.00  0.00           H
ATOM   1525  CD  ARG A 683      41.770  55.660  70.850  1.00  0.00           C
ATOM   1526  HD1 ARG A 683      42.180  54.630  70.770  1.00  0.00           H
ATOM   1527  HD2 ARG A 683      40.690  55.490  71.000  1.00  0.00           H
ATOM   1528  NE  ARG A 683      42.440  56.260  72.020  1.00  0.00           N
ATOM   1529  HE  ARG A 683      43.430  56.350  71.900  1.00  0.00           H
ATOM   1530  CZ  ARG A 683      41.920  56.550  73.210  1.00  0.00           C
ATOM   1531  NH1 ARG A 683      42.680  57.180  74.130  1.00  0.00           N
ATOM   1532 HH11 ARG A 683      42.290  57.100  75.050  1.00  0.00           H
ATOM   1533 HH12 ARG A 683      43.660  57.300  74.030  1.00  0.00           H
ATOM   1534  NH2 ARG A 683      40.660  56.460  73.510  1.00  0.00           N
ATOM   1535 HH21 ARG A 683      40.030  56.020  72.860  1.00  0.00           H
ATOM   1536 HH22 ARG A 683      40.340  56.720  74.420  1.00  0.00           H
ATOM   1537  C   ARG A 683      39.620  59.470  70.070  1.00  0.00           C
ATOM   1538  O   ARG A 683      39.350  59.810  71.230  1.00  0.00           O
ATOM   1539  N   ASP A 684      39.400  60.300  68.970  1.00  0.00           N
ATOM   1540  HN  ASP A 684      39.610  60.080  68.020  1.00  0.00           H
ATOM   1541  CA  ASP A 684      38.990  61.730  69.040  1.00  0.00           C
ATOM   1542  HA  ASP A 684      39.680  62.320  69.610  1.00  0.00           H
ATOM   1543  CB  ASP A 684      39.030  62.270  67.540  1.00  0.00           C
ATOM   1544  HB1 ASP A 684      38.630  63.310  67.500  1.00  0.00           H
ATOM   1545  HB2 ASP A 684      38.320  61.650  66.940  1.00  0.00           H
ATOM   1546  CG  ASP A 684      40.390  62.360  67.060  1.00  0.00           C
ATOM   1547  OD1 ASP A 684      40.510  62.630  65.840  1.00  0.00           O
ATOM   1548  OD2 ASP A 684      41.390  62.460  67.820  1.00  0.00           O
ATOM   1549  C   ASP A 684      37.670  61.980  69.700  1.00  0.00           C
ATOM   1550  O   ASP A 684      37.510  62.840  70.510  1.00  0.00           O
ATOM   1551  N   TYR A 685      36.670  61.110  69.500  1.00  0.00           N
ATOM   1552  HN  TYR A 685      36.820  60.330  68.890  1.00  0.00           H
ATOM   1553  CA  TYR A 685      35.310  61.240  69.960  1.00  0.00           C
ATOM   1554  HA  TYR A 685      35.150  62.140  70.530  1.00  0.00           H
ATOM   1555  CB  TYR A 685      34.240  61.330  68.900  1.00  0.00           C
ATOM   1556  HB1 TYR A 685      33.240  61.270  69.400  1.00  0.00           H
ATOM   1557  HB2 TYR A 685      34.360  60.440  68.240  1.00  0.00           H
ATOM   1558  CG  TYR A 685      34.290  62.620  68.090  1.00  0.00           C
ATOM   1559  CD1 TYR A 685      35.150  62.820  66.960  1.00  0.00           C
ATOM   1560  HD1 TYR A 685      35.850  62.020  66.770  1.00  0.00           H
ATOM   1561  CE1 TYR A 685      35.100  64.000  66.270  1.00  0.00           C
ATOM   1562  HE1 TYR A 685      35.750  64.230  65.430  1.00  0.00           H
ATOM   1563  CZ  TYR A 685      34.330  65.110  66.740  1.00  0.00           C
ATOM   1564  OH  TYR A 685      34.320  66.420  66.230  1.00  0.00           O
ATOM   1565  HH  TYR A 685      33.810  66.990  66.820  1.00  0.00           H
ATOM   1566  CD2 TYR A 685      33.380  63.630  68.410  1.00  0.00           C
ATOM   1567  HD2 TYR A 685      32.690  63.500  69.230  1.00  0.00           H
ATOM   1568  CE2 TYR A 685      33.470  64.880  67.830  1.00  0.00           C
ATOM   1569  HE2 TYR A 685      32.780  65.670  68.090  1.00  0.00           H
ATOM   1570  C   TYR A 685      35.000  60.230  71.050  1.00  0.00           C
ATOM   1571  O   TYR A 685      33.840  59.990  71.360  1.00  0.00           O
ATOM   1572  N   GLN A 686      36.010  59.390  71.360  1.00  0.00           N
ATOM   1573  HN  GLN A 686      36.960  59.610  71.120  1.00  0.00           H
ATOM   1574  CA  GLN A 686      35.810  58.260  72.360  1.00  0.00           C
ATOM   1575  HA  GLN A 686      36.710  57.730  72.100  1.00  0.00           H
ATOM   1576  CB  GLN A 686      35.760  58.680  73.940  1.00  0.00           C
ATOM   1577  HB1 GLN A 686      35.450  57.830  74.560  1.00  0.00           H
ATOM   1578  HB2 GLN A 686      34.960  59.440  73.890  1.00  0.00           H
ATOM   1579  CG  GLN A 686      37.100  59.160  74.470  1.00  0.00           C
ATOM   1580  HG1 GLN A 686      37.660  59.780  73.750  1.00  0.00           H
ATOM   1581  HG2 GLN A 686      37.740  58.320  74.810  1.00  0.00           H
ATOM   1582  CD  GLN A 686      37.070  60.160  75.640  1.00  0.00           C
ATOM   1583  OE1 GLN A 686      36.090  60.800  76.010  1.00  0.00           O
ATOM   1584  NE2 GLN A 686      38.290  60.430  76.100  1.00  0.00           N
ATOM   1585 HE21 GLN A 686      38.460  61.200  76.720  1.00  0.00           H
ATOM   1586 HE22 GLN A 686      39.090  60.010  75.680  1.00  0.00           H
ATOM   1587  C   GLN A 686      34.780  57.280  71.900  1.00  0.00           C
ATOM   1588  O   GLN A 686      33.770  56.990  72.550  1.00  0.00           O
ATOM   1589  N   LEU A 687      34.980  56.750  70.720  1.00  0.00           N
ATOM   1590  HN  LEU A 687      35.730  57.050  70.130  1.00  0.00           H
ATOM   1591  CA  LEU A 687      34.010  55.860  70.030  1.00  0.00           C
ATOM   1592  HA  LEU A 687      33.110  55.930  70.630  1.00  0.00           H
ATOM   1593  CB  LEU A 687      33.820  56.170  68.630  1.00  0.00           C
ATOM   1594  HB1 LEU A 687      33.170  55.390  68.160  1.00  0.00           H
ATOM   1595  HB2 LEU A 687      34.820  56.270  68.180  1.00  0.00           H
ATOM   1596  CG  LEU A 687      33.110  57.550  68.340  1.00  0.00           C
ATOM   1597  HG  LEU A 687      33.480  58.380  68.980  1.00  0.00           H
ATOM   1598  CD1 LEU A 687      33.460  58.060  66.920  1.00  0.00           C
ATOM   1599 HD11 LEU A 687      34.530  58.370  66.900  1.00  0.00           H
ATOM   1600 HD12 LEU A 687      32.910  59.000  66.760  1.00  0.00           H
ATOM   1601 HD13 LEU A 687      33.350  57.340  66.080  1.00  0.00           H
ATOM   1602  CD2 LEU A 687      31.610  57.490  68.650  1.00  0.00           C
ATOM   1603 HD21 LEU A 687      31.160  58.420  68.240  1.00  0.00           H
ATOM   1604 HD22 LEU A 687      31.430  57.350  69.730  1.00  0.00           H
ATOM   1605 HD23 LEU A 687      31.170  56.680  68.020  1.00  0.00           H
ATOM   1606  C   LEU A 687      34.580  54.450  70.240  1.00  0.00           C
ATOM   1607  O   LEU A 687      35.790  54.330  70.370  1.00  0.00           O
ATOM   1608  N   SER A 688      33.710  53.400  70.250  1.00  0.00           N
ATOM   1609  HN  SER A 688      32.740  53.560  70.030  1.00  0.00           H
ATOM   1610  CA  SER A 688      34.130  52.040  70.320  1.00  0.00           C
ATOM   1611  HA  SER A 688      35.040  51.950  70.900  1.00  0.00           H
ATOM   1612  CB  SER A 688      32.960  51.170  70.890  1.00  0.00           C
ATOM   1613  HB1 SER A 688      31.920  51.290  70.510  1.00  0.00           H
ATOM   1614  HB2 SER A 688      32.770  51.340  71.980  1.00  0.00           H
ATOM   1615  OG  SER A 688      33.280  49.750  71.030  1.00  0.00           O
ATOM   1616  HG1 SER A 688      33.640  49.700  71.920  1.00  0.00           H
ATOM   1617  C   SER A 688      34.450  51.550  68.950  1.00  0.00           C
ATOM   1618  O   SER A 688      33.570  51.420  68.080  1.00  0.00           O
ATOM   1619  N   TYR A 689      35.750  51.500  68.650  1.00  0.00           N
ATOM   1620  HN  TYR A 689      36.440  51.490  69.360  1.00  0.00           H
ATOM   1621  CA  TYR A 689      36.290  51.280  67.350  1.00  0.00           C
ATOM   1622  HA  TYR A 689      35.970  52.030  66.640  1.00  0.00           H
ATOM   1623  CB  TYR A 689      37.860  51.310  67.450  1.00  0.00           C
ATOM   1624  HB1 TYR A 689      38.260  50.730  68.320  1.00  0.00           H
ATOM   1625  HB2 TYR A 689      38.210  52.340  67.640  1.00  0.00           H
ATOM   1626  CG  TYR A 689      38.560  50.830  66.200  1.00  0.00           C
ATOM   1627  CD1 TYR A 689      39.330  49.700  66.250  1.00  0.00           C
ATOM   1628  HD1 TYR A 689      39.460  49.140  67.160  1.00  0.00           H
ATOM   1629  CE1 TYR A 689      39.830  49.180  65.080  1.00  0.00           C
ATOM   1630  HE1 TYR A 689      40.510  48.350  64.980  1.00  0.00           H
ATOM   1631  CZ  TYR A 689      39.780  49.950  63.880  1.00  0.00           C
ATOM   1632  OH  TYR A 689      40.250  49.420  62.680  1.00  0.00           O
ATOM   1633  HH  TYR A 689      40.000  49.880  61.880  1.00  0.00           H
ATOM   1634  CD2 TYR A 689      38.360  51.540  65.000  1.00  0.00           C
ATOM   1635  HD2 TYR A 689      37.790  52.450  64.940  1.00  0.00           H
ATOM   1636  CE2 TYR A 689      39.030  51.150  63.830  1.00  0.00           C
ATOM   1637  HE2 TYR A 689      39.090  51.710  62.910  1.00  0.00           H
ATOM   1638  C   TYR A 689      35.810  49.900  66.840  1.00  0.00           C
ATOM   1639  O   TYR A 689      35.250  49.850  65.740  1.00  0.00           O
ATOM   1640  N   LEU A 690      35.880  48.770  67.580  1.00  0.00           N
ATOM   1641  HN  LEU A 690      36.090  48.900  68.540  1.00  0.00           H
ATOM   1642  CA  LEU A 690      35.500  47.480  67.150  1.00  0.00           C
ATOM   1643  HA  LEU A 690      35.910  47.330  66.170  1.00  0.00           H
ATOM   1644  CB  LEU A 690      35.950  46.240  68.020  1.00  0.00           C
ATOM   1645  HB1 LEU A 690      35.560  45.260  67.690  1.00  0.00           H
ATOM   1646  HB2 LEU A 690      35.520  46.410  69.030  1.00  0.00           H
ATOM   1647  CG  LEU A 690      37.540  46.220  68.230  1.00  0.00           C
ATOM   1648  HG  LEU A 690      37.790  47.270  68.470  1.00  0.00           H
ATOM   1649  CD1 LEU A 690      37.910  45.400  69.530  1.00  0.00           C
ATOM   1650 HD11 LEU A 690      38.940  45.670  69.810  1.00  0.00           H
ATOM   1651 HD12 LEU A 690      37.760  44.300  69.570  1.00  0.00           H
ATOM   1652 HD13 LEU A 690      37.310  45.830  70.370  1.00  0.00           H
ATOM   1653  CD2 LEU A 690      38.310  45.920  66.920  1.00  0.00           C
ATOM   1654 HD21 LEU A 690      39.410  45.770  67.020  1.00  0.00           H
ATOM   1655 HD22 LEU A 690      38.100  46.650  66.120  1.00  0.00           H
ATOM   1656 HD23 LEU A 690      37.940  44.940  66.530  1.00  0.00           H
ATOM   1657  C   LEU A 690      34.050  47.380  66.910  1.00  0.00           C
ATOM   1658  O   LEU A 690      33.680  46.850  65.860  1.00  0.00           O
ATOM   1659  N   SER A 691      33.110  47.920  67.770  1.00  0.00           N
ATOM   1660  HN  SER A 691      33.230  48.440  68.610  1.00  0.00           H
ATOM   1661  CA  SER A 691      31.650  47.750  67.420  1.00  0.00           C
ATOM   1662  HA  SER A 691      31.580  46.740  67.030  1.00  0.00           H
ATOM   1663  CB  SER A 691      30.760  47.820  68.690  1.00  0.00           C
ATOM   1664  HB1 SER A 691      30.850  46.940  69.360  1.00  0.00           H
ATOM   1665  HB2 SER A 691      29.730  47.710  68.300  1.00  0.00           H
ATOM   1666  OG  SER A 691      30.950  48.980  69.500  1.00  0.00           O
ATOM   1667  HG1 SER A 691      31.860  49.010  69.810  1.00  0.00           H
ATOM   1668  C   SER A 691      31.300  48.680  66.330  1.00  0.00           C
ATOM   1669  O   SER A 691      30.400  48.380  65.560  1.00  0.00           O
ATOM   1670  N   LEU A 692      31.830  49.900  66.200  1.00  0.00           N
ATOM   1671  HN  LEU A 692      32.580  50.140  66.800  1.00  0.00           H
ATOM   1672  CA  LEU A 692      31.540  50.840  65.070  1.00  0.00           C
ATOM   1673  HA  LEU A 692      30.460  50.800  65.100  1.00  0.00           H
ATOM   1674  CB  LEU A 692      32.140  52.220  65.470  1.00  0.00           C
ATOM   1675  HB1 LEU A 692      33.240  52.090  65.410  1.00  0.00           H
ATOM   1676  HB2 LEU A 692      31.880  52.550  66.500  1.00  0.00           H
ATOM   1677  CG  LEU A 692      31.740  53.400  64.600  1.00  0.00           C
ATOM   1678  HG  LEU A 692      31.950  53.160  63.530  1.00  0.00           H
ATOM   1679  CD1 LEU A 692      30.240  53.680  64.770  1.00  0.00           C
ATOM   1680 HD11 LEU A 692      29.570  52.830  64.490  1.00  0.00           H
ATOM   1681 HD12 LEU A 692      29.880  54.650  64.340  1.00  0.00           H
ATOM   1682 HD13 LEU A 692      30.120  53.740  65.870  1.00  0.00           H
ATOM   1683  CD2 LEU A 692      32.450  54.710  65.000  1.00  0.00           C
ATOM   1684 HD21 LEU A 692      32.220  54.920  66.070  1.00  0.00           H
ATOM   1685 HD22 LEU A 692      32.230  55.590  64.350  1.00  0.00           H
ATOM   1686 HD23 LEU A 692      33.570  54.710  65.040  1.00  0.00           H
ATOM   1687  C   LEU A 692      32.090  50.340  63.690  1.00  0.00           C
ATOM   1688  O   LEU A 692      31.450  50.440  62.680  1.00  0.00           O
ATOM   1689  N   ARG A 693      33.300  49.750  63.710  1.00  0.00           N
ATOM   1690  HN  ARG A 693      33.900  49.710  64.500  1.00  0.00           H
ATOM   1691  CA  ARG A 693      33.970  49.180  62.520  1.00  0.00           C
ATOM   1692  HA  ARG A 693      33.960  49.910  61.740  1.00  0.00           H
ATOM   1693  CB  ARG A 693      35.330  48.790  62.750  1.00  0.00           C
ATOM   1694  HB1 ARG A 693      35.260  47.980  63.510  1.00  0.00           H
ATOM   1695  HB2 ARG A 693      35.940  49.630  63.140  1.00  0.00           H
ATOM   1696  CG  ARG A 693      36.020  48.130  61.630  1.00  0.00           C
ATOM   1697  HG1 ARG A 693      35.880  48.840  60.800  1.00  0.00           H
ATOM   1698  HG2 ARG A 693      35.500  47.180  61.390  1.00  0.00           H
ATOM   1699  CD  ARG A 693      37.490  47.770  61.890  1.00  0.00           C
ATOM   1700  HD1 ARG A 693      37.640  47.140  62.790  1.00  0.00           H
ATOM   1701  HD2 ARG A 693      38.000  48.720  62.180  1.00  0.00           H
ATOM   1702  NE  ARG A 693      38.060  47.290  60.610  1.00  0.00           N
ATOM   1703  HE  ARG A 693      38.470  48.030  60.070  1.00  0.00           H
ATOM   1704  CZ  ARG A 693      37.770  46.260  59.880  1.00  0.00           C
ATOM   1705  NH1 ARG A 693      37.050  45.240  60.310  1.00  0.00           N
ATOM   1706 HH11 ARG A 693      37.120  45.200  61.310  1.00  0.00           H
ATOM   1707 HH12 ARG A 693      37.150  44.330  59.900  1.00  0.00           H
ATOM   1708  NH2 ARG A 693      38.250  46.180  58.640  1.00  0.00           N
ATOM   1709 HH21 ARG A 693      37.770  45.650  57.950  1.00  0.00           H
ATOM   1710 HH22 ARG A 693      38.720  47.010  58.330  1.00  0.00           H
ATOM   1711  C   ARG A 693      33.130  48.020  61.910  1.00  0.00           C
ATOM   1712  O   ARG A 693      32.900  48.030  60.680  1.00  0.00           O
ATOM   1713  N   THR A 694      32.610  47.090  62.740  1.00  0.00           N
ATOM   1714  HN  THR A 694      32.830  47.130  63.720  1.00  0.00           H
ATOM   1715  CA  THR A 694      31.680  46.040  62.410  1.00  0.00           C
ATOM   1716  HA  THR A 694      32.120  45.510  61.580  1.00  0.00           H
ATOM   1717  CB  THR A 694      31.450  45.070  63.530  1.00  0.00           C
ATOM   1718  HB  THR A 694      31.090  45.570  64.450  1.00  0.00           H
ATOM   1719  OG1 THR A 694      32.660  44.340  63.790  1.00  0.00           O
ATOM   1720  HG1 THR A 694      32.630  43.590  63.200  1.00  0.00           H
ATOM   1721  CG2 THR A 694      30.360  44.070  63.150  1.00  0.00           C
ATOM   1722 HG21 THR A 694      30.520  43.250  63.890  1.00  0.00           H
ATOM   1723 HG22 THR A 694      30.630  43.870  62.080  1.00  0.00           H
ATOM   1724 HG23 THR A 694      29.350  44.480  63.270  1.00  0.00           H
ATOM   1725  C   THR A 694      30.430  46.490  61.860  1.00  0.00           C
ATOM   1726  O   THR A 694      29.980  46.040  60.810  1.00  0.00           O
ATOM   1727  N   SER A 695      29.760  47.510  62.410  1.00  0.00           N
ATOM   1728  HN  SER A 695      29.930  47.720  63.370  1.00  0.00           H
ATOM   1729  CA  SER A 695      28.640  48.160  61.810  1.00  0.00           C
ATOM   1730  HA  SER A 695      27.930  47.360  61.680  1.00  0.00           H
ATOM   1731  CB  SER A 695      28.110  49.150  62.790  1.00  0.00           C
ATOM   1732  HB1 SER A 695      27.250  49.690  62.330  1.00  0.00           H
ATOM   1733  HB2 SER A 695      28.860  49.970  62.840  1.00  0.00           H
ATOM   1734  OG  SER A 695      27.810  48.550  64.070  1.00  0.00           O
ATOM   1735  HG1 SER A 695      27.860  49.200  64.780  1.00  0.00           H
ATOM   1736  C   SER A 695      28.800  48.850  60.410  1.00  0.00           C
ATOM   1737  O   SER A 695      28.090  48.650  59.480  1.00  0.00           O
ATOM   1738  N   ILE A 696      29.940  49.620  60.290  1.00  0.00           N
ATOM   1739  HN  ILE A 696      30.580  49.720  61.040  1.00  0.00           H
ATOM   1740  CA  ILE A 696      30.440  50.180  59.050  1.00  0.00           C
ATOM   1741  HA  ILE A 696      29.710  50.870  58.670  1.00  0.00           H
ATOM   1742  CB  ILE A 696      31.620  51.160  59.260  1.00  0.00           C
ATOM   1743  HB  ILE A 696      32.390  50.580  59.810  1.00  0.00           H
ATOM   1744  CG2 ILE A 696      32.190  51.680  57.900  1.00  0.00           C
ATOM   1745 HG21 ILE A 696      33.130  52.250  58.100  1.00  0.00           H
ATOM   1746 HG22 ILE A 696      31.490  52.100  57.150  1.00  0.00           H
ATOM   1747 HG23 ILE A 696      32.670  50.770  57.480  1.00  0.00           H
ATOM   1748  CG1 ILE A 696      31.350  52.370  60.190  1.00  0.00           C
ATOM   1749 HG11 ILE A 696      30.710  51.990  61.020  1.00  0.00           H
ATOM   1750 HG12 ILE A 696      30.770  53.010  59.500  1.00  0.00           H
ATOM   1751  CD  ILE A 696      32.540  53.140  60.850  1.00  0.00           C
ATOM   1752  HD1 ILE A 696      33.130  52.440  61.470  1.00  0.00           H
ATOM   1753  HD2 ILE A 696      32.030  53.840  61.540  1.00  0.00           H
ATOM   1754  HD3 ILE A 696      33.180  53.650  60.090  1.00  0.00           H
ATOM   1755  C   ILE A 696      30.690  49.230  57.900  1.00  0.00           C
ATOM   1756  O   ILE A 696      30.250  49.390  56.750  1.00  0.00           O
ATOM   1757  N   GLY A 697      31.310  48.060  58.300  1.00  0.00           N
ATOM   1758  HN  GLY A 697      31.860  48.050  59.150  1.00  0.00           H
ATOM   1759  CA  GLY A 697      31.430  47.010  57.330  1.00  0.00           C
ATOM   1760  HA1 GLY A 697      31.890  46.210  57.900  1.00  0.00           H
ATOM   1761  HA2 GLY A 697      32.090  47.270  56.520  1.00  0.00           H
ATOM   1762  C   GLY A 697      30.070  46.500  56.870  1.00  0.00           C
ATOM   1763  O   GLY A 697      29.870  46.320  55.650  1.00  0.00           O
ATOM   1764  N   LEU A 698      29.100  46.230  57.800  1.00  0.00           N
ATOM   1765  HN  LEU A 698      29.330  46.390  58.760  1.00  0.00           H
ATOM   1766  CA  LEU A 698      27.800  45.690  57.330  1.00  0.00           C
ATOM   1767  HA  LEU A 698      27.940  44.900  56.610  1.00  0.00           H
ATOM   1768  CB  LEU A 698      26.940  45.240  58.560  1.00  0.00           C
ATOM   1769  HB1 LEU A 698      25.890  45.150  58.200  1.00  0.00           H
ATOM   1770  HB2 LEU A 698      27.050  45.920  59.440  1.00  0.00           H
ATOM   1771  CG  LEU A 698      27.480  43.890  59.040  1.00  0.00           C
ATOM   1772  HG  LEU A 698      28.600  43.870  59.100  1.00  0.00           H
ATOM   1773  CD1 LEU A 698      26.970  43.570  60.450  1.00  0.00           C
ATOM   1774 HD11 LEU A 698      27.000  44.420  61.160  1.00  0.00           H
ATOM   1775 HD12 LEU A 698      27.520  42.700  60.850  1.00  0.00           H
ATOM   1776 HD13 LEU A 698      25.890  43.370  60.340  1.00  0.00           H
ATOM   1777  CD2 LEU A 698      27.100  42.810  58.060  1.00  0.00           C
ATOM   1778 HD21 LEU A 698      27.440  43.120  57.050  1.00  0.00           H
ATOM   1779 HD22 LEU A 698      26.020  42.590  58.040  1.00  0.00           H
ATOM   1780 HD23 LEU A 698      27.550  41.850  58.400  1.00  0.00           H
ATOM   1781  C   LEU A 698      26.930  46.720  56.500  1.00  0.00           C
ATOM   1782  O   LEU A 698      26.200  46.260  55.610  1.00  0.00           O
ATOM   1783  N   TRP A 699      27.040  48.030  56.770  1.00  0.00           N
ATOM   1784  HN  TRP A 699      27.570  48.290  57.570  1.00  0.00           H
ATOM   1785  CA  TRP A 699      26.540  49.100  55.900  1.00  0.00           C
ATOM   1786  HA  TRP A 699      25.510  48.870  55.690  1.00  0.00           H
ATOM   1787  CB  TRP A 699      26.770  50.450  56.540  1.00  0.00           C
ATOM   1788  HB1 TRP A 699      26.860  51.220  55.740  1.00  0.00           H
ATOM   1789  HB2 TRP A 699      27.700  50.420  57.120  1.00  0.00           H
ATOM   1790  CG  TRP A 699      25.780  50.950  57.530  1.00  0.00           C
ATOM   1791  CD1 TRP A 699      25.940  51.220  58.860  1.00  0.00           C
ATOM   1792  HD1 TRP A 699      26.700  50.860  59.530  1.00  0.00           H
ATOM   1793  NE1 TRP A 699      24.860  51.930  59.280  1.00  0.00           N
ATOM   1794  HE1 TRP A 699      24.850  52.400  60.130  1.00  0.00           H
ATOM   1795  CE2 TRP A 699      23.890  52.000  58.350  1.00  0.00           C
ATOM   1796  CD2 TRP A 699      24.450  51.380  57.160  1.00  0.00           C
ATOM   1797  CE3 TRP A 699      23.790  51.530  55.910  1.00  0.00           C
ATOM   1798  HE3 TRP A 699      24.250  51.360  54.940  1.00  0.00           H
ATOM   1799  CZ3 TRP A 699      22.580  52.170  55.980  1.00  0.00           C
ATOM   1800  HZ3 TRP A 699      22.100  52.320  55.020  1.00  0.00           H
ATOM   1801  CZ2 TRP A 699      22.700  52.690  58.320  1.00  0.00           C
ATOM   1802  HZ2 TRP A 699      22.300  53.230  59.160  1.00  0.00           H
ATOM   1803  CH2 TRP A 699      21.970  52.740  57.100  1.00  0.00           C
ATOM   1804  HH2 TRP A 699      21.020  53.220  57.020  1.00  0.00           H
ATOM   1805  C   TRP A 699      27.300  49.070  54.580  1.00  0.00           C
ATOM   1806  O   TRP A 699      26.620  49.380  53.540  1.00  0.00           O
ATOM   1807  N   THR A 700      28.670  48.850  54.490  1.00  0.00           N
ATOM   1808  HN  THR A 700      29.230  48.670  55.290  1.00  0.00           H
ATOM   1809  CA  THR A 700      29.380  48.750  53.310  1.00  0.00           C
ATOM   1810  HA  THR A 700      29.170  49.660  52.760  1.00  0.00           H
ATOM   1811  CB  THR A 700      30.880  48.840  53.440  1.00  0.00           C
ATOM   1812  HB  THR A 700      31.160  47.920  53.990  1.00  0.00           H
ATOM   1813  OG1 THR A 700      31.280  50.000  54.200  1.00  0.00           O
ATOM   1814  HG1 THR A 700      31.230  49.790  55.130  1.00  0.00           H
ATOM   1815  CG2 THR A 700      31.700  48.760  52.150  1.00  0.00           C
ATOM   1816 HG21 THR A 700      31.610  47.740  51.740  1.00  0.00           H
ATOM   1817 HG22 THR A 700      32.800  48.940  52.240  1.00  0.00           H
ATOM   1818 HG23 THR A 700      31.450  49.630  51.520  1.00  0.00           H
ATOM   1819  C   THR A 700      29.000  47.590  52.420  1.00  0.00           C
ATOM   1820  O   THR A 700      28.670  47.750  51.260  1.00  0.00           O
ATOM   1821  N   SER A 701      28.980  46.310  52.960  1.00  0.00           N
ATOM   1822  HN  SER A 701      29.290  46.150  53.890  1.00  0.00           H
ATOM   1823  CA  SER A 701      28.410  45.080  52.390  1.00  0.00           C
ATOM   1824  HA  SER A 701      29.020  44.900  51.520  1.00  0.00           H
ATOM   1825  CB  SER A 701      28.450  43.910  53.370  1.00  0.00           C
ATOM   1826  HB1 SER A 701      27.840  44.100  54.280  1.00  0.00           H
ATOM   1827  HB2 SER A 701      29.540  43.780  53.530  1.00  0.00           H
ATOM   1828  OG  SER A 701      27.900  42.700  52.720  1.00  0.00           O
ATOM   1829  HG1 SER A 701      28.590  42.380  52.140  1.00  0.00           H
ATOM   1830  C   SER A 701      27.010  45.390  51.810  1.00  0.00           C
ATOM   1831  O   SER A 701      26.660  45.080  50.640  1.00  0.00           O
ATOM   1832  N   PHE A 702      26.120  46.070  52.530  1.00  0.00           N
ATOM   1833  HN  PHE A 702      26.370  46.340  53.450  1.00  0.00           H
ATOM   1834  CA  PHE A 702      24.790  46.450  52.070  1.00  0.00           C
ATOM   1835  HA  PHE A 702      24.220  45.550  51.850  1.00  0.00           H
ATOM   1836  CB  PHE A 702      24.070  47.230  53.240  1.00  0.00           C
ATOM   1837  HB1 PHE A 702      24.640  48.180  53.410  1.00  0.00           H
ATOM   1838  HB2 PHE A 702      24.180  46.610  54.150  1.00  0.00           H
ATOM   1839  CG  PHE A 702      22.570  47.380  53.140  1.00  0.00           C
ATOM   1840  CD1 PHE A 702      21.780  48.140  54.090  1.00  0.00           C
ATOM   1841  HD1 PHE A 702      22.300  48.590  54.930  1.00  0.00           H
ATOM   1842  CE1 PHE A 702      20.460  48.060  54.190  1.00  0.00           C
ATOM   1843  HE1 PHE A 702      19.890  48.440  55.020  1.00  0.00           H
ATOM   1844  CZ  PHE A 702      19.780  47.130  53.380  1.00  0.00           C
ATOM   1845  HZ  PHE A 702      18.720  46.950  53.450  1.00  0.00           H
ATOM   1846  CD2 PHE A 702      21.840  46.610  52.210  1.00  0.00           C
ATOM   1847  HD2 PHE A 702      22.300  46.020  51.440  1.00  0.00           H
ATOM   1848  CE2 PHE A 702      20.440  46.560  52.280  1.00  0.00           C
ATOM   1849  HE2 PHE A 702      19.930  45.970  51.520  1.00  0.00           H
ATOM   1850  C   PHE A 702      24.790  47.330  50.790  1.00  0.00           C
ATOM   1851  O   PHE A 702      24.190  47.080  49.810  1.00  0.00           O
ATOM   1852  N   LEU A 703      25.530  48.480  50.830  1.00  0.00           N
ATOM   1853  HN  LEU A 703      26.050  48.600  51.670  1.00  0.00           H
ATOM   1854  CA  LEU A 703      25.690  49.550  49.900  1.00  0.00           C
ATOM   1855  HA  LEU A 703      24.630  49.710  49.690  1.00  0.00           H
ATOM   1856  CB  LEU A 703      26.530  50.640  50.610  1.00  0.00           C
ATOM   1857  HB1 LEU A 703      27.130  51.270  49.900  1.00  0.00           H
ATOM   1858  HB2 LEU A 703      27.230  50.150  51.300  1.00  0.00           H
ATOM   1859  CG  LEU A 703      25.610  51.660  51.360  1.00  0.00           C
ATOM   1860  HG  LEU A 703      24.960  51.070  52.040  1.00  0.00           H
ATOM   1861  CD1 LEU A 703      26.450  52.560  52.240  1.00  0.00           C
ATOM   1862 HD11 LEU A 703      27.260  53.000  51.620  1.00  0.00           H
ATOM   1863 HD12 LEU A 703      26.920  52.010  53.070  1.00  0.00           H
ATOM   1864 HD13 LEU A 703      25.860  53.360  52.720  1.00  0.00           H
ATOM   1865  CD2 LEU A 703      24.660  52.410  50.340  1.00  0.00           C
ATOM   1866 HD21 LEU A 703      25.230  53.150  49.730  1.00  0.00           H
ATOM   1867 HD22 LEU A 703      23.880  53.010  50.840  1.00  0.00           H
ATOM   1868 HD23 LEU A 703      24.100  51.730  49.660  1.00  0.00           H
ATOM   1869  C   LEU A 703      26.340  48.940  48.580  1.00  0.00           C
ATOM   1870  O   LEU A 703      25.790  49.260  47.530  1.00  0.00           O
ATOM   1871  N   CYS A 704      27.360  48.100  48.760  1.00  0.00           N
ATOM   1872  HN  CYS A 704      27.650  47.980  49.700  1.00  0.00           H
ATOM   1873  CA  CYS A 704      27.990  47.260  47.730  1.00  0.00           C
ATOM   1874  HA  CYS A 704      28.360  47.820  46.880  1.00  0.00           H
ATOM   1875  CB  CYS A 704      29.150  46.320  48.180  1.00  0.00           C
ATOM   1876  HB1 CYS A 704      29.380  45.640  47.340  1.00  0.00           H
ATOM   1877  HB2 CYS A 704      28.760  45.690  49.010  1.00  0.00           H
ATOM   1878  SG  CYS A 704      30.660  47.310  48.620  1.00  0.00           S
ATOM   1879  HG1 CYS A 704      30.210  47.790  49.780  1.00  0.00           H
ATOM   1880  C   CYS A 704      26.910  46.280  47.010  1.00  0.00           C
ATOM   1881  O   CYS A 704      26.970  46.140  45.780  1.00  0.00           O
ATOM   1882  N   ILE A 705      25.960  45.630  47.750  1.00  0.00           N
ATOM   1883  HN  ILE A 705      26.060  45.670  48.740  1.00  0.00           H
ATOM   1884  CA  ILE A 705      24.880  44.840  47.260  1.00  0.00           C
ATOM   1885  HA  ILE A 705      25.250  44.270  46.420  1.00  0.00           H
ATOM   1886  CB  ILE A 705      24.320  43.940  48.470  1.00  0.00           C
ATOM   1887  HB  ILE A 705      24.640  44.390  49.430  1.00  0.00           H
ATOM   1888  CG2 ILE A 705      22.780  43.850  48.510  1.00  0.00           C
ATOM   1889 HG21 ILE A 705      22.260  43.450  47.610  1.00  0.00           H
ATOM   1890 HG22 ILE A 705      22.280  44.810  48.780  1.00  0.00           H
ATOM   1891 HG23 ILE A 705      22.420  43.040  49.200  1.00  0.00           H
ATOM   1892  CG1 ILE A 705      24.980  42.500  48.440  1.00  0.00           C
ATOM   1893 HG11 ILE A 705      24.960  42.110  47.410  1.00  0.00           H
ATOM   1894 HG12 ILE A 705      24.430  41.870  49.170  1.00  0.00           H
ATOM   1895  CD  ILE A 705      26.480  42.370  48.930  1.00  0.00           C
ATOM   1896  HD1 ILE A 705      26.470  42.570  50.020  1.00  0.00           H
ATOM   1897  HD2 ILE A 705      27.050  43.150  48.380  1.00  0.00           H
ATOM   1898  HD3 ILE A 705      26.880  41.370  48.660  1.00  0.00           H
ATOM   1899  C   ILE A 705      23.840  45.580  46.500  1.00  0.00           C
ATOM   1900  O   ILE A 705      23.430  45.200  45.420  1.00  0.00           O
ATOM   1901  N   VAL A 706      23.380  46.760  46.960  1.00  0.00           N
ATOM   1902  HN  VAL A 706      23.720  47.100  47.830  1.00  0.00           H
ATOM   1903  CA  VAL A 706      22.640  47.710  46.220  1.00  0.00           C
ATOM   1904  HA  VAL A 706      21.690  47.280  45.910  1.00  0.00           H
ATOM   1905  CB  VAL A 706      22.240  48.960  47.110  1.00  0.00           C
ATOM   1906  HB  VAL A 706      23.170  49.360  47.560  1.00  0.00           H
ATOM   1907  CG1 VAL A 706      21.620  50.050  46.290  1.00  0.00           C
ATOM   1908 HG11 VAL A 706      22.290  50.510  45.520  1.00  0.00           H
ATOM   1909 HG12 VAL A 706      21.340  50.830  47.040  1.00  0.00           H
ATOM   1910 HG13 VAL A 706      20.710  49.730  45.730  1.00  0.00           H
ATOM   1911  CG2 VAL A 706      21.270  48.530  48.210  1.00  0.00           C
ATOM   1912 HG21 VAL A 706      21.080  49.450  48.810  1.00  0.00           H
ATOM   1913 HG22 VAL A 706      21.680  47.780  48.920  1.00  0.00           H
ATOM   1914 HG23 VAL A 706      20.300  48.120  47.840  1.00  0.00           H
ATOM   1915  C   VAL A 706      23.360  48.270  44.950  1.00  0.00           C
ATOM   1916  O   VAL A 706      22.740  48.360  43.890  1.00  0.00           O
ATOM   1917  N   LEU A 707      24.660  48.550  44.980  1.00  0.00           N
ATOM   1918  HN  LEU A 707      25.140  48.650  45.840  1.00  0.00           H
ATOM   1919  CA  LEU A 707      25.450  48.970  43.800  1.00  0.00           C
ATOM   1920  HA  LEU A 707      24.830  49.740  43.350  1.00  0.00           H
ATOM   1921  CB  LEU A 707      26.850  49.440  44.240  1.00  0.00           C
ATOM   1922  HB1 LEU A 707      27.530  48.590  44.480  1.00  0.00           H
ATOM   1923  HB2 LEU A 707      26.730  50.000  45.180  1.00  0.00           H
ATOM   1924  CG  LEU A 707      27.530  50.500  43.230  1.00  0.00           C
ATOM   1925  HG  LEU A 707      27.600  50.030  42.230  1.00  0.00           H
ATOM   1926  CD1 LEU A 707      26.850  51.890  43.150  1.00  0.00           C
ATOM   1927 HD11 LEU A 707      26.940  52.530  44.060  1.00  0.00           H
ATOM   1928 HD12 LEU A 707      25.750  51.760  43.010  1.00  0.00           H
ATOM   1929 HD13 LEU A 707      27.220  52.440  42.260  1.00  0.00           H
ATOM   1930  CD2 LEU A 707      29.030  50.840  43.790  1.00  0.00           C
ATOM   1931 HD21 LEU A 707      29.720  50.010  43.490  1.00  0.00           H
ATOM   1932 HD22 LEU A 707      29.040  50.840  44.900  1.00  0.00           H
ATOM   1933 HD23 LEU A 707      29.500  51.770  43.400  1.00  0.00           H
ATOM   1934  C   LEU A 707      25.530  48.030  42.680  1.00  0.00           C
ATOM   1935  O   LEU A 707      25.310  48.500  41.580  1.00  0.00           O
ATOM   1936  N   VAL A 708      25.640  46.730  42.950  1.00  0.00           N
ATOM   1937  HN  VAL A 708      25.820  46.500  43.900  1.00  0.00           H
ATOM   1938  CA  VAL A 708      25.730  45.780  41.880  1.00  0.00           C
ATOM   1939  HA  VAL A 708      26.560  46.000  41.230  1.00  0.00           H
ATOM   1940  CB  VAL A 708      26.150  44.380  42.390  1.00  0.00           C
ATOM   1941  HB  VAL A 708      25.610  44.210  43.350  1.00  0.00           H
ATOM   1942  CG1 VAL A 708      25.860  43.170  41.470  1.00  0.00           C
ATOM   1943 HG11 VAL A 708      26.150  43.340  40.410  1.00  0.00           H
ATOM   1944 HG12 VAL A 708      24.770  42.930  41.410  1.00  0.00           H
ATOM   1945 HG13 VAL A 708      26.360  42.270  41.870  1.00  0.00           H
ATOM   1946  CG2 VAL A 708      27.630  44.450  42.850  1.00  0.00           C
ATOM   1947 HG21 VAL A 708      28.000  43.500  43.310  1.00  0.00           H
ATOM   1948 HG22 VAL A 708      27.710  45.120  43.740  1.00  0.00           H
ATOM   1949 HG23 VAL A 708      28.200  44.690  41.930  1.00  0.00           H
ATOM   1950  C   VAL A 708      24.480  45.740  40.980  1.00  0.00           C
ATOM   1951  O   VAL A 708      24.520  45.600  39.750  1.00  0.00           O
ATOM   1952  N   ALA A 709      23.360  45.830  41.670  1.00  0.00           N
ATOM   1953  HN  ALA A 709      23.450  45.610  42.640  1.00  0.00           H
ATOM   1954  CA  ALA A 709      22.030  45.840  41.130  1.00  0.00           C
ATOM   1955  HA  ALA A 709      21.880  45.010  40.460  1.00  0.00           H
ATOM   1956  CB  ALA A 709      21.120  45.770  42.310  1.00  0.00           C
ATOM   1957  HB1 ALA A 709      20.090  45.710  41.920  1.00  0.00           H
ATOM   1958  HB2 ALA A 709      21.190  46.670  42.960  1.00  0.00           H
ATOM   1959  HB3 ALA A 709      21.490  44.980  43.000  1.00  0.00           H
ATOM   1960  C   ALA A 709      21.840  47.070  40.300  1.00  0.00           C
ATOM   1961  O   ALA A 709      21.380  47.160  39.150  1.00  0.00           O
ATOM   1962  N   THR A 710      22.240  48.240  40.850  1.00  0.00           N
ATOM   1963  HN  THR A 710      22.520  48.270  41.810  1.00  0.00           H
ATOM   1964  CA  THR A 710      22.120  49.590  40.200  1.00  0.00           C
ATOM   1965  HA  THR A 710      21.100  49.760  39.880  1.00  0.00           H
ATOM   1966  CB  THR A 710      22.490  50.690  41.270  1.00  0.00           C
ATOM   1967  HB  THR A 710      23.560  50.630  41.580  1.00  0.00           H
ATOM   1968  OG1 THR A 710      21.680  50.350  42.400  1.00  0.00           O
ATOM   1969  HG1 THR A 710      22.080  49.590  42.830  1.00  0.00           H
ATOM   1970  CG2 THR A 710      22.110  52.150  40.860  1.00  0.00           C
ATOM   1971 HG21 THR A 710      22.200  52.880  41.690  1.00  0.00           H
ATOM   1972 HG22 THR A 710      21.070  52.080  40.470  1.00  0.00           H
ATOM   1973 HG23 THR A 710      22.800  52.370  40.010  1.00  0.00           H
ATOM   1974  C   THR A 710      22.960  49.680  38.960  1.00  0.00           C
ATOM   1975  O   THR A 710      22.550  50.480  38.090  1.00  0.00           O
ATOM   1976  N   ASP A 711      24.040  48.860  38.830  1.00  0.00           N
ATOM   1977  HN  ASP A 711      24.160  48.250  39.610  1.00  0.00           H
ATOM   1978  CA  ASP A 711      25.090  48.820  37.840  1.00  0.00           C
ATOM   1979  HA  ASP A 711      25.580  47.940  38.220  1.00  0.00           H
ATOM   1980  CB  ASP A 711      24.530  48.580  36.410  1.00  0.00           C
ATOM   1981  HB1 ASP A 711      24.020  49.510  36.110  1.00  0.00           H
ATOM   1982  HB2 ASP A 711      23.880  47.680  36.300  1.00  0.00           H
ATOM   1983  CG  ASP A 711      25.570  48.420  35.360  1.00  0.00           C
ATOM   1984  OD1 ASP A 711      26.770  48.370  35.730  1.00  0.00           O
ATOM   1985  OD2 ASP A 711      25.280  48.330  34.140  1.00  0.00           O
ATOM   1986  C   ASP A 711      26.140  50.000  38.090  1.00  0.00           C
ATOM   1987  O   ASP A 711      25.840  51.160  38.120  1.00  0.00           O
ATOM   1988  N   ALA A 712      27.400  49.610  38.320  1.00  0.00           N
ATOM   1989  HN  ALA A 712      27.610  48.630  38.360  1.00  0.00           H
ATOM   1990  CA  ALA A 712      28.460  50.570  38.520  1.00  0.00           C
ATOM   1991  HA  ALA A 712      28.120  51.460  39.030  1.00  0.00           H
ATOM   1992  CB  ALA A 712      29.490  49.930  39.470  1.00  0.00           C
ATOM   1993  HB1 ALA A 712      30.210  50.730  39.750  1.00  0.00           H
ATOM   1994  HB2 ALA A 712      30.040  49.080  39.010  1.00  0.00           H
ATOM   1995  HB3 ALA A 712      28.950  49.580  40.390  1.00  0.00           H
ATOM   1996  C   ALA A 712      29.210  50.950  37.290  1.00  0.00           C
ATOM   1997  O   ALA A 712      30.240  51.620  37.450  1.00  0.00           O
ATOM   1998  N   SER A 713      28.700  50.550  36.080  1.00  0.00           N
ATOM   1999  HN  SER A 713      27.850  50.050  36.070  1.00  0.00           H
ATOM   2000  CA  SER A 713      29.530  50.680  34.840  1.00  0.00           C
ATOM   2001  HA  SER A 713      30.570  50.590  35.100  1.00  0.00           H
ATOM   2002  CB  SER A 713      29.080  49.900  33.640  1.00  0.00           C
ATOM   2003  HB1 SER A 713      29.750  49.890  32.750  1.00  0.00           H
ATOM   2004  HB2 SER A 713      28.070  50.170  33.240  1.00  0.00           H
ATOM   2005  OG  SER A 713      28.970  48.580  34.060  1.00  0.00           O
ATOM   2006  HG1 SER A 713      28.140  48.580  34.540  1.00  0.00           H
ATOM   2007  C   SER A 713      29.540  52.140  34.430  1.00  0.00           C
ATOM   2008  O   SER A 713      30.590  52.700  34.100  1.00  0.00           O
ATOM   2009  N   SER A 714      28.360  52.830  34.430  1.00  0.00           N
ATOM   2010  HN  SER A 714      27.490  52.390  34.670  1.00  0.00           H
ATOM   2011  CA  SER A 714      28.310  54.300  33.980  1.00  0.00           C
ATOM   2012  HA  SER A 714      28.720  54.510  33.000  1.00  0.00           H
ATOM   2013  CB  SER A 714      26.820  54.830  34.090  1.00  0.00           C
ATOM   2014  HB1 SER A 714      26.400  55.020  35.100  1.00  0.00           H
ATOM   2015  HB2 SER A 714      26.160  54.110  33.580  1.00  0.00           H
ATOM   2016  OG  SER A 714      26.690  56.050  33.380  1.00  0.00           O
ATOM   2017  HG1 SER A 714      27.020  56.750  33.950  1.00  0.00           H
ATOM   2018  C   SER A 714      29.260  55.160  34.850  1.00  0.00           C
ATOM   2019  O   SER A 714      29.930  56.110  34.450  1.00  0.00           O
ATOM   2020  N   LEU A 715      29.240  54.810  36.220  1.00  0.00           N
ATOM   2021  HN  LEU A 715      28.710  54.030  36.540  1.00  0.00           H
ATOM   2022  CA  LEU A 715      29.920  55.570  37.250  1.00  0.00           C
ATOM   2023  HA  LEU A 715      29.610  56.600  37.150  1.00  0.00           H
ATOM   2024  CB  LEU A 715      29.500  54.950  38.610  1.00  0.00           C
ATOM   2025  HB1 LEU A 715      30.010  55.410  39.460  1.00  0.00           H
ATOM   2026  HB2 LEU A 715      29.810  53.880  38.650  1.00  0.00           H
ATOM   2027  CG  LEU A 715      27.950  54.950  38.820  1.00  0.00           C
ATOM   2028  HG  LEU A 715      27.460  54.350  38.030  1.00  0.00           H
ATOM   2029  CD1 LEU A 715      27.640  54.450  40.230  1.00  0.00           C
ATOM   2030 HD11 LEU A 715      28.060  55.010  41.090  1.00  0.00           H
ATOM   2031 HD12 LEU A 715      27.890  53.370  40.320  1.00  0.00           H
ATOM   2032 HD13 LEU A 715      26.550  54.650  40.330  1.00  0.00           H
ATOM   2033  CD2 LEU A 715      27.370  56.410  38.800  1.00  0.00           C
ATOM   2034 HD21 LEU A 715      26.330  56.610  39.110  1.00  0.00           H
ATOM   2035 HD22 LEU A 715      27.330  56.790  37.750  1.00  0.00           H
ATOM   2036 HD23 LEU A 715      28.080  57.130  39.270  1.00  0.00           H
ATOM   2037  C   LEU A 715      31.460  55.590  37.220  1.00  0.00           C
ATOM   2038  O   LEU A 715      32.060  56.610  37.490  1.00  0.00           O
ATOM   2039  N   VAL A 716      32.160  54.490  36.780  1.00  0.00           N
ATOM   2040  HN  VAL A 716      31.670  53.630  36.700  1.00  0.00           H
ATOM   2041  CA  VAL A 716      33.560  54.470  36.630  1.00  0.00           C
ATOM   2042  HA  VAL A 716      33.960  55.180  37.330  1.00  0.00           H
ATOM   2043  CB  VAL A 716      34.080  53.110  37.080  1.00  0.00           C
ATOM   2044  HB  VAL A 716      33.610  52.730  38.020  1.00  0.00           H
ATOM   2045  CG1 VAL A 716      33.810  51.980  36.050  1.00  0.00           C
ATOM   2046 HG11 VAL A 716      34.500  52.150  35.190  1.00  0.00           H
ATOM   2047 HG12 VAL A 716      32.750  51.980  35.720  1.00  0.00           H
ATOM   2048 HG13 VAL A 716      34.040  50.940  36.340  1.00  0.00           H
ATOM   2049  CG2 VAL A 716      35.530  53.250  37.370  1.00  0.00           C
ATOM   2050 HG21 VAL A 716      35.690  53.860  38.290  1.00  0.00           H
ATOM   2051 HG22 VAL A 716      36.110  53.720  36.550  1.00  0.00           H
ATOM   2052 HG23 VAL A 716      35.910  52.230  37.550  1.00  0.00           H
ATOM   2053  C   VAL A 716      34.100  54.810  35.240  1.00  0.00           C
ATOM   2054  O   VAL A 716      35.280  55.030  34.910  1.00  0.00           O
ATOM   2055  N   CYS A 717      33.170  55.190  34.340  1.00  0.00           N
ATOM   2056  HN  CYS A 717      32.220  55.070  34.610  1.00  0.00           H
ATOM   2057  CA  CYS A 717      33.460  55.820  33.080  1.00  0.00           C
ATOM   2058  HA  CYS A 717      34.160  55.280  32.460  1.00  0.00           H
ATOM   2059  CB  CYS A 717      32.310  55.910  32.110  1.00  0.00           C
ATOM   2060  HB1 CYS A 717      32.640  56.380  31.150  1.00  0.00           H
ATOM   2061  HB2 CYS A 717      31.510  56.580  32.520  1.00  0.00           H
ATOM   2062  SG  CYS A 717      31.650  54.310  31.640  1.00  0.00           S
ATOM   2063  HG1 CYS A 717      32.730  53.840  31.030  1.00  0.00           H
ATOM   2064  C   CYS A 717      34.040  57.190  33.190  1.00  0.00           C
ATOM   2065  O   CYS A 717      34.710  57.650  32.280  1.00  0.00           O
ATOM   2066  N   TYR A 718      33.820  57.770  34.370  1.00  0.00           N
ATOM   2067  HN  TYR A 718      33.420  57.220  35.100  1.00  0.00           H
ATOM   2068  CA  TYR A 718      34.100  59.170  34.650  1.00  0.00           C
ATOM   2069  HA  TYR A 718      34.060  59.780  33.770  1.00  0.00           H
ATOM   2070  CB  TYR A 718      33.090  59.590  35.780  1.00  0.00           C
ATOM   2071  HB1 TYR A 718      33.350  60.610  36.140  1.00  0.00           H
ATOM   2072  HB2 TYR A 718      33.250  58.970  36.700  1.00  0.00           H
ATOM   2073  CG  TYR A 718      31.610  59.530  35.370  1.00  0.00           C
ATOM   2074  CD1 TYR A 718      30.600  59.180  36.320  1.00  0.00           C
ATOM   2075  HD1 TYR A 718      30.860  58.950  37.340  1.00  0.00           H
ATOM   2076  CE1 TYR A 718      29.280  59.090  35.940  1.00  0.00           C
ATOM   2077  HE1 TYR A 718      28.530  58.840  36.670  1.00  0.00           H
ATOM   2078  CZ  TYR A 718      28.920  59.280  34.600  1.00  0.00           C
ATOM   2079  OH  TYR A 718      27.600  59.100  34.090  1.00  0.00           O
ATOM   2080  HH  TYR A 718      27.570  59.390  33.180  1.00  0.00           H
ATOM   2081  CD2 TYR A 718      31.230  59.920  34.110  1.00  0.00           C
ATOM   2082  HD2 TYR A 718      31.940  60.140  33.330  1.00  0.00           H
ATOM   2083  CE2 TYR A 718      29.880  59.730  33.660  1.00  0.00           C
ATOM   2084  HE2 TYR A 718      29.590  59.850  32.630  1.00  0.00           H
ATOM   2085  C   TYR A 718      35.520  59.360  35.280  1.00  0.00           C
ATOM   2086  O   TYR A 718      36.020  60.440  35.610  1.00  0.00           O
ATOM   2087  N   ILE A 719      36.140  58.210  35.570  1.00  0.00           N
ATOM   2088  HN  ILE A 719      35.760  57.310  35.400  1.00  0.00           H
ATOM   2089  CA  ILE A 719      37.480  58.120  36.200  1.00  0.00           C
ATOM   2090  HA  ILE A 719      37.680  59.070  36.660  1.00  0.00           H
ATOM   2091  CB  ILE A 719      37.560  56.920  37.180  1.00  0.00           C
ATOM   2092  HB  ILE A 719      37.380  56.000  36.580  1.00  0.00           H
ATOM   2093  CG2 ILE A 719      38.880  56.910  37.850  1.00  0.00           C
ATOM   2094 HG21 ILE A 719      39.710  56.530  37.210  1.00  0.00           H
ATOM   2095 HG22 ILE A 719      38.860  56.290  38.770  1.00  0.00           H
ATOM   2096 HG23 ILE A 719      39.090  57.990  38.020  1.00  0.00           H
ATOM   2097  CG1 ILE A 719      36.480  57.090  38.330  1.00  0.00           C
ATOM   2098 HG11 ILE A 719      36.480  56.140  38.890  1.00  0.00           H
ATOM   2099 HG12 ILE A 719      35.450  57.110  37.930  1.00  0.00           H
ATOM   2100  CD  ILE A 719      36.600  58.130  39.370  1.00  0.00           C
ATOM   2101  HD1 ILE A 719      37.390  57.890  40.110  1.00  0.00           H
ATOM   2102  HD2 ILE A 719      35.550  58.300  39.710  1.00  0.00           H
ATOM   2103  HD3 ILE A 719      36.980  59.050  38.880  1.00  0.00           H
ATOM   2104  C   ILE A 719      38.430  57.990  34.970  1.00  0.00           C
ATOM   2105  O   ILE A 719      38.300  57.210  34.030  1.00  0.00           O
ATOM   2106  N   THR A 720      39.410  58.920  34.930  1.00  0.00           N
ATOM   2107  HN  THR A 720      39.420  59.630  35.630  1.00  0.00           H
ATOM   2108  CA  THR A 720      40.480  59.010  33.900  1.00  0.00           C
ATOM   2109  HA  THR A 720      40.390  58.080  33.350  1.00  0.00           H
ATOM   2110  CB  THR A 720      40.380  60.110  32.870  1.00  0.00           C
ATOM   2111  HB  THR A 720      40.910  59.700  31.970  1.00  0.00           H
ATOM   2112  OG1 THR A 720      40.880  61.410  33.260  1.00  0.00           O
ATOM   2113  HG1 THR A 720      41.040  61.830  32.420  1.00  0.00           H
ATOM   2114  CG2 THR A 720      38.930  60.440  32.470  1.00  0.00           C
ATOM   2115 HG21 THR A 720      38.920  61.070  31.540  1.00  0.00           H
ATOM   2116 HG22 THR A 720      38.380  60.960  33.280  1.00  0.00           H
ATOM   2117 HG23 THR A 720      38.360  59.550  32.150  1.00  0.00           H
ATOM   2118  C   THR A 720      41.800  58.910  34.640  1.00  0.00           C
ATOM   2119  O   THR A 720      41.870  58.900  35.880  1.00  0.00           O
ATOM   2120  N   ARG A 721      42.880  58.680  33.910  1.00  0.00           N
ATOM   2121  HN  ARG A 721      42.720  58.540  32.930  1.00  0.00           H
ATOM   2122  CA  ARG A 721      44.230  58.550  34.340  1.00  0.00           C
ATOM   2123  HA  ARG A 721      44.120  57.640  34.920  1.00  0.00           H
ATOM   2124  CB  ARG A 721      45.310  58.480  33.150  1.00  0.00           C
ATOM   2125  HB1 ARG A 721      46.310  58.800  33.490  1.00  0.00           H
ATOM   2126  HB2 ARG A 721      44.960  59.180  32.360  1.00  0.00           H
ATOM   2127  CG  ARG A 721      45.370  57.080  32.510  1.00  0.00           C
ATOM   2128  HG1 ARG A 721      46.170  57.090  31.730  1.00  0.00           H
ATOM   2129  HG2 ARG A 721      44.400  56.970  31.990  1.00  0.00           H
ATOM   2130  CD  ARG A 721      45.550  55.880  33.430  1.00  0.00           C
ATOM   2131  HD1 ARG A 721      45.320  54.950  32.870  1.00  0.00           H
ATOM   2132  HD2 ARG A 721      44.770  55.960  34.220  1.00  0.00           H
ATOM   2133  NE  ARG A 721      46.960  55.900  33.960  1.00  0.00           N
ATOM   2134  HE  ARG A 721      47.650  56.490  33.560  1.00  0.00           H
ATOM   2135  CZ  ARG A 721      47.390  55.160  34.990  1.00  0.00           C
ATOM   2136  NH1 ARG A 721      46.700  54.400  35.760  1.00  0.00           N
ATOM   2137 HH11 ARG A 721      45.720  54.610  35.790  1.00  0.00           H
ATOM   2138 HH12 ARG A 721      47.130  53.690  36.320  1.00  0.00           H
ATOM   2139  NH2 ARG A 721      48.680  54.960  35.130  1.00  0.00           N
ATOM   2140 HH21 ARG A 721      49.310  55.470  34.540  1.00  0.00           H
ATOM   2141 HH22 ARG A 721      48.970  54.290  35.820  1.00  0.00           H
ATOM   2142  C   ARG A 721      44.670  59.600  35.300  1.00  0.00           C
ATOM   2143  O   ARG A 721      45.230  59.230  36.340  1.00  0.00           O
ATOM   2144  N   PHE A 722      44.340  60.880  35.130  1.00  0.00           N
ATOM   2145  HN  PHE A 722      44.210  61.200  34.200  1.00  0.00           H
ATOM   2146  CA  PHE A 722      44.640  62.050  35.940  1.00  0.00           C
ATOM   2147  HA  PHE A 722      45.700  62.190  35.870  1.00  0.00           H
ATOM   2148  CB  PHE A 722      43.730  63.230  35.510  1.00  0.00           C
ATOM   2149  HB1 PHE A 722      42.690  62.870  35.510  1.00  0.00           H
ATOM   2150  HB2 PHE A 722      43.920  63.570  34.460  1.00  0.00           H
ATOM   2151  CG  PHE A 722      43.880  64.430  36.370  1.00  0.00           C
ATOM   2152  CD1 PHE A 722      44.890  65.340  36.070  1.00  0.00           C
ATOM   2153  HD1 PHE A 722      45.600  65.110  35.270  1.00  0.00           H
ATOM   2154  CE1 PHE A 722      44.920  66.580  36.680  1.00  0.00           C
ATOM   2155  HE1 PHE A 722      45.630  67.330  36.360  1.00  0.00           H
ATOM   2156  CZ  PHE A 722      43.990  66.950  37.710  1.00  0.00           C
ATOM   2157  HZ  PHE A 722      43.950  67.940  38.110  1.00  0.00           H
ATOM   2158  CD2 PHE A 722      42.950  64.740  37.410  1.00  0.00           C
ATOM   2159  HD2 PHE A 722      42.260  63.990  37.750  1.00  0.00           H
ATOM   2160  CE2 PHE A 722      42.970  66.000  38.100  1.00  0.00           C
ATOM   2161  HE2 PHE A 722      42.390  66.220  38.980  1.00  0.00           H
ATOM   2162  C   PHE A 722      44.250  61.740  37.410  1.00  0.00           C
ATOM   2163  O   PHE A 722      45.020  62.010  38.360  1.00  0.00           O
ATOM   2164  N   THR A 723      43.060  61.150  37.690  1.00  0.00           N
ATOM   2165  HN  THR A 723      42.470  60.960  36.900  1.00  0.00           H
ATOM   2166  CA  THR A 723      42.480  60.920  38.940  1.00  0.00           C
ATOM   2167  HA  THR A 723      42.730  61.710  39.650  1.00  0.00           H
ATOM   2168  CB  THR A 723      41.000  60.690  38.920  1.00  0.00           C
ATOM   2169  HB  THR A 723      40.580  59.860  38.310  1.00  0.00           H
ATOM   2170  OG1 THR A 723      40.340  61.890  38.610  1.00  0.00           O
ATOM   2171  HG1 THR A 723      40.620  62.140  37.720  1.00  0.00           H
ATOM   2172  CG2 THR A 723      40.590  60.380  40.330  1.00  0.00           C
ATOM   2173 HG21 THR A 723      40.900  59.400  40.790  1.00  0.00           H
ATOM   2174 HG22 THR A 723      39.510  60.380  40.530  1.00  0.00           H
ATOM   2175 HG23 THR A 723      41.010  61.140  41.020  1.00  0.00           H
ATOM   2176  C   THR A 723      43.210  59.720  39.490  1.00  0.00           C
ATOM   2177  O   THR A 723      43.750  59.780  40.610  1.00  0.00           O
ATOM   2178  N   GLU A 724      43.370  58.730  38.620  1.00  0.00           N
ATOM   2179  HN  GLU A 724      42.990  58.780  37.700  1.00  0.00           H
ATOM   2180  CA  GLU A 724      43.970  57.540  39.140  1.00  0.00           C
ATOM   2181  HA  GLU A 724      43.440  57.180  40.000  1.00  0.00           H
ATOM   2182  CB  GLU A 724      44.170  56.500  37.980  1.00  0.00           C
ATOM   2183  HB1 GLU A 724      44.660  55.660  38.510  1.00  0.00           H
ATOM   2184  HB2 GLU A 724      44.860  57.020  37.270  1.00  0.00           H
ATOM   2185  CG  GLU A 724      42.850  56.040  37.430  1.00  0.00           C
ATOM   2186  HG1 GLU A 724      42.140  56.840  37.120  1.00  0.00           H
ATOM   2187  HG2 GLU A 724      42.320  55.590  38.300  1.00  0.00           H
ATOM   2188  CD  GLU A 724      43.080  55.200  36.260  1.00  0.00           C
ATOM   2189  OE1 GLU A 724      43.830  54.220  36.290  1.00  0.00           O
ATOM   2190  OE2 GLU A 724      42.480  55.470  35.180  1.00  0.00           O
ATOM   2191  C   GLU A 724      45.440  57.710  39.600  1.00  0.00           C
ATOM   2192  O   GLU A 724      45.900  57.270  40.660  1.00  0.00           O
ATOM   2193  N   GLU A 725      46.230  58.490  38.880  1.00  0.00           N
ATOM   2194  HN  GLU A 725      45.780  58.990  38.140  1.00  0.00           H
ATOM   2195  CA  GLU A 725      47.620  58.800  39.180  1.00  0.00           C
ATOM   2196  HA  GLU A 725      48.150  57.870  39.330  1.00  0.00           H
ATOM   2197  CB  GLU A 725      48.390  59.540  37.940  1.00  0.00           C
ATOM   2198  HB1 GLU A 725      49.410  59.840  38.250  1.00  0.00           H
ATOM   2199  HB2 GLU A 725      47.800  60.410  37.560  1.00  0.00           H
ATOM   2200  CG  GLU A 725      48.690  58.590  36.750  1.00  0.00           C
ATOM   2201  HG1 GLU A 725      47.690  58.600  36.260  1.00  0.00           H
ATOM   2202  HG2 GLU A 725      49.040  57.630  37.180  1.00  0.00           H
ATOM   2203  CD  GLU A 725      49.720  59.020  35.770  1.00  0.00           C
ATOM   2204  OE1 GLU A 725      49.480  59.310  34.580  1.00  0.00           O
ATOM   2205  OE2 GLU A 725      50.890  59.150  36.180  1.00  0.00           O
ATOM   2206  C   GLU A 725      47.780  59.670  40.340  1.00  0.00           C
ATOM   2207  O   GLU A 725      48.590  59.350  41.240  1.00  0.00           O
ATOM   2208  N   ALA A 726      46.930  60.680  40.450  1.00  0.00           N
ATOM   2209  HN  ALA A 726      46.310  60.940  39.720  1.00  0.00           H
ATOM   2210  CA  ALA A 726      46.810  61.530  41.620  1.00  0.00           C
ATOM   2211  HA  ALA A 726      47.810  61.840  41.920  1.00  0.00           H
ATOM   2212  CB  ALA A 726      45.800  62.600  41.250  1.00  0.00           C
ATOM   2213  HB1 ALA A 726      46.270  63.250  40.490  1.00  0.00           H
ATOM   2214  HB2 ALA A 726      45.530  63.250  42.110  1.00  0.00           H
ATOM   2215  HB3 ALA A 726      44.820  62.210  40.930  1.00  0.00           H
ATOM   2216  C   ALA A 726      46.460  60.710  42.820  1.00  0.00           C
ATOM   2217  O   ALA A 726      47.070  60.960  43.870  1.00  0.00           O
ATOM   2218  N   PHE A 727      45.450  59.770  42.730  1.00  0.00           N
ATOM   2219  HN  PHE A 727      44.860  59.720  41.930  1.00  0.00           H
ATOM   2220  CA  PHE A 727      45.150  58.800  43.760  1.00  0.00           C
ATOM   2221  HA  PHE A 727      44.750  59.320  44.620  1.00  0.00           H
ATOM   2222  CB  PHE A 727      43.840  58.110  43.290  1.00  0.00           C
ATOM   2223  HB1 PHE A 727      44.130  57.730  42.290  1.00  0.00           H
ATOM   2224  HB2 PHE A 727      43.020  58.830  43.080  1.00  0.00           H
ATOM   2225  CG  PHE A 727      43.390  57.030  44.220  1.00  0.00           C
ATOM   2226  CD1 PHE A 727      43.130  55.780  43.780  1.00  0.00           C
ATOM   2227  HD1 PHE A 727      43.230  55.410  42.760  1.00  0.00           H
ATOM   2228  CE1 PHE A 727      42.570  54.850  44.630  1.00  0.00           C
ATOM   2229  HE1 PHE A 727      42.370  53.820  44.340  1.00  0.00           H
ATOM   2230  CZ  PHE A 727      42.250  55.190  45.960  1.00  0.00           C
ATOM   2231  HZ  PHE A 727      41.830  54.520  46.690  1.00  0.00           H
ATOM   2232  CD2 PHE A 727      43.080  57.420  45.560  1.00  0.00           C
ATOM   2233  HD2 PHE A 727      43.250  58.410  45.940  1.00  0.00           H
ATOM   2234  CE2 PHE A 727      42.510  56.500  46.490  1.00  0.00           C
ATOM   2235  HE2 PHE A 727      42.320  56.800  47.500  1.00  0.00           H
ATOM   2236  C   PHE A 727      46.250  57.990  44.220  1.00  0.00           C
ATOM   2237  O   PHE A 727      46.520  57.990  45.440  1.00  0.00           O
ATOM   2238  N   ALA A 728      46.990  57.300  43.340  1.00  0.00           N
ATOM   2239  HN  ALA A 728      46.700  57.310  42.390  1.00  0.00           H
ATOM   2240  CA  ALA A 728      48.130  56.440  43.770  1.00  0.00           C
ATOM   2241  HA  ALA A 728      47.840  55.780  44.570  1.00  0.00           H
ATOM   2242  CB  ALA A 728      48.640  55.440  42.620  1.00  0.00           C
ATOM   2243  HB1 ALA A 728      49.380  54.670  42.950  1.00  0.00           H
ATOM   2244  HB2 ALA A 728      49.070  56.090  41.820  1.00  0.00           H
ATOM   2245  HB3 ALA A 728      47.760  54.960  42.160  1.00  0.00           H
ATOM   2246  C   ALA A 728      49.340  57.160  44.330  1.00  0.00           C
ATOM   2247  O   ALA A 728      49.840  56.840  45.420  1.00  0.00           O
ATOM   2248  N   ALA A 729      49.790  58.290  43.670  1.00  0.00           N
ATOM   2249  HN  ALA A 729      49.250  58.590  42.880  1.00  0.00           H
ATOM   2250  CA  ALA A 729      50.810  59.230  44.090  1.00  0.00           C
ATOM   2251  HA  ALA A 729      51.680  58.590  44.060  1.00  0.00           H
ATOM   2252  CB  ALA A 729      50.850  60.480  43.090  1.00  0.00           C
ATOM   2253  HB1 ALA A 729      49.970  61.150  43.220  1.00  0.00           H
ATOM   2254  HB2 ALA A 729      50.780  60.160  42.030  1.00  0.00           H
ATOM   2255  HB3 ALA A 729      51.840  60.960  43.200  1.00  0.00           H
ATOM   2256  C   ALA A 729      50.610  59.710  45.500  1.00  0.00           C
ATOM   2257  O   ALA A 729      51.590  59.680  46.270  1.00  0.00           O
ATOM   2258  N   LEU A 730      49.290  60.110  45.890  1.00  0.00           N
ATOM   2259  HN  LEU A 730      48.510  60.000  45.280  1.00  0.00           H
ATOM   2260  CA  LEU A 730      48.950  60.570  47.210  1.00  0.00           C
ATOM   2261  HA  LEU A 730      49.520  61.460  47.450  1.00  0.00           H
ATOM   2262  CB  LEU A 730      47.490  61.000  47.230  1.00  0.00           C
ATOM   2263  HB1 LEU A 730      46.880  60.140  46.860  1.00  0.00           H
ATOM   2264  HB2 LEU A 730      47.450  61.860  46.510  1.00  0.00           H
ATOM   2265  CG  LEU A 730      46.960  61.590  48.580  1.00  0.00           C
ATOM   2266  HG  LEU A 730      47.140  60.810  49.350  1.00  0.00           H
ATOM   2267  CD1 LEU A 730      47.500  62.930  49.090  1.00  0.00           C
ATOM   2268 HD11 LEU A 730      47.240  63.760  48.400  1.00  0.00           H
ATOM   2269 HD12 LEU A 730      48.590  63.050  49.290  1.00  0.00           H
ATOM   2270 HD13 LEU A 730      47.050  63.140  50.080  1.00  0.00           H
ATOM   2271  CD2 LEU A 730      45.440  61.690  48.470  1.00  0.00           C
ATOM   2272 HD21 LEU A 730      45.040  62.090  49.420  1.00  0.00           H
ATOM   2273 HD22 LEU A 730      44.950  60.710  48.290  1.00  0.00           H
ATOM   2274 HD23 LEU A 730      45.050  62.410  47.710  1.00  0.00           H
ATOM   2275  C   LEU A 730      49.260  59.610  48.310  1.00  0.00           C
ATOM   2276  O   LEU A 730      49.760  59.970  49.320  1.00  0.00           O
ATOM   2277  N   ILE A 731      49.000  58.340  48.150  1.00  0.00           N
ATOM   2278  HN  ILE A 731      48.720  58.090  47.230  1.00  0.00           H
ATOM   2279  CA  ILE A 731      49.270  57.200  49.050  1.00  0.00           C
ATOM   2280  HA  ILE A 731      48.980  57.480  50.050  1.00  0.00           H
ATOM   2281  CB  ILE A 731      48.590  56.020  48.420  1.00  0.00           C
ATOM   2282  HB  ILE A 731      49.020  55.810  47.430  1.00  0.00           H
ATOM   2283  CG2 ILE A 731      48.840  54.740  49.320  1.00  0.00           C
ATOM   2284 HG21 ILE A 731      49.900  54.390  49.280  1.00  0.00           H
ATOM   2285 HG22 ILE A 731      48.110  53.950  49.060  1.00  0.00           H
ATOM   2286 HG23 ILE A 731      48.520  54.940  50.370  1.00  0.00           H
ATOM   2287  CG1 ILE A 731      46.990  56.200  48.280  1.00  0.00           C
ATOM   2288 HG11 ILE A 731      46.620  55.250  47.870  1.00  0.00           H
ATOM   2289 HG12 ILE A 731      46.810  56.980  47.510  1.00  0.00           H
ATOM   2290  CD  ILE A 731      46.230  56.810  49.470  1.00  0.00           C
ATOM   2291  HD1 ILE A 731      46.290  56.080  50.320  1.00  0.00           H
ATOM   2292  HD2 ILE A 731      45.170  56.990  49.210  1.00  0.00           H
ATOM   2293  HD3 ILE A 731      46.850  57.660  49.830  1.00  0.00           H
ATOM   2294  C   ILE A 731      50.810  57.000  49.160  1.00  0.00           C
ATOM   2295  O   ILE A 731      51.310  56.870  50.250  1.00  0.00           O
ATOM   2296  N   CYS A 732      51.550  57.030  47.990  1.00  0.00           N
ATOM   2297  HN  CYS A 732      51.110  57.410  47.190  1.00  0.00           H
ATOM   2298  CA  CYS A 732      53.020  56.710  47.940  1.00  0.00           C
ATOM   2299  HA  CYS A 732      53.130  55.750  48.430  1.00  0.00           H
ATOM   2300  CB  CYS A 732      53.640  56.740  46.600  1.00  0.00           C
ATOM   2301  HB1 CYS A 732      54.640  56.320  46.820  1.00  0.00           H
ATOM   2302  HB2 CYS A 732      53.780  57.810  46.300  1.00  0.00           H
ATOM   2303  SG  CYS A 732      52.930  55.670  45.360  1.00  0.00           S
ATOM   2304  HG1 CYS A 732      53.670  54.660  45.770  1.00  0.00           H
ATOM   2305  C   CYS A 732      53.790  57.750  48.790  1.00  0.00           C
ATOM   2306  O   CYS A 732      54.660  57.580  49.630  1.00  0.00           O
ATOM   2307  N   ILE A 733      53.480  58.950  48.510  1.00  0.00           N
ATOM   2308  HN  ILE A 733      52.790  59.140  47.810  1.00  0.00           H
ATOM   2309  CA  ILE A 733      53.940  60.190  49.080  1.00  0.00           C
ATOM   2310  HA  ILE A 733      55.020  60.080  48.990  1.00  0.00           H
ATOM   2311  CB  ILE A 733      53.650  61.430  48.190  1.00  0.00           C
ATOM   2312  HB  ILE A 733      52.660  61.160  47.780  1.00  0.00           H
ATOM   2313  CG2 ILE A 733      53.610  62.800  48.910  1.00  0.00           C
ATOM   2314 HG21 ILE A 733      54.650  63.040  49.210  1.00  0.00           H
ATOM   2315 HG22 ILE A 733      52.980  62.900  49.820  1.00  0.00           H
ATOM   2316 HG23 ILE A 733      53.290  63.530  48.130  1.00  0.00           H
ATOM   2317  CG1 ILE A 733      54.650  61.460  47.070  1.00  0.00           C
ATOM   2318 HG11 ILE A 733      55.220  60.520  46.930  1.00  0.00           H
ATOM   2319 HG12 ILE A 733      55.280  62.360  47.260  1.00  0.00           H
ATOM   2320  CD  ILE A 733      53.980  61.560  45.630  1.00  0.00           C
ATOM   2321  HD1 ILE A 733      54.720  61.850  44.840  1.00  0.00           H
ATOM   2322  HD2 ILE A 733      53.180  62.320  45.760  1.00  0.00           H
ATOM   2323  HD3 ILE A 733      53.580  60.580  45.300  1.00  0.00           H
ATOM   2324  C   ILE A 733      53.690  60.360  50.600  1.00  0.00           C
ATOM   2325  O   ILE A 733      54.660  60.630  51.320  1.00  0.00           O
ATOM   2326  N   ILE A 734      52.430  60.080  51.080  1.00  0.00           N
ATOM   2327  HN  ILE A 734      51.640  59.880  50.510  1.00  0.00           H
ATOM   2328  CA  ILE A 734      52.170  59.720  52.480  1.00  0.00           C
ATOM   2329  HA  ILE A 734      52.660  60.480  53.080  1.00  0.00           H
ATOM   2330  CB  ILE A 734      50.650  59.660  52.700  1.00  0.00           C
ATOM   2331  HB  ILE A 734      50.270  58.860  52.040  1.00  0.00           H
ATOM   2332  CG2 ILE A 734      50.310  59.330  54.220  1.00  0.00           C
ATOM   2333 HG21 ILE A 734      50.800  58.350  54.370  1.00  0.00           H
ATOM   2334 HG22 ILE A 734      49.230  59.090  54.340  1.00  0.00           H
ATOM   2335 HG23 ILE A 734      50.630  60.120  54.940  1.00  0.00           H
ATOM   2336  CG1 ILE A 734      49.980  61.010  52.450  1.00  0.00           C
ATOM   2337 HG11 ILE A 734      50.270  61.520  51.500  1.00  0.00           H
ATOM   2338 HG12 ILE A 734      50.150  61.800  53.200  1.00  0.00           H
ATOM   2339  CD  ILE A 734      48.500  60.840  52.240  1.00  0.00           C
ATOM   2340  HD1 ILE A 734      48.330  60.040  51.480  1.00  0.00           H
ATOM   2341  HD2 ILE A 734      47.970  61.730  51.830  1.00  0.00           H
ATOM   2342  HD3 ILE A 734      47.940  60.610  53.160  1.00  0.00           H
ATOM   2343  C   ILE A 734      52.950  58.570  53.040  1.00  0.00           C
ATOM   2344  O   ILE A 734      53.490  58.760  54.160  1.00  0.00           O
ATOM   2345  N   PHE A 735      53.070  57.350  52.340  1.00  0.00           N
ATOM   2346  HN  PHE A 735      52.720  57.390  51.420  1.00  0.00           H
ATOM   2347  CA  PHE A 735      53.650  56.100  52.770  1.00  0.00           C
ATOM   2348  HA  PHE A 735      53.190  55.770  53.700  1.00  0.00           H
ATOM   2349  CB  PHE A 735      53.340  55.000  51.720  1.00  0.00           C
ATOM   2350  HB1 PHE A 735      54.100  54.200  51.800  1.00  0.00           H
ATOM   2351  HB2 PHE A 735      53.230  55.520  50.740  1.00  0.00           H
ATOM   2352  CG  PHE A 735      51.960  54.370  51.870  1.00  0.00           C
ATOM   2353  CD1 PHE A 735      51.850  53.000  51.400  1.00  0.00           C
ATOM   2354  HD1 PHE A 735      52.650  52.420  50.950  1.00  0.00           H
ATOM   2355  CE1 PHE A 735      50.670  52.310  51.710  1.00  0.00           C
ATOM   2356  HE1 PHE A 735      50.460  51.310  51.390  1.00  0.00           H
ATOM   2357  CZ  PHE A 735      49.650  52.870  52.470  1.00  0.00           C
ATOM   2358  HZ  PHE A 735      48.860  52.200  52.770  1.00  0.00           H
ATOM   2359  CD2 PHE A 735      50.880  54.940  52.540  1.00  0.00           C
ATOM   2360  HD2 PHE A 735      50.830  55.930  52.970  1.00  0.00           H
ATOM   2361  CE2 PHE A 735      49.700  54.180  52.810  1.00  0.00           C
ATOM   2362  HE2 PHE A 735      48.930  54.580  53.430  1.00  0.00           H
ATOM   2363  C   PHE A 735      55.190  56.150  52.980  1.00  0.00           C
ATOM   2364  O   PHE A 735      55.740  55.760  54.050  1.00  0.00           O
ATOM   2365  N   ILE A 736      55.920  56.800  52.070  1.00  0.00           N
ATOM   2366  HN  ILE A 736      55.540  57.030  51.180  1.00  0.00           H
ATOM   2367  CA  ILE A 736      57.290  57.210  52.230  1.00  0.00           C
ATOM   2368  HA  ILE A 736      57.830  56.290  52.380  1.00  0.00           H
ATOM   2369  CB  ILE A 736      57.790  57.910  51.000  1.00  0.00           C
ATOM   2370  HB  ILE A 736      57.020  58.640  50.670  1.00  0.00           H
ATOM   2371  CG2 ILE A 736      59.030  58.740  51.230  1.00  0.00           C
ATOM   2372 HG21 ILE A 736      59.900  58.080  51.470  1.00  0.00           H
ATOM   2373 HG22 ILE A 736      58.920  59.480  52.060  1.00  0.00           H
ATOM   2374 HG23 ILE A 736      59.370  59.290  50.330  1.00  0.00           H
ATOM   2375  CG1 ILE A 736      57.970  56.930  49.730  1.00  0.00           C
ATOM   2376 HG11 ILE A 736      57.180  56.160  49.800  1.00  0.00           H
ATOM   2377 HG12 ILE A 736      58.930  56.410  49.950  1.00  0.00           H
ATOM   2378  CD  ILE A 736      58.010  57.550  48.370  1.00  0.00           C
ATOM   2379  HD1 ILE A 736      58.700  58.410  48.260  1.00  0.00           H
ATOM   2380  HD2 ILE A 736      56.950  57.790  48.170  1.00  0.00           H
ATOM   2381  HD3 ILE A 736      58.310  56.850  47.560  1.00  0.00           H
ATOM   2382  C   ILE A 736      57.500  58.100  53.540  1.00  0.00           C
ATOM   2383  O   ILE A 736      58.400  57.910  54.370  1.00  0.00           O
ATOM   2384  N   TYR A 737      56.710  59.140  53.670  1.00  0.00           N
ATOM   2385  HN  TYR A 737      56.020  59.380  52.990  1.00  0.00           H
ATOM   2386  CA  TYR A 737      56.720  60.060  54.810  1.00  0.00           C
ATOM   2387  HA  TYR A 737      57.700  60.520  54.820  1.00  0.00           H
ATOM   2388  CB  TYR A 737      55.820  61.230  54.400  1.00  0.00           C
ATOM   2389  HB1 TYR A 737      54.800  60.800  54.250  1.00  0.00           H
ATOM   2390  HB2 TYR A 737      56.180  61.630  53.430  1.00  0.00           H
ATOM   2391  CG  TYR A 737      55.780  62.340  55.400  1.00  0.00           C
ATOM   2392  CD1 TYR A 737      54.850  62.080  56.450  1.00  0.00           C
ATOM   2393  HD1 TYR A 737      54.200  61.220  56.510  1.00  0.00           H
ATOM   2394  CE1 TYR A 737      54.910  62.990  57.500  1.00  0.00           C
ATOM   2395  HE1 TYR A 737      54.330  62.810  58.390  1.00  0.00           H
ATOM   2396  CZ  TYR A 737      55.720  64.060  57.450  1.00  0.00           C
ATOM   2397  OH  TYR A 737      55.780  64.860  58.640  1.00  0.00           O
ATOM   2398  HH  TYR A 737      55.470  64.310  59.370  1.00  0.00           H
ATOM   2399  CD2 TYR A 737      56.550  63.550  55.310  1.00  0.00           C
ATOM   2400  HD2 TYR A 737      57.170  63.710  54.440  1.00  0.00           H
ATOM   2401  CE2 TYR A 737      56.550  64.410  56.420  1.00  0.00           C
ATOM   2402  HE2 TYR A 737      57.190  65.280  56.440  1.00  0.00           H
ATOM   2403  C   TYR A 737      56.370  59.350  56.130  1.00  0.00           C
ATOM   2404  O   TYR A 737      56.950  59.510  57.220  1.00  0.00           O
ATOM   2405  N   GLU A 738      55.300  58.510  56.110  1.00  0.00           N
ATOM   2406  HN  GLU A 738      54.800  58.500  55.250  1.00  0.00           H
ATOM   2407  CA  GLU A 738      54.900  57.690  57.240  1.00  0.00           C
ATOM   2408  HA  GLU A 738      54.680  58.330  58.080  1.00  0.00           H
ATOM   2409  CB  GLU A 738      53.560  56.970  56.850  1.00  0.00           C
ATOM   2410  HB1 GLU A 738      53.490  56.110  57.560  1.00  0.00           H
ATOM   2411  HB2 GLU A 738      53.760  56.510  55.860  1.00  0.00           H
ATOM   2412  CG  GLU A 738      52.250  57.830  57.070  1.00  0.00           C
ATOM   2413  HG1 GLU A 738      51.460  57.330  56.480  1.00  0.00           H
ATOM   2414  HG2 GLU A 738      52.230  58.890  56.740  1.00  0.00           H
ATOM   2415  CD  GLU A 738      51.810  57.850  58.530  1.00  0.00           C
ATOM   2416  OE1 GLU A 738      50.600  57.550  58.780  1.00  0.00           O
ATOM   2417  OE2 GLU A 738      52.500  58.410  59.440  1.00  0.00           O
ATOM   2418  C   GLU A 738      55.930  56.720  57.760  1.00  0.00           C
ATOM   2419  O   GLU A 738      56.030  56.370  58.930  1.00  0.00           O
ATOM   2420  N   ALA A 739      56.750  56.180  56.890  1.00  0.00           N
ATOM   2421  HN  ALA A 739      56.540  56.390  55.940  1.00  0.00           H
ATOM   2422  CA  ALA A 739      57.870  55.350  57.230  1.00  0.00           C
ATOM   2423  HA  ALA A 739      57.640  54.500  57.860  1.00  0.00           H
ATOM   2424  CB  ALA A 739      58.310  54.700  55.910  1.00  0.00           C
ATOM   2425  HB1 ALA A 739      58.610  55.480  55.170  1.00  0.00           H
ATOM   2426  HB2 ALA A 739      57.640  54.060  55.300  1.00  0.00           H
ATOM   2427  HB3 ALA A 739      59.180  54.030  56.140  1.00  0.00           H
ATOM   2428  C   ALA A 739      58.880  56.140  57.960  1.00  0.00           C
ATOM   2429  O   ALA A 739      59.390  55.670  58.970  1.00  0.00           O
ATOM   2430  N   LEU A 740      59.190  57.350  57.480  1.00  0.00           N
ATOM   2431  HN  LEU A 740      58.890  57.670  56.580  1.00  0.00           H
ATOM   2432  CA  LEU A 740      60.300  58.160  58.090  1.00  0.00           C
ATOM   2433  HA  LEU A 740      61.120  57.520  58.370  1.00  0.00           H
ATOM   2434  CB  LEU A 740      60.880  59.240  57.130  1.00  0.00           C
ATOM   2435  HB1 LEU A 740      61.330  60.080  57.720  1.00  0.00           H
ATOM   2436  HB2 LEU A 740      60.000  59.720  56.640  1.00  0.00           H
ATOM   2437  CG  LEU A 740      61.850  58.750  56.050  1.00  0.00           C
ATOM   2438  HG  LEU A 740      61.350  57.860  55.600  1.00  0.00           H
ATOM   2439  CD1 LEU A 740      62.110  59.860  55.020  1.00  0.00           C
ATOM   2440 HD11 LEU A 740      61.230  60.230  54.460  1.00  0.00           H
ATOM   2441 HD12 LEU A 740      62.900  59.550  54.310  1.00  0.00           H
ATOM   2442 HD13 LEU A 740      62.630  60.730  55.490  1.00  0.00           H
ATOM   2443  CD2 LEU A 740      63.270  58.500  56.630  1.00  0.00           C
ATOM   2444 HD21 LEU A 740      63.210  58.110  57.670  1.00  0.00           H
ATOM   2445 HD22 LEU A 740      63.730  59.510  56.700  1.00  0.00           H
ATOM   2446 HD23 LEU A 740      63.870  57.850  55.950  1.00  0.00           H
ATOM   2447  C   LEU A 740      59.890  58.830  59.410  1.00  0.00           C
ATOM   2448  O   LEU A 740      60.720  59.060  60.310  1.00  0.00           O
ATOM   2449  N   GLU A 741      58.570  59.090  59.440  1.00  0.00           N
ATOM   2450  HN  GLU A 741      57.920  58.980  58.700  1.00  0.00           H
ATOM   2451  CA  GLU A 741      57.950  59.700  60.630  1.00  0.00           C
ATOM   2452  HA  GLU A 741      58.590  60.510  60.960  1.00  0.00           H
ATOM   2453  CB  GLU A 741      56.620  60.480  60.350  1.00  0.00           C
ATOM   2454  HB1 GLU A 741      55.750  59.790  60.420  1.00  0.00           H
ATOM   2455  HB2 GLU A 741      56.640  60.930  59.330  1.00  0.00           H
ATOM   2456  CG  GLU A 741      56.470  61.760  61.280  1.00  0.00           C
ATOM   2457  HG1 GLU A 741      57.330  62.470  61.150  1.00  0.00           H
ATOM   2458  HG2 GLU A 741      56.420  61.430  62.340  1.00  0.00           H
ATOM   2459  CD  GLU A 741      55.190  62.480  60.860  1.00  0.00           C
ATOM   2460  OE1 GLU A 741      54.170  61.770  60.710  1.00  0.00           O
ATOM   2461  OE2 GLU A 741      55.120  63.750  60.860  1.00  0.00           O
ATOM   2462  C   GLU A 741      57.780  58.650  61.720  1.00  0.00           C
ATOM   2463  O   GLU A 741      57.710  58.930  62.920  1.00  0.00           O
ATOM   2464  N   LYS A 742      57.590  57.320  61.340  1.00  0.00           N
ATOM   2465  HN  LYS A 742      57.610  57.010  60.390  1.00  0.00           H
ATOM   2466  CA  LYS A 742      57.500  56.230  62.320  1.00  0.00           C
ATOM   2467  HA  LYS A 742      56.920  56.640  63.130  1.00  0.00           H
ATOM   2468  CB  LYS A 742      56.780  54.910  61.740  1.00  0.00           C
ATOM   2469  HB1 LYS A 742      57.310  54.740  60.780  1.00  0.00           H
ATOM   2470  HB2 LYS A 742      55.730  55.150  61.510  1.00  0.00           H
ATOM   2471  CG  LYS A 742      56.740  53.660  62.600  1.00  0.00           C
ATOM   2472  HG1 LYS A 742      57.770  53.360  62.890  1.00  0.00           H
ATOM   2473  HG2 LYS A 742      56.380  52.770  62.030  1.00  0.00           H
ATOM   2474  CD  LYS A 742      55.990  53.790  63.930  1.00  0.00           C
ATOM   2475  HD1 LYS A 742      56.390  54.510  64.670  1.00  0.00           H
ATOM   2476  HD2 LYS A 742      56.080  52.840  64.490  1.00  0.00           H
ATOM   2477  CE  LYS A 742      54.490  54.240  63.720  1.00  0.00           C
ATOM   2478  HE1 LYS A 742      53.950  53.440  63.170  1.00  0.00           H
ATOM   2479  HE2 LYS A 742      54.430  55.220  63.190  1.00  0.00           H
ATOM   2480  NZ  LYS A 742      53.860  54.210  65.050  1.00  0.00           N
ATOM   2481  HZ1 LYS A 742      54.410  54.860  65.650  1.00  0.00           H
ATOM   2482  HZ2 LYS A 742      53.890  53.260  65.460  1.00  0.00           H
ATOM   2483  HZ3 LYS A 742      52.870  54.520  64.980  1.00  0.00           H
ATOM   2484  C   LYS A 742      58.850  55.970  62.990  1.00  0.00           C
ATOM   2485  O   LYS A 742      59.050  55.720  64.120  1.00  0.00           O
ATOM   2486  N   LEU A 743      59.960  56.130  62.190  1.00  0.00           N
ATOM   2487  HN  LEU A 743      59.770  56.420  61.250  1.00  0.00           H
ATOM   2488  CA  LEU A 743      61.300  56.040  62.630  1.00  0.00           C
ATOM   2489  HA  LEU A 743      61.490  55.120  63.170  1.00  0.00           H
ATOM   2490  CB  LEU A 743      62.280  55.970  61.500  1.00  0.00           C
ATOM   2491  HB1 LEU A 743      62.250  56.920  60.920  1.00  0.00           H
ATOM   2492  HB2 LEU A 743      62.120  55.120  60.790  1.00  0.00           H
ATOM   2493  CG  LEU A 743      63.790  55.820  61.870  1.00  0.00           C
ATOM   2494  HG  LEU A 743      64.060  56.630  62.560  1.00  0.00           H
ATOM   2495  CD1 LEU A 743      63.940  54.490  62.740  1.00  0.00           C
ATOM   2496 HD11 LEU A 743      65.030  54.360  62.940  1.00  0.00           H
ATOM   2497 HD12 LEU A 743      63.490  53.620  62.200  1.00  0.00           H
ATOM   2498 HD13 LEU A 743      63.450  54.640  63.720  1.00  0.00           H
ATOM   2499  CD2 LEU A 743      64.790  55.810  60.760  1.00  0.00           C
ATOM   2500 HD21 LEU A 743      65.800  56.030  61.140  1.00  0.00           H
ATOM   2501 HD22 LEU A 743      64.610  56.600  60.000  1.00  0.00           H
ATOM   2502 HD23 LEU A 743      64.800  54.820  60.270  1.00  0.00           H
ATOM   2503  C   LEU A 743      61.630  57.040  63.630  1.00  0.00           C
ATOM   2504  O   LEU A 743      62.110  56.720  64.730  1.00  0.00           O
ATOM   2505  N   PHE A 744      61.190  58.270  63.400  1.00  0.00           N
ATOM   2506  HN  PHE A 744      60.620  58.400  62.600  1.00  0.00           H
ATOM   2507  CA  PHE A 744      61.240  59.410  64.300  1.00  0.00           C
ATOM   2508  HA  PHE A 744      62.300  59.530  64.450  1.00  0.00           H
ATOM   2509  CB  PHE A 744      60.730  60.720  63.520  1.00  0.00           C
ATOM   2510  HB1 PHE A 744      59.710  60.380  63.200  1.00  0.00           H
ATOM   2511  HB2 PHE A 744      61.450  61.020  62.740  1.00  0.00           H
ATOM   2512  CG  PHE A 744      60.620  61.970  64.410  1.00  0.00           C
ATOM   2513  CD1 PHE A 744      59.690  62.910  63.980  1.00  0.00           C
ATOM   2514  HD1 PHE A 744      58.990  62.690  63.180  1.00  0.00           H
ATOM   2515  CE1 PHE A 744      59.540  64.150  64.650  1.00  0.00           C
ATOM   2516  HE1 PHE A 744      58.980  64.970  64.230  1.00  0.00           H
ATOM   2517  CZ  PHE A 744      60.470  64.500  65.670  1.00  0.00           C
ATOM   2518  HZ  PHE A 744      60.440  65.510  66.040  1.00  0.00           H
ATOM   2519  CD2 PHE A 744      61.460  62.250  65.480  1.00  0.00           C
ATOM   2520  HD2 PHE A 744      62.180  61.540  65.860  1.00  0.00           H
ATOM   2521  CE2 PHE A 744      61.340  63.500  66.160  1.00  0.00           C
ATOM   2522  HE2 PHE A 744      62.170  63.650  66.850  1.00  0.00           H
ATOM   2523  C   PHE A 744      60.470  59.150  65.610  1.00  0.00           C
ATOM   2524  O   PHE A 744      61.060  59.270  66.680  1.00  0.00           O
ATOM   2525  N   ASP A 745      59.180  58.650  65.480  1.00  0.00           N
ATOM   2526  HN  ASP A 745      58.830  58.480  64.570  1.00  0.00           H
ATOM   2527  CA  ASP A 745      58.370  58.180  66.600  1.00  0.00           C
ATOM   2528  HA  ASP A 745      58.150  59.000  67.270  1.00  0.00           H
ATOM   2529  CB  ASP A 745      57.020  57.580  65.980  1.00  0.00           C
ATOM   2530  HB1 ASP A 745      57.350  56.710  65.380  1.00  0.00           H
ATOM   2531  HB2 ASP A 745      56.570  58.250  65.220  1.00  0.00           H
ATOM   2532  CG  ASP A 745      55.990  57.050  66.910  1.00  0.00           C
ATOM   2533  OD1 ASP A 745      55.880  57.440  68.050  1.00  0.00           O
ATOM   2534  OD2 ASP A 745      55.120  56.250  66.400  1.00  0.00           O
ATOM   2535  C   ASP A 745      59.050  57.190  67.450  1.00  0.00           C
ATOM   2536  O   ASP A 745      59.220  57.360  68.650  1.00  0.00           O
ATOM   2537  N   LEU A 746      59.580  56.120  66.920  1.00  0.00           N
ATOM   2538  HN  LEU A 746      59.540  55.970  65.940  1.00  0.00           H
ATOM   2539  CA  LEU A 746      60.330  55.080  67.680  1.00  0.00           C
ATOM   2540  HA  LEU A 746      59.580  54.740  68.390  1.00  0.00           H
ATOM   2541  CB  LEU A 746      60.740  53.980  66.660  1.00  0.00           C
ATOM   2542  HB1 LEU A 746      61.540  54.450  66.050  1.00  0.00           H
ATOM   2543  HB2 LEU A 746      59.840  53.750  66.040  1.00  0.00           H
ATOM   2544  CG  LEU A 746      61.210  52.710  67.350  1.00  0.00           C
ATOM   2545  HG  LEU A 746      62.040  53.080  67.990  1.00  0.00           H
ATOM   2546  CD1 LEU A 746      60.230  51.880  68.190  1.00  0.00           C
ATOM   2547 HD11 LEU A 746      59.390  51.490  67.590  1.00  0.00           H
ATOM   2548 HD12 LEU A 746      59.690  52.470  68.970  1.00  0.00           H
ATOM   2549 HD13 LEU A 746      60.650  51.020  68.770  1.00  0.00           H
ATOM   2550  CD2 LEU A 746      61.740  51.860  66.230  1.00  0.00           C
ATOM   2551 HD21 LEU A 746      62.350  52.390  65.480  1.00  0.00           H
ATOM   2552 HD22 LEU A 746      60.870  51.380  65.730  1.00  0.00           H
ATOM   2553 HD23 LEU A 746      62.390  51.060  66.650  1.00  0.00           H
ATOM   2554  C   LEU A 746      61.600  55.570  68.380  1.00  0.00           C
ATOM   2555  O   LEU A 746      61.850  55.240  69.570  1.00  0.00           O
ATOM   2556  N   GLY A 747      62.430  56.400  67.730  1.00  0.00           N
ATOM   2557  HN  GLY A 747      62.260  56.520  66.760  1.00  0.00           H
ATOM   2558  CA  GLY A 747      63.500  57.140  68.350  1.00  0.00           C
ATOM   2559  HA1 GLY A 747      64.030  57.590  67.520  1.00  0.00           H
ATOM   2560  HA2 GLY A 747      64.080  56.430  68.920  1.00  0.00           H
ATOM   2561  C   GLY A 747      63.110  58.180  69.380  1.00  0.00           C
ATOM   2562  O   GLY A 747      63.820  58.410  70.400  1.00  0.00           O
ATOM   2563  N   GLU A 748      61.870  58.860  69.270  1.00  0.00           N
ATOM   2564  HN  GLU A 748      61.220  58.630  68.550  1.00  0.00           H
ATOM   2565  CA  GLU A 748      61.390  59.800  70.300  1.00  0.00           C
ATOM   2566  HA  GLU A 748      62.190  60.520  70.370  1.00  0.00           H
ATOM   2567  CB  GLU A 748      60.180  60.640  69.800  1.00  0.00           C
ATOM   2568  HB1 GLU A 748      59.410  60.010  69.290  1.00  0.00           H
ATOM   2569  HB2 GLU A 748      60.580  61.230  68.950  1.00  0.00           H
ATOM   2570  CG  GLU A 748      59.480  61.510  70.970  1.00  0.00           C
ATOM   2571  HG1 GLU A 748      60.310  62.150  71.320  1.00  0.00           H
ATOM   2572  HG2 GLU A 748      59.130  60.750  71.700  1.00  0.00           H
ATOM   2573  CD  GLU A 748      58.260  62.250  70.540  1.00  0.00           C
ATOM   2574  OE1 GLU A 748      57.150  62.030  71.090  1.00  0.00           O
ATOM   2575  OE2 GLU A 748      58.380  63.100  69.560  1.00  0.00           O
ATOM   2576  C   GLU A 748      61.280  59.200  71.670  1.00  0.00           C
ATOM   2577  O   GLU A 748      61.580  59.800  72.710  1.00  0.00           O
ATOM   2578  N   THR A 749      60.840  57.960  71.660  1.00  0.00           N
ATOM   2579  HN  THR A 749      60.710  57.450  70.810  1.00  0.00           H
ATOM   2580  CA  THR A 749      60.720  57.120  72.810  1.00  0.00           C
ATOM   2581  HA  THR A 749      60.250  57.660  73.610  1.00  0.00           H
ATOM   2582  CB  THR A 749      59.850  55.920  72.580  1.00  0.00           C
ATOM   2583  HB  THR A 749      60.140  55.410  71.640  1.00  0.00           H
ATOM   2584  OG1 THR A 749      58.520  56.310  72.420  1.00  0.00           O
ATOM   2585  HG1 THR A 749      58.180  55.720  71.750  1.00  0.00           H
ATOM   2586  CG2 THR A 749      59.880  54.840  73.720  1.00  0.00           C
ATOM   2587 HG21 THR A 749      60.870  54.350  73.790  1.00  0.00           H
ATOM   2588 HG22 THR A 749      59.110  54.040  73.630  1.00  0.00           H
ATOM   2589 HG23 THR A 749      59.750  55.300  74.720  1.00  0.00           H
ATOM   2590  C   THR A 749      62.080  56.610  73.270  1.00  0.00           C
ATOM   2591  O   THR A 749      62.480  56.630  74.410  1.00  0.00           O
ATOM   2592  N   TYR A 750      62.890  56.030  72.350  1.00  0.00           N
ATOM   2593  HN  TYR A 750      62.640  55.930  71.400  1.00  0.00           H
ATOM   2594  CA  TYR A 750      64.120  55.420  72.700  1.00  0.00           C
ATOM   2595  HA  TYR A 750      64.080  54.860  73.630  1.00  0.00           H
ATOM   2596  CB  TYR A 750      64.660  54.510  71.590  1.00  0.00           C
ATOM   2597  HB1 TYR A 750      65.760  54.440  71.480  1.00  0.00           H
ATOM   2598  HB2 TYR A 750      64.250  54.910  70.630  1.00  0.00           H
ATOM   2599  CG  TYR A 750      64.170  53.050  71.760  1.00  0.00           C
ATOM   2600  CD1 TYR A 750      63.280  52.430  70.820  1.00  0.00           C
ATOM   2601  HD1 TYR A 750      62.970  52.980  69.940  1.00  0.00           H
ATOM   2602  CE1 TYR A 750      62.770  51.140  71.000  1.00  0.00           C
ATOM   2603  HE1 TYR A 750      62.160  50.690  70.240  1.00  0.00           H
ATOM   2604  CZ  TYR A 750      63.030  50.440  72.170  1.00  0.00           C
ATOM   2605  OH  TYR A 750      62.740  49.080  72.260  1.00  0.00           O
ATOM   2606  HH  TYR A 750      63.440  48.690  72.790  1.00  0.00           H
ATOM   2607  CD2 TYR A 750      64.460  52.280  72.930  1.00  0.00           C
ATOM   2608  HD2 TYR A 750      65.130  52.700  73.660  1.00  0.00           H
ATOM   2609  CE2 TYR A 750      63.860  51.030  73.150  1.00  0.00           C
ATOM   2610  HE2 TYR A 750      63.950  50.450  74.070  1.00  0.00           H
ATOM   2611  C   TYR A 750      65.260  56.410  73.100  1.00  0.00           C
ATOM   2612  O   TYR A 750      65.910  56.230  74.140  1.00  0.00           O
ATOM   2613  N   ALA A 751      65.610  57.480  72.240  1.00  0.00           N
ATOM   2614  HN  ALA A 751      65.160  57.820  71.410  1.00  0.00           H
ATOM   2615  CA  ALA A 751      66.900  58.190  72.280  1.00  0.00           C
ATOM   2616  HA  ALA A 751      66.860  58.860  71.430  1.00  0.00           H
ATOM   2617  CB  ALA A 751      67.060  59.060  73.550  1.00  0.00           C
ATOM   2618  HB1 ALA A 751      66.250  59.820  73.460  1.00  0.00           H
ATOM   2619  HB2 ALA A 751      68.040  59.570  73.480  1.00  0.00           H
ATOM   2620  HB3 ALA A 751      66.990  58.320  74.360  1.00  0.00           H
ATOM   2621  C   ALA A 751      68.060  57.360  71.890  1.00  0.00           C
ATOM   2622  O   ALA A 751      68.060  56.120  71.740  1.00  0.00           O
ATOM   2623  N   PHE A 752      69.170  58.070  71.610  1.00  0.00           N
ATOM   2624  HN  PHE A 752      69.240  59.020  71.310  1.00  0.00           H
ATOM   2625  CA  PHE A 752      70.420  57.450  71.250  1.00  0.00           C
ATOM   2626  HA  PHE A 752      70.200  56.520  70.750  1.00  0.00           H
ATOM   2627  CB  PHE A 752      71.170  58.540  70.410  1.00  0.00           C
ATOM   2628  HB1 PHE A 752      72.270  58.380  70.380  1.00  0.00           H
ATOM   2629  HB2 PHE A 752      71.070  59.510  70.910  1.00  0.00           H
ATOM   2630  CG  PHE A 752      70.590  58.610  69.010  1.00  0.00           C
ATOM   2631  CD1 PHE A 752      70.710  57.530  68.110  1.00  0.00           C
ATOM   2632  HD1 PHE A 752      71.130  56.560  68.340  1.00  0.00           H
ATOM   2633  CE1 PHE A 752      70.300  57.680  66.760  1.00  0.00           C
ATOM   2634  HE1 PHE A 752      70.310  56.790  66.150  1.00  0.00           H
ATOM   2635  CZ  PHE A 752      69.740  58.930  66.320  1.00  0.00           C
ATOM   2636  HZ  PHE A 752      69.280  58.950  65.340  1.00  0.00           H
ATOM   2637  CD2 PHE A 752      70.030  59.830  68.500  1.00  0.00           C
ATOM   2638  HD2 PHE A 752      70.030  60.670  69.190  1.00  0.00           H
ATOM   2639  CE2 PHE A 752      69.560  59.970  67.220  1.00  0.00           C
ATOM   2640  HE2 PHE A 752      69.200  60.940  66.890  1.00  0.00           H
ATOM   2641  C   PHE A 752      71.220  57.030  72.540  1.00  0.00           C
ATOM   2642  O   PHE A 752      70.990  57.620  73.600  1.00  0.00           O
ATOM   2643  N   PRO A 822      72.100  56.040  72.460  1.00  0.00           N
ATOM   2644  CD  PRO A 822      73.220  56.100  73.420  1.00  0.00           C
ATOM   2645  HD1 PRO A 822      72.920  55.430  74.240  1.00  0.00           H
ATOM   2646  HD2 PRO A 822      73.510  57.100  73.820  1.00  0.00           H
ATOM   2647  CA  PRO A 822      72.590  55.520  71.180  1.00  0.00           C
ATOM   2648  HA  PRO A 822      72.030  55.930  70.360  1.00  0.00           H
ATOM   2649  CB  PRO A 822      74.100  55.880  71.150  1.00  0.00           C
ATOM   2650  HB1 PRO A 822      74.250  56.960  70.910  1.00  0.00           H
ATOM   2651  HB2 PRO A 822      74.730  55.340  70.410  1.00  0.00           H
ATOM   2652  CG  PRO A 822      74.450  55.770  72.640  1.00  0.00           C
ATOM   2653  HG1 PRO A 822      74.760  54.720  72.820  1.00  0.00           H
ATOM   2654  HG2 PRO A 822      75.270  56.490  72.800  1.00  0.00           H
ATOM   2655  C   PRO A 822      72.340  54.040  71.220  1.00  0.00           C
ATOM   2656  O   PRO A 822      72.050  53.570  70.140  1.00  0.00           O
ATOM   2657  N   ASP A 823      72.200  53.310  72.310  1.00  0.00           N
ATOM   2658  HN  ASP A 823      72.190  53.750  73.210  1.00  0.00           H
ATOM   2659  CA  ASP A 823      72.320  51.790  72.390  1.00  0.00           C
ATOM   2660  HA  ASP A 823      73.320  51.540  72.040  1.00  0.00           H
ATOM   2661  CB  ASP A 823      72.230  51.400  73.920  1.00  0.00           C
ATOM   2662  HB1 ASP A 823      72.240  50.300  74.060  1.00  0.00           H
ATOM   2663  HB2 ASP A 823      71.240  51.640  74.360  1.00  0.00           H
ATOM   2664  CG  ASP A 823      73.320  52.030  74.810  1.00  0.00           C
ATOM   2665  OD1 ASP A 823      72.970  52.900  75.660  1.00  0.00           O
ATOM   2666  OD2 ASP A 823      74.490  51.660  74.600  1.00  0.00           O
ATOM   2667  C   ASP A 823      71.360  50.990  71.550  1.00  0.00           C
ATOM   2668  O   ASP A 823      71.830  50.120  70.820  1.00  0.00           O
ATOM   2669  N   VAL A 824      70.010  51.210  71.570  1.00  0.00           N
ATOM   2670  HN  VAL A 824      69.560  51.850  72.180  1.00  0.00           H
ATOM   2671  CA  VAL A 824      69.120  50.390  70.780  1.00  0.00           C
ATOM   2672  HA  VAL A 824      69.630  49.460  70.580  1.00  0.00           H
ATOM   2673  CB  VAL A 824      67.770  50.280  71.520  1.00  0.00           C
ATOM   2674  HB  VAL A 824      67.520  51.330  71.790  1.00  0.00           H
ATOM   2675  CG1 VAL A 824      66.540  49.990  70.670  1.00  0.00           C
ATOM   2676 HG11 VAL A 824      66.670  49.240  69.850  1.00  0.00           H
ATOM   2677 HG12 VAL A 824      66.090  50.920  70.280  1.00  0.00           H
ATOM   2678 HG13 VAL A 824      65.710  49.560  71.260  1.00  0.00           H
ATOM   2679  CG2 VAL A 824      67.830  49.470  72.880  1.00  0.00           C
ATOM   2680 HG21 VAL A 824      67.000  49.610  73.600  1.00  0.00           H
ATOM   2681 HG22 VAL A 824      68.810  49.680  73.330  1.00  0.00           H
ATOM   2682 HG23 VAL A 824      67.750  48.370  72.680  1.00  0.00           H
ATOM   2683  C   VAL A 824      68.980  51.030  69.390  1.00  0.00           C
ATOM   2684  O   VAL A 824      68.870  50.380  68.330  1.00  0.00           O
ATOM   2685  N   LEU A 825      68.720  52.370  69.380  1.00  0.00           N
ATOM   2686  HN  LEU A 825      68.720  52.750  70.300  1.00  0.00           H
ATOM   2687  CA  LEU A 825      68.320  53.190  68.290  1.00  0.00           C
ATOM   2688  HA  LEU A 825      67.370  52.820  67.950  1.00  0.00           H
ATOM   2689  CB  LEU A 825      68.130  54.630  68.800  1.00  0.00           C
ATOM   2690  HB1 LEU A 825      69.100  55.090  69.090  1.00  0.00           H
ATOM   2691  HB2 LEU A 825      67.580  54.600  69.770  1.00  0.00           H
ATOM   2692  CG  LEU A 825      67.280  55.530  67.860  1.00  0.00           C
ATOM   2693  HG  LEU A 825      68.010  55.830  67.080  1.00  0.00           H
ATOM   2694  CD1 LEU A 825      65.990  54.920  67.320  1.00  0.00           C
ATOM   2695 HD11 LEU A 825      66.320  54.150  66.590  1.00  0.00           H
ATOM   2696 HD12 LEU A 825      65.390  55.620  66.710  1.00  0.00           H
ATOM   2697 HD13 LEU A 825      65.450  54.400  68.150  1.00  0.00           H
ATOM   2698  CD2 LEU A 825      67.050  56.870  68.560  1.00  0.00           C
ATOM   2699 HD21 LEU A 825      67.960  57.290  69.020  1.00  0.00           H
ATOM   2700 HD22 LEU A 825      66.390  56.730  69.440  1.00  0.00           H
ATOM   2701 HD23 LEU A 825      66.530  57.580  67.870  1.00  0.00           H
ATOM   2702  C   LEU A 825      69.240  53.080  67.080  1.00  0.00           C
ATOM   2703  O   LEU A 825      68.710  52.890  66.000  1.00  0.00           O
ATOM   2704  N   PHE A 826      70.580  53.110  67.110  1.00  0.00           N
ATOM   2705  HN  PHE A 826      71.090  53.210  67.950  1.00  0.00           H
ATOM   2706  CA  PHE A 826      71.480  53.040  66.010  1.00  0.00           C
ATOM   2707  HA  PHE A 826      71.110  53.780  65.320  1.00  0.00           H
ATOM   2708  CB  PHE A 826      72.980  53.300  66.240  1.00  0.00           C
ATOM   2709  HB1 PHE A 826      73.560  53.030  65.340  1.00  0.00           H
ATOM   2710  HB2 PHE A 826      73.290  52.890  67.230  1.00  0.00           H
ATOM   2711  CG  PHE A 826      73.220  54.800  66.310  1.00  0.00           C
ATOM   2712  CD1 PHE A 826      73.870  55.430  67.370  1.00  0.00           C
ATOM   2713  HD1 PHE A 826      74.130  54.810  68.220  1.00  0.00           H
ATOM   2714  CE1 PHE A 826      74.140  56.850  67.440  1.00  0.00           C
ATOM   2715  HE1 PHE A 826      74.420  57.390  68.340  1.00  0.00           H
ATOM   2716  CZ  PHE A 826      73.760  57.630  66.350  1.00  0.00           C
ATOM   2717  HZ  PHE A 826      73.780  58.700  66.400  1.00  0.00           H
ATOM   2718  CD2 PHE A 826      72.950  55.590  65.190  1.00  0.00           C
ATOM   2719  HD2 PHE A 826      72.470  55.180  64.300  1.00  0.00           H
ATOM   2720  CE2 PHE A 826      73.120  56.990  65.220  1.00  0.00           C
ATOM   2721  HE2 PHE A 826      72.790  57.660  64.440  1.00  0.00           H
ATOM   2722  C   PHE A 826      71.250  51.760  65.190  1.00  0.00           C
ATOM   2723  O   PHE A 826      71.310  51.660  63.980  1.00  0.00           O
ATOM   2724  N   TRP A 827      71.050  50.640  65.860  1.00  0.00           N
ATOM   2725  HN  TRP A 827      71.040  50.690  66.860  1.00  0.00           H
ATOM   2726  CA  TRP A 827      70.810  49.340  65.200  1.00  0.00           C
ATOM   2727  HA  TRP A 827      71.640  49.240  64.500  1.00  0.00           H
ATOM   2728  CB  TRP A 827      70.830  48.100  66.110  1.00  0.00           C
ATOM   2729  HB1 TRP A 827      70.650  47.130  65.600  1.00  0.00           H
ATOM   2730  HB2 TRP A 827      70.100  48.120  66.950  1.00  0.00           H
ATOM   2731  CG  TRP A 827      72.230  47.870  66.680  1.00  0.00           C
ATOM   2732  CD1 TRP A 827      72.590  48.150  68.010  1.00  0.00           C
ATOM   2733  HD1 TRP A 827      71.790  48.370  68.710  1.00  0.00           H
ATOM   2734  NE1 TRP A 827      73.850  47.720  68.210  1.00  0.00           N
ATOM   2735  HE1 TRP A 827      74.270  47.580  69.070  1.00  0.00           H
ATOM   2736  CE2 TRP A 827      74.430  47.340  67.080  1.00  0.00           C
ATOM   2737  CD2 TRP A 827      73.420  47.290  66.100  1.00  0.00           C
ATOM   2738  CE3 TRP A 827      73.710  46.800  64.790  1.00  0.00           C
ATOM   2739  HE3 TRP A 827      73.030  46.600  63.990  1.00  0.00           H
ATOM   2740  CZ3 TRP A 827      75.020  46.420  64.490  1.00  0.00           C
ATOM   2741  HZ3 TRP A 827      75.330  46.210  63.470  1.00  0.00           H
ATOM   2742  CZ2 TRP A 827      75.740  46.890  66.800  1.00  0.00           C
ATOM   2743  HZ2 TRP A 827      76.570  46.880  67.490  1.00  0.00           H
ATOM   2744  CH2 TRP A 827      75.990  46.460  65.520  1.00  0.00           C
ATOM   2745  HH2 TRP A 827      76.960  46.140  65.180  1.00  0.00           H
ATOM   2746  C   TRP A 827      69.480  49.350  64.470  1.00  0.00           C
ATOM   2747  O   TRP A 827      69.300  48.850  63.380  1.00  0.00           O
ATOM   2748  N   CYS A 828      68.380  49.890  65.150  1.00  0.00           N
ATOM   2749  HN  CYS A 828      68.530  50.320  66.040  1.00  0.00           H
ATOM   2750  CA  CYS A 828      67.070  50.050  64.570  1.00  0.00           C
ATOM   2751  HA  CYS A 828      66.710  49.100  64.210  1.00  0.00           H
ATOM   2752  CB  CYS A 828      66.140  50.750  65.600  1.00  0.00           C
ATOM   2753  HB1 CYS A 828      65.150  50.810  65.090  1.00  0.00           H
ATOM   2754  HB2 CYS A 828      66.520  51.760  65.800  1.00  0.00           H
ATOM   2755  SG  CYS A 828      65.900  49.680  67.100  1.00  0.00           S
ATOM   2756  HG1 CYS A 828      67.120  49.990  67.560  1.00  0.00           H
ATOM   2757  C   CYS A 828      67.110  50.950  63.320  1.00  0.00           C
ATOM   2758  O   CYS A 828      66.300  50.740  62.430  1.00  0.00           O
ATOM   2759  N   VAL A 829      67.940  52.040  63.320  1.00  0.00           N
ATOM   2760  HN  VAL A 829      68.490  52.330  64.110  1.00  0.00           H
ATOM   2761  CA  VAL A 829      68.180  52.900  62.220  1.00  0.00           C
ATOM   2762  HA  VAL A 829      67.180  53.150  61.860  1.00  0.00           H
ATOM   2763  CB  VAL A 829      68.940  54.180  62.730  1.00  0.00           C
ATOM   2764  HB  VAL A 829      69.890  53.870  63.220  1.00  0.00           H
ATOM   2765  CG1 VAL A 829      69.610  55.030  61.550  1.00  0.00           C
ATOM   2766 HG11 VAL A 829      68.930  55.230  60.690  1.00  0.00           H
ATOM   2767 HG12 VAL A 829      70.510  54.460  61.220  1.00  0.00           H
ATOM   2768 HG13 VAL A 829      70.020  55.970  61.990  1.00  0.00           H
ATOM   2769  CG2 VAL A 829      67.960  55.040  63.600  1.00  0.00           C
ATOM   2770 HG21 VAL A 829      67.130  55.290  62.900  1.00  0.00           H
ATOM   2771 HG22 VAL A 829      68.490  55.970  63.910  1.00  0.00           H
ATOM   2772 HG23 VAL A 829      67.530  54.470  64.450  1.00  0.00           H
ATOM   2773  C   VAL A 829      68.960  52.190  61.130  1.00  0.00           C
ATOM   2774  O   VAL A 829      68.680  52.430  59.930  1.00  0.00           O
ATOM   2775  N   ILE A 830      69.960  51.320  61.440  1.00  0.00           N
ATOM   2776  HN  ILE A 830      70.260  51.180  62.390  1.00  0.00           H
ATOM   2777  CA  ILE A 830      70.680  50.420  60.550  1.00  0.00           C
ATOM   2778  HA  ILE A 830      71.230  51.010  59.840  1.00  0.00           H
ATOM   2779  CB  ILE A 830      71.820  49.740  61.200  1.00  0.00           C
ATOM   2780  HB  ILE A 830      71.660  49.440  62.270  1.00  0.00           H
ATOM   2781  CG2 ILE A 830      72.150  48.400  60.480  1.00  0.00           C
ATOM   2782 HG21 ILE A 830      71.280  47.700  60.540  1.00  0.00           H
ATOM   2783 HG22 ILE A 830      73.010  47.990  61.040  1.00  0.00           H
ATOM   2784 HG23 ILE A 830      72.470  48.660  59.440  1.00  0.00           H
ATOM   2785  CG1 ILE A 830      73.070  50.670  61.380  1.00  0.00           C
ATOM   2786 HG11 ILE A 830      72.650  51.640  61.680  1.00  0.00           H
ATOM   2787 HG12 ILE A 830      73.630  50.980  60.480  1.00  0.00           H
ATOM   2788  CD  ILE A 830      74.030  50.270  62.540  1.00  0.00           C
ATOM   2789  HD1 ILE A 830      74.800  51.080  62.510  1.00  0.00           H
ATOM   2790  HD2 ILE A 830      74.470  49.250  62.490  1.00  0.00           H
ATOM   2791  HD3 ILE A 830      73.430  50.350  63.470  1.00  0.00           H
ATOM   2792  C   ILE A 830      69.720  49.460  59.890  1.00  0.00           C
ATOM   2793  O   ILE A 830      69.630  49.400  58.680  1.00  0.00           O
ATOM   2794  N   LEU A 831      68.960  48.700  60.610  1.00  0.00           N
ATOM   2795  HN  LEU A 831      68.980  48.730  61.610  1.00  0.00           H
ATOM   2796  CA  LEU A 831      67.960  47.740  60.060  1.00  0.00           C
ATOM   2797  HA  LEU A 831      68.550  46.990  59.560  1.00  0.00           H
ATOM   2798  CB  LEU A 831      67.110  47.160  61.230  1.00  0.00           C
ATOM   2799  HB1 LEU A 831      66.400  47.890  61.670  1.00  0.00           H
ATOM   2800  HB2 LEU A 831      67.860  46.880  61.990  1.00  0.00           H
ATOM   2801  CG  LEU A 831      66.320  45.890  60.770  1.00  0.00           C
ATOM   2802  HG  LEU A 831      65.460  46.180  60.140  1.00  0.00           H
ATOM   2803  CD1 LEU A 831      67.170  44.880  59.940  1.00  0.00           C
ATOM   2804 HD11 LEU A 831      66.600  43.980  59.620  1.00  0.00           H
ATOM   2805 HD12 LEU A 831      67.960  44.530  60.630  1.00  0.00           H
ATOM   2806 HD13 LEU A 831      67.510  45.400  59.030  1.00  0.00           H
ATOM   2807  CD2 LEU A 831      65.750  45.300  62.140  1.00  0.00           C
ATOM   2808 HD21 LEU A 831      65.100  44.410  61.980  1.00  0.00           H
ATOM   2809 HD22 LEU A 831      65.190  46.100  62.650  1.00  0.00           H
ATOM   2810 HD23 LEU A 831      66.610  45.040  62.800  1.00  0.00           H
ATOM   2811  C   LEU A 831      66.910  48.340  59.040  1.00  0.00           C
ATOM   2812  O   LEU A 831      66.620  47.840  57.930  1.00  0.00           O
ATOM   2813  N   PHE A 832      66.250  49.480  59.360  1.00  0.00           N
ATOM   2814  HN  PHE A 832      66.430  49.940  60.230  1.00  0.00           H
ATOM   2815  CA  PHE A 832      65.380  50.320  58.530  1.00  0.00           C
ATOM   2816  HA  PHE A 832      64.460  49.830  58.230  1.00  0.00           H
ATOM   2817  CB  PHE A 832      65.010  51.560  59.330  1.00  0.00           C
ATOM   2818  HB1 PHE A 832      65.970  52.030  59.650  1.00  0.00           H
ATOM   2819  HB2 PHE A 832      64.490  51.200  60.250  1.00  0.00           H
ATOM   2820  CG  PHE A 832      64.170  52.610  58.660  1.00  0.00           C
ATOM   2821  CD1 PHE A 832      64.660  53.630  57.840  1.00  0.00           C
ATOM   2822  HD1 PHE A 832      65.720  53.650  57.650  1.00  0.00           H
ATOM   2823  CE1 PHE A 832      63.750  54.490  57.140  1.00  0.00           C
ATOM   2824  HE1 PHE A 832      64.120  55.200  56.420  1.00  0.00           H
ATOM   2825  CZ  PHE A 832      62.390  54.440  57.460  1.00  0.00           C
ATOM   2826  HZ  PHE A 832      61.710  55.180  57.050  1.00  0.00           H
ATOM   2827  CD2 PHE A 832      62.750  52.540  58.860  1.00  0.00           C
ATOM   2828  HD2 PHE A 832      62.470  51.710  59.510  1.00  0.00           H
ATOM   2829  CE2 PHE A 832      61.870  53.440  58.290  1.00  0.00           C
ATOM   2830  HE2 PHE A 832      60.800  53.350  58.330  1.00  0.00           H
ATOM   2831  C   PHE A 832      65.970  50.630  57.100  1.00  0.00           C
ATOM   2832  O   PHE A 832      65.400  50.370  56.030  1.00  0.00           O
ATOM   2833  N   PHE A 833      67.150  51.290  57.100  1.00  0.00           N
ATOM   2834  HN  PHE A 833      67.660  51.580  57.910  1.00  0.00           H
ATOM   2835  CA  PHE A 833      67.860  51.720  55.900  1.00  0.00           C
ATOM   2836  HA  PHE A 833      67.080  52.130  55.280  1.00  0.00           H
ATOM   2837  CB  PHE A 833      68.870  52.850  56.160  1.00  0.00           C
ATOM   2838  HB1 PHE A 833      69.410  53.120  55.220  1.00  0.00           H
ATOM   2839  HB2 PHE A 833      69.500  52.530  57.020  1.00  0.00           H
ATOM   2840  CG  PHE A 833      68.190  54.170  56.450  1.00  0.00           C
ATOM   2841  CD1 PHE A 833      68.520  54.820  57.660  1.00  0.00           C
ATOM   2842  HD1 PHE A 833      69.110  54.270  58.370  1.00  0.00           H
ATOM   2843  CE1 PHE A 833      68.020  56.130  57.930  1.00  0.00           C
ATOM   2844  HE1 PHE A 833      68.220  56.630  58.870  1.00  0.00           H
ATOM   2845  CZ  PHE A 833      67.150  56.690  57.020  1.00  0.00           C
ATOM   2846  HZ  PHE A 833      66.760  57.690  57.180  1.00  0.00           H
ATOM   2847  CD2 PHE A 833      67.410  54.780  55.510  1.00  0.00           C
ATOM   2848  HD2 PHE A 833      67.190  54.300  54.560  1.00  0.00           H
ATOM   2849  CE2 PHE A 833      66.870  56.060  55.780  1.00  0.00           C
ATOM   2850  HE2 PHE A 833      66.200  56.480  55.050  1.00  0.00           H
ATOM   2851  C   PHE A 833      68.510  50.600  55.090  1.00  0.00           C
ATOM   2852  O   PHE A 833      68.660  50.630  53.840  1.00  0.00           O
ATOM   2853  N   THR A 834      69.040  49.590  55.840  1.00  0.00           N
ATOM   2854  HN  THR A 834      68.990  49.680  56.830  1.00  0.00           H
ATOM   2855  CA  THR A 834      69.760  48.440  55.230  1.00  0.00           C
ATOM   2856  HA  THR A 834      70.480  48.800  54.520  1.00  0.00           H
ATOM   2857  CB  THR A 834      70.580  47.520  56.130  1.00  0.00           C
ATOM   2858  HB  THR A 834      70.940  46.640  55.550  1.00  0.00           H
ATOM   2859  OG1 THR A 834      69.920  46.980  57.240  1.00  0.00           O
ATOM   2860  HG1 THR A 834      69.980  47.710  57.870  1.00  0.00           H
ATOM   2861  CG2 THR A 834      71.800  48.250  56.670  1.00  0.00           C
ATOM   2862 HG21 THR A 834      71.390  49.160  57.150  1.00  0.00           H
ATOM   2863 HG22 THR A 834      72.570  48.530  55.920  1.00  0.00           H
ATOM   2864 HG23 THR A 834      72.380  47.660  57.420  1.00  0.00           H
ATOM   2865  C   THR A 834      68.750  47.510  54.600  1.00  0.00           C
ATOM   2866  O   THR A 834      69.060  46.790  53.660  1.00  0.00           O
ATOM   2867  N   THR A 835      67.520  47.400  55.110  1.00  0.00           N
ATOM   2868  HN  THR A 835      67.380  47.770  56.030  1.00  0.00           H
ATOM   2869  CA  THR A 835      66.420  46.570  54.570  1.00  0.00           C
ATOM   2870  HA  THR A 835      66.790  45.580  54.320  1.00  0.00           H
ATOM   2871  CB  THR A 835      65.170  46.440  55.440  1.00  0.00           C
ATOM   2872  HB  THR A 835      64.850  47.460  55.750  1.00  0.00           H
ATOM   2873  OG1 THR A 835      65.540  45.800  56.620  1.00  0.00           O
ATOM   2874  HG1 THR A 835      65.980  46.530  57.070  1.00  0.00           H
ATOM   2875  CG2 THR A 835      64.090  45.580  54.730  1.00  0.00           C
ATOM   2876 HG21 THR A 835      63.770  45.960  53.740  1.00  0.00           H
ATOM   2877 HG22 THR A 835      63.160  45.580  55.350  1.00  0.00           H
ATOM   2878 HG23 THR A 835      64.300  44.510  54.540  1.00  0.00           H
ATOM   2879  C   THR A 835      66.070  47.240  53.240  1.00  0.00           C
ATOM   2880  O   THR A 835      65.970  46.570  52.230  1.00  0.00           O
ATOM   2881  N   PHE A 836      65.920  48.590  53.180  1.00  0.00           N
ATOM   2882  HN  PHE A 836      66.000  49.160  53.990  1.00  0.00           H
ATOM   2883  CA  PHE A 836      65.720  49.250  51.950  1.00  0.00           C
ATOM   2884  HA  PHE A 836      64.830  48.760  51.540  1.00  0.00           H
ATOM   2885  CB  PHE A 836      65.420  50.740  52.250  1.00  0.00           C
ATOM   2886  HB1 PHE A 836      66.330  51.270  52.570  1.00  0.00           H
ATOM   2887  HB2 PHE A 836      64.610  50.790  53.000  1.00  0.00           H
ATOM   2888  CG  PHE A 836      64.960  51.480  50.990  1.00  0.00           C
ATOM   2889  CD1 PHE A 836      65.860  52.030  50.020  1.00  0.00           C
ATOM   2890  HD1 PHE A 836      66.910  51.810  50.110  1.00  0.00           H
ATOM   2891  CE1 PHE A 836      65.350  52.530  48.830  1.00  0.00           C
ATOM   2892  HE1 PHE A 836      66.130  52.860  48.160  1.00  0.00           H
ATOM   2893  CZ  PHE A 836      64.010  52.740  48.640  1.00  0.00           C
ATOM   2894  HZ  PHE A 836      63.590  53.030  47.690  1.00  0.00           H
ATOM   2895  CD2 PHE A 836      63.550  51.730  50.810  1.00  0.00           C
ATOM   2896  HD2 PHE A 836      62.810  51.400  51.530  1.00  0.00           H
ATOM   2897  CE2 PHE A 836      63.090  52.400  49.680  1.00  0.00           C
ATOM   2898  HE2 PHE A 836      62.040  52.660  49.610  1.00  0.00           H
ATOM   2899  C   PHE A 836      66.920  49.000  50.920  1.00  0.00           C
ATOM   2900  O   PHE A 836      66.690  48.600  49.830  1.00  0.00           O
ATOM   2901  N   PHE A 837      68.190  49.140  51.360  1.00  0.00           N
ATOM   2902  HN  PHE A 837      68.300  49.320  52.340  1.00  0.00           H
ATOM   2903  CA  PHE A 837      69.360  49.010  50.520  1.00  0.00           C
ATOM   2904  HA  PHE A 837      69.230  49.680  49.680  1.00  0.00           H
ATOM   2905  CB  PHE A 837      70.720  49.400  51.210  1.00  0.00           C
ATOM   2906  HB1 PHE A 837      70.980  48.620  51.950  1.00  0.00           H
ATOM   2907  HB2 PHE A 837      70.580  50.310  51.830  1.00  0.00           H
ATOM   2908  CG  PHE A 837      71.970  49.560  50.390  1.00  0.00           C
ATOM   2909  CD1 PHE A 837      73.190  49.720  51.070  1.00  0.00           C
ATOM   2910  HD1 PHE A 837      73.290  49.720  52.150  1.00  0.00           H
ATOM   2911  CE1 PHE A 837      74.350  50.140  50.380  1.00  0.00           C
ATOM   2912  HE1 PHE A 837      75.270  50.200  50.930  1.00  0.00           H
ATOM   2913  CZ  PHE A 837      74.300  50.330  48.970  1.00  0.00           C
ATOM   2914  HZ  PHE A 837      75.180  50.490  48.380  1.00  0.00           H
ATOM   2915  CD2 PHE A 837      71.930  49.870  49.020  1.00  0.00           C
ATOM   2916  HD2 PHE A 837      71.000  49.940  48.460  1.00  0.00           H
ATOM   2917  CE2 PHE A 837      73.030  50.280  48.300  1.00  0.00           C
ATOM   2918  HE2 PHE A 837      72.820  50.490  47.260  1.00  0.00           H
ATOM   2919  C   PHE A 837      69.490  47.660  49.940  1.00  0.00           C
ATOM   2920  O   PHE A 837      69.760  47.490  48.760  1.00  0.00           O
ATOM   2921  N   LEU A 838      69.300  46.660  50.830  1.00  0.00           N
ATOM   2922  HN  LEU A 838      68.980  46.890  51.740  1.00  0.00           H
ATOM   2923  CA  LEU A 838      69.430  45.230  50.480  1.00  0.00           C
ATOM   2924  HA  LEU A 838      70.320  45.180  49.870  1.00  0.00           H
ATOM   2925  CB  LEU A 838      69.640  44.350  51.740  1.00  0.00           C
ATOM   2926  HB1 LEU A 838      68.700  44.320  52.310  1.00  0.00           H
ATOM   2927  HB2 LEU A 838      70.510  44.770  52.290  1.00  0.00           H
ATOM   2928  CG  LEU A 838      69.890  42.820  51.370  1.00  0.00           C
ATOM   2929  HG  LEU A 838      68.950  42.410  50.950  1.00  0.00           H
ATOM   2930  CD1 LEU A 838      71.140  42.490  50.580  1.00  0.00           C
ATOM   2931 HD11 LEU A 838      71.140  41.390  50.460  1.00  0.00           H
ATOM   2932 HD12 LEU A 838      72.000  42.990  51.070  1.00  0.00           H
ATOM   2933 HD13 LEU A 838      71.130  43.050  49.620  1.00  0.00           H
ATOM   2934  CD2 LEU A 838      69.940  42.050  52.720  1.00  0.00           C
ATOM   2935 HD21 LEU A 838      69.040  42.330  53.300  1.00  0.00           H
ATOM   2936 HD22 LEU A 838      70.850  42.380  53.290  1.00  0.00           H
ATOM   2937 HD23 LEU A 838      69.960  40.940  52.610  1.00  0.00           H
ATOM   2938  C   LEU A 838      68.350  44.710  49.600  1.00  0.00           C
ATOM   2939  O   LEU A 838      68.600  44.140  48.630  1.00  0.00           O
ATOM   2940  N   SER A 839      67.120  45.020  49.990  1.00  0.00           N
ATOM   2941  HN  SER A 839      67.050  45.660  50.760  1.00  0.00           H
ATOM   2942  CA  SER A 839      65.960  44.750  49.090  1.00  0.00           C
ATOM   2943  HA  SER A 839      66.100  43.700  48.920  1.00  0.00           H
ATOM   2944  CB  SER A 839      64.550  45.070  49.650  1.00  0.00           C
ATOM   2945  HB1 SER A 839      64.290  44.510  50.580  1.00  0.00           H
ATOM   2946  HB2 SER A 839      63.860  44.850  48.810  1.00  0.00           H
ATOM   2947  OG  SER A 839      64.340  46.420  50.030  1.00  0.00           O
ATOM   2948  HG1 SER A 839      64.860  46.540  50.820  1.00  0.00           H
ATOM   2949  C   SER A 839      66.030  45.400  47.690  1.00  0.00           C
ATOM   2950  O   SER A 839      65.830  44.760  46.700  1.00  0.00           O
ATOM   2951  N   SER A 840      66.320  46.690  47.680  1.00  0.00           N
ATOM   2952  HN  SER A 840      66.410  47.330  48.430  1.00  0.00           H
ATOM   2953  CA  SER A 840      66.350  47.370  46.350  1.00  0.00           C
ATOM   2954  HA  SER A 840      65.390  47.150  45.930  1.00  0.00           H
ATOM   2955  CB  SER A 840      66.360  48.930  46.470  1.00  0.00           C
ATOM   2956  HB1 SER A 840      65.430  49.310  46.960  1.00  0.00           H
ATOM   2957  HB2 SER A 840      66.370  49.250  45.410  1.00  0.00           H
ATOM   2958  OG  SER A 840      67.530  49.400  47.240  1.00  0.00           O
ATOM   2959  HG1 SER A 840      67.450  48.910  48.060  1.00  0.00           H
ATOM   2960  C   SER A 840      67.490  46.850  45.470  1.00  0.00           C
ATOM   2961  O   SER A 840      67.290  46.700  44.230  1.00  0.00           O
ATOM   2962  N   PHE A 841      68.640  46.550  46.100  1.00  0.00           N
ATOM   2963  HN  PHE A 841      68.690  46.680  47.090  1.00  0.00           H
ATOM   2964  CA  PHE A 841      69.700  45.810  45.520  1.00  0.00           C
ATOM   2965  HA  PHE A 841      70.130  46.380  44.710  1.00  0.00           H
ATOM   2966  CB  PHE A 841      70.970  45.860  46.390  1.00  0.00           C
ATOM   2967  HB1 PHE A 841      70.650  45.600  47.420  1.00  0.00           H
ATOM   2968  HB2 PHE A 841      71.400  46.880  46.500  1.00  0.00           H
ATOM   2969  CG  PHE A 841      71.990  44.910  45.990  1.00  0.00           C
ATOM   2970  CD1 PHE A 841      72.050  43.570  46.410  1.00  0.00           C
ATOM   2971  HD1 PHE A 841      71.320  43.120  47.080  1.00  0.00           H
ATOM   2972  CE1 PHE A 841      73.090  42.730  45.990  1.00  0.00           C
ATOM   2973  HE1 PHE A 841      73.150  41.720  46.340  1.00  0.00           H
ATOM   2974  CZ  PHE A 841      74.090  43.180  45.110  1.00  0.00           C
ATOM   2975  HZ  PHE A 841      74.980  42.580  44.950  1.00  0.00           H
ATOM   2976  CD2 PHE A 841      73.010  45.350  45.110  1.00  0.00           C
ATOM   2977  HD2 PHE A 841      73.020  46.350  44.740  1.00  0.00           H
ATOM   2978  CE2 PHE A 841      74.000  44.500  44.630  1.00  0.00           C
ATOM   2979  HE2 PHE A 841      74.750  44.640  43.870  1.00  0.00           H
ATOM   2980  C   PHE A 841      69.260  44.460  44.870  1.00  0.00           C
ATOM   2981  O   PHE A 841      69.520  44.090  43.670  1.00  0.00           O
ATOM   2982  N   LEU A 842      68.480  43.640  45.670  1.00  0.00           N
ATOM   2983  HN  LEU A 842      68.180  43.910  46.570  1.00  0.00           H
ATOM   2984  CA  LEU A 842      67.970  42.320  45.270  1.00  0.00           C
ATOM   2985  HA  LEU A 842      68.780  41.780  44.820  1.00  0.00           H
ATOM   2986  CB  LEU A 842      67.310  41.510  46.400  1.00  0.00           C
ATOM   2987  HB1 LEU A 842      66.610  40.700  46.080  1.00  0.00           H
ATOM   2988  HB2 LEU A 842      66.620  42.300  46.790  1.00  0.00           H
ATOM   2989  CG  LEU A 842      68.230  40.920  47.420  1.00  0.00           C
ATOM   2990  HG  LEU A 842      68.830  41.760  47.820  1.00  0.00           H
ATOM   2991  CD1 LEU A 842      67.440  40.460  48.660  1.00  0.00           C
ATOM   2992 HD11 LEU A 842      66.830  39.580  48.360  1.00  0.00           H
ATOM   2993 HD12 LEU A 842      66.750  41.250  49.010  1.00  0.00           H
ATOM   2994 HD13 LEU A 842      68.090  40.150  49.500  1.00  0.00           H
ATOM   2995  CD2 LEU A 842      69.190  39.850  46.970  1.00  0.00           C
ATOM   2996 HD21 LEU A 842      69.950  40.230  46.240  1.00  0.00           H
ATOM   2997 HD22 LEU A 842      68.700  39.000  46.470  1.00  0.00           H
ATOM   2998 HD23 LEU A 842      69.630  39.300  47.820  1.00  0.00           H
ATOM   2999  C   LEU A 842      66.990  42.500  44.130  1.00  0.00           C
ATOM   3000  O   LEU A 842      67.020  41.700  43.170  1.00  0.00           O
ATOM   3001  N   LYS A 843      66.170  43.570  44.170  1.00  0.00           N
ATOM   3002  HN  LYS A 843      66.210  44.090  45.020  1.00  0.00           H
ATOM   3003  CA  LYS A 843      65.140  43.940  43.200  1.00  0.00           C
ATOM   3004  HA  LYS A 843      64.450  43.130  43.040  1.00  0.00           H
ATOM   3005  CB  LYS A 843      64.220  45.050  43.900  1.00  0.00           C
ATOM   3006  HB1 LYS A 843      64.870  45.880  44.260  1.00  0.00           H
ATOM   3007  HB2 LYS A 843      63.760  44.600  44.800  1.00  0.00           H
ATOM   3008  CG  LYS A 843      63.110  45.590  43.040  1.00  0.00           C
ATOM   3009  HG1 LYS A 843      63.500  45.960  42.070  1.00  0.00           H
ATOM   3010  HG2 LYS A 843      62.580  46.460  43.490  1.00  0.00           H
ATOM   3011  CD  LYS A 843      62.030  44.510  42.710  1.00  0.00           C
ATOM   3012  HD1 LYS A 843      61.750  43.800  43.520  1.00  0.00           H
ATOM   3013  HD2 LYS A 843      62.430  43.880  41.890  1.00  0.00           H
ATOM   3014  CE  LYS A 843      60.750  45.130  42.170  1.00  0.00           C
ATOM   3015  HE1 LYS A 843      60.960  45.670  41.230  1.00  0.00           H
ATOM   3016  HE2 LYS A 843      60.310  45.900  42.840  1.00  0.00           H
ATOM   3017  NZ  LYS A 843      59.730  44.130  41.870  1.00  0.00           N
ATOM   3018  HZ1 LYS A 843      58.870  44.630  41.570  1.00  0.00           H
ATOM   3019  HZ2 LYS A 843      59.580  43.640  42.780  1.00  0.00           H
ATOM   3020  HZ3 LYS A 843      60.030  43.380  41.220  1.00  0.00           H
ATOM   3021  C   LYS A 843      65.740  44.390  41.870  1.00  0.00           C
ATOM   3022  O   LYS A 843      65.270  44.080  40.810  1.00  0.00           O
ATOM   3023  N   GLN A 844      66.870  45.050  41.970  1.00  0.00           N
ATOM   3024  HN  GLN A 844      67.110  45.490  42.830  1.00  0.00           H
ATOM   3025  CA  GLN A 844      67.530  45.660  40.810  1.00  0.00           C
ATOM   3026  HA  GLN A 844      66.750  45.730  40.050  1.00  0.00           H
ATOM   3027  CB  GLN A 844      67.870  47.120  41.120  1.00  0.00           C
ATOM   3028  HB1 GLN A 844      68.520  47.460  40.280  1.00  0.00           H
ATOM   3029  HB2 GLN A 844      68.470  47.060  42.040  1.00  0.00           H
ATOM   3030  CG  GLN A 844      66.710  48.070  41.320  1.00  0.00           C
ATOM   3031  HG1 GLN A 844      66.930  49.130  41.570  1.00  0.00           H
ATOM   3032  HG2 GLN A 844      66.170  47.680  42.210  1.00  0.00           H
ATOM   3033  CD  GLN A 844      65.680  48.020  40.210  1.00  0.00           C
ATOM   3034  OE1 GLN A 844      64.480  47.740  40.340  1.00  0.00           O
ATOM   3035  NE2 GLN A 844      66.310  48.290  39.080  1.00  0.00           N
ATOM   3036 HE21 GLN A 844      65.810  48.210  38.210  1.00  0.00           H
ATOM   3037 HE22 GLN A 844      67.230  48.660  39.130  1.00  0.00           H
ATOM   3038  C   GLN A 844      68.640  44.840  40.190  1.00  0.00           C
ATOM   3039  O   GLN A 844      69.410  45.340  39.400  1.00  0.00           O
ATOM   3040  N   PHE A 845      68.680  43.530  40.480  1.00  0.00           N
ATOM   3041  HN  PHE A 845      68.000  43.190  41.110  1.00  0.00           H
ATOM   3042  CA  PHE A 845      69.660  42.580  39.920  1.00  0.00           C
ATOM   3043  HA  PHE A 845      70.670  42.960  39.820  1.00  0.00           H
ATOM   3044  CB  PHE A 845      69.690  41.300  40.740  1.00  0.00           C
ATOM   3045  HB1 PHE A 845      68.650  41.020  41.020  1.00  0.00           H
ATOM   3046  HB2 PHE A 845      70.090  41.410  41.770  1.00  0.00           H
ATOM   3047  CG  PHE A 845      70.380  40.120  40.190  1.00  0.00           C
ATOM   3048  CD1 PHE A 845      69.660  38.880  40.160  1.00  0.00           C
ATOM   3049  HD1 PHE A 845      68.640  38.880  40.510  1.00  0.00           H
ATOM   3050  CE1 PHE A 845      70.320  37.710  39.820  1.00  0.00           C
ATOM   3051  HE1 PHE A 845      69.800  36.760  39.750  1.00  0.00           H
ATOM   3052  CZ  PHE A 845      71.670  37.820  39.460  1.00  0.00           C
ATOM   3053  HZ  PHE A 845      72.110  37.000  38.910  1.00  0.00           H
ATOM   3054  CD2 PHE A 845      71.740  40.210  39.920  1.00  0.00           C
ATOM   3055  HD2 PHE A 845      72.260  41.150  40.050  1.00  0.00           H
ATOM   3056  CE2 PHE A 845      72.400  38.990  39.590  1.00  0.00           C
ATOM   3057  HE2 PHE A 845      73.430  38.970  39.310  1.00  0.00           H
ATOM   3058  C   PHE A 845      69.340  42.230  38.470  1.00  0.00           C
ATOM   3059  O   PHE A 845      70.220  41.720  37.730  1.00  0.00           O
ATOM   3060  N   LYS A 846      68.100  42.450  38.010  1.00  0.00           N
ATOM   3061  HN  LYS A 846      67.460  42.910  38.620  1.00  0.00           H
ATOM   3062  CA  LYS A 846      67.630  42.210  36.670  1.00  0.00           C
ATOM   3063  HA  LYS A 846      67.850  41.170  36.460  1.00  0.00           H
ATOM   3064  CB  LYS A 846      66.080  42.430  36.530  1.00  0.00           C
ATOM   3065  HB1 LYS A 846      65.540  41.570  36.980  1.00  0.00           H
ATOM   3066  HB2 LYS A 846      65.750  42.420  35.470  1.00  0.00           H
ATOM   3067  CG  LYS A 846      65.490  43.710  37.080  1.00  0.00           C
ATOM   3068  HG1 LYS A 846      66.120  44.550  36.720  1.00  0.00           H
ATOM   3069  HG2 LYS A 846      65.610  43.690  38.180  1.00  0.00           H
ATOM   3070  CD  LYS A 846      64.010  43.930  36.680  1.00  0.00           C
ATOM   3071  HD1 LYS A 846      63.430  43.110  37.150  1.00  0.00           H
ATOM   3072  HD2 LYS A 846      63.900  43.800  35.580  1.00  0.00           H
ATOM   3073  CE  LYS A 846      63.360  45.170  37.300  1.00  0.00           C
ATOM   3074  HE1 LYS A 846      64.130  45.970  37.330  1.00  0.00           H
ATOM   3075  HE2 LYS A 846      63.130  44.960  38.370  1.00  0.00           H
ATOM   3076  NZ  LYS A 846      62.110  45.470  36.530  1.00  0.00           N
ATOM   3077  HZ1 LYS A 846      62.420  45.580  35.540  1.00  0.00           H
ATOM   3078  HZ2 LYS A 846      61.600  46.340  36.790  1.00  0.00           H
ATOM   3079  HZ3 LYS A 846      61.440  44.670  36.620  1.00  0.00           H
ATOM   3080  C   LYS A 846      68.340  43.040  35.620  1.00  0.00           C
ATOM   3081  O   LYS A 846      68.560  42.650  34.530  1.00  0.00           O
ATOM   3082  N   THR A 847      68.810  44.230  35.990  1.00  0.00           N
ATOM   3083  HN  THR A 847      68.610  44.580  36.910  1.00  0.00           H
ATOM   3084  CA  THR A 847      69.610  45.070  35.090  1.00  0.00           C
ATOM   3085  HA  THR A 847      69.110  45.160  34.140  1.00  0.00           H
ATOM   3086  CB  THR A 847      69.650  46.630  35.460  1.00  0.00           C
ATOM   3087  HB  THR A 847      70.360  47.160  34.790  1.00  0.00           H
ATOM   3088  OG1 THR A 847      70.070  46.780  36.830  1.00  0.00           O
ATOM   3089  HG1 THR A 847      71.000  46.550  36.760  1.00  0.00           H
ATOM   3090  CG2 THR A 847      68.300  47.290  35.170  1.00  0.00           C
ATOM   3091 HG21 THR A 847      68.200  47.380  34.070  1.00  0.00           H
ATOM   3092 HG22 THR A 847      68.190  48.330  35.550  1.00  0.00           H
ATOM   3093 HG23 THR A 847      67.450  46.710  35.590  1.00  0.00           H
ATOM   3094  C   THR A 847      71.020  44.680  34.850  1.00  0.00           C
ATOM   3095  O   THR A 847      71.610  45.010  33.820  1.00  0.00           O
ATOM   3096  N   LYS A 848      71.620  43.790  35.690  1.00  0.00           N
ATOM   3097  HN  LYS A 848      71.230  43.550  36.580  1.00  0.00           H
ATOM   3098  CA  LYS A 848      72.950  43.280  35.530  1.00  0.00           C
ATOM   3099  HA  LYS A 848      73.700  44.060  35.450  1.00  0.00           H
ATOM   3100  CB  LYS A 848      73.410  42.420  36.780  1.00  0.00           C
ATOM   3101  HB1 LYS A 848      74.310  41.770  36.650  1.00  0.00           H
ATOM   3102  HB2 LYS A 848      72.600  41.660  36.860  1.00  0.00           H
ATOM   3103  CG  LYS A 848      73.730  43.270  37.990  1.00  0.00           C
ATOM   3104  HG1 LYS A 848      73.810  42.570  38.860  1.00  0.00           H
ATOM   3105  HG2 LYS A 848      72.970  44.050  38.200  1.00  0.00           H
ATOM   3106  CD  LYS A 848      75.150  44.060  37.940  1.00  0.00           C
ATOM   3107  HD1 LYS A 848      75.120  44.620  36.990  1.00  0.00           H
ATOM   3108  HD2 LYS A 848      75.870  43.210  37.940  1.00  0.00           H
ATOM   3109  CE  LYS A 848      75.570  45.040  39.030  1.00  0.00           C
ATOM   3110  HE1 LYS A 848      76.080  44.580  39.900  1.00  0.00           H
ATOM   3111  HE2 LYS A 848      74.680  45.570  39.430  1.00  0.00           H
ATOM   3112  NZ  LYS A 848      76.410  46.070  38.470  1.00  0.00           N
ATOM   3113  HZ1 LYS A 848      75.840  46.670  37.840  1.00  0.00           H
ATOM   3114  HZ2 LYS A 848      77.220  45.580  38.020  1.00  0.00           H
ATOM   3115  HZ3 LYS A 848      76.610  46.640  39.310  1.00  0.00           H
ATOM   3116  C   LYS A 848      73.210  42.460  34.230  1.00  0.00           C
ATOM   3117  O   LYS A 848      72.240  42.170  33.500  1.00  0.00           O
ATOM   3118  N   ARG A 849      74.480  42.080  33.920  1.00  0.00           N
ATOM   3119  HN  ARG A 849      75.180  42.290  34.590  1.00  0.00           H
ATOM   3120  CA  ARG A 849      74.930  41.520  32.690  1.00  0.00           C
ATOM   3121  HA  ARG A 849      74.110  41.670  31.990  1.00  0.00           H
ATOM   3122  CB  ARG A 849      76.320  42.270  32.320  1.00  0.00           C
ATOM   3123  HB1 ARG A 849      76.370  43.240  32.860  1.00  0.00           H
ATOM   3124  HB2 ARG A 849      76.190  42.490  31.250  1.00  0.00           H
ATOM   3125  CG  ARG A 849      77.630  41.570  32.760  1.00  0.00           C
ATOM   3126  HG1 ARG A 849      77.770  40.590  32.250  1.00  0.00           H
ATOM   3127  HG2 ARG A 849      77.600  41.180  33.800  1.00  0.00           H
ATOM   3128  CD  ARG A 849      78.930  42.410  32.760  1.00  0.00           C
ATOM   3129  HD1 ARG A 849      78.910  43.070  33.650  1.00  0.00           H
ATOM   3130  HD2 ARG A 849      78.950  43.120  31.890  1.00  0.00           H
ATOM   3131  NE  ARG A 849      80.190  41.590  32.690  1.00  0.00           N
ATOM   3132  HE  ARG A 849      80.160  40.600  32.540  1.00  0.00           H
ATOM   3133  CZ  ARG A 849      81.430  41.950  33.050  1.00  0.00           C
ATOM   3134  NH1 ARG A 849      82.500  41.200  33.000  1.00  0.00           N
ATOM   3135 HH11 ARG A 849      82.380  40.200  33.000  1.00  0.00           H
ATOM   3136 HH12 ARG A 849      83.330  41.620  33.370  1.00  0.00           H
ATOM   3137  NH2 ARG A 849      81.630  43.020  33.710  1.00  0.00           N
ATOM   3138 HH21 ARG A 849      80.870  43.610  33.960  1.00  0.00           H
ATOM   3139 HH22 ARG A 849      82.600  43.160  33.940  1.00  0.00           H
ATOM   3140  C   ARG A 849      75.180  40.090  32.890  1.00  0.00           C
ATOM   3141  O   ARG A 849      75.230  39.360  31.900  1.00  0.00           O
ATOM   3142  N   TYR A 850      75.390  39.560  34.110  1.00  0.00           N
ATOM   3143  HN  TYR A 850      75.280  40.190  34.860  1.00  0.00           H
ATOM   3144  CA  TYR A 850      75.580  38.180  34.560  1.00  0.00           C
ATOM   3145  HA  TYR A 850      76.430  37.820  33.990  1.00  0.00           H
ATOM   3146  CB  TYR A 850      76.000  38.090  36.010  1.00  0.00           C
ATOM   3147  HB1 TYR A 850      76.440  37.120  36.330  1.00  0.00           H
ATOM   3148  HB2 TYR A 850      75.140  38.180  36.710  1.00  0.00           H
ATOM   3149  CG  TYR A 850      77.080  38.980  36.350  1.00  0.00           C
ATOM   3150  CD1 TYR A 850      78.310  38.940  35.690  1.00  0.00           C
ATOM   3151  HD1 TYR A 850      78.480  38.270  34.860  1.00  0.00           H
ATOM   3152  CE1 TYR A 850      79.230  39.950  36.090  1.00  0.00           C
ATOM   3153  HE1 TYR A 850      80.200  39.940  35.620  1.00  0.00           H
ATOM   3154  CZ  TYR A 850      79.010  40.840  37.170  1.00  0.00           C
ATOM   3155  OH  TYR A 850      79.880  41.920  37.490  1.00  0.00           O
ATOM   3156  HH  TYR A 850      79.430  42.640  37.940  1.00  0.00           H
ATOM   3157  CD2 TYR A 850      76.810  39.950  37.340  1.00  0.00           C
ATOM   3158  HD2 TYR A 850      75.850  39.950  37.850  1.00  0.00           H
ATOM   3159  CE2 TYR A 850      77.760  40.870  37.770  1.00  0.00           C
ATOM   3160  HE2 TYR A 850      77.600  41.520  38.610  1.00  0.00           H
ATOM   3161  C   TYR A 850      74.400  37.250  34.330  1.00  0.00           C
ATOM   3162  O   TYR A 850      73.250  37.690  34.460  1.00  0.00           O
ATOM   3163  N   PHE A 851      74.680  35.970  33.930  1.00  0.00           N
ATOM   3164  HN  PHE A 851      75.650  35.780  33.860  1.00  0.00           H
ATOM   3165  CA  PHE A 851      73.750  34.900  33.760  1.00  0.00           C
ATOM   3166  HA  PHE A 851      74.380  34.130  33.360  1.00  0.00           H
ATOM   3167  CB  PHE A 851      73.060  34.300  35.020  1.00  0.00           C
ATOM   3168  HB1 PHE A 851      72.530  33.340  34.840  1.00  0.00           H
ATOM   3169  HB2 PHE A 851      72.330  35.020  35.450  1.00  0.00           H
ATOM   3170  CG  PHE A 851      74.010  34.060  36.140  1.00  0.00           C
ATOM   3171  CD1 PHE A 851      75.340  33.670  35.960  1.00  0.00           C
ATOM   3172  HD1 PHE A 851      75.850  33.480  35.030  1.00  0.00           H
ATOM   3173  CE1 PHE A 851      76.160  33.640  37.090  1.00  0.00           C
ATOM   3174  HE1 PHE A 851      77.220  33.510  36.920  1.00  0.00           H
ATOM   3175  CZ  PHE A 851      75.710  33.910  38.390  1.00  0.00           C
ATOM   3176  HZ  PHE A 851      76.380  33.890  39.250  1.00  0.00           H
ATOM   3177  CD2 PHE A 851      73.520  34.180  37.410  1.00  0.00           C
ATOM   3178  HD2 PHE A 851      72.480  34.360  37.610  1.00  0.00           H
ATOM   3179  CE2 PHE A 851      74.380  34.150  38.540  1.00  0.00           C
ATOM   3180  HE2 PHE A 851      74.050  34.290  39.560  1.00  0.00           H
ATOM   3181  C   PHE A 851      72.620  35.100  32.670  1.00  0.00           C
ATOM   3182  O   PHE A 851      72.190  36.220  32.310  1.00  0.00           O
ATOM   3183  N   PRO A 852      72.100  33.960  32.150  1.00  0.00           N
ATOM   3184  CD  PRO A 852      72.820  32.670  31.980  1.00  0.00           C
ATOM   3185  HD1 PRO A 852      72.820  32.060  32.910  1.00  0.00           H
ATOM   3186  HD2 PRO A 852      73.860  32.760  31.600  1.00  0.00           H
ATOM   3187  CA  PRO A 852      70.710  33.830  31.680  1.00  0.00           C
ATOM   3188  HA  PRO A 852      70.760  34.220  30.680  1.00  0.00           H
ATOM   3189  CB  PRO A 852      70.500  32.370  31.540  1.00  0.00           C
ATOM   3190  HB1 PRO A 852      69.790  32.170  30.710  1.00  0.00           H
ATOM   3191  HB2 PRO A 852      70.170  32.070  32.560  1.00  0.00           H
ATOM   3192  CG  PRO A 852      71.840  31.920  31.100  1.00  0.00           C
ATOM   3193  HG1 PRO A 852      71.950  30.830  31.120  1.00  0.00           H
ATOM   3194  HG2 PRO A 852      71.850  32.350  30.080  1.00  0.00           H
ATOM   3195  C   PRO A 852      69.540  34.630  32.380  1.00  0.00           C
ATOM   3196  O   PRO A 852      69.560  34.710  33.610  1.00  0.00           O
ATOM   3197  N   THR A 853      68.600  35.210  31.630  1.00  0.00           N
ATOM   3198  HN  THR A 853      68.550  35.130  30.640  1.00  0.00           H
ATOM   3199  CA  THR A 853      67.640  36.210  32.080  1.00  0.00           C
ATOM   3200  HA  THR A 853      68.190  36.970  32.630  1.00  0.00           H
ATOM   3201  CB  THR A 853      66.950  36.910  30.870  1.00  0.00           C
ATOM   3202  HB  THR A 853      67.760  37.400  30.290  1.00  0.00           H
ATOM   3203  OG1 THR A 853      66.110  37.960  31.360  1.00  0.00           O
ATOM   3204  HG1 THR A 853      65.780  38.420  30.580  1.00  0.00           H
ATOM   3205  CG2 THR A 853      66.090  36.020  29.980  1.00  0.00           C
ATOM   3206 HG21 THR A 853      66.820  35.270  29.630  1.00  0.00           H
ATOM   3207 HG22 THR A 853      65.690  36.700  29.190  1.00  0.00           H
ATOM   3208 HG23 THR A 853      65.190  35.620  30.480  1.00  0.00           H
ATOM   3209  C   THR A 853      66.670  35.660  33.090  1.00  0.00           C
ATOM   3210  O   THR A 853      66.200  36.370  33.960  1.00  0.00           O
ATOM   3211  N   LYS A 854      66.300  34.370  33.000  1.00  0.00           N
ATOM   3212  HN  LYS A 854      66.820  33.850  32.320  1.00  0.00           H
ATOM   3213  CA  LYS A 854      65.420  33.600  33.930  1.00  0.00           C
ATOM   3214  HA  LYS A 854      64.470  34.110  33.960  1.00  0.00           H
ATOM   3215  CB  LYS A 854      65.320  32.140  33.350  1.00  0.00           C
ATOM   3216  HB1 LYS A 854      64.890  31.490  34.140  1.00  0.00           H
ATOM   3217  HB2 LYS A 854      66.330  31.740  33.140  1.00  0.00           H
ATOM   3218  CG  LYS A 854      64.490  31.990  32.080  1.00  0.00           C
ATOM   3219  HG1 LYS A 854      64.450  30.930  31.760  1.00  0.00           H
ATOM   3220  HG2 LYS A 854      64.990  32.560  31.260  1.00  0.00           H
ATOM   3221  CD  LYS A 854      62.980  32.410  32.160  1.00  0.00           C
ATOM   3222  HD1 LYS A 854      62.580  32.300  31.130  1.00  0.00           H
ATOM   3223  HD2 LYS A 854      62.980  33.490  32.430  1.00  0.00           H
ATOM   3224  CE  LYS A 854      62.200  31.730  33.310  1.00  0.00           C
ATOM   3225  HE1 LYS A 854      61.140  32.080  33.250  1.00  0.00           H
ATOM   3226  HE2 LYS A 854      62.600  31.980  34.320  1.00  0.00           H
ATOM   3227  NZ  LYS A 854      62.250  30.270  33.200  1.00  0.00           N
ATOM   3228  HZ1 LYS A 854      62.640  29.930  32.290  1.00  0.00           H
ATOM   3229  HZ2 LYS A 854      61.390  29.710  33.390  1.00  0.00           H
ATOM   3230  HZ3 LYS A 854      62.940  29.920  33.890  1.00  0.00           H
ATOM   3231  C   LYS A 854      66.020  33.690  35.370  1.00  0.00           C
ATOM   3232  O   LYS A 854      65.290  33.750  36.350  1.00  0.00           O
ATOM   3233  N   VAL A 855      67.340  33.500  35.530  1.00  0.00           N
ATOM   3234  HN  VAL A 855      68.000  33.480  34.780  1.00  0.00           H
ATOM   3235  CA  VAL A 855      67.910  33.520  36.830  1.00  0.00           C
ATOM   3236  HA  VAL A 855      67.520  32.680  37.390  1.00  0.00           H
ATOM   3237  CB  VAL A 855      69.450  33.250  36.720  1.00  0.00           C
ATOM   3238  HB  VAL A 855      70.070  33.950  36.110  1.00  0.00           H
ATOM   3239  CG1 VAL A 855      70.070  33.420  38.140  1.00  0.00           C
ATOM   3240 HG11 VAL A 855      70.160  34.460  38.530  1.00  0.00           H
ATOM   3241 HG12 VAL A 855      71.090  32.980  38.170  1.00  0.00           H
ATOM   3242 HG13 VAL A 855      69.510  32.840  38.900  1.00  0.00           H
ATOM   3243  CG2 VAL A 855      69.740  31.890  36.110  1.00  0.00           C
ATOM   3244 HG21 VAL A 855      70.840  31.680  36.190  1.00  0.00           H
ATOM   3245 HG22 VAL A 855      69.380  31.750  35.070  1.00  0.00           H
ATOM   3246 HG23 VAL A 855      69.330  31.120  36.800  1.00  0.00           H
ATOM   3247  C   VAL A 855      67.680  34.960  37.580  1.00  0.00           C
ATOM   3248  O   VAL A 855      67.320  35.100  38.720  1.00  0.00           O
ATOM   3249  N   ARG A 856      67.850  36.020  36.820  1.00  0.00           N
ATOM   3250  HN  ARG A 856      68.060  35.920  35.840  1.00  0.00           H
ATOM   3251  CA  ARG A 856      67.700  37.430  37.150  1.00  0.00           C
ATOM   3252  HA  ARG A 856      68.270  37.490  38.060  1.00  0.00           H
ATOM   3253  CB  ARG A 856      68.300  38.330  36.050  1.00  0.00           C
ATOM   3254  HB1 ARG A 856      67.840  39.340  36.110  1.00  0.00           H
ATOM   3255  HB2 ARG A 856      68.270  37.980  35.000  1.00  0.00           H
ATOM   3256  CG  ARG A 856      69.770  38.880  36.280  1.00  0.00           C
ATOM   3257  HG1 ARG A 856      70.500  38.080  36.520  1.00  0.00           H
ATOM   3258  HG2 ARG A 856      69.660  39.500  37.210  1.00  0.00           H
ATOM   3259  CD  ARG A 856      70.390  39.820  35.290  1.00  0.00           C
ATOM   3260  HD1 ARG A 856      71.230  40.420  35.690  1.00  0.00           H
ATOM   3261  HD2 ARG A 856      69.590  40.510  34.940  1.00  0.00           H
ATOM   3262  NE  ARG A 856      70.890  39.060  34.090  1.00  0.00           N
ATOM   3263  HE  ARG A 856      71.760  38.580  34.110  1.00  0.00           H
ATOM   3264  CZ  ARG A 856      70.510  39.130  32.850  1.00  0.00           C
ATOM   3265  NH1 ARG A 856      69.410  39.690  32.550  1.00  0.00           N
ATOM   3266 HH11 ARG A 856      68.800  39.900  33.310  1.00  0.00           H
ATOM   3267 HH12 ARG A 856      69.090  39.800  31.600  1.00  0.00           H
ATOM   3268  NH2 ARG A 856      71.210  38.570  31.840  1.00  0.00           N
ATOM   3269 HH21 ARG A 856      70.710  38.600  30.960  1.00  0.00           H
ATOM   3270 HH22 ARG A 856      71.770  37.760  32.030  1.00  0.00           H
ATOM   3271  C   ARG A 856      66.270  37.800  37.480  1.00  0.00           C
ATOM   3272  O   ARG A 856      65.940  38.460  38.450  1.00  0.00           O
ATOM   3273  N   SER A 857      65.320  37.330  36.590  1.00  0.00           N
ATOM   3274  HN  SER A 857      65.660  36.810  35.810  1.00  0.00           H
ATOM   3275  CA  SER A 857      63.940  37.550  36.610  1.00  0.00           C
ATOM   3276  HA  SER A 857      63.780  38.610  36.650  1.00  0.00           H
ATOM   3277  CB  SER A 857      63.130  36.890  35.410  1.00  0.00           C
ATOM   3278  HB1 SER A 857      63.210  35.790  35.490  1.00  0.00           H
ATOM   3279  HB2 SER A 857      63.550  37.130  34.410  1.00  0.00           H
ATOM   3280  OG  SER A 857      61.740  37.220  35.600  1.00  0.00           O
ATOM   3281  HG1 SER A 857      61.360  36.560  36.200  1.00  0.00           H
ATOM   3282  C   SER A 857      63.560  36.910  37.940  1.00  0.00           C
ATOM   3283  O   SER A 857      62.840  37.640  38.630  1.00  0.00           O
ATOM   3284  N   THR A 858      64.040  35.710  38.280  1.00  0.00           N
ATOM   3285  HN  THR A 858      64.630  35.190  37.670  1.00  0.00           H
ATOM   3286  CA  THR A 858      63.460  35.050  39.440  1.00  0.00           C
ATOM   3287  HA  THR A 858      62.370  35.030  39.370  1.00  0.00           H
ATOM   3288  CB  THR A 858      64.000  33.550  39.470  1.00  0.00           C
ATOM   3289  HB  THR A 858      65.110  33.540  39.550  1.00  0.00           H
ATOM   3290  OG1 THR A 858      63.530  33.000  38.270  1.00  0.00           O
ATOM   3291  HG1 THR A 858      64.110  33.310  37.580  1.00  0.00           H
ATOM   3292  CG2 THR A 858      63.320  32.800  40.550  1.00  0.00           C
ATOM   3293 HG21 THR A 858      63.760  31.770  40.590  1.00  0.00           H
ATOM   3294 HG22 THR A 858      62.220  32.680  40.420  1.00  0.00           H
ATOM   3295 HG23 THR A 858      63.440  33.360  41.510  1.00  0.00           H
ATOM   3296  C   THR A 858      63.690  35.740  40.730  1.00  0.00           C
ATOM   3297  O   THR A 858      62.780  35.920  41.520  1.00  0.00           O
ATOM   3298  N   ILE A 859      65.020  36.080  40.980  1.00  0.00           N
ATOM   3299  HN  ILE A 859      65.640  35.890  40.220  1.00  0.00           H
ATOM   3300  CA  ILE A 859      65.590  36.680  42.140  1.00  0.00           C
ATOM   3301  HA  ILE A 859      65.290  36.050  42.970  1.00  0.00           H
ATOM   3302  CB  ILE A 859      67.140  36.750  42.070  1.00  0.00           C
ATOM   3303  HB  ILE A 859      67.430  37.170  41.070  1.00  0.00           H
ATOM   3304  CG2 ILE A 859      67.750  37.720  43.170  1.00  0.00           C
ATOM   3305 HG21 ILE A 859      67.230  38.710  43.180  1.00  0.00           H
ATOM   3306 HG22 ILE A 859      68.800  37.920  42.850  1.00  0.00           H
ATOM   3307 HG23 ILE A 859      67.720  37.380  44.230  1.00  0.00           H
ATOM   3308  CG1 ILE A 859      67.920  35.380  42.160  1.00  0.00           C
ATOM   3309 HG11 ILE A 859      68.980  35.650  42.370  1.00  0.00           H
ATOM   3310 HG12 ILE A 859      67.880  34.780  41.230  1.00  0.00           H
ATOM   3311  CD  ILE A 859      67.510  34.460  43.310  1.00  0.00           C
ATOM   3312  HD1 ILE A 859      68.280  33.660  43.380  1.00  0.00           H
ATOM   3313  HD2 ILE A 859      66.520  34.000  43.130  1.00  0.00           H
ATOM   3314  HD3 ILE A 859      67.470  35.050  44.250  1.00  0.00           H
ATOM   3315  C   ILE A 859      64.990  38.070  42.460  1.00  0.00           C
ATOM   3316  O   ILE A 859      64.600  38.460  43.560  1.00  0.00           O
ATOM   3317  N   SER A 860      64.880  38.890  41.340  1.00  0.00           N
ATOM   3318  HN  SER A 860      65.030  38.540  40.430  1.00  0.00           H
ATOM   3319  CA  SER A 860      64.290  40.210  41.390  1.00  0.00           C
ATOM   3320  HA  SER A 860      64.810  40.780  42.130  1.00  0.00           H
ATOM   3321  CB  SER A 860      64.360  40.950  40.060  1.00  0.00           C
ATOM   3322  HB1 SER A 860      63.980  40.290  39.240  1.00  0.00           H
ATOM   3323  HB2 SER A 860      65.420  41.140  39.790  1.00  0.00           H
ATOM   3324  OG  SER A 860      63.760  42.250  39.860  1.00  0.00           O
ATOM   3325  HG1 SER A 860      64.420  42.810  40.260  1.00  0.00           H
ATOM   3326  C   SER A 860      62.830  40.200  41.890  1.00  0.00           C
ATOM   3327  O   SER A 860      62.410  40.950  42.720  1.00  0.00           O
ATOM   3328  N   ASP A 861      62.060  39.250  41.360  1.00  0.00           N
ATOM   3329  HN  ASP A 861      62.340  38.730  40.540  1.00  0.00           H
ATOM   3330  CA  ASP A 861      60.680  39.090  41.730  1.00  0.00           C
ATOM   3331  HA  ASP A 861      60.130  40.000  41.880  1.00  0.00           H
ATOM   3332  CB  ASP A 861      59.890  38.290  40.690  1.00  0.00           C
ATOM   3333  HB1 ASP A 861      58.870  38.120  41.100  1.00  0.00           H
ATOM   3334  HB2 ASP A 861      60.390  37.310  40.540  1.00  0.00           H
ATOM   3335  CG  ASP A 861      59.800  38.910  39.310  1.00  0.00           C
ATOM   3336  OD1 ASP A 861      59.390  38.210  38.380  1.00  0.00           O
ATOM   3337  OD2 ASP A 861      60.080  40.130  39.130  1.00  0.00           O
ATOM   3338  C   ASP A 861      60.640  38.440  43.160  1.00  0.00           C
ATOM   3339  O   ASP A 861      59.640  38.710  43.860  1.00  0.00           O
ATOM   3340  N   PHE A 862      61.630  37.610  43.580  1.00  0.00           N
ATOM   3341  HN  PHE A 862      62.320  37.340  42.910  1.00  0.00           H
ATOM   3342  CA  PHE A 862      61.700  36.930  44.870  1.00  0.00           C
ATOM   3343  HA  PHE A 862      60.730  36.570  45.200  1.00  0.00           H
ATOM   3344  CB  PHE A 862      62.680  35.780  44.690  1.00  0.00           C
ATOM   3345  HB1 PHE A 862      63.590  36.320  44.340  1.00  0.00           H
ATOM   3346  HB2 PHE A 862      62.440  35.090  43.850  1.00  0.00           H
ATOM   3347  CG  PHE A 862      62.850  34.940  45.900  1.00  0.00           C
ATOM   3348  CD1 PHE A 862      64.160  34.550  46.250  1.00  0.00           C
ATOM   3349  HD1 PHE A 862      65.080  34.820  45.750  1.00  0.00           H
ATOM   3350  CE1 PHE A 862      64.400  33.670  47.310  1.00  0.00           C
ATOM   3351  HE1 PHE A 862      65.370  33.230  47.500  1.00  0.00           H
ATOM   3352  CZ  PHE A 862      63.320  33.110  47.980  1.00  0.00           C
ATOM   3353  HZ  PHE A 862      63.480  32.420  48.790  1.00  0.00           H
ATOM   3354  CD2 PHE A 862      61.780  34.380  46.580  1.00  0.00           C
ATOM   3355  HD2 PHE A 862      60.850  34.760  46.220  1.00  0.00           H
ATOM   3356  CE2 PHE A 862      61.980  33.530  47.650  1.00  0.00           C
ATOM   3357  HE2 PHE A 862      61.190  33.010  48.170  1.00  0.00           H
ATOM   3358  C   PHE A 862      62.070  37.860  46.030  1.00  0.00           C
ATOM   3359  O   PHE A 862      61.840  37.540  47.210  1.00  0.00           O
ATOM   3360  N   ALA A 863      62.670  39.040  45.740  1.00  0.00           N
ATOM   3361  HN  ALA A 863      62.850  39.310  44.790  1.00  0.00           H
ATOM   3362  CA  ALA A 863      63.530  39.840  46.570  1.00  0.00           C
ATOM   3363  HA  ALA A 863      64.470  39.380  46.820  1.00  0.00           H
ATOM   3364  CB  ALA A 863      63.790  41.040  45.680  1.00  0.00           C
ATOM   3365  HB1 ALA A 863      64.200  40.740  44.690  1.00  0.00           H
ATOM   3366  HB2 ALA A 863      64.400  41.820  46.180  1.00  0.00           H
ATOM   3367  HB3 ALA A 863      62.860  41.640  45.520  1.00  0.00           H
ATOM   3368  C   ALA A 863      62.910  40.310  47.860  1.00  0.00           C
ATOM   3369  O   ALA A 863      63.560  40.410  48.890  1.00  0.00           O
ATOM   3370  N   VAL A 864      61.630  40.730  47.810  1.00  0.00           N
ATOM   3371  HN  VAL A 864      61.110  40.690  46.960  1.00  0.00           H
ATOM   3372  CA  VAL A 864      61.020  41.310  49.050  1.00  0.00           C
ATOM   3373  HA  VAL A 864      61.780  41.930  49.510  1.00  0.00           H
ATOM   3374  CB  VAL A 864      59.720  42.030  48.850  1.00  0.00           C
ATOM   3375  HB  VAL A 864      58.860  41.400  48.540  1.00  0.00           H
ATOM   3376  CG1 VAL A 864      59.300  42.690  50.160  1.00  0.00           C
ATOM   3377 HG11 VAL A 864      58.940  41.990  50.940  1.00  0.00           H
ATOM   3378 HG12 VAL A 864      58.430  43.330  49.890  1.00  0.00           H
ATOM   3379 HG13 VAL A 864      60.100  43.360  50.570  1.00  0.00           H
ATOM   3380  CG2 VAL A 864      59.870  43.070  47.740  1.00  0.00           C
ATOM   3381 HG21 VAL A 864      58.930  43.620  47.520  1.00  0.00           H
ATOM   3382 HG22 VAL A 864      60.310  42.660  46.800  1.00  0.00           H
ATOM   3383 HG23 VAL A 864      60.600  43.850  48.080  1.00  0.00           H
ATOM   3384  C   VAL A 864      60.990  40.270  50.220  1.00  0.00           C
ATOM   3385  O   VAL A 864      61.390  40.550  51.390  1.00  0.00           O
ATOM   3386  N   PHE A 865      60.680  39.000  49.940  1.00  0.00           N
ATOM   3387  HN  PHE A 865      60.550  38.740  48.990  1.00  0.00           H
ATOM   3388  CA  PHE A 865      60.480  37.920  50.920  1.00  0.00           C
ATOM   3389  HA  PHE A 865      60.090  38.460  51.760  1.00  0.00           H
ATOM   3390  CB  PHE A 865      59.510  36.800  50.240  1.00  0.00           C
ATOM   3391  HB1 PHE A 865      59.760  36.660  49.170  1.00  0.00           H
ATOM   3392  HB2 PHE A 865      58.500  37.210  50.410  1.00  0.00           H
ATOM   3393  CG  PHE A 865      59.480  35.380  50.910  1.00  0.00           C
ATOM   3394  CD1 PHE A 865      60.680  34.600  50.960  1.00  0.00           C
ATOM   3395  HD1 PHE A 865      61.510  35.000  50.420  1.00  0.00           H
ATOM   3396  CE1 PHE A 865      60.690  33.270  51.470  1.00  0.00           C
ATOM   3397  HE1 PHE A 865      61.510  32.580  51.430  1.00  0.00           H
ATOM   3398  CZ  PHE A 865      59.560  32.830  52.240  1.00  0.00           C
ATOM   3399  HZ  PHE A 865      59.530  31.850  52.690  1.00  0.00           H
ATOM   3400  CD2 PHE A 865      58.340  34.910  51.550  1.00  0.00           C
ATOM   3401  HD2 PHE A 865      57.430  35.500  51.580  1.00  0.00           H
ATOM   3402  CE2 PHE A 865      58.440  33.700  52.250  1.00  0.00           C
ATOM   3403  HE2 PHE A 865      57.530  33.520  52.790  1.00  0.00           H
ATOM   3404  C   PHE A 865      61.800  37.480  51.350  1.00  0.00           C
ATOM   3405  O   PHE A 865      62.100  37.310  52.530  1.00  0.00           O
ATOM   3406  N   LEU A 866      62.750  37.370  50.390  1.00  0.00           N
ATOM   3407  HN  LEU A 866      62.520  37.560  49.440  1.00  0.00           H
ATOM   3408  CA  LEU A 866      64.160  37.140  50.720  1.00  0.00           C
ATOM   3409  HA  LEU A 866      64.300  36.180  51.200  1.00  0.00           H
ATOM   3410  CB  LEU A 866      64.940  37.040  49.480  1.00  0.00           C
ATOM   3411  HB1 LEU A 866      64.880  37.930  48.810  1.00  0.00           H
ATOM   3412  HB2 LEU A 866      64.430  36.200  48.960  1.00  0.00           H
ATOM   3413  CG  LEU A 866      66.400  36.620  49.640  1.00  0.00           C
ATOM   3414  HG  LEU A 866      66.880  37.420  50.230  1.00  0.00           H
ATOM   3415  CD1 LEU A 866      66.640  35.250  50.350  1.00  0.00           C
ATOM   3416 HD11 LEU A 866      67.710  34.970  50.480  1.00  0.00           H
ATOM   3417 HD12 LEU A 866      66.220  34.420  49.770  1.00  0.00           H
ATOM   3418 HD13 LEU A 866      66.150  35.230  51.350  1.00  0.00           H
ATOM   3419  CD2 LEU A 866      67.080  36.570  48.270  1.00  0.00           C
ATOM   3420 HD21 LEU A 866      66.910  37.540  47.760  1.00  0.00           H
ATOM   3421 HD22 LEU A 866      66.600  35.770  47.680  1.00  0.00           H
ATOM   3422 HD23 LEU A 866      68.140  36.400  48.540  1.00  0.00           H
ATOM   3423  C   LEU A 866      64.810  38.090  51.720  1.00  0.00           C
ATOM   3424  O   LEU A 866      65.590  37.640  52.530  1.00  0.00           O
ATOM   3425  N   THR A 867      64.560  39.360  51.650  1.00  0.00           N
ATOM   3426  HN  THR A 867      64.000  39.730  50.910  1.00  0.00           H
ATOM   3427  CA  THR A 867      65.090  40.290  52.620  1.00  0.00           C
ATOM   3428  HA  THR A 867      66.150  40.130  52.500  1.00  0.00           H
ATOM   3429  CB  THR A 867      64.790  41.730  52.160  1.00  0.00           C
ATOM   3430  HB  THR A 867      63.750  42.110  52.310  1.00  0.00           H
ATOM   3431  OG1 THR A 867      64.980  41.850  50.730  1.00  0.00           O
ATOM   3432  HG1 THR A 867      64.220  41.500  50.260  1.00  0.00           H
ATOM   3433  CG2 THR A 867      65.760  42.720  52.780  1.00  0.00           C
ATOM   3434 HG21 THR A 867      65.640  43.730  52.330  1.00  0.00           H
ATOM   3435 HG22 THR A 867      66.830  42.500  52.560  1.00  0.00           H
ATOM   3436 HG23 THR A 867      65.630  42.750  53.880  1.00  0.00           H
ATOM   3437  C   THR A 867      64.570  40.130  54.030  1.00  0.00           C
ATOM   3438  O   THR A 867      65.320  40.330  54.990  1.00  0.00           O
ATOM   3439  N   ILE A 868      63.270  39.800  54.170  1.00  0.00           N
ATOM   3440  HN  ILE A 868      62.750  39.490  53.380  1.00  0.00           H
ATOM   3441  CA  ILE A 868      62.690  39.350  55.460  1.00  0.00           C
ATOM   3442  HA  ILE A 868      62.890  40.050  56.260  1.00  0.00           H
ATOM   3443  CB  ILE A 868      61.190  39.200  55.280  1.00  0.00           C
ATOM   3444  HB  ILE A 868      61.090  38.590  54.360  1.00  0.00           H
ATOM   3445  CG2 ILE A 868      60.660  38.420  56.490  1.00  0.00           C
ATOM   3446 HG21 ILE A 868      59.570  38.510  56.640  1.00  0.00           H
ATOM   3447 HG22 ILE A 868      61.040  38.890  57.420  1.00  0.00           H
ATOM   3448 HG23 ILE A 868      61.020  37.370  56.600  1.00  0.00           H
ATOM   3449  CG1 ILE A 868      60.580  40.580  55.120  1.00  0.00           C
ATOM   3450 HG11 ILE A 868      61.170  41.290  54.500  1.00  0.00           H
ATOM   3451 HG12 ILE A 868      60.490  41.040  56.120  1.00  0.00           H
ATOM   3452  CD  ILE A 868      59.230  40.550  54.490  1.00  0.00           C
ATOM   3453  HD1 ILE A 868      58.600  39.990  55.210  1.00  0.00           H
ATOM   3454  HD2 ILE A 868      59.360  40.150  53.470  1.00  0.00           H
ATOM   3455  HD3 ILE A 868      58.790  41.580  54.570  1.00  0.00           H
ATOM   3456  C   ILE A 868      63.410  38.120  55.900  1.00  0.00           C
ATOM   3457  O   ILE A 868      63.870  38.040  57.050  1.00  0.00           O
ATOM   3458  N   VAL A 869      63.610  37.130  54.960  1.00  0.00           N
ATOM   3459  HN  VAL A 869      63.190  37.270  54.060  1.00  0.00           H
ATOM   3460  CA  VAL A 869      64.320  35.890  55.220  1.00  0.00           C
ATOM   3461  HA  VAL A 869      63.650  35.460  55.960  1.00  0.00           H
ATOM   3462  CB  VAL A 869      64.280  34.910  54.050  1.00  0.00           C
ATOM   3463  HB  VAL A 869      64.520  35.470  53.110  1.00  0.00           H
ATOM   3464  CG1 VAL A 869      65.300  33.860  54.100  1.00  0.00           C
ATOM   3465 HG11 VAL A 869      66.310  34.330  54.150  1.00  0.00           H
ATOM   3466 HG12 VAL A 869      65.290  33.250  53.180  1.00  0.00           H
ATOM   3467 HG13 VAL A 869      65.180  33.180  54.980  1.00  0.00           H
ATOM   3468  CG2 VAL A 869      62.830  34.380  53.830  1.00  0.00           C
ATOM   3469 HG21 VAL A 869      62.470  33.980  54.810  1.00  0.00           H
ATOM   3470 HG22 VAL A 869      62.810  33.740  52.920  1.00  0.00           H
ATOM   3471 HG23 VAL A 869      62.080  35.200  53.720  1.00  0.00           H
ATOM   3472  C   VAL A 869      65.660  36.110  55.800  1.00  0.00           C
ATOM   3473  O   VAL A 869      66.090  35.560  56.840  1.00  0.00           O
ATOM   3474  N   ILE A 870      66.470  37.000  55.140  1.00  0.00           N
ATOM   3475  HN  ILE A 870      66.150  37.410  54.290  1.00  0.00           H
ATOM   3476  CA  ILE A 870      67.820  37.350  55.570  1.00  0.00           C
ATOM   3477  HA  ILE A 870      68.420  36.470  55.690  1.00  0.00           H
ATOM   3478  CB  ILE A 870      68.480  38.270  54.510  1.00  0.00           C
ATOM   3479  HB  ILE A 870      67.800  39.030  54.100  1.00  0.00           H
ATOM   3480  CG2 ILE A 870      69.860  38.930  54.970  1.00  0.00           C
ATOM   3481 HG21 ILE A 870      70.430  39.300  54.080  1.00  0.00           H
ATOM   3482 HG22 ILE A 870      70.490  38.190  55.490  1.00  0.00           H
ATOM   3483 HG23 ILE A 870      69.600  39.840  55.570  1.00  0.00           H
ATOM   3484  CG1 ILE A 870      68.700  37.340  53.300  1.00  0.00           C
ATOM   3485 HG11 ILE A 870      67.850  36.670  53.070  1.00  0.00           H
ATOM   3486 HG12 ILE A 870      69.520  36.650  53.560  1.00  0.00           H
ATOM   3487  CD  ILE A 870      69.050  38.280  52.080  1.00  0.00           C
ATOM   3488  HD1 ILE A 870      70.070  38.720  52.140  1.00  0.00           H
ATOM   3489  HD2 ILE A 870      68.240  38.960  51.770  1.00  0.00           H
ATOM   3490  HD3 ILE A 870      69.060  37.610  51.180  1.00  0.00           H
ATOM   3491  C   ILE A 870      67.920  38.060  56.890  1.00  0.00           C
ATOM   3492  O   ILE A 870      68.690  37.620  57.750  1.00  0.00           O
ATOM   3493  N   MET A 871      66.930  38.990  57.150  1.00  0.00           N
ATOM   3494  HN  MET A 871      66.190  39.210  56.530  1.00  0.00           H
ATOM   3495  CA  MET A 871      66.920  39.690  58.430  1.00  0.00           C
ATOM   3496  HA  MET A 871      67.950  39.950  58.630  1.00  0.00           H
ATOM   3497  CB  MET A 871      66.210  41.080  58.390  1.00  0.00           C
ATOM   3498  HB1 MET A 871      66.220  41.500  59.430  1.00  0.00           H
ATOM   3499  HB2 MET A 871      65.130  40.910  58.200  1.00  0.00           H
ATOM   3500  CG  MET A 871      66.710  42.090  57.320  1.00  0.00           C
ATOM   3501  HG1 MET A 871      66.090  43.010  57.470  1.00  0.00           H
ATOM   3502  HG2 MET A 871      66.680  41.790  56.250  1.00  0.00           H
ATOM   3503  SD  MET A 871      68.440  42.660  57.680  1.00  0.00           S
ATOM   3504  CE  MET A 871      68.250  43.550  56.040  1.00  0.00           C
ATOM   3505  HE1 MET A 871      69.190  44.090  55.740  1.00  0.00           H
ATOM   3506  HE2 MET A 871      67.390  44.240  56.180  1.00  0.00           H
ATOM   3507  HE3 MET A 871      68.100  42.820  55.220  1.00  0.00           H
ATOM   3508  C   MET A 871      66.380  38.940  59.650  1.00  0.00           C
ATOM   3509  O   MET A 871      66.810  39.190  60.790  1.00  0.00           O
ATOM   3510  N   VAL A 872      65.530  37.840  59.380  1.00  0.00           N
ATOM   3511  HN  VAL A 872      65.230  37.600  58.470  1.00  0.00           H
ATOM   3512  CA  VAL A 872      65.240  36.940  60.520  1.00  0.00           C
ATOM   3513  HA  VAL A 872      65.320  37.460  61.460  1.00  0.00           H
ATOM   3514  CB  VAL A 872      63.930  36.290  60.540  1.00  0.00           C
ATOM   3515  HB  VAL A 872      63.860  35.810  61.540  1.00  0.00           H
ATOM   3516  CG1 VAL A 872      62.840  37.420  60.420  1.00  0.00           C
ATOM   3517 HG11 VAL A 872      61.850  36.930  60.540  1.00  0.00           H
ATOM   3518 HG12 VAL A 872      62.870  38.070  59.510  1.00  0.00           H
ATOM   3519 HG13 VAL A 872      62.960  38.150  61.250  1.00  0.00           H
ATOM   3520  CG2 VAL A 872      63.670  35.290  59.460  1.00  0.00           C
ATOM   3521 HG21 VAL A 872      63.600  35.660  58.410  1.00  0.00           H
ATOM   3522 HG22 VAL A 872      62.750  34.720  59.700  1.00  0.00           H
ATOM   3523 HG23 VAL A 872      64.470  34.520  59.490  1.00  0.00           H
ATOM   3524  C   VAL A 872      66.430  36.010  60.780  1.00  0.00           C
ATOM   3525  O   VAL A 872      66.830  35.790  61.910  1.00  0.00           O
ATOM   3526  N   THR A 873      67.140  35.630  59.700  1.00  0.00           N
ATOM   3527  HN  THR A 873      66.750  35.850  58.800  1.00  0.00           H
ATOM   3528  CA  THR A 873      68.350  34.770  59.800  1.00  0.00           C
ATOM   3529  HA  THR A 873      68.110  33.860  60.310  1.00  0.00           H
ATOM   3530  CB  THR A 873      68.780  34.320  58.410  1.00  0.00           C
ATOM   3531  HB  THR A 873      68.820  35.230  57.760  1.00  0.00           H
ATOM   3532  OG1 THR A 873      67.760  33.440  57.850  1.00  0.00           O
ATOM   3533  HG1 THR A 873      67.160  34.030  57.370  1.00  0.00           H
ATOM   3534  CG2 THR A 873      70.170  33.580  58.280  1.00  0.00           C
ATOM   3535 HG21 THR A 873      70.100  32.610  58.790  1.00  0.00           H
ATOM   3536 HG22 THR A 873      71.070  34.140  58.590  1.00  0.00           H
ATOM   3537 HG23 THR A 873      70.470  33.310  57.250  1.00  0.00           H
ATOM   3538  C   THR A 873      69.540  35.260  60.550  1.00  0.00           C
ATOM   3539  O   THR A 873      69.980  34.580  61.480  1.00  0.00           O
ATOM   3540  N   ILE A 874      70.000  36.470  60.240  1.00  0.00           N
ATOM   3541  HN  ILE A 874      69.570  36.900  59.450  1.00  0.00           H
ATOM   3542  CA  ILE A 874      70.920  37.270  60.990  1.00  0.00           C
ATOM   3543  HA  ILE A 874      71.750  36.640  61.270  1.00  0.00           H
ATOM   3544  CB  ILE A 874      71.420  38.580  60.340  1.00  0.00           C
ATOM   3545  HB  ILE A 874      71.800  38.220  59.360  1.00  0.00           H
ATOM   3546  CG2 ILE A 874      70.380  39.660  60.150  1.00  0.00           C
ATOM   3547 HG21 ILE A 874      70.670  40.480  59.470  1.00  0.00           H
ATOM   3548 HG22 ILE A 874      70.030  39.940  61.170  1.00  0.00           H
ATOM   3549 HG23 ILE A 874      69.510  39.210  59.620  1.00  0.00           H
ATOM   3550  CG1 ILE A 874      72.600  39.240  61.210  1.00  0.00           C
ATOM   3551 HG11 ILE A 874      73.170  38.360  61.600  1.00  0.00           H
ATOM   3552 HG12 ILE A 874      72.240  39.910  62.010  1.00  0.00           H
ATOM   3553  CD  ILE A 874      73.600  39.960  60.320  1.00  0.00           C
ATOM   3554  HD1 ILE A 874      73.860  39.300  59.470  1.00  0.00           H
ATOM   3555  HD2 ILE A 874      74.460  40.300  60.940  1.00  0.00           H
ATOM   3556  HD3 ILE A 874      73.220  40.890  59.830  1.00  0.00           H
ATOM   3557  C   ILE A 874      70.460  37.510  62.430  1.00  0.00           C
ATOM   3558  O   ILE A 874      71.210  37.370  63.340  1.00  0.00           O
ATOM   3559  N   ASP A 875      69.130  37.730  62.680  1.00  0.00           N
ATOM   3560  HN  ASP A 875      68.480  37.860  61.940  1.00  0.00           H
ATOM   3561  CA  ASP A 875      68.720  37.740  64.090  1.00  0.00           C
ATOM   3562  HA  ASP A 875      69.380  38.400  64.630  1.00  0.00           H
ATOM   3563  CB  ASP A 875      67.340  38.420  64.120  1.00  0.00           C
ATOM   3564  HB1 ASP A 875      66.430  37.850  63.860  1.00  0.00           H
ATOM   3565  HB2 ASP A 875      67.390  39.270  63.410  1.00  0.00           H
ATOM   3566  CG  ASP A 875      67.070  39.170  65.460  1.00  0.00           C
ATOM   3567  OD1 ASP A 875      66.330  38.710  66.310  1.00  0.00           O
ATOM   3568  OD2 ASP A 875      67.770  40.220  65.740  1.00  0.00           O
ATOM   3569  C   ASP A 875      68.730  36.420  64.860  1.00  0.00           C
ATOM   3570  O   ASP A 875      69.280  36.460  65.950  1.00  0.00           O
ATOM   3571  N   TYR A 876      68.420  35.290  64.230  1.00  0.00           N
ATOM   3572  HN  TYR A 876      68.000  35.310  63.320  1.00  0.00           H
ATOM   3573  CA  TYR A 876      68.530  34.010  64.800  1.00  0.00           C
ATOM   3574  HA  TYR A 876      68.080  33.870  65.770  1.00  0.00           H
ATOM   3575  CB  TYR A 876      67.940  32.880  63.810  1.00  0.00           C
ATOM   3576  HB1 TYR A 876      68.250  33.000  62.750  1.00  0.00           H
ATOM   3577  HB2 TYR A 876      66.830  32.970  63.810  1.00  0.00           H
ATOM   3578  CG  TYR A 876      68.150  31.440  64.240  1.00  0.00           C
ATOM   3579  CD1 TYR A 876      69.010  30.610  63.480  1.00  0.00           C
ATOM   3580  HD1 TYR A 876      69.530  30.930  62.590  1.00  0.00           H
ATOM   3581  CE1 TYR A 876      69.370  29.430  64.030  1.00  0.00           C
ATOM   3582  HE1 TYR A 876      70.120  28.720  63.740  1.00  0.00           H
ATOM   3583  CZ  TYR A 876      68.780  28.940  65.260  1.00  0.00           C
ATOM   3584  OH  TYR A 876      69.310  27.870  66.000  1.00  0.00           O
ATOM   3585  HH  TYR A 876      69.870  27.310  65.460  1.00  0.00           H
ATOM   3586  CD2 TYR A 876      67.570  31.020  65.430  1.00  0.00           C
ATOM   3587  HD2 TYR A 876      67.020  31.710  66.070  1.00  0.00           H
ATOM   3588  CE2 TYR A 876      67.840  29.720  65.910  1.00  0.00           C
ATOM   3589  HE2 TYR A 876      67.540  29.460  66.910  1.00  0.00           H
ATOM   3590  C   TYR A 876      69.910  33.670  65.150  1.00  0.00           C
ATOM   3591  O   TYR A 876      70.110  33.070  66.240  1.00  0.00           O
ATOM   3592  N   LEU A 877      70.890  34.060  64.330  1.00  0.00           N
ATOM   3593  HN  LEU A 877      70.600  34.550  63.520  1.00  0.00           H
ATOM   3594  CA  LEU A 877      72.330  33.680  64.420  1.00  0.00           C
ATOM   3595  HA  LEU A 877      72.270  32.690  64.870  1.00  0.00           H
ATOM   3596  CB  LEU A 877      72.930  33.570  62.950  1.00  0.00           C
ATOM   3597  HB1 LEU A 877      74.050  33.530  63.020  1.00  0.00           H
ATOM   3598  HB2 LEU A 877      72.690  34.540  62.440  1.00  0.00           H
ATOM   3599  CG  LEU A 877      72.310  32.400  62.130  1.00  0.00           C
ATOM   3600  HG  LEU A 877      71.210  32.600  62.090  1.00  0.00           H
ATOM   3601  CD1 LEU A 877      72.600  32.530  60.620  1.00  0.00           C
ATOM   3602 HD11 LEU A 877      72.220  33.530  60.290  1.00  0.00           H
ATOM   3603 HD12 LEU A 877      72.020  31.750  60.080  1.00  0.00           H
ATOM   3604 HD13 LEU A 877      73.670  32.420  60.340  1.00  0.00           H
ATOM   3605  CD2 LEU A 877      72.730  31.060  62.660  1.00  0.00           C
ATOM   3606 HD21 LEU A 877      72.450  30.910  63.720  1.00  0.00           H
ATOM   3607 HD22 LEU A 877      73.830  30.970  62.480  1.00  0.00           H
ATOM   3608 HD23 LEU A 877      72.290  30.300  61.980  1.00  0.00           H
ATOM   3609  C   LEU A 877      73.150  34.650  65.200  1.00  0.00           C
ATOM   3610  O   LEU A 877      73.940  34.220  66.080  1.00  0.00           O
ATOM   3611  N   VAL A 878      72.970  35.970  65.080  1.00  0.00           N
ATOM   3612  HN  VAL A 878      72.280  36.300  64.440  1.00  0.00           H
ATOM   3613  CA  VAL A 878      73.660  37.030  65.880  1.00  0.00           C
ATOM   3614  HA  VAL A 878      74.340  36.470  66.510  1.00  0.00           H
ATOM   3615  CB  VAL A 878      74.260  38.110  65.000  1.00  0.00           C
ATOM   3616  HB  VAL A 878      73.520  38.620  64.350  1.00  0.00           H
ATOM   3617  CG1 VAL A 878      74.980  39.210  65.870  1.00  0.00           C
ATOM   3618 HG11 VAL A 878      74.350  39.870  66.500  1.00  0.00           H
ATOM   3619 HG12 VAL A 878      75.420  39.960  65.180  1.00  0.00           H
ATOM   3620 HG13 VAL A 878      75.740  38.720  66.520  1.00  0.00           H
ATOM   3621  CG2 VAL A 878      75.340  37.550  63.980  1.00  0.00           C
ATOM   3622 HG21 VAL A 878      74.910  36.730  63.350  1.00  0.00           H
ATOM   3623 HG22 VAL A 878      76.180  37.080  64.540  1.00  0.00           H
ATOM   3624 HG23 VAL A 878      75.790  38.350  63.350  1.00  0.00           H
ATOM   3625  C   VAL A 878      72.730  37.680  66.850  1.00  0.00           C
ATOM   3626  O   VAL A 878      72.910  37.770  68.080  1.00  0.00           O
ATOM   3627  N   GLY A 879      71.700  38.310  66.290  1.00  0.00           N
ATOM   3628  HN  GLY A 879      71.580  38.120  65.320  1.00  0.00           H
ATOM   3629  CA  GLY A 879      70.740  39.220  66.960  1.00  0.00           C
ATOM   3630  HA1 GLY A 879      70.730  39.010  68.020  1.00  0.00           H
ATOM   3631  HA2 GLY A 879      69.810  39.010  66.460  1.00  0.00           H
ATOM   3632  C   GLY A 879      71.100  40.690  66.880  1.00  0.00           C
ATOM   3633  O   GLY A 879      72.200  41.110  67.320  1.00  0.00           O
ATOM   3634  N   VAL A 880      70.150  41.570  66.430  1.00  0.00           N
ATOM   3635  HN  VAL A 880      69.300  41.200  66.080  1.00  0.00           H
ATOM   3636  CA  VAL A 880      70.380  42.940  66.150  1.00  0.00           C
ATOM   3637  HA  VAL A 880      71.400  43.250  66.310  1.00  0.00           H
ATOM   3638  CB  VAL A 880      70.060  43.280  64.670  1.00  0.00           C
ATOM   3639  HB  VAL A 880      69.010  42.970  64.430  1.00  0.00           H
ATOM   3640  CG1 VAL A 880      70.170  44.800  64.340  1.00  0.00           C
ATOM   3641 HG11 VAL A 880      69.420  45.470  64.800  1.00  0.00           H
ATOM   3642 HG12 VAL A 880      70.080  44.940  63.240  1.00  0.00           H
ATOM   3643 HG13 VAL A 880      71.170  45.240  64.500  1.00  0.00           H
ATOM   3644  CG2 VAL A 880      70.980  42.470  63.800  1.00  0.00           C
ATOM   3645 HG21 VAL A 880      70.900  41.380  63.960  1.00  0.00           H
ATOM   3646 HG22 VAL A 880      72.070  42.600  63.990  1.00  0.00           H
ATOM   3647 HG23 VAL A 880      70.850  42.710  62.710  1.00  0.00           H
ATOM   3648  C   VAL A 880      69.460  43.800  67.060  1.00  0.00           C
ATOM   3649  O   VAL A 880      68.250  43.730  66.890  1.00  0.00           O
ATOM   3650  N   PRO A 881      69.820  44.710  68.090  1.00  0.00           N
ATOM   3651  CD  PRO A 881      71.160  44.680  68.610  1.00  0.00           C
ATOM   3652  HD1 PRO A 881      71.790  45.230  67.890  1.00  0.00           H
ATOM   3653  HD2 PRO A 881      71.460  43.680  68.990  1.00  0.00           H
ATOM   3654  CA  PRO A 881      68.880  45.520  68.940  1.00  0.00           C
ATOM   3655  HA  PRO A 881      68.400  44.810  69.580  1.00  0.00           H
ATOM   3656  CB  PRO A 881      69.750  46.350  69.820  1.00  0.00           C
ATOM   3657  HB1 PRO A 881      69.420  46.480  70.880  1.00  0.00           H
ATOM   3658  HB2 PRO A 881      69.950  47.360  69.420  1.00  0.00           H
ATOM   3659  CG  PRO A 881      71.030  45.520  69.940  1.00  0.00           C
ATOM   3660  HG1 PRO A 881      71.890  46.200  70.130  1.00  0.00           H
ATOM   3661  HG2 PRO A 881      70.990  44.840  70.810  1.00  0.00           H
ATOM   3662  C   PRO A 881      67.740  46.170  68.120  1.00  0.00           C
ATOM   3663  O   PRO A 881      68.010  46.970  67.200  1.00  0.00           O
ATOM   3664  N   SER A 882      66.500  45.730  68.410  1.00  0.00           N
ATOM   3665  HN  SER A 882      66.420  45.040  69.120  1.00  0.00           H
ATOM   3666  CA  SER A 882      65.400  46.050  67.530  1.00  0.00           C
ATOM   3667  HA  SER A 882      65.200  47.100  67.710  1.00  0.00           H
ATOM   3668  CB  SER A 882      65.540  45.670  66.010  1.00  0.00           C
ATOM   3669  HB1 SER A 882      64.600  45.340  65.510  1.00  0.00           H
ATOM   3670  HB2 SER A 882      66.310  44.880  65.850  1.00  0.00           H
ATOM   3671  OG  SER A 882      65.960  46.840  65.290  1.00  0.00           O
ATOM   3672  HG1 SER A 882      66.910  46.900  65.470  1.00  0.00           H
ATOM   3673  C   SER A 882      64.050  45.390  67.960  1.00  0.00           C
ATOM   3674  O   SER A 882      64.080  44.150  68.110  1.00  0.00           O
ATOM   3675  N   PRO A 883      62.900  46.130  68.190  1.00  0.00           N
ATOM   3676  CD  PRO A 883      62.830  47.560  68.270  1.00  0.00           C
ATOM   3677  HD1 PRO A 883      62.920  48.060  67.290  1.00  0.00           H
ATOM   3678  HD2 PRO A 883      63.530  47.990  69.030  1.00  0.00           H
ATOM   3679  CA  PRO A 883      61.640  45.380  68.510  1.00  0.00           C
ATOM   3680  HA  PRO A 883      61.790  44.920  69.470  1.00  0.00           H
ATOM   3681  CB  PRO A 883      60.710  46.540  68.550  1.00  0.00           C
ATOM   3682  HB1 PRO A 883      59.980  46.450  69.370  1.00  0.00           H
ATOM   3683  HB2 PRO A 883      60.160  46.730  67.590  1.00  0.00           H
ATOM   3684  CG  PRO A 883      61.480  47.900  68.840  1.00  0.00           C
ATOM   3685  HG1 PRO A 883      60.980  48.730  68.300  1.00  0.00           H
ATOM   3686  HG2 PRO A 883      61.490  48.080  69.940  1.00  0.00           H
ATOM   3687  C   PRO A 883      61.200  44.360  67.420  1.00  0.00           C
ATOM   3688  O   PRO A 883      61.390  44.630  66.280  1.00  0.00           O
ATOM   3689  N   LYS A 884      60.320  43.380  67.850  1.00  0.00           N
ATOM   3690  HN  LYS A 884      60.060  43.370  68.820  1.00  0.00           H
ATOM   3691  CA  LYS A 884      59.690  42.430  67.090  1.00  0.00           C
ATOM   3692  HA  LYS A 884      60.170  42.330  66.120  1.00  0.00           H
ATOM   3693  CB  LYS A 884      59.590  41.150  67.890  1.00  0.00           C
ATOM   3694  HB1 LYS A 884      58.940  40.420  67.370  1.00  0.00           H
ATOM   3695  HB2 LYS A 884      59.270  41.420  68.940  1.00  0.00           H
ATOM   3696  CG  LYS A 884      60.990  40.480  68.030  1.00  0.00           C
ATOM   3697  HG1 LYS A 884      60.810  39.580  68.650  1.00  0.00           H
ATOM   3698  HG2 LYS A 884      61.680  41.180  68.560  1.00  0.00           H
ATOM   3699  CD  LYS A 884      61.600  40.060  66.650  1.00  0.00           C
ATOM   3700  HD1 LYS A 884      61.930  40.890  65.980  1.00  0.00           H
ATOM   3701  HD2 LYS A 884      60.860  39.470  66.080  1.00  0.00           H
ATOM   3702  CE  LYS A 884      62.840  39.150  66.960  1.00  0.00           C
ATOM   3703  HE1 LYS A 884      63.110  38.470  66.130  1.00  0.00           H
ATOM   3704  HE2 LYS A 884      62.710  38.510  67.860  1.00  0.00           H
ATOM   3705  NZ  LYS A 884      64.070  40.000  67.260  1.00  0.00           N
ATOM   3706  HZ1 LYS A 884      63.990  40.910  66.780  1.00  0.00           H
ATOM   3707  HZ2 LYS A 884      64.930  39.520  66.950  1.00  0.00           H
ATOM   3708  HZ3 LYS A 884      64.200  40.260  68.260  1.00  0.00           H
ATOM   3709  C   LYS A 884      58.310  42.880  66.760  1.00  0.00           C
ATOM   3710  O   LYS A 884      57.610  43.610  67.500  1.00  0.00           O
ATOM   3711  N   LEU A 885      57.700  42.350  65.710  1.00  0.00           N
ATOM   3712  HN  LEU A 885      58.250  41.820  65.070  1.00  0.00           H
ATOM   3713  CA  LEU A 885      56.230  42.370  65.560  1.00  0.00           C
ATOM   3714  HA  LEU A 885      55.760  43.350  65.560  1.00  0.00           H
ATOM   3715  CB  LEU A 885      56.040  41.720  64.160  1.00  0.00           C
ATOM   3716  HB1 LEU A 885      56.600  40.760  64.120  1.00  0.00           H
ATOM   3717  HB2 LEU A 885      56.630  42.270  63.390  1.00  0.00           H
ATOM   3718  CG  LEU A 885      54.580  41.620  63.710  1.00  0.00           C
ATOM   3719  HG  LEU A 885      53.950  41.270  64.560  1.00  0.00           H
ATOM   3720  CD1 LEU A 885      54.020  42.970  63.350  1.00  0.00           C
ATOM   3721 HD11 LEU A 885      53.040  43.130  62.860  1.00  0.00           H
ATOM   3722 HD12 LEU A 885      54.730  43.470  62.650  1.00  0.00           H
ATOM   3723 HD13 LEU A 885      54.050  43.620  64.250  1.00  0.00           H
ATOM   3724  CD2 LEU A 885      54.460  40.720  62.510  1.00  0.00           C
ATOM   3725 HD21 LEU A 885      55.080  39.810  62.580  1.00  0.00           H
ATOM   3726 HD22 LEU A 885      54.780  41.150  61.540  1.00  0.00           H
ATOM   3727 HD23 LEU A 885      53.400  40.400  62.430  1.00  0.00           H
ATOM   3728  C   LEU A 885      55.470  41.560  66.620  1.00  0.00           C
ATOM   3729  O   LEU A 885      56.030  40.580  67.120  1.00  0.00           O
ATOM   3730  N   HSD A 886      54.260  42.040  67.100  1.00  0.00           N
ATOM   3731  HN  HSD A 886      54.000  42.970  66.870  1.00  0.00           H
ATOM   3732  CA  HSD A 886      53.520  41.450  68.220  1.00  0.00           C
ATOM   3733  HA  HSD A 886      54.160  40.810  68.820  1.00  0.00           H
ATOM   3734  CB  HSD A 886      53.020  42.480  69.210  1.00  0.00           C
ATOM   3735  HB1 HSD A 886      52.320  42.070  69.960  1.00  0.00           H
ATOM   3736  HB2 HSD A 886      52.430  43.200  68.610  1.00  0.00           H
ATOM   3737  ND1 HSD A 886      54.700  44.240  69.490  1.00  0.00           N
ATOM   3738  HD1 HSD A 886      54.530  44.590  68.560  1.00  0.00           H
ATOM   3739  CG  HSD A 886      54.110  43.100  69.970  1.00  0.00           C
ATOM   3740  CE1 HSD A 886      55.390  44.820  70.460  1.00  0.00           C
ATOM   3741  HE1 HSD A 886      55.670  45.870  70.390  1.00  0.00           H
ATOM   3742  NE2 HSD A 886      55.180  44.230  71.600  1.00  0.00           N
ATOM   3743  CD2 HSD A 886      54.440  43.070  71.280  1.00  0.00           C
ATOM   3744  HD2 HSD A 886      53.960  42.460  72.030  1.00  0.00           H
ATOM   3745  C   HSD A 886      52.400  40.560  67.820  1.00  0.00           C
ATOM   3746  O   HSD A 886      51.470  40.900  67.130  1.00  0.00           O
ATOM   3747  N   VAL A 887      52.460  39.320  68.190  1.00  0.00           N
ATOM   3748  HN  VAL A 887      53.250  39.000  68.700  1.00  0.00           H
ATOM   3749  CA  VAL A 887      51.640  38.220  67.620  1.00  0.00           C
ATOM   3750  HA  VAL A 887      50.920  38.590  66.890  1.00  0.00           H
ATOM   3751  CB  VAL A 887      52.550  37.230  66.870  1.00  0.00           C
ATOM   3752  HB  VAL A 887      53.310  37.060  67.660  1.00  0.00           H
ATOM   3753  CG1 VAL A 887      51.820  35.930  66.570  1.00  0.00           C
ATOM   3754 HG11 VAL A 887      52.490  35.130  66.210  1.00  0.00           H
ATOM   3755 HG12 VAL A 887      51.020  36.110  65.810  1.00  0.00           H
ATOM   3756 HG13 VAL A 887      51.330  35.460  67.450  1.00  0.00           H
ATOM   3757  CG2 VAL A 887      53.140  37.870  65.650  1.00  0.00           C
ATOM   3758 HG21 VAL A 887      52.350  38.160  64.940  1.00  0.00           H
ATOM   3759 HG22 VAL A 887      53.820  37.230  65.050  1.00  0.00           H
ATOM   3760 HG23 VAL A 887      53.810  38.670  66.030  1.00  0.00           H
ATOM   3761  C   VAL A 887      50.760  37.570  68.740  1.00  0.00           C
ATOM   3762  O   VAL A 887      51.320  37.130  69.760  1.00  0.00           O
ATOM   3763  N   PRO A 888      49.450  37.570  68.700  1.00  0.00           N
ATOM   3764  CD  PRO A 888      48.600  38.270  67.830  1.00  0.00           C
ATOM   3765  HD1 PRO A 888      48.890  38.150  66.770  1.00  0.00           H
ATOM   3766  HD2 PRO A 888      48.680  39.360  68.100  1.00  0.00           H
ATOM   3767  CA  PRO A 888      48.690  36.640  69.500  1.00  0.00           C
ATOM   3768  HA  PRO A 888      49.120  36.570  70.490  1.00  0.00           H
ATOM   3769  CB  PRO A 888      47.230  37.230  69.430  1.00  0.00           C
ATOM   3770  HB1 PRO A 888      47.220  38.020  70.210  1.00  0.00           H
ATOM   3771  HB2 PRO A 888      46.460  36.530  69.810  1.00  0.00           H
ATOM   3772  CG  PRO A 888      47.180  37.710  68.000  1.00  0.00           C
ATOM   3773  HG1 PRO A 888      46.990  36.940  67.220  1.00  0.00           H
ATOM   3774  HG2 PRO A 888      46.600  38.640  67.810  1.00  0.00           H
ATOM   3775  C   PRO A 888      48.700  35.200  69.010  1.00  0.00           C
ATOM   3776  O   PRO A 888      48.560  34.930  67.850  1.00  0.00           O
ATOM   3777  N   GLU A 889      48.880  34.230  69.930  1.00  0.00           N
ATOM   3778  HN  GLU A 889      48.890  34.470  70.900  1.00  0.00           H
ATOM   3779  CA  GLU A 889      48.940  32.770  69.730  1.00  0.00           C
ATOM   3780  HA  GLU A 889      49.180  32.550  68.700  1.00  0.00           H
ATOM   3781  CB  GLU A 889      50.050  32.100  70.630  1.00  0.00           C
ATOM   3782  HB1 GLU A 889      50.240  31.060  70.290  1.00  0.00           H
ATOM   3783  HB2 GLU A 889      49.670  32.020  71.680  1.00  0.00           H
ATOM   3784  CG  GLU A 889      51.390  32.880  70.690  1.00  0.00           C
ATOM   3785  HG1 GLU A 889      51.400  33.970  70.910  1.00  0.00           H
ATOM   3786  HG2 GLU A 889      51.920  32.890  69.720  1.00  0.00           H
ATOM   3787  CD  GLU A 889      52.410  32.170  71.580  1.00  0.00           C
ATOM   3788  OE1 GLU A 889      53.440  31.640  71.100  1.00  0.00           O
ATOM   3789  OE2 GLU A 889      52.170  32.050  72.870  1.00  0.00           O
ATOM   3790  C   GLU A 889      47.600  31.970  69.870  1.00  0.00           C
ATOM   3791  O   GLU A 889      46.590  32.480  70.440  1.00  0.00           O
ATOM   3792  N   LYS A 890      47.620  30.720  69.350  1.00  0.00           N
ATOM   3793  HN  LYS A 890      48.320  30.530  68.660  1.00  0.00           H
ATOM   3794  CA  LYS A 890      46.720  29.700  69.820  1.00  0.00           C
ATOM   3795  HA  LYS A 890      47.010  28.690  69.560  1.00  0.00           H
ATOM   3796  CB  LYS A 890      46.640  29.530  71.350  1.00  0.00           C
ATOM   3797  HB1 LYS A 890      45.930  28.690  71.550  1.00  0.00           H
ATOM   3798  HB2 LYS A 890      46.120  30.440  71.710  1.00  0.00           H
ATOM   3799  CG  LYS A 890      47.880  29.050  72.120  1.00  0.00           C
ATOM   3800  HG1 LYS A 890      47.600  28.960  73.190  1.00  0.00           H
ATOM   3801  HG2 LYS A 890      48.750  29.750  72.110  1.00  0.00           H
ATOM   3802  CD  LYS A 890      48.430  27.650  71.690  1.00  0.00           C
ATOM   3803  HD1 LYS A 890      49.350  27.400  72.270  1.00  0.00           H
ATOM   3804  HD2 LYS A 890      48.800  27.650  70.640  1.00  0.00           H
ATOM   3805  CE  LYS A 890      47.430  26.500  71.750  1.00  0.00           C
ATOM   3806  HE1 LYS A 890      46.530  26.620  71.110  1.00  0.00           H
ATOM   3807  HE2 LYS A 890      47.180  26.300  72.800  1.00  0.00           H
ATOM   3808  NZ  LYS A 890      48.070  25.310  71.240  1.00  0.00           N
ATOM   3809  HZ1 LYS A 890      49.100  25.410  71.220  1.00  0.00           H
ATOM   3810  HZ2 LYS A 890      47.850  25.120  70.240  1.00  0.00           H
ATOM   3811  HZ3 LYS A 890      47.740  24.480  71.780  1.00  0.00           H
ATOM   3812  C   LYS A 890      45.250  29.760  69.230  1.00  0.00           C
ATOM   3813  O   LYS A 890      44.270  29.520  69.910  1.00  0.00           O
ATOM   3814  N   PHE A 891      45.160  30.330  67.990  1.00  0.00           N
ATOM   3815  HN  PHE A 891      46.010  30.520  67.520  1.00  0.00           H
ATOM   3816  CA  PHE A 891      44.000  30.800  67.210  1.00  0.00           C
ATOM   3817  HA  PHE A 891      44.390  31.490  66.480  1.00  0.00           H
ATOM   3818  CB  PHE A 891      43.360  29.600  66.490  1.00  0.00           C
ATOM   3819  HB1 PHE A 891      42.970  28.770  67.110  1.00  0.00           H
ATOM   3820  HB2 PHE A 891      44.130  29.120  65.850  1.00  0.00           H
ATOM   3821  CG  PHE A 891      42.360  29.960  65.470  1.00  0.00           C
ATOM   3822  CD1 PHE A 891      40.960  29.770  65.700  1.00  0.00           C
ATOM   3823  HD1 PHE A 891      40.730  29.330  66.660  1.00  0.00           H
ATOM   3824  CE1 PHE A 891      39.990  30.090  64.800  1.00  0.00           C
ATOM   3825  HE1 PHE A 891      38.950  29.880  65.040  1.00  0.00           H
ATOM   3826  CZ  PHE A 891      40.400  30.470  63.490  1.00  0.00           C
ATOM   3827  HZ  PHE A 891      39.650  30.630  62.730  1.00  0.00           H
ATOM   3828  CD2 PHE A 891      42.710  30.410  64.210  1.00  0.00           C
ATOM   3829  HD2 PHE A 891      43.760  30.440  63.950  1.00  0.00           H
ATOM   3830  CE2 PHE A 891      41.760  30.640  63.200  1.00  0.00           C
ATOM   3831  HE2 PHE A 891      42.000  30.880  62.180  1.00  0.00           H
ATOM   3832  C   PHE A 891      43.070  31.670  68.140  1.00  0.00           C
ATOM   3833  O   PHE A 891      41.950  31.280  68.330  1.00  0.00           O
ATOM   3834  N   GLU A 892      43.530  32.860  68.610  1.00  0.00           N
ATOM   3835  HN  GLU A 892      44.420  33.260  68.390  1.00  0.00           H
ATOM   3836  CA  GLU A 892      42.620  33.760  69.210  1.00  0.00           C
ATOM   3837  HA  GLU A 892      41.620  33.390  69.050  1.00  0.00           H
ATOM   3838  CB  GLU A 892      42.950  33.940  70.700  1.00  0.00           C
ATOM   3839  HB1 GLU A 892      42.180  34.700  71.030  1.00  0.00           H
ATOM   3840  HB2 GLU A 892      44.000  34.240  70.850  1.00  0.00           H
ATOM   3841  CG  GLU A 892      42.590  32.740  71.610  1.00  0.00           C
ATOM   3842  HG1 GLU A 892      43.000  31.790  71.200  1.00  0.00           H
ATOM   3843  HG2 GLU A 892      41.500  32.570  71.440  1.00  0.00           H
ATOM   3844  CD  GLU A 892      42.840  32.800  73.120  1.00  0.00           C
ATOM   3845  OE1 GLU A 892      42.550  31.900  73.950  1.00  0.00           O
ATOM   3846  OE2 GLU A 892      43.450  33.830  73.620  1.00  0.00           O
ATOM   3847  C   GLU A 892      42.860  35.070  68.480  1.00  0.00           C
ATOM   3848  O   GLU A 892      43.950  35.170  67.910  1.00  0.00           O
ATOM   3849  N   PRO A 893      41.950  36.020  68.450  1.00  0.00           N
ATOM   3850  CD  PRO A 893      40.630  35.880  68.810  1.00  0.00           C
ATOM   3851  HD1 PRO A 893      40.420  35.140  69.600  1.00  0.00           H
ATOM   3852  HD2 PRO A 893      40.050  35.610  67.900  1.00  0.00           H
ATOM   3853  CA  PRO A 893      42.310  37.410  68.030  1.00  0.00           C
ATOM   3854  HA  PRO A 893      42.810  37.330  67.080  1.00  0.00           H
ATOM   3855  CB  PRO A 893      40.900  38.090  68.100  1.00  0.00           C
ATOM   3856  HB1 PRO A 893      40.450  37.930  67.090  1.00  0.00           H
ATOM   3857  HB2 PRO A 893      41.000  39.180  68.360  1.00  0.00           H
ATOM   3858  CG  PRO A 893      40.280  37.270  69.190  1.00  0.00           C
ATOM   3859  HG1 PRO A 893      40.700  37.470  70.200  1.00  0.00           H
ATOM   3860  HG2 PRO A 893      39.190  37.480  69.190  1.00  0.00           H
ATOM   3861  C   PRO A 893      43.240  38.150  69.020  1.00  0.00           C
ATOM   3862  O   PRO A 893      43.610  37.680  70.120  1.00  0.00           O
ATOM   3863  N   THR A 894      43.700  39.410  68.640  1.00  0.00           N
ATOM   3864  HN  THR A 894      43.610  39.760  67.710  1.00  0.00           H
ATOM   3865  CA  THR A 894      44.420  40.320  69.520  1.00  0.00           C
ATOM   3866  HA  THR A 894      45.230  39.780  69.960  1.00  0.00           H
ATOM   3867  CB  THR A 894      45.160  41.500  68.820  1.00  0.00           C
ATOM   3868  HB  THR A 894      44.420  42.320  68.680  1.00  0.00           H
ATOM   3869  OG1 THR A 894      45.690  41.170  67.560  1.00  0.00           O
ATOM   3870  HG1 THR A 894      44.920  40.920  67.050  1.00  0.00           H
ATOM   3871  CG2 THR A 894      46.340  42.030  69.700  1.00  0.00           C
ATOM   3872 HG21 THR A 894      46.810  42.860  69.130  1.00  0.00           H
ATOM   3873 HG22 THR A 894      47.130  41.240  69.750  1.00  0.00           H
ATOM   3874 HG23 THR A 894      46.170  42.280  70.770  1.00  0.00           H
ATOM   3875  C   THR A 894      43.590  40.890  70.570  1.00  0.00           C
ATOM   3876  O   THR A 894      44.030  41.160  71.710  1.00  0.00           O
ATOM   3877  N   HSD A 895      42.320  41.220  70.310  1.00  0.00           N
ATOM   3878  HN  HSD A 895      41.780  41.060  69.490  1.00  0.00           H
ATOM   3879  CA  HSD A 895      41.570  41.840  71.350  1.00  0.00           C
ATOM   3880  HA  HSD A 895      42.110  42.700  71.740  1.00  0.00           H
ATOM   3881  CB  HSD A 895      40.350  42.410  70.660  1.00  0.00           C
ATOM   3882  HB1 HSD A 895      40.040  41.680  69.870  1.00  0.00           H
ATOM   3883  HB2 HSD A 895      40.580  43.350  70.110  1.00  0.00           H
ATOM   3884  ND1 HSD A 895      39.360  43.850  72.370  1.00  0.00           N
ATOM   3885  HD1 HSD A 895      40.100  44.530  72.360  1.00  0.00           H
ATOM   3886  CG  HSD A 895      39.310  42.680  71.640  1.00  0.00           C
ATOM   3887  CE1 HSD A 895      38.310  43.740  73.250  1.00  0.00           C
ATOM   3888  HE1 HSD A 895      38.170  44.440  74.080  1.00  0.00           H
ATOM   3889  NE2 HSD A 895      37.540  42.760  72.990  1.00  0.00           N
ATOM   3890  CD2 HSD A 895      38.190  41.960  72.000  1.00  0.00           C
ATOM   3891  HD2 HSD A 895      38.010  40.910  71.800  1.00  0.00           H
ATOM   3892  C   HSD A 895      41.260  40.860  72.500  1.00  0.00           C
ATOM   3893  O   HSD A 895      40.590  39.930  72.340  1.00  0.00           O
ATOM   3894  N   PRO A 896      41.730  41.140  73.760  1.00  0.00           N
ATOM   3895  CD  PRO A 896      42.380  42.420  74.180  1.00  0.00           C
ATOM   3896  HD1 PRO A 896      41.760  43.320  73.930  1.00  0.00           H
ATOM   3897  HD2 PRO A 896      43.350  42.610  73.650  1.00  0.00           H
ATOM   3898  CA  PRO A 896      41.900  40.090  74.780  1.00  0.00           C
ATOM   3899  HA  PRO A 896      42.300  39.220  74.300  1.00  0.00           H
ATOM   3900  CB  PRO A 896      42.870  40.800  75.790  1.00  0.00           C
ATOM   3901  HB1 PRO A 896      43.960  40.730  75.560  1.00  0.00           H
ATOM   3902  HB2 PRO A 896      42.780  40.370  76.810  1.00  0.00           H
ATOM   3903  CG  PRO A 896      42.500  42.290  75.680  1.00  0.00           C
ATOM   3904  HG1 PRO A 896      41.570  42.420  76.260  1.00  0.00           H
ATOM   3905  HG2 PRO A 896      43.280  43.040  75.940  1.00  0.00           H
ATOM   3906  C   PRO A 896      40.640  39.660  75.440  1.00  0.00           C
ATOM   3907  O   PRO A 896      40.640  38.610  76.070  1.00  0.00           O
ATOM   3908  N   GLU A 897      39.500  40.420  75.330  1.00  0.00           N
ATOM   3909  HN  GLU A 897      39.650  41.350  74.990  1.00  0.00           H
ATOM   3910  CA  GLU A 897      38.350  40.220  76.150  1.00  0.00           C
ATOM   3911  HA  GLU A 897      38.600  39.760  77.090  1.00  0.00           H
ATOM   3912  CB  GLU A 897      37.790  41.670  76.500  1.00  0.00           C
ATOM   3913  HB1 GLU A 897      36.830  41.570  77.040  1.00  0.00           H
ATOM   3914  HB2 GLU A 897      37.540  42.060  75.490  1.00  0.00           H
ATOM   3915  CG  GLU A 897      38.800  42.500  77.280  1.00  0.00           C
ATOM   3916  HG1 GLU A 897      39.790  42.590  76.800  1.00  0.00           H
ATOM   3917  HG2 GLU A 897      38.880  41.990  78.270  1.00  0.00           H
ATOM   3918  CD  GLU A 897      38.310  43.830  77.640  1.00  0.00           C
ATOM   3919  OE1 GLU A 897      38.600  44.830  76.960  1.00  0.00           O
ATOM   3920  OE2 GLU A 897      37.550  43.960  78.650  1.00  0.00           O
ATOM   3921  C   GLU A 897      37.220  39.490  75.390  1.00  0.00           C
ATOM   3922  O   GLU A 897      36.130  39.330  75.970  1.00  0.00           O
ATOM   3923  N   ARG A 898      37.420  38.960  74.240  1.00  0.00           N
ATOM   3924  HN  ARG A 898      38.220  39.260  73.720  1.00  0.00           H
ATOM   3925  CA  ARG A 898      36.480  37.980  73.690  1.00  0.00           C
ATOM   3926  HA  ARG A 898      36.130  37.220  74.370  1.00  0.00           H
ATOM   3927  CB  ARG A 898      35.160  38.640  73.120  1.00  0.00           C
ATOM   3928  HB1 ARG A 898      34.500  38.890  73.980  1.00  0.00           H
ATOM   3929  HB2 ARG A 898      34.580  37.850  72.590  1.00  0.00           H
ATOM   3930  CG  ARG A 898      35.340  39.960  72.260  1.00  0.00           C
ATOM   3931  HG1 ARG A 898      36.110  40.550  72.810  1.00  0.00           H
ATOM   3932  HG2 ARG A 898      34.380  40.530  72.240  1.00  0.00           H
ATOM   3933  CD  ARG A 898      35.610  39.640  70.840  1.00  0.00           C
ATOM   3934  HD1 ARG A 898      34.710  39.160  70.390  1.00  0.00           H
ATOM   3935  HD2 ARG A 898      36.560  39.050  70.850  1.00  0.00           H
ATOM   3936  NE  ARG A 898      35.760  40.950  70.090  1.00  0.00           N
ATOM   3937  HE  ARG A 898      35.360  41.790  70.470  1.00  0.00           H
ATOM   3938  CZ  ARG A 898      36.330  40.970  68.920  1.00  0.00           C
ATOM   3939  NH1 ARG A 898      36.710  39.890  68.310  1.00  0.00           N
ATOM   3940 HH11 ARG A 898      37.150  39.960  67.410  1.00  0.00           H
ATOM   3941 HH12 ARG A 898      36.610  39.000  68.750  1.00  0.00           H
ATOM   3942  NH2 ARG A 898      36.540  42.170  68.420  1.00  0.00           N
ATOM   3943 HH21 ARG A 898      37.300  42.330  67.780  1.00  0.00           H
ATOM   3944 HH22 ARG A 898      36.380  42.920  69.060  1.00  0.00           H
ATOM   3945  C   ARG A 898      37.130  37.170  72.580  1.00  0.00           C
ATOM   3946  O   ARG A 898      38.330  37.360  72.310  1.00  0.00           O
ATOM   3947  N   GLY A 899      36.490  36.150  72.130  1.00  0.00           N
ATOM   3948  HN  GLY A 899      35.670  35.890  72.620  1.00  0.00           H
ATOM   3949  CA  GLY A 899      36.870  35.310  70.930  1.00  0.00           C
ATOM   3950  HA1 GLY A 899      36.300  34.390  71.040  1.00  0.00           H
ATOM   3951  HA2 GLY A 899      37.910  35.070  70.990  1.00  0.00           H
ATOM   3952  C   GLY A 899      36.540  35.920  69.600  1.00  0.00           C
ATOM   3953  O   GLY A 899      36.340  37.140  69.430  1.00  0.00           O
ATOM   3954  N   TRP A 900      36.570  35.060  68.560  1.00  0.00           N
ATOM   3955  HN  TRP A 900      36.780  34.110  68.770  1.00  0.00           H
ATOM   3956  CA  TRP A 900      36.490  35.550  67.140  1.00  0.00           C
ATOM   3957  HA  TRP A 900      37.200  36.370  67.180  1.00  0.00           H
ATOM   3958  CB  TRP A 900      36.870  34.470  66.070  1.00  0.00           C
ATOM   3959  HB1 TRP A 900      36.450  34.720  65.080  1.00  0.00           H
ATOM   3960  HB2 TRP A 900      36.330  33.590  66.470  1.00  0.00           H
ATOM   3961  CG  TRP A 900      38.310  34.140  65.830  1.00  0.00           C
ATOM   3962  CD1 TRP A 900      38.980  32.970  66.190  1.00  0.00           C
ATOM   3963  HD1 TRP A 900      38.600  32.150  66.790  1.00  0.00           H
ATOM   3964  NE1 TRP A 900      40.340  33.040  65.860  1.00  0.00           N
ATOM   3965  HE1 TRP A 900      41.080  32.420  66.040  1.00  0.00           H
ATOM   3966  CE2 TRP A 900      40.590  34.280  65.340  1.00  0.00           C
ATOM   3967  CD2 TRP A 900      39.360  35.010  65.350  1.00  0.00           C
ATOM   3968  CE3 TRP A 900      39.280  36.260  64.770  1.00  0.00           C
ATOM   3969  HE3 TRP A 900      38.300  36.710  64.750  1.00  0.00           H
ATOM   3970  CZ3 TRP A 900      40.440  36.850  64.430  1.00  0.00           C
ATOM   3971  HZ3 TRP A 900      40.310  37.890  64.130  1.00  0.00           H
ATOM   3972  CZ2 TRP A 900      41.710  34.840  64.910  1.00  0.00           C
ATOM   3973  HZ2 TRP A 900      42.680  34.330  64.920  1.00  0.00           H
ATOM   3974  CH2 TRP A 900      41.690  36.190  64.580  1.00  0.00           C
ATOM   3975  HH2 TRP A 900      42.600  36.730  64.340  1.00  0.00           H
ATOM   3976  C   TRP A 900      35.240  36.310  66.750  1.00  0.00           C
ATOM   3977  O   TRP A 900      35.370  37.360  66.130  1.00  0.00           O
ATOM   3978  N   ILE A 901      34.110  35.770  67.150  1.00  0.00           N
ATOM   3979  HN  ILE A 901      34.110  34.870  67.570  1.00  0.00           H
ATOM   3980  CA  ILE A 901      32.820  36.330  66.680  1.00  0.00           C
ATOM   3981  HA  ILE A 901      32.970  36.770  65.710  1.00  0.00           H
ATOM   3982  CB  ILE A 901      31.660  35.330  66.740  1.00  0.00           C
ATOM   3983  HB  ILE A 901      31.710  34.870  67.750  1.00  0.00           H
ATOM   3984  CG2 ILE A 901      30.360  36.120  66.630  1.00  0.00           C
ATOM   3985 HG21 ILE A 901      30.050  36.690  67.530  1.00  0.00           H
ATOM   3986 HG22 ILE A 901      29.530  35.410  66.430  1.00  0.00           H
ATOM   3987 HG23 ILE A 901      30.370  36.800  65.740  1.00  0.00           H
ATOM   3988  CG1 ILE A 901      31.770  34.200  65.760  1.00  0.00           C
ATOM   3989 HG11 ILE A 901      30.780  33.740  65.530  1.00  0.00           H
ATOM   3990 HG12 ILE A 901      32.430  33.400  66.160  1.00  0.00           H
ATOM   3991  CD  ILE A 901      32.270  34.760  64.380  1.00  0.00           C
ATOM   3992  HD1 ILE A 901      31.790  35.750  64.220  1.00  0.00           H
ATOM   3993  HD2 ILE A 901      32.150  33.910  63.670  1.00  0.00           H
ATOM   3994  HD3 ILE A 901      33.380  34.870  64.470  1.00  0.00           H
ATOM   3995  C   ILE A 901      32.530  37.650  67.500  1.00  0.00           C
ATOM   3996  O   ILE A 901      32.280  37.610  68.730  1.00  0.00           O
ATOM   3997  N   ILE A 902      32.560  38.840  66.870  1.00  0.00           N
ATOM   3998  HN  ILE A 902      32.790  38.840  65.900  1.00  0.00           H
ATOM   3999  CA  ILE A 902      31.950  40.080  67.410  1.00  0.00           C
ATOM   4000  HA  ILE A 902      31.980  40.090  68.490  1.00  0.00           H
ATOM   4001  CB  ILE A 902      32.830  41.260  67.080  1.00  0.00           C
ATOM   4002  HB  ILE A 902      33.780  41.170  67.630  1.00  0.00           H
ATOM   4003  CG2 ILE A 902      33.200  41.440  65.560  1.00  0.00           C
ATOM   4004 HG21 ILE A 902      33.680  40.520  65.170  1.00  0.00           H
ATOM   4005 HG22 ILE A 902      33.780  42.380  65.470  1.00  0.00           H
ATOM   4006 HG23 ILE A 902      32.300  41.460  64.910  1.00  0.00           H
ATOM   4007  CG1 ILE A 902      32.180  42.530  67.680  1.00  0.00           C
ATOM   4008 HG11 ILE A 902      31.210  42.880  67.260  1.00  0.00           H
ATOM   4009 HG12 ILE A 902      32.960  43.290  67.480  1.00  0.00           H
ATOM   4010  CD  ILE A 902      32.120  42.520  69.180  1.00  0.00           C
ATOM   4011  HD1 ILE A 902      31.690  43.460  69.570  1.00  0.00           H
ATOM   4012  HD2 ILE A 902      33.150  42.680  69.580  1.00  0.00           H
ATOM   4013  HD3 ILE A 902      31.710  41.560  69.550  1.00  0.00           H
ATOM   4014  C   ILE A 902      30.520  40.240  67.110  1.00  0.00           C
ATOM   4015  O   ILE A 902      30.130  39.990  65.970  1.00  0.00           O
ATOM   4016  N   SER A 903      29.570  40.450  68.110  1.00  0.00           N
ATOM   4017  HN  SER A 903      29.830  40.360  69.070  1.00  0.00           H
ATOM   4018  CA  SER A 903      28.130  40.590  67.890  1.00  0.00           C
ATOM   4019  HA  SER A 903      27.840  39.580  67.630  1.00  0.00           H
ATOM   4020  CB  SER A 903      27.320  40.970  69.190  1.00  0.00           C
ATOM   4021  HB1 SER A 903      27.540  42.000  69.530  1.00  0.00           H
ATOM   4022  HB2 SER A 903      27.640  40.240  69.960  1.00  0.00           H
ATOM   4023  OG  SER A 903      25.910  40.920  69.060  1.00  0.00           O
ATOM   4024  HG1 SER A 903      25.790  39.980  69.040  1.00  0.00           H
ATOM   4025  C   SER A 903      27.860  41.550  66.670  1.00  0.00           C
ATOM   4026  O   SER A 903      28.370  42.650  66.640  1.00  0.00           O
ATOM   4027  N   PRO A 904      26.870  41.180  65.860  1.00  0.00           N
ATOM   4028  CD  PRO A 904      26.390  39.780  65.630  1.00  0.00           C
ATOM   4029  HD1 PRO A 904      25.990  39.380  66.590  1.00  0.00           H
ATOM   4030  HD2 PRO A 904      27.260  39.130  65.380  1.00  0.00           H
ATOM   4031  CA  PRO A 904      26.550  42.000  64.680  1.00  0.00           C
ATOM   4032  HA  PRO A 904      27.450  42.510  64.360  1.00  0.00           H
ATOM   4033  CB  PRO A 904      25.850  41.070  63.640  1.00  0.00           C
ATOM   4034  HB1 PRO A 904      26.660  40.690  62.980  1.00  0.00           H
ATOM   4035  HB2 PRO A 904      25.000  41.560  63.100  1.00  0.00           H
ATOM   4036  CG  PRO A 904      25.280  39.890  64.560  1.00  0.00           C
ATOM   4037  HG1 PRO A 904      24.290  40.080  65.020  1.00  0.00           H
ATOM   4038  HG2 PRO A 904      25.280  38.950  63.950  1.00  0.00           H
ATOM   4039  C   PRO A 904      25.560  43.060  65.160  1.00  0.00           C
ATOM   4040  O   PRO A 904      24.360  42.720  65.230  1.00  0.00           O
ATOM   4041  N   LEU A 905      25.950  44.390  65.360  1.00  0.00           N
ATOM   4042  HN  LEU A 905      26.920  44.590  65.380  1.00  0.00           H
ATOM   4043  CA  LEU A 905      25.050  45.490  65.520  1.00  0.00           C
ATOM   4044  HA  LEU A 905      25.630  46.410  65.500  1.00  0.00           H
ATOM   4045  CB  LEU A 905      23.870  45.530  64.490  1.00  0.00           C
ATOM   4046  HB1 LEU A 905      23.320  46.500  64.490  1.00  0.00           H
ATOM   4047  HB2 LEU A 905      23.120  44.740  64.700  1.00  0.00           H
ATOM   4048  CG  LEU A 905      24.250  45.270  63.000  1.00  0.00           C
ATOM   4049  HG  LEU A 905      24.670  44.250  62.890  1.00  0.00           H
ATOM   4050  CD1 LEU A 905      23.040  45.340  62.020  1.00  0.00           C
ATOM   4051 HD11 LEU A 905      23.320  45.070  60.980  1.00  0.00           H
ATOM   4052 HD12 LEU A 905      22.520  46.320  62.010  1.00  0.00           H
ATOM   4053 HD13 LEU A 905      22.300  44.560  62.320  1.00  0.00           H
ATOM   4054  CD2 LEU A 905      25.260  46.390  62.480  1.00  0.00           C
ATOM   4055 HD21 LEU A 905      25.470  46.160  61.420  1.00  0.00           H
ATOM   4056 HD22 LEU A 905      26.180  46.290  63.100  1.00  0.00           H
ATOM   4057 HD23 LEU A 905      24.760  47.380  62.600  1.00  0.00           H
ATOM   4058  C   LEU A 905      24.450  45.600  66.890  1.00  0.00           C
ATOM   4059  O   LEU A 905      23.390  46.140  67.120  1.00  0.00           O
ATOM   4060  N   GLY A 906      25.040  45.020  67.910  1.00  0.00           N
ATOM   4061  HN  GLY A 906      26.010  44.800  67.990  1.00  0.00           H
ATOM   4062  CA  GLY A 906      24.370  44.800  69.220  1.00  0.00           C
ATOM   4063  HA1 GLY A 906      24.440  43.760  69.500  1.00  0.00           H
ATOM   4064  HA2 GLY A 906      23.310  44.990  69.070  1.00  0.00           H
ATOM   4065  C   GLY A 906      24.760  45.630  70.350  1.00  0.00           C
ATOM   4066  O   GLY A 906      24.200  45.580  71.430  1.00  0.00           O
ATOM   4067  N   ASP A 907      25.770  46.490  70.270  1.00  0.00           N
ATOM   4068  HN  ASP A 907      26.320  46.520  69.440  1.00  0.00           H
ATOM   4069  CA  ASP A 907      26.150  47.440  71.230  1.00  0.00           C
ATOM   4070  HA  ASP A 907      25.780  47.160  72.200  1.00  0.00           H
ATOM   4071  CB  ASP A 907      27.660  47.260  71.520  1.00  0.00           C
ATOM   4072  HB1 ASP A 907      27.980  47.900  72.370  1.00  0.00           H
ATOM   4073  HB2 ASP A 907      28.220  47.500  70.580  1.00  0.00           H
ATOM   4074  CG  ASP A 907      28.120  45.820  71.980  1.00  0.00           C
ATOM   4075  OD1 ASP A 907      27.840  45.490  73.140  1.00  0.00           O
ATOM   4076  OD2 ASP A 907      28.740  45.060  71.120  1.00  0.00           O
ATOM   4077  C   ASP A 907      25.870  48.950  70.850  1.00  0.00           C
ATOM   4078  O   ASP A 907      25.350  49.700  71.710  1.00  0.00           O
ATOM   4079  N   ASN A 908      26.160  49.390  69.560  1.00  0.00           N
ATOM   4080  HN  ASN A 908      26.540  48.780  68.880  1.00  0.00           H
ATOM   4081  CA  ASN A 908      26.080  50.730  69.120  1.00  0.00           C
ATOM   4082  HA  ASN A 908      26.790  51.260  69.730  1.00  0.00           H
ATOM   4083  CB  ASN A 908      26.420  50.920  67.680  1.00  0.00           C
ATOM   4084  HB1 ASN A 908      26.190  51.920  67.250  1.00  0.00           H
ATOM   4085  HB2 ASN A 908      25.900  50.120  67.110  1.00  0.00           H
ATOM   4086  CG  ASN A 908      27.940  50.680  67.270  1.00  0.00           C
ATOM   4087  OD1 ASN A 908      28.160  50.250  66.130  1.00  0.00           O
ATOM   4088  ND2 ASN A 908      28.900  50.940  68.280  1.00  0.00           N
ATOM   4089 HD21 ASN A 908      29.810  50.540  68.190  1.00  0.00           H
ATOM   4090 HD22 ASN A 908      28.560  51.190  69.190  1.00  0.00           H
ATOM   4091  C   ASN A 908      24.650  51.320  69.320  1.00  0.00           C
ATOM   4092  O   ASN A 908      23.720  50.530  68.900  1.00  0.00           O
ATOM   4093  N   PRO A 909      24.350  52.490  69.910  1.00  0.00           N
ATOM   4094  CD  PRO A 909      25.310  53.280  70.690  1.00  0.00           C
ATOM   4095  HD1 PRO A 909      25.910  53.970  70.050  1.00  0.00           H
ATOM   4096  HD2 PRO A 909      25.930  52.630  71.340  1.00  0.00           H
ATOM   4097  CA  PRO A 909      23.050  53.130  69.800  1.00  0.00           C
ATOM   4098  HA  PRO A 909      22.320  52.500  70.280  1.00  0.00           H
ATOM   4099  CB  PRO A 909      23.290  54.450  70.610  1.00  0.00           C
ATOM   4100  HB1 PRO A 909      22.300  54.720  71.030  1.00  0.00           H
ATOM   4101  HB2 PRO A 909      23.540  55.270  69.910  1.00  0.00           H
ATOM   4102  CG  PRO A 909      24.430  54.220  71.570  1.00  0.00           C
ATOM   4103  HG1 PRO A 909      24.990  55.080  71.970  1.00  0.00           H
ATOM   4104  HG2 PRO A 909      24.060  53.620  72.430  1.00  0.00           H
ATOM   4105  C   PRO A 909      22.490  53.270  68.340  1.00  0.00           C
ATOM   4106  O   PRO A 909      23.300  53.370  67.430  1.00  0.00           O
ATOM   4107  N   TRP A 910      21.170  53.300  68.150  1.00  0.00           N
ATOM   4108  HN  TRP A 910      20.540  53.180  68.920  1.00  0.00           H
ATOM   4109  CA  TRP A 910      20.490  53.390  66.930  1.00  0.00           C
ATOM   4110  HA  TRP A 910      20.760  52.520  66.340  1.00  0.00           H
ATOM   4111  CB  TRP A 910      18.940  53.150  66.940  1.00  0.00           C
ATOM   4112  HB1 TRP A 910      18.670  53.060  65.860  1.00  0.00           H
ATOM   4113  HB2 TRP A 910      18.470  54.070  67.360  1.00  0.00           H
ATOM   4114  CG  TRP A 910      18.410  51.920  67.660  1.00  0.00           C
ATOM   4115  CD1 TRP A 910      17.720  52.040  68.860  1.00  0.00           C
ATOM   4116  HD1 TRP A 910      17.480  53.020  69.240  1.00  0.00           H
ATOM   4117  NE1 TRP A 910      17.220  50.810  69.190  1.00  0.00           N
ATOM   4118  HE1 TRP A 910      16.810  50.620  70.050  1.00  0.00           H
ATOM   4119  CE2 TRP A 910      17.590  49.900  68.290  1.00  0.00           C
ATOM   4120  CD2 TRP A 910      18.450  50.540  67.410  1.00  0.00           C
ATOM   4121  CE3 TRP A 910      19.160  49.650  66.530  1.00  0.00           C
ATOM   4122  HE3 TRP A 910      19.870  50.070  65.830  1.00  0.00           H
ATOM   4123  CZ3 TRP A 910      18.800  48.300  66.420  1.00  0.00           C
ATOM   4124  HZ3 TRP A 910      19.180  47.690  65.610  1.00  0.00           H
ATOM   4125  CZ2 TRP A 910      17.440  48.510  68.330  1.00  0.00           C
ATOM   4126  HZ2 TRP A 910      16.870  47.960  69.070  1.00  0.00           H
ATOM   4127  CH2 TRP A 910      17.900  47.720  67.310  1.00  0.00           C
ATOM   4128  HH2 TRP A 910      17.660  46.660  67.340  1.00  0.00           H
ATOM   4129  C   TRP A 910      20.950  54.700  66.220  1.00  0.00           C
ATOM   4130  O   TRP A 910      21.250  54.610  65.030  1.00  0.00           O
ATOM   4131  N   TRP A 911      21.080  55.880  66.910  1.00  0.00           N
ATOM   4132  HN  TRP A 911      20.740  55.860  67.840  1.00  0.00           H
ATOM   4133  CA  TRP A 911      21.710  57.120  66.360  1.00  0.00           C
ATOM   4134  HA  TRP A 911      21.180  57.530  65.500  1.00  0.00           H
ATOM   4135  CB  TRP A 911      21.660  58.200  67.450  1.00  0.00           C
ATOM   4136  HB1 TRP A 911      22.290  57.860  68.300  1.00  0.00           H
ATOM   4137  HB2 TRP A 911      20.640  58.210  67.900  1.00  0.00           H
ATOM   4138  CG  TRP A 911      21.930  59.620  67.080  1.00  0.00           C
ATOM   4139  CD1 TRP A 911      23.060  60.260  67.340  1.00  0.00           C
ATOM   4140  HD1 TRP A 911      23.850  59.840  67.950  1.00  0.00           H
ATOM   4141  NE1 TRP A 911      22.900  61.540  66.830  1.00  0.00           N
ATOM   4142  HE1 TRP A 911      23.530  62.280  66.850  1.00  0.00           H
ATOM   4143  CE2 TRP A 911      21.660  61.670  66.260  1.00  0.00           C
ATOM   4144  CD2 TRP A 911      21.050  60.420  66.340  1.00  0.00           C
ATOM   4145  CE3 TRP A 911      19.880  60.200  65.600  1.00  0.00           C
ATOM   4146  HE3 TRP A 911      19.280  59.290  65.640  1.00  0.00           H
ATOM   4147  CZ3 TRP A 911      19.230  61.300  64.970  1.00  0.00           C
ATOM   4148  HZ3 TRP A 911      18.280  61.100  64.480  1.00  0.00           H
ATOM   4149  CZ2 TRP A 911      21.000  62.800  65.660  1.00  0.00           C
ATOM   4150  HZ2 TRP A 911      21.530  63.730  65.560  1.00  0.00           H
ATOM   4151  CH2 TRP A 911      19.820  62.540  64.910  1.00  0.00           C
ATOM   4152  HH2 TRP A 911      19.380  63.360  64.360  1.00  0.00           H
ATOM   4153  C   TRP A 911      23.080  56.950  65.800  1.00  0.00           C
ATOM   4154  O   TRP A 911      23.320  57.350  64.650  1.00  0.00           O
ATOM   4155  N   THR A 912      23.940  56.270  66.620  1.00  0.00           N
ATOM   4156  HN  THR A 912      23.830  56.170  67.600  1.00  0.00           H
ATOM   4157  CA  THR A 912      25.240  55.890  66.180  1.00  0.00           C
ATOM   4158  HA  THR A 912      25.580  56.860  65.890  1.00  0.00           H
ATOM   4159  CB  THR A 912      25.930  55.240  67.430  1.00  0.00           C
ATOM   4160  HB  THR A 912      25.490  54.290  67.810  1.00  0.00           H
ATOM   4161  OG1 THR A 912      26.140  56.100  68.540  1.00  0.00           O
ATOM   4162  HG1 THR A 912      26.720  56.780  68.190  1.00  0.00           H
ATOM   4163  CG2 THR A 912      27.350  54.950  66.940  1.00  0.00           C
ATOM   4164 HG21 THR A 912      28.060  54.970  67.800  1.00  0.00           H
ATOM   4165 HG22 THR A 912      27.630  55.780  66.260  1.00  0.00           H
ATOM   4166 HG23 THR A 912      27.480  53.980  66.410  1.00  0.00           H
ATOM   4167  C   THR A 912      25.200  54.970  64.930  1.00  0.00           C
ATOM   4168  O   THR A 912      25.990  55.260  64.060  1.00  0.00           O
ATOM   4169  N   LEU A 913      24.320  53.970  64.810  1.00  0.00           N
ATOM   4170  HN  LEU A 913      23.670  53.980  65.570  1.00  0.00           H
ATOM   4171  CA  LEU A 913      24.070  53.160  63.660  1.00  0.00           C
ATOM   4172  HA  LEU A 913      25.060  52.910  63.330  1.00  0.00           H
ATOM   4173  CB  LEU A 913      23.100  51.950  63.930  1.00  0.00           C
ATOM   4174  HB1 LEU A 913      22.780  51.500  62.970  1.00  0.00           H
ATOM   4175  HB2 LEU A 913      22.280  52.480  64.460  1.00  0.00           H
ATOM   4176  CG  LEU A 913      23.720  50.890  64.880  1.00  0.00           C
ATOM   4177  HG  LEU A 913      24.110  51.410  65.780  1.00  0.00           H
ATOM   4178  CD1 LEU A 913      22.650  49.870  65.440  1.00  0.00           C
ATOM   4179 HD11 LEU A 913      23.210  48.980  65.780  1.00  0.00           H
ATOM   4180 HD12 LEU A 913      22.000  49.590  64.570  1.00  0.00           H
ATOM   4181 HD13 LEU A 913      22.040  50.220  66.310  1.00  0.00           H
ATOM   4182  CD2 LEU A 913      24.920  50.110  64.120  1.00  0.00           C
ATOM   4183 HD21 LEU A 913      24.440  49.500  63.320  1.00  0.00           H
ATOM   4184 HD22 LEU A 913      25.390  49.320  64.760  1.00  0.00           H
ATOM   4185 HD23 LEU A 913      25.710  50.760  63.700  1.00  0.00           H
ATOM   4186  C   LEU A 913      23.500  53.860  62.480  1.00  0.00           C
ATOM   4187  O   LEU A 913      23.990  53.710  61.370  1.00  0.00           O
ATOM   4188  N   LEU A 914      22.500  54.720  62.650  1.00  0.00           N
ATOM   4189  HN  LEU A 914      22.030  54.850  63.530  1.00  0.00           H
ATOM   4190  CA  LEU A 914      22.050  55.530  61.540  1.00  0.00           C
ATOM   4191  HA  LEU A 914      21.670  54.880  60.770  1.00  0.00           H
ATOM   4192  CB  LEU A 914      20.910  56.500  62.100  1.00  0.00           C
ATOM   4193  HB1 LEU A 914      21.400  57.000  62.950  1.00  0.00           H
ATOM   4194  HB2 LEU A 914      20.190  55.830  62.590  1.00  0.00           H
ATOM   4195  CG  LEU A 914      20.150  57.390  61.100  1.00  0.00           C
ATOM   4196  HG  LEU A 914      20.780  57.620  60.210  1.00  0.00           H
ATOM   4197  CD1 LEU A 914      18.880  56.660  60.550  1.00  0.00           C
ATOM   4198 HD11 LEU A 914      18.360  57.220  59.730  1.00  0.00           H
ATOM   4199 HD12 LEU A 914      18.070  56.560  61.320  1.00  0.00           H
ATOM   4200 HD13 LEU A 914      19.090  55.720  60.020  1.00  0.00           H
ATOM   4201  CD2 LEU A 914      19.660  58.770  61.700  1.00  0.00           C
ATOM   4202 HD21 LEU A 914      20.410  59.250  62.360  1.00  0.00           H
ATOM   4203 HD22 LEU A 914      18.780  58.660  62.370  1.00  0.00           H
ATOM   4204 HD23 LEU A 914      19.410  59.410  60.820  1.00  0.00           H
ATOM   4205  C   LEU A 914      23.070  56.440  60.850  1.00  0.00           C
ATOM   4206  O   LEU A 914      23.180  56.460  59.610  1.00  0.00           O
ATOM   4207  N   ILE A 915      23.890  57.220  61.570  1.00  0.00           N
ATOM   4208  HN  ILE A 915      23.770  57.290  62.560  1.00  0.00           H
ATOM   4209  CA  ILE A 915      24.870  58.100  60.990  1.00  0.00           C
ATOM   4210  HA  ILE A 915      24.450  58.530  60.090  1.00  0.00           H
ATOM   4211  CB  ILE A 915      25.250  59.200  61.950  1.00  0.00           C
ATOM   4212  HB  ILE A 915      25.690  58.750  62.870  1.00  0.00           H
ATOM   4213  CG2 ILE A 915      26.320  60.080  61.230  1.00  0.00           C
ATOM   4214 HG21 ILE A 915      25.990  60.600  60.310  1.00  0.00           H
ATOM   4215 HG22 ILE A 915      27.250  59.520  60.970  1.00  0.00           H
ATOM   4216 HG23 ILE A 915      26.590  60.910  61.920  1.00  0.00           H
ATOM   4217  CG1 ILE A 915      24.010  60.020  62.400  1.00  0.00           C
ATOM   4218 HG11 ILE A 915      23.220  59.390  62.860  1.00  0.00           H
ATOM   4219 HG12 ILE A 915      23.590  60.650  61.590  1.00  0.00           H
ATOM   4220  CD  ILE A 915      24.310  61.050  63.540  1.00  0.00           C
ATOM   4221  HD1 ILE A 915      24.850  60.480  64.320  1.00  0.00           H
ATOM   4222  HD2 ILE A 915      23.390  61.440  64.040  1.00  0.00           H
ATOM   4223  HD3 ILE A 915      24.710  62.040  63.210  1.00  0.00           H
ATOM   4224  C   ILE A 915      26.120  57.330  60.490  1.00  0.00           C
ATOM   4225  O   ILE A 915      26.900  57.650  59.630  1.00  0.00           O
ATOM   4226  N   ALA A 916      26.260  56.090  60.950  1.00  0.00           N
ATOM   4227  HN  ALA A 916      25.670  55.640  61.630  1.00  0.00           H
ATOM   4228  CA  ALA A 916      27.380  55.280  60.500  1.00  0.00           C
ATOM   4229  HA  ALA A 916      28.370  55.710  60.540  1.00  0.00           H
ATOM   4230  CB  ALA A 916      27.490  54.120  61.460  1.00  0.00           C
ATOM   4231  HB1 ALA A 916      26.530  53.560  61.480  1.00  0.00           H
ATOM   4232  HB2 ALA A 916      27.800  54.410  62.490  1.00  0.00           H
ATOM   4233  HB3 ALA A 916      28.280  53.490  60.990  1.00  0.00           H
ATOM   4234  C   ALA A 916      27.320  54.780  58.990  1.00  0.00           C
ATOM   4235  O   ALA A 916      28.310  54.410  58.380  1.00  0.00           O
ATOM   4236  N   ALA A 917      26.120  54.910  58.320  1.00  0.00           N
ATOM   4237  HN  ALA A 917      25.290  55.150  58.820  1.00  0.00           H
ATOM   4238  CA  ALA A 917      26.050  55.040  56.830  1.00  0.00           C
ATOM   4239  HA  ALA A 917      26.190  54.100  56.320  1.00  0.00           H
ATOM   4240  CB  ALA A 917      24.600  55.540  56.570  1.00  0.00           C
ATOM   4241  HB1 ALA A 917      24.360  56.480  57.130  1.00  0.00           H
ATOM   4242  HB2 ALA A 917      23.870  54.730  56.750  1.00  0.00           H
ATOM   4243  HB3 ALA A 917      24.600  55.900  55.530  1.00  0.00           H
ATOM   4244  C   ALA A 917      27.080  56.080  56.250  1.00  0.00           C
ATOM   4245  O   ALA A 917      27.660  55.730  55.240  1.00  0.00           O
ATOM   4246  N   ILE A 918      27.430  57.200  56.880  1.00  0.00           N
ATOM   4247  HN  ILE A 918      27.000  57.410  57.760  1.00  0.00           H
ATOM   4248  CA  ILE A 918      28.440  58.150  56.350  1.00  0.00           C
ATOM   4249  HA  ILE A 918      28.200  58.330  55.300  1.00  0.00           H
ATOM   4250  CB  ILE A 918      28.270  59.450  57.090  1.00  0.00           C
ATOM   4251  HB  ILE A 918      28.210  59.220  58.170  1.00  0.00           H
ATOM   4252  CG2 ILE A 918      29.380  60.480  56.860  1.00  0.00           C
ATOM   4253 HG21 ILE A 918      29.680  60.520  55.790  1.00  0.00           H
ATOM   4254 HG22 ILE A 918      30.240  60.390  57.560  1.00  0.00           H
ATOM   4255 HG23 ILE A 918      29.050  61.500  57.170  1.00  0.00           H
ATOM   4256  CG1 ILE A 918      26.860  60.130  56.840  1.00  0.00           C
ATOM   4257 HG11 ILE A 918      26.850  61.140  57.320  1.00  0.00           H
ATOM   4258 HG12 ILE A 918      26.060  59.620  57.420  1.00  0.00           H
ATOM   4259  CD  ILE A 918      26.450  60.400  55.380  1.00  0.00           C
ATOM   4260  HD1 ILE A 918      26.350  59.460  54.810  1.00  0.00           H
ATOM   4261  HD2 ILE A 918      27.270  61.010  54.930  1.00  0.00           H
ATOM   4262  HD3 ILE A 918      25.450  60.880  55.420  1.00  0.00           H
ATOM   4263  C   ILE A 918      29.930  57.730  56.240  1.00  0.00           C
ATOM   4264  O   ILE A 918      30.480  57.970  55.210  1.00  0.00           O
ATOM   4265  N   PRO A 919      30.520  57.060  57.210  1.00  0.00           N
ATOM   4266  CD  PRO A 919      30.190  57.150  58.580  1.00  0.00           C
ATOM   4267  HD1 PRO A 919      29.140  56.830  58.770  1.00  0.00           H
ATOM   4268  HD2 PRO A 919      30.440  58.190  58.900  1.00  0.00           H
ATOM   4269  CA  PRO A 919      31.750  56.350  56.990  1.00  0.00           C
ATOM   4270  HA  PRO A 919      32.410  57.020  56.450  1.00  0.00           H
ATOM   4271  CB  PRO A 919      32.320  56.160  58.370  1.00  0.00           C
ATOM   4272  HB1 PRO A 919      32.910  57.060  58.670  1.00  0.00           H
ATOM   4273  HB2 PRO A 919      33.040  55.330  58.460  1.00  0.00           H
ATOM   4274  CG  PRO A 919      31.090  56.130  59.320  1.00  0.00           C
ATOM   4275  HG1 PRO A 919      30.690  55.090  59.280  1.00  0.00           H
ATOM   4276  HG2 PRO A 919      31.380  56.410  60.350  1.00  0.00           H
ATOM   4277  C   PRO A 919      31.600  55.160  56.060  1.00  0.00           C
ATOM   4278  O   PRO A 919      32.590  54.740  55.450  1.00  0.00           O
ATOM   4279  N   ALA A 920      30.410  54.540  56.010  1.00  0.00           N
ATOM   4280  HN  ALA A 920      29.610  54.790  56.530  1.00  0.00           H
ATOM   4281  CA  ALA A 920      30.210  53.460  55.060  1.00  0.00           C
ATOM   4282  HA  ALA A 920      30.980  52.730  55.290  1.00  0.00           H
ATOM   4283  CB  ALA A 920      28.960  52.640  55.370  1.00  0.00           C
ATOM   4284  HB1 ALA A 920      28.920  52.450  56.460  1.00  0.00           H
ATOM   4285  HB2 ALA A 920      29.130  51.620  54.970  1.00  0.00           H
ATOM   4286  HB3 ALA A 920      28.060  53.080  54.900  1.00  0.00           H
ATOM   4287  C   ALA A 920      30.250  53.860  53.570  1.00  0.00           C
ATOM   4288  O   ALA A 920      30.610  53.070  52.690  1.00  0.00           O
ATOM   4289  N   LEU A 921      29.740  55.090  53.190  1.00  0.00           N
ATOM   4290  HN  LEU A 921      29.220  55.550  53.900  1.00  0.00           H
ATOM   4291  CA  LEU A 921      29.900  55.690  51.930  1.00  0.00           C
ATOM   4292  HA  LEU A 921      29.470  54.990  51.230  1.00  0.00           H
ATOM   4293  CB  LEU A 921      28.940  56.870  51.690  1.00  0.00           C
ATOM   4294  HB1 LEU A 921      29.070  57.220  50.630  1.00  0.00           H
ATOM   4295  HB2 LEU A 921      29.210  57.730  52.330  1.00  0.00           H
ATOM   4296  CG  LEU A 921      27.490  56.430  51.810  1.00  0.00           C
ATOM   4297  HG  LEU A 921      27.420  55.680  52.630  1.00  0.00           H
ATOM   4298  CD1 LEU A 921      26.690  57.650  52.330  1.00  0.00           C
ATOM   4299 HD11 LEU A 921      26.670  58.480  51.600  1.00  0.00           H
ATOM   4300 HD12 LEU A 921      27.080  58.090  53.270  1.00  0.00           H
ATOM   4301 HD13 LEU A 921      25.630  57.290  52.390  1.00  0.00           H
ATOM   4302  CD2 LEU A 921      26.800  55.990  50.490  1.00  0.00           C
ATOM   4303 HD21 LEU A 921      27.490  55.310  49.940  1.00  0.00           H
ATOM   4304 HD22 LEU A 921      26.540  56.830  49.820  1.00  0.00           H
ATOM   4305 HD23 LEU A 921      25.840  55.510  50.770  1.00  0.00           H
ATOM   4306  C   LEU A 921      31.320  56.000  51.540  1.00  0.00           C
ATOM   4307  O   LEU A 921      31.840  55.560  50.510  1.00  0.00           O
ATOM   4308  N   LEU A 922      32.100  56.570  52.450  1.00  0.00           N
ATOM   4309  HN  LEU A 922      31.690  56.930  53.290  1.00  0.00           H
ATOM   4310  CA  LEU A 922      33.580  56.840  52.260  1.00  0.00           C
ATOM   4311  HA  LEU A 922      33.730  57.370  51.340  1.00  0.00           H
ATOM   4312  CB  LEU A 922      34.040  57.570  53.540  1.00  0.00           C
ATOM   4313  HB1 LEU A 922      35.080  57.960  53.630  1.00  0.00           H
ATOM   4314  HB2 LEU A 922      33.890  56.890  54.420  1.00  0.00           H
ATOM   4315  CG  LEU A 922      33.370  58.970  53.850  1.00  0.00           C
ATOM   4316  HG  LEU A 922      32.280  58.880  53.630  1.00  0.00           H
ATOM   4317  CD1 LEU A 922      33.670  59.480  55.260  1.00  0.00           C
ATOM   4318 HD11 LEU A 922      33.020  60.340  55.530  1.00  0.00           H
ATOM   4319 HD12 LEU A 922      34.690  59.870  55.430  1.00  0.00           H
ATOM   4320 HD13 LEU A 922      33.500  58.670  56.000  1.00  0.00           H
ATOM   4321  CD2 LEU A 922      33.910  60.040  52.930  1.00  0.00           C
ATOM   4322 HD21 LEU A 922      33.790  59.790  51.860  1.00  0.00           H
ATOM   4323 HD22 LEU A 922      34.990  60.130  53.200  1.00  0.00           H
ATOM   4324 HD23 LEU A 922      33.480  61.010  53.240  1.00  0.00           H
ATOM   4325  C   LEU A 922      34.260  55.520  52.030  1.00  0.00           C
ATOM   4326  O   LEU A 922      34.990  55.380  51.020  1.00  0.00           O
ATOM   4327  N   CYS A 923      34.070  54.450  52.920  1.00  0.00           N
ATOM   4328  HN  CYS A 923      33.600  54.530  53.790  1.00  0.00           H
ATOM   4329  CA  CYS A 923      34.650  53.180  52.640  1.00  0.00           C
ATOM   4330  HA  CYS A 923      35.710  53.320  52.490  1.00  0.00           H
ATOM   4331  CB  CYS A 923      34.360  52.090  53.780  1.00  0.00           C
ATOM   4332  HB1 CYS A 923      33.270  51.950  53.960  1.00  0.00           H
ATOM   4333  HB2 CYS A 923      34.640  52.460  54.790  1.00  0.00           H
ATOM   4334  SG  CYS A 923      35.160  50.440  53.760  1.00  0.00           S
ATOM   4335  HG1 CYS A 923      34.880  50.240  52.480  1.00  0.00           H
ATOM   4336  C   CYS A 923      34.150  52.570  51.270  1.00  0.00           C
ATOM   4337  O   CYS A 923      35.000  52.090  50.480  1.00  0.00           O
ATOM   4338  N   THR A 924      32.880  52.610  50.880  1.00  0.00           N
ATOM   4339  HN  THR A 924      32.150  53.090  51.350  1.00  0.00           H
ATOM   4340  CA  THR A 924      32.400  51.940  49.690  1.00  0.00           C
ATOM   4341  HA  THR A 924      32.590  50.880  49.790  1.00  0.00           H
ATOM   4342  CB  THR A 924      30.860  52.170  49.660  1.00  0.00           C
ATOM   4343  HB  THR A 924      30.750  53.270  49.650  1.00  0.00           H
ATOM   4344  OG1 THR A 924      30.200  51.550  50.710  1.00  0.00           O
ATOM   4345  HG1 THR A 924      30.410  52.080  51.470  1.00  0.00           H
ATOM   4346  CG2 THR A 924      30.220  51.580  48.410  1.00  0.00           C
ATOM   4347 HG21 THR A 924      30.630  51.950  47.450  1.00  0.00           H
ATOM   4348 HG22 THR A 924      29.120  51.690  48.590  1.00  0.00           H
ATOM   4349 HG23 THR A 924      30.410  50.480  48.400  1.00  0.00           H
ATOM   4350  C   THR A 924      33.020  52.450  48.430  1.00  0.00           C
ATOM   4351  O   THR A 924      33.340  51.670  47.550  1.00  0.00           O
ATOM   4352  N   ILE A 925      33.380  53.800  48.320  1.00  0.00           N
ATOM   4353  HN  ILE A 925      33.200  54.440  49.070  1.00  0.00           H
ATOM   4354  CA  ILE A 925      34.120  54.330  47.160  1.00  0.00           C
ATOM   4355  HA  ILE A 925      33.490  54.140  46.290  1.00  0.00           H
ATOM   4356  CB  ILE A 925      34.350  55.820  47.300  1.00  0.00           C
ATOM   4357  HB  ILE A 925      34.710  56.030  48.330  1.00  0.00           H
ATOM   4358  CG2 ILE A 925      35.420  56.440  46.310  1.00  0.00           C
ATOM   4359 HG21 ILE A 925      35.560  57.540  46.470  1.00  0.00           H
ATOM   4360 HG22 ILE A 925      35.000  56.370  45.280  1.00  0.00           H
ATOM   4361 HG23 ILE A 925      36.390  55.910  46.300  1.00  0.00           H
ATOM   4362  CG1 ILE A 925      33.010  56.630  47.180  1.00  0.00           C
ATOM   4363 HG11 ILE A 925      32.110  56.170  47.630  1.00  0.00           H
ATOM   4364 HG12 ILE A 925      32.670  56.910  46.160  1.00  0.00           H
ATOM   4365  CD  ILE A 925      33.230  57.930  47.910  1.00  0.00           C
ATOM   4366  HD1 ILE A 925      34.170  58.440  47.590  1.00  0.00           H
ATOM   4367  HD2 ILE A 925      33.380  57.780  49.000  1.00  0.00           H
ATOM   4368  HD3 ILE A 925      32.340  58.600  47.890  1.00  0.00           H
ATOM   4369  C   ILE A 925      35.460  53.560  46.890  1.00  0.00           C
ATOM   4370  O   ILE A 925      35.770  53.140  45.760  1.00  0.00           O
ATOM   4371  N   LEU A 926      36.270  53.270  47.960  1.00  0.00           N
ATOM   4372  HN  LEU A 926      35.860  53.500  48.840  1.00  0.00           H
ATOM   4373  CA  LEU A 926      37.520  52.590  47.920  1.00  0.00           C
ATOM   4374  HA  LEU A 926      38.090  53.080  47.150  1.00  0.00           H
ATOM   4375  CB  LEU A 926      38.160  52.590  49.350  1.00  0.00           C
ATOM   4376  HB1 LEU A 926      39.130  52.080  49.370  1.00  0.00           H
ATOM   4377  HB2 LEU A 926      37.500  52.020  50.060  1.00  0.00           H
ATOM   4378  CG  LEU A 926      38.450  54.050  49.900  1.00  0.00           C
ATOM   4379  HG  LEU A 926      37.510  54.640  49.980  1.00  0.00           H
ATOM   4380  CD1 LEU A 926      39.000  53.810  51.320  1.00  0.00           C
ATOM   4381 HD11 LEU A 926      39.940  53.210  51.330  1.00  0.00           H
ATOM   4382 HD12 LEU A 926      38.200  53.340  51.930  1.00  0.00           H
ATOM   4383 HD13 LEU A 926      39.220  54.790  51.810  1.00  0.00           H
ATOM   4384  CD2 LEU A 926      39.430  54.850  49.090  1.00  0.00           C
ATOM   4385 HD21 LEU A 926      39.870  55.740  49.600  1.00  0.00           H
ATOM   4386 HD22 LEU A 926      38.910  55.190  48.160  1.00  0.00           H
ATOM   4387 HD23 LEU A 926      40.210  54.130  48.780  1.00  0.00           H
ATOM   4388  C   LEU A 926      37.350  51.130  47.480  1.00  0.00           C
ATOM   4389  O   LEU A 926      38.110  50.620  46.700  1.00  0.00           O
ATOM   4390  N   ILE A 927      36.310  50.460  47.980  1.00  0.00           N
ATOM   4391  HN  ILE A 927      35.770  50.870  48.710  1.00  0.00           H
ATOM   4392  CA  ILE A 927      35.850  49.080  47.600  1.00  0.00           C
ATOM   4393  HA  ILE A 927      36.670  48.390  47.800  1.00  0.00           H
ATOM   4394  CB  ILE A 927      34.650  48.510  48.450  1.00  0.00           C
ATOM   4395  HB  ILE A 927      33.750  49.140  48.260  1.00  0.00           H
ATOM   4396  CG2 ILE A 927      34.420  47.050  48.190  1.00  0.00           C
ATOM   4397 HG21 ILE A 927      34.150  46.870  47.120  1.00  0.00           H
ATOM   4398 HG22 ILE A 927      33.650  46.640  48.870  1.00  0.00           H
ATOM   4399 HG23 ILE A 927      35.250  46.350  48.450  1.00  0.00           H
ATOM   4400  CG1 ILE A 927      34.950  48.680  49.980  1.00  0.00           C
ATOM   4401 HG11 ILE A 927      34.100  48.150  50.460  1.00  0.00           H
ATOM   4402 HG12 ILE A 927      34.740  49.720  50.330  1.00  0.00           H
ATOM   4403  CD  ILE A 927      36.210  48.200  50.550  1.00  0.00           C
ATOM   4404  HD1 ILE A 927      36.170  48.040  51.640  1.00  0.00           H
ATOM   4405  HD2 ILE A 927      37.030  48.910  50.270  1.00  0.00           H
ATOM   4406  HD3 ILE A 927      36.450  47.200  50.140  1.00  0.00           H
ATOM   4407  C   ILE A 927      35.550  49.020  46.120  1.00  0.00           C
ATOM   4408  O   ILE A 927      36.130  48.170  45.360  1.00  0.00           O
ATOM   4409  N   PHE A 928      34.660  49.930  45.610  1.00  0.00           N
ATOM   4410  HN  PHE A 928      34.380  50.560  46.330  1.00  0.00           H
ATOM   4411  CA  PHE A 928      34.290  50.160  44.200  1.00  0.00           C
ATOM   4412  HA  PHE A 928      33.820  49.260  43.840  1.00  0.00           H
ATOM   4413  CB  PHE A 928      33.150  51.250  44.190  1.00  0.00           C
ATOM   4414  HB1 PHE A 928      33.380  51.930  45.030  1.00  0.00           H
ATOM   4415  HB2 PHE A 928      32.150  50.860  44.430  1.00  0.00           H
ATOM   4416  CG  PHE A 928      33.030  52.160  43.010  1.00  0.00           C
ATOM   4417  CD1 PHE A 928      32.530  51.690  41.750  1.00  0.00           C
ATOM   4418  HD1 PHE A 928      32.180  50.670  41.770  1.00  0.00           H
ATOM   4419  CE1 PHE A 928      32.650  52.470  40.600  1.00  0.00           C
ATOM   4420  HE1 PHE A 928      32.190  52.110  39.680  1.00  0.00           H
ATOM   4421  CZ  PHE A 928      33.140  53.780  40.690  1.00  0.00           C
ATOM   4422  HZ  PHE A 928      33.110  54.490  39.870  1.00  0.00           H
ATOM   4423  CD2 PHE A 928      33.380  53.560  43.130  1.00  0.00           C
ATOM   4424  HD2 PHE A 928      33.850  53.970  44.020  1.00  0.00           H
ATOM   4425  CE2 PHE A 928      33.360  54.320  41.960  1.00  0.00           C
ATOM   4426  HE2 PHE A 928      33.730  55.330  42.030  1.00  0.00           H
ATOM   4427  C   PHE A 928      35.500  50.470  43.270  1.00  0.00           C
ATOM   4428  O   PHE A 928      35.660  49.990  42.130  1.00  0.00           O
ATOM   4429  N   MET A 929      36.380  51.470  43.640  1.00  0.00           N
ATOM   4430  HN  MET A 929      36.130  52.060  44.400  1.00  0.00           H
ATOM   4431  CA  MET A 929      37.440  52.020  42.820  1.00  0.00           C
ATOM   4432  HA  MET A 929      37.020  52.280  41.860  1.00  0.00           H
ATOM   4433  CB  MET A 929      37.970  53.280  43.560  1.00  0.00           C
ATOM   4434  HB1 MET A 929      38.200  52.890  44.570  1.00  0.00           H
ATOM   4435  HB2 MET A 929      37.150  54.030  43.580  1.00  0.00           H
ATOM   4436  CG  MET A 929      39.280  53.920  43.080  1.00  0.00           C
ATOM   4437  HG1 MET A 929      39.830  53.120  42.520  1.00  0.00           H
ATOM   4438  HG2 MET A 929      39.940  54.130  43.930  1.00  0.00           H
ATOM   4439  SD  MET A 929      39.060  55.240  41.820  1.00  0.00           S
ATOM   4440  CE  MET A 929      38.330  56.520  42.800  1.00  0.00           C
ATOM   4441  HE1 MET A 929      37.270  56.290  43.030  1.00  0.00           H
ATOM   4442  HE2 MET A 929      38.280  57.420  42.140  1.00  0.00           H
ATOM   4443  HE3 MET A 929      38.990  56.760  43.670  1.00  0.00           H
ATOM   4444  C   MET A 929      38.540  51.000  42.520  1.00  0.00           C
ATOM   4445  O   MET A 929      39.110  50.980  41.430  1.00  0.00           O
ATOM   4446  N   ASP A 930      38.850  50.030  43.440  1.00  0.00           N
ATOM   4447  HN  ASP A 930      38.430  49.940  44.340  1.00  0.00           H
ATOM   4448  CA  ASP A 930      39.760  48.930  43.110  1.00  0.00           C
ATOM   4449  HA  ASP A 930      40.400  49.310  42.330  1.00  0.00           H
ATOM   4450  CB  ASP A 930      40.450  48.290  44.380  1.00  0.00           C
ATOM   4451  HB1 ASP A 930      40.840  47.250  44.230  1.00  0.00           H
ATOM   4452  HB2 ASP A 930      39.720  48.380  45.210  1.00  0.00           H
ATOM   4453  CG  ASP A 930      41.600  49.200  44.790  1.00  0.00           C
ATOM   4454  OD1 ASP A 930      42.110  49.950  43.990  1.00  0.00           O
ATOM   4455  OD2 ASP A 930      42.000  49.030  46.010  1.00  0.00           O
ATOM   4456  C   ASP A 930      39.040  47.790  42.310  1.00  0.00           C
ATOM   4457  O   ASP A 930      39.660  47.340  41.330  1.00  0.00           O
ATOM   4458  N   GLN A 931      37.860  47.260  42.670  1.00  0.00           N
ATOM   4459  HN  GLN A 931      37.130  47.580  43.260  1.00  0.00           H
ATOM   4460  CA  GLN A 931      37.400  46.110  42.000  1.00  0.00           C
ATOM   4461  HA  GLN A 931      38.120  45.320  41.850  1.00  0.00           H
ATOM   4462  CB  GLN A 931      36.200  45.510  42.820  1.00  0.00           C
ATOM   4463  HB1 GLN A 931      35.700  44.750  42.180  1.00  0.00           H
ATOM   4464  HB2 GLN A 931      35.530  46.370  43.060  1.00  0.00           H
ATOM   4465  CG  GLN A 931      36.570  44.820  44.130  1.00  0.00           C
ATOM   4466  HG1 GLN A 931      35.690  44.410  44.680  1.00  0.00           H
ATOM   4467  HG2 GLN A 931      36.990  45.570  44.840  1.00  0.00           H
ATOM   4468  CD  GLN A 931      37.540  43.650  44.010  1.00  0.00           C
ATOM   4469  OE1 GLN A 931      38.380  43.470  44.850  1.00  0.00           O
ATOM   4470  NE2 GLN A 931      37.560  42.870  42.860  1.00  0.00           N
ATOM   4471 HE21 GLN A 931      38.230  42.140  42.970  1.00  0.00           H
ATOM   4472 HE22 GLN A 931      37.120  43.150  42.010  1.00  0.00           H
ATOM   4473  C   GLN A 931      36.900  46.300  40.600  1.00  0.00           C
ATOM   4474  O   GLN A 931      36.960  45.370  39.810  1.00  0.00           O
ATOM   4475  N   GLN A 932      36.260  47.420  40.240  1.00  0.00           N
ATOM   4476  HN  GLN A 932      35.920  48.070  40.930  1.00  0.00           H
ATOM   4477  CA  GLN A 932      35.920  47.730  38.900  1.00  0.00           C
ATOM   4478  HA  GLN A 932      35.480  46.840  38.460  1.00  0.00           H
ATOM   4479  CB  GLN A 932      34.960  48.960  38.840  1.00  0.00           C
ATOM   4480  HB1 GLN A 932      34.830  49.190  37.760  1.00  0.00           H
ATOM   4481  HB2 GLN A 932      35.450  49.880  39.260  1.00  0.00           H
ATOM   4482  CG  GLN A 932      33.500  48.810  39.520  1.00  0.00           C
ATOM   4483  HG1 GLN A 932      32.940  49.720  39.240  1.00  0.00           H
ATOM   4484  HG2 GLN A 932      33.650  48.780  40.610  1.00  0.00           H
ATOM   4485  CD  GLN A 932      32.760  47.540  39.070  1.00  0.00           C
ATOM   4486  OE1 GLN A 932      32.230  46.680  39.800  1.00  0.00           O
ATOM   4487  NE2 GLN A 932      32.770  47.370  37.750  1.00  0.00           N
ATOM   4488 HE21 GLN A 932      33.280  47.920  37.090  1.00  0.00           H
ATOM   4489 HE22 GLN A 932      32.400  46.540  37.350  1.00  0.00           H
ATOM   4490  C   GLN A 932      37.040  47.970  37.930  1.00  0.00           C
ATOM   4491  O   GLN A 932      37.030  47.410  36.850  1.00  0.00           O
ATOM   4492  N   ILE A 933      38.080  48.740  38.380  1.00  0.00           N
ATOM   4493  HN  ILE A 933      38.090  49.170  39.290  1.00  0.00           H
ATOM   4494  CA  ILE A 933      39.150  49.100  37.540  1.00  0.00           C
ATOM   4495  HA  ILE A 933      38.800  49.470  36.590  1.00  0.00           H
ATOM   4496  CB  ILE A 933      39.970  50.230  38.130  1.00  0.00           C
ATOM   4497  HB  ILE A 933      40.030  50.180  39.240  1.00  0.00           H
ATOM   4498  CG2 ILE A 933      41.320  50.280  37.400  1.00  0.00           C
ATOM   4499 HG21 ILE A 933      41.980  49.450  37.730  1.00  0.00           H
ATOM   4500 HG22 ILE A 933      41.930  51.160  37.720  1.00  0.00           H
ATOM   4501 HG23 ILE A 933      41.300  50.400  36.290  1.00  0.00           H
ATOM   4502  CG1 ILE A 933      39.220  51.590  37.770  1.00  0.00           C
ATOM   4503 HG11 ILE A 933      38.120  51.390  37.740  1.00  0.00           H
ATOM   4504 HG12 ILE A 933      39.530  51.870  36.740  1.00  0.00           H
ATOM   4505  CD  ILE A 933      39.490  52.820  38.750  1.00  0.00           C
ATOM   4506  HD1 ILE A 933      39.160  53.790  38.340  1.00  0.00           H
ATOM   4507  HD2 ILE A 933      40.580  52.840  38.980  1.00  0.00           H
ATOM   4508  HD3 ILE A 933      38.810  52.820  39.630  1.00  0.00           H
ATOM   4509  C   ILE A 933      40.020  47.850  37.260  1.00  0.00           C
ATOM   4510  O   ILE A 933      40.350  47.520  36.090  1.00  0.00           O
ATOM   4511  N   THR A 934      40.210  46.980  38.280  1.00  0.00           N
ATOM   4512  HN  THR A 934      39.960  47.370  39.170  1.00  0.00           H
ATOM   4513  CA  THR A 934      40.770  45.620  38.160  1.00  0.00           C
ATOM   4514  HA  THR A 934      41.710  45.760  37.650  1.00  0.00           H
ATOM   4515  CB  THR A 934      41.160  44.950  39.540  1.00  0.00           C
ATOM   4516  HB  THR A 934      41.580  43.950  39.350  1.00  0.00           H
ATOM   4517  OG1 THR A 934      39.910  44.790  40.350  1.00  0.00           O
ATOM   4518  HG1 THR A 934      39.630  45.680  40.570  1.00  0.00           H
ATOM   4519  CG2 THR A 934      42.190  45.860  40.220  1.00  0.00           C
ATOM   4520 HG21 THR A 934      43.050  46.000  39.520  1.00  0.00           H
ATOM   4521 HG22 THR A 934      42.570  45.270  41.070  1.00  0.00           H
ATOM   4522 HG23 THR A 934      41.840  46.880  40.490  1.00  0.00           H
ATOM   4523  C   THR A 934      40.010  44.680  37.190  1.00  0.00           C
ATOM   4524  O   THR A 934      40.690  44.030  36.380  1.00  0.00           O
ATOM   4525  N   ALA A 935      38.720  44.800  37.290  1.00  0.00           N
ATOM   4526  HN  ALA A 935      38.250  45.380  37.960  1.00  0.00           H
ATOM   4527  CA  ALA A 935      37.910  44.000  36.390  1.00  0.00           C
ATOM   4528  HA  ALA A 935      38.210  42.960  36.490  1.00  0.00           H
ATOM   4529  CB  ALA A 935      36.430  44.240  36.730  1.00  0.00           C
ATOM   4530  HB1 ALA A 935      35.720  43.540  36.250  1.00  0.00           H
ATOM   4531  HB2 ALA A 935      36.150  45.300  36.590  1.00  0.00           H
ATOM   4532  HB3 ALA A 935      36.150  44.210  37.810  1.00  0.00           H
ATOM   4533  C   ALA A 935      38.050  44.460  34.930  1.00  0.00           C
ATOM   4534  O   ALA A 935      38.270  43.640  33.990  1.00  0.00           O
ATOM   4535  N   VAL A 936      37.990  45.720  34.650  1.00  0.00           N
ATOM   4536  HN  VAL A 936      37.840  46.350  35.400  1.00  0.00           H
ATOM   4537  CA  VAL A 936      38.300  46.370  33.390  1.00  0.00           C
ATOM   4538  HA  VAL A 936      37.660  45.930  32.640  1.00  0.00           H
ATOM   4539  CB  VAL A 936      38.000  47.890  33.430  1.00  0.00           C
ATOM   4540  HB  VAL A 936      38.600  48.290  34.280  1.00  0.00           H
ATOM   4541  CG1 VAL A 936      38.500  48.620  32.110  1.00  0.00           C
ATOM   4542 HG11 VAL A 936      38.350  47.950  31.240  1.00  0.00           H
ATOM   4543 HG12 VAL A 936      39.600  48.740  32.270  1.00  0.00           H
ATOM   4544 HG13 VAL A 936      37.900  49.550  32.020  1.00  0.00           H
ATOM   4545  CG2 VAL A 936      36.540  48.150  33.680  1.00  0.00           C
ATOM   4546 HG21 VAL A 936      36.250  49.220  33.790  1.00  0.00           H
ATOM   4547 HG22 VAL A 936      36.230  47.640  34.620  1.00  0.00           H
ATOM   4548 HG23 VAL A 936      36.040  47.680  32.810  1.00  0.00           H
ATOM   4549  C   VAL A 936      39.760  46.070  32.850  1.00  0.00           C
ATOM   4550  O   VAL A 936      40.030  45.720  31.700  1.00  0.00           O
ATOM   4551  N   ILE A 937      40.770  46.130  33.660  1.00  0.00           N
ATOM   4552  HN  ILE A 937      40.540  46.480  34.550  1.00  0.00           H
ATOM   4553  CA  ILE A 937      42.210  45.950  33.370  1.00  0.00           C
ATOM   4554  HA  ILE A 937      42.550  46.630  32.610  1.00  0.00           H
ATOM   4555  CB  ILE A 937      43.000  46.330  34.710  1.00  0.00           C
ATOM   4556  HB  ILE A 937      42.230  46.070  35.470  1.00  0.00           H
ATOM   4557  CG2 ILE A 937      44.290  45.550  34.970  1.00  0.00           C
ATOM   4558 HG21 ILE A 937      44.940  45.860  35.820  1.00  0.00           H
ATOM   4559 HG22 ILE A 937      44.860  45.720  34.040  1.00  0.00           H
ATOM   4560 HG23 ILE A 937      44.140  44.450  35.100  1.00  0.00           H
ATOM   4561  CG1 ILE A 937      43.290  47.850  34.780  1.00  0.00           C
ATOM   4562 HG11 ILE A 937      42.360  48.420  34.550  1.00  0.00           H
ATOM   4563 HG12 ILE A 937      44.010  48.130  33.980  1.00  0.00           H
ATOM   4564  CD  ILE A 937      43.930  48.210  36.140  1.00  0.00           C
ATOM   4565  HD1 ILE A 937      45.040  48.190  36.040  1.00  0.00           H
ATOM   4566  HD2 ILE A 937      43.680  47.550  37.000  1.00  0.00           H
ATOM   4567  HD3 ILE A 937      43.730  49.270  36.400  1.00  0.00           H
ATOM   4568  C   ILE A 937      42.570  44.550  32.940  1.00  0.00           C
ATOM   4569  O   ILE A 937      43.320  44.220  32.030  1.00  0.00           O
ATOM   4570  N   ILE A 938      41.950  43.570  33.620  1.00  0.00           N
ATOM   4571  HN  ILE A 938      41.340  43.750  34.390  1.00  0.00           H
ATOM   4572  CA  ILE A 938      42.340  42.180  33.390  1.00  0.00           C
ATOM   4573  HA  ILE A 938      43.370  42.180  33.070  1.00  0.00           H
ATOM   4574  CB  ILE A 938      42.250  41.520  34.690  1.00  0.00           C
ATOM   4575  HB  ILE A 938      42.800  42.120  35.440  1.00  0.00           H
ATOM   4576  CG2 ILE A 938      40.790  41.220  35.050  1.00  0.00           C
ATOM   4577 HG21 ILE A 938      40.070  42.080  35.040  1.00  0.00           H
ATOM   4578 HG22 ILE A 938      40.700  40.910  36.120  1.00  0.00           H
ATOM   4579 HG23 ILE A 938      40.370  40.450  34.360  1.00  0.00           H
ATOM   4580  CG1 ILE A 938      43.180  40.260  34.810  1.00  0.00           C
ATOM   4581 HG11 ILE A 938      44.070  40.390  34.160  1.00  0.00           H
ATOM   4582 HG12 ILE A 938      42.810  39.270  34.450  1.00  0.00           H
ATOM   4583  CD  ILE A 938      43.750  39.950  36.170  1.00  0.00           C
ATOM   4584  HD1 ILE A 938      44.390  39.050  35.990  1.00  0.00           H
ATOM   4585  HD2 ILE A 938      42.930  39.760  36.900  1.00  0.00           H
ATOM   4586  HD3 ILE A 938      44.280  40.890  36.410  1.00  0.00           H
ATOM   4587  C   ILE A 938      41.560  41.450  32.310  1.00  0.00           C
ATOM   4588  O   ILE A 938      42.000  40.370  31.980  1.00  0.00           O
ATOM   4589  N   ASN A 939      40.520  42.070  31.790  1.00  0.00           N
ATOM   4590  HN  ASN A 939      40.230  42.900  32.270  1.00  0.00           H
ATOM   4591  CA  ASN A 939      39.700  41.700  30.660  1.00  0.00           C
ATOM   4592  HA  ASN A 939      40.040  40.720  30.370  1.00  0.00           H
ATOM   4593  CB  ASN A 939      38.180  41.550  30.910  1.00  0.00           C
ATOM   4594  HB1 ASN A 939      37.720  41.150  29.980  1.00  0.00           H
ATOM   4595  HB2 ASN A 939      37.750  42.530  31.190  1.00  0.00           H
ATOM   4596  CG  ASN A 939      37.920  40.510  31.960  1.00  0.00           C
ATOM   4597  OD1 ASN A 939      37.740  39.300  31.670  1.00  0.00           O
ATOM   4598  ND2 ASN A 939      37.960  40.960  33.240  1.00  0.00           N
ATOM   4599 HD21 ASN A 939      38.340  41.860  33.430  1.00  0.00           H
ATOM   4600 HD22 ASN A 939      37.750  40.320  33.990  1.00  0.00           H
ATOM   4601  C   ASN A 939      39.870  42.610  29.470  1.00  0.00           C
ATOM   4602  O   ASN A 939      38.980  42.550  28.550  1.00  0.00           O
ATOM   4603  N   ARG A 940      40.950  43.400  29.470  1.00  0.00           N
ATOM   4604  HN  ARG A 940      41.490  43.530  30.290  1.00  0.00           H
ATOM   4605  CA  ARG A 940      41.500  43.790  28.150  1.00  0.00           C
ATOM   4606  HA  ARG A 940      40.720  44.400  27.710  1.00  0.00           H
ATOM   4607  CB  ARG A 940      42.720  44.680  28.340  1.00  0.00           C
ATOM   4608  HB1 ARG A 940      43.110  44.920  27.330  1.00  0.00           H
ATOM   4609  HB2 ARG A 940      43.540  44.210  28.920  1.00  0.00           H
ATOM   4610  CG  ARG A 940      42.400  45.940  29.140  1.00  0.00           C
ATOM   4611  HG1 ARG A 940      42.290  45.610  30.190  1.00  0.00           H
ATOM   4612  HG2 ARG A 940      41.440  46.450  28.940  1.00  0.00           H
ATOM   4613  CD  ARG A 940      43.590  47.080  29.060  1.00  0.00           C
ATOM   4614  HD1 ARG A 940      43.330  48.090  29.450  1.00  0.00           H
ATOM   4615  HD2 ARG A 940      43.830  47.280  27.990  1.00  0.00           H
ATOM   4616  NE  ARG A 940      44.890  46.550  29.600  1.00  0.00           N
ATOM   4617  HE  ARG A 940      45.380  45.980  28.950  1.00  0.00           H
ATOM   4618  CZ  ARG A 940      45.490  46.990  30.720  1.00  0.00           C
ATOM   4619  NH1 ARG A 940      46.610  46.380  31.050  1.00  0.00           N
ATOM   4620 HH11 ARG A 940      47.010  45.780  30.370  1.00  0.00           H
ATOM   4621 HH12 ARG A 940      47.290  46.900  31.560  1.00  0.00           H
ATOM   4622  NH2 ARG A 940      45.130  47.990  31.470  1.00  0.00           N
ATOM   4623 HH21 ARG A 940      44.180  48.290  31.350  1.00  0.00           H
ATOM   4624 HH22 ARG A 940      45.680  48.330  32.230  1.00  0.00           H
ATOM   4625  C   ARG A 940      41.850  42.720  27.090  1.00  0.00           C
ATOM   4626  O   ARG A 940      42.280  41.590  27.440  1.00  0.00           O
ATOM   4627  N   LYS A 941      41.760  43.020  25.770  1.00  0.00           N
ATOM   4628  HN  LYS A 941      41.650  43.970  25.500  1.00  0.00           H
ATOM   4629  CA  LYS A 941      41.890  42.000  24.670  1.00  0.00           C
ATOM   4630  HA  LYS A 941      41.350  41.100  24.920  1.00  0.00           H
ATOM   4631  CB  LYS A 941      41.420  42.670  23.390  1.00  0.00           C
ATOM   4632  HB1 LYS A 941      41.780  42.100  22.500  1.00  0.00           H
ATOM   4633  HB2 LYS A 941      41.860  43.690  23.350  1.00  0.00           H
ATOM   4634  CG  LYS A 941      39.840  42.730  23.230  1.00  0.00           C
ATOM   4635  HG1 LYS A 941      39.710  43.320  22.300  1.00  0.00           H
ATOM   4636  HG2 LYS A 941      39.530  43.350  24.100  1.00  0.00           H
ATOM   4637  CD  LYS A 941      39.080  41.400  23.050  1.00  0.00           C
ATOM   4638  HD1 LYS A 941      39.580  40.650  23.700  1.00  0.00           H
ATOM   4639  HD2 LYS A 941      39.370  41.090  22.030  1.00  0.00           H
ATOM   4640  CE  LYS A 941      37.520  41.500  23.050  1.00  0.00           C
ATOM   4641  HE1 LYS A 941      37.170  40.460  22.840  1.00  0.00           H
ATOM   4642  HE2 LYS A 941      37.210  42.220  22.270  1.00  0.00           H
ATOM   4643  NZ  LYS A 941      37.020  41.810  24.440  1.00  0.00           N
ATOM   4644  HZ1 LYS A 941      36.100  41.340  24.630  1.00  0.00           H
ATOM   4645  HZ2 LYS A 941      36.910  42.840  24.530  1.00  0.00           H
ATOM   4646  HZ3 LYS A 941      37.760  41.550  25.120  1.00  0.00           H
ATOM   4647  C   LYS A 941      43.350  41.520  24.490  1.00  0.00           C
ATOM   4648  O   LYS A 941      43.700  40.480  23.830  1.00  0.00           O
ATOM   4649  N   GLU A 942      44.290  42.270  25.060  1.00  0.00           N
ATOM   4650  HN  GLU A 942      43.950  42.970  25.680  1.00  0.00           H
ATOM   4651  CA  GLU A 942      45.700  42.080  25.000  1.00  0.00           C
ATOM   4652  HA  GLU A 942      45.890  42.270  23.960  1.00  0.00           H
ATOM   4653  CB  GLU A 942      46.470  43.130  25.860  1.00  0.00           C
ATOM   4654  HB1 GLU A 942      47.550  42.920  25.690  1.00  0.00           H
ATOM   4655  HB2 GLU A 942      46.230  42.970  26.920  1.00  0.00           H
ATOM   4656  CG  GLU A 942      46.140  44.520  25.390  1.00  0.00           C
ATOM   4657  HG1 GLU A 942      45.050  44.730  25.400  1.00  0.00           H
ATOM   4658  HG2 GLU A 942      46.510  44.550  24.340  1.00  0.00           H
ATOM   4659  CD  GLU A 942      46.770  45.530  26.300  1.00  0.00           C
ATOM   4660  OE1 GLU A 942      46.360  45.750  27.460  1.00  0.00           O
ATOM   4661  OE2 GLU A 942      47.680  46.200  25.780  1.00  0.00           O
ATOM   4662  C   GLU A 942      46.050  40.620  25.390  1.00  0.00           C
ATOM   4663  O   GLU A 942      47.010  39.970  25.040  1.00  0.00           O
ATOM   4664  N   HSD A 943      45.260  40.090  26.340  1.00  0.00           N
ATOM   4665  HN  HSD A 943      44.630  40.660  26.860  1.00  0.00           H
ATOM   4666  CA  HSD A 943      45.070  38.670  26.640  1.00  0.00           C
ATOM   4667  HA  HSD A 943      45.880  38.130  26.170  1.00  0.00           H
ATOM   4668  CB  HSD A 943      45.060  38.330  28.110  1.00  0.00           C
ATOM   4669  HB1 HSD A 943      44.880  37.260  28.350  1.00  0.00           H
ATOM   4670  HB2 HSD A 943      44.190  38.860  28.550  1.00  0.00           H
ATOM   4671  ND1 HSD A 943      47.560  38.590  28.250  1.00  0.00           N
ATOM   4672  HD1 HSD A 943      47.810  38.080  27.430  1.00  0.00           H
ATOM   4673  CG  HSD A 943      46.310  38.800  28.770  1.00  0.00           C
ATOM   4674  CE1 HSD A 943      48.380  39.250  29.080  1.00  0.00           C
ATOM   4675  HE1 HSD A 943      49.470  39.140  29.050  1.00  0.00           H
ATOM   4676  NE2 HSD A 943      47.820  39.940  30.030  1.00  0.00           N
ATOM   4677  CD2 HSD A 943      46.470  39.620  29.820  1.00  0.00           C
ATOM   4678  HD2 HSD A 943      45.680  39.960  30.480  1.00  0.00           H
ATOM   4679  C   HSD A 943      43.850  38.100  26.050  1.00  0.00           C
ATOM   4680  O   HSD A 943      42.820  38.770  26.030  1.00  0.00           O
ATOM   4681  N   LYS A 944      43.920  36.890  25.520  1.00  0.00           N
ATOM   4682  HN  LYS A 944      44.740  36.320  25.620  1.00  0.00           H
ATOM   4683  CA  LYS A 944      42.760  36.180  24.920  1.00  0.00           C
ATOM   4684  HA  LYS A 944      41.910  36.850  24.820  1.00  0.00           H
ATOM   4685  CB  LYS A 944      42.970  35.390  23.610  1.00  0.00           C
ATOM   4686  HB1 LYS A 944      42.080  34.880  23.190  1.00  0.00           H
ATOM   4687  HB2 LYS A 944      43.700  34.560  23.820  1.00  0.00           H
ATOM   4688  CG  LYS A 944      43.540  36.380  22.580  1.00  0.00           C
ATOM   4689  HG1 LYS A 944      43.840  35.820  21.660  1.00  0.00           H
ATOM   4690  HG2 LYS A 944      44.390  36.940  23.020  1.00  0.00           H
ATOM   4691  CD  LYS A 944      42.450  37.350  22.130  1.00  0.00           C
ATOM   4692  HD1 LYS A 944      42.050  37.800  23.080  1.00  0.00           H
ATOM   4693  HD2 LYS A 944      41.660  36.730  21.650  1.00  0.00           H
ATOM   4694  CE  LYS A 944      42.730  38.310  20.980  1.00  0.00           C
ATOM   4695  HE1 LYS A 944      41.740  38.730  20.680  1.00  0.00           H
ATOM   4696  HE2 LYS A 944      43.250  37.760  20.160  1.00  0.00           H
ATOM   4697  NZ  LYS A 944      43.690  39.390  21.370  1.00  0.00           N
ATOM   4698  HZ1 LYS A 944      43.760  39.990  20.520  1.00  0.00           H
ATOM   4699  HZ2 LYS A 944      44.660  39.040  21.530  1.00  0.00           H
ATOM   4700  HZ3 LYS A 944      43.420  39.930  22.210  1.00  0.00           H
ATOM   4701  C   LYS A 944      42.270  35.150  25.940  1.00  0.00           C
ATOM   4702  O   LYS A 944      42.940  34.320  26.510  1.00  0.00           O
ATOM   4703  N   LEU A 945      40.980  35.290  26.200  1.00  0.00           N
ATOM   4704  HN  LEU A 945      40.450  35.840  25.550  1.00  0.00           H
ATOM   4705  CA  LEU A 945      40.360  34.550  27.280  1.00  0.00           C
ATOM   4706  HA  LEU A 945      41.040  33.860  27.750  1.00  0.00           H
ATOM   4707  CB  LEU A 945      39.850  35.550  28.410  1.00  0.00           C
ATOM   4708  HB1 LEU A 945      39.380  34.920  29.210  1.00  0.00           H
ATOM   4709  HB2 LEU A 945      39.060  36.180  27.930  1.00  0.00           H
ATOM   4710  CG  LEU A 945      40.930  36.340  29.170  1.00  0.00           C
ATOM   4711  HG  LEU A 945      41.560  36.860  28.410  1.00  0.00           H
ATOM   4712  CD1 LEU A 945      40.240  37.490  29.950  1.00  0.00           C
ATOM   4713 HD11 LEU A 945      39.360  37.200  30.550  1.00  0.00           H
ATOM   4714 HD12 LEU A 945      39.790  38.260  29.300  1.00  0.00           H
ATOM   4715 HD13 LEU A 945      40.930  38.060  30.600  1.00  0.00           H
ATOM   4716  CD2 LEU A 945      41.660  35.320  30.070  1.00  0.00           C
ATOM   4717 HD21 LEU A 945      42.220  34.590  29.450  1.00  0.00           H
ATOM   4718 HD22 LEU A 945      40.970  34.770  30.740  1.00  0.00           H
ATOM   4719 HD23 LEU A 945      42.380  35.860  30.720  1.00  0.00           H
ATOM   4720  C   LEU A 945      39.110  33.690  26.850  1.00  0.00           C
ATOM   4721  O   LEU A 945      38.330  34.290  26.080  1.00  0.00           O
ATOM   4722  N   LYS A 946      39.080  32.350  27.110  1.00  0.00           N
ATOM   4723  HN  LYS A 946      39.760  32.060  27.780  1.00  0.00           H
ATOM   4724  CA  LYS A 946      38.120  31.400  26.580  1.00  0.00           C
ATOM   4725  HA  LYS A 946      37.600  31.880  25.770  1.00  0.00           H
ATOM   4726  CB  LYS A 946      38.930  30.200  25.970  1.00  0.00           C
ATOM   4727  HB1 LYS A 946      38.240  29.540  25.390  1.00  0.00           H
ATOM   4728  HB2 LYS A 946      39.360  29.550  26.770  1.00  0.00           H
ATOM   4729  CG  LYS A 946      40.130  30.680  25.080  1.00  0.00           C
ATOM   4730  HG1 LYS A 946      40.630  29.780  24.670  1.00  0.00           H
ATOM   4731  HG2 LYS A 946      40.890  31.270  25.620  1.00  0.00           H
ATOM   4732  CD  LYS A 946      39.700  31.550  23.870  1.00  0.00           C
ATOM   4733  HD1 LYS A 946      39.510  32.620  24.120  1.00  0.00           H
ATOM   4734  HD2 LYS A 946      38.870  30.940  23.460  1.00  0.00           H
ATOM   4735  CE  LYS A 946      40.790  31.550  22.820  1.00  0.00           C
ATOM   4736  HE1 LYS A 946      41.050  30.530  22.450  1.00  0.00           H
ATOM   4737  HE2 LYS A 946      41.670  32.000  23.290  1.00  0.00           H
ATOM   4738  NZ  LYS A 946      40.370  32.360  21.660  1.00  0.00           N
ATOM   4739  HZ1 LYS A 946      41.120  32.450  20.940  1.00  0.00           H
ATOM   4740  HZ2 LYS A 946      40.060  33.290  21.990  1.00  0.00           H
ATOM   4741  HZ3 LYS A 946      39.590  31.890  21.160  1.00  0.00           H
ATOM   4742  C   LYS A 946      37.100  30.780  27.610  1.00  0.00           C
ATOM   4743  O   LYS A 946      36.350  29.840  27.300  1.00  0.00           O
ATOM   4744  N   LYS A 947      37.060  31.280  28.870  1.00  0.00           N
ATOM   4745  HN  LYS A 947      37.700  32.000  29.130  1.00  0.00           H
ATOM   4746  CA  LYS A 947      36.110  30.900  29.980  1.00  0.00           C
ATOM   4747  HA  LYS A 947      35.250  30.420  29.550  1.00  0.00           H
ATOM   4748  CB  LYS A 947      36.900  30.010  31.020  1.00  0.00           C
ATOM   4749  HB1 LYS A 947      36.200  29.590  31.780  1.00  0.00           H
ATOM   4750  HB2 LYS A 947      37.780  30.560  31.430  1.00  0.00           H
ATOM   4751  CG  LYS A 947      37.430  28.700  30.390  1.00  0.00           C
ATOM   4752  HG1 LYS A 947      38.030  28.970  29.490  1.00  0.00           H
ATOM   4753  HG2 LYS A 947      36.660  27.980  30.020  1.00  0.00           H
ATOM   4754  CD  LYS A 947      38.370  27.780  31.170  1.00  0.00           C
ATOM   4755  HD1 LYS A 947      39.280  28.370  31.410  1.00  0.00           H
ATOM   4756  HD2 LYS A 947      38.780  26.980  30.560  1.00  0.00           H
ATOM   4757  CE  LYS A 947      37.800  27.270  32.510  1.00  0.00           C
ATOM   4758  HE1 LYS A 947      36.950  26.600  32.320  1.00  0.00           H
ATOM   4759  HE2 LYS A 947      37.550  28.170  33.120  1.00  0.00           H
ATOM   4760  NZ  LYS A 947      38.850  26.530  33.250  1.00  0.00           N
ATOM   4761  HZ1 LYS A 947      38.610  26.600  34.260  1.00  0.00           H
ATOM   4762  HZ2 LYS A 947      39.750  27.010  33.110  1.00  0.00           H
ATOM   4763  HZ3 LYS A 947      38.910  25.550  32.960  1.00  0.00           H
ATOM   4764  C   LYS A 947      35.550  32.150  30.560  1.00  0.00           C
ATOM   4765  O   LYS A 947      34.380  32.470  30.330  1.00  0.00           O
ATOM   4766  N   GLY A 948      36.430  32.960  31.250  1.00  0.00           N
ATOM   4767  HN  GLY A 948      37.380  32.670  31.140  1.00  0.00           H
ATOM   4768  CA  GLY A 948      35.960  34.160  31.950  1.00  0.00           C
ATOM   4769  HA1 GLY A 948      35.390  34.790  31.280  1.00  0.00           H
ATOM   4770  HA2 GLY A 948      36.780  34.750  32.330  1.00  0.00           H
ATOM   4771  C   GLY A 948      35.070  34.040  33.140  1.00  0.00           C
ATOM   4772  O   GLY A 948      34.530  32.910  33.380  1.00  0.00           O
ATOM   4773  N   ALA A 949      34.850  35.130  33.900  1.00  0.00           N
ATOM   4774  HN  ALA A 949      35.220  35.950  33.470  1.00  0.00           H
ATOM   4775  CA  ALA A 949      33.820  35.200  34.970  1.00  0.00           C
ATOM   4776  HA  ALA A 949      33.200  34.330  34.840  1.00  0.00           H
ATOM   4777  CB  ALA A 949      34.430  35.190  36.350  1.00  0.00           C
ATOM   4778  HB1 ALA A 949      33.690  35.290  37.180  1.00  0.00           H
ATOM   4779  HB2 ALA A 949      35.190  35.970  36.530  1.00  0.00           H
ATOM   4780  HB3 ALA A 949      35.030  34.270  36.460  1.00  0.00           H
ATOM   4781  C   ALA A 949      32.850  36.430  34.740  1.00  0.00           C
ATOM   4782  O   ALA A 949      33.270  37.370  34.000  1.00  0.00           O
ATOM   4783  N   GLY A 950      31.650  36.390  35.310  1.00  0.00           N
ATOM   4784  HN  GLY A 950      31.410  35.530  35.740  1.00  0.00           H
ATOM   4785  CA  GLY A 950      30.690  37.430  35.530  1.00  0.00           C
ATOM   4786  HA1 GLY A 950      30.030  37.160  36.350  1.00  0.00           H
ATOM   4787  HA2 GLY A 950      30.080  37.620  34.660  1.00  0.00           H
ATOM   4788  C   GLY A 950      31.320  38.750  35.910  1.00  0.00           C
ATOM   4789  O   GLY A 950      31.930  38.910  37.010  1.00  0.00           O
ATOM   4790  N   TYR A 951      31.130  39.770  35.040  1.00  0.00           N
ATOM   4791  HN  TYR A 951      30.710  39.610  34.150  1.00  0.00           H
ATOM   4792  CA  TYR A 951      31.540  41.140  35.180  1.00  0.00           C
ATOM   4793  HA  TYR A 951      32.600  41.150  35.000  1.00  0.00           H
ATOM   4794  CB  TYR A 951      30.960  41.820  33.920  1.00  0.00           C
ATOM   4795  HB1 TYR A 951      29.860  41.670  33.910  1.00  0.00           H
ATOM   4796  HB2 TYR A 951      31.240  41.410  32.930  1.00  0.00           H
ATOM   4797  CG  TYR A 951      31.100  43.320  33.820  1.00  0.00           C
ATOM   4798  CD1 TYR A 951      30.090  44.050  33.160  1.00  0.00           C
ATOM   4799  HD1 TYR A 951      29.220  43.550  32.760  1.00  0.00           H
ATOM   4800  CE1 TYR A 951      30.200  45.460  32.970  1.00  0.00           C
ATOM   4801  HE1 TYR A 951      29.390  45.980  32.490  1.00  0.00           H
ATOM   4802  CZ  TYR A 951      31.420  46.120  33.500  1.00  0.00           C
ATOM   4803  OH  TYR A 951      31.330  47.530  33.420  1.00  0.00           O
ATOM   4804  HH  TYR A 951      30.440  47.760  33.190  1.00  0.00           H
ATOM   4805  CD2 TYR A 951      32.300  44.030  34.160  1.00  0.00           C
ATOM   4806  HD2 TYR A 951      33.170  43.480  34.520  1.00  0.00           H
ATOM   4807  CE2 TYR A 951      32.510  45.390  34.000  1.00  0.00           C
ATOM   4808  HE2 TYR A 951      33.420  45.840  34.360  1.00  0.00           H
ATOM   4809  C   TYR A 951      31.300  41.840  36.540  1.00  0.00           C
ATOM   4810  O   TYR A 951      32.100  42.710  36.930  1.00  0.00           O
ATOM   4811  N   HSD A 952      30.130  41.580  37.150  1.00  0.00           N
ATOM   4812  HN  HSD A 952      29.510  40.820  36.920  1.00  0.00           H
ATOM   4813  CA  HSD A 952      29.840  42.280  38.370  1.00  0.00           C
ATOM   4814  HA  HSD A 952      30.350  43.190  38.650  1.00  0.00           H
ATOM   4815  CB  HSD A 952      28.320  42.810  38.300  1.00  0.00           C
ATOM   4816  HB1 HSD A 952      28.240  43.450  37.400  1.00  0.00           H
ATOM   4817  HB2 HSD A 952      28.070  43.450  39.180  1.00  0.00           H
ATOM   4818  ND1 HSD A 952      26.700  41.290  36.990  1.00  0.00           N
ATOM   4819  HD1 HSD A 952      26.770  41.870  36.180  1.00  0.00           H
ATOM   4820  CG  HSD A 952      27.320  41.710  38.160  1.00  0.00           C
ATOM   4821  CE1 HSD A 952      25.940  40.200  37.280  1.00  0.00           C
ATOM   4822  HE1 HSD A 952      25.410  39.610  36.530  1.00  0.00           H
ATOM   4823  NE2 HSD A 952      25.920  39.960  38.580  1.00  0.00           N
ATOM   4824  CD2 HSD A 952      26.790  40.860  39.100  1.00  0.00           C
ATOM   4825  HD2 HSD A 952      26.820  40.950  40.180  1.00  0.00           H
ATOM   4826  C   HSD A 952      29.830  41.250  39.520  1.00  0.00           C
ATOM   4827  O   HSD A 952      29.560  41.570  40.670  1.00  0.00           O
ATOM   4828  N   LEU A 953      30.150  40.010  39.240  1.00  0.00           N
ATOM   4829  HN  LEU A 953      30.490  39.860  38.310  1.00  0.00           H
ATOM   4830  CA  LEU A 953      30.190  38.910  40.250  1.00  0.00           C
ATOM   4831  HA  LEU A 953      29.290  38.940  40.830  1.00  0.00           H
ATOM   4832  CB  LEU A 953      30.320  37.640  39.480  1.00  0.00           C
ATOM   4833  HB1 LEU A 953      31.310  37.490  39.010  1.00  0.00           H
ATOM   4834  HB2 LEU A 953      29.480  37.650  38.760  1.00  0.00           H
ATOM   4835  CG  LEU A 953      29.970  36.390  40.410  1.00  0.00           C
ATOM   4836  HG  LEU A 953      30.580  36.370  41.330  1.00  0.00           H
ATOM   4837  CD1 LEU A 953      28.460  36.380  40.830  1.00  0.00           C
ATOM   4838 HD11 LEU A 953      28.210  37.120  41.600  1.00  0.00           H
ATOM   4839 HD12 LEU A 953      28.200  35.390  41.300  1.00  0.00           H
ATOM   4840 HD13 LEU A 953      27.780  36.580  39.980  1.00  0.00           H
ATOM   4841  CD2 LEU A 953      30.280  35.120  39.630  1.00  0.00           C
ATOM   4842 HD21 LEU A 953      31.390  35.070  39.540  1.00  0.00           H
ATOM   4843 HD22 LEU A 953      29.870  35.100  38.600  1.00  0.00           H
ATOM   4844 HD23 LEU A 953      29.950  34.250  40.240  1.00  0.00           H
ATOM   4845  C   LEU A 953      31.430  39.090  41.140  1.00  0.00           C
ATOM   4846  O   LEU A 953      31.380  38.860  42.350  1.00  0.00           O
ATOM   4847  N   ASP A 954      32.610  39.680  40.680  1.00  0.00           N
ATOM   4848  HN  ASP A 954      32.710  39.650  39.700  1.00  0.00           H
ATOM   4849  CA  ASP A 954      33.680  40.090  41.600  1.00  0.00           C
ATOM   4850  HA  ASP A 954      33.910  39.180  42.140  1.00  0.00           H
ATOM   4851  CB  ASP A 954      34.980  40.510  40.890  1.00  0.00           C
ATOM   4852  HB1 ASP A 954      35.300  39.770  40.120  1.00  0.00           H
ATOM   4853  HB2 ASP A 954      35.830  40.670  41.590  1.00  0.00           H
ATOM   4854  CG  ASP A 954      34.780  41.760  39.980  1.00  0.00           C
ATOM   4855  OD1 ASP A 954      34.520  41.700  38.790  1.00  0.00           O
ATOM   4856  OD2 ASP A 954      34.900  42.870  40.660  1.00  0.00           O
ATOM   4857  HD2 ASP A 954      34.370  43.460  40.130  1.00  0.00           H
ATOM   4858  C   ASP A 954      33.330  41.080  42.750  1.00  0.00           C
ATOM   4859  O   ASP A 954      33.800  40.920  43.860  1.00  0.00           O
ATOM   4860  N   LEU A 955      32.620  42.190  42.450  1.00  0.00           N
ATOM   4861  HN  LEU A 955      32.520  42.530  41.520  1.00  0.00           H
ATOM   4862  CA  LEU A 955      32.220  43.200  43.450  1.00  0.00           C
ATOM   4863  HA  LEU A 955      33.060  43.460  44.080  1.00  0.00           H
ATOM   4864  CB  LEU A 955      31.750  44.640  42.900  1.00  0.00           C
ATOM   4865  HB1 LEU A 955      31.000  44.460  42.100  1.00  0.00           H
ATOM   4866  HB2 LEU A 955      32.540  45.170  42.330  1.00  0.00           H
ATOM   4867  CG  LEU A 955      31.220  45.760  43.880  1.00  0.00           C
ATOM   4868  HG  LEU A 955      30.300  45.390  44.360  1.00  0.00           H
ATOM   4869  CD1 LEU A 955      32.200  46.070  44.990  1.00  0.00           C
ATOM   4870 HD11 LEU A 955      33.060  46.600  44.510  1.00  0.00           H
ATOM   4871 HD12 LEU A 955      32.570  45.320  45.730  1.00  0.00           H
ATOM   4872 HD13 LEU A 955      31.790  46.980  45.490  1.00  0.00           H
ATOM   4873  CD2 LEU A 955      30.890  47.070  43.060  1.00  0.00           C
ATOM   4874 HD21 LEU A 955      31.860  47.470  42.690  1.00  0.00           H
ATOM   4875 HD22 LEU A 955      30.290  47.750  43.710  1.00  0.00           H
ATOM   4876 HD23 LEU A 955      30.240  46.760  42.230  1.00  0.00           H
ATOM   4877  C   LEU A 955      31.230  42.610  44.450  1.00  0.00           C
ATOM   4878  O   LEU A 955      31.400  42.880  45.610  1.00  0.00           O
ATOM   4879  N   LEU A 956      30.290  41.760  44.030  1.00  0.00           N
ATOM   4880  HN  LEU A 956      30.100  41.680  43.050  1.00  0.00           H
ATOM   4881  CA  LEU A 956      29.250  41.070  44.780  1.00  0.00           C
ATOM   4882  HA  LEU A 956      28.720  41.810  45.360  1.00  0.00           H
ATOM   4883  CB  LEU A 956      28.270  40.190  43.910  1.00  0.00           C
ATOM   4884  HB1 LEU A 956      28.950  39.470  43.390  1.00  0.00           H
ATOM   4885  HB2 LEU A 956      27.820  40.840  43.120  1.00  0.00           H
ATOM   4886  CG  LEU A 956      27.090  39.530  44.730  1.00  0.00           C
ATOM   4887  HG  LEU A 956      27.490  39.020  45.630  1.00  0.00           H
ATOM   4888  CD1 LEU A 956      26.100  40.540  45.220  1.00  0.00           C
ATOM   4889 HD11 LEU A 956      26.560  41.420  45.710  1.00  0.00           H
ATOM   4890 HD12 LEU A 956      25.550  39.900  45.930  1.00  0.00           H
ATOM   4891 HD13 LEU A 956      25.380  40.860  44.440  1.00  0.00           H
ATOM   4892  CD2 LEU A 956      26.430  38.350  43.970  1.00  0.00           C
ATOM   4893 HD21 LEU A 956      25.580  38.720  43.350  1.00  0.00           H
ATOM   4894 HD22 LEU A 956      26.080  37.590  44.690  1.00  0.00           H
ATOM   4895 HD23 LEU A 956      27.190  37.850  43.330  1.00  0.00           H
ATOM   4896  C   LEU A 956      29.960  40.090  45.720  1.00  0.00           C
ATOM   4897  O   LEU A 956      29.710  40.000  46.900  1.00  0.00           O
ATOM   4898  N   MET A 957      30.900  39.280  45.200  1.00  0.00           N
ATOM   4899  HN  MET A 957      30.940  39.130  44.220  1.00  0.00           H
ATOM   4900  CA  MET A 957      31.700  38.440  46.060  1.00  0.00           C
ATOM   4901  HA  MET A 957      30.930  37.970  46.660  1.00  0.00           H
ATOM   4902  CB  MET A 957      32.270  37.340  45.210  1.00  0.00           C
ATOM   4903  HB1 MET A 957      33.070  36.860  45.820  1.00  0.00           H
ATOM   4904  HB2 MET A 957      32.870  37.760  44.370  1.00  0.00           H
ATOM   4905  CG  MET A 957      31.230  36.360  44.610  1.00  0.00           C
ATOM   4906  HG1 MET A 957      30.750  36.890  43.760  1.00  0.00           H
ATOM   4907  HG2 MET A 957      30.480  36.170  45.410  1.00  0.00           H
ATOM   4908  SD  MET A 957      31.980  34.680  44.230  1.00  0.00           S
ATOM   4909  CE  MET A 957      30.360  34.060  44.050  1.00  0.00           C
ATOM   4910  HE1 MET A 957      29.510  34.600  44.540  1.00  0.00           H
ATOM   4911  HE2 MET A 957      30.410  33.020  44.420  1.00  0.00           H
ATOM   4912  HE3 MET A 957      30.160  34.120  42.970  1.00  0.00           H
ATOM   4913  C   MET A 957      32.650  39.040  47.060  1.00  0.00           C
ATOM   4914  O   MET A 957      32.880  38.590  48.160  1.00  0.00           O
ATOM   4915  N   VAL A 958      33.260  40.190  46.700  1.00  0.00           N
ATOM   4916  HN  VAL A 958      33.140  40.650  45.820  1.00  0.00           H
ATOM   4917  CA  VAL A 958      34.060  41.070  47.580  1.00  0.00           C
ATOM   4918  HA  VAL A 958      34.800  40.530  48.150  1.00  0.00           H
ATOM   4919  CB  VAL A 958      34.870  42.160  46.730  1.00  0.00           C
ATOM   4920  HB  VAL A 958      34.310  42.580  45.870  1.00  0.00           H
ATOM   4921  CG1 VAL A 958      35.370  43.410  47.540  1.00  0.00           C
ATOM   4922 HG11 VAL A 958      36.130  44.000  46.990  1.00  0.00           H
ATOM   4923 HG12 VAL A 958      35.720  43.100  48.550  1.00  0.00           H
ATOM   4924 HG13 VAL A 958      34.510  44.070  47.780  1.00  0.00           H
ATOM   4925  CG2 VAL A 958      36.080  41.330  46.210  1.00  0.00           C
ATOM   4926 HG21 VAL A 958      36.720  42.030  45.630  1.00  0.00           H
ATOM   4927 HG22 VAL A 958      35.630  40.480  45.650  1.00  0.00           H
ATOM   4928 HG23 VAL A 958      36.660  41.130  47.130  1.00  0.00           H
ATOM   4929  C   VAL A 958      33.180  41.760  48.650  1.00  0.00           C
ATOM   4930  O   VAL A 958      33.420  41.690  49.830  1.00  0.00           O
ATOM   4931  N   GLY A 959      31.990  42.280  48.130  1.00  0.00           N
ATOM   4932  HN  GLY A 959      31.900  42.390  47.150  1.00  0.00           H
ATOM   4933  CA  GLY A 959      30.980  42.750  49.050  1.00  0.00           C
ATOM   4934  HA1 GLY A 959      30.210  43.130  48.420  1.00  0.00           H
ATOM   4935  HA2 GLY A 959      31.420  43.490  49.700  1.00  0.00           H
ATOM   4936  C   GLY A 959      30.390  41.720  50.000  1.00  0.00           C
ATOM   4937  O   GLY A 959      30.070  42.080  51.120  1.00  0.00           O
ATOM   4938  N   VAL A 960      30.080  40.460  49.570  1.00  0.00           N
ATOM   4939  HN  VAL A 960      30.070  40.250  48.600  1.00  0.00           H
ATOM   4940  CA  VAL A 960      29.680  39.480  50.570  1.00  0.00           C
ATOM   4941  HA  VAL A 960      28.810  39.800  51.120  1.00  0.00           H
ATOM   4942  CB  VAL A 960      29.280  38.200  49.800  1.00  0.00           C
ATOM   4943  HB  VAL A 960      30.020  37.980  49.000  1.00  0.00           H
ATOM   4944  CG1 VAL A 960      29.170  36.900  50.660  1.00  0.00           C
ATOM   4945 HG11 VAL A 960      30.050  36.670  51.300  1.00  0.00           H
ATOM   4946 HG12 VAL A 960      29.100  36.060  49.940  1.00  0.00           H
ATOM   4947 HG13 VAL A 960      28.250  36.810  51.270  1.00  0.00           H
ATOM   4948  CG2 VAL A 960      27.970  38.500  49.110  1.00  0.00           C
ATOM   4949 HG21 VAL A 960      27.320  38.970  49.880  1.00  0.00           H
ATOM   4950 HG22 VAL A 960      27.450  37.610  48.700  1.00  0.00           H
ATOM   4951 HG23 VAL A 960      27.990  39.220  48.270  1.00  0.00           H
ATOM   4952  C   VAL A 960      30.640  39.220  51.680  1.00  0.00           C
ATOM   4953  O   VAL A 960      30.380  39.320  52.860  1.00  0.00           O
ATOM   4954  N   MET A 961      31.940  38.920  51.310  1.00  0.00           N
ATOM   4955  HN  MET A 961      32.320  38.860  50.400  1.00  0.00           H
ATOM   4956  CA  MET A 961      32.860  38.540  52.280  1.00  0.00           C
ATOM   4957  HA  MET A 961      32.430  37.840  52.980  1.00  0.00           H
ATOM   4958  CB  MET A 961      34.080  37.860  51.690  1.00  0.00           C
ATOM   4959  HB1 MET A 961      34.790  37.610  52.490  1.00  0.00           H
ATOM   4960  HB2 MET A 961      34.570  38.600  51.010  1.00  0.00           H
ATOM   4961  CG  MET A 961      33.730  36.550  50.930  1.00  0.00           C
ATOM   4962  HG1 MET A 961      34.700  36.080  50.710  1.00  0.00           H
ATOM   4963  HG2 MET A 961      33.250  36.870  49.980  1.00  0.00           H
ATOM   4964  SD  MET A 961      32.540  35.380  51.860  1.00  0.00           S
ATOM   4965  CE  MET A 961      33.750  34.670  52.980  1.00  0.00           C
ATOM   4966  HE1 MET A 961      34.020  35.440  53.740  1.00  0.00           H
ATOM   4967  HE2 MET A 961      34.630  34.170  52.520  1.00  0.00           H
ATOM   4968  HE3 MET A 961      33.310  33.820  53.550  1.00  0.00           H
ATOM   4969  C   MET A 961      33.200  39.670  53.180  1.00  0.00           C
ATOM   4970  O   MET A 961      33.460  39.350  54.340  1.00  0.00           O
ATOM   4971  N   LEU A 962      33.140  40.940  52.770  1.00  0.00           N
ATOM   4972  HN  LEU A 962      33.000  41.230  51.830  1.00  0.00           H
ATOM   4973  CA  LEU A 962      33.420  42.070  53.610  1.00  0.00           C
ATOM   4974  HA  LEU A 962      34.430  41.960  53.980  1.00  0.00           H
ATOM   4975  CB  LEU A 962      33.400  43.330  52.790  1.00  0.00           C
ATOM   4976  HB1 LEU A 962      32.380  43.560  52.400  1.00  0.00           H
ATOM   4977  HB2 LEU A 962      34.100  43.100  51.960  1.00  0.00           H
ATOM   4978  CG  LEU A 962      34.040  44.640  53.490  1.00  0.00           C
ATOM   4979  HG  LEU A 962      34.930  44.270  54.020  1.00  0.00           H
ATOM   4980  CD1 LEU A 962      34.470  45.590  52.370  1.00  0.00           C
ATOM   4981 HD11 LEU A 962      33.570  46.040  51.910  1.00  0.00           H
ATOM   4982 HD12 LEU A 962      35.090  45.220  51.530  1.00  0.00           H
ATOM   4983 HD13 LEU A 962      35.050  46.440  52.790  1.00  0.00           H
ATOM   4984  CD2 LEU A 962      33.000  45.430  54.420  1.00  0.00           C
ATOM   4985 HD21 LEU A 962      33.590  46.210  54.950  1.00  0.00           H
ATOM   4986 HD22 LEU A 962      32.650  44.820  55.270  1.00  0.00           H
ATOM   4987 HD23 LEU A 962      32.110  45.710  53.840  1.00  0.00           H
ATOM   4988  C   LEU A 962      32.490  42.090  54.820  1.00  0.00           C
ATOM   4989  O   LEU A 962      32.810  42.550  55.870  1.00  0.00           O
ATOM   4990  N   GLY A 963      31.270  41.690  54.560  1.00  0.00           N
ATOM   4991  HN  GLY A 963      31.120  41.260  53.690  1.00  0.00           H
ATOM   4992  CA  GLY A 963      30.150  41.710  55.500  1.00  0.00           C
ATOM   4993  HA1 GLY A 963      29.260  41.340  55.010  1.00  0.00           H
ATOM   4994  HA2 GLY A 963      30.050  42.670  55.980  1.00  0.00           H
ATOM   4995  C   GLY A 963      30.350  40.670  56.570  1.00  0.00           C
ATOM   4996  O   GLY A 963      30.280  40.810  57.820  1.00  0.00           O
ATOM   4997  N   VAL A 964      30.770  39.460  56.080  1.00  0.00           N
ATOM   4998  HN  VAL A 964      30.910  39.390  55.090  1.00  0.00           H
ATOM   4999  CA  VAL A 964      31.190  38.320  56.860  1.00  0.00           C
ATOM   5000  HA  VAL A 964      30.390  38.000  57.510  1.00  0.00           H
ATOM   5001  CB  VAL A 964      31.420  37.100  56.020  1.00  0.00           C
ATOM   5002  HB  VAL A 964      32.060  37.310  55.140  1.00  0.00           H
ATOM   5003  CG1 VAL A 964      32.010  35.920  56.800  1.00  0.00           C
ATOM   5004 HG11 VAL A 964      32.220  35.090  56.100  1.00  0.00           H
ATOM   5005 HG12 VAL A 964      31.220  35.560  57.500  1.00  0.00           H
ATOM   5006 HG13 VAL A 964      32.930  36.300  57.290  1.00  0.00           H
ATOM   5007  CG2 VAL A 964      30.070  36.620  55.390  1.00  0.00           C
ATOM   5008 HG21 VAL A 964      29.560  36.160  56.280  1.00  0.00           H
ATOM   5009 HG22 VAL A 964      30.250  35.820  54.650  1.00  0.00           H
ATOM   5010 HG23 VAL A 964      29.490  37.470  54.980  1.00  0.00           H
ATOM   5011  C   VAL A 964      32.420  38.590  57.700  1.00  0.00           C
ATOM   5012  O   VAL A 964      32.380  38.280  58.890  1.00  0.00           O
ATOM   5013  N   CYS A 965      33.500  39.210  57.110  1.00  0.00           N
ATOM   5014  HN  CYS A 965      33.420  39.440  56.140  1.00  0.00           H
ATOM   5015  CA  CYS A 965      34.790  39.540  57.730  1.00  0.00           C
ATOM   5016  HA  CYS A 965      35.170  38.700  58.300  1.00  0.00           H
ATOM   5017  CB  CYS A 965      35.970  39.930  56.620  1.00  0.00           C
ATOM   5018  HB1 CYS A 965      36.830  40.350  57.190  1.00  0.00           H
ATOM   5019  HB2 CYS A 965      35.670  40.780  55.990  1.00  0.00           H
ATOM   5020  SG  CYS A 965      36.400  38.370  55.580  1.00  0.00           S
ATOM   5021  HG1 CYS A 965      37.210  39.050  54.780  1.00  0.00           H
ATOM   5022  C   CYS A 965      34.670  40.520  58.830  1.00  0.00           C
ATOM   5023  O   CYS A 965      35.380  40.550  59.800  1.00  0.00           O
ATOM   5024  N   SER A 966      33.710  41.450  58.630  1.00  0.00           N
ATOM   5025  HN  SER A 966      33.280  41.450  57.740  1.00  0.00           H
ATOM   5026  CA  SER A 966      33.300  42.370  59.630  1.00  0.00           C
ATOM   5027  HA  SER A 966      34.210  42.890  59.850  1.00  0.00           H
ATOM   5028  CB  SER A 966      32.370  43.450  59.110  1.00  0.00           C
ATOM   5029  HB1 SER A 966      32.290  44.170  59.960  1.00  0.00           H
ATOM   5030  HB2 SER A 966      31.390  43.040  58.790  1.00  0.00           H
ATOM   5031  OG  SER A 966      32.920  44.100  58.010  1.00  0.00           O
ATOM   5032  HG1 SER A 966      32.930  43.490  57.270  1.00  0.00           H
ATOM   5033  C   SER A 966      32.710  41.730  60.880  1.00  0.00           C
ATOM   5034  O   SER A 966      32.940  42.220  61.960  1.00  0.00           O
ATOM   5035  N   VAL A 967      31.930  40.660  60.740  1.00  0.00           N
ATOM   5036  HN  VAL A 967      31.610  40.390  59.840  1.00  0.00           H
ATOM   5037  CA  VAL A 967      31.400  39.930  61.930  1.00  0.00           C
ATOM   5038  HA  VAL A 967      31.140  40.680  62.670  1.00  0.00           H
ATOM   5039  CB  VAL A 967      30.080  39.260  61.640  1.00  0.00           C
ATOM   5040  HB  VAL A 967      30.200  38.400  60.930  1.00  0.00           H
ATOM   5041  CG1 VAL A 967      29.470  38.880  62.950  1.00  0.00           C
ATOM   5042 HG11 VAL A 967      29.580  39.730  63.670  1.00  0.00           H
ATOM   5043 HG12 VAL A 967      30.160  38.090  63.340  1.00  0.00           H
ATOM   5044 HG13 VAL A 967      28.490  38.410  62.760  1.00  0.00           H
ATOM   5045  CG2 VAL A 967      29.180  40.260  60.960  1.00  0.00           C
ATOM   5046 HG21 VAL A 967      29.220  40.250  59.850  1.00  0.00           H
ATOM   5047 HG22 VAL A 967      29.340  41.320  61.260  1.00  0.00           H
ATOM   5048 HG23 VAL A 967      28.150  40.020  61.300  1.00  0.00           H
ATOM   5049  C   VAL A 967      32.450  39.000  62.600  1.00  0.00           C
ATOM   5050  O   VAL A 967      32.390  38.690  63.810  1.00  0.00           O
ATOM   5051  N   MET A 968      33.450  38.540  61.830  1.00  0.00           N
ATOM   5052  HN  MET A 968      33.510  38.520  60.840  1.00  0.00           H
ATOM   5053  CA  MET A 968      34.680  37.940  62.290  1.00  0.00           C
ATOM   5054  HA  MET A 968      34.460  37.200  63.060  1.00  0.00           H
ATOM   5055  CB  MET A 968      35.400  37.330  61.080  1.00  0.00           C
ATOM   5056  HB1 MET A 968      36.330  36.880  61.480  1.00  0.00           H
ATOM   5057  HB2 MET A 968      35.620  38.120  60.320  1.00  0.00           H
ATOM   5058  CG  MET A 968      34.560  36.340  60.290  1.00  0.00           C
ATOM   5059  HG1 MET A 968      35.130  36.240  59.340  1.00  0.00           H
ATOM   5060  HG2 MET A 968      33.560  36.780  60.100  1.00  0.00           H
[truncated: 6,873,249 more chars]
