# Supplementary material for: CryoEM and computational modeling structural insights into the pH regulator NBCn1
Source: Nat Commun. 2025 Nov 11;16:9932. doi: 10.1038/s41467-025-64868-z (PMC12606367; doi:10.1038/s41467-025-64868-z)
Supplement: Supplementary file 7 — Supplementary Data 5 [file 41467_2025_64868_MOESM7_ESM.zip › 100ns_z_restr_MD_NBCn1_2NaCO3/hNBCn1_IF/z-restr_hNBCn1_IF_2NaCO3_first_step_49.pdb]

REMARK    GENERATED BY TRJCONV
TITLE     Title t= 4100.00000 step= 2050000
REMARK    THIS IS A SIMULATION BOX
CRYST1   93.722   93.722  101.924  90.00  90.00  90.00 P 1           1
MODEL        1
ATOM      1  N   LEU A 585      23.720  39.570  37.600  1.00  0.00           N
ATOM      2  HT1 LEU A 585      22.740  39.370  37.290  1.00  0.00           H
ATOM      3  HT2 LEU A 585      24.270  39.620  36.710  1.00  0.00           H
ATOM      4  HT3 LEU A 585      23.720  40.480  38.110  1.00  0.00           H
ATOM      5  CA  LEU A 585      24.240  38.430  38.370  1.00  0.00           C
ATOM      6  HA  LEU A 585      25.320  38.560  38.300  1.00  0.00           H
ATOM      7  CB  LEU A 585      23.820  38.620  39.850  1.00  0.00           C
ATOM      8  HB1 LEU A 585      22.730  38.810  39.930  1.00  0.00           H
ATOM      9  HB2 LEU A 585      24.280  39.560  40.220  1.00  0.00           H
ATOM     10  CG  LEU A 585      24.310  37.460  40.650  1.00  0.00           C
ATOM     11  HG  LEU A 585      23.790  36.540  40.270  1.00  0.00           H
ATOM     12  CD1 LEU A 585      25.810  37.180  40.470  1.00  0.00           C
ATOM     13 HD11 LEU A 585      26.030  36.700  39.490  1.00  0.00           H
ATOM     14 HD12 LEU A 585      26.210  36.490  41.240  1.00  0.00           H
ATOM     15 HD13 LEU A 585      26.320  38.160  40.650  1.00  0.00           H
ATOM     16  CD2 LEU A 585      23.860  37.700  42.120  1.00  0.00           C
ATOM     17 HD21 LEU A 585      24.430  37.070  42.830  1.00  0.00           H
ATOM     18 HD22 LEU A 585      22.790  37.440  42.240  1.00  0.00           H
ATOM     19 HD23 LEU A 585      23.950  38.760  42.470  1.00  0.00           H
ATOM     20  C   LEU A 585      23.840  37.100  37.840  1.00  0.00           C
ATOM     21  O   LEU A 585      24.750  36.360  37.420  1.00  0.00           O
ATOM     22  N   ILE A 586      22.530  36.770  37.820  1.00  0.00           N
ATOM     23  HN  ILE A 586      21.830  37.450  38.040  1.00  0.00           H
ATOM     24  CA  ILE A 586      22.040  35.370  37.510  1.00  0.00           C
ATOM     25  HA  ILE A 586      22.530  34.660  38.150  1.00  0.00           H
ATOM     26  CB  ILE A 586      20.500  35.120  37.680  1.00  0.00           C
ATOM     27  HB  ILE A 586      19.870  35.630  36.910  1.00  0.00           H
ATOM     28  CG2 ILE A 586      20.090  33.650  37.490  1.00  0.00           C
ATOM     29 HG21 ILE A 586      19.040  33.510  37.830  1.00  0.00           H
ATOM     30 HG22 ILE A 586      20.800  33.100  38.140  1.00  0.00           H
ATOM     31 HG23 ILE A 586      20.170  33.310  36.440  1.00  0.00           H
ATOM     32  CG1 ILE A 586      19.960  35.690  39.060  1.00  0.00           C
ATOM     33 HG11 ILE A 586      18.870  35.620  39.270  1.00  0.00           H
ATOM     34 HG12 ILE A 586      20.200  36.770  39.140  1.00  0.00           H
ATOM     35  CD  ILE A 586      20.600  35.120  40.310  1.00  0.00           C
ATOM     36  HD1 ILE A 586      21.640  35.540  40.370  1.00  0.00           H
ATOM     37  HD2 ILE A 586      20.630  34.020  40.270  1.00  0.00           H
ATOM     38  HD3 ILE A 586      20.120  35.520  41.240  1.00  0.00           H
ATOM     39  C   ILE A 586      22.370  34.820  36.100  1.00  0.00           C
ATOM     40  O   ILE A 586      22.690  33.630  35.930  1.00  0.00           O
ATOM     41  N   LEU A 587      22.320  35.690  35.040  1.00  0.00           N
ATOM     42  HN  LEU A 587      22.050  36.640  35.200  1.00  0.00           H
ATOM     43  CA  LEU A 587      22.760  35.410  33.670  1.00  0.00           C
ATOM     44  HA  LEU A 587      22.090  34.700  33.220  1.00  0.00           H
ATOM     45  CB  LEU A 587      22.390  36.650  32.810  1.00  0.00           C
ATOM     46  HB1 LEU A 587      22.700  37.600  33.320  1.00  0.00           H
ATOM     47  HB2 LEU A 587      21.290  36.710  32.890  1.00  0.00           H
ATOM     48  CG  LEU A 587      22.710  36.640  31.280  1.00  0.00           C
ATOM     49  HG  LEU A 587      23.810  36.560  31.120  1.00  0.00           H
ATOM     50  CD1 LEU A 587      21.980  35.540  30.530  1.00  0.00           C
ATOM     51 HD11 LEU A 587      22.330  34.530  30.850  1.00  0.00           H
ATOM     52 HD12 LEU A 587      21.990  35.610  29.430  1.00  0.00           H
ATOM     53 HD13 LEU A 587      20.880  35.480  30.690  1.00  0.00           H
ATOM     54  CD2 LEU A 587      22.350  38.060  30.700  1.00  0.00           C
ATOM     55 HD21 LEU A 587      21.250  38.160  30.800  1.00  0.00           H
ATOM     56 HD22 LEU A 587      22.780  38.160  29.680  1.00  0.00           H
ATOM     57 HD23 LEU A 587      22.760  38.890  31.300  1.00  0.00           H
ATOM     58  C   LEU A 587      24.240  35.010  33.600  1.00  0.00           C
ATOM     59  O   LEU A 587      24.460  33.980  32.970  1.00  0.00           O
ATOM     60  N   ASP A 588      25.160  35.700  34.320  1.00  0.00           N
ATOM     61  HN  ASP A 588      24.910  36.580  34.720  1.00  0.00           H
ATOM     62  CA  ASP A 588      26.510  35.300  34.580  1.00  0.00           C
ATOM     63  HA  ASP A 588      26.970  35.170  33.610  1.00  0.00           H
ATOM     64  CB  ASP A 588      27.260  36.330  35.360  1.00  0.00           C
ATOM     65  HB1 ASP A 588      28.300  35.940  35.550  1.00  0.00           H
ATOM     66  HB2 ASP A 588      26.790  36.610  36.320  1.00  0.00           H
ATOM     67  CG  ASP A 588      27.570  37.600  34.590  1.00  0.00           C
ATOM     68  OD1 ASP A 588      27.800  38.650  35.210  1.00  0.00           O
ATOM     69  OD2 ASP A 588      27.640  37.570  33.330  1.00  0.00           O
ATOM     70  C   ASP A 588      26.650  33.970  35.310  1.00  0.00           C
ATOM     71  O   ASP A 588      27.550  33.200  34.950  1.00  0.00           O
ATOM     72  N   ILE A 589      25.770  33.610  36.280  1.00  0.00           N
ATOM     73  HN  ILE A 589      24.970  34.170  36.460  1.00  0.00           H
ATOM     74  CA  ILE A 589      25.870  32.390  37.060  1.00  0.00           C
ATOM     75  HA  ILE A 589      26.800  32.350  37.590  1.00  0.00           H
ATOM     76  CB  ILE A 589      24.880  32.430  38.210  1.00  0.00           C
ATOM     77  HB  ILE A 589      23.830  32.660  37.940  1.00  0.00           H
ATOM     78  CG2 ILE A 589      24.780  31.060  38.930  1.00  0.00           C
ATOM     79 HG21 ILE A 589      25.830  30.720  39.080  1.00  0.00           H
ATOM     80 HG22 ILE A 589      24.260  30.320  38.270  1.00  0.00           H
ATOM     81 HG23 ILE A 589      24.290  31.070  39.930  1.00  0.00           H
ATOM     82  CG1 ILE A 589      25.310  33.490  39.230  1.00  0.00           C
ATOM     83 HG11 ILE A 589      25.220  34.530  38.860  1.00  0.00           H
ATOM     84 HG12 ILE A 589      26.390  33.360  39.470  1.00  0.00           H
ATOM     85  CD  ILE A 589      24.550  33.540  40.600  1.00  0.00           C
ATOM     86  HD1 ILE A 589      24.900  34.440  41.160  1.00  0.00           H
ATOM     87  HD2 ILE A 589      24.780  32.560  41.080  1.00  0.00           H
ATOM     88  HD3 ILE A 589      23.450  33.610  40.410  1.00  0.00           H
ATOM     89  C   ILE A 589      25.530  31.210  36.210  1.00  0.00           C
ATOM     90  O   ILE A 589      26.270  30.240  36.130  1.00  0.00           O
ATOM     91  N   LYS A 590      24.400  31.280  35.440  1.00  0.00           N
ATOM     92  HN  LYS A 590      23.710  31.970  35.620  1.00  0.00           H
ATOM     93  CA  LYS A 590      23.940  30.340  34.500  1.00  0.00           C
ATOM     94  HA  LYS A 590      23.800  29.400  35.010  1.00  0.00           H
ATOM     95  CB  LYS A 590      22.670  30.690  33.790  1.00  0.00           C
ATOM     96  HB1 LYS A 590      22.390  29.860  33.120  1.00  0.00           H
ATOM     97  HB2 LYS A 590      22.760  31.660  33.250  1.00  0.00           H
ATOM     98  CG  LYS A 590      21.600  30.760  34.840  1.00  0.00           C
ATOM     99  HG1 LYS A 590      21.860  31.440  35.670  1.00  0.00           H
ATOM    100  HG2 LYS A 590      21.630  29.740  35.280  1.00  0.00           H
ATOM    101  CD  LYS A 590      20.240  31.030  34.290  1.00  0.00           C
ATOM    102  HD1 LYS A 590      20.250  32.080  33.930  1.00  0.00           H
ATOM    103  HD2 LYS A 590      19.520  30.940  35.130  1.00  0.00           H
ATOM    104  CE  LYS A 590      19.710  30.240  33.060  1.00  0.00           C
ATOM    105  HE1 LYS A 590      20.440  30.190  32.220  1.00  0.00           H
ATOM    106  HE2 LYS A 590      18.750  30.660  32.690  1.00  0.00           H
ATOM    107  NZ  LYS A 590      19.360  28.870  33.430  1.00  0.00           N
ATOM    108  HZ1 LYS A 590      20.090  28.430  34.030  1.00  0.00           H
ATOM    109  HZ2 LYS A 590      19.040  28.350  32.600  1.00  0.00           H
ATOM    110  HZ3 LYS A 590      18.530  28.970  34.050  1.00  0.00           H
ATOM    111  C   LYS A 590      24.930  30.120  33.360  1.00  0.00           C
ATOM    112  O   LYS A 590      25.210  28.950  32.970  1.00  0.00           O
ATOM    113  N   ARG A 591      25.590  31.170  32.870  1.00  0.00           N
ATOM    114  HN  ARG A 591      25.290  32.090  33.120  1.00  0.00           H
ATOM    115  CA  ARG A 591      26.640  31.020  31.840  1.00  0.00           C
ATOM    116  HA  ARG A 591      26.200  30.430  31.050  1.00  0.00           H
ATOM    117  CB  ARG A 591      27.090  32.440  31.390  1.00  0.00           C
ATOM    118  HB1 ARG A 591      28.070  32.420  30.850  1.00  0.00           H
ATOM    119  HB2 ARG A 591      27.110  33.290  32.100  1.00  0.00           H
ATOM    120  CG  ARG A 591      26.090  32.910  30.370  1.00  0.00           C
ATOM    121  HG1 ARG A 591      25.030  32.870  30.730  1.00  0.00           H
ATOM    122  HG2 ARG A 591      26.110  32.290  29.460  1.00  0.00           H
ATOM    123  CD  ARG A 591      26.350  34.430  29.980  1.00  0.00           C
ATOM    124  HD1 ARG A 591      27.360  34.540  29.560  1.00  0.00           H
ATOM    125  HD2 ARG A 591      26.190  35.090  30.870  1.00  0.00           H
ATOM    126  NE  ARG A 591      25.320  34.820  29.040  1.00  0.00           N
ATOM    127  HE  ARG A 591      24.560  34.190  28.840  1.00  0.00           H
ATOM    128  CZ  ARG A 591      25.180  35.980  28.360  1.00  0.00           C
ATOM    129  NH1 ARG A 591      25.960  36.950  28.600  1.00  0.00           N
ATOM    130 HH11 ARG A 591      26.530  36.750  29.390  1.00  0.00           H
ATOM    131 HH12 ARG A 591      25.990  37.700  27.930  1.00  0.00           H
ATOM    132  NH2 ARG A 591      24.260  35.970  27.390  1.00  0.00           N
ATOM    133 HH21 ARG A 591      24.190  36.900  27.040  1.00  0.00           H
ATOM    134 HH22 ARG A 591      23.450  35.400  27.520  1.00  0.00           H
ATOM    135  C   ARG A 591      27.790  30.210  32.280  1.00  0.00           C
ATOM    136  O   ARG A 591      28.310  29.310  31.550  1.00  0.00           O
ATOM    137  N   LYS A 592      28.250  30.530  33.510  1.00  0.00           N
ATOM    138  HN  LYS A 592      27.780  31.260  34.020  1.00  0.00           H
ATOM    139  CA  LYS A 592      29.580  30.060  33.950  1.00  0.00           C
ATOM    140  HA  LYS A 592      30.220  29.750  33.120  1.00  0.00           H
ATOM    141  CB  LYS A 592      30.420  31.110  34.720  1.00  0.00           C
ATOM    142  HB1 LYS A 592      31.320  30.780  35.290  1.00  0.00           H
ATOM    143  HB2 LYS A 592      29.770  31.630  35.450  1.00  0.00           H
ATOM    144  CG  LYS A 592      30.970  32.300  33.880  1.00  0.00           C
ATOM    145  HG1 LYS A 592      31.720  32.860  34.500  1.00  0.00           H
ATOM    146  HG2 LYS A 592      30.050  32.860  33.630  1.00  0.00           H
ATOM    147  CD  LYS A 592      31.630  31.880  32.560  1.00  0.00           C
ATOM    148  HD1 LYS A 592      30.840  31.710  31.790  1.00  0.00           H
ATOM    149  HD2 LYS A 592      32.120  30.890  32.710  1.00  0.00           H
ATOM    150  CE  LYS A 592      32.610  32.880  32.020  1.00  0.00           C
ATOM    151  HE1 LYS A 592      33.430  33.070  32.760  1.00  0.00           H
ATOM    152  HE2 LYS A 592      32.080  33.860  32.060  1.00  0.00           H
ATOM    153  NZ  LYS A 592      33.200  32.550  30.750  1.00  0.00           N
ATOM    154  HZ1 LYS A 592      32.700  32.810  29.870  1.00  0.00           H
ATOM    155  HZ2 LYS A 592      33.480  31.550  30.780  1.00  0.00           H
ATOM    156  HZ3 LYS A 592      34.080  33.090  30.660  1.00  0.00           H
ATOM    157  C   LYS A 592      29.370  28.830  34.800  1.00  0.00           C
ATOM    158  O   LYS A 592      30.350  28.310  35.400  1.00  0.00           O
ATOM    159  N   ALA A 593      28.050  28.380  34.960  1.00  0.00           N
ATOM    160  HN  ALA A 593      27.250  28.890  34.620  1.00  0.00           H
ATOM    161  CA  ALA A 593      27.730  27.150  35.670  1.00  0.00           C
ATOM    162  HA  ALA A 593      28.100  27.270  36.680  1.00  0.00           H
ATOM    163  CB  ALA A 593      26.190  27.010  35.770  1.00  0.00           C
ATOM    164  HB1 ALA A 593      25.880  26.190  36.470  1.00  0.00           H
ATOM    165  HB2 ALA A 593      25.770  26.840  34.760  1.00  0.00           H
ATOM    166  HB3 ALA A 593      25.750  27.900  36.280  1.00  0.00           H
ATOM    167  C   ALA A 593      28.270  25.820  35.220  1.00  0.00           C
ATOM    168  O   ALA A 593      28.850  25.200  36.090  1.00  0.00           O
ATOM    169  N   PRO A 594      28.350  25.320  34.000  1.00  0.00           N
ATOM    170  CD  PRO A 594      27.890  25.970  32.750  1.00  0.00           C
ATOM    171  HD1 PRO A 594      28.150  27.040  32.670  1.00  0.00           H
ATOM    172  HD2 PRO A 594      26.790  26.070  32.670  1.00  0.00           H
ATOM    173  CA  PRO A 594      28.820  23.990  33.730  1.00  0.00           C
ATOM    174  HA  PRO A 594      28.460  23.270  34.450  1.00  0.00           H
ATOM    175  CB  PRO A 594      28.270  23.710  32.240  1.00  0.00           C
ATOM    176  HB1 PRO A 594      27.240  23.310  32.300  1.00  0.00           H
ATOM    177  HB2 PRO A 594      28.820  23.010  31.580  1.00  0.00           H
ATOM    178  CG  PRO A 594      28.370  25.080  31.600  1.00  0.00           C
ATOM    179  HG1 PRO A 594      29.370  25.180  31.130  1.00  0.00           H
ATOM    180  HG2 PRO A 594      27.650  25.200  30.750  1.00  0.00           H
ATOM    181  C   PRO A 594      30.380  23.910  33.730  1.00  0.00           C
ATOM    182  O   PRO A 594      30.970  22.960  33.200  1.00  0.00           O
ATOM    183  N   PHE A 595      31.100  24.780  34.390  1.00  0.00           N
ATOM    184  HN  PHE A 595      30.630  25.460  34.970  1.00  0.00           H
ATOM    185  CA  PHE A 595      32.540  24.970  34.380  1.00  0.00           C
ATOM    186  HA  PHE A 595      33.020  24.090  34.000  1.00  0.00           H
ATOM    187  CB  PHE A 595      33.050  26.110  33.510  1.00  0.00           C
ATOM    188  HB1 PHE A 595      34.140  25.990  33.380  1.00  0.00           H
ATOM    189  HB2 PHE A 595      32.920  27.110  33.960  1.00  0.00           H
ATOM    190  CG  PHE A 595      32.390  26.170  32.140  1.00  0.00           C
ATOM    191  CD1 PHE A 595      31.630  27.300  31.740  1.00  0.00           C
ATOM    192  HD1 PHE A 595      31.550  28.170  32.380  1.00  0.00           H
ATOM    193  CE1 PHE A 595      31.070  27.430  30.450  1.00  0.00           C
ATOM    194  HE1 PHE A 595      30.480  28.310  30.220  1.00  0.00           H
ATOM    195  CZ  PHE A 595      31.290  26.400  29.530  1.00  0.00           C
ATOM    196  HZ  PHE A 595      30.880  26.480  28.540  1.00  0.00           H
ATOM    197  CD2 PHE A 595      32.600  25.140  31.200  1.00  0.00           C
ATOM    198  HD2 PHE A 595      33.150  24.240  31.470  1.00  0.00           H
ATOM    199  CE2 PHE A 595      32.010  25.280  29.900  1.00  0.00           C
ATOM    200  HE2 PHE A 595      32.120  24.530  29.130  1.00  0.00           H
ATOM    201  C   PHE A 595      33.080  25.150  35.800  1.00  0.00           C
ATOM    202  O   PHE A 595      34.190  25.610  35.990  1.00  0.00           O
ATOM    203  N   PHE A 596      32.230  24.680  36.820  1.00  0.00           N
ATOM    204  HN  PHE A 596      31.310  24.350  36.640  1.00  0.00           H
ATOM    205  CA  PHE A 596      32.670  24.680  38.170  1.00  0.00           C
ATOM    206  HA  PHE A 596      32.860  25.720  38.420  1.00  0.00           H
ATOM    207  CB  PHE A 596      31.450  24.420  39.070  1.00  0.00           C
ATOM    208  HB1 PHE A 596      30.860  23.480  38.980  1.00  0.00           H
ATOM    209  HB2 PHE A 596      30.740  25.220  38.780  1.00  0.00           H
ATOM    210  CG  PHE A 596      31.700  24.570  40.500  1.00  0.00           C
ATOM    211  CD1 PHE A 596      32.070  25.760  41.110  1.00  0.00           C
ATOM    212  HD1 PHE A 596      32.110  26.610  40.420  1.00  0.00           H
ATOM    213  CE1 PHE A 596      32.220  25.960  42.530  1.00  0.00           C
ATOM    214  HE1 PHE A 596      32.730  26.850  42.880  1.00  0.00           H
ATOM    215  CZ  PHE A 596      32.300  24.820  43.310  1.00  0.00           C
ATOM    216  HZ  PHE A 596      32.420  24.880  44.370  1.00  0.00           H
ATOM    217  CD2 PHE A 596      31.620  23.450  41.340  1.00  0.00           C
ATOM    218  HD2 PHE A 596      31.440  22.460  40.950  1.00  0.00           H
ATOM    219  CE2 PHE A 596      31.860  23.610  42.690  1.00  0.00           C
ATOM    220  HE2 PHE A 596      31.620  22.740  43.270  1.00  0.00           H
ATOM    221  C   PHE A 596      33.900  23.920  38.520  1.00  0.00           C
ATOM    222  O   PHE A 596      34.870  24.410  39.120  1.00  0.00           O
ATOM    223  N   LEU A 597      34.050  22.630  38.150  1.00  0.00           N
ATOM    224  HN  LEU A 597      33.260  22.250  37.660  1.00  0.00           H
ATOM    225  CA  LEU A 597      35.120  21.760  38.590  1.00  0.00           C
ATOM    226  HA  LEU A 597      35.520  22.170  39.500  1.00  0.00           H
ATOM    227  CB  LEU A 597      34.390  20.380  39.030  1.00  0.00           C
ATOM    228  HB1 LEU A 597      35.230  19.740  39.340  1.00  0.00           H
ATOM    229  HB2 LEU A 597      33.880  20.080  38.090  1.00  0.00           H
ATOM    230  CG  LEU A 597      33.410  20.540  40.120  1.00  0.00           C
ATOM    231  HG  LEU A 597      32.660  21.260  39.740  1.00  0.00           H
ATOM    232  CD1 LEU A 597      32.640  19.220  40.210  1.00  0.00           C
ATOM    233 HD11 LEU A 597      31.910  19.210  41.050  1.00  0.00           H
ATOM    234 HD12 LEU A 597      33.350  18.410  40.480  1.00  0.00           H
ATOM    235 HD13 LEU A 597      32.130  19.050  39.240  1.00  0.00           H
ATOM    236  CD2 LEU A 597      33.910  21.170  41.480  1.00  0.00           C
ATOM    237 HD21 LEU A 597      34.880  20.640  41.620  1.00  0.00           H
ATOM    238 HD22 LEU A 597      33.190  20.900  42.290  1.00  0.00           H
ATOM    239 HD23 LEU A 597      34.010  22.260  41.380  1.00  0.00           H
ATOM    240  C   LEU A 597      36.180  21.620  37.550  1.00  0.00           C
ATOM    241  O   LEU A 597      37.200  21.010  37.820  1.00  0.00           O
ATOM    242  N   SER A 598      36.050  22.110  36.350  1.00  0.00           N
ATOM    243  HN  SER A 598      35.270  22.660  36.040  1.00  0.00           H
ATOM    244  CA  SER A 598      36.910  21.710  35.200  1.00  0.00           C
ATOM    245  HA  SER A 598      37.030  20.640  35.240  1.00  0.00           H
ATOM    246  CB  SER A 598      36.290  22.240  33.870  1.00  0.00           C
ATOM    247  HB1 SER A 598      35.360  21.680  33.610  1.00  0.00           H
ATOM    248  HB2 SER A 598      37.030  22.140  33.040  1.00  0.00           H
ATOM    249  OG  SER A 598      36.060  23.650  34.020  1.00  0.00           O
ATOM    250  HG1 SER A 598      36.770  24.080  33.560  1.00  0.00           H
ATOM    251  C   SER A 598      38.330  22.280  35.420  1.00  0.00           C
ATOM    252  O   SER A 598      39.350  21.800  34.990  1.00  0.00           O
ATOM    253  N   ASP A 599      38.410  23.420  36.200  1.00  0.00           N
ATOM    254  HN  ASP A 599      37.560  23.860  36.470  1.00  0.00           H
ATOM    255  CA  ASP A 599      39.680  24.110  36.630  1.00  0.00           C
ATOM    256  HA  ASP A 599      40.190  24.460  35.750  1.00  0.00           H
ATOM    257  CB  ASP A 599      39.330  25.410  37.500  1.00  0.00           C
ATOM    258  HB1 ASP A 599      40.240  25.820  37.980  1.00  0.00           H
ATOM    259  HB2 ASP A 599      38.690  24.960  38.290  1.00  0.00           H
ATOM    260  CG  ASP A 599      38.690  26.550  36.790  1.00  0.00           C
ATOM    261  OD1 ASP A 599      38.480  26.520  35.500  1.00  0.00           O
ATOM    262  OD2 ASP A 599      38.390  27.560  37.440  1.00  0.00           O
ATOM    263  C   ASP A 599      40.690  23.240  37.340  1.00  0.00           C
ATOM    264  O   ASP A 599      41.920  23.540  37.200  1.00  0.00           O
ATOM    265  N   PHE A 600      40.300  22.300  38.180  1.00  0.00           N
ATOM    266  HN  PHE A 600      39.320  22.130  38.300  1.00  0.00           H
ATOM    267  CA  PHE A 600      41.190  21.220  38.720  1.00  0.00           C
ATOM    268  HA  PHE A 600      41.900  21.700  39.370  1.00  0.00           H
ATOM    269  CB  PHE A 600      40.280  20.220  39.550  1.00  0.00           C
ATOM    270  HB1 PHE A 600      40.970  19.360  39.700  1.00  0.00           H
ATOM    271  HB2 PHE A 600      39.420  19.800  38.990  1.00  0.00           H
ATOM    272  CG  PHE A 600      39.650  20.710  40.790  1.00  0.00           C
ATOM    273  CD1 PHE A 600      40.460  21.370  41.680  1.00  0.00           C
ATOM    274  HD1 PHE A 600      41.530  21.460  41.530  1.00  0.00           H
ATOM    275  CE1 PHE A 600      39.930  21.970  42.880  1.00  0.00           C
ATOM    276  HE1 PHE A 600      40.470  22.490  43.650  1.00  0.00           H
ATOM    277  CZ  PHE A 600      38.570  21.790  43.190  1.00  0.00           C
ATOM    278  HZ  PHE A 600      38.130  22.120  44.130  1.00  0.00           H
ATOM    279  CD2 PHE A 600      38.280  20.480  41.140  1.00  0.00           C
ATOM    280  HD2 PHE A 600      37.680  19.840  40.500  1.00  0.00           H
ATOM    281  CE2 PHE A 600      37.800  20.930  42.400  1.00  0.00           C
ATOM    282  HE2 PHE A 600      36.790  20.740  42.710  1.00  0.00           H
ATOM    283  C   PHE A 600      42.060  20.480  37.730  1.00  0.00           C
ATOM    284  O   PHE A 600      43.220  20.390  37.890  1.00  0.00           O
ATOM    285  N   LYS A 601      41.350  20.030  36.710  1.00  0.00           N
ATOM    286  HN  LYS A 601      40.360  20.060  36.640  1.00  0.00           H
ATOM    287  CA  LYS A 601      42.020  19.510  35.580  1.00  0.00           C
ATOM    288  HA  LYS A 601      42.700  18.700  35.820  1.00  0.00           H
ATOM    289  CB  LYS A 601      41.080  18.880  34.650  1.00  0.00           C
ATOM    290  HB1 LYS A 601      40.260  19.570  34.340  1.00  0.00           H
ATOM    291  HB2 LYS A 601      40.500  18.130  35.240  1.00  0.00           H
ATOM    292  CG  LYS A 601      41.610  18.250  33.330  1.00  0.00           C
ATOM    293  HG1 LYS A 601      40.970  17.460  32.900  1.00  0.00           H
ATOM    294  HG2 LYS A 601      42.550  17.750  33.650  1.00  0.00           H
ATOM    295  CD  LYS A 601      41.850  19.210  32.060  1.00  0.00           C
ATOM    296  HD1 LYS A 601      42.380  18.570  31.320  1.00  0.00           H
ATOM    297  HD2 LYS A 601      42.550  19.990  32.420  1.00  0.00           H
ATOM    298  CE  LYS A 601      40.670  19.840  31.400  1.00  0.00           C
ATOM    299  HE1 LYS A 601      40.080  20.440  32.130  1.00  0.00           H
ATOM    300  HE2 LYS A 601      40.070  19.010  30.980  1.00  0.00           H
ATOM    301  NZ  LYS A 601      41.120  20.780  30.330  1.00  0.00           N
ATOM    302  HZ1 LYS A 601      41.540  21.580  30.850  1.00  0.00           H
ATOM    303  HZ2 LYS A 601      40.140  20.960  30.020  1.00  0.00           H
ATOM    304  HZ3 LYS A 601      41.770  20.490  29.580  1.00  0.00           H
ATOM    305  C   LYS A 601      42.930  20.530  34.840  1.00  0.00           C
ATOM    306  O   LYS A 601      44.060  20.250  34.450  1.00  0.00           O
ATOM    307  N   ASP A 602      42.470  21.750  34.690  1.00  0.00           N
ATOM    308  HN  ASP A 602      41.550  21.930  35.050  1.00  0.00           H
ATOM    309  CA  ASP A 602      43.260  22.800  34.040  1.00  0.00           C
ATOM    310  HA  ASP A 602      43.790  22.280  33.260  1.00  0.00           H
ATOM    311  CB  ASP A 602      42.440  23.990  33.550  1.00  0.00           C
ATOM    312  HB1 ASP A 602      43.120  24.830  33.240  1.00  0.00           H
ATOM    313  HB2 ASP A 602      41.790  24.380  34.370  1.00  0.00           H
ATOM    314  CG  ASP A 602      41.580  23.580  32.400  1.00  0.00           C
ATOM    315  OD1 ASP A 602      42.030  22.970  31.400  1.00  0.00           O
ATOM    316  OD2 ASP A 602      40.410  24.030  32.430  1.00  0.00           O
ATOM    317  C   ASP A 602      44.470  23.240  34.830  1.00  0.00           C
ATOM    318  O   ASP A 602      45.250  24.030  34.300  1.00  0.00           O
ATOM    319  N   ALA A 603      44.720  22.870  36.180  1.00  0.00           N
ATOM    320  HN  ALA A 603      44.120  22.360  36.790  1.00  0.00           H
ATOM    321  CA  ALA A 603      45.940  23.170  36.960  1.00  0.00           C
ATOM    322  HA  ALA A 603      46.410  24.030  36.510  1.00  0.00           H
ATOM    323  CB  ALA A 603      45.570  23.460  38.480  1.00  0.00           C
ATOM    324  HB1 ALA A 603      46.440  24.050  38.830  1.00  0.00           H
ATOM    325  HB2 ALA A 603      45.550  22.590  39.170  1.00  0.00           H
ATOM    326  HB3 ALA A 603      44.680  24.110  38.480  1.00  0.00           H
ATOM    327  C   ALA A 603      46.800  21.940  36.860  1.00  0.00           C
ATOM    328  O   ALA A 603      47.880  22.030  37.420  1.00  0.00           O
ATOM    329  N   LEU A 604      46.410  20.910  36.040  1.00  0.00           N
ATOM    330  HN  LEU A 604      45.590  20.890  35.490  1.00  0.00           H
ATOM    331  CA  LEU A 604      47.400  19.810  35.790  1.00  0.00           C
ATOM    332  HA  LEU A 604      47.750  19.510  36.760  1.00  0.00           H
ATOM    333  CB  LEU A 604      46.780  18.530  35.140  1.00  0.00           C
ATOM    334  HB1 LEU A 604      47.630  17.870  34.870  1.00  0.00           H
ATOM    335  HB2 LEU A 604      46.110  18.790  34.300  1.00  0.00           H
ATOM    336  CG  LEU A 604      45.850  17.660  36.060  1.00  0.00           C
ATOM    337  HG  LEU A 604      45.090  18.310  36.530  1.00  0.00           H
ATOM    338  CD1 LEU A 604      45.160  16.600  35.290  1.00  0.00           C
ATOM    339 HD11 LEU A 604      44.400  17.160  34.700  1.00  0.00           H
ATOM    340 HD12 LEU A 604      44.660  15.910  36.010  1.00  0.00           H
ATOM    341 HD13 LEU A 604      45.850  16.030  34.640  1.00  0.00           H
ATOM    342  CD2 LEU A 604      46.640  17.020  37.220  1.00  0.00           C
ATOM    343 HD21 LEU A 604      46.960  17.770  37.960  1.00  0.00           H
ATOM    344 HD22 LEU A 604      47.490  16.390  36.860  1.00  0.00           H
ATOM    345 HD23 LEU A 604      46.010  16.380  37.870  1.00  0.00           H
ATOM    346  C   LEU A 604      48.700  20.220  35.030  1.00  0.00           C
ATOM    347  O   LEU A 604      48.970  19.770  33.890  1.00  0.00           O
ATOM    348  N   SER A 605      49.530  21.040  35.610  1.00  0.00           N
ATOM    349  HN  SER A 605      49.310  21.430  36.500  1.00  0.00           H
ATOM    350  CA  SER A 605      50.680  21.730  34.990  1.00  0.00           C
ATOM    351  HA  SER A 605      51.170  21.210  34.180  1.00  0.00           H
ATOM    352  CB  SER A 605      50.260  23.070  34.430  1.00  0.00           C
ATOM    353  HB1 SER A 605      49.930  23.810  35.180  1.00  0.00           H
ATOM    354  HB2 SER A 605      49.440  23.040  33.680  1.00  0.00           H
ATOM    355  OG  SER A 605      51.380  23.620  33.810  1.00  0.00           O
ATOM    356  HG1 SER A 605      51.480  23.160  32.970  1.00  0.00           H
ATOM    357  C   SER A 605      51.690  21.990  36.070  1.00  0.00           C
ATOM    358  O   SER A 605      51.420  22.540  37.180  1.00  0.00           O
ATOM    359  N   LEU A 606      52.960  21.630  35.860  1.00  0.00           N
ATOM    360  HN  LEU A 606      53.250  21.140  35.050  1.00  0.00           H
ATOM    361  CA  LEU A 606      54.110  21.940  36.610  1.00  0.00           C
ATOM    362  HA  LEU A 606      54.110  21.530  37.620  1.00  0.00           H
ATOM    363  CB  LEU A 606      55.410  21.400  36.000  1.00  0.00           C
ATOM    364  HB1 LEU A 606      56.290  21.780  36.570  1.00  0.00           H
ATOM    365  HB2 LEU A 606      55.550  21.690  34.930  1.00  0.00           H
ATOM    366  CG  LEU A 606      55.480  19.870  35.990  1.00  0.00           C
ATOM    367  HG  LEU A 606      54.510  19.540  35.590  1.00  0.00           H
ATOM    368  CD1 LEU A 606      56.400  19.380  34.830  1.00  0.00           C
ATOM    369 HD11 LEU A 606      57.480  19.580  34.970  1.00  0.00           H
ATOM    370 HD12 LEU A 606      56.110  19.710  33.810  1.00  0.00           H
ATOM    371 HD13 LEU A 606      56.330  18.270  34.710  1.00  0.00           H
ATOM    372  CD2 LEU A 606      55.850  19.420  37.390  1.00  0.00           C
ATOM    373 HD21 LEU A 606      56.750  19.940  37.770  1.00  0.00           H
ATOM    374 HD22 LEU A 606      55.860  18.310  37.320  1.00  0.00           H
ATOM    375 HD23 LEU A 606      55.050  19.590  38.150  1.00  0.00           H
ATOM    376  C   LEU A 606      54.250  23.440  36.830  1.00  0.00           C
ATOM    377  O   LEU A 606      54.520  23.870  37.940  1.00  0.00           O
ATOM    378  N   GLN A 607      54.020  24.250  35.800  1.00  0.00           N
ATOM    379  HN  GLN A 607      53.770  23.930  34.880  1.00  0.00           H
ATOM    380  CA  GLN A 607      53.930  25.680  35.930  1.00  0.00           C
ATOM    381  HA  GLN A 607      54.940  25.940  36.240  1.00  0.00           H
ATOM    382  CB  GLN A 607      53.670  26.290  34.530  1.00  0.00           C
ATOM    383  HB1 GLN A 607      52.730  25.800  34.170  1.00  0.00           H
ATOM    384  HB2 GLN A 607      54.380  26.120  33.690  1.00  0.00           H
ATOM    385  CG  GLN A 607      53.360  27.820  34.460  1.00  0.00           C
ATOM    386  HG1 GLN A 607      54.160  28.340  35.030  1.00  0.00           H
ATOM    387  HG2 GLN A 607      52.380  27.990  34.970  1.00  0.00           H
ATOM    388  CD  GLN A 607      53.200  28.490  33.070  1.00  0.00           C
ATOM    389  OE1 GLN A 607      52.800  27.840  32.090  1.00  0.00           O
ATOM    390  NE2 GLN A 607      53.300  29.870  33.080  1.00  0.00           N
ATOM    391 HE21 GLN A 607      52.970  30.480  32.370  1.00  0.00           H
ATOM    392 HE22 GLN A 607      53.750  30.260  33.880  1.00  0.00           H
ATOM    393  C   GLN A 607      52.990  26.200  36.950  1.00  0.00           C
ATOM    394  O   GLN A 607      53.340  27.070  37.710  1.00  0.00           O
ATOM    395  N   CYS A 608      51.770  25.700  36.850  1.00  0.00           N
ATOM    396  HN  CYS A 608      51.670  24.880  36.290  1.00  0.00           H
ATOM    397  CA  CYS A 608      50.700  25.930  37.820  1.00  0.00           C
ATOM    398  HA  CYS A 608      50.540  26.980  37.970  1.00  0.00           H
ATOM    399  CB  CYS A 608      49.340  25.260  37.460  1.00  0.00           C
ATOM    400  HB1 CYS A 608      48.620  25.290  38.300  1.00  0.00           H
ATOM    401  HB2 CYS A 608      49.590  24.190  37.300  1.00  0.00           H
ATOM    402  SG  CYS A 608      48.580  26.170  36.100  1.00  0.00           S
ATOM    403  HG1 CYS A 608      48.770  27.310  36.750  1.00  0.00           H
ATOM    404  C   CYS A 608      51.120  25.480  39.220  1.00  0.00           C
ATOM    405  O   CYS A 608      50.880  26.280  40.160  1.00  0.00           O
ATOM    406  N   LEU A 609      51.770  24.270  39.410  1.00  0.00           N
ATOM    407  HN  LEU A 609      51.900  23.590  38.690  1.00  0.00           H
ATOM    408  CA  LEU A 609      52.200  23.890  40.690  1.00  0.00           C
ATOM    409  HA  LEU A 609      51.370  24.000  41.370  1.00  0.00           H
ATOM    410  CB  LEU A 609      52.680  22.390  40.640  1.00  0.00           C
ATOM    411  HB1 LEU A 609      53.300  22.280  39.720  1.00  0.00           H
ATOM    412  HB2 LEU A 609      51.760  21.800  40.480  1.00  0.00           H
ATOM    413  CG  LEU A 609      53.410  21.720  41.900  1.00  0.00           C
ATOM    414  HG  LEU A 609      54.270  22.310  42.300  1.00  0.00           H
ATOM    415  CD1 LEU A 609      52.400  21.660  43.080  1.00  0.00           C
ATOM    416 HD11 LEU A 609      51.500  21.060  42.870  1.00  0.00           H
ATOM    417 HD12 LEU A 609      52.150  22.700  43.380  1.00  0.00           H
ATOM    418 HD13 LEU A 609      52.910  21.250  43.970  1.00  0.00           H
ATOM    419  CD2 LEU A 609      53.950  20.290  41.680  1.00  0.00           C
ATOM    420 HD21 LEU A 609      53.260  19.740  41.010  1.00  0.00           H
ATOM    421 HD22 LEU A 609      54.100  19.820  42.670  1.00  0.00           H
ATOM    422 HD23 LEU A 609      54.930  20.320  41.170  1.00  0.00           H
ATOM    423  C   LEU A 609      53.310  24.840  41.240  1.00  0.00           C
ATOM    424  O   LEU A 609      53.210  25.300  42.350  1.00  0.00           O
ATOM    425  N   ALA A 610      54.400  25.150  40.400  1.00  0.00           N
ATOM    426  HN  ALA A 610      54.700  24.650  39.590  1.00  0.00           H
ATOM    427  CA  ALA A 610      55.500  25.950  40.790  1.00  0.00           C
ATOM    428  HA  ALA A 610      55.730  25.640  41.790  1.00  0.00           H
ATOM    429  CB  ALA A 610      56.700  25.940  39.770  1.00  0.00           C
ATOM    430  HB1 ALA A 610      57.510  26.610  40.130  1.00  0.00           H
ATOM    431  HB2 ALA A 610      56.330  26.250  38.780  1.00  0.00           H
ATOM    432  HB3 ALA A 610      57.070  24.900  39.720  1.00  0.00           H
ATOM    433  C   ALA A 610      55.160  27.370  41.100  1.00  0.00           C
ATOM    434  O   ALA A 610      55.700  27.930  42.060  1.00  0.00           O
ATOM    435  N   SER A 611      54.170  28.040  40.390  1.00  0.00           N
ATOM    436  HN  SER A 611      53.710  27.450  39.730  1.00  0.00           H
ATOM    437  CA  SER A 611      53.740  29.440  40.530  1.00  0.00           C
ATOM    438  HA  SER A 611      54.550  30.150  40.450  1.00  0.00           H
ATOM    439  CB  SER A 611      52.600  29.830  39.470  1.00  0.00           C
ATOM    440  HB1 SER A 611      52.330  30.900  39.600  1.00  0.00           H
ATOM    441  HB2 SER A 611      51.700  29.160  39.510  1.00  0.00           H
ATOM    442  OG  SER A 611      53.250  29.580  38.240  1.00  0.00           O
ATOM    443  HG1 SER A 611      53.220  28.630  38.040  1.00  0.00           H
ATOM    444  C   SER A 611      53.090  29.700  41.880  1.00  0.00           C
ATOM    445  O   SER A 611      53.370  30.660  42.550  1.00  0.00           O
ATOM    446  N   ILE A 612      52.360  28.640  42.440  1.00  0.00           N
ATOM    447  HN  ILE A 612      52.000  27.870  41.890  1.00  0.00           H
ATOM    448  CA  ILE A 612      51.850  28.650  43.800  1.00  0.00           C
ATOM    449  HA  ILE A 612      51.210  29.530  43.860  1.00  0.00           H
ATOM    450  CB  ILE A 612      50.960  27.430  44.090  1.00  0.00           C
ATOM    451  HB  ILE A 612      51.570  26.530  43.900  1.00  0.00           H
ATOM    452  CG2 ILE A 612      50.610  27.360  45.640  1.00  0.00           C
ATOM    453 HG21 ILE A 612      49.590  27.010  45.910  1.00  0.00           H
ATOM    454 HG22 ILE A 612      50.740  28.370  46.060  1.00  0.00           H
ATOM    455 HG23 ILE A 612      51.310  26.660  46.130  1.00  0.00           H
ATOM    456  CG1 ILE A 612      49.710  27.430  43.240  1.00  0.00           C
ATOM    457 HG11 ILE A 612      49.850  27.750  42.180  1.00  0.00           H
ATOM    458 HG12 ILE A 612      48.960  28.130  43.680  1.00  0.00           H
ATOM    459  CD  ILE A 612      49.100  26.000  43.200  1.00  0.00           C
ATOM    460  HD1 ILE A 612      49.760  25.170  42.870  1.00  0.00           H
ATOM    461  HD2 ILE A 612      48.230  25.900  42.520  1.00  0.00           H
ATOM    462  HD3 ILE A 612      48.770  25.760  44.230  1.00  0.00           H
ATOM    463  C   ILE A 612      52.940  28.760  44.850  1.00  0.00           C
ATOM    464  O   ILE A 612      52.830  29.560  45.740  1.00  0.00           O
ATOM    465  N   LEU A 613      54.040  27.930  44.760  1.00  0.00           N
ATOM    466  HN  LEU A 613      54.100  27.290  44.000  1.00  0.00           H
ATOM    467  CA  LEU A 613      55.120  27.940  45.740  1.00  0.00           C
ATOM    468  HA  LEU A 613      54.650  27.750  46.700  1.00  0.00           H
ATOM    469  CB  LEU A 613      56.010  26.700  45.590  1.00  0.00           C
ATOM    470  HB1 LEU A 613      56.670  26.560  46.480  1.00  0.00           H
ATOM    471  HB2 LEU A 613      56.740  26.780  44.750  1.00  0.00           H
ATOM    472  CG  LEU A 613      55.250  25.370  45.440  1.00  0.00           C
ATOM    473  HG  LEU A 613      54.600  25.440  44.550  1.00  0.00           H
ATOM    474  CD1 LEU A 613      56.260  24.240  45.150  1.00  0.00           C
ATOM    475 HD11 LEU A 613      55.810  23.220  45.090  1.00  0.00           H
ATOM    476 HD12 LEU A 613      56.940  24.070  46.010  1.00  0.00           H
ATOM    477 HD13 LEU A 613      56.840  24.550  44.260  1.00  0.00           H
ATOM    478  CD2 LEU A 613      54.400  25.040  46.680  1.00  0.00           C
ATOM    479 HD21 LEU A 613      53.500  25.670  46.800  1.00  0.00           H
ATOM    480 HD22 LEU A 613      54.920  24.970  47.650  1.00  0.00           H
ATOM    481 HD23 LEU A 613      54.010  24.010  46.540  1.00  0.00           H
ATOM    482  C   LEU A 613      55.910  29.290  45.840  1.00  0.00           C
ATOM    483  O   LEU A 613      56.220  29.820  46.850  1.00  0.00           O
ATOM    484  N   PHE A 614      56.100  29.920  44.670  1.00  0.00           N
ATOM    485  HN  PHE A 614      56.010  29.410  43.820  1.00  0.00           H
ATOM    486  CA  PHE A 614      56.660  31.260  44.620  1.00  0.00           C
ATOM    487  HA  PHE A 614      57.500  31.370  45.310  1.00  0.00           H
ATOM    488  CB  PHE A 614      57.230  31.560  43.150  1.00  0.00           C
ATOM    489  HB1 PHE A 614      56.790  30.990  42.310  1.00  0.00           H
ATOM    490  HB2 PHE A 614      58.210  31.040  43.210  1.00  0.00           H
ATOM    491  CG  PHE A 614      57.370  33.020  42.780  1.00  0.00           C
ATOM    492  CD1 PHE A 614      56.290  33.700  42.130  1.00  0.00           C
ATOM    493  HD1 PHE A 614      55.310  33.260  42.110  1.00  0.00           H
ATOM    494  CE1 PHE A 614      56.380  35.060  41.840  1.00  0.00           C
ATOM    495  HE1 PHE A 614      55.500  35.470  41.360  1.00  0.00           H
ATOM    496  CZ  PHE A 614      57.570  35.690  42.030  1.00  0.00           C
ATOM    497  HZ  PHE A 614      57.650  36.760  41.930  1.00  0.00           H
ATOM    498  CD2 PHE A 614      58.620  33.650  42.850  1.00  0.00           C
ATOM    499  HD2 PHE A 614      59.520  33.110  43.050  1.00  0.00           H
ATOM    500  CE2 PHE A 614      58.700  34.960  42.470  1.00  0.00           C
ATOM    501  HE2 PHE A 614      59.640  35.490  42.550  1.00  0.00           H
ATOM    502  C   PHE A 614      55.760  32.360  45.180  1.00  0.00           C
ATOM    503  O   PHE A 614      56.110  33.120  46.070  1.00  0.00           O
ATOM    504  N   LEU A 615      54.510  32.330  44.720  1.00  0.00           N
ATOM    505  HN  LEU A 615      54.320  31.580  44.080  1.00  0.00           H
ATOM    506  CA  LEU A 615      53.340  33.130  45.100  1.00  0.00           C
ATOM    507  HA  LEU A 615      53.770  34.110  45.000  1.00  0.00           H
ATOM    508  CB  LEU A 615      52.110  33.020  44.190  1.00  0.00           C
ATOM    509  HB1 LEU A 615      51.260  33.460  44.750  1.00  0.00           H
ATOM    510  HB2 LEU A 615      51.880  31.930  44.110  1.00  0.00           H
ATOM    511  CG  LEU A 615      52.300  33.680  42.840  1.00  0.00           C
ATOM    512  HG  LEU A 615      53.260  33.310  42.430  1.00  0.00           H
ATOM    513  CD1 LEU A 615      51.280  33.150  41.870  1.00  0.00           C
ATOM    514 HD11 LEU A 615      51.440  33.690  40.910  1.00  0.00           H
ATOM    515 HD12 LEU A 615      50.220  33.250  42.170  1.00  0.00           H
ATOM    516 HD13 LEU A 615      51.430  32.120  41.500  1.00  0.00           H
ATOM    517  CD2 LEU A 615      52.180  35.220  42.920  1.00  0.00           C
ATOM    518 HD21 LEU A 615      51.240  35.410  43.470  1.00  0.00           H
ATOM    519 HD22 LEU A 615      52.070  35.550  41.860  1.00  0.00           H
ATOM    520 HD23 LEU A 615      53.060  35.740  43.360  1.00  0.00           H
ATOM    521  C   LEU A 615      53.040  33.050  46.580  1.00  0.00           C
ATOM    522  O   LEU A 615      52.720  34.080  47.180  1.00  0.00           O
ATOM    523  N   TYR A 616      53.200  31.860  47.190  1.00  0.00           N
ATOM    524  HN  TYR A 616      53.520  31.100  46.640  1.00  0.00           H
ATOM    525  CA  TYR A 616      52.980  31.670  48.550  1.00  0.00           C
ATOM    526  HA  TYR A 616      52.010  32.120  48.680  1.00  0.00           H
ATOM    527  CB  TYR A 616      52.870  30.170  48.910  1.00  0.00           C
ATOM    528  HB1 TYR A 616      53.880  29.760  48.680  1.00  0.00           H
ATOM    529  HB2 TYR A 616      52.010  29.720  48.370  1.00  0.00           H
ATOM    530  CG  TYR A 616      52.660  29.830  50.340  1.00  0.00           C
ATOM    531  CD1 TYR A 616      53.480  28.840  50.960  1.00  0.00           C
ATOM    532  HD1 TYR A 616      54.250  28.320  50.390  1.00  0.00           H
ATOM    533  CE1 TYR A 616      53.350  28.550  52.300  1.00  0.00           C
ATOM    534  HE1 TYR A 616      54.020  27.870  52.810  1.00  0.00           H
ATOM    535  CZ  TYR A 616      52.460  29.250  53.150  1.00  0.00           C
ATOM    536  OH  TYR A 616      52.440  29.040  54.600  1.00  0.00           O
ATOM    537  HH  TYR A 616      51.970  29.760  55.030  1.00  0.00           H
ATOM    538  CD2 TYR A 616      51.750  30.540  51.190  1.00  0.00           C
ATOM    539  HD2 TYR A 616      51.120  31.340  50.830  1.00  0.00           H
ATOM    540  CE2 TYR A 616      51.600  30.240  52.560  1.00  0.00           C
ATOM    541  HE2 TYR A 616      50.880  30.730  53.200  1.00  0.00           H
ATOM    542  C   TYR A 616      53.960  32.490  49.440  1.00  0.00           C
ATOM    543  O   TYR A 616      53.590  33.090  50.390  1.00  0.00           O
ATOM    544  N   CYS A 617      55.270  32.570  49.180  1.00  0.00           N
ATOM    545  HN  CYS A 617      55.630  31.990  48.450  1.00  0.00           H
ATOM    546  CA  CYS A 617      56.220  33.440  49.800  1.00  0.00           C
ATOM    547  HA  CYS A 617      56.150  33.410  50.880  1.00  0.00           H
ATOM    548  CB  CYS A 617      57.690  33.120  49.440  1.00  0.00           C
ATOM    549  HB1 CYS A 617      58.400  33.830  49.920  1.00  0.00           H
ATOM    550  HB2 CYS A 617      57.860  33.140  48.340  1.00  0.00           H
ATOM    551  SG  CYS A 617      58.140  31.370  50.040  1.00  0.00           S
ATOM    552  HG1 CYS A 617      57.670  30.850  48.920  1.00  0.00           H
ATOM    553  C   CYS A 617      55.890  34.910  49.520  1.00  0.00           C
ATOM    554  O   CYS A 617      55.710  35.750  50.420  1.00  0.00           O
ATOM    555  N   ALA A 618      55.570  35.190  48.270  1.00  0.00           N
ATOM    556  HN  ALA A 618      55.630  34.460  47.590  1.00  0.00           H
ATOM    557  CA  ALA A 618      55.280  36.520  47.720  1.00  0.00           C
ATOM    558  HA  ALA A 618      56.160  37.010  48.110  1.00  0.00           H
ATOM    559  CB  ALA A 618      55.290  36.520  46.230  1.00  0.00           C
ATOM    560  HB1 ALA A 618      54.970  37.500  45.810  1.00  0.00           H
ATOM    561  HB2 ALA A 618      54.600  35.750  45.810  1.00  0.00           H
ATOM    562  HB3 ALA A 618      56.330  36.310  45.920  1.00  0.00           H
ATOM    563  C   ALA A 618      54.080  37.190  48.320  1.00  0.00           C
ATOM    564  O   ALA A 618      54.090  38.390  48.500  1.00  0.00           O
ATOM    565  N   CYS A 619      53.080  36.410  48.710  1.00  0.00           N
ATOM    566  HN  CYS A 619      53.090  35.480  48.340  1.00  0.00           H
ATOM    567  CA  CYS A 619      51.840  36.990  49.220  1.00  0.00           C
ATOM    568  HA  CYS A 619      51.660  37.960  48.790  1.00  0.00           H
ATOM    569  CB  CYS A 619      50.670  36.100  48.820  1.00  0.00           C
ATOM    570  HB1 CYS A 619      49.760  36.430  49.350  1.00  0.00           H
ATOM    571  HB2 CYS A 619      50.890  35.070  49.140  1.00  0.00           H
ATOM    572  SG  CYS A 619      50.250  36.020  47.010  1.00  0.00           S
ATOM    573  HG1 CYS A 619      51.090  35.050  46.680  1.00  0.00           H
ATOM    574  C   CYS A 619      51.780  37.130  50.760  1.00  0.00           C
ATOM    575  O   CYS A 619      51.100  37.990  51.320  1.00  0.00           O
ATOM    576  N   MET A 620      52.480  36.230  51.440  1.00  0.00           N
ATOM    577  HN  MET A 620      52.910  35.510  50.890  1.00  0.00           H
ATOM    578  CA  MET A 620      52.720  36.390  52.890  1.00  0.00           C
ATOM    579  HA  MET A 620      51.870  36.470  53.550  1.00  0.00           H
ATOM    580  CB  MET A 620      53.580  35.150  53.340  1.00  0.00           C
ATOM    581  HB1 MET A 620      54.080  35.270  54.320  1.00  0.00           H
ATOM    582  HB2 MET A 620      54.360  34.950  52.590  1.00  0.00           H
ATOM    583  CG  MET A 620      52.640  33.880  53.550  1.00  0.00           C
ATOM    584  HG1 MET A 620      53.200  32.920  53.700  1.00  0.00           H
ATOM    585  HG2 MET A 620      52.030  33.810  52.630  1.00  0.00           H
ATOM    586  SD  MET A 620      51.600  34.000  54.980  1.00  0.00           S
ATOM    587  CE  MET A 620      52.740  34.140  56.380  1.00  0.00           C
ATOM    588  HE1 MET A 620      53.210  35.140  56.270  1.00  0.00           H
ATOM    589  HE2 MET A 620      53.430  33.280  56.280  1.00  0.00           H
ATOM    590  HE3 MET A 620      52.120  34.070  57.300  1.00  0.00           H
ATOM    591  C   MET A 620      53.490  37.690  53.250  1.00  0.00           C
ATOM    592  O   MET A 620      53.020  38.410  54.160  1.00  0.00           O
ATOM    593  N   SER A 621      54.590  38.040  52.530  1.00  0.00           N
ATOM    594  HN  SER A 621      54.890  37.450  51.780  1.00  0.00           H
ATOM    595  CA  SER A 621      55.380  39.250  53.060  1.00  0.00           C
ATOM    596  HA  SER A 621      55.570  39.040  54.110  1.00  0.00           H
ATOM    597  CB  SER A 621      56.840  39.410  52.440  1.00  0.00           C
ATOM    598  HB1 SER A 621      56.900  39.530  51.340  1.00  0.00           H
ATOM    599  HB2 SER A 621      57.350  38.440  52.650  1.00  0.00           H
ATOM    600  OG  SER A 621      57.620  40.480  53.050  1.00  0.00           O
ATOM    601  HG1 SER A 621      58.090  40.950  52.370  1.00  0.00           H
ATOM    602  C   SER A 621      54.720  40.640  53.190  1.00  0.00           C
ATOM    603  O   SER A 621      54.760  41.360  54.190  1.00  0.00           O
ATOM    604  N   PRO A 622      54.000  41.150  52.170  1.00  0.00           N
ATOM    605  CD  PRO A 622      53.720  40.480  50.900  1.00  0.00           C
ATOM    606  HD1 PRO A 622      53.160  39.530  51.020  1.00  0.00           H
ATOM    607  HD2 PRO A 622      54.670  40.220  50.380  1.00  0.00           H
ATOM    608  CA  PRO A 622      53.270  42.430  52.280  1.00  0.00           C
ATOM    609  HA  PRO A 622      53.990  43.170  52.600  1.00  0.00           H
ATOM    610  CB  PRO A 622      52.840  42.760  50.820  1.00  0.00           C
ATOM    611  HB1 PRO A 622      53.630  43.400  50.360  1.00  0.00           H
ATOM    612  HB2 PRO A 622      51.830  43.220  50.790  1.00  0.00           H
ATOM    613  CG  PRO A 622      52.760  41.420  50.140  1.00  0.00           C
ATOM    614  HG1 PRO A 622      51.810  40.860  50.180  1.00  0.00           H
ATOM    615  HG2 PRO A 622      53.010  41.580  49.080  1.00  0.00           H
ATOM    616  C   PRO A 622      52.050  42.290  53.190  1.00  0.00           C
ATOM    617  O   PRO A 622      51.770  43.330  53.790  1.00  0.00           O
ATOM    618  N   VAL A 623      51.250  41.190  53.150  1.00  0.00           N
ATOM    619  HN  VAL A 623      51.420  40.570  52.380  1.00  0.00           H
ATOM    620  CA  VAL A 623      50.120  41.030  54.060  1.00  0.00           C
ATOM    621  HA  VAL A 623      49.580  41.950  53.960  1.00  0.00           H
ATOM    622  CB  VAL A 623      49.310  39.760  53.570  1.00  0.00           C
ATOM    623  HB  VAL A 623      50.120  39.060  53.280  1.00  0.00           H
ATOM    624  CG1 VAL A 623      48.350  39.110  54.630  1.00  0.00           C
ATOM    625 HG11 VAL A 623      49.060  38.920  55.470  1.00  0.00           H
ATOM    626 HG12 VAL A 623      48.020  38.110  54.290  1.00  0.00           H
ATOM    627 HG13 VAL A 623      47.520  39.800  54.840  1.00  0.00           H
ATOM    628  CG2 VAL A 623      48.720  40.170  52.160  1.00  0.00           C
ATOM    629 HG21 VAL A 623      48.090  39.340  51.760  1.00  0.00           H
ATOM    630 HG22 VAL A 623      49.480  40.380  51.380  1.00  0.00           H
ATOM    631 HG23 VAL A 623      48.130  41.110  52.220  1.00  0.00           H
ATOM    632  C   VAL A 623      50.620  41.050  55.570  1.00  0.00           C
ATOM    633  O   VAL A 623      50.010  41.720  56.380  1.00  0.00           O
ATOM    634  N   ILE A 624      51.690  40.310  55.900  1.00  0.00           N
ATOM    635  HN  ILE A 624      52.210  39.660  55.330  1.00  0.00           H
ATOM    636  CA  ILE A 624      52.270  40.450  57.220  1.00  0.00           C
ATOM    637  HA  ILE A 624      51.540  40.390  58.000  1.00  0.00           H
ATOM    638  CB  ILE A 624      53.240  39.310  57.360  1.00  0.00           C
ATOM    639  HB  ILE A 624      53.770  39.160  56.400  1.00  0.00           H
ATOM    640  CG2 ILE A 624      54.380  39.680  58.350  1.00  0.00           C
ATOM    641 HG21 ILE A 624      54.900  40.610  58.030  1.00  0.00           H
ATOM    642 HG22 ILE A 624      55.110  38.830  58.420  1.00  0.00           H
ATOM    643 HG23 ILE A 624      53.890  39.990  59.290  1.00  0.00           H
ATOM    644  CG1 ILE A 624      52.520  37.970  57.780  1.00  0.00           C
ATOM    645 HG11 ILE A 624      53.290  37.160  57.760  1.00  0.00           H
ATOM    646 HG12 ILE A 624      51.750  37.690  57.030  1.00  0.00           H
ATOM    647  CD  ILE A 624      51.770  38.100  59.150  1.00  0.00           C
ATOM    648  HD1 ILE A 624      52.330  38.370  60.070  1.00  0.00           H
ATOM    649  HD2 ILE A 624      51.370  37.090  59.360  1.00  0.00           H
ATOM    650  HD3 ILE A 624      50.950  38.850  59.130  1.00  0.00           H
ATOM    651  C   ILE A 624      52.870  41.890  57.500  1.00  0.00           C
ATOM    652  O   ILE A 624      52.780  42.360  58.610  1.00  0.00           O
ATOM    653  N   THR A 625      53.480  42.650  56.460  1.00  0.00           N
ATOM    654  HN  THR A 625      53.680  42.150  55.610  1.00  0.00           H
ATOM    655  CA  THR A 625      53.920  43.990  56.720  1.00  0.00           C
ATOM    656  HA  THR A 625      54.630  44.010  57.520  1.00  0.00           H
ATOM    657  CB  THR A 625      54.610  44.580  55.530  1.00  0.00           C
ATOM    658  HB  THR A 625      53.950  44.600  54.630  1.00  0.00           H
ATOM    659  OG1 THR A 625      55.750  43.870  55.120  1.00  0.00           O
ATOM    660  HG1 THR A 625      55.490  42.990  54.810  1.00  0.00           H
ATOM    661  CG2 THR A 625      55.100  46.020  55.720  1.00  0.00           C
ATOM    662 HG21 THR A 625      54.350  46.830  55.820  1.00  0.00           H
ATOM    663 HG22 THR A 625      55.750  46.390  54.900  1.00  0.00           H
ATOM    664 HG23 THR A 625      55.760  46.040  56.610  1.00  0.00           H
ATOM    665  C   THR A 625      52.730  44.830  57.130  1.00  0.00           C
ATOM    666  O   THR A 625      52.710  45.470  58.180  1.00  0.00           O
ATOM    667  N   PHE A 626      51.640  44.680  56.390  1.00  0.00           N
ATOM    668  HN  PHE A 626      51.680  44.230  55.500  1.00  0.00           H
ATOM    669  CA  PHE A 626      50.380  45.330  56.660  1.00  0.00           C
ATOM    670  HA  PHE A 626      50.620  46.380  56.760  1.00  0.00           H
ATOM    671  CB  PHE A 626      49.510  45.170  55.350  1.00  0.00           C
ATOM    672  HB1 PHE A 626      49.700  44.160  54.930  1.00  0.00           H
ATOM    673  HB2 PHE A 626      49.930  45.870  54.590  1.00  0.00           H
ATOM    674  CG  PHE A 626      48.050  45.180  55.410  1.00  0.00           C
ATOM    675  CD1 PHE A 626      47.320  43.960  55.530  1.00  0.00           C
ATOM    676  HD1 PHE A 626      47.800  43.000  55.600  1.00  0.00           H
ATOM    677  CE1 PHE A 626      45.960  43.960  55.420  1.00  0.00           C
ATOM    678  HE1 PHE A 626      45.410  43.040  55.380  1.00  0.00           H
ATOM    679  CZ  PHE A 626      45.280  45.180  55.220  1.00  0.00           C
ATOM    680  HZ  PHE A 626      44.210  45.060  55.130  1.00  0.00           H
ATOM    681  CD2 PHE A 626      47.330  46.410  55.220  1.00  0.00           C
ATOM    682  HD2 PHE A 626      47.780  47.390  55.190  1.00  0.00           H
ATOM    683  CE2 PHE A 626      45.970  46.340  55.140  1.00  0.00           C
ATOM    684  HE2 PHE A 626      45.370  47.230  55.080  1.00  0.00           H
ATOM    685  C   PHE A 626      49.660  45.150  58.050  1.00  0.00           C
ATOM    686  O   PHE A 626      49.320  46.180  58.670  1.00  0.00           O
ATOM    687  N   GLY A 627      49.640  43.930  58.570  1.00  0.00           N
ATOM    688  HN  GLY A 627      49.960  43.160  58.030  1.00  0.00           H
ATOM    689  CA  GLY A 627      49.030  43.560  59.830  1.00  0.00           C
ATOM    690  HA1 GLY A 627      49.160  42.480  59.830  1.00  0.00           H
ATOM    691  HA2 GLY A 627      48.070  44.060  59.860  1.00  0.00           H
ATOM    692  C   GLY A 627      49.840  44.110  60.970  1.00  0.00           C
ATOM    693  O   GLY A 627      49.430  44.370  62.130  1.00  0.00           O
ATOM    694  N   GLY A 628      51.160  44.380  60.720  1.00  0.00           N
ATOM    695  HN  GLY A 628      51.490  44.220  59.790  1.00  0.00           H
ATOM    696  CA  GLY A 628      52.010  44.920  61.800  1.00  0.00           C
ATOM    697  HA1 GLY A 628      53.030  44.680  61.550  1.00  0.00           H
ATOM    698  HA2 GLY A 628      51.790  44.530  62.790  1.00  0.00           H
ATOM    699  C   GLY A 628      51.880  46.550  61.870  1.00  0.00           C
ATOM    700  O   GLY A 628      51.760  47.060  62.970  1.00  0.00           O
ATOM    701  N   LEU A 629      51.760  47.300  60.690  1.00  0.00           N
ATOM    702  HN  LEU A 629      51.920  46.780  59.850  1.00  0.00           H
ATOM    703  CA  LEU A 629      51.390  48.690  60.490  1.00  0.00           C
ATOM    704  HA  LEU A 629      51.920  49.240  61.250  1.00  0.00           H
ATOM    705  CB  LEU A 629      51.660  49.170  59.060  1.00  0.00           C
ATOM    706  HB1 LEU A 629      51.040  50.060  58.800  1.00  0.00           H
ATOM    707  HB2 LEU A 629      51.190  48.370  58.450  1.00  0.00           H
ATOM    708  CG  LEU A 629      53.100  49.570  58.830  1.00  0.00           C
ATOM    709  HG  LEU A 629      53.170  49.970  57.790  1.00  0.00           H
ATOM    710  CD1 LEU A 629      53.430  50.820  59.660  1.00  0.00           C
ATOM    711 HD11 LEU A 629      53.430  50.750  60.760  1.00  0.00           H
ATOM    712 HD12 LEU A 629      52.790  51.670  59.360  1.00  0.00           H
ATOM    713 HD13 LEU A 629      54.400  51.200  59.270  1.00  0.00           H
ATOM    714  CD2 LEU A 629      54.290  48.490  58.880  1.00  0.00           C
ATOM    715 HD21 LEU A 629      55.200  49.030  58.520  1.00  0.00           H
ATOM    716 HD22 LEU A 629      54.120  47.650  58.160  1.00  0.00           H
ATOM    717 HD23 LEU A 629      54.380  48.110  59.920  1.00  0.00           H
ATOM    718  C   LEU A 629      49.980  48.950  61.030  1.00  0.00           C
ATOM    719  O   LEU A 629      49.820  49.760  61.920  1.00  0.00           O
ATOM    720  N   LEU A 630      49.000  48.090  60.670  1.00  0.00           N
ATOM    721  HN  LEU A 630      49.070  47.500  59.860  1.00  0.00           H
ATOM    722  CA  LEU A 630      47.660  48.110  61.190  1.00  0.00           C
ATOM    723  HA  LEU A 630      47.230  49.070  60.920  1.00  0.00           H
ATOM    724  CB  LEU A 630      46.910  47.000  60.480  1.00  0.00           C
ATOM    725  HB1 LEU A 630      47.340  46.030  60.800  1.00  0.00           H
ATOM    726  HB2 LEU A 630      47.010  47.120  59.380  1.00  0.00           H
ATOM    727  CG  LEU A 630      45.360  46.830  60.860  1.00  0.00           C
ATOM    728  HG  LEU A 630      45.230  47.080  61.930  1.00  0.00           H
ATOM    729  CD1 LEU A 630      44.550  47.980  60.070  1.00  0.00           C
ATOM    730 HD11 LEU A 630      44.590  48.900  60.680  1.00  0.00           H
ATOM    731 HD12 LEU A 630      43.510  47.580  59.940  1.00  0.00           H
ATOM    732 HD13 LEU A 630      45.030  48.110  59.080  1.00  0.00           H
ATOM    733  CD2 LEU A 630      44.920  45.440  60.390  1.00  0.00           C
ATOM    734 HD21 LEU A 630      43.820  45.360  60.510  1.00  0.00           H
ATOM    735 HD22 LEU A 630      45.340  44.640  61.030  1.00  0.00           H
ATOM    736 HD23 LEU A 630      45.160  45.380  59.310  1.00  0.00           H
ATOM    737  C   LEU A 630      47.620  48.080  62.710  1.00  0.00           C
ATOM    738  O   LEU A 630      46.840  48.830  63.370  1.00  0.00           O
ATOM    739  N   GLY A 631      48.480  47.090  63.260  1.00  0.00           N
ATOM    740  HN  GLY A 631      49.040  46.490  62.700  1.00  0.00           H
ATOM    741  CA  GLY A 631      48.580  46.850  64.720  1.00  0.00           C
ATOM    742  HA1 GLY A 631      49.190  45.980  64.870  1.00  0.00           H
ATOM    743  HA2 GLY A 631      47.560  46.750  65.070  1.00  0.00           H
ATOM    744  C   GLY A 631      49.240  47.940  65.590  1.00  0.00           C
ATOM    745  O   GLY A 631      48.840  48.200  66.760  1.00  0.00           O
ATOM    746  N   GLU A 632      50.290  48.660  65.060  1.00  0.00           N
ATOM    747  HN  GLU A 632      50.700  48.340  64.210  1.00  0.00           H
ATOM    748  CA  GLU A 632      50.600  49.940  65.650  1.00  0.00           C
ATOM    749  HA  GLU A 632      50.690  49.750  66.710  1.00  0.00           H
ATOM    750  CB  GLU A 632      51.940  50.510  65.180  1.00  0.00           C
ATOM    751  HB1 GLU A 632      52.100  51.570  65.490  1.00  0.00           H
ATOM    752  HB2 GLU A 632      51.960  50.520  64.070  1.00  0.00           H
ATOM    753  CG  GLU A 632      53.210  49.730  65.650  1.00  0.00           C
ATOM    754  HG1 GLU A 632      54.020  50.130  65.000  1.00  0.00           H
ATOM    755  HG2 GLU A 632      53.080  48.630  65.690  1.00  0.00           H
ATOM    756  CD  GLU A 632      53.600  50.150  67.110  1.00  0.00           C
ATOM    757  OE1 GLU A 632      53.800  51.350  67.380  1.00  0.00           O
ATOM    758  OE2 GLU A 632      53.710  49.240  67.960  1.00  0.00           O
ATOM    759  C   GLU A 632      49.510  51.070  65.520  1.00  0.00           C
ATOM    760  O   GLU A 632      49.420  52.000  66.270  1.00  0.00           O
ATOM    761  N   ALA A 633      48.830  51.040  64.370  1.00  0.00           N
ATOM    762  HN  ALA A 633      49.030  50.320  63.710  1.00  0.00           H
ATOM    763  CA  ALA A 633      47.900  52.110  64.080  1.00  0.00           C
ATOM    764  HA  ALA A 633      48.410  53.040  64.330  1.00  0.00           H
ATOM    765  CB  ALA A 633      47.550  52.060  62.630  1.00  0.00           C
ATOM    766  HB1 ALA A 633      48.480  52.050  62.020  1.00  0.00           H
ATOM    767  HB2 ALA A 633      47.100  53.020  62.290  1.00  0.00           H
ATOM    768  HB3 ALA A 633      47.100  51.110  62.240  1.00  0.00           H
ATOM    769  C   ALA A 633      46.630  52.210  64.840  1.00  0.00           C
ATOM    770  O   ALA A 633      46.170  53.330  65.170  1.00  0.00           O
ATOM    771  N   THR A 634      46.040  51.050  65.200  1.00  0.00           N
ATOM    772  HN  THR A 634      46.490  50.190  64.990  1.00  0.00           H
ATOM    773  CA  THR A 634      44.730  50.970  65.930  1.00  0.00           C
ATOM    774  HA  THR A 634      44.160  51.850  65.730  1.00  0.00           H
ATOM    775  CB  THR A 634      43.980  49.710  65.590  1.00  0.00           C
ATOM    776  HB  THR A 634      43.150  49.580  66.320  1.00  0.00           H
ATOM    777  OG1 THR A 634      44.880  48.640  65.710  1.00  0.00           O
ATOM    778  HG1 THR A 634      45.380  48.530  64.890  1.00  0.00           H
ATOM    779  CG2 THR A 634      43.550  49.780  64.160  1.00  0.00           C
ATOM    780 HG21 THR A 634      44.350  49.670  63.380  1.00  0.00           H
ATOM    781 HG22 THR A 634      43.140  50.810  64.000  1.00  0.00           H
ATOM    782 HG23 THR A 634      42.820  48.960  64.000  1.00  0.00           H
ATOM    783  C   THR A 634      45.050  50.970  67.430  1.00  0.00           C
ATOM    784  O   THR A 634      44.200  51.090  68.300  1.00  0.00           O
ATOM    785  N   GLU A 635      46.380  50.780  67.680  1.00  0.00           N
ATOM    786  HN  GLU A 635      47.010  50.880  66.920  1.00  0.00           H
ATOM    787  CA  GLU A 635      47.060  50.350  68.890  1.00  0.00           C
ATOM    788  HA  GLU A 635      48.050  50.130  68.490  1.00  0.00           H
ATOM    789  CB  GLU A 635      47.280  51.570  69.950  1.00  0.00           C
ATOM    790  HB1 GLU A 635      47.930  51.110  70.740  1.00  0.00           H
ATOM    791  HB2 GLU A 635      46.260  51.660  70.380  1.00  0.00           H
ATOM    792  CG  GLU A 635      47.700  52.860  69.250  1.00  0.00           C
ATOM    793  HG1 GLU A 635      46.910  53.050  68.490  1.00  0.00           H
ATOM    794  HG2 GLU A 635      48.650  52.750  68.690  1.00  0.00           H
ATOM    795  CD  GLU A 635      47.620  54.020  70.200  1.00  0.00           C
ATOM    796  OE1 GLU A 635      46.960  55.020  69.860  1.00  0.00           O
ATOM    797  OE2 GLU A 635      48.240  53.940  71.290  1.00  0.00           O
ATOM    798  C   GLU A 635      46.490  48.980  69.410  1.00  0.00           C
ATOM    799  O   GLU A 635      45.850  48.870  70.450  1.00  0.00           O
ATOM    800  N   GLY A 636      46.820  47.880  68.710  1.00  0.00           N
ATOM    801  HN  GLY A 636      47.370  47.990  67.890  1.00  0.00           H
ATOM    802  CA  GLY A 636      46.670  46.530  69.230  1.00  0.00           C
ATOM    803  HA1 GLY A 636      47.090  46.410  70.220  1.00  0.00           H
ATOM    804  HA2 GLY A 636      47.160  45.900  68.490  1.00  0.00           H
ATOM    805  C   GLY A 636      45.320  46.000  69.190  1.00  0.00           C
ATOM    806  O   GLY A 636      44.840  45.160  70.020  1.00  0.00           O
ATOM    807  N   ARG A 637      44.560  46.430  68.120  1.00  0.00           N
ATOM    808  HN  ARG A 637      44.780  47.130  67.460  1.00  0.00           H
ATOM    809  CA  ARG A 637      43.240  45.870  68.000  1.00  0.00           C
ATOM    810  HA  ARG A 637      42.760  45.480  68.890  1.00  0.00           H
ATOM    811  CB  ARG A 637      42.200  46.860  67.600  1.00  0.00           C
ATOM    812  HB1 ARG A 637      41.350  46.360  67.100  1.00  0.00           H
ATOM    813  HB2 ARG A 637      42.690  47.600  66.930  1.00  0.00           H
ATOM    814  CG  ARG A 637      41.480  47.560  68.770  1.00  0.00           C
ATOM    815  HG1 ARG A 637      41.090  46.920  69.600  1.00  0.00           H
ATOM    816  HG2 ARG A 637      40.630  48.120  68.320  1.00  0.00           H
ATOM    817  CD  ARG A 637      42.370  48.720  69.400  1.00  0.00           C
ATOM    818  HD1 ARG A 637      42.560  49.480  68.620  1.00  0.00           H
ATOM    819  HD2 ARG A 637      43.300  48.210  69.780  1.00  0.00           H
ATOM    820  NE  ARG A 637      41.450  49.290  70.460  1.00  0.00           N
ATOM    821  HE  ARG A 637      40.800  48.740  70.960  1.00  0.00           H
ATOM    822  CZ  ARG A 637      41.900  50.260  71.210  1.00  0.00           C
ATOM    823  NH1 ARG A 637      41.390  50.600  72.390  1.00  0.00           N
ATOM    824 HH11 ARG A 637      40.740  49.950  72.780  1.00  0.00           H
ATOM    825 HH12 ARG A 637      41.960  51.020  73.080  1.00  0.00           H
ATOM    826  NH2 ARG A 637      42.940  50.930  70.880  1.00  0.00           N
ATOM    827 HH21 ARG A 637      43.120  50.890  69.900  1.00  0.00           H
ATOM    828 HH22 ARG A 637      43.110  51.750  71.410  1.00  0.00           H
ATOM    829  C   ARG A 637      43.140  44.710  67.100  1.00  0.00           C
ATOM    830  O   ARG A 637      42.610  43.600  67.390  1.00  0.00           O
ATOM    831  N   ILE A 638      43.590  44.940  65.890  1.00  0.00           N
ATOM    832  HN  ILE A 638      43.950  45.820  65.590  1.00  0.00           H
ATOM    833  CA  ILE A 638      43.600  43.960  64.800  1.00  0.00           C
ATOM    834  HA  ILE A 638      43.640  43.000  65.290  1.00  0.00           H
ATOM    835  CB  ILE A 638      42.450  44.090  63.800  1.00  0.00           C
ATOM    836  HB  ILE A 638      42.780  43.510  62.900  1.00  0.00           H
ATOM    837  CG2 ILE A 638      41.210  43.480  64.490  1.00  0.00           C
ATOM    838 HG21 ILE A 638      41.550  42.650  65.150  1.00  0.00           H
ATOM    839 HG22 ILE A 638      40.530  42.950  63.790  1.00  0.00           H
ATOM    840 HG23 ILE A 638      40.600  44.240  65.040  1.00  0.00           H
ATOM    841  CG1 ILE A 638      42.160  45.510  63.300  1.00  0.00           C
ATOM    842 HG11 ILE A 638      43.130  45.920  62.950  1.00  0.00           H
ATOM    843 HG12 ILE A 638      41.780  46.190  64.100  1.00  0.00           H
ATOM    844  CD  ILE A 638      41.240  45.650  62.100  1.00  0.00           C
ATOM    845  HD1 ILE A 638      41.250  46.720  61.780  1.00  0.00           H
ATOM    846  HD2 ILE A 638      40.190  45.460  62.410  1.00  0.00           H
ATOM    847  HD3 ILE A 638      41.460  45.050  61.190  1.00  0.00           H
ATOM    848  C   ILE A 638      45.010  44.180  64.270  1.00  0.00           C
ATOM    849  O   ILE A 638      45.570  45.300  64.250  1.00  0.00           O
ATOM    850  N   SER A 639      45.590  43.020  63.840  1.00  0.00           N
ATOM    851  HN  SER A 639      45.150  42.130  63.900  1.00  0.00           H
ATOM    852  CA  SER A 639      46.940  42.970  63.440  1.00  0.00           C
ATOM    853  HA  SER A 639      47.250  43.850  62.900  1.00  0.00           H
ATOM    854  CB  SER A 639      47.940  42.860  64.710  1.00  0.00           C
ATOM    855  HB1 SER A 639      47.570  41.980  65.270  1.00  0.00           H
ATOM    856  HB2 SER A 639      47.700  43.660  65.450  1.00  0.00           H
ATOM    857  OG  SER A 639      49.300  42.600  64.500  1.00  0.00           O
ATOM    858  HG1 SER A 639      49.700  43.420  64.210  1.00  0.00           H
ATOM    859  C   SER A 639      47.100  41.820  62.420  1.00  0.00           C
ATOM    860  O   SER A 639      46.300  41.720  61.490  1.00  0.00           O
ATOM    861  N   ALA A 640      48.210  41.080  62.520  1.00  0.00           N
ATOM    862  HN  ALA A 640      48.680  41.300  63.370  1.00  0.00           H
ATOM    863  CA  ALA A 640      48.640  40.080  61.680  1.00  0.00           C
ATOM    864  HA  ALA A 640      48.730  40.520  60.700  1.00  0.00           H
ATOM    865  CB  ALA A 640      49.970  39.570  62.220  1.00  0.00           C
ATOM    866  HB1 ALA A 640      50.820  40.260  62.020  1.00  0.00           H
ATOM    867  HB2 ALA A 640      50.310  38.640  61.730  1.00  0.00           H
ATOM    868  HB3 ALA A 640      49.990  39.520  63.330  1.00  0.00           H
ATOM    869  C   ALA A 640      47.740  38.760  61.540  1.00  0.00           C
ATOM    870  O   ALA A 640      47.320  38.270  60.490  1.00  0.00           O
ATOM    871  N   ILE A 641      47.290  38.150  62.660  1.00  0.00           N
ATOM    872  HN  ILE A 641      47.270  38.730  63.470  1.00  0.00           H
ATOM    873  CA  ILE A 641      46.480  36.980  62.570  1.00  0.00           C
ATOM    874  HA  ILE A 641      46.930  36.280  61.890  1.00  0.00           H
ATOM    875  CB  ILE A 641      46.450  36.480  64.020  1.00  0.00           C
ATOM    876  HB  ILE A 641      45.970  37.230  64.690  1.00  0.00           H
ATOM    877  CG2 ILE A 641      45.600  35.150  64.080  1.00  0.00           C
ATOM    878 HG21 ILE A 641      45.940  34.530  63.220  1.00  0.00           H
ATOM    879 HG22 ILE A 641      44.510  35.260  63.900  1.00  0.00           H
ATOM    880 HG23 ILE A 641      45.890  34.600  65.010  1.00  0.00           H
ATOM    881  CG1 ILE A 641      47.860  36.100  64.580  1.00  0.00           C
ATOM    882 HG11 ILE A 641      47.780  35.450  65.480  1.00  0.00           H
ATOM    883 HG12 ILE A 641      48.300  37.080  64.850  1.00  0.00           H
ATOM    884  CD  ILE A 641      48.730  35.280  63.590  1.00  0.00           C
ATOM    885  HD1 ILE A 641      49.640  34.890  64.110  1.00  0.00           H
ATOM    886  HD2 ILE A 641      49.200  35.900  62.800  1.00  0.00           H
ATOM    887  HD3 ILE A 641      48.210  34.400  63.150  1.00  0.00           H
ATOM    888  C   ILE A 641      45.080  37.300  61.990  1.00  0.00           C
ATOM    889  O   ILE A 641      44.550  36.540  61.190  1.00  0.00           O
ATOM    890  N   GLU A 642      44.570  38.490  62.280  1.00  0.00           N
ATOM    891  HN  GLU A 642      44.960  39.010  63.050  1.00  0.00           H
ATOM    892  CA  GLU A 642      43.280  38.950  61.770  1.00  0.00           C
ATOM    893  HA  GLU A 642      42.520  38.210  61.940  1.00  0.00           H
ATOM    894  CB  GLU A 642      42.740  40.160  62.550  1.00  0.00           C
ATOM    895  HB1 GLU A 642      41.700  40.380  62.230  1.00  0.00           H
ATOM    896  HB2 GLU A 642      43.440  41.000  62.320  1.00  0.00           H
ATOM    897  CG  GLU A 642      42.600  39.910  64.080  1.00  0.00           C
ATOM    898  HG1 GLU A 642      42.470  38.830  64.310  1.00  0.00           H
ATOM    899  HG2 GLU A 642      41.770  40.430  64.590  1.00  0.00           H
ATOM    900  CD  GLU A 642      43.850  40.110  64.980  1.00  0.00           C
ATOM    901  OE1 GLU A 642      43.660  39.920  66.210  1.00  0.00           O
ATOM    902  OE2 GLU A 642      44.980  40.440  64.450  1.00  0.00           O
ATOM    903  C   GLU A 642      43.290  39.210  60.220  1.00  0.00           C
ATOM    904  O   GLU A 642      42.260  38.930  59.590  1.00  0.00           O
ATOM    905  N   SER A 643      44.460  39.590  59.750  1.00  0.00           N
ATOM    906  HN  SER A 643      45.240  39.780  60.340  1.00  0.00           H
ATOM    907  CA  SER A 643      44.770  39.890  58.400  1.00  0.00           C
ATOM    908  HA  SER A 643      43.980  40.520  58.010  1.00  0.00           H
ATOM    909  CB  SER A 643      46.130  40.670  58.290  1.00  0.00           C
ATOM    910  HB1 SER A 643      46.370  40.790  57.210  1.00  0.00           H
ATOM    911  HB2 SER A 643      46.910  40.080  58.800  1.00  0.00           H
ATOM    912  OG  SER A 643      45.920  41.950  58.810  1.00  0.00           O
ATOM    913  HG1 SER A 643      45.890  41.850  59.760  1.00  0.00           H
ATOM    914  C   SER A 643      44.760  38.590  57.610  1.00  0.00           C
ATOM    915  O   SER A 643      44.060  38.580  56.570  1.00  0.00           O
ATOM    916  N   LEU A 644      45.560  37.600  58.050  1.00  0.00           N
ATOM    917  HN  LEU A 644      46.110  37.660  58.880  1.00  0.00           H
ATOM    918  CA  LEU A 644      45.640  36.360  57.370  1.00  0.00           C
ATOM    919  HA  LEU A 644      45.970  36.560  56.370  1.00  0.00           H
ATOM    920  CB  LEU A 644      46.650  35.470  58.130  1.00  0.00           C
ATOM    921  HB1 LEU A 644      46.660  34.390  57.890  1.00  0.00           H
ATOM    922  HB2 LEU A 644      46.290  35.360  59.170  1.00  0.00           H
ATOM    923  CG  LEU A 644      48.080  36.020  58.030  1.00  0.00           C
ATOM    924  HG  LEU A 644      48.030  37.130  57.990  1.00  0.00           H
ATOM    925  CD1 LEU A 644      48.860  35.630  59.290  1.00  0.00           C
ATOM    926 HD11 LEU A 644      49.880  36.060  59.350  1.00  0.00           H
ATOM    927 HD12 LEU A 644      49.080  34.560  59.140  1.00  0.00           H
ATOM    928 HD13 LEU A 644      48.350  35.800  60.260  1.00  0.00           H
ATOM    929  CD2 LEU A 644      48.770  35.570  56.750  1.00  0.00           C
ATOM    930 HD21 LEU A 644      49.840  35.850  56.620  1.00  0.00           H
ATOM    931 HD22 LEU A 644      48.200  35.970  55.900  1.00  0.00           H
ATOM    932 HD23 LEU A 644      48.850  34.460  56.690  1.00  0.00           H
ATOM    933  C   LEU A 644      44.280  35.590  57.400  1.00  0.00           C
ATOM    934  O   LEU A 644      43.990  34.940  56.430  1.00  0.00           O
ATOM    935  N   PHE A 645      43.520  35.700  58.540  1.00  0.00           N
ATOM    936  HN  PHE A 645      43.830  36.230  59.320  1.00  0.00           H
ATOM    937  CA  PHE A 645      42.210  35.090  58.730  1.00  0.00           C
ATOM    938  HA  PHE A 645      42.320  34.110  58.290  1.00  0.00           H
ATOM    939  CB  PHE A 645      41.870  34.850  60.210  1.00  0.00           C
ATOM    940  HB1 PHE A 645      41.990  35.790  60.780  1.00  0.00           H
ATOM    941  HB2 PHE A 645      42.550  34.060  60.580  1.00  0.00           H
ATOM    942  CG  PHE A 645      40.420  34.360  60.520  1.00  0.00           C
ATOM    943  CD1 PHE A 645      39.730  34.900  61.630  1.00  0.00           C
ATOM    944  HD1 PHE A 645      40.310  35.540  62.280  1.00  0.00           H
ATOM    945  CE1 PHE A 645      38.470  34.430  62.000  1.00  0.00           C
ATOM    946  HE1 PHE A 645      37.960  34.740  62.900  1.00  0.00           H
ATOM    947  CZ  PHE A 645      37.860  33.510  61.090  1.00  0.00           C
ATOM    948  HZ  PHE A 645      36.840  33.170  61.240  1.00  0.00           H
ATOM    949  CD2 PHE A 645      39.820  33.390  59.670  1.00  0.00           C
ATOM    950  HD2 PHE A 645      40.320  32.930  58.840  1.00  0.00           H
ATOM    951  CE2 PHE A 645      38.560  32.940  60.060  1.00  0.00           C
ATOM    952  HE2 PHE A 645      38.020  32.230  59.450  1.00  0.00           H
ATOM    953  C   PHE A 645      41.180  35.720  57.810  1.00  0.00           C
ATOM    954  O   PHE A 645      40.640  35.120  56.870  1.00  0.00           O
ATOM    955  N   GLY A 646      41.060  37.050  57.810  1.00  0.00           N
ATOM    956  HN  GLY A 646      41.530  37.590  58.500  1.00  0.00           H
ATOM    957  CA  GLY A 646      40.290  37.910  56.870  1.00  0.00           C
ATOM    958  HA1 GLY A 646      40.560  38.930  57.090  1.00  0.00           H
ATOM    959  HA2 GLY A 646      39.230  37.750  57.070  1.00  0.00           H
ATOM    960  C   GLY A 646      40.550  37.630  55.430  1.00  0.00           C
ATOM    961  O   GLY A 646      39.590  37.440  54.680  1.00  0.00           O
ATOM    962  N   ALA A 647      41.830  37.700  54.940  1.00  0.00           N
ATOM    963  HN  ALA A 647      42.580  37.750  55.610  1.00  0.00           H
ATOM    964  CA  ALA A 647      42.090  37.490  53.550  1.00  0.00           C
ATOM    965  HA  ALA A 647      41.510  38.240  53.070  1.00  0.00           H
ATOM    966  CB  ALA A 647      43.620  37.850  53.270  1.00  0.00           C
ATOM    967  HB1 ALA A 647      43.860  38.870  53.660  1.00  0.00           H
ATOM    968  HB2 ALA A 647      43.910  37.810  52.210  1.00  0.00           H
ATOM    969  HB3 ALA A 647      44.310  37.240  53.910  1.00  0.00           H
ATOM    970  C   ALA A 647      41.760  36.050  53.080  1.00  0.00           C
ATOM    971  O   ALA A 647      41.030  35.990  52.110  1.00  0.00           O
ATOM    972  N   SER A 648      42.180  34.950  53.740  1.00  0.00           N
ATOM    973  HN  SER A 648      42.910  35.160  54.380  1.00  0.00           H
ATOM    974  CA  SER A 648      41.860  33.550  53.460  1.00  0.00           C
ATOM    975  HA  SER A 648      41.960  33.420  52.400  1.00  0.00           H
ATOM    976  CB  SER A 648      42.710  32.460  54.240  1.00  0.00           C
ATOM    977  HB1 SER A 648      43.780  32.450  53.940  1.00  0.00           H
ATOM    978  HB2 SER A 648      42.350  31.450  53.990  1.00  0.00           H
ATOM    979  OG  SER A 648      42.610  32.600  55.650  1.00  0.00           O
ATOM    980  HG1 SER A 648      43.120  33.360  55.960  1.00  0.00           H
ATOM    981  C   SER A 648      40.350  33.210  53.550  1.00  0.00           C
ATOM    982  O   SER A 648      39.890  32.460  52.750  1.00  0.00           O
ATOM    983  N   LEU A 649      39.630  33.630  54.610  1.00  0.00           N
ATOM    984  HN  LEU A 649      40.220  34.050  55.300  1.00  0.00           H
ATOM    985  CA  LEU A 649      38.270  33.590  54.900  1.00  0.00           C
ATOM    986  HA  LEU A 649      37.990  32.550  54.810  1.00  0.00           H
ATOM    987  CB  LEU A 649      37.870  34.040  56.330  1.00  0.00           C
ATOM    988  HB1 LEU A 649      38.280  35.050  56.450  1.00  0.00           H
ATOM    989  HB2 LEU A 649      38.240  33.270  57.040  1.00  0.00           H
ATOM    990  CG  LEU A 649      36.390  34.260  56.640  1.00  0.00           C
ATOM    991  HG  LEU A 649      35.970  34.990  55.920  1.00  0.00           H
ATOM    992  CD1 LEU A 649      35.530  33.020  56.370  1.00  0.00           C
ATOM    993 HD11 LEU A 649      35.440  32.850  55.270  1.00  0.00           H
ATOM    994 HD12 LEU A 649      34.510  33.090  56.810  1.00  0.00           H
ATOM    995 HD13 LEU A 649      35.970  32.140  56.880  1.00  0.00           H
ATOM    996  CD2 LEU A 649      36.170  34.730  58.110  1.00  0.00           C
ATOM    997 HD21 LEU A 649      36.280  33.830  58.760  1.00  0.00           H
ATOM    998 HD22 LEU A 649      35.100  35.020  58.230  1.00  0.00           H
ATOM    999 HD23 LEU A 649      36.960  35.470  58.370  1.00  0.00           H
ATOM   1000  C   LEU A 649      37.450  34.320  53.850  1.00  0.00           C
ATOM   1001  O   LEU A 649      36.440  33.820  53.350  1.00  0.00           O
ATOM   1002  N   THR A 650      37.860  35.550  53.450  1.00  0.00           N
ATOM   1003  HN  THR A 650      38.700  35.890  53.860  1.00  0.00           H
ATOM   1004  CA  THR A 650      37.300  36.270  52.240  1.00  0.00           C
ATOM   1005  HA  THR A 650      36.230  36.150  52.370  1.00  0.00           H
ATOM   1006  CB  THR A 650      37.790  37.710  52.130  1.00  0.00           C
ATOM   1007  HB  THR A 650      38.890  37.810  52.020  1.00  0.00           H
ATOM   1008  OG1 THR A 650      37.440  38.490  53.250  1.00  0.00           O
ATOM   1009  HG1 THR A 650      38.030  38.150  53.930  1.00  0.00           H
ATOM   1010  CG2 THR A 650      37.030  38.410  50.950  1.00  0.00           C
ATOM   1011 HG21 THR A 650      37.380  38.190  49.920  1.00  0.00           H
ATOM   1012 HG22 THR A 650      37.110  39.510  50.950  1.00  0.00           H
ATOM   1013 HG23 THR A 650      35.950  38.180  51.090  1.00  0.00           H
ATOM   1014  C   THR A 650      37.630  35.620  50.920  1.00  0.00           C
ATOM   1015  O   THR A 650      36.850  35.480  50.000  1.00  0.00           O
ATOM   1016  N   GLY A 651      38.760  34.970  50.860  1.00  0.00           N
ATOM   1017  HN  GLY A 651      39.330  35.040  51.680  1.00  0.00           H
ATOM   1018  CA  GLY A 651      39.380  34.540  49.560  1.00  0.00           C
ATOM   1019  HA1 GLY A 651      40.410  34.310  49.820  1.00  0.00           H
ATOM   1020  HA2 GLY A 651      39.230  35.310  48.810  1.00  0.00           H
ATOM   1021  C   GLY A 651      38.920  33.220  49.170  1.00  0.00           C
ATOM   1022  O   GLY A 651      38.840  32.950  47.950  1.00  0.00           O
ATOM   1023  N   ILE A 652      38.530  32.360  50.150  1.00  0.00           N
ATOM   1024  HN  ILE A 652      38.810  32.540  51.090  1.00  0.00           H
ATOM   1025  CA  ILE A 652      37.970  31.110  49.780  1.00  0.00           C
ATOM   1026  HA  ILE A 652      38.620  30.740  48.990  1.00  0.00           H
ATOM   1027  CB  ILE A 652      37.930  30.090  50.890  1.00  0.00           C
ATOM   1028  HB  ILE A 652      38.950  30.130  51.330  1.00  0.00           H
ATOM   1029  CG2 ILE A 652      36.930  30.460  52.020  1.00  0.00           C
ATOM   1030 HG21 ILE A 652      37.070  31.540  52.160  1.00  0.00           H
ATOM   1031 HG22 ILE A 652      37.100  29.940  52.980  1.00  0.00           H
ATOM   1032 HG23 ILE A 652      35.890  30.260  51.690  1.00  0.00           H
ATOM   1033  CG1 ILE A 652      37.530  28.630  50.470  1.00  0.00           C
ATOM   1034 HG11 ILE A 652      38.020  28.410  49.500  1.00  0.00           H
ATOM   1035 HG12 ILE A 652      36.450  28.590  50.240  1.00  0.00           H
ATOM   1036  CD  ILE A 652      37.950  27.500  51.510  1.00  0.00           C
ATOM   1037  HD1 ILE A 652      39.050  27.600  51.680  1.00  0.00           H
ATOM   1038  HD2 ILE A 652      37.650  26.530  51.090  1.00  0.00           H
ATOM   1039  HD3 ILE A 652      37.320  27.840  52.360  1.00  0.00           H
ATOM   1040  C   ILE A 652      36.650  31.210  49.080  1.00  0.00           C
ATOM   1041  O   ILE A 652      36.410  30.570  48.050  1.00  0.00           O
ATOM   1042  N   ALA A 653      35.680  32.110  49.490  1.00  0.00           N
ATOM   1043  HN  ALA A 653      35.800  32.740  50.260  1.00  0.00           H
ATOM   1044  CA  ALA A 653      34.410  32.300  48.770  1.00  0.00           C
ATOM   1045  HA  ALA A 653      33.950  31.340  48.590  1.00  0.00           H
ATOM   1046  CB  ALA A 653      33.510  32.990  49.720  1.00  0.00           C
ATOM   1047  HB1 ALA A 653      32.500  33.250  49.330  1.00  0.00           H
ATOM   1048  HB2 ALA A 653      33.840  33.960  50.150  1.00  0.00           H
ATOM   1049  HB3 ALA A 653      33.310  32.430  50.660  1.00  0.00           H
ATOM   1050  C   ALA A 653      34.600  32.910  47.380  1.00  0.00           C
ATOM   1051  O   ALA A 653      33.980  32.430  46.450  1.00  0.00           O
ATOM   1052  N   TYR A 654      35.460  33.870  47.370  1.00  0.00           N
ATOM   1053  HN  TYR A 654      35.940  34.240  48.160  1.00  0.00           H
ATOM   1054  CA  TYR A 654      35.820  34.580  46.110  1.00  0.00           C
ATOM   1055  HA  TYR A 654      34.900  34.960  45.690  1.00  0.00           H
ATOM   1056  CB  TYR A 654      36.820  35.760  46.480  1.00  0.00           C
ATOM   1057  HB1 TYR A 654      37.770  35.290  46.850  1.00  0.00           H
ATOM   1058  HB2 TYR A 654      36.200  36.200  47.290  1.00  0.00           H
ATOM   1059  CG  TYR A 654      37.080  36.850  45.360  1.00  0.00           C
ATOM   1060  CD1 TYR A 654      38.000  36.570  44.330  1.00  0.00           C
ATOM   1061  HD1 TYR A 654      38.510  35.630  44.240  1.00  0.00           H
ATOM   1062  CE1 TYR A 654      38.500  37.660  43.540  1.00  0.00           C
ATOM   1063  HE1 TYR A 654      39.300  37.470  42.850  1.00  0.00           H
ATOM   1064  CZ  TYR A 654      37.940  38.940  43.750  1.00  0.00           C
ATOM   1065  OH  TYR A 654      38.430  39.920  43.010  1.00  0.00           O
ATOM   1066  HH  TYR A 654      39.230  39.570  42.620  1.00  0.00           H
ATOM   1067  CD2 TYR A 654      36.670  38.230  45.530  1.00  0.00           C
ATOM   1068  HD2 TYR A 654      36.020  38.540  46.340  1.00  0.00           H
ATOM   1069  CE2 TYR A 654      37.140  39.230  44.730  1.00  0.00           C
ATOM   1070  HE2 TYR A 654      36.840  40.220  45.060  1.00  0.00           H
ATOM   1071  C   TYR A 654      36.550  33.680  45.020  1.00  0.00           C
ATOM   1072  O   TYR A 654      36.220  33.620  43.830  1.00  0.00           O
ATOM   1073  N   SER A 655      37.550  32.910  45.530  1.00  0.00           N
ATOM   1074  HN  SER A 655      37.920  33.030  46.450  1.00  0.00           H
ATOM   1075  CA  SER A 655      38.260  31.940  44.710  1.00  0.00           C
ATOM   1076  HA  SER A 655      38.480  32.340  43.730  1.00  0.00           H
ATOM   1077  CB  SER A 655      39.580  31.440  45.240  1.00  0.00           C
ATOM   1078  HB1 SER A 655      40.200  32.360  45.210  1.00  0.00           H
ATOM   1079  HB2 SER A 655      39.990  30.660  44.560  1.00  0.00           H
ATOM   1080  OG  SER A 655      39.480  30.910  46.560  1.00  0.00           O
ATOM   1081  HG1 SER A 655      39.380  31.660  47.160  1.00  0.00           H
ATOM   1082  C   SER A 655      37.410  30.760  44.350  1.00  0.00           C
ATOM   1083  O   SER A 655      37.420  30.270  43.190  1.00  0.00           O
ATOM   1084  N   LEU A 656      36.610  30.180  45.270  1.00  0.00           N
ATOM   1085  HN  LEU A 656      36.640  30.540  46.200  1.00  0.00           H
ATOM   1086  CA  LEU A 656      35.810  28.950  45.020  1.00  0.00           C
ATOM   1087  HA  LEU A 656      36.490  28.150  44.740  1.00  0.00           H
ATOM   1088  CB  LEU A 656      35.040  28.550  46.320  1.00  0.00           C
ATOM   1089  HB1 LEU A 656      34.560  29.440  46.790  1.00  0.00           H
ATOM   1090  HB2 LEU A 656      35.840  28.400  47.080  1.00  0.00           H
ATOM   1091  CG  LEU A 656      34.120  27.320  46.170  1.00  0.00           C
ATOM   1092  HG  LEU A 656      33.350  27.270  45.370  1.00  0.00           H
ATOM   1093  CD1 LEU A 656      35.050  26.120  45.930  1.00  0.00           C
ATOM   1094 HD11 LEU A 656      35.890  26.090  46.670  1.00  0.00           H
ATOM   1095 HD12 LEU A 656      35.360  26.170  44.870  1.00  0.00           H
ATOM   1096 HD13 LEU A 656      34.470  25.170  45.990  1.00  0.00           H
ATOM   1097  CD2 LEU A 656      33.410  27.090  47.490  1.00  0.00           C
ATOM   1098 HD21 LEU A 656      34.110  26.580  48.200  1.00  0.00           H
ATOM   1099 HD22 LEU A 656      32.520  26.440  47.350  1.00  0.00           H
ATOM   1100 HD23 LEU A 656      33.040  28.030  47.960  1.00  0.00           H
ATOM   1101  C   LEU A 656      34.830  29.030  43.930  1.00  0.00           C
ATOM   1102  O   LEU A 656      34.800  28.250  42.970  1.00  0.00           O
ATOM   1103  N   PHE A 657      34.160  30.220  44.010  1.00  0.00           N
ATOM   1104  HN  PHE A 657      34.410  30.860  44.720  1.00  0.00           H
ATOM   1105  CA  PHE A 657      33.060  30.540  43.040  1.00  0.00           C
ATOM   1106  HA  PHE A 657      32.750  29.640  42.540  1.00  0.00           H
ATOM   1107  CB  PHE A 657      31.820  31.140  43.710  1.00  0.00           C
ATOM   1108  HB1 PHE A 657      31.020  31.320  42.960  1.00  0.00           H
ATOM   1109  HB2 PHE A 657      32.200  32.060  44.200  1.00  0.00           H
ATOM   1110  CG  PHE A 657      31.330  30.120  44.680  1.00  0.00           C
ATOM   1111  CD1 PHE A 657      31.390  30.450  46.040  1.00  0.00           C
ATOM   1112  HD1 PHE A 657      31.840  31.360  46.430  1.00  0.00           H
ATOM   1113  CE1 PHE A 657      31.130  29.570  47.050  1.00  0.00           C
ATOM   1114  HE1 PHE A 657      31.230  29.890  48.080  1.00  0.00           H
ATOM   1115  CZ  PHE A 657      30.580  28.400  46.700  1.00  0.00           C
ATOM   1116  HZ  PHE A 657      30.270  27.670  47.440  1.00  0.00           H
ATOM   1117  CD2 PHE A 657      30.720  28.930  44.390  1.00  0.00           C
ATOM   1118  HD2 PHE A 657      30.620  28.630  43.360  1.00  0.00           H
ATOM   1119  CE2 PHE A 657      30.390  28.000  45.430  1.00  0.00           C
ATOM   1120  HE2 PHE A 657      29.970  27.010  45.280  1.00  0.00           H
ATOM   1121  C   PHE A 657      33.580  31.520  41.970  1.00  0.00           C
ATOM   1122  O   PHE A 657      32.850  32.160  41.240  1.00  0.00           O
ATOM   1123  N   ALA A 658      34.890  31.650  41.760  1.00  0.00           N
ATOM   1124  HN  ALA A 658      35.480  31.080  42.340  1.00  0.00           H
ATOM   1125  CA  ALA A 658      35.560  32.530  40.790  1.00  0.00           C
ATOM   1126  HA  ALA A 658      36.530  32.840  41.140  1.00  0.00           H
ATOM   1127  CB  ALA A 658      35.820  31.870  39.430  1.00  0.00           C
ATOM   1128  HB1 ALA A 658      36.590  31.070  39.580  1.00  0.00           H
ATOM   1129  HB2 ALA A 658      36.360  32.550  38.750  1.00  0.00           H
ATOM   1130  HB3 ALA A 658      34.860  31.470  39.050  1.00  0.00           H
ATOM   1131  C   ALA A 658      34.960  33.920  40.560  1.00  0.00           C
ATOM   1132  O   ALA A 658      34.440  34.190  39.510  1.00  0.00           O
ATOM   1133  N   GLY A 659      35.100  34.750  41.610  1.00  0.00           N
ATOM   1134  HN  GLY A 659      35.460  34.370  42.460  1.00  0.00           H
ATOM   1135  CA  GLY A 659      34.850  36.210  41.560  1.00  0.00           C
ATOM   1136  HA1 GLY A 659      35.030  36.610  42.540  1.00  0.00           H
ATOM   1137  HA2 GLY A 659      33.800  36.360  41.360  1.00  0.00           H
ATOM   1138  C   GLY A 659      35.680  36.920  40.500  1.00  0.00           C
ATOM   1139  O   GLY A 659      35.110  37.630  39.720  1.00  0.00           O
ATOM   1140  N   GLN A 660      37.010  36.510  40.390  1.00  0.00           N
ATOM   1141  HN  GLN A 660      37.230  35.790  41.050  1.00  0.00           H
ATOM   1142  CA  GLN A 660      38.000  37.000  39.490  1.00  0.00           C
ATOM   1143  HA  GLN A 660      37.620  36.720  38.520  1.00  0.00           H
ATOM   1144  CB  GLN A 660      38.280  38.500  39.650  1.00  0.00           C
ATOM   1145  HB1 GLN A 660      38.490  38.760  40.700  1.00  0.00           H
ATOM   1146  HB2 GLN A 660      37.410  39.140  39.410  1.00  0.00           H
ATOM   1147  CG  GLN A 660      39.380  38.900  38.650  1.00  0.00           C
ATOM   1148  HG1 GLN A 660      40.320  38.320  38.820  1.00  0.00           H
ATOM   1149  HG2 GLN A 660      39.590  39.980  38.840  1.00  0.00           H
ATOM   1150  CD  GLN A 660      38.950  38.590  37.160  1.00  0.00           C
ATOM   1151  OE1 GLN A 660      39.370  37.580  36.640  1.00  0.00           O
ATOM   1152  NE2 GLN A 660      38.100  39.430  36.580  1.00  0.00           N
ATOM   1153 HE21 GLN A 660      37.980  39.350  35.600  1.00  0.00           H
ATOM   1154 HE22 GLN A 660      37.740  40.220  37.090  1.00  0.00           H
ATOM   1155  C   GLN A 660      39.240  36.180  39.790  1.00  0.00           C
ATOM   1156  O   GLN A 660      40.020  36.600  40.660  1.00  0.00           O
ATOM   1157  N   PRO A 661      39.430  35.040  39.180  1.00  0.00           N
ATOM   1158  CD  PRO A 661      38.530  34.440  38.210  1.00  0.00           C
ATOM   1159  HD1 PRO A 661      38.360  35.200  37.430  1.00  0.00           H
ATOM   1160  HD2 PRO A 661      37.560  34.200  38.690  1.00  0.00           H
ATOM   1161  CA  PRO A 661      40.380  34.070  39.680  1.00  0.00           C
ATOM   1162  HA  PRO A 661      40.290  34.090  40.760  1.00  0.00           H
ATOM   1163  CB  PRO A 661      39.840  32.750  39.040  1.00  0.00           C
ATOM   1164  HB1 PRO A 661      39.020  32.310  39.650  1.00  0.00           H
ATOM   1165  HB2 PRO A 661      40.660  32.030  38.860  1.00  0.00           H
ATOM   1166  CG  PRO A 661      39.240  33.220  37.690  1.00  0.00           C
ATOM   1167  HG1 PRO A 661      39.930  33.730  36.980  1.00  0.00           H
ATOM   1168  HG2 PRO A 661      38.680  32.340  37.280  1.00  0.00           H
ATOM   1169  C   PRO A 661      41.810  34.340  39.150  1.00  0.00           C
ATOM   1170  O   PRO A 661      42.700  33.540  39.440  1.00  0.00           O
ATOM   1171  N   LEU A 662      42.040  35.560  38.640  1.00  0.00           N
ATOM   1172  HN  LEU A 662      41.290  36.010  38.170  1.00  0.00           H
ATOM   1173  CA  LEU A 662      43.370  36.090  38.300  1.00  0.00           C
ATOM   1174  HA  LEU A 662      44.090  35.290  38.410  1.00  0.00           H
ATOM   1175  CB  LEU A 662      43.310  36.610  36.850  1.00  0.00           C
ATOM   1176  HB1 LEU A 662      44.320  37.040  36.690  1.00  0.00           H
ATOM   1177  HB2 LEU A 662      42.500  37.370  36.820  1.00  0.00           H
ATOM   1178  CG  LEU A 662      43.060  35.500  35.820  1.00  0.00           C
ATOM   1179  HG  LEU A 662      42.040  35.110  36.030  1.00  0.00           H
ATOM   1180  CD1 LEU A 662      42.810  36.150  34.480  1.00  0.00           C
ATOM   1181 HD11 LEU A 662      41.740  36.430  34.380  1.00  0.00           H
ATOM   1182 HD12 LEU A 662      42.870  35.450  33.610  1.00  0.00           H
ATOM   1183 HD13 LEU A 662      43.330  37.110  34.290  1.00  0.00           H
ATOM   1184  CD2 LEU A 662      44.050  34.330  35.890  1.00  0.00           C
ATOM   1185 HD21 LEU A 662      44.100  33.710  34.960  1.00  0.00           H
ATOM   1186 HD22 LEU A 662      43.820  33.600  36.690  1.00  0.00           H
ATOM   1187 HD23 LEU A 662      45.090  34.670  36.050  1.00  0.00           H
ATOM   1188  C   LEU A 662      43.820  37.190  39.190  1.00  0.00           C
ATOM   1189  O   LEU A 662      45.050  37.560  39.150  1.00  0.00           O
ATOM   1190  N   THR A 663      42.880  37.590  40.120  1.00  0.00           N
ATOM   1191  HN  THR A 663      41.980  37.160  40.140  1.00  0.00           H
ATOM   1192  CA  THR A 663      43.230  38.610  41.100  1.00  0.00           C
ATOM   1193  HA  THR A 663      44.170  39.050  40.810  1.00  0.00           H
ATOM   1194  CB  THR A 663      42.220  39.740  41.390  1.00  0.00           C
ATOM   1195  HB  THR A 663      42.620  40.430  42.160  1.00  0.00           H
ATOM   1196  OG1 THR A 663      40.950  39.190  41.840  1.00  0.00           O
ATOM   1197  HG1 THR A 663      41.100  38.380  42.330  1.00  0.00           H
ATOM   1198  CG2 THR A 663      42.030  40.600  40.070  1.00  0.00           C
ATOM   1199 HG21 THR A 663      41.690  39.910  39.280  1.00  0.00           H
ATOM   1200 HG22 THR A 663      42.950  41.160  39.800  1.00  0.00           H
ATOM   1201 HG23 THR A 663      41.200  41.320  40.240  1.00  0.00           H
ATOM   1202  C   THR A 663      43.340  37.870  42.450  1.00  0.00           C
ATOM   1203  O   THR A 663      42.430  37.180  42.890  1.00  0.00           O
ATOM   1204  N   ILE A 664      44.480  38.050  43.150  1.00  0.00           N
ATOM   1205  HN  ILE A 664      45.110  38.660  42.650  1.00  0.00           H
ATOM   1206  CA  ILE A 664      44.750  37.560  44.470  1.00  0.00           C
ATOM   1207  HA  ILE A 664      44.190  36.640  44.570  1.00  0.00           H
ATOM   1208  CB  ILE A 664      46.210  37.310  44.800  1.00  0.00           C
ATOM   1209  HB  ILE A 664      46.830  38.220  44.660  1.00  0.00           H
ATOM   1210  CG2 ILE A 664      46.360  36.790  46.190  1.00  0.00           C
ATOM   1211 HG21 ILE A 664      45.840  35.810  46.240  1.00  0.00           H
ATOM   1212 HG22 ILE A 664      45.860  37.390  46.980  1.00  0.00           H
ATOM   1213 HG23 ILE A 664      47.420  36.520  46.360  1.00  0.00           H
ATOM   1214  CG1 ILE A 664      46.860  36.350  43.840  1.00  0.00           C
ATOM   1215 HG11 ILE A 664      47.920  36.230  44.130  1.00  0.00           H
ATOM   1216 HG12 ILE A 664      46.870  36.710  42.790  1.00  0.00           H
ATOM   1217  CD  ILE A 664      46.190  35.010  43.790  1.00  0.00           C
ATOM   1218  HD1 ILE A 664      46.620  34.280  43.070  1.00  0.00           H
ATOM   1219  HD2 ILE A 664      45.190  35.280  43.410  1.00  0.00           H
ATOM   1220  HD3 ILE A 664      46.090  34.480  44.770  1.00  0.00           H
ATOM   1221  C   ILE A 664      44.300  38.640  45.410  1.00  0.00           C
ATOM   1222  O   ILE A 664      44.500  39.800  45.150  1.00  0.00           O
ATOM   1223  N   LEU A 665      43.600  38.250  46.610  1.00  0.00           N
ATOM   1224  HN  LEU A 665      43.440  37.310  46.930  1.00  0.00           H
ATOM   1225  CA  LEU A 665      43.370  39.120  47.750  1.00  0.00           C
ATOM   1226  HA  LEU A 665      43.160  40.050  47.260  1.00  0.00           H
ATOM   1227  CB  LEU A 665      42.190  38.740  48.650  1.00  0.00           C
ATOM   1228  HB1 LEU A 665      41.970  39.650  49.260  1.00  0.00           H
ATOM   1229  HB2 LEU A 665      42.460  38.010  49.430  1.00  0.00           H
ATOM   1230  CG  LEU A 665      40.950  38.290  47.870  1.00  0.00           C
ATOM   1231  HG  LEU A 665      41.080  37.300  47.390  1.00  0.00           H
ATOM   1232  CD1 LEU A 665      39.830  38.060  48.900  1.00  0.00           C
ATOM   1233 HD11 LEU A 665      40.180  37.490  49.780  1.00  0.00           H
ATOM   1234 HD12 LEU A 665      39.040  37.610  48.260  1.00  0.00           H
ATOM   1235 HD13 LEU A 665      39.440  39.050  49.200  1.00  0.00           H
ATOM   1236  CD2 LEU A 665      40.560  39.140  46.720  1.00  0.00           C
ATOM   1237 HD21 LEU A 665      39.500  39.060  46.390  1.00  0.00           H
ATOM   1238 HD22 LEU A 665      41.130  38.830  45.820  1.00  0.00           H
ATOM   1239 HD23 LEU A 665      40.850  40.200  46.890  1.00  0.00           H
ATOM   1240  C   LEU A 665      44.600  39.490  48.600  1.00  0.00           C
ATOM   1241  O   LEU A 665      45.370  38.610  48.960  1.00  0.00           O
ATOM   1242  N   GLY A 666      44.850  40.750  48.850  1.00  0.00           N
ATOM   1243  HN  GLY A 666      44.350  41.550  48.520  1.00  0.00           H
ATOM   1244  CA  GLY A 666      45.940  41.070  49.740  1.00  0.00           C
ATOM   1245  HA1 GLY A 666      46.860  41.080  49.180  1.00  0.00           H
ATOM   1246  HA2 GLY A 666      45.860  40.300  50.490  1.00  0.00           H
ATOM   1247  C   GLY A 666      45.820  42.410  50.370  1.00  0.00           C
ATOM   1248  O   GLY A 666      44.810  42.950  50.750  1.00  0.00           O
ATOM   1249  N   SER A 667      46.950  43.060  50.500  1.00  0.00           N
ATOM   1250  HN  SER A 667      47.790  42.630  50.180  1.00  0.00           H
ATOM   1251  CA  SER A 667      47.210  44.270  51.320  1.00  0.00           C
ATOM   1252  HA  SER A 667      46.840  44.180  52.340  1.00  0.00           H
ATOM   1253  CB  SER A 667      48.760  44.630  51.620  1.00  0.00           C
ATOM   1254  HB1 SER A 667      49.160  43.790  52.230  1.00  0.00           H
ATOM   1255  HB2 SER A 667      48.940  45.540  52.230  1.00  0.00           H
ATOM   1256  OG  SER A 667      49.590  44.820  50.510  1.00  0.00           O
ATOM   1257  HG1 SER A 667      49.460  45.730  50.250  1.00  0.00           H
ATOM   1258  C   SER A 667      46.440  45.500  50.810  1.00  0.00           C
ATOM   1259  O   SER A 667      46.460  45.880  49.640  1.00  0.00           O
ATOM   1260  N   THR A 668      45.850  46.280  51.760  1.00  0.00           N
ATOM   1261  HN  THR A 668      45.690  46.000  52.700  1.00  0.00           H
ATOM   1262  CA  THR A 668      45.140  47.510  51.350  1.00  0.00           C
ATOM   1263  HA  THR A 668      45.350  47.730  50.310  1.00  0.00           H
ATOM   1264  CB  THR A 668      43.620  47.340  51.360  1.00  0.00           C
ATOM   1265  HB  THR A 668      43.300  46.910  50.390  1.00  0.00           H
ATOM   1266  OG1 THR A 668      42.900  48.580  51.450  1.00  0.00           O
ATOM   1267  HG1 THR A 668      42.100  48.530  50.940  1.00  0.00           H
ATOM   1268  CG2 THR A 668      43.150  46.420  52.470  1.00  0.00           C
ATOM   1269 HG21 THR A 668      42.060  46.470  52.730  1.00  0.00           H
ATOM   1270 HG22 THR A 668      43.620  46.600  53.460  1.00  0.00           H
ATOM   1271 HG23 THR A 668      43.260  45.360  52.140  1.00  0.00           H
ATOM   1272  C   THR A 668      45.590  48.710  52.100  1.00  0.00           C
ATOM   1273  O   THR A 668      45.250  48.950  53.260  1.00  0.00           O
ATOM   1274  N   GLY A 669      46.130  49.700  51.320  1.00  0.00           N
ATOM   1275  HN  GLY A 669      46.100  49.720  50.330  1.00  0.00           H
ATOM   1276  CA  GLY A 669      46.460  51.020  51.790  1.00  0.00           C
ATOM   1277  HA1 GLY A 669      46.940  51.500  50.960  1.00  0.00           H
ATOM   1278  HA2 GLY A 669      47.120  50.890  52.640  1.00  0.00           H
ATOM   1279  C   GLY A 669      45.270  51.880  52.180  1.00  0.00           C
ATOM   1280  O   GLY A 669      45.230  52.360  53.360  1.00  0.00           O
ATOM   1281  N   PRO A 670      44.180  52.080  51.400  1.00  0.00           N
ATOM   1282  CD  PRO A 670      44.250  51.800  50.000  1.00  0.00           C
ATOM   1283  HD1 PRO A 670      44.080  50.700  49.920  1.00  0.00           H
ATOM   1284  HD2 PRO A 670      45.270  52.030  49.650  1.00  0.00           H
ATOM   1285  CA  PRO A 670      42.930  52.730  51.700  1.00  0.00           C
ATOM   1286  HA  PRO A 670      43.080  53.790  51.870  1.00  0.00           H
ATOM   1287  CB  PRO A 670      42.120  52.650  50.420  1.00  0.00           C
ATOM   1288  HB1 PRO A 670      41.380  53.460  50.240  1.00  0.00           H
ATOM   1289  HB2 PRO A 670      41.570  51.720  50.200  1.00  0.00           H
ATOM   1290  CG  PRO A 670      43.270  52.710  49.390  1.00  0.00           C
ATOM   1291  HG1 PRO A 670      43.000  52.430  48.350  1.00  0.00           H
ATOM   1292  HG2 PRO A 670      43.650  53.760  49.310  1.00  0.00           H
ATOM   1293  C   PRO A 670      42.190  52.350  53.020  1.00  0.00           C
ATOM   1294  O   PRO A 670      41.760  53.210  53.830  1.00  0.00           O
ATOM   1295  N   VAL A 671      42.020  51.020  53.210  1.00  0.00           N
ATOM   1296  HN  VAL A 671      42.430  50.420  52.530  1.00  0.00           H
ATOM   1297  CA  VAL A 671      41.550  50.490  54.450  1.00  0.00           C
ATOM   1298  HA  VAL A 671      40.600  50.940  54.710  1.00  0.00           H
ATOM   1299  CB  VAL A 671      40.990  49.070  54.290  1.00  0.00           C
ATOM   1300  HB  VAL A 671      41.900  48.490  53.990  1.00  0.00           H
ATOM   1301  CG1 VAL A 671      40.400  48.390  55.550  1.00  0.00           C
ATOM   1302 HG11 VAL A 671      39.730  49.080  56.100  1.00  0.00           H
ATOM   1303 HG12 VAL A 671      41.220  48.070  56.220  1.00  0.00           H
ATOM   1304 HG13 VAL A 671      39.890  47.470  55.190  1.00  0.00           H
ATOM   1305  CG2 VAL A 671      39.980  48.950  53.120  1.00  0.00           C
ATOM   1306 HG21 VAL A 671      39.600  47.910  53.180  1.00  0.00           H
ATOM   1307 HG22 VAL A 671      40.420  49.220  52.130  1.00  0.00           H
ATOM   1308 HG23 VAL A 671      39.110  49.610  53.340  1.00  0.00           H
ATOM   1309  C   VAL A 671      42.470  50.780  55.680  1.00  0.00           C
ATOM   1310  O   VAL A 671      42.060  51.240  56.750  1.00  0.00           O
ATOM   1311  N   LEU A 672      43.770  50.610  55.520  1.00  0.00           N
ATOM   1312  HN  LEU A 672      43.940  50.180  54.630  1.00  0.00           H
ATOM   1313  CA  LEU A 672      44.870  50.840  56.560  1.00  0.00           C
ATOM   1314  HA  LEU A 672      44.630  50.110  57.320  1.00  0.00           H
ATOM   1315  CB  LEU A 672      46.270  50.650  55.970  1.00  0.00           C
ATOM   1316  HB1 LEU A 672      46.450  51.370  55.140  1.00  0.00           H
ATOM   1317  HB2 LEU A 672      46.410  49.690  55.450  1.00  0.00           H
ATOM   1318  CG  LEU A 672      47.470  50.830  56.950  1.00  0.00           C
ATOM   1319  HG  LEU A 672      47.310  51.780  57.500  1.00  0.00           H
ATOM   1320  CD1 LEU A 672      47.670  49.590  57.880  1.00  0.00           C
ATOM   1321 HD11 LEU A 672      48.380  49.830  58.700  1.00  0.00           H
ATOM   1322 HD12 LEU A 672      48.030  48.680  57.350  1.00  0.00           H
ATOM   1323 HD13 LEU A 672      46.650  49.470  58.320  1.00  0.00           H
ATOM   1324  CD2 LEU A 672      48.780  50.920  56.130  1.00  0.00           C
ATOM   1325 HD21 LEU A 672      48.720  51.750  55.380  1.00  0.00           H
ATOM   1326 HD22 LEU A 672      49.000  49.990  55.570  1.00  0.00           H
ATOM   1327 HD23 LEU A 672      49.560  51.260  56.840  1.00  0.00           H
ATOM   1328  C   LEU A 672      44.810  52.230  57.100  1.00  0.00           C
ATOM   1329  O   LEU A 672      44.770  52.480  58.260  1.00  0.00           O
ATOM   1330  N   VAL A 673      44.720  53.150  56.090  1.00  0.00           N
ATOM   1331  HN  VAL A 673      44.760  52.930  55.120  1.00  0.00           H
ATOM   1332  CA  VAL A 673      44.670  54.580  56.350  1.00  0.00           C
ATOM   1333  HA  VAL A 673      45.460  54.830  57.030  1.00  0.00           H
ATOM   1334  CB  VAL A 673      44.960  55.220  54.940  1.00  0.00           C
ATOM   1335  HB  VAL A 673      44.400  54.840  54.070  1.00  0.00           H
ATOM   1336  CG1 VAL A 673      44.740  56.740  54.950  1.00  0.00           C
ATOM   1337 HG11 VAL A 673      45.170  57.090  53.990  1.00  0.00           H
ATOM   1338 HG12 VAL A 673      45.380  57.200  55.740  1.00  0.00           H
ATOM   1339 HG13 VAL A 673      43.690  57.080  55.110  1.00  0.00           H
ATOM   1340  CG2 VAL A 673      46.460  54.990  54.670  1.00  0.00           C
ATOM   1341 HG21 VAL A 673      47.080  55.330  55.520  1.00  0.00           H
ATOM   1342 HG22 VAL A 673      46.810  55.680  53.870  1.00  0.00           H
ATOM   1343 HG23 VAL A 673      46.670  53.930  54.410  1.00  0.00           H
ATOM   1344  C   VAL A 673      43.320  55.000  56.960  1.00  0.00           C
ATOM   1345  O   VAL A 673      43.180  55.650  57.980  1.00  0.00           O
ATOM   1346  N   PHE A 674      42.200  54.470  56.360  1.00  0.00           N
ATOM   1347  HN  PHE A 674      42.270  53.870  55.550  1.00  0.00           H
ATOM   1348  CA  PHE A 674      40.880  54.660  56.950  1.00  0.00           C
ATOM   1349  HA  PHE A 674      40.810  55.720  57.080  1.00  0.00           H
ATOM   1350  CB  PHE A 674      39.700  54.350  55.890  1.00  0.00           C
ATOM   1351  HB1 PHE A 674      39.730  53.270  55.610  1.00  0.00           H
ATOM   1352  HB2 PHE A 674      39.980  54.840  54.930  1.00  0.00           H
ATOM   1353  CG  PHE A 674      38.360  54.610  56.220  1.00  0.00           C
ATOM   1354  CD1 PHE A 674      37.980  55.890  56.800  1.00  0.00           C
ATOM   1355  HD1 PHE A 674      38.690  56.700  56.800  1.00  0.00           H
ATOM   1356  CE1 PHE A 674      36.660  56.130  57.310  1.00  0.00           C
ATOM   1357  HE1 PHE A 674      36.420  57.140  57.590  1.00  0.00           H
ATOM   1358  CZ  PHE A 674      35.680  55.110  57.180  1.00  0.00           C
ATOM   1359  HZ  PHE A 674      34.660  55.340  57.430  1.00  0.00           H
ATOM   1360  CD2 PHE A 674      37.270  53.680  56.120  1.00  0.00           C
ATOM   1361  HD2 PHE A 674      37.390  52.700  55.650  1.00  0.00           H
ATOM   1362  CE2 PHE A 674      36.060  53.900  56.700  1.00  0.00           C
ATOM   1363  HE2 PHE A 674      35.300  53.120  56.650  1.00  0.00           H
ATOM   1364  C   PHE A 674      40.580  54.120  58.330  1.00  0.00           C
ATOM   1365  O   PHE A 674      39.940  54.840  59.100  1.00  0.00           O
ATOM   1366  N   GLU A 675      41.080  52.900  58.660  1.00  0.00           N
ATOM   1367  HN  GLU A 675      41.590  52.370  57.990  1.00  0.00           H
ATOM   1368  CA  GLU A 675      40.940  52.280  59.950  1.00  0.00           C
ATOM   1369  HA  GLU A 675      39.890  52.180  60.180  1.00  0.00           H
ATOM   1370  CB  GLU A 675      41.800  50.990  60.100  1.00  0.00           C
ATOM   1371  HB1 GLU A 675      42.850  51.250  59.900  1.00  0.00           H
ATOM   1372  HB2 GLU A 675      41.490  50.260  59.320  1.00  0.00           H
ATOM   1373  CG  GLU A 675      41.390  50.100  61.290  1.00  0.00           C
ATOM   1374  HG1 GLU A 675      41.660  50.650  62.220  1.00  0.00           H
ATOM   1375  HG2 GLU A 675      42.020  49.180  61.240  1.00  0.00           H
ATOM   1376  CD  GLU A 675      39.900  49.650  61.350  1.00  0.00           C
ATOM   1377  OE1 GLU A 675      39.400  48.960  60.450  1.00  0.00           O
ATOM   1378  OE2 GLU A 675      39.280  49.930  62.430  1.00  0.00           O
ATOM   1379  C   GLU A 675      41.580  53.200  61.050  1.00  0.00           C
ATOM   1380  O   GLU A 675      41.080  53.320  62.160  1.00  0.00           O
ATOM   1381  N   LYS A 676      42.670  53.860  60.610  1.00  0.00           N
ATOM   1382  HN  LYS A 676      42.960  53.850  59.650  1.00  0.00           H
ATOM   1383  CA  LYS A 676      43.320  54.870  61.440  1.00  0.00           C
ATOM   1384  HA  LYS A 676      43.360  54.430  62.430  1.00  0.00           H
ATOM   1385  CB  LYS A 676      44.700  55.140  60.860  1.00  0.00           C
ATOM   1386  HB1 LYS A 676      44.620  55.890  60.040  1.00  0.00           H
ATOM   1387  HB2 LYS A 676      45.240  54.220  60.550  1.00  0.00           H
ATOM   1388  CG  LYS A 676      45.600  55.890  61.900  1.00  0.00           C
ATOM   1389  HG1 LYS A 676      45.830  55.300  62.820  1.00  0.00           H
ATOM   1390  HG2 LYS A 676      45.200  56.860  62.270  1.00  0.00           H
ATOM   1391  CD  LYS A 676      47.070  56.000  61.470  1.00  0.00           C
ATOM   1392  HD1 LYS A 676      47.240  56.690  60.610  1.00  0.00           H
ATOM   1393  HD2 LYS A 676      47.440  55.000  61.150  1.00  0.00           H
ATOM   1394  CE  LYS A 676      48.050  56.380  62.610  1.00  0.00           C
ATOM   1395  HE1 LYS A 676      48.400  55.450  63.120  1.00  0.00           H
ATOM   1396  HE2 LYS A 676      47.550  57.020  63.370  1.00  0.00           H
ATOM   1397  NZ  LYS A 676      49.250  57.070  62.170  1.00  0.00           N
ATOM   1398  HZ1 LYS A 676      49.250  58.110  62.120  1.00  0.00           H
ATOM   1399  HZ2 LYS A 676      49.760  56.680  61.350  1.00  0.00           H
ATOM   1400  HZ3 LYS A 676      49.910  56.860  62.940  1.00  0.00           H
ATOM   1401  C   LYS A 676      42.610  56.180  61.600  1.00  0.00           C
ATOM   1402  O   LYS A 676      42.610  56.750  62.660  1.00  0.00           O
ATOM   1403  N   ILE A 677      41.920  56.690  60.540  1.00  0.00           N
ATOM   1404  HN  ILE A 677      42.170  56.310  59.660  1.00  0.00           H
ATOM   1405  CA  ILE A 677      41.040  57.790  60.560  1.00  0.00           C
ATOM   1406  HA  ILE A 677      41.530  58.590  61.090  1.00  0.00           H
ATOM   1407  CB  ILE A 677      40.580  58.180  59.160  1.00  0.00           C
ATOM   1408  HB  ILE A 677      40.170  57.310  58.600  1.00  0.00           H
ATOM   1409  CG2 ILE A 677      39.480  59.310  59.280  1.00  0.00           C
ATOM   1410 HG21 ILE A 677      39.260  59.560  58.230  1.00  0.00           H
ATOM   1411 HG22 ILE A 677      39.840  60.240  59.750  1.00  0.00           H
ATOM   1412 HG23 ILE A 677      38.540  58.960  59.760  1.00  0.00           H
ATOM   1413  CG1 ILE A 677      41.750  58.720  58.260  1.00  0.00           C
ATOM   1414 HG11 ILE A 677      42.610  58.000  58.230  1.00  0.00           H
ATOM   1415 HG12 ILE A 677      42.120  59.660  58.720  1.00  0.00           H
ATOM   1416  CD  ILE A 677      41.330  58.830  56.790  1.00  0.00           C
ATOM   1417  HD1 ILE A 677      42.040  59.430  56.190  1.00  0.00           H
ATOM   1418  HD2 ILE A 677      40.350  59.350  56.670  1.00  0.00           H
ATOM   1419  HD3 ILE A 677      41.520  57.860  56.280  1.00  0.00           H
ATOM   1420  C   ILE A 677      39.910  57.420  61.430  1.00  0.00           C
ATOM   1421  O   ILE A 677      39.420  58.270  62.180  1.00  0.00           O
ATOM   1422  N   LEU A 678      39.310  56.270  61.280  1.00  0.00           N
ATOM   1423  HN  LEU A 678      39.610  55.640  60.570  1.00  0.00           H
ATOM   1424  CA  LEU A 678      38.110  55.880  62.020  1.00  0.00           C
ATOM   1425  HA  LEU A 678      37.440  56.720  62.100  1.00  0.00           H
ATOM   1426  CB  LEU A 678      37.430  54.750  61.270  1.00  0.00           C
ATOM   1427  HB1 LEU A 678      38.020  53.820  61.360  1.00  0.00           H
ATOM   1428  HB2 LEU A 678      37.320  55.000  60.200  1.00  0.00           H
ATOM   1429  CG  LEU A 678      36.100  54.320  61.740  1.00  0.00           C
ATOM   1430  HG  LEU A 678      36.220  53.970  62.790  1.00  0.00           H
ATOM   1431  CD1 LEU A 678      35.030  55.320  61.630  1.00  0.00           C
ATOM   1432 HD11 LEU A 678      35.300  56.070  62.390  1.00  0.00           H
ATOM   1433 HD12 LEU A 678      34.110  54.750  61.900  1.00  0.00           H
ATOM   1434 HD13 LEU A 678      34.890  55.690  60.590  1.00  0.00           H
ATOM   1435  CD2 LEU A 678      35.740  53.100  60.940  1.00  0.00           C
ATOM   1436 HD21 LEU A 678      36.510  52.330  61.150  1.00  0.00           H
ATOM   1437 HD22 LEU A 678      35.850  53.330  59.860  1.00  0.00           H
ATOM   1438 HD23 LEU A 678      34.760  52.620  61.190  1.00  0.00           H
ATOM   1439  C   LEU A 678      38.380  55.580  63.500  1.00  0.00           C
ATOM   1440  O   LEU A 678      37.650  56.050  64.370  1.00  0.00           O
ATOM   1441  N   TYR A 679      39.560  55.000  63.850  1.00  0.00           N
ATOM   1442  HN  TYR A 679      40.090  54.550  63.140  1.00  0.00           H
ATOM   1443  CA  TYR A 679      40.130  55.000  65.170  1.00  0.00           C
ATOM   1444  HA  TYR A 679      39.470  54.420  65.800  1.00  0.00           H
ATOM   1445  CB  TYR A 679      41.450  54.180  65.200  1.00  0.00           C
ATOM   1446  HB1 TYR A 679      42.200  54.660  64.540  1.00  0.00           H
ATOM   1447  HB2 TYR A 679      41.300  53.130  64.860  1.00  0.00           H
ATOM   1448  CG  TYR A 679      42.200  54.210  66.550  1.00  0.00           C
ATOM   1449  CD1 TYR A 679      41.570  53.750  67.740  1.00  0.00           C
ATOM   1450  HD1 TYR A 679      40.520  53.520  67.710  1.00  0.00           H
ATOM   1451  CE1 TYR A 679      42.220  53.810  68.950  1.00  0.00           C
ATOM   1452  HE1 TYR A 679      41.710  53.560  69.870  1.00  0.00           H
ATOM   1453  CZ  TYR A 679      43.510  54.310  68.980  1.00  0.00           C
ATOM   1454  OH  TYR A 679      44.170  54.410  70.190  1.00  0.00           O
ATOM   1455  HH  TYR A 679      45.090  54.500  69.930  1.00  0.00           H
ATOM   1456  CD2 TYR A 679      43.530  54.670  66.650  1.00  0.00           C
ATOM   1457  HD2 TYR A 679      44.060  54.920  65.750  1.00  0.00           H
ATOM   1458  CE2 TYR A 679      44.190  54.650  67.880  1.00  0.00           C
ATOM   1459  HE2 TYR A 679      45.220  54.960  67.980  1.00  0.00           H
ATOM   1460  C   TYR A 679      40.220  56.370  65.910  1.00  0.00           C
ATOM   1461  O   TYR A 679      39.550  56.560  66.950  1.00  0.00           O
ATOM   1462  N   LYS A 680      40.970  57.300  65.280  1.00  0.00           N
ATOM   1463  HN  LYS A 680      41.390  57.100  64.390  1.00  0.00           H
ATOM   1464  CA  LYS A 680      41.160  58.660  65.750  1.00  0.00           C
ATOM   1465  HA  LYS A 680      41.510  58.690  66.770  1.00  0.00           H
ATOM   1466  CB  LYS A 680      42.120  59.330  64.860  1.00  0.00           C
ATOM   1467  HB1 LYS A 680      42.100  60.440  64.880  1.00  0.00           H
ATOM   1468  HB2 LYS A 680      41.770  59.160  63.810  1.00  0.00           H
ATOM   1469  CG  LYS A 680      43.630  58.830  64.980  1.00  0.00           C
ATOM   1470  HG1 LYS A 680      44.180  59.570  64.360  1.00  0.00           H
ATOM   1471  HG2 LYS A 680      43.620  57.800  64.530  1.00  0.00           H
ATOM   1472  CD  LYS A 680      44.180  58.730  66.400  1.00  0.00           C
ATOM   1473  HD1 LYS A 680      44.950  57.980  66.130  1.00  0.00           H
ATOM   1474  HD2 LYS A 680      43.500  58.340  67.200  1.00  0.00           H
ATOM   1475  CE  LYS A 680      44.820  60.100  66.970  1.00  0.00           C
ATOM   1476  HE1 LYS A 680      44.040  60.900  67.010  1.00  0.00           H
ATOM   1477  HE2 LYS A 680      45.560  60.430  66.220  1.00  0.00           H
ATOM   1478  NZ  LYS A 680      45.430  59.960  68.290  1.00  0.00           N
ATOM   1479  HZ1 LYS A 680      46.140  60.680  68.560  1.00  0.00           H
ATOM   1480  HZ2 LYS A 680      45.860  59.030  68.480  1.00  0.00           H
ATOM   1481  HZ3 LYS A 680      44.690  60.090  69.000  1.00  0.00           H
ATOM   1482  C   LYS A 680      39.840  59.330  65.750  1.00  0.00           C
ATOM   1483  O   LYS A 680      39.550  60.050  66.710  1.00  0.00           O
ATOM   1484  N   PHE A 681      38.950  59.230  64.710  1.00  0.00           N
ATOM   1485  HN  PHE A 681      39.270  58.740  63.900  1.00  0.00           H
ATOM   1486  CA  PHE A 681      37.620  59.820  64.630  1.00  0.00           C
ATOM   1487  HA  PHE A 681      37.820  60.890  64.670  1.00  0.00           H
ATOM   1488  CB  PHE A 681      36.860  59.600  63.330  1.00  0.00           C
ATOM   1489  HB1 PHE A 681      36.830  58.500  63.170  1.00  0.00           H
ATOM   1490  HB2 PHE A 681      37.440  60.030  62.480  1.00  0.00           H
ATOM   1491  CG  PHE A 681      35.390  60.080  63.130  1.00  0.00           C
ATOM   1492  CD1 PHE A 681      34.320  59.230  63.440  1.00  0.00           C
ATOM   1493  HD1 PHE A 681      34.470  58.240  63.820  1.00  0.00           H
ATOM   1494  CE1 PHE A 681      33.000  59.610  63.100  1.00  0.00           C
ATOM   1495  HE1 PHE A 681      32.290  58.850  63.380  1.00  0.00           H
ATOM   1496  CZ  PHE A 681      32.760  60.980  62.690  1.00  0.00           C
ATOM   1497  HZ  PHE A 681      31.720  61.250  62.730  1.00  0.00           H
ATOM   1498  CD2 PHE A 681      35.150  61.420  62.710  1.00  0.00           C
ATOM   1499  HD2 PHE A 681      35.960  62.080  62.520  1.00  0.00           H
ATOM   1500  CE2 PHE A 681      33.850  61.840  62.540  1.00  0.00           C
ATOM   1501  HE2 PHE A 681      33.750  62.910  62.410  1.00  0.00           H
ATOM   1502  C   PHE A 681      36.740  59.480  65.810  1.00  0.00           C
ATOM   1503  O   PHE A 681      36.080  60.370  66.310  1.00  0.00           O
ATOM   1504  N   CYS A 682      36.690  58.190  66.170  1.00  0.00           N
ATOM   1505  HN  CYS A 682      37.000  57.530  65.500  1.00  0.00           H
ATOM   1506  CA  CYS A 682      35.940  57.710  67.340  1.00  0.00           C
ATOM   1507  HA  CYS A 682      34.930  58.080  67.270  1.00  0.00           H
ATOM   1508  CB  CYS A 682      35.800  56.080  67.460  1.00  0.00           C
ATOM   1509  HB1 CYS A 682      35.190  55.840  68.360  1.00  0.00           H
ATOM   1510  HB2 CYS A 682      36.820  55.670  67.290  1.00  0.00           H
ATOM   1511  SG  CYS A 682      34.870  55.530  65.970  1.00  0.00           S
ATOM   1512  HG1 CYS A 682      35.960  55.460  65.210  1.00  0.00           H
ATOM   1513  C   CYS A 682      36.460  58.190  68.640  1.00  0.00           C
ATOM   1514  O   CYS A 682      35.640  58.610  69.420  1.00  0.00           O
ATOM   1515  N   ARG A 683      37.770  58.330  68.860  1.00  0.00           N
ATOM   1516  HN  ARG A 683      38.390  57.970  68.160  1.00  0.00           H
ATOM   1517  CA  ARG A 683      38.350  59.120  69.990  1.00  0.00           C
ATOM   1518  HA  ARG A 683      37.970  58.650  70.900  1.00  0.00           H
ATOM   1519  CB  ARG A 683      39.880  58.970  70.020  1.00  0.00           C
ATOM   1520  HB1 ARG A 683      40.350  59.850  70.500  1.00  0.00           H
ATOM   1521  HB2 ARG A 683      40.240  58.910  68.980  1.00  0.00           H
ATOM   1522  CG  ARG A 683      40.350  57.780  70.880  1.00  0.00           C
ATOM   1523  HG1 ARG A 683      40.010  58.050  71.910  1.00  0.00           H
ATOM   1524  HG2 ARG A 683      41.460  57.650  70.880  1.00  0.00           H
ATOM   1525  CD  ARG A 683      39.690  56.400  70.540  1.00  0.00           C
ATOM   1526  HD1 ARG A 683      39.920  56.090  69.500  1.00  0.00           H
ATOM   1527  HD2 ARG A 683      38.610  56.480  70.740  1.00  0.00           H
ATOM   1528  NE  ARG A 683      40.200  55.460  71.500  1.00  0.00           N
ATOM   1529  HE  ARG A 683      40.920  55.770  72.120  1.00  0.00           H
ATOM   1530  CZ  ARG A 683      39.760  54.310  71.950  1.00  0.00           C
ATOM   1531  NH1 ARG A 683      40.270  53.860  73.050  1.00  0.00           N
ATOM   1532 HH11 ARG A 683      39.990  52.950  73.360  1.00  0.00           H
ATOM   1533 HH12 ARG A 683      41.060  54.230  73.540  1.00  0.00           H
ATOM   1534  NH2 ARG A 683      38.730  53.620  71.540  1.00  0.00           N
ATOM   1535 HH21 ARG A 683      38.120  54.050  70.890  1.00  0.00           H
ATOM   1536 HH22 ARG A 683      38.370  53.020  72.250  1.00  0.00           H
ATOM   1537  C   ARG A 683      38.040  60.600  70.080  1.00  0.00           C
ATOM   1538  O   ARG A 683      37.820  61.180  71.150  1.00  0.00           O
ATOM   1539  N   ASP A 684      38.120  61.290  68.850  1.00  0.00           N
ATOM   1540  HN  ASP A 684      38.390  60.840  68.000  1.00  0.00           H
ATOM   1541  CA  ASP A 684      37.890  62.660  68.730  1.00  0.00           C
ATOM   1542  HA  ASP A 684      38.550  63.180  69.400  1.00  0.00           H
ATOM   1543  CB  ASP A 684      38.070  63.060  67.240  1.00  0.00           C
ATOM   1544  HB1 ASP A 684      37.340  63.820  66.920  1.00  0.00           H
ATOM   1545  HB2 ASP A 684      37.850  62.190  66.590  1.00  0.00           H
ATOM   1546  CG  ASP A 684      39.440  63.560  67.000  1.00  0.00           C
ATOM   1547  OD1 ASP A 684      39.620  63.990  65.850  1.00  0.00           O
ATOM   1548  OD2 ASP A 684      40.310  63.660  67.970  1.00  0.00           O
ATOM   1549  C   ASP A 684      36.450  62.960  69.220  1.00  0.00           C
ATOM   1550  O   ASP A 684      36.150  63.880  69.890  1.00  0.00           O
ATOM   1551  N   TYR A 685      35.420  62.170  68.900  1.00  0.00           N
ATOM   1552  HN  TYR A 685      35.730  61.510  68.210  1.00  0.00           H
ATOM   1553  CA  TYR A 685      34.000  62.440  69.110  1.00  0.00           C
ATOM   1554  HA  TYR A 685      33.880  63.370  69.650  1.00  0.00           H
ATOM   1555  CB  TYR A 685      33.190  62.590  67.750  1.00  0.00           C
ATOM   1556  HB1 TYR A 685      32.120  62.770  68.000  1.00  0.00           H
ATOM   1557  HB2 TYR A 685      33.320  61.600  67.260  1.00  0.00           H
ATOM   1558  CG  TYR A 685      33.640  63.780  66.880  1.00  0.00           C
ATOM   1559  CD1 TYR A 685      34.350  63.430  65.670  1.00  0.00           C
ATOM   1560  HD1 TYR A 685      34.590  62.390  65.470  1.00  0.00           H
ATOM   1561  CE1 TYR A 685      34.730  64.380  64.760  1.00  0.00           C
ATOM   1562  HE1 TYR A 685      35.290  64.170  63.850  1.00  0.00           H
ATOM   1563  CZ  TYR A 685      34.330  65.720  64.890  1.00  0.00           C
ATOM   1564  OH  TYR A 685      34.690  66.660  63.940  1.00  0.00           O
ATOM   1565  HH  TYR A 685      34.010  67.330  63.990  1.00  0.00           H
ATOM   1566  CD2 TYR A 685      33.220  65.080  67.010  1.00  0.00           C
ATOM   1567  HD2 TYR A 685      32.680  65.320  67.920  1.00  0.00           H
ATOM   1568  CE2 TYR A 685      33.500  66.090  65.950  1.00  0.00           C
ATOM   1569  HE2 TYR A 685      33.130  67.100  66.090  1.00  0.00           H
ATOM   1570  C   TYR A 685      33.430  61.400  70.090  1.00  0.00           C
ATOM   1571  O   TYR A 685      32.250  61.190  70.230  1.00  0.00           O
ATOM   1572  N   GLN A 686      34.270  60.650  70.890  1.00  0.00           N
ATOM   1573  HN  GLN A 686      35.250  60.860  70.840  1.00  0.00           H
ATOM   1574  CA  GLN A 686      33.920  59.750  71.950  1.00  0.00           C
ATOM   1575  HA  GLN A 686      34.790  59.140  72.120  1.00  0.00           H
ATOM   1576  CB  GLN A 686      33.400  60.550  73.160  1.00  0.00           C
ATOM   1577  HB1 GLN A 686      33.080  59.860  73.970  1.00  0.00           H
ATOM   1578  HB2 GLN A 686      32.550  61.190  72.860  1.00  0.00           H
ATOM   1579  CG  GLN A 686      34.410  61.570  73.750  1.00  0.00           C
ATOM   1580  HG1 GLN A 686      33.990  62.140  74.600  1.00  0.00           H
ATOM   1581  HG2 GLN A 686      34.670  62.330  72.990  1.00  0.00           H
ATOM   1582  CD  GLN A 686      35.550  60.850  74.420  1.00  0.00           C
ATOM   1583  OE1 GLN A 686      35.270  60.230  75.460  1.00  0.00           O
ATOM   1584  NE2 GLN A 686      36.740  60.720  73.820  1.00  0.00           N
ATOM   1585 HE21 GLN A 686      37.430  60.120  74.210  1.00  0.00           H
ATOM   1586 HE22 GLN A 686      36.810  61.090  72.890  1.00  0.00           H
ATOM   1587  C   GLN A 686      32.840  58.690  71.590  1.00  0.00           C
ATOM   1588  O   GLN A 686      32.000  58.320  72.350  1.00  0.00           O
ATOM   1589  N   LEU A 687      32.930  58.040  70.420  1.00  0.00           N
ATOM   1590  HN  LEU A 687      33.520  58.420  69.700  1.00  0.00           H
ATOM   1591  CA  LEU A 687      32.170  56.980  69.910  1.00  0.00           C
ATOM   1592  HA  LEU A 687      31.190  57.060  70.370  1.00  0.00           H
ATOM   1593  CB  LEU A 687      32.160  57.090  68.350  1.00  0.00           C
ATOM   1594  HB1 LEU A 687      31.370  56.420  67.940  1.00  0.00           H
ATOM   1595  HB2 LEU A 687      33.140  56.810  67.910  1.00  0.00           H
ATOM   1596  CG  LEU A 687      31.930  58.530  67.860  1.00  0.00           C
ATOM   1597  HG  LEU A 687      32.710  59.200  68.280  1.00  0.00           H
ATOM   1598  CD1 LEU A 687      31.880  58.430  66.370  1.00  0.00           C
ATOM   1599 HD11 LEU A 687      31.600  59.400  65.910  1.00  0.00           H
ATOM   1600 HD12 LEU A 687      31.130  57.660  66.090  1.00  0.00           H
ATOM   1601 HD13 LEU A 687      32.840  58.130  65.920  1.00  0.00           H
ATOM   1602  CD2 LEU A 687      30.550  58.960  68.350  1.00  0.00           C
ATOM   1603 HD21 LEU A 687      29.840  58.110  68.190  1.00  0.00           H
ATOM   1604 HD22 LEU A 687      30.190  59.850  67.800  1.00  0.00           H
ATOM   1605 HD23 LEU A 687      30.630  59.220  69.430  1.00  0.00           H
ATOM   1606  C   LEU A 687      32.610  55.550  70.380  1.00  0.00           C
ATOM   1607  O   LEU A 687      33.780  55.350  70.780  1.00  0.00           O
ATOM   1608  N   SER A 688      31.710  54.580  70.390  1.00  0.00           N
ATOM   1609  HN  SER A 688      30.740  54.680  70.190  1.00  0.00           H
ATOM   1610  CA  SER A 688      32.070  53.240  70.720  1.00  0.00           C
ATOM   1611  HA  SER A 688      32.740  53.260  71.570  1.00  0.00           H
ATOM   1612  CB  SER A 688      30.810  52.450  71.210  1.00  0.00           C
ATOM   1613  HB1 SER A 688      30.090  52.200  70.390  1.00  0.00           H
ATOM   1614  HB2 SER A 688      30.410  53.090  72.020  1.00  0.00           H
ATOM   1615  OG  SER A 688      31.240  51.280  71.860  1.00  0.00           O
ATOM   1616  HG1 SER A 688      31.550  51.620  72.710  1.00  0.00           H
ATOM   1617  C   SER A 688      32.720  52.530  69.560  1.00  0.00           C
ATOM   1618  O   SER A 688      32.060  52.030  68.600  1.00  0.00           O
ATOM   1619  N   TYR A 689      34.090  52.580  69.450  1.00  0.00           N
ATOM   1620  HN  TYR A 689      34.680  52.860  70.200  1.00  0.00           H
ATOM   1621  CA  TYR A 689      34.820  52.290  68.280  1.00  0.00           C
ATOM   1622  HA  TYR A 689      34.660  53.140  67.630  1.00  0.00           H
ATOM   1623  CB  TYR A 689      36.400  52.470  68.600  1.00  0.00           C
ATOM   1624  HB1 TYR A 689      36.560  52.120  69.640  1.00  0.00           H
ATOM   1625  HB2 TYR A 689      36.670  53.550  68.610  1.00  0.00           H
ATOM   1626  CG  TYR A 689      37.370  52.020  67.540  1.00  0.00           C
ATOM   1627  CD1 TYR A 689      38.600  51.380  67.980  1.00  0.00           C
ATOM   1628  HD1 TYR A 689      38.830  51.340  69.030  1.00  0.00           H
ATOM   1629  CE1 TYR A 689      39.490  50.890  67.050  1.00  0.00           C
ATOM   1630  HE1 TYR A 689      40.370  50.400  67.450  1.00  0.00           H
ATOM   1631  CZ  TYR A 689      39.230  51.080  65.670  1.00  0.00           C
ATOM   1632  OH  TYR A 689      40.180  50.420  64.870  1.00  0.00           O
ATOM   1633  HH  TYR A 689      39.840  50.560  63.970  1.00  0.00           H
ATOM   1634  CD2 TYR A 689      37.090  52.110  66.200  1.00  0.00           C
ATOM   1635  HD2 TYR A 689      36.220  52.650  65.890  1.00  0.00           H
ATOM   1636  CE2 TYR A 689      38.080  51.750  65.270  1.00  0.00           C
ATOM   1637  HE2 TYR A 689      37.890  51.890  64.220  1.00  0.00           H
ATOM   1638  C   TYR A 689      34.620  50.920  67.510  1.00  0.00           C
ATOM   1639  O   TYR A 689      34.250  50.940  66.340  1.00  0.00           O
ATOM   1640  N   LEU A 690      34.750  49.780  68.180  1.00  0.00           N
ATOM   1641  HN  LEU A 690      35.180  49.890  69.070  1.00  0.00           H
ATOM   1642  CA  LEU A 690      34.670  48.480  67.500  1.00  0.00           C
ATOM   1643  HA  LEU A 690      35.200  48.560  66.560  1.00  0.00           H
ATOM   1644  CB  LEU A 690      35.120  47.280  68.400  1.00  0.00           C
ATOM   1645  HB1 LEU A 690      35.160  46.330  67.840  1.00  0.00           H
ATOM   1646  HB2 LEU A 690      34.530  47.160  69.330  1.00  0.00           H
ATOM   1647  CG  LEU A 690      36.660  47.410  68.680  1.00  0.00           C
ATOM   1648  HG  LEU A 690      36.880  48.360  69.210  1.00  0.00           H
ATOM   1649  CD1 LEU A 690      37.120  46.230  69.550  1.00  0.00           C
ATOM   1650 HD11 LEU A 690      37.120  45.350  68.870  1.00  0.00           H
ATOM   1651 HD12 LEU A 690      36.540  46.100  70.490  1.00  0.00           H
ATOM   1652 HD13 LEU A 690      38.180  46.350  69.850  1.00  0.00           H
ATOM   1653  CD2 LEU A 690      37.460  47.480  67.410  1.00  0.00           C
ATOM   1654 HD21 LEU A 690      37.440  48.460  66.900  1.00  0.00           H
ATOM   1655 HD22 LEU A 690      36.910  46.810  66.710  1.00  0.00           H
ATOM   1656 HD23 LEU A 690      38.480  47.040  67.410  1.00  0.00           H
ATOM   1657  C   LEU A 690      33.170  48.290  67.090  1.00  0.00           C
ATOM   1658  O   LEU A 690      32.900  47.690  66.030  1.00  0.00           O
ATOM   1659  N   SER A 691      32.210  48.750  67.960  1.00  0.00           N
ATOM   1660  HN  SER A 691      32.490  49.130  68.850  1.00  0.00           H
ATOM   1661  CA  SER A 691      30.780  48.610  67.610  1.00  0.00           C
ATOM   1662  HA  SER A 691      30.620  47.570  67.350  1.00  0.00           H
ATOM   1663  CB  SER A 691      29.930  49.120  68.840  1.00  0.00           C
ATOM   1664  HB1 SER A 691      30.340  50.090  69.220  1.00  0.00           H
ATOM   1665  HB2 SER A 691      30.210  48.390  69.630  1.00  0.00           H
ATOM   1666  OG  SER A 691      28.520  48.890  68.620  1.00  0.00           O
ATOM   1667  HG1 SER A 691      28.470  47.990  68.300  1.00  0.00           H
ATOM   1668  C   SER A 691      30.290  49.360  66.440  1.00  0.00           C
ATOM   1669  O   SER A 691      29.650  48.810  65.600  1.00  0.00           O
ATOM   1670  N   LEU A 692      30.570  50.640  66.310  1.00  0.00           N
ATOM   1671  HN  LEU A 692      31.030  51.130  67.050  1.00  0.00           H
ATOM   1672  CA  LEU A 692      30.390  51.450  65.210  1.00  0.00           C
ATOM   1673  HA  LEU A 692      29.340  51.360  64.940  1.00  0.00           H
ATOM   1674  CB  LEU A 692      30.860  52.980  65.540  1.00  0.00           C
ATOM   1675  HB1 LEU A 692      31.960  53.100  65.660  1.00  0.00           H
ATOM   1676  HB2 LEU A 692      30.360  53.250  66.500  1.00  0.00           H
ATOM   1677  CG  LEU A 692      30.430  53.910  64.370  1.00  0.00           C
ATOM   1678  HG  LEU A 692      30.350  53.420  63.380  1.00  0.00           H
ATOM   1679  CD1 LEU A 692      29.000  54.430  64.670  1.00  0.00           C
ATOM   1680 HD11 LEU A 692      28.190  53.680  64.790  1.00  0.00           H
ATOM   1681 HD12 LEU A 692      28.750  55.210  63.930  1.00  0.00           H
ATOM   1682 HD13 LEU A 692      29.070  54.940  65.660  1.00  0.00           H
ATOM   1683  CD2 LEU A 692      31.370  55.150  64.260  1.00  0.00           C
ATOM   1684 HD21 LEU A 692      31.070  55.880  63.470  1.00  0.00           H
ATOM   1685 HD22 LEU A 692      32.420  54.850  64.080  1.00  0.00           H
ATOM   1686 HD23 LEU A 692      31.300  55.630  65.260  1.00  0.00           H
ATOM   1687  C   LEU A 692      31.170  51.060  63.960  1.00  0.00           C
ATOM   1688  O   LEU A 692      30.690  51.020  62.880  1.00  0.00           O
ATOM   1689  N   ARG A 693      32.490  50.650  64.010  1.00  0.00           N
ATOM   1690  HN  ARG A 693      32.850  50.560  64.930  1.00  0.00           H
ATOM   1691  CA  ARG A 693      33.220  50.080  62.890  1.00  0.00           C
ATOM   1692  HA  ARG A 693      33.210  50.750  62.030  1.00  0.00           H
ATOM   1693  CB  ARG A 693      34.690  49.850  63.360  1.00  0.00           C
ATOM   1694  HB1 ARG A 693      34.890  49.080  64.140  1.00  0.00           H
ATOM   1695  HB2 ARG A 693      35.020  50.820  63.790  1.00  0.00           H
ATOM   1696  CG  ARG A 693      35.680  49.520  62.260  1.00  0.00           C
ATOM   1697  HG1 ARG A 693      36.680  49.900  62.540  1.00  0.00           H
ATOM   1698  HG2 ARG A 693      35.390  50.090  61.350  1.00  0.00           H
ATOM   1699  CD  ARG A 693      35.720  47.990  61.970  1.00  0.00           C
ATOM   1700  HD1 ARG A 693      34.770  47.610  61.530  1.00  0.00           H
ATOM   1701  HD2 ARG A 693      36.030  47.400  62.870  1.00  0.00           H
ATOM   1702  NE  ARG A 693      36.850  47.680  61.050  1.00  0.00           N
ATOM   1703  HE  ARG A 693      37.490  48.420  60.840  1.00  0.00           H
ATOM   1704  CZ  ARG A 693      37.240  46.510  60.730  1.00  0.00           C
ATOM   1705  NH1 ARG A 693      36.530  45.430  60.950  1.00  0.00           N
ATOM   1706 HH11 ARG A 693      35.620  45.340  61.370  1.00  0.00           H
ATOM   1707 HH12 ARG A 693      36.940  44.550  60.760  1.00  0.00           H
ATOM   1708  NH2 ARG A 693      38.500  46.450  60.390  1.00  0.00           N
ATOM   1709 HH21 ARG A 693      39.060  45.620  60.440  1.00  0.00           H
ATOM   1710 HH22 ARG A 693      38.960  47.330  60.470  1.00  0.00           H
ATOM   1711  C   ARG A 693      32.520  48.900  62.370  1.00  0.00           C
ATOM   1712  O   ARG A 693      32.400  48.630  61.190  1.00  0.00           O
ATOM   1713  N   THR A 694      32.140  47.980  63.310  1.00  0.00           N
ATOM   1714  HN  THR A 694      32.270  48.160  64.270  1.00  0.00           H
ATOM   1715  CA  THR A 694      31.320  46.800  62.960  1.00  0.00           C
ATOM   1716  HA  THR A 694      31.950  46.320  62.230  1.00  0.00           H
ATOM   1717  CB  THR A 694      30.950  45.950  64.170  1.00  0.00           C
ATOM   1718  HB  THR A 694      30.440  46.600  64.920  1.00  0.00           H
ATOM   1719  OG1 THR A 694      32.170  45.400  64.760  1.00  0.00           O
ATOM   1720  HG1 THR A 694      32.550  46.100  65.300  1.00  0.00           H
ATOM   1721  CG2 THR A 694      30.110  44.780  63.720  1.00  0.00           C
ATOM   1722 HG21 THR A 694      30.530  44.060  62.990  1.00  0.00           H
ATOM   1723 HG22 THR A 694      29.140  45.100  63.260  1.00  0.00           H
ATOM   1724 HG23 THR A 694      29.990  44.110  64.600  1.00  0.00           H
ATOM   1725  C   THR A 694      30.020  47.180  62.150  1.00  0.00           C
ATOM   1726  O   THR A 694      29.790  46.560  61.100  1.00  0.00           O
ATOM   1727  N   SER A 695      29.270  48.280  62.640  1.00  0.00           N
ATOM   1728  HN  SER A 695      29.500  48.640  63.540  1.00  0.00           H
ATOM   1729  CA  SER A 695      28.110  48.840  61.950  1.00  0.00           C
ATOM   1730  HA  SER A 695      27.320  48.120  61.920  1.00  0.00           H
ATOM   1731  CB  SER A 695      27.450  49.980  62.740  1.00  0.00           C
ATOM   1732  HB1 SER A 695      26.600  50.410  62.170  1.00  0.00           H
ATOM   1733  HB2 SER A 695      28.120  50.810  63.030  1.00  0.00           H
ATOM   1734  OG  SER A 695      26.970  49.360  63.900  1.00  0.00           O
ATOM   1735  HG1 SER A 695      27.020  50.030  64.570  1.00  0.00           H
ATOM   1736  C   SER A 695      28.360  49.350  60.590  1.00  0.00           C
ATOM   1737  O   SER A 695      27.670  49.070  59.650  1.00  0.00           O
ATOM   1738  N   ILE A 696      29.470  50.100  60.480  1.00  0.00           N
ATOM   1739  HN  ILE A 696      30.010  50.390  61.260  1.00  0.00           H
ATOM   1740  CA  ILE A 696      30.020  50.730  59.290  1.00  0.00           C
ATOM   1741  HA  ILE A 696      29.160  51.220  58.870  1.00  0.00           H
ATOM   1742  CB  ILE A 696      31.050  51.750  59.670  1.00  0.00           C
ATOM   1743  HB  ILE A 696      31.610  51.410  60.570  1.00  0.00           H
ATOM   1744  CG2 ILE A 696      32.140  52.050  58.580  1.00  0.00           C
ATOM   1745 HG21 ILE A 696      32.880  52.710  59.060  1.00  0.00           H
ATOM   1746 HG22 ILE A 696      31.740  52.470  57.640  1.00  0.00           H
ATOM   1747 HG23 ILE A 696      32.690  51.100  58.430  1.00  0.00           H
ATOM   1748  CG1 ILE A 696      30.320  53.090  60.130  1.00  0.00           C
ATOM   1749 HG11 ILE A 696      29.420  52.810  60.720  1.00  0.00           H
ATOM   1750 HG12 ILE A 696      29.960  53.510  59.160  1.00  0.00           H
ATOM   1751  CD  ILE A 696      31.220  54.140  60.840  1.00  0.00           C
ATOM   1752  HD1 ILE A 696      30.550  55.020  61.000  1.00  0.00           H
ATOM   1753  HD2 ILE A 696      32.110  54.440  60.270  1.00  0.00           H
ATOM   1754  HD3 ILE A 696      31.580  53.650  61.770  1.00  0.00           H
ATOM   1755  C   ILE A 696      30.440  49.720  58.250  1.00  0.00           C
ATOM   1756  O   ILE A 696      30.060  49.770  57.130  1.00  0.00           O
ATOM   1757  N   GLY A 697      31.130  48.570  58.660  1.00  0.00           N
ATOM   1758  HN  GLY A 697      31.400  48.460  59.600  1.00  0.00           H
ATOM   1759  CA  GLY A 697      31.260  47.320  58.020  1.00  0.00           C
ATOM   1760  HA1 GLY A 697      31.630  46.660  58.780  1.00  0.00           H
ATOM   1761  HA2 GLY A 697      32.080  47.440  57.320  1.00  0.00           H
ATOM   1762  C   GLY A 697      30.030  46.690  57.500  1.00  0.00           C
ATOM   1763  O   GLY A 697      29.910  46.230  56.360  1.00  0.00           O
ATOM   1764  N   LEU A 698      29.070  46.490  58.380  1.00  0.00           N
ATOM   1765  HN  LEU A 698      29.160  47.020  59.210  1.00  0.00           H
ATOM   1766  CA  LEU A 698      27.820  45.820  58.090  1.00  0.00           C
ATOM   1767  HA  LEU A 698      28.100  44.820  57.780  1.00  0.00           H
ATOM   1768  CB  LEU A 698      26.930  45.500  59.400  1.00  0.00           C
ATOM   1769  HB1 LEU A 698      25.910  45.190  59.110  1.00  0.00           H
ATOM   1770  HB2 LEU A 698      26.740  46.460  59.940  1.00  0.00           H
ATOM   1771  CG  LEU A 698      27.360  44.310  60.280  1.00  0.00           C
ATOM   1772  HG  LEU A 698      28.470  44.330  60.460  1.00  0.00           H
ATOM   1773  CD1 LEU A 698      26.740  44.360  61.650  1.00  0.00           C
ATOM   1774 HD11 LEU A 698      25.630  44.380  61.610  1.00  0.00           H
ATOM   1775 HD12 LEU A 698      27.210  45.260  62.110  1.00  0.00           H
ATOM   1776 HD13 LEU A 698      27.040  43.560  62.370  1.00  0.00           H
ATOM   1777  CD2 LEU A 698      27.030  42.920  59.640  1.00  0.00           C
ATOM   1778 HD21 LEU A 698      25.990  43.000  59.290  1.00  0.00           H
ATOM   1779 HD22 LEU A 698      27.110  42.160  60.460  1.00  0.00           H
ATOM   1780 HD23 LEU A 698      27.730  42.770  58.800  1.00  0.00           H
ATOM   1781  C   LEU A 698      27.010  46.610  57.020  1.00  0.00           C
ATOM   1782  O   LEU A 698      26.550  46.070  55.970  1.00  0.00           O
ATOM   1783  N   TRP A 699      26.850  47.930  57.230  1.00  0.00           N
ATOM   1784  HN  TRP A 699      27.220  48.400  58.030  1.00  0.00           H
ATOM   1785  CA  TRP A 699      26.310  48.820  56.210  1.00  0.00           C
ATOM   1786  HA  TRP A 699      25.360  48.440  55.870  1.00  0.00           H
ATOM   1787  CB  TRP A 699      26.190  50.320  56.660  1.00  0.00           C
ATOM   1788  HB1 TRP A 699      26.100  50.990  55.780  1.00  0.00           H
ATOM   1789  HB2 TRP A 699      27.060  50.700  57.240  1.00  0.00           H
ATOM   1790  CG  TRP A 699      25.040  50.570  57.590  1.00  0.00           C
ATOM   1791  CD1 TRP A 699      25.100  50.970  58.910  1.00  0.00           C
ATOM   1792  HD1 TRP A 699      25.980  51.080  59.530  1.00  0.00           H
ATOM   1793  NE1 TRP A 699      23.770  50.980  59.390  1.00  0.00           N
ATOM   1794  HE1 TRP A 699      23.410  51.400  60.180  1.00  0.00           H
ATOM   1795  CE2 TRP A 699      22.900  50.530  58.410  1.00  0.00           C
ATOM   1796  CD2 TRP A 699      23.630  50.300  57.280  1.00  0.00           C
ATOM   1797  CE3 TRP A 699      22.990  49.910  56.070  1.00  0.00           C
ATOM   1798  HE3 TRP A 699      23.590  49.650  55.210  1.00  0.00           H
ATOM   1799  CZ3 TRP A 699      21.590  49.620  56.110  1.00  0.00           C
ATOM   1800  HZ3 TRP A 699      21.110  49.330  55.190  1.00  0.00           H
ATOM   1801  CZ2 TRP A 699      21.510  50.350  58.400  1.00  0.00           C
ATOM   1802  HZ2 TRP A 699      20.900  50.680  59.230  1.00  0.00           H
ATOM   1803  CH2 TRP A 699      20.880  49.810  57.290  1.00  0.00           C
ATOM   1804  HH2 TRP A 699      19.800  49.680  57.300  1.00  0.00           H
ATOM   1805  C   TRP A 699      27.130  48.770  54.880  1.00  0.00           C
ATOM   1806  O   TRP A 699      26.510  48.770  53.870  1.00  0.00           O
ATOM   1807  N   THR A 700      28.510  48.680  54.960  1.00  0.00           N
ATOM   1808  HN  THR A 700      29.030  48.680  55.800  1.00  0.00           H
ATOM   1809  CA  THR A 700      29.320  48.540  53.740  1.00  0.00           C
ATOM   1810  HA  THR A 700      28.970  49.340  53.100  1.00  0.00           H
ATOM   1811  CB  THR A 700      30.780  48.780  54.000  1.00  0.00           C
ATOM   1812  HB  THR A 700      31.060  48.100  54.820  1.00  0.00           H
ATOM   1813  OG1 THR A 700      30.940  50.150  54.380  1.00  0.00           O
ATOM   1814  HG1 THR A 700      30.610  50.140  55.290  1.00  0.00           H
ATOM   1815  CG2 THR A 700      31.730  48.520  52.800  1.00  0.00           C
ATOM   1816 HG21 THR A 700      31.710  47.410  52.710  1.00  0.00           H
ATOM   1817 HG22 THR A 700      32.770  48.730  53.140  1.00  0.00           H
ATOM   1818 HG23 THR A 700      31.600  49.110  51.870  1.00  0.00           H
ATOM   1819  C   THR A 700      29.040  47.250  52.970  1.00  0.00           C
ATOM   1820  O   THR A 700      28.820  47.250  51.780  1.00  0.00           O
ATOM   1821  N   SER A 701      28.990  46.150  53.670  1.00  0.00           N
ATOM   1822  HN  SER A 701      29.170  46.100  54.640  1.00  0.00           H
ATOM   1823  CA  SER A 701      28.590  44.830  53.210  1.00  0.00           C
ATOM   1824  HA  SER A 701      29.340  44.460  52.530  1.00  0.00           H
ATOM   1825  CB  SER A 701      28.490  43.830  54.410  1.00  0.00           C
ATOM   1826  HB1 SER A 701      27.820  44.150  55.230  1.00  0.00           H
ATOM   1827  HB2 SER A 701      29.470  43.790  54.930  1.00  0.00           H
ATOM   1828  OG  SER A 701      28.060  42.450  54.140  1.00  0.00           O
ATOM   1829  HG1 SER A 701      28.320  42.270  53.230  1.00  0.00           H
ATOM   1830  C   SER A 701      27.260  44.840  52.460  1.00  0.00           C
ATOM   1831  O   SER A 701      27.090  44.330  51.340  1.00  0.00           O
ATOM   1832  N   PHE A 702      26.250  45.400  53.200  1.00  0.00           N
ATOM   1833  HN  PHE A 702      26.400  45.640  54.160  1.00  0.00           H
ATOM   1834  CA  PHE A 702      24.980  45.750  52.600  1.00  0.00           C
ATOM   1835  HA  PHE A 702      24.490  44.810  52.400  1.00  0.00           H
ATOM   1836  CB  PHE A 702      24.110  46.440  53.650  1.00  0.00           C
ATOM   1837  HB1 PHE A 702      24.330  47.510  53.810  1.00  0.00           H
ATOM   1838  HB2 PHE A 702      24.190  45.830  54.570  1.00  0.00           H
ATOM   1839  CG  PHE A 702      22.640  46.330  53.200  1.00  0.00           C
ATOM   1840  CD1 PHE A 702      21.960  45.070  53.480  1.00  0.00           C
ATOM   1841  HD1 PHE A 702      22.420  44.300  54.080  1.00  0.00           H
ATOM   1842  CE1 PHE A 702      20.700  44.920  52.970  1.00  0.00           C
ATOM   1843  HE1 PHE A 702      20.190  43.980  53.080  1.00  0.00           H
ATOM   1844  CZ  PHE A 702      20.100  45.880  52.100  1.00  0.00           C
ATOM   1845  HZ  PHE A 702      19.080  45.790  51.760  1.00  0.00           H
ATOM   1846  CD2 PHE A 702      22.080  47.270  52.440  1.00  0.00           C
ATOM   1847  HD2 PHE A 702      22.610  48.190  52.240  1.00  0.00           H
ATOM   1848  CE2 PHE A 702      20.820  47.010  51.840  1.00  0.00           C
ATOM   1849  HE2 PHE A 702      20.360  47.710  51.160  1.00  0.00           H
ATOM   1850  C   PHE A 702      25.010  46.700  51.370  1.00  0.00           C
ATOM   1851  O   PHE A 702      24.340  46.470  50.340  1.00  0.00           O
ATOM   1852  N   LEU A 703      25.810  47.810  51.440  1.00  0.00           N
ATOM   1853  HN  LEU A 703      26.380  47.980  52.230  1.00  0.00           H
ATOM   1854  CA  LEU A 703      25.870  48.810  50.400  1.00  0.00           C
ATOM   1855  HA  LEU A 703      24.850  49.010  50.120  1.00  0.00           H
ATOM   1856  CB  LEU A 703      26.470  50.160  50.980  1.00  0.00           C
ATOM   1857  HB1 LEU A 703      27.210  50.630  50.300  1.00  0.00           H
ATOM   1858  HB2 LEU A 703      27.210  49.740  51.700  1.00  0.00           H
ATOM   1859  CG  LEU A 703      25.530  51.050  51.710  1.00  0.00           C
ATOM   1860  HG  LEU A 703      25.110  50.380  52.490  1.00  0.00           H
ATOM   1861  CD1 LEU A 703      26.260  52.170  52.400  1.00  0.00           C
ATOM   1862 HD11 LEU A 703      25.600  52.870  52.950  1.00  0.00           H
ATOM   1863 HD12 LEU A 703      26.850  52.770  51.680  1.00  0.00           H
ATOM   1864 HD13 LEU A 703      27.070  51.870  53.090  1.00  0.00           H
ATOM   1865  CD2 LEU A 703      24.370  51.620  50.880  1.00  0.00           C
ATOM   1866 HD21 LEU A 703      24.690  52.230  50.000  1.00  0.00           H
ATOM   1867 HD22 LEU A 703      23.760  52.240  51.570  1.00  0.00           H
ATOM   1868 HD23 LEU A 703      23.640  50.860  50.540  1.00  0.00           H
ATOM   1869  C   LEU A 703      26.590  48.380  49.130  1.00  0.00           C
ATOM   1870  O   LEU A 703      26.320  48.880  48.080  1.00  0.00           O
ATOM   1871  N   CYS A 704      27.480  47.420  49.280  1.00  0.00           N
ATOM   1872  HN  CYS A 704      27.690  46.970  50.140  1.00  0.00           H
ATOM   1873  CA  CYS A 704      27.990  46.720  48.110  1.00  0.00           C
ATOM   1874  HA  CYS A 704      28.390  47.420  47.390  1.00  0.00           H
ATOM   1875  CB  CYS A 704      29.190  45.790  48.530  1.00  0.00           C
ATOM   1876  HB1 CYS A 704      29.590  45.080  47.780  1.00  0.00           H
ATOM   1877  HB2 CYS A 704      28.840  45.140  49.360  1.00  0.00           H
ATOM   1878  SG  CYS A 704      30.720  46.720  49.100  1.00  0.00           S
ATOM   1879  HG1 CYS A 704      30.210  47.130  50.250  1.00  0.00           H
ATOM   1880  C   CYS A 704      27.040  45.930  47.280  1.00  0.00           C
ATOM   1881  O   CYS A 704      27.100  45.910  46.030  1.00  0.00           O
ATOM   1882  N   ILE A 705      26.090  45.330  48.040  1.00  0.00           N
ATOM   1883  HN  ILE A 705      26.050  45.410  49.030  1.00  0.00           H
ATOM   1884  CA  ILE A 705      25.020  44.500  47.410  1.00  0.00           C
ATOM   1885  HA  ILE A 705      25.440  43.860  46.630  1.00  0.00           H
ATOM   1886  CB  ILE A 705      24.250  43.540  48.350  1.00  0.00           C
ATOM   1887  HB  ILE A 705      23.850  44.210  49.150  1.00  0.00           H
ATOM   1888  CG2 ILE A 705      23.120  42.720  47.680  1.00  0.00           C
ATOM   1889 HG21 ILE A 705      22.600  42.140  48.470  1.00  0.00           H
ATOM   1890 HG22 ILE A 705      23.480  42.050  46.870  1.00  0.00           H
ATOM   1891 HG23 ILE A 705      22.360  43.410  47.270  1.00  0.00           H
ATOM   1892  CG1 ILE A 705      25.250  42.590  49.010  1.00  0.00           C
ATOM   1893 HG11 ILE A 705      26.120  43.190  49.360  1.00  0.00           H
ATOM   1894 HG12 ILE A 705      25.660  41.930  48.230  1.00  0.00           H
ATOM   1895  CD  ILE A 705      24.670  41.990  50.280  1.00  0.00           C
ATOM   1896  HD1 ILE A 705      23.740  41.380  50.160  1.00  0.00           H
ATOM   1897  HD2 ILE A 705      24.380  42.780  50.990  1.00  0.00           H
ATOM   1898  HD3 ILE A 705      25.300  41.330  50.920  1.00  0.00           H
ATOM   1899  C   ILE A 705      24.070  45.340  46.620  1.00  0.00           C
ATOM   1900  O   ILE A 705      23.560  44.960  45.560  1.00  0.00           O
ATOM   1901  N   VAL A 706      23.700  46.440  47.280  1.00  0.00           N
ATOM   1902  HN  VAL A 706      23.800  46.510  48.260  1.00  0.00           H
ATOM   1903  CA  VAL A 706      22.780  47.480  46.710  1.00  0.00           C
ATOM   1904  HA  VAL A 706      21.830  47.020  46.480  1.00  0.00           H
ATOM   1905  CB  VAL A 706      22.510  48.610  47.780  1.00  0.00           C
ATOM   1906  HB  VAL A 706      23.540  48.770  48.170  1.00  0.00           H
ATOM   1907  CG1 VAL A 706      21.910  49.860  47.120  1.00  0.00           C
ATOM   1908 HG11 VAL A 706      22.600  50.320  46.380  1.00  0.00           H
ATOM   1909 HG12 VAL A 706      21.820  50.590  47.940  1.00  0.00           H
ATOM   1910 HG13 VAL A 706      20.930  49.720  46.620  1.00  0.00           H
ATOM   1911  CG2 VAL A 706      21.620  47.940  48.860  1.00  0.00           C
ATOM   1912 HG21 VAL A 706      21.510  48.620  49.740  1.00  0.00           H
ATOM   1913 HG22 VAL A 706      22.010  46.980  49.240  1.00  0.00           H
ATOM   1914 HG23 VAL A 706      20.610  47.760  48.430  1.00  0.00           H
ATOM   1915  C   VAL A 706      23.390  48.110  45.440  1.00  0.00           C
ATOM   1916  O   VAL A 706      22.640  48.490  44.530  1.00  0.00           O
ATOM   1917  N   LEU A 707      24.700  48.390  45.510  1.00  0.00           N
ATOM   1918  HN  LEU A 707      25.130  48.190  46.390  1.00  0.00           H
ATOM   1919  CA  LEU A 707      25.500  48.940  44.440  1.00  0.00           C
ATOM   1920  HA  LEU A 707      24.920  49.780  44.100  1.00  0.00           H
ATOM   1921  CB  LEU A 707      26.850  49.310  44.970  1.00  0.00           C
ATOM   1922  HB1 LEU A 707      27.250  48.480  45.590  1.00  0.00           H
ATOM   1923  HB2 LEU A 707      26.690  50.140  45.710  1.00  0.00           H
ATOM   1924  CG  LEU A 707      27.820  49.940  43.940  1.00  0.00           C
ATOM   1925  HG  LEU A 707      27.950  49.170  43.150  1.00  0.00           H
ATOM   1926  CD1 LEU A 707      27.170  51.200  43.330  1.00  0.00           C
ATOM   1927 HD11 LEU A 707      26.180  50.940  42.910  1.00  0.00           H
ATOM   1928 HD12 LEU A 707      27.770  51.510  42.450  1.00  0.00           H
ATOM   1929 HD13 LEU A 707      27.190  52.010  44.090  1.00  0.00           H
ATOM   1930  CD2 LEU A 707      29.140  50.240  44.670  1.00  0.00           C
ATOM   1931 HD21 LEU A 707      29.920  50.660  43.990  1.00  0.00           H
ATOM   1932 HD22 LEU A 707      29.640  49.320  45.040  1.00  0.00           H
ATOM   1933 HD23 LEU A 707      29.110  51.010  45.480  1.00  0.00           H
ATOM   1934  C   LEU A 707      25.570  48.000  43.240  1.00  0.00           C
ATOM   1935  O   LEU A 707      25.320  48.460  42.110  1.00  0.00           O
ATOM   1936  N   VAL A 708      25.880  46.670  43.390  1.00  0.00           N
ATOM   1937  HN  VAL A 708      26.050  46.250  44.280  1.00  0.00           H
ATOM   1938  CA  VAL A 708      26.040  45.680  42.320  1.00  0.00           C
ATOM   1939  HA  VAL A 708      26.770  46.040  41.620  1.00  0.00           H
ATOM   1940  CB  VAL A 708      26.470  44.340  42.910  1.00  0.00           C
ATOM   1941  HB  VAL A 708      25.870  44.140  43.830  1.00  0.00           H
ATOM   1942  CG1 VAL A 708      26.170  43.110  42.050  1.00  0.00           C
ATOM   1943 HG11 VAL A 708      26.720  42.230  42.440  1.00  0.00           H
ATOM   1944 HG12 VAL A 708      26.580  43.260  41.020  1.00  0.00           H
ATOM   1945 HG13 VAL A 708      25.100  42.830  41.940  1.00  0.00           H
ATOM   1946  CG2 VAL A 708      27.920  44.340  43.270  1.00  0.00           C
ATOM   1947 HG21 VAL A 708      28.700  44.280  42.490  1.00  0.00           H
ATOM   1948 HG22 VAL A 708      27.970  43.560  44.050  1.00  0.00           H
ATOM   1949 HG23 VAL A 708      28.320  45.220  43.810  1.00  0.00           H
ATOM   1950  C   VAL A 708      24.590  45.560  41.680  1.00  0.00           C
ATOM   1951  O   VAL A 708      24.330  45.730  40.450  1.00  0.00           O
ATOM   1952  N   ALA A 709      23.600  45.330  42.530  1.00  0.00           N
ATOM   1953  HN  ALA A 709      23.760  45.410  43.510  1.00  0.00           H
ATOM   1954  CA  ALA A 709      22.190  45.220  42.100  1.00  0.00           C
ATOM   1955  HA  ALA A 709      22.170  44.400  41.380  1.00  0.00           H
ATOM   1956  CB  ALA A 709      21.260  44.850  43.300  1.00  0.00           C
ATOM   1957  HB1 ALA A 709      21.300  45.520  44.180  1.00  0.00           H
ATOM   1958  HB2 ALA A 709      21.750  43.920  43.640  1.00  0.00           H
ATOM   1959  HB3 ALA A 709      20.210  44.520  43.130  1.00  0.00           H
ATOM   1960  C   ALA A 709      21.540  46.360  41.340  1.00  0.00           C
ATOM   1961  O   ALA A 709      20.960  46.190  40.290  1.00  0.00           O
ATOM   1962  N   THR A 710      21.680  47.670  41.780  1.00  0.00           N
ATOM   1963  HN  THR A 710      22.210  47.720  42.620  1.00  0.00           H
ATOM   1964  CA  THR A 710      21.190  48.940  41.210  1.00  0.00           C
ATOM   1965  HA  THR A 710      20.140  48.820  40.960  1.00  0.00           H
ATOM   1966  CB  THR A 710      21.440  50.130  42.040  1.00  0.00           C
ATOM   1967  HB  THR A 710      22.530  50.230  42.230  1.00  0.00           H
ATOM   1968  OG1 THR A 710      20.750  49.950  43.240  1.00  0.00           O
ATOM   1969  HG1 THR A 710      21.390  49.540  43.830  1.00  0.00           H
ATOM   1970  CG2 THR A 710      20.870  51.370  41.350  1.00  0.00           C
ATOM   1971 HG21 THR A 710      21.500  51.740  40.520  1.00  0.00           H
ATOM   1972 HG22 THR A 710      20.700  52.150  42.140  1.00  0.00           H
ATOM   1973 HG23 THR A 710      19.900  51.050  40.950  1.00  0.00           H
ATOM   1974  C   THR A 710      22.000  49.120  39.900  1.00  0.00           C
ATOM   1975  O   THR A 710      21.440  49.520  38.860  1.00  0.00           O
ATOM   1976  N   ASP A 711      23.300  48.720  39.920  1.00  0.00           N
ATOM   1977  HN  ASP A 711      23.610  48.190  40.690  1.00  0.00           H
ATOM   1978  CA  ASP A 711      24.290  48.730  38.840  1.00  0.00           C
ATOM   1979  HA  ASP A 711      24.930  47.880  39.020  1.00  0.00           H
ATOM   1980  CB  ASP A 711      23.700  48.540  37.380  1.00  0.00           C
ATOM   1981  HB1 ASP A 711      23.030  49.420  37.250  1.00  0.00           H
ATOM   1982  HB2 ASP A 711      23.140  47.580  37.300  1.00  0.00           H
ATOM   1983  CG  ASP A 711      24.710  48.590  36.180  1.00  0.00           C
ATOM   1984  OD1 ASP A 711      24.240  48.440  35.050  1.00  0.00           O
ATOM   1985  OD2 ASP A 711      25.890  48.470  36.430  1.00  0.00           O
ATOM   1986  C   ASP A 711      25.270  49.890  39.030  1.00  0.00           C
ATOM   1987  O   ASP A 711      24.900  51.070  38.980  1.00  0.00           O
ATOM   1988  N   ALA A 712      26.570  49.560  39.090  1.00  0.00           N
ATOM   1989  HN  ALA A 712      26.960  48.640  39.160  1.00  0.00           H
ATOM   1990  CA  ALA A 712      27.570  50.570  39.250  1.00  0.00           C
ATOM   1991  HA  ALA A 712      27.140  51.460  39.690  1.00  0.00           H
ATOM   1992  CB  ALA A 712      28.710  50.170  40.140  1.00  0.00           C
ATOM   1993  HB1 ALA A 712      28.220  49.780  41.060  1.00  0.00           H
ATOM   1994  HB2 ALA A 712      29.470  50.970  40.300  1.00  0.00           H
ATOM   1995  HB3 ALA A 712      29.250  49.280  39.760  1.00  0.00           H
ATOM   1996  C   ALA A 712      28.220  50.970  37.870  1.00  0.00           C
ATOM   1997  O   ALA A 712      29.070  51.870  37.790  1.00  0.00           O
ATOM   1998  N   SER A 713      27.730  50.430  36.720  1.00  0.00           N
ATOM   1999  HN  SER A 713      27.010  49.740  36.800  1.00  0.00           H
ATOM   2000  CA  SER A 713      28.080  50.770  35.340  1.00  0.00           C
ATOM   2001  HA  SER A 713      29.060  50.310  35.260  1.00  0.00           H
ATOM   2002  CB  SER A 713      27.080  50.450  34.240  1.00  0.00           C
ATOM   2003  HB1 SER A 713      27.340  50.850  33.240  1.00  0.00           H
ATOM   2004  HB2 SER A 713      26.140  50.890  34.640  1.00  0.00           H
ATOM   2005  OG  SER A 713      27.060  48.990  34.090  1.00  0.00           O
ATOM   2006  HG1 SER A 713      26.580  48.660  34.870  1.00  0.00           H
ATOM   2007  C   SER A 713      28.290  52.240  35.120  1.00  0.00           C
ATOM   2008  O   SER A 713      29.310  52.630  34.480  1.00  0.00           O
ATOM   2009  N   SER A 714      27.380  53.170  35.510  1.00  0.00           N
ATOM   2010  HN  SER A 714      26.690  52.710  36.050  1.00  0.00           H
ATOM   2011  CA  SER A 714      27.370  54.620  35.530  1.00  0.00           C
ATOM   2012  HA  SER A 714      27.580  54.850  34.500  1.00  0.00           H
ATOM   2013  CB  SER A 714      26.110  55.320  36.150  1.00  0.00           C
ATOM   2014  HB1 SER A 714      25.240  55.020  35.530  1.00  0.00           H
ATOM   2015  HB2 SER A 714      26.190  56.420  36.100  1.00  0.00           H
ATOM   2016  OG  SER A 714      25.890  54.850  37.500  1.00  0.00           O
ATOM   2017  HG1 SER A 714      25.400  54.030  37.450  1.00  0.00           H
ATOM   2018  C   SER A 714      28.550  55.270  36.190  1.00  0.00           C
ATOM   2019  O   SER A 714      29.060  56.340  35.820  1.00  0.00           O
ATOM   2020  N   LEU A 715      29.000  54.670  37.330  1.00  0.00           N
ATOM   2021  HN  LEU A 715      28.750  53.730  37.550  1.00  0.00           H
ATOM   2022  CA  LEU A 715      29.940  55.260  38.310  1.00  0.00           C
ATOM   2023  HA  LEU A 715      29.820  56.320  38.450  1.00  0.00           H
ATOM   2024  CB  LEU A 715      29.920  54.590  39.680  1.00  0.00           C
ATOM   2025  HB1 LEU A 715      30.760  54.890  40.340  1.00  0.00           H
ATOM   2026  HB2 LEU A 715      30.150  53.500  39.650  1.00  0.00           H
ATOM   2027  CG  LEU A 715      28.560  54.730  40.460  1.00  0.00           C
ATOM   2028  HG  LEU A 715      27.800  54.280  39.770  1.00  0.00           H
ATOM   2029  CD1 LEU A 715      28.450  54.030  41.740  1.00  0.00           C
ATOM   2030 HD11 LEU A 715      28.860  52.990  41.710  1.00  0.00           H
ATOM   2031 HD12 LEU A 715      27.380  53.920  42.010  1.00  0.00           H
ATOM   2032 HD13 LEU A 715      29.050  54.610  42.470  1.00  0.00           H
ATOM   2033  CD2 LEU A 715      28.170  56.230  40.640  1.00  0.00           C
ATOM   2034 HD21 LEU A 715      27.160  56.310  41.080  1.00  0.00           H
ATOM   2035 HD22 LEU A 715      28.280  56.700  39.630  1.00  0.00           H
ATOM   2036 HD23 LEU A 715      28.860  56.740  41.330  1.00  0.00           H
ATOM   2037  C   LEU A 715      31.360  55.140  37.730  1.00  0.00           C
ATOM   2038  O   LEU A 715      32.260  55.970  37.880  1.00  0.00           O
ATOM   2039  N   VAL A 716      31.550  54.020  36.980  1.00  0.00           N
ATOM   2040  HN  VAL A 716      30.870  53.290  36.970  1.00  0.00           H
ATOM   2041  CA  VAL A 716      32.760  53.700  36.250  1.00  0.00           C
ATOM   2042  HA  VAL A 716      33.540  53.680  37.000  1.00  0.00           H
ATOM   2043  CB  VAL A 716      32.790  52.320  35.600  1.00  0.00           C
ATOM   2044  HB  VAL A 716      32.170  52.310  34.690  1.00  0.00           H
ATOM   2045  CG1 VAL A 716      34.250  51.770  35.200  1.00  0.00           C
ATOM   2046 HG11 VAL A 716      34.220  50.720  34.840  1.00  0.00           H
ATOM   2047 HG12 VAL A 716      34.880  51.830  36.120  1.00  0.00           H
ATOM   2048 HG13 VAL A 716      34.730  52.350  34.380  1.00  0.00           H
ATOM   2049  CG2 VAL A 716      32.260  51.300  36.680  1.00  0.00           C
ATOM   2050 HG21 VAL A 716      32.360  50.250  36.350  1.00  0.00           H
ATOM   2051 HG22 VAL A 716      31.150  51.300  36.800  1.00  0.00           H
ATOM   2052 HG23 VAL A 716      32.830  51.330  37.640  1.00  0.00           H
ATOM   2053  C   VAL A 716      33.150  54.750  35.240  1.00  0.00           C
ATOM   2054  O   VAL A 716      34.340  55.040  35.080  1.00  0.00           O
ATOM   2055  N   CYS A 717      32.200  55.320  34.460  1.00  0.00           N
ATOM   2056  HN  CYS A 717      31.280  54.990  34.640  1.00  0.00           H
ATOM   2057  CA  CYS A 717      32.340  56.350  33.390  1.00  0.00           C
ATOM   2058  HA  CYS A 717      32.910  55.980  32.550  1.00  0.00           H
ATOM   2059  CB  CYS A 717      30.920  56.760  32.960  1.00  0.00           C
ATOM   2060  HB1 CYS A 717      30.810  57.600  32.240  1.00  0.00           H
ATOM   2061  HB2 CYS A 717      30.290  56.940  33.850  1.00  0.00           H
ATOM   2062  SG  CYS A 717      30.210  55.260  32.030  1.00  0.00           S
ATOM   2063  HG1 CYS A 717      29.860  54.440  33.020  1.00  0.00           H
ATOM   2064  C   CYS A 717      33.040  57.590  33.870  1.00  0.00           C
ATOM   2065  O   CYS A 717      33.730  58.220  33.080  1.00  0.00           O
ATOM   2066  N   TYR A 718      32.880  57.970  35.140  1.00  0.00           N
ATOM   2067  HN  TYR A 718      32.290  57.510  35.800  1.00  0.00           H
ATOM   2068  CA  TYR A 718      33.610  59.110  35.760  1.00  0.00           C
ATOM   2069  HA  TYR A 718      33.820  59.830  34.980  1.00  0.00           H
ATOM   2070  CB  TYR A 718      32.710  59.670  36.920  1.00  0.00           C
ATOM   2071  HB1 TYR A 718      33.110  60.630  37.310  1.00  0.00           H
ATOM   2072  HB2 TYR A 718      32.600  58.970  37.780  1.00  0.00           H
ATOM   2073  CG  TYR A 718      31.390  59.930  36.330  1.00  0.00           C
ATOM   2074  CD1 TYR A 718      31.200  60.940  35.340  1.00  0.00           C
ATOM   2075  HD1 TYR A 718      32.040  61.520  35.000  1.00  0.00           H
ATOM   2076  CE1 TYR A 718      29.910  61.220  34.890  1.00  0.00           C
ATOM   2077  HE1 TYR A 718      29.700  61.990  34.170  1.00  0.00           H
ATOM   2078  CZ  TYR A 718      28.850  60.390  35.270  1.00  0.00           C
ATOM   2079  OH  TYR A 718      27.590  60.640  34.700  1.00  0.00           O
ATOM   2080  HH  TYR A 718      26.930  60.100  35.130  1.00  0.00           H
ATOM   2081  CD2 TYR A 718      30.240  59.150  36.810  1.00  0.00           C
ATOM   2082  HD2 TYR A 718      30.220  58.380  37.580  1.00  0.00           H
ATOM   2083  CE2 TYR A 718      29.040  59.310  36.170  1.00  0.00           C
ATOM   2084  HE2 TYR A 718      28.200  58.690  36.450  1.00  0.00           H
ATOM   2085  C   TYR A 718      35.020  58.860  36.290  1.00  0.00           C
ATOM   2086  O   TYR A 718      35.720  59.730  36.660  1.00  0.00           O
ATOM   2087  N   ILE A 719      35.400  57.530  36.360  1.00  0.00           N
ATOM   2088  HN  ILE A 719      34.760  56.860  36.030  1.00  0.00           H
ATOM   2089  CA  ILE A 719      36.670  57.140  36.950  1.00  0.00           C
ATOM   2090  HA  ILE A 719      37.070  57.940  37.570  1.00  0.00           H
ATOM   2091  CB  ILE A 719      36.500  56.020  38.020  1.00  0.00           C
ATOM   2092  HB  ILE A 719      36.000  55.180  37.490  1.00  0.00           H
ATOM   2093  CG2 ILE A 719      37.840  55.690  38.630  1.00  0.00           C
ATOM   2094 HG21 ILE A 719      38.610  55.320  37.920  1.00  0.00           H
ATOM   2095 HG22 ILE A 719      37.710  54.970  39.460  1.00  0.00           H
ATOM   2096 HG23 ILE A 719      38.300  56.610  39.050  1.00  0.00           H
ATOM   2097  CG1 ILE A 719      35.470  56.490  39.040  1.00  0.00           C
ATOM   2098 HG11 ILE A 719      35.040  55.580  39.530  1.00  0.00           H
ATOM   2099 HG12 ILE A 719      34.580  56.940  38.560  1.00  0.00           H
ATOM   2100  CD  ILE A 719      35.880  57.410  40.240  1.00  0.00           C
ATOM   2101  HD1 ILE A 719      36.460  56.920  41.060  1.00  0.00           H
ATOM   2102  HD2 ILE A 719      34.980  57.860  40.720  1.00  0.00           H
ATOM   2103  HD3 ILE A 719      36.510  58.270  39.920  1.00  0.00           H
ATOM   2104  C   ILE A 719      37.800  56.800  35.960  1.00  0.00           C
ATOM   2105  O   ILE A 719      37.630  55.860  35.150  1.00  0.00           O
ATOM   2106  N   THR A 720      38.800  57.730  35.790  1.00  0.00           N
ATOM   2107  HN  THR A 720      39.120  58.320  36.530  1.00  0.00           H
ATOM   2108  CA  THR A 720      39.770  57.680  34.640  1.00  0.00           C
ATOM   2109  HA  THR A 720      39.600  56.750  34.110  1.00  0.00           H
ATOM   2110  CB  THR A 720      39.660  58.740  33.600  1.00  0.00           C
ATOM   2111  HB  THR A 720      40.380  58.570  32.780  1.00  0.00           H
ATOM   2112  OG1 THR A 720      39.930  60.020  34.180  1.00  0.00           O
ATOM   2113  HG1 THR A 720      40.750  60.220  33.730  1.00  0.00           H
ATOM   2114  CG2 THR A 720      38.290  58.740  32.980  1.00  0.00           C
ATOM   2115 HG21 THR A 720      37.550  58.960  33.780  1.00  0.00           H
ATOM   2116 HG22 THR A 720      38.000  57.770  32.520  1.00  0.00           H
ATOM   2117 HG23 THR A 720      38.180  59.520  32.200  1.00  0.00           H
ATOM   2118  C   THR A 720      41.140  57.710  35.390  1.00  0.00           C
ATOM   2119  O   THR A 720      41.140  57.970  36.620  1.00  0.00           O
ATOM   2120  N   ARG A 721      42.220  57.540  34.580  1.00  0.00           N
ATOM   2121  HN  ARG A 721      42.140  57.410  33.590  1.00  0.00           H
ATOM   2122  CA  ARG A 721      43.620  57.600  35.000  1.00  0.00           C
ATOM   2123  HA  ARG A 721      43.660  56.860  35.780  1.00  0.00           H
ATOM   2124  CB  ARG A 721      44.570  57.290  33.760  1.00  0.00           C
ATOM   2125  HB1 ARG A 721      45.610  57.490  34.050  1.00  0.00           H
ATOM   2126  HB2 ARG A 721      44.230  57.820  32.840  1.00  0.00           H
ATOM   2127  CG  ARG A 721      44.720  55.810  33.360  1.00  0.00           C
ATOM   2128  HG1 ARG A 721      45.250  55.790  32.380  1.00  0.00           H
ATOM   2129  HG2 ARG A 721      43.700  55.380  33.300  1.00  0.00           H
ATOM   2130  CD  ARG A 721      45.560  55.030  34.380  1.00  0.00           C
ATOM   2131  HD1 ARG A 721      45.320  53.950  34.220  1.00  0.00           H
ATOM   2132  HD2 ARG A 721      45.290  55.400  35.390  1.00  0.00           H
ATOM   2133  NE  ARG A 721      46.980  55.370  34.200  1.00  0.00           N
ATOM   2134  HE  ARG A 721      47.160  56.200  33.660  1.00  0.00           H
ATOM   2135  CZ  ARG A 721      47.970  54.670  34.640  1.00  0.00           C
ATOM   2136  NH1 ARG A 721      47.840  53.600  35.440  1.00  0.00           N
ATOM   2137 HH11 ARG A 721      46.970  53.380  35.860  1.00  0.00           H
ATOM   2138 HH12 ARG A 721      48.650  53.110  35.760  1.00  0.00           H
ATOM   2139  NH2 ARG A 721      49.180  54.960  34.220  1.00  0.00           N
ATOM   2140 HH21 ARG A 721      49.250  55.740  33.600  1.00  0.00           H
ATOM   2141 HH22 ARG A 721      50.040  54.490  34.410  1.00  0.00           H
ATOM   2142  C   ARG A 721      44.110  58.810  35.840  1.00  0.00           C
ATOM   2143  O   ARG A 721      44.900  58.600  36.760  1.00  0.00           O
ATOM   2144  N   PHE A 722      43.540  60.070  35.680  1.00  0.00           N
ATOM   2145  HN  PHE A 722      42.920  60.100  34.900  1.00  0.00           H
ATOM   2146  CA  PHE A 722      43.710  61.190  36.560  1.00  0.00           C
ATOM   2147  HA  PHE A 722      44.770  61.400  36.490  1.00  0.00           H
ATOM   2148  CB  PHE A 722      43.120  62.480  35.870  1.00  0.00           C
ATOM   2149  HB1 PHE A 722      42.020  62.280  35.850  1.00  0.00           H
ATOM   2150  HB2 PHE A 722      43.480  62.690  34.830  1.00  0.00           H
ATOM   2151  CG  PHE A 722      43.300  63.640  36.740  1.00  0.00           C
ATOM   2152  CD1 PHE A 722      42.430  63.850  37.800  1.00  0.00           C
ATOM   2153  HD1 PHE A 722      41.700  63.110  38.060  1.00  0.00           H
ATOM   2154  CE1 PHE A 722      42.580  65.010  38.590  1.00  0.00           C
ATOM   2155  HE1 PHE A 722      41.910  65.210  39.420  1.00  0.00           H
ATOM   2156  CZ  PHE A 722      43.530  65.990  38.230  1.00  0.00           C
ATOM   2157  HZ  PHE A 722      43.490  66.790  38.960  1.00  0.00           H
ATOM   2158  CD2 PHE A 722      44.220  64.600  36.340  1.00  0.00           C
ATOM   2159  HD2 PHE A 722      44.840  64.480  35.480  1.00  0.00           H
ATOM   2160  CE2 PHE A 722      44.310  65.800  37.140  1.00  0.00           C
ATOM   2161  HE2 PHE A 722      45.120  66.480  36.890  1.00  0.00           H
ATOM   2162  C   PHE A 722      43.430  60.820  38.030  1.00  0.00           C
ATOM   2163  O   PHE A 722      44.250  61.190  38.900  1.00  0.00           O
ATOM   2164  N   THR A 723      42.250  60.250  38.420  1.00  0.00           N
ATOM   2165  HN  THR A 723      41.520  59.910  37.820  1.00  0.00           H
ATOM   2166  CA  THR A 723      42.030  59.850  39.700  1.00  0.00           C
ATOM   2167  HA  THR A 723      42.320  60.710  40.290  1.00  0.00           H
ATOM   2168  CB  THR A 723      40.560  59.650  40.010  1.00  0.00           C
ATOM   2169  HB  THR A 723      40.120  58.860  39.350  1.00  0.00           H
ATOM   2170  OG1 THR A 723      39.890  60.880  39.760  1.00  0.00           O
ATOM   2171  HG1 THR A 723      39.710  60.980  38.820  1.00  0.00           H
ATOM   2172  CG2 THR A 723      40.220  59.400  41.500  1.00  0.00           C
ATOM   2173 HG21 THR A 723      40.780  58.510  41.880  1.00  0.00           H
ATOM   2174 HG22 THR A 723      39.160  59.120  41.630  1.00  0.00           H
ATOM   2175 HG23 THR A 723      40.430  60.230  42.200  1.00  0.00           H
ATOM   2176  C   THR A 723      42.870  58.620  40.110  1.00  0.00           C
ATOM   2177  O   THR A 723      43.310  58.490  41.210  1.00  0.00           O
ATOM   2178  N   GLU A 724      43.120  57.700  39.180  1.00  0.00           N
ATOM   2179  HN  GLU A 724      42.740  57.780  38.270  1.00  0.00           H
ATOM   2180  CA  GLU A 724      43.850  56.470  39.510  1.00  0.00           C
ATOM   2181  HA  GLU A 724      43.380  56.170  40.430  1.00  0.00           H
ATOM   2182  CB  GLU A 724      43.650  55.350  38.370  1.00  0.00           C
ATOM   2183  HB1 GLU A 724      44.160  54.410  38.700  1.00  0.00           H
ATOM   2184  HB2 GLU A 724      44.100  55.800  37.460  1.00  0.00           H
ATOM   2185  CG  GLU A 724      42.150  55.010  38.180  1.00  0.00           C
ATOM   2186  HG1 GLU A 724      41.510  55.920  38.080  1.00  0.00           H
ATOM   2187  HG2 GLU A 724      41.740  54.350  38.970  1.00  0.00           H
ATOM   2188  CD  GLU A 724      42.010  54.220  36.810  1.00  0.00           C
ATOM   2189  OE1 GLU A 724      40.840  53.780  36.460  1.00  0.00           O
ATOM   2190  OE2 GLU A 724      43.050  54.010  36.150  1.00  0.00           O
ATOM   2191  C   GLU A 724      45.320  56.590  39.770  1.00  0.00           C
ATOM   2192  O   GLU A 724      45.760  56.020  40.790  1.00  0.00           O
ATOM   2193  N   GLU A 725      46.160  57.380  39.030  1.00  0.00           N
ATOM   2194  HN  GLU A 725      45.790  57.910  38.270  1.00  0.00           H
ATOM   2195  CA  GLU A 725      47.470  57.760  39.460  1.00  0.00           C
ATOM   2196  HA  GLU A 725      48.080  56.950  39.830  1.00  0.00           H
ATOM   2197  CB  GLU A 725      48.330  58.570  38.430  1.00  0.00           C
ATOM   2198  HB1 GLU A 725      49.330  58.740  38.870  1.00  0.00           H
ATOM   2199  HB2 GLU A 725      47.830  59.550  38.310  1.00  0.00           H
ATOM   2200  CG  GLU A 725      48.730  57.760  37.080  1.00  0.00           C
ATOM   2201  HG1 GLU A 725      47.790  57.680  36.500  1.00  0.00           H
ATOM   2202  HG2 GLU A 725      49.300  56.840  37.280  1.00  0.00           H
ATOM   2203  CD  GLU A 725      49.650  58.580  36.160  1.00  0.00           C
ATOM   2204  OE1 GLU A 725      50.620  58.070  35.510  1.00  0.00           O
ATOM   2205  OE2 GLU A 725      49.270  59.780  35.950  1.00  0.00           O
ATOM   2206  C   GLU A 725      47.460  58.630  40.700  1.00  0.00           C
ATOM   2207  O   GLU A 725      48.300  58.430  41.570  1.00  0.00           O
ATOM   2208  N   ALA A 726      46.540  59.670  40.770  1.00  0.00           N
ATOM   2209  HN  ALA A 726      45.850  59.750  40.050  1.00  0.00           H
ATOM   2210  CA  ALA A 726      46.640  60.610  41.910  1.00  0.00           C
ATOM   2211  HA  ALA A 726      47.640  61.010  41.890  1.00  0.00           H
ATOM   2212  CB  ALA A 726      45.780  61.870  41.650  1.00  0.00           C
ATOM   2213  HB1 ALA A 726      44.770  61.650  41.270  1.00  0.00           H
ATOM   2214  HB2 ALA A 726      46.270  62.380  40.780  1.00  0.00           H
ATOM   2215  HB3 ALA A 726      45.840  62.520  42.550  1.00  0.00           H
ATOM   2216  C   ALA A 726      46.280  60.000  43.320  1.00  0.00           C
ATOM   2217  O   ALA A 726      47.020  60.210  44.280  1.00  0.00           O
ATOM   2218  N   PHE A 727      45.220  59.160  43.400  1.00  0.00           N
ATOM   2219  HN  PHE A 727      44.730  58.980  42.540  1.00  0.00           H
ATOM   2220  CA  PHE A 727      44.850  58.450  44.610  1.00  0.00           C
ATOM   2221  HA  PHE A 727      44.750  59.230  45.360  1.00  0.00           H
ATOM   2222  CB  PHE A 727      43.380  57.750  44.420  1.00  0.00           C
ATOM   2223  HB1 PHE A 727      43.640  56.990  43.660  1.00  0.00           H
ATOM   2224  HB2 PHE A 727      42.700  58.480  43.950  1.00  0.00           H
ATOM   2225  CG  PHE A 727      42.870  57.060  45.660  1.00  0.00           C
ATOM   2226  CD1 PHE A 727      42.910  55.690  45.890  1.00  0.00           C
ATOM   2227  HD1 PHE A 727      43.420  55.070  45.170  1.00  0.00           H
ATOM   2228  CE1 PHE A 727      42.170  55.080  46.930  1.00  0.00           C
ATOM   2229  HE1 PHE A 727      42.290  54.030  47.160  1.00  0.00           H
ATOM   2230  CZ  PHE A 727      41.380  55.930  47.690  1.00  0.00           C
ATOM   2231  HZ  PHE A 727      40.880  55.460  48.530  1.00  0.00           H
ATOM   2232  CD2 PHE A 727      41.940  57.840  46.360  1.00  0.00           C
ATOM   2233  HD2 PHE A 727      41.910  58.900  46.180  1.00  0.00           H
ATOM   2234  CE2 PHE A 727      41.180  57.300  47.440  1.00  0.00           C
ATOM   2235  HE2 PHE A 727      40.530  57.860  48.080  1.00  0.00           H
ATOM   2236  C   PHE A 727      45.930  57.540  45.060  1.00  0.00           C
ATOM   2237  O   PHE A 727      46.280  57.500  46.270  1.00  0.00           O
ATOM   2238  N   ALA A 728      46.520  56.830  44.110  1.00  0.00           N
ATOM   2239  HN  ALA A 728      46.260  56.890  43.160  1.00  0.00           H
ATOM   2240  CA  ALA A 728      47.670  56.010  44.370  1.00  0.00           C
ATOM   2241  HA  ALA A 728      47.400  55.380  45.210  1.00  0.00           H
ATOM   2242  CB  ALA A 728      47.900  55.150  43.130  1.00  0.00           C
ATOM   2243  HB1 ALA A 728      48.710  54.470  43.460  1.00  0.00           H
ATOM   2244  HB2 ALA A 728      48.250  55.690  42.220  1.00  0.00           H
ATOM   2245  HB3 ALA A 728      46.980  54.600  42.850  1.00  0.00           H
ATOM   2246  C   ALA A 728      48.930  56.770  44.820  1.00  0.00           C
ATOM   2247  O   ALA A 728      49.560  56.440  45.810  1.00  0.00           O
ATOM   2248  N   ALA A 729      49.240  57.920  44.240  1.00  0.00           N
ATOM   2249  HN  ALA A 729      48.640  58.260  43.510  1.00  0.00           H
ATOM   2250  CA  ALA A 729      50.310  58.800  44.580  1.00  0.00           C
ATOM   2251  HA  ALA A 729      51.250  58.260  44.500  1.00  0.00           H
ATOM   2252  CB  ALA A 729      50.360  59.920  43.550  1.00  0.00           C
ATOM   2253  HB1 ALA A 729      50.520  59.400  42.580  1.00  0.00           H
ATOM   2254  HB2 ALA A 729      51.080  60.740  43.800  1.00  0.00           H
ATOM   2255  HB3 ALA A 729      49.360  60.410  43.500  1.00  0.00           H
ATOM   2256  C   ALA A 729      50.070  59.260  46.000  1.00  0.00           C
ATOM   2257  O   ALA A 729      51.090  59.230  46.720  1.00  0.00           O
ATOM   2258  N   LEU A 730      48.830  59.580  46.420  1.00  0.00           N
ATOM   2259  HN  LEU A 730      48.050  59.410  45.820  1.00  0.00           H
ATOM   2260  CA  LEU A 730      48.490  60.070  47.800  1.00  0.00           C
ATOM   2261  HA  LEU A 730      49.220  60.800  48.130  1.00  0.00           H
ATOM   2262  CB  LEU A 730      47.020  60.470  47.810  1.00  0.00           C
ATOM   2263  HB1 LEU A 730      46.440  59.520  47.740  1.00  0.00           H
ATOM   2264  HB2 LEU A 730      46.840  61.080  46.900  1.00  0.00           H
ATOM   2265  CG  LEU A 730      46.620  61.230  49.000  1.00  0.00           C
ATOM   2266  HG  LEU A 730      46.970  60.680  49.900  1.00  0.00           H
ATOM   2267  CD1 LEU A 730      47.100  62.680  49.160  1.00  0.00           C
ATOM   2268 HD11 LEU A 730      46.750  63.280  48.300  1.00  0.00           H
ATOM   2269 HD12 LEU A 730      48.190  62.800  49.040  1.00  0.00           H
ATOM   2270 HD13 LEU A 730      46.670  63.190  50.050  1.00  0.00           H
ATOM   2271  CD2 LEU A 730      45.090  61.070  49.060  1.00  0.00           C
ATOM   2272 HD21 LEU A 730      44.660  61.840  49.730  1.00  0.00           H
ATOM   2273 HD22 LEU A 730      44.710  60.020  49.180  1.00  0.00           H
ATOM   2274 HD23 LEU A 730      44.790  61.350  48.030  1.00  0.00           H
ATOM   2275  C   LEU A 730      48.890  58.970  48.810  1.00  0.00           C
ATOM   2276  O   LEU A 730      49.500  59.310  49.810  1.00  0.00           O
ATOM   2277  N   ILE A 731      48.490  57.730  48.540  1.00  0.00           N
ATOM   2278  HN  ILE A 731      48.050  57.550  47.660  1.00  0.00           H
ATOM   2279  CA  ILE A 731      48.860  56.520  49.310  1.00  0.00           C
ATOM   2280  HA  ILE A 731      48.460  56.720  50.290  1.00  0.00           H
ATOM   2281  CB  ILE A 731      48.060  55.280  48.840  1.00  0.00           C
ATOM   2282  HB  ILE A 731      48.250  54.980  47.780  1.00  0.00           H
ATOM   2283  CG2 ILE A 731      48.670  54.010  49.570  1.00  0.00           C
ATOM   2284 HG21 ILE A 731      48.220  53.100  49.140  1.00  0.00           H
ATOM   2285 HG22 ILE A 731      48.480  54.050  50.660  1.00  0.00           H
ATOM   2286 HG23 ILE A 731      49.750  53.930  49.360  1.00  0.00           H
ATOM   2287  CG1 ILE A 731      46.570  55.500  49.150  1.00  0.00           C
ATOM   2288 HG11 ILE A 731      46.000  54.770  48.520  1.00  0.00           H
ATOM   2289 HG12 ILE A 731      46.350  56.550  48.900  1.00  0.00           H
ATOM   2290  CD  ILE A 731      46.190  55.400  50.620  1.00  0.00           C
ATOM   2291  HD1 ILE A 731      45.260  55.960  50.850  1.00  0.00           H
ATOM   2292  HD2 ILE A 731      46.960  55.950  51.200  1.00  0.00           H
ATOM   2293  HD3 ILE A 731      46.100  54.360  50.980  1.00  0.00           H
ATOM   2294  C   ILE A 731      50.420  56.440  49.530  1.00  0.00           C
ATOM   2295  O   ILE A 731      50.930  56.240  50.610  1.00  0.00           O
ATOM   2296  N   CYS A 732      51.190  56.580  48.420  1.00  0.00           N
ATOM   2297  HN  CYS A 732      50.770  56.770  47.540  1.00  0.00           H
ATOM   2298  CA  CYS A 732      52.660  56.470  48.420  1.00  0.00           C
ATOM   2299  HA  CYS A 732      52.990  55.510  48.770  1.00  0.00           H
ATOM   2300  CB  CYS A 732      53.270  56.700  46.940  1.00  0.00           C
ATOM   2301  HB1 CYS A 732      54.370  56.610  47.000  1.00  0.00           H
ATOM   2302  HB2 CYS A 732      53.180  57.730  46.570  1.00  0.00           H
ATOM   2303  SG  CYS A 732      52.670  55.680  45.610  1.00  0.00           S
ATOM   2304  HG1 CYS A 732      53.550  54.700  45.780  1.00  0.00           H
ATOM   2305  C   CYS A 732      53.160  57.590  49.310  1.00  0.00           C
ATOM   2306  O   CYS A 732      54.050  57.300  50.120  1.00  0.00           O
ATOM   2307  N   ILE A 733      52.530  58.830  49.250  1.00  0.00           N
ATOM   2308  HN  ILE A 733      51.850  59.120  48.580  1.00  0.00           H
ATOM   2309  CA  ILE A 733      52.980  59.920  50.210  1.00  0.00           C
ATOM   2310  HA  ILE A 733      54.060  60.010  50.170  1.00  0.00           H
ATOM   2311  CB  ILE A 733      52.380  61.340  49.940  1.00  0.00           C
ATOM   2312  HB  ILE A 733      51.300  61.320  50.170  1.00  0.00           H
ATOM   2313  CG2 ILE A 733      53.070  62.270  50.860  1.00  0.00           C
ATOM   2314 HG21 ILE A 733      54.170  62.230  50.860  1.00  0.00           H
ATOM   2315 HG22 ILE A 733      52.830  62.060  51.920  1.00  0.00           H
ATOM   2316 HG23 ILE A 733      52.700  63.290  50.630  1.00  0.00           H
ATOM   2317  CG1 ILE A 733      52.440  61.890  48.510  1.00  0.00           C
ATOM   2318 HG11 ILE A 733      52.050  62.940  48.510  1.00  0.00           H
ATOM   2319 HG12 ILE A 733      51.830  61.280  47.820  1.00  0.00           H
ATOM   2320  CD  ILE A 733      53.860  61.950  47.860  1.00  0.00           C
ATOM   2321  HD1 ILE A 733      54.630  62.420  48.510  1.00  0.00           H
ATOM   2322  HD2 ILE A 733      53.810  62.670  47.020  1.00  0.00           H
ATOM   2323  HD3 ILE A 733      54.250  60.920  47.680  1.00  0.00           H
ATOM   2324  C   ILE A 733      52.830  59.580  51.670  1.00  0.00           C
ATOM   2325  O   ILE A 733      53.760  59.600  52.450  1.00  0.00           O
ATOM   2326  N   ILE A 734      51.590  59.050  52.020  1.00  0.00           N
ATOM   2327  HN  ILE A 734      50.880  59.020  51.320  1.00  0.00           H
ATOM   2328  CA  ILE A 734      51.300  58.800  53.360  1.00  0.00           C
ATOM   2329  HA  ILE A 734      51.540  59.670  53.960  1.00  0.00           H
ATOM   2330  CB  ILE A 734      49.850  58.390  53.660  1.00  0.00           C
ATOM   2331  HB  ILE A 734      49.610  57.500  53.050  1.00  0.00           H
ATOM   2332  CG2 ILE A 734      49.550  57.910  55.120  1.00  0.00           C
ATOM   2333 HG21 ILE A 734      48.580  57.380  55.230  1.00  0.00           H
ATOM   2334 HG22 ILE A 734      49.440  58.750  55.840  1.00  0.00           H
ATOM   2335 HG23 ILE A 734      50.280  57.150  55.460  1.00  0.00           H
ATOM   2336  CG1 ILE A 734      48.800  59.420  53.240  1.00  0.00           C
ATOM   2337 HG11 ILE A 734      49.040  59.690  52.190  1.00  0.00           H
ATOM   2338 HG12 ILE A 734      48.870  60.300  53.900  1.00  0.00           H
ATOM   2339  CD  ILE A 734      47.360  58.890  53.240  1.00  0.00           C
ATOM   2340  HD1 ILE A 734      46.610  59.710  53.150  1.00  0.00           H
ATOM   2341  HD2 ILE A 734      47.060  58.380  54.180  1.00  0.00           H
ATOM   2342  HD3 ILE A 734      47.260  58.170  52.400  1.00  0.00           H
ATOM   2343  C   ILE A 734      52.260  57.670  53.890  1.00  0.00           C
ATOM   2344  O   ILE A 734      52.840  57.800  55.000  1.00  0.00           O
ATOM   2345  N   PHE A 735      52.540  56.640  53.110  1.00  0.00           N
ATOM   2346  HN  PHE A 735      52.030  56.550  52.250  1.00  0.00           H
ATOM   2347  CA  PHE A 735      53.440  55.520  53.460  1.00  0.00           C
ATOM   2348  HA  PHE A 735      53.170  55.160  54.440  1.00  0.00           H
ATOM   2349  CB  PHE A 735      53.460  54.400  52.480  1.00  0.00           C
ATOM   2350  HB1 PHE A 735      54.290  53.680  52.590  1.00  0.00           H
ATOM   2351  HB2 PHE A 735      53.500  54.910  51.480  1.00  0.00           H
ATOM   2352  CG  PHE A 735      52.250  53.500  52.400  1.00  0.00           C
ATOM   2353  CD1 PHE A 735      51.070  53.670  53.150  1.00  0.00           C
ATOM   2354  HD1 PHE A 735      50.930  54.410  53.920  1.00  0.00           H
ATOM   2355  CE1 PHE A 735      49.970  52.790  52.870  1.00  0.00           C
ATOM   2356  HE1 PHE A 735      49.020  53.000  53.360  1.00  0.00           H
ATOM   2357  CZ  PHE A 735      50.080  51.740  52.060  1.00  0.00           C
ATOM   2358  HZ  PHE A 735      49.270  51.090  51.770  1.00  0.00           H
ATOM   2359  CD2 PHE A 735      52.340  52.400  51.500  1.00  0.00           C
ATOM   2360  HD2 PHE A 735      53.280  52.290  50.970  1.00  0.00           H
ATOM   2361  CE2 PHE A 735      51.320  51.500  51.310  1.00  0.00           C
ATOM   2362  HE2 PHE A 735      51.390  50.750  50.530  1.00  0.00           H
ATOM   2363  C   PHE A 735      54.840  55.950  53.670  1.00  0.00           C
ATOM   2364  O   PHE A 735      55.400  55.630  54.730  1.00  0.00           O
ATOM   2365  N   ILE A 736      55.450  56.780  52.740  1.00  0.00           N
ATOM   2366  HN  ILE A 736      55.000  56.960  51.870  1.00  0.00           H
ATOM   2367  CA  ILE A 736      56.750  57.360  52.930  1.00  0.00           C
ATOM   2368  HA  ILE A 736      57.400  56.530  53.170  1.00  0.00           H
ATOM   2369  CB  ILE A 736      57.210  58.120  51.610  1.00  0.00           C
ATOM   2370  HB  ILE A 736      56.340  58.790  51.400  1.00  0.00           H
ATOM   2371  CG2 ILE A 736      58.480  58.890  51.800  1.00  0.00           C
ATOM   2372 HG21 ILE A 736      59.230  58.300  52.380  1.00  0.00           H
ATOM   2373 HG22 ILE A 736      58.220  59.780  52.410  1.00  0.00           H
ATOM   2374 HG23 ILE A 736      59.030  59.240  50.900  1.00  0.00           H
ATOM   2375  CG1 ILE A 736      57.280  57.090  50.450  1.00  0.00           C
ATOM   2376 HG11 ILE A 736      56.390  56.420  50.430  1.00  0.00           H
ATOM   2377 HG12 ILE A 736      58.270  56.600  50.560  1.00  0.00           H
ATOM   2378  CD  ILE A 736      57.250  57.710  49.060  1.00  0.00           C
ATOM   2379  HD1 ILE A 736      58.170  58.310  48.920  1.00  0.00           H
ATOM   2380  HD2 ILE A 736      56.360  58.320  48.790  1.00  0.00           H
ATOM   2381  HD3 ILE A 736      57.270  56.880  48.340  1.00  0.00           H
ATOM   2382  C   ILE A 736      56.860  58.310  54.080  1.00  0.00           C
ATOM   2383  O   ILE A 736      57.860  58.190  54.810  1.00  0.00           O
ATOM   2384  N   TYR A 737      55.880  59.140  54.280  1.00  0.00           N
ATOM   2385  HN  TYR A 737      55.050  59.040  53.730  1.00  0.00           H
ATOM   2386  CA  TYR A 737      55.740  59.930  55.460  1.00  0.00           C
ATOM   2387  HA  TYR A 737      56.670  60.460  55.550  1.00  0.00           H
ATOM   2388  CB  TYR A 737      54.640  61.030  55.190  1.00  0.00           C
ATOM   2389  HB1 TYR A 737      53.610  60.620  55.040  1.00  0.00           H
ATOM   2390  HB2 TYR A 737      54.880  61.680  54.320  1.00  0.00           H
ATOM   2391  CG  TYR A 737      54.510  61.880  56.480  1.00  0.00           C
ATOM   2392  CD1 TYR A 737      55.120  63.050  56.610  1.00  0.00           C
ATOM   2393  HD1 TYR A 737      55.760  63.510  55.880  1.00  0.00           H
ATOM   2394  CE1 TYR A 737      54.880  63.890  57.750  1.00  0.00           C
ATOM   2395  HE1 TYR A 737      55.300  64.880  57.770  1.00  0.00           H
ATOM   2396  CZ  TYR A 737      54.130  63.400  58.790  1.00  0.00           C
ATOM   2397  OH  TYR A 737      53.880  64.160  59.990  1.00  0.00           O
ATOM   2398  HH  TYR A 737      53.500  63.580  60.650  1.00  0.00           H
ATOM   2399  CD2 TYR A 737      53.710  61.390  57.540  1.00  0.00           C
ATOM   2400  HD2 TYR A 737      53.170  60.450  57.510  1.00  0.00           H
ATOM   2401  CE2 TYR A 737      53.520  62.150  58.680  1.00  0.00           C
ATOM   2402  HE2 TYR A 737      52.750  61.760  59.340  1.00  0.00           H
ATOM   2403  C   TYR A 737      55.680  59.060  56.740  1.00  0.00           C
ATOM   2404  O   TYR A 737      56.610  59.270  57.570  1.00  0.00           O
ATOM   2405  N   GLU A 738      54.690  58.120  56.820  1.00  0.00           N
ATOM   2406  HN  GLU A 738      54.040  58.040  56.070  1.00  0.00           H
ATOM   2407  CA  GLU A 738      54.410  57.370  58.040  1.00  0.00           C
ATOM   2408  HA  GLU A 738      54.250  58.070  58.850  1.00  0.00           H
ATOM   2409  CB  GLU A 738      53.050  56.520  57.840  1.00  0.00           C
ATOM   2410  HB1 GLU A 738      53.010  55.760  58.660  1.00  0.00           H
ATOM   2411  HB2 GLU A 738      52.960  55.930  56.910  1.00  0.00           H
ATOM   2412  CG  GLU A 738      51.770  57.410  57.990  1.00  0.00           C
ATOM   2413  HG1 GLU A 738      50.940  56.830  57.500  1.00  0.00           H
ATOM   2414  HG2 GLU A 738      51.970  58.420  57.580  1.00  0.00           H
ATOM   2415  CD  GLU A 738      51.100  57.390  59.410  1.00  0.00           C
ATOM   2416  OE1 GLU A 738      51.150  58.460  60.080  1.00  0.00           O
ATOM   2417  OE2 GLU A 738      50.640  56.320  59.850  1.00  0.00           O
ATOM   2418  C   GLU A 738      55.570  56.380  58.400  1.00  0.00           C
ATOM   2419  O   GLU A 738      55.820  56.170  59.610  1.00  0.00           O
ATOM   2420  N   ALA A 739      56.220  55.740  57.400  1.00  0.00           N
ATOM   2421  HN  ALA A 739      55.960  55.970  56.470  1.00  0.00           H
ATOM   2422  CA  ALA A 739      57.370  54.910  57.580  1.00  0.00           C
ATOM   2423  HA  ALA A 739      57.000  54.190  58.290  1.00  0.00           H
ATOM   2424  CB  ALA A 739      57.830  54.290  56.140  1.00  0.00           C
ATOM   2425  HB1 ALA A 739      56.910  53.710  55.880  1.00  0.00           H
ATOM   2426  HB2 ALA A 739      58.600  53.490  56.190  1.00  0.00           H
ATOM   2427  HB3 ALA A 739      57.990  55.000  55.310  1.00  0.00           H
ATOM   2428  C   ALA A 739      58.610  55.650  58.190  1.00  0.00           C
ATOM   2429  O   ALA A 739      59.080  55.220  59.260  1.00  0.00           O
ATOM   2430  N   LEU A 740      59.010  56.810  57.650  1.00  0.00           N
ATOM   2431  HN  LEU A 740      58.510  57.210  56.890  1.00  0.00           H
ATOM   2432  CA  LEU A 740      60.110  57.600  58.170  1.00  0.00           C
ATOM   2433  HA  LEU A 740      60.950  56.940  58.300  1.00  0.00           H
ATOM   2434  CB  LEU A 740      60.360  58.770  57.230  1.00  0.00           C
ATOM   2435  HB1 LEU A 740      60.970  59.530  57.770  1.00  0.00           H
ATOM   2436  HB2 LEU A 740      59.410  59.310  57.120  1.00  0.00           H
ATOM   2437  CG  LEU A 740      61.040  58.280  55.950  1.00  0.00           C
ATOM   2438  HG  LEU A 740      60.500  57.400  55.570  1.00  0.00           H
ATOM   2439  CD1 LEU A 740      60.950  59.260  54.810  1.00  0.00           C
ATOM   2440 HD11 LEU A 740      59.900  59.510  54.590  1.00  0.00           H
ATOM   2441 HD12 LEU A 740      61.420  58.780  53.920  1.00  0.00           H
ATOM   2442 HD13 LEU A 740      61.490  60.220  54.980  1.00  0.00           H
ATOM   2443  CD2 LEU A 740      62.570  58.010  56.120  1.00  0.00           C
ATOM   2444 HD21 LEU A 740      62.740  57.250  56.910  1.00  0.00           H
ATOM   2445 HD22 LEU A 740      63.040  58.970  56.440  1.00  0.00           H
ATOM   2446 HD23 LEU A 740      63.050  57.660  55.170  1.00  0.00           H
ATOM   2447  C   LEU A 740      59.800  58.170  59.580  1.00  0.00           C
ATOM   2448  O   LEU A 740      60.670  58.240  60.510  1.00  0.00           O
ATOM   2449  N   GLU A 741      58.500  58.430  59.690  1.00  0.00           N
ATOM   2450  HN  GLU A 741      57.910  58.440  58.900  1.00  0.00           H
ATOM   2451  CA  GLU A 741      57.850  58.940  60.960  1.00  0.00           C
ATOM   2452  HA  GLU A 741      58.340  59.830  61.310  1.00  0.00           H
ATOM   2453  CB  GLU A 741      56.300  59.310  60.880  1.00  0.00           C
ATOM   2454  HB1 GLU A 741      55.770  58.350  60.810  1.00  0.00           H
ATOM   2455  HB2 GLU A 741      56.250  59.810  59.880  1.00  0.00           H
ATOM   2456  CG  GLU A 741      55.820  60.280  61.980  1.00  0.00           C
ATOM   2457  HG1 GLU A 741      55.190  61.070  61.520  1.00  0.00           H
ATOM   2458  HG2 GLU A 741      56.700  60.730  62.470  1.00  0.00           H
ATOM   2459  CD  GLU A 741      54.790  59.700  63.040  1.00  0.00           C
ATOM   2460  OE1 GLU A 741      54.750  60.220  64.140  1.00  0.00           O
ATOM   2461  OE2 GLU A 741      54.050  58.770  62.730  1.00  0.00           O
ATOM   2462  C   GLU A 741      58.010  58.040  62.160  1.00  0.00           C
ATOM   2463  O   GLU A 741      58.230  58.400  63.310  1.00  0.00           O
ATOM   2464  N   LYS A 742      57.900  56.750  61.930  1.00  0.00           N
ATOM   2465  HN  LYS A 742      57.660  56.380  61.040  1.00  0.00           H
ATOM   2466  CA  LYS A 742      58.060  55.720  62.950  1.00  0.00           C
ATOM   2467  HA  LYS A 742      57.370  55.950  63.750  1.00  0.00           H
ATOM   2468  CB  LYS A 742      57.930  54.310  62.290  1.00  0.00           C
ATOM   2469  HB1 LYS A 742      58.910  54.050  61.830  1.00  0.00           H
ATOM   2470  HB2 LYS A 742      57.200  54.390  61.450  1.00  0.00           H
ATOM   2471  CG  LYS A 742      57.420  53.260  63.270  1.00  0.00           C
ATOM   2472  HG1 LYS A 742      58.230  53.020  64.000  1.00  0.00           H
ATOM   2473  HG2 LYS A 742      57.290  52.310  62.710  1.00  0.00           H
ATOM   2474  CD  LYS A 742      56.160  53.700  64.090  1.00  0.00           C
ATOM   2475  HD1 LYS A 742      55.440  54.230  63.430  1.00  0.00           H
ATOM   2476  HD2 LYS A 742      56.620  54.450  64.780  1.00  0.00           H
ATOM   2477  CE  LYS A 742      55.510  52.730  64.990  1.00  0.00           C
ATOM   2478  HE1 LYS A 742      56.240  52.240  65.660  1.00  0.00           H
ATOM   2479  HE2 LYS A 742      55.160  51.800  64.490  1.00  0.00           H
ATOM   2480  NZ  LYS A 742      54.430  53.310  65.720  1.00  0.00           N
ATOM   2481  HZ1 LYS A 742      53.850  52.670  66.300  1.00  0.00           H
ATOM   2482  HZ2 LYS A 742      53.750  53.770  65.090  1.00  0.00           H
ATOM   2483  HZ3 LYS A 742      54.760  54.020  66.410  1.00  0.00           H
ATOM   2484  C   LYS A 742      59.410  55.700  63.610  1.00  0.00           C
ATOM   2485  O   LYS A 742      59.450  55.340  64.770  1.00  0.00           O
ATOM   2486  N   LEU A 743      60.540  56.080  62.880  1.00  0.00           N
ATOM   2487  HN  LEU A 743      60.420  56.460  61.960  1.00  0.00           H
ATOM   2488  CA  LEU A 743      61.870  56.130  63.350  1.00  0.00           C
ATOM   2489  HA  LEU A 743      62.030  55.190  63.870  1.00  0.00           H
ATOM   2490  CB  LEU A 743      62.860  56.430  62.250  1.00  0.00           C
ATOM   2491  HB1 LEU A 743      63.880  56.470  62.700  1.00  0.00           H
ATOM   2492  HB2 LEU A 743      62.630  57.430  61.830  1.00  0.00           H
ATOM   2493  CG  LEU A 743      62.820  55.540  61.030  1.00  0.00           C
ATOM   2494  HG  LEU A 743      61.830  55.610  60.540  1.00  0.00           H
ATOM   2495  CD1 LEU A 743      63.930  56.050  60.050  1.00  0.00           C
ATOM   2496 HD11 LEU A 743      64.880  55.930  60.620  1.00  0.00           H
ATOM   2497 HD12 LEU A 743      63.770  57.100  59.710  1.00  0.00           H
ATOM   2498 HD13 LEU A 743      64.010  55.470  59.110  1.00  0.00           H
ATOM   2499  CD2 LEU A 743      63.000  54.060  61.310  1.00  0.00           C
ATOM   2500 HD21 LEU A 743      62.120  53.650  61.860  1.00  0.00           H
ATOM   2501 HD22 LEU A 743      63.870  53.700  61.890  1.00  0.00           H
ATOM   2502 HD23 LEU A 743      62.840  53.470  60.390  1.00  0.00           H
ATOM   2503  C   LEU A 743      61.970  57.190  64.530  1.00  0.00           C
ATOM   2504  O   LEU A 743      62.540  57.000  65.610  1.00  0.00           O
ATOM   2505  N   PHE A 744      61.250  58.250  64.380  1.00  0.00           N
ATOM   2506  HN  PHE A 744      60.690  58.250  63.570  1.00  0.00           H
ATOM   2507  CA  PHE A 744      61.010  59.220  65.510  1.00  0.00           C
ATOM   2508  HA  PHE A 744      61.980  59.500  65.900  1.00  0.00           H
ATOM   2509  CB  PHE A 744      60.380  60.590  65.010  1.00  0.00           C
ATOM   2510  HB1 PHE A 744      60.170  61.160  65.940  1.00  0.00           H
ATOM   2511  HB2 PHE A 744      59.440  60.330  64.470  1.00  0.00           H
ATOM   2512  CG  PHE A 744      61.290  61.400  64.170  1.00  0.00           C
ATOM   2513  CD1 PHE A 744      61.460  61.120  62.760  1.00  0.00           C
ATOM   2514  HD1 PHE A 744      60.890  60.300  62.340  1.00  0.00           H
ATOM   2515  CE1 PHE A 744      62.300  61.880  61.980  1.00  0.00           C
ATOM   2516  HE1 PHE A 744      62.290  61.660  60.920  1.00  0.00           H
ATOM   2517  CZ  PHE A 744      63.030  62.950  62.490  1.00  0.00           C
ATOM   2518  HZ  PHE A 744      63.670  63.460  61.790  1.00  0.00           H
ATOM   2519  CD2 PHE A 744      62.050  62.460  64.730  1.00  0.00           C
ATOM   2520  HD2 PHE A 744      61.940  62.790  65.750  1.00  0.00           H
ATOM   2521  CE2 PHE A 744      62.940  63.130  63.910  1.00  0.00           C
ATOM   2522  HE2 PHE A 744      63.500  64.000  64.240  1.00  0.00           H
ATOM   2523  C   PHE A 744      60.250  58.690  66.710  1.00  0.00           C
ATOM   2524  O   PHE A 744      60.450  59.130  67.820  1.00  0.00           O
ATOM   2525  N   ASP A 745      59.290  57.750  66.550  1.00  0.00           N
ATOM   2526  HN  ASP A 745      59.010  57.430  65.650  1.00  0.00           H
ATOM   2527  CA  ASP A 745      58.600  57.080  67.630  1.00  0.00           C
ATOM   2528  HA  ASP A 745      58.120  57.900  68.160  1.00  0.00           H
ATOM   2529  CB  ASP A 745      57.410  56.170  67.080  1.00  0.00           C
ATOM   2530  HB1 ASP A 745      57.900  55.260  66.670  1.00  0.00           H
ATOM   2531  HB2 ASP A 745      56.860  56.810  66.340  1.00  0.00           H
ATOM   2532  CG  ASP A 745      56.370  55.750  68.060  1.00  0.00           C
ATOM   2533  OD1 ASP A 745      56.490  56.020  69.280  1.00  0.00           O
ATOM   2534  OD2 ASP A 745      55.540  54.930  67.570  1.00  0.00           O
ATOM   2535  C   ASP A 745      59.590  56.320  68.540  1.00  0.00           C
ATOM   2536  O   ASP A 745      59.480  56.510  69.730  1.00  0.00           O
ATOM   2537  N   LEU A 746      60.620  55.680  67.970  1.00  0.00           N
ATOM   2538  HN  LEU A 746      60.660  55.560  66.980  1.00  0.00           H
ATOM   2539  CA  LEU A 746      61.750  54.930  68.690  1.00  0.00           C
ATOM   2540  HA  LEU A 746      61.360  54.360  69.520  1.00  0.00           H
ATOM   2541  CB  LEU A 746      62.470  53.930  67.790  1.00  0.00           C
ATOM   2542  HB1 LEU A 746      63.250  53.360  68.340  1.00  0.00           H
ATOM   2543  HB2 LEU A 746      62.950  54.550  67.010  1.00  0.00           H
ATOM   2544  CG  LEU A 746      61.500  52.850  67.180  1.00  0.00           C
ATOM   2545  HG  LEU A 746      60.640  53.380  66.700  1.00  0.00           H
ATOM   2546  CD1 LEU A 746      62.150  52.130  65.990  1.00  0.00           C
ATOM   2547 HD11 LEU A 746      61.540  51.360  65.480  1.00  0.00           H
ATOM   2548 HD12 LEU A 746      63.090  51.600  66.250  1.00  0.00           H
ATOM   2549 HD13 LEU A 746      62.350  52.980  65.280  1.00  0.00           H
ATOM   2550  CD2 LEU A 746      60.910  51.860  68.260  1.00  0.00           C
ATOM   2551 HD21 LEU A 746      60.650  52.380  69.200  1.00  0.00           H
ATOM   2552 HD22 LEU A 746      61.710  51.150  68.540  1.00  0.00           H
ATOM   2553 HD23 LEU A 746      59.960  51.370  67.930  1.00  0.00           H
ATOM   2554  C   LEU A 746      62.660  56.000  69.200  1.00  0.00           C
ATOM   2555  O   LEU A 746      63.560  55.770  70.010  1.00  0.00           O
ATOM   2556  N   GLY A 747      62.440  57.280  68.840  1.00  0.00           N
ATOM   2557  HN  GLY A 747      61.620  57.530  68.340  1.00  0.00           H
ATOM   2558  CA  GLY A 747      63.320  58.440  69.060  1.00  0.00           C
ATOM   2559  HA1 GLY A 747      62.740  59.320  68.840  1.00  0.00           H
ATOM   2560  HA2 GLY A 747      64.180  58.360  68.410  1.00  0.00           H
ATOM   2561  C   GLY A 747      63.900  58.780  70.460  1.00  0.00           C
ATOM   2562  O   GLY A 747      65.130  59.020  70.520  1.00  0.00           O
ATOM   2563  N   GLU A 748      63.050  58.990  71.460  1.00  0.00           N
ATOM   2564  HN  GLU A 748      62.070  58.900  71.320  1.00  0.00           H
ATOM   2565  CA  GLU A 748      63.550  59.160  72.780  1.00  0.00           C
ATOM   2566  HA  GLU A 748      64.480  59.720  72.760  1.00  0.00           H
ATOM   2567  CB  GLU A 748      62.500  59.980  73.540  1.00  0.00           C
ATOM   2568  HB1 GLU A 748      61.570  59.380  73.560  1.00  0.00           H
ATOM   2569  HB2 GLU A 748      62.210  60.910  72.990  1.00  0.00           H
ATOM   2570  CG  GLU A 748      62.820  60.340  74.990  1.00  0.00           C
ATOM   2571  HG1 GLU A 748      63.900  60.580  75.050  1.00  0.00           H
ATOM   2572  HG2 GLU A 748      62.670  59.500  75.710  1.00  0.00           H
ATOM   2573  CD  GLU A 748      62.090  61.570  75.500  1.00  0.00           C
ATOM   2574  OE1 GLU A 748      60.900  61.450  75.870  1.00  0.00           O
ATOM   2575  OE2 GLU A 748      62.690  62.680  75.560  1.00  0.00           O
ATOM   2576  C   GLU A 748      63.760  57.900  73.620  1.00  0.00           C
ATOM   2577  O   GLU A 748      64.590  57.880  74.550  1.00  0.00           O
ATOM   2578  N   THR A 749      63.090  56.800  73.290  1.00  0.00           N
ATOM   2579  HN  THR A 749      62.260  56.870  72.730  1.00  0.00           H
ATOM   2580  CA  THR A 749      63.180  55.520  74.050  1.00  0.00           C
ATOM   2581  HA  THR A 749      63.030  55.730  75.100  1.00  0.00           H
ATOM   2582  CB  THR A 749      62.230  54.490  73.470  1.00  0.00           C
ATOM   2583  HB  THR A 749      62.510  54.150  72.440  1.00  0.00           H
ATOM   2584  OG1 THR A 749      60.900  54.960  73.260  1.00  0.00           O
ATOM   2585  HG1 THR A 749      60.710  55.470  74.040  1.00  0.00           H
ATOM   2586  CG2 THR A 749      62.120  53.270  74.460  1.00  0.00           C
ATOM   2587 HG21 THR A 749      61.210  52.720  74.190  1.00  0.00           H
ATOM   2588 HG22 THR A 749      61.930  53.640  75.500  1.00  0.00           H
ATOM   2589 HG23 THR A 749      63.050  52.650  74.440  1.00  0.00           H
ATOM   2590  C   THR A 749      64.600  54.890  74.080  1.00  0.00           C
ATOM   2591  O   THR A 749      64.990  54.290  75.110  1.00  0.00           O
ATOM   2592  N   TYR A 750      65.350  54.880  72.900  1.00  0.00           N
ATOM   2593  HN  TYR A 750      64.950  55.350  72.110  1.00  0.00           H
ATOM   2594  CA  TYR A 750      66.670  54.370  72.780  1.00  0.00           C
ATOM   2595  HA  TYR A 750      66.890  53.700  73.600  1.00  0.00           H
ATOM   2596  CB  TYR A 750      66.960  53.540  71.460  1.00  0.00           C
ATOM   2597  HB1 TYR A 750      68.010  53.180  71.420  1.00  0.00           H
ATOM   2598  HB2 TYR A 750      66.740  54.020  70.490  1.00  0.00           H
ATOM   2599  CG  TYR A 750      66.090  52.220  71.390  1.00  0.00           C
ATOM   2600  CD1 TYR A 750      65.990  51.280  72.480  1.00  0.00           C
ATOM   2601  HD1 TYR A 750      66.480  51.570  73.410  1.00  0.00           H
ATOM   2602  CE1 TYR A 750      65.260  50.140  72.370  1.00  0.00           C
ATOM   2603  HE1 TYR A 750      65.310  49.530  73.250  1.00  0.00           H
ATOM   2604  CZ  TYR A 750      64.450  49.920  71.230  1.00  0.00           C
ATOM   2605  OH  TYR A 750      63.610  48.820  71.280  1.00  0.00           O
ATOM   2606  HH  TYR A 750      63.830  48.350  72.090  1.00  0.00           H
ATOM   2607  CD2 TYR A 750      65.340  51.950  70.180  1.00  0.00           C
ATOM   2608  HD2 TYR A 750      65.460  52.590  69.330  1.00  0.00           H
ATOM   2609  CE2 TYR A 750      64.480  50.800  70.170  1.00  0.00           C
ATOM   2610  HE2 TYR A 750      63.910  50.760  69.260  1.00  0.00           H
ATOM   2611  C   TYR A 750      67.640  55.580  72.730  1.00  0.00           C
ATOM   2612  O   TYR A 750      67.330  56.720  72.460  1.00  0.00           O
ATOM   2613  N   ALA A 751      68.870  55.370  73.110  1.00  0.00           N
ATOM   2614  HN  ALA A 751      69.180  54.480  73.420  1.00  0.00           H
ATOM   2615  CA  ALA A 751      70.010  56.290  72.920  1.00  0.00           C
ATOM   2616  HA  ALA A 751      69.690  57.290  73.190  1.00  0.00           H
ATOM   2617  CB  ALA A 751      71.180  55.880  73.810  1.00  0.00           C
ATOM   2618  HB1 ALA A 751      71.040  55.900  74.910  1.00  0.00           H
ATOM   2619  HB2 ALA A 751      72.040  56.570  73.650  1.00  0.00           H
ATOM   2620  HB3 ALA A 751      71.420  54.840  73.500  1.00  0.00           H
ATOM   2621  C   ALA A 751      70.430  56.280  71.470  1.00  0.00           C
ATOM   2622  O   ALA A 751      70.160  55.340  70.710  1.00  0.00           O
ATOM   2623  N   PHE A 752      71.120  57.370  71.000  1.00  0.00           N
ATOM   2624  HN  PHE A 752      71.230  58.170  71.600  1.00  0.00           H
ATOM   2625  CA  PHE A 752      71.660  57.390  69.690  1.00  0.00           C
ATOM   2626  HA  PHE A 752      71.420  56.510  69.110  1.00  0.00           H
ATOM   2627  CB  PHE A 752      71.050  58.510  68.740  1.00  0.00           C
ATOM   2628  HB1 PHE A 752      71.380  59.540  69.030  1.00  0.00           H
ATOM   2629  HB2 PHE A 752      69.940  58.500  68.830  1.00  0.00           H
ATOM   2630  CG  PHE A 752      71.510  58.280  67.250  1.00  0.00           C
ATOM   2631  CD1 PHE A 752      72.720  58.850  66.770  1.00  0.00           C
ATOM   2632  HD1 PHE A 752      73.360  59.390  67.440  1.00  0.00           H
ATOM   2633  CE1 PHE A 752      73.130  58.490  65.470  1.00  0.00           C
ATOM   2634  HE1 PHE A 752      74.000  58.950  65.040  1.00  0.00           H
ATOM   2635  CZ  PHE A 752      72.360  57.710  64.640  1.00  0.00           C
ATOM   2636  HZ  PHE A 752      72.880  57.560  63.700  1.00  0.00           H
ATOM   2637  CD2 PHE A 752      70.750  57.380  66.440  1.00  0.00           C
ATOM   2638  HD2 PHE A 752      69.880  56.950  66.870  1.00  0.00           H
ATOM   2639  CE2 PHE A 752      71.200  57.110  65.110  1.00  0.00           C
ATOM   2640  HE2 PHE A 752      70.590  56.490  64.480  1.00  0.00           H
ATOM   2641  C   PHE A 752      73.200  57.530  69.760  1.00  0.00           C
ATOM   2642  O   PHE A 752      73.760  58.420  70.420  1.00  0.00           O
ATOM   2643  N   PRO A 822      74.100  56.730  69.070  1.00  0.00           N
ATOM   2644  CD  PRO A 822      75.540  56.860  69.150  1.00  0.00           C
ATOM   2645  HD1 PRO A 822      75.970  56.590  70.150  1.00  0.00           H
ATOM   2646  HD2 PRO A 822      75.870  57.890  68.870  1.00  0.00           H
ATOM   2647  CA  PRO A 822      73.730  55.820  68.070  1.00  0.00           C
ATOM   2648  HA  PRO A 822      73.040  56.320  67.410  1.00  0.00           H
ATOM   2649  CB  PRO A 822      74.950  55.490  67.240  1.00  0.00           C
ATOM   2650  HB1 PRO A 822      75.030  56.260  66.440  1.00  0.00           H
ATOM   2651  HB2 PRO A 822      75.130  54.460  66.850  1.00  0.00           H
ATOM   2652  CG  PRO A 822      76.130  55.900  68.140  1.00  0.00           C
ATOM   2653  HG1 PRO A 822      76.510  55.000  68.660  1.00  0.00           H
ATOM   2654  HG2 PRO A 822      76.950  56.340  67.540  1.00  0.00           H
ATOM   2655  C   PRO A 822      73.020  54.520  68.540  1.00  0.00           C
ATOM   2656  O   PRO A 822      71.880  54.280  68.260  1.00  0.00           O
ATOM   2657  N   ASP A 823      73.820  53.670  69.320  1.00  0.00           N
ATOM   2658  HN  ASP A 823      74.790  53.850  69.420  1.00  0.00           H
ATOM   2659  CA  ASP A 823      73.260  52.530  69.990  1.00  0.00           C
ATOM   2660  HA  ASP A 823      74.080  51.820  70.040  1.00  0.00           H
ATOM   2661  CB  ASP A 823      72.770  52.920  71.410  1.00  0.00           C
ATOM   2662  HB1 ASP A 823      71.730  53.300  71.370  1.00  0.00           H
ATOM   2663  HB2 ASP A 823      73.340  53.780  71.830  1.00  0.00           H
ATOM   2664  CG  ASP A 823      72.960  51.790  72.380  1.00  0.00           C
ATOM   2665  OD1 ASP A 823      74.050  51.250  72.620  1.00  0.00           O
ATOM   2666  OD2 ASP A 823      71.870  51.500  72.970  1.00  0.00           O
ATOM   2667  C   ASP A 823      72.200  51.650  69.240  1.00  0.00           C
ATOM   2668  O   ASP A 823      72.300  51.350  68.090  1.00  0.00           O
ATOM   2669  N   VAL A 824      71.140  51.170  70.030  1.00  0.00           N
ATOM   2670  HN  VAL A 824      71.230  51.220  71.020  1.00  0.00           H
ATOM   2671  CA  VAL A 824      70.040  50.400  69.500  1.00  0.00           C
ATOM   2672  HA  VAL A 824      70.480  49.600  68.920  1.00  0.00           H
ATOM   2673  CB  VAL A 824      69.080  49.930  70.570  1.00  0.00           C
ATOM   2674  HB  VAL A 824      68.800  50.840  71.160  1.00  0.00           H
ATOM   2675  CG1 VAL A 824      67.850  49.270  69.980  1.00  0.00           C
ATOM   2676 HG11 VAL A 824      67.250  48.720  70.750  1.00  0.00           H
ATOM   2677 HG12 VAL A 824      68.170  48.450  69.300  1.00  0.00           H
ATOM   2678 HG13 VAL A 824      67.170  50.010  69.510  1.00  0.00           H
ATOM   2679  CG2 VAL A 824      69.850  48.940  71.440  1.00  0.00           C
ATOM   2680 HG21 VAL A 824      70.910  49.210  71.620  1.00  0.00           H
ATOM   2681 HG22 VAL A 824      69.800  48.000  70.840  1.00  0.00           H
ATOM   2682 HG23 VAL A 824      69.330  48.650  72.380  1.00  0.00           H
ATOM   2683  C   VAL A 824      69.260  51.140  68.410  1.00  0.00           C
ATOM   2684  O   VAL A 824      68.880  50.520  67.460  1.00  0.00           O
ATOM   2685  N   LEU A 825      69.010  52.470  68.490  1.00  0.00           N
ATOM   2686  HN  LEU A 825      69.500  53.030  69.130  1.00  0.00           H
ATOM   2687  CA  LEU A 825      68.320  53.240  67.430  1.00  0.00           C
ATOM   2688  HA  LEU A 825      67.370  52.750  67.280  1.00  0.00           H
ATOM   2689  CB  LEU A 825      68.200  54.690  67.970  1.00  0.00           C
ATOM   2690  HB1 LEU A 825      69.170  55.250  67.950  1.00  0.00           H
ATOM   2691  HB2 LEU A 825      67.920  54.560  69.040  1.00  0.00           H
ATOM   2692  CG  LEU A 825      67.080  55.620  67.290  1.00  0.00           C
ATOM   2693  HG  LEU A 825      67.530  56.030  66.360  1.00  0.00           H
ATOM   2694  CD1 LEU A 825      65.810  54.800  66.970  1.00  0.00           C
ATOM   2695 HD11 LEU A 825      65.570  54.070  67.770  1.00  0.00           H
ATOM   2696 HD12 LEU A 825      66.000  54.260  66.010  1.00  0.00           H
ATOM   2697 HD13 LEU A 825      64.940  55.440  66.730  1.00  0.00           H
ATOM   2698  CD2 LEU A 825      66.610  56.690  68.260  1.00  0.00           C
ATOM   2699 HD21 LEU A 825      66.290  56.140  69.170  1.00  0.00           H
ATOM   2700 HD22 LEU A 825      65.700  57.140  67.840  1.00  0.00           H
ATOM   2701 HD23 LEU A 825      67.440  57.390  68.510  1.00  0.00           H
ATOM   2702  C   LEU A 825      68.980  53.160  66.110  1.00  0.00           C
ATOM   2703  O   LEU A 825      68.390  52.910  65.060  1.00  0.00           O
ATOM   2704  N   PHE A 826      70.330  53.260  66.070  1.00  0.00           N
ATOM   2705  HN  PHE A 826      70.790  53.270  66.960  1.00  0.00           H
ATOM   2706  CA  PHE A 826      71.180  53.170  64.910  1.00  0.00           C
ATOM   2707  HA  PHE A 826      70.660  53.830  64.240  1.00  0.00           H
ATOM   2708  CB  PHE A 826      72.600  53.710  65.320  1.00  0.00           C
ATOM   2709  HB1 PHE A 826      72.760  52.930  66.100  1.00  0.00           H
ATOM   2710  HB2 PHE A 826      72.650  54.680  65.860  1.00  0.00           H
ATOM   2711  CG  PHE A 826      73.610  53.660  64.170  1.00  0.00           C
ATOM   2712  CD1 PHE A 826      74.710  52.770  64.190  1.00  0.00           C
ATOM   2713  HD1 PHE A 826      74.840  52.080  65.030  1.00  0.00           H
ATOM   2714  CE1 PHE A 826      75.650  52.740  63.220  1.00  0.00           C
ATOM   2715  HE1 PHE A 826      76.520  52.130  63.340  1.00  0.00           H
ATOM   2716  CZ  PHE A 826      75.610  53.630  62.110  1.00  0.00           C
ATOM   2717  HZ  PHE A 826      76.450  53.660  61.430  1.00  0.00           H
ATOM   2718  CD2 PHE A 826      73.500  54.460  63.030  1.00  0.00           C
ATOM   2719  HD2 PHE A 826      72.620  55.070  62.930  1.00  0.00           H
ATOM   2720  CE2 PHE A 826      74.460  54.460  62.000  1.00  0.00           C
ATOM   2721  HE2 PHE A 826      74.380  55.140  61.170  1.00  0.00           H
ATOM   2722  C   PHE A 826      71.130  51.790  64.310  1.00  0.00           C
ATOM   2723  O   PHE A 826      71.000  51.640  63.110  1.00  0.00           O
ATOM   2724  N   TRP A 827      71.050  50.780  65.200  1.00  0.00           N
ATOM   2725  HN  TRP A 827      71.270  50.950  66.150  1.00  0.00           H
ATOM   2726  CA  TRP A 827      70.920  49.360  64.750  1.00  0.00           C
ATOM   2727  HA  TRP A 827      71.730  49.180  64.060  1.00  0.00           H
ATOM   2728  CB  TRP A 827      71.040  48.280  65.720  1.00  0.00           C
ATOM   2729  HB1 TRP A 827      71.020  47.300  65.210  1.00  0.00           H
ATOM   2730  HB2 TRP A 827      70.270  48.310  66.520  1.00  0.00           H
ATOM   2731  CG  TRP A 827      72.340  48.280  66.470  1.00  0.00           C
ATOM   2732  CD1 TRP A 827      72.550  48.080  67.770  1.00  0.00           C
ATOM   2733  HD1 TRP A 827      71.770  47.890  68.490  1.00  0.00           H
ATOM   2734  NE1 TRP A 827      73.920  47.990  68.020  1.00  0.00           N
ATOM   2735  HE1 TRP A 827      74.190  47.820  68.950  1.00  0.00           H
ATOM   2736  CE2 TRP A 827      74.640  48.390  66.970  1.00  0.00           C
ATOM   2737  CD2 TRP A 827      73.700  48.590  65.950  1.00  0.00           C
ATOM   2738  CE3 TRP A 827      74.180  48.980  64.700  1.00  0.00           C
ATOM   2739  HE3 TRP A 827      73.660  49.140  63.770  1.00  0.00           H
ATOM   2740  CZ3 TRP A 827      75.560  49.180  64.550  1.00  0.00           C
ATOM   2741  HZ3 TRP A 827      75.860  49.420  63.540  1.00  0.00           H
ATOM   2742  CZ2 TRP A 827      75.990  48.520  66.800  1.00  0.00           C
ATOM   2743  HZ2 TRP A 827      76.710  48.310  67.570  1.00  0.00           H
ATOM   2744  CH2 TRP A 827      76.520  48.950  65.530  1.00  0.00           C
ATOM   2745  HH2 TRP A 827      77.570  48.920  65.280  1.00  0.00           H
ATOM   2746  C   TRP A 827      69.580  49.260  64.000  1.00  0.00           C
ATOM   2747  O   TRP A 827      69.510  48.820  62.880  1.00  0.00           O
ATOM   2748  N   CYS A 828      68.400  49.830  64.540  1.00  0.00           N
ATOM   2749  HN  CYS A 828      68.270  50.380  65.370  1.00  0.00           H
ATOM   2750  CA  CYS A 828      67.120  49.830  63.910  1.00  0.00           C
ATOM   2751  HA  CYS A 828      66.950  48.790  63.660  1.00  0.00           H
ATOM   2752  CB  CYS A 828      66.050  50.400  64.880  1.00  0.00           C
ATOM   2753  HB1 CYS A 828      65.110  50.510  64.300  1.00  0.00           H
ATOM   2754  HB2 CYS A 828      66.360  51.440  65.110  1.00  0.00           H
ATOM   2755  SG  CYS A 828      65.830  49.410  66.450  1.00  0.00           S
ATOM   2756  HG1 CYS A 828      67.110  49.460  66.760  1.00  0.00           H
ATOM   2757  C   CYS A 828      67.010  50.610  62.630  1.00  0.00           C
ATOM   2758  O   CYS A 828      66.460  50.160  61.630  1.00  0.00           O
ATOM   2759  N   VAL A 829      67.550  51.810  62.600  1.00  0.00           N
ATOM   2760  HN  VAL A 829      68.070  52.160  63.380  1.00  0.00           H
ATOM   2761  CA  VAL A 829      67.550  52.690  61.530  1.00  0.00           C
ATOM   2762  HA  VAL A 829      66.530  52.780  61.170  1.00  0.00           H
ATOM   2763  CB  VAL A 829      68.040  54.140  61.900  1.00  0.00           C
ATOM   2764  HB  VAL A 829      69.020  54.140  62.420  1.00  0.00           H
ATOM   2765  CG1 VAL A 829      68.150  54.990  60.670  1.00  0.00           C
ATOM   2766 HG11 VAL A 829      68.980  54.730  59.980  1.00  0.00           H
ATOM   2767 HG12 VAL A 829      68.330  56.040  61.010  1.00  0.00           H
ATOM   2768 HG13 VAL A 829      67.180  54.940  60.140  1.00  0.00           H
ATOM   2769  CG2 VAL A 829      66.950  54.770  62.760  1.00  0.00           C
ATOM   2770 HG21 VAL A 829      66.050  54.900  62.120  1.00  0.00           H
ATOM   2771 HG22 VAL A 829      67.240  55.730  63.210  1.00  0.00           H
ATOM   2772 HG23 VAL A 829      66.610  54.070  63.550  1.00  0.00           H
ATOM   2773  C   VAL A 829      68.310  52.230  60.290  1.00  0.00           C
ATOM   2774  O   VAL A 829      67.800  52.360  59.160  1.00  0.00           O
ATOM   2775  N   ILE A 830      69.570  51.810  60.550  1.00  0.00           N
ATOM   2776  HN  ILE A 830      69.930  51.780  61.480  1.00  0.00           H
ATOM   2777  CA  ILE A 830      70.390  51.110  59.520  1.00  0.00           C
ATOM   2778  HA  ILE A 830      70.410  51.790  58.680  1.00  0.00           H
ATOM   2779  CB  ILE A 830      71.840  50.990  60.040  1.00  0.00           C
ATOM   2780  HB  ILE A 830      71.690  50.570  61.060  1.00  0.00           H
ATOM   2781  CG2 ILE A 830      72.730  50.120  59.040  1.00  0.00           C
ATOM   2782 HG21 ILE A 830      72.300  49.100  59.050  1.00  0.00           H
ATOM   2783 HG22 ILE A 830      73.800  50.050  59.300  1.00  0.00           H
ATOM   2784 HG23 ILE A 830      72.600  50.530  58.020  1.00  0.00           H
ATOM   2785  CG1 ILE A 830      72.500  52.320  60.220  1.00  0.00           C
ATOM   2786 HG11 ILE A 830      73.490  52.350  60.730  1.00  0.00           H
ATOM   2787 HG12 ILE A 830      71.810  52.850  60.910  1.00  0.00           H
ATOM   2788  CD  ILE A 830      72.630  53.200  58.970  1.00  0.00           C
ATOM   2789  HD1 ILE A 830      71.630  53.350  58.500  1.00  0.00           H
ATOM   2790  HD2 ILE A 830      73.230  52.780  58.150  1.00  0.00           H
ATOM   2791  HD3 ILE A 830      73.100  54.130  59.340  1.00  0.00           H
ATOM   2792  C   ILE A 830      69.680  49.840  59.060  1.00  0.00           C
ATOM   2793  O   ILE A 830      69.600  49.540  57.860  1.00  0.00           O
ATOM   2794  N   LEU A 831      69.080  49.040  59.970  1.00  0.00           N
ATOM   2795  HN  LEU A 831      69.160  49.260  60.930  1.00  0.00           H
ATOM   2796  CA  LEU A 831      68.330  47.850  59.580  1.00  0.00           C
ATOM   2797  HA  LEU A 831      69.030  47.190  59.100  1.00  0.00           H
ATOM   2798  CB  LEU A 831      67.760  47.090  60.780  1.00  0.00           C
ATOM   2799  HB1 LEU A 831      67.270  47.790  61.500  1.00  0.00           H
ATOM   2800  HB2 LEU A 831      68.680  46.700  61.260  1.00  0.00           H
ATOM   2801  CG  LEU A 831      66.860  45.830  60.480  1.00  0.00           C
ATOM   2802  HG  LEU A 831      65.980  46.120  59.870  1.00  0.00           H
ATOM   2803  CD1 LEU A 831      67.570  44.850  59.570  1.00  0.00           C
ATOM   2804 HD11 LEU A 831      67.630  45.240  58.530  1.00  0.00           H
ATOM   2805 HD12 LEU A 831      66.950  43.930  59.530  1.00  0.00           H
ATOM   2806 HD13 LEU A 831      68.570  44.810  60.070  1.00  0.00           H
ATOM   2807  CD2 LEU A 831      66.290  45.150  61.680  1.00  0.00           C
ATOM   2808 HD21 LEU A 831      65.800  44.160  61.550  1.00  0.00           H
ATOM   2809 HD22 LEU A 831      65.760  45.870  62.350  1.00  0.00           H
ATOM   2810 HD23 LEU A 831      67.170  44.820  62.280  1.00  0.00           H
ATOM   2811  C   LEU A 831      67.180  48.250  58.600  1.00  0.00           C
ATOM   2812  O   LEU A 831      67.070  47.690  57.540  1.00  0.00           O
ATOM   2813  N   PHE A 832      66.440  49.310  58.980  1.00  0.00           N
ATOM   2814  HN  PHE A 832      66.520  49.670  59.910  1.00  0.00           H
ATOM   2815  CA  PHE A 832      65.370  49.920  58.110  1.00  0.00           C
ATOM   2816  HA  PHE A 832      64.700  49.080  57.980  1.00  0.00           H
ATOM   2817  CB  PHE A 832      64.610  51.010  58.890  1.00  0.00           C
ATOM   2818  HB1 PHE A 832      65.430  51.580  59.370  1.00  0.00           H
ATOM   2819  HB2 PHE A 832      63.990  50.460  59.610  1.00  0.00           H
ATOM   2820  CG  PHE A 832      63.710  52.050  58.160  1.00  0.00           C
ATOM   2821  CD1 PHE A 832      62.340  52.050  58.330  1.00  0.00           C
ATOM   2822  HD1 PHE A 832      61.920  51.230  58.880  1.00  0.00           H
ATOM   2823  CE1 PHE A 832      61.570  53.020  57.710  1.00  0.00           C
ATOM   2824  HE1 PHE A 832      60.500  53.110  57.800  1.00  0.00           H
ATOM   2825  CZ  PHE A 832      62.170  54.040  56.910  1.00  0.00           C
ATOM   2826  HZ  PHE A 832      61.570  54.710  56.310  1.00  0.00           H
ATOM   2827  CD2 PHE A 832      64.390  53.120  57.420  1.00  0.00           C
ATOM   2828  HD2 PHE A 832      65.470  53.150  57.470  1.00  0.00           H
ATOM   2829  CE2 PHE A 832      63.610  54.170  56.810  1.00  0.00           C
ATOM   2830  HE2 PHE A 832      64.020  55.000  56.260  1.00  0.00           H
ATOM   2831  C   PHE A 832      65.860  50.290  56.680  1.00  0.00           C
ATOM   2832  O   PHE A 832      65.230  49.930  55.670  1.00  0.00           O
ATOM   2833  N   PHE A 833      66.950  51.080  56.620  1.00  0.00           N
ATOM   2834  HN  PHE A 833      67.350  51.480  57.440  1.00  0.00           H
ATOM   2835  CA  PHE A 833      67.660  51.490  55.400  1.00  0.00           C
ATOM   2836  HA  PHE A 833      66.850  51.820  54.760  1.00  0.00           H
ATOM   2837  CB  PHE A 833      68.670  52.640  55.710  1.00  0.00           C
ATOM   2838  HB1 PHE A 833      69.500  52.640  54.970  1.00  0.00           H
ATOM   2839  HB2 PHE A 833      69.140  52.350  56.680  1.00  0.00           H
ATOM   2840  CG  PHE A 833      67.940  53.930  55.740  1.00  0.00           C
ATOM   2841  CD1 PHE A 833      67.350  54.470  54.580  1.00  0.00           C
ATOM   2842  HD1 PHE A 833      67.360  53.810  53.730  1.00  0.00           H
ATOM   2843  CE1 PHE A 833      66.870  55.820  54.610  1.00  0.00           C
ATOM   2844  HE1 PHE A 833      66.280  56.210  53.790  1.00  0.00           H
ATOM   2845  CZ  PHE A 833      67.010  56.600  55.780  1.00  0.00           C
ATOM   2846  HZ  PHE A 833      66.660  57.620  55.820  1.00  0.00           H
ATOM   2847  CD2 PHE A 833      68.100  54.760  56.850  1.00  0.00           C
ATOM   2848  HD2 PHE A 833      68.660  54.360  57.680  1.00  0.00           H
ATOM   2849  CE2 PHE A 833      67.690  56.110  56.890  1.00  0.00           C
ATOM   2850  HE2 PHE A 833      67.750  56.680  57.810  1.00  0.00           H
ATOM   2851  C   PHE A 833      68.350  50.400  54.620  1.00  0.00           C
ATOM   2852  O   PHE A 833      68.340  50.550  53.400  1.00  0.00           O
ATOM   2853  N   THR A 834      68.990  49.430  55.200  1.00  0.00           N
ATOM   2854  HN  THR A 834      69.010  49.410  56.200  1.00  0.00           H
ATOM   2855  CA  THR A 834      69.580  48.280  54.500  1.00  0.00           C
ATOM   2856  HA  THR A 834      70.110  48.750  53.700  1.00  0.00           H
ATOM   2857  CB  THR A 834      70.510  47.390  55.270  1.00  0.00           C
ATOM   2858  HB  THR A 834      70.600  46.370  54.840  1.00  0.00           H
ATOM   2859  OG1 THR A 834      70.100  47.140  56.630  1.00  0.00           O
ATOM   2860  HG1 THR A 834      70.140  48.000  57.050  1.00  0.00           H
ATOM   2861  CG2 THR A 834      71.960  47.910  55.340  1.00  0.00           C
ATOM   2862 HG21 THR A 834      72.570  47.050  55.720  1.00  0.00           H
ATOM   2863 HG22 THR A 834      72.050  48.900  55.840  1.00  0.00           H
ATOM   2864 HG23 THR A 834      72.460  48.030  54.360  1.00  0.00           H
ATOM   2865  C   THR A 834      68.540  47.460  53.820  1.00  0.00           C
ATOM   2866  O   THR A 834      68.870  46.920  52.770  1.00  0.00           O
ATOM   2867  N   THR A 835      67.340  47.410  54.460  1.00  0.00           N
ATOM   2868  HN  THR A 835      67.300  47.870  55.350  1.00  0.00           H
ATOM   2869  CA  THR A 835      66.080  46.900  53.990  1.00  0.00           C
ATOM   2870  HA  THR A 835      66.430  45.940  53.670  1.00  0.00           H
ATOM   2871  CB  THR A 835      65.090  46.610  55.130  1.00  0.00           C
ATOM   2872  HB  THR A 835      64.840  47.450  55.800  1.00  0.00           H
ATOM   2873  OG1 THR A 835      65.640  45.610  55.970  1.00  0.00           O
ATOM   2874  HG1 THR A 835      66.270  46.010  56.570  1.00  0.00           H
ATOM   2875  CG2 THR A 835      63.830  45.950  54.530  1.00  0.00           C
ATOM   2876 HG21 THR A 835      63.110  45.810  55.360  1.00  0.00           H
ATOM   2877 HG22 THR A 835      64.050  44.960  54.070  1.00  0.00           H
ATOM   2878 HG23 THR A 835      63.450  46.640  53.760  1.00  0.00           H
ATOM   2879  C   THR A 835      65.400  47.630  52.710  1.00  0.00           C
ATOM   2880  O   THR A 835      64.960  47.090  51.670  1.00  0.00           O
ATOM   2881  N   PHE A 836      65.380  48.980  52.800  1.00  0.00           N
ATOM   2882  HN  PHE A 836      65.690  49.430  53.630  1.00  0.00           H
ATOM   2883  CA  PHE A 836      65.230  49.770  51.580  1.00  0.00           C
ATOM   2884  HA  PHE A 836      64.210  49.650  51.230  1.00  0.00           H
ATOM   2885  CB  PHE A 836      65.340  51.270  52.100  1.00  0.00           C
ATOM   2886  HB1 PHE A 836      66.280  51.460  52.650  1.00  0.00           H
ATOM   2887  HB2 PHE A 836      64.440  51.390  52.740  1.00  0.00           H
ATOM   2888  CG  PHE A 836      65.090  52.340  51.010  1.00  0.00           C
ATOM   2889  CD1 PHE A 836      65.830  53.550  50.980  1.00  0.00           C
ATOM   2890  HD1 PHE A 836      66.620  53.660  51.710  1.00  0.00           H
ATOM   2891  CE1 PHE A 836      65.540  54.560  50.080  1.00  0.00           C
ATOM   2892  HE1 PHE A 836      66.250  55.370  49.960  1.00  0.00           H
ATOM   2893  CZ  PHE A 836      64.550  54.370  49.150  1.00  0.00           C
ATOM   2894  HZ  PHE A 836      64.400  55.160  48.430  1.00  0.00           H
ATOM   2895  CD2 PHE A 836      63.950  52.220  50.090  1.00  0.00           C
ATOM   2896  HD2 PHE A 836      63.430  51.270  50.050  1.00  0.00           H
ATOM   2897  CE2 PHE A 836      63.720  53.220  49.110  1.00  0.00           C
ATOM   2898  HE2 PHE A 836      63.080  53.020  48.270  1.00  0.00           H
ATOM   2899  C   PHE A 836      66.300  49.520  50.500  1.00  0.00           C
ATOM   2900  O   PHE A 836      66.000  49.420  49.350  1.00  0.00           O
ATOM   2901  N   PHE A 837      67.610  49.340  50.880  1.00  0.00           N
ATOM   2902  HN  PHE A 837      67.800  49.680  51.800  1.00  0.00           H
ATOM   2903  CA  PHE A 837      68.670  49.000  49.940  1.00  0.00           C
ATOM   2904  HA  PHE A 837      68.650  49.790  49.210  1.00  0.00           H
ATOM   2905  CB  PHE A 837      70.110  49.070  50.460  1.00  0.00           C
ATOM   2906  HB1 PHE A 837      70.050  48.410  51.350  1.00  0.00           H
ATOM   2907  HB2 PHE A 837      70.410  50.090  50.760  1.00  0.00           H
ATOM   2908  CG  PHE A 837      71.230  48.550  49.570  1.00  0.00           C
ATOM   2909  CD1 PHE A 837      72.000  47.500  50.110  1.00  0.00           C
ATOM   2910  HD1 PHE A 837      71.810  47.100  51.090  1.00  0.00           H
ATOM   2911  CE1 PHE A 837      72.950  46.890  49.210  1.00  0.00           C
ATOM   2912  HE1 PHE A 837      73.520  46.100  49.680  1.00  0.00           H
ATOM   2913  CZ  PHE A 837      73.140  47.290  47.900  1.00  0.00           C
ATOM   2914  HZ  PHE A 837      73.800  46.720  47.280  1.00  0.00           H
ATOM   2915  CD2 PHE A 837      71.450  49.060  48.300  1.00  0.00           C
ATOM   2916  HD2 PHE A 837      70.750  49.770  47.890  1.00  0.00           H
ATOM   2917  CE2 PHE A 837      72.290  48.310  47.440  1.00  0.00           C
ATOM   2918  HE2 PHE A 837      72.400  48.680  46.430  1.00  0.00           H
ATOM   2919  C   PHE A 837      68.440  47.650  49.270  1.00  0.00           C
ATOM   2920  O   PHE A 837      68.380  47.540  48.060  1.00  0.00           O
ATOM   2921  N   LEU A 838      68.200  46.650  50.140  1.00  0.00           N
ATOM   2922  HN  LEU A 838      68.040  46.800  51.120  1.00  0.00           H
ATOM   2923  CA  LEU A 838      68.020  45.320  49.700  1.00  0.00           C
ATOM   2924  HA  LEU A 838      68.910  45.200  49.110  1.00  0.00           H
ATOM   2925  CB  LEU A 838      68.050  44.280  50.860  1.00  0.00           C
ATOM   2926  HB1 LEU A 838      67.100  44.360  51.430  1.00  0.00           H
ATOM   2927  HB2 LEU A 838      68.790  44.510  51.660  1.00  0.00           H
ATOM   2928  CG  LEU A 838      68.420  42.830  50.450  1.00  0.00           C
ATOM   2929  HG  LEU A 838      67.520  42.450  49.930  1.00  0.00           H
ATOM   2930  CD1 LEU A 838      69.680  42.690  49.610  1.00  0.00           C
ATOM   2931 HD11 LEU A 838      70.530  43.070  50.200  1.00  0.00           H
ATOM   2932 HD12 LEU A 838      69.460  43.310  48.720  1.00  0.00           H
ATOM   2933 HD13 LEU A 838      69.770  41.580  49.510  1.00  0.00           H
ATOM   2934  CD2 LEU A 838      68.620  42.060  51.750  1.00  0.00           C
ATOM   2935 HD21 LEU A 838      67.650  42.140  52.290  1.00  0.00           H
ATOM   2936 HD22 LEU A 838      69.470  42.500  52.330  1.00  0.00           H
ATOM   2937 HD23 LEU A 838      68.740  40.950  51.650  1.00  0.00           H
ATOM   2938  C   LEU A 838      66.780  44.990  48.780  1.00  0.00           C
ATOM   2939  O   LEU A 838      66.940  44.470  47.690  1.00  0.00           O
ATOM   2940  N   SER A 839      65.620  45.520  49.140  1.00  0.00           N
ATOM   2941  HN  SER A 839      65.590  45.840  50.080  1.00  0.00           H
ATOM   2942  CA  SER A 839      64.460  45.570  48.260  1.00  0.00           C
ATOM   2943  HA  SER A 839      64.230  44.630  47.780  1.00  0.00           H
ATOM   2944  CB  SER A 839      63.230  45.960  48.980  1.00  0.00           C
ATOM   2945  HB1 SER A 839      63.090  45.270  49.840  1.00  0.00           H
ATOM   2946  HB2 SER A 839      62.290  45.900  48.390  1.00  0.00           H
ATOM   2947  OG  SER A 839      63.280  47.290  49.590  1.00  0.00           O
ATOM   2948  HG1 SER A 839      63.800  47.050  50.360  1.00  0.00           H
ATOM   2949  C   SER A 839      64.670  46.460  46.980  1.00  0.00           C
ATOM   2950  O   SER A 839      64.350  46.050  45.860  1.00  0.00           O
ATOM   2951  N   SER A 840      65.210  47.700  47.110  1.00  0.00           N
ATOM   2952  HN  SER A 840      65.350  48.080  48.010  1.00  0.00           H
ATOM   2953  CA  SER A 840      65.560  48.520  45.900  1.00  0.00           C
ATOM   2954  HA  SER A 840      64.600  48.520  45.390  1.00  0.00           H
ATOM   2955  CB  SER A 840      66.010  50.010  46.080  1.00  0.00           C
ATOM   2956  HB1 SER A 840      65.260  50.530  46.720  1.00  0.00           H
ATOM   2957  HB2 SER A 840      66.170  50.540  45.120  1.00  0.00           H
ATOM   2958  OG  SER A 840      67.150  50.080  46.950  1.00  0.00           O
ATOM   2959  HG1 SER A 840      66.890  50.110  47.870  1.00  0.00           H
ATOM   2960  C   SER A 840      66.580  47.800  44.990  1.00  0.00           C
ATOM   2961  O   SER A 840      66.330  47.640  43.770  1.00  0.00           O
ATOM   2962  N   PHE A 841      67.710  47.310  45.490  1.00  0.00           N
ATOM   2963  HN  PHE A 841      67.780  47.480  46.470  1.00  0.00           H
ATOM   2964  CA  PHE A 841      68.650  46.560  44.770  1.00  0.00           C
ATOM   2965  HA  PHE A 841      68.870  47.190  43.920  1.00  0.00           H
ATOM   2966  CB  PHE A 841      70.020  46.620  45.610  1.00  0.00           C
ATOM   2967  HB1 PHE A 841      69.810  46.190  46.620  1.00  0.00           H
ATOM   2968  HB2 PHE A 841      70.320  47.680  45.760  1.00  0.00           H
ATOM   2969  CG  PHE A 841      71.110  45.890  44.880  1.00  0.00           C
ATOM   2970  CD1 PHE A 841      71.660  44.680  45.370  1.00  0.00           C
ATOM   2971  HD1 PHE A 841      71.290  44.370  46.330  1.00  0.00           H
ATOM   2972  CE1 PHE A 841      72.660  44.000  44.580  1.00  0.00           C
ATOM   2973  HE1 PHE A 841      73.050  43.060  44.930  1.00  0.00           H
ATOM   2974  CZ  PHE A 841      73.070  44.590  43.320  1.00  0.00           C
ATOM   2975  HZ  PHE A 841      73.870  44.110  42.790  1.00  0.00           H
ATOM   2976  CD2 PHE A 841      71.550  46.470  43.690  1.00  0.00           C
ATOM   2977  HD2 PHE A 841      71.040  47.290  43.210  1.00  0.00           H
ATOM   2978  CE2 PHE A 841      72.570  45.830  42.910  1.00  0.00           C
ATOM   2979  HE2 PHE A 841      72.900  46.280  41.990  1.00  0.00           H
ATOM   2980  C   PHE A 841      68.200  45.260  44.170  1.00  0.00           C
ATOM   2981  O   PHE A 841      68.390  45.080  42.960  1.00  0.00           O
ATOM   2982  N   LEU A 842      67.500  44.350  44.910  1.00  0.00           N
ATOM   2983  HN  LEU A 842      67.170  44.550  45.830  1.00  0.00           H
ATOM   2984  CA  LEU A 842      66.970  43.110  44.360  1.00  0.00           C
ATOM   2985  HA  LEU A 842      67.760  42.530  43.910  1.00  0.00           H
ATOM   2986  CB  LEU A 842      66.650  42.140  45.530  1.00  0.00           C
ATOM   2987  HB1 LEU A 842      66.060  41.330  45.050  1.00  0.00           H
ATOM   2988  HB2 LEU A 842      66.050  42.660  46.310  1.00  0.00           H
ATOM   2989  CG  LEU A 842      67.800  41.440  46.280  1.00  0.00           C
ATOM   2990  HG  LEU A 842      68.440  42.240  46.720  1.00  0.00           H
ATOM   2991  CD1 LEU A 842      67.440  40.580  47.450  1.00  0.00           C
ATOM   2992 HD11 LEU A 842      66.720  39.790  47.150  1.00  0.00           H
ATOM   2993 HD12 LEU A 842      66.820  41.230  48.110  1.00  0.00           H
ATOM   2994 HD13 LEU A 842      68.250  40.180  48.090  1.00  0.00           H
ATOM   2995  CD2 LEU A 842      68.770  40.520  45.460  1.00  0.00           C
ATOM   2996 HD21 LEU A 842      69.370  39.910  46.160  1.00  0.00           H
ATOM   2997 HD22 LEU A 842      69.370  41.300  44.940  1.00  0.00           H
ATOM   2998 HD23 LEU A 842      68.270  39.860  44.720  1.00  0.00           H
ATOM   2999  C   LEU A 842      65.870  43.260  43.300  1.00  0.00           C
ATOM   3000  O   LEU A 842      65.810  42.560  42.270  1.00  0.00           O
ATOM   3001  N   LYS A 843      65.070  44.290  43.410  1.00  0.00           N
ATOM   3002  HN  LYS A 843      65.210  44.840  44.230  1.00  0.00           H
ATOM   3003  CA  LYS A 843      64.150  44.710  42.360  1.00  0.00           C
ATOM   3004  HA  LYS A 843      63.440  43.920  42.100  1.00  0.00           H
ATOM   3005  CB  LYS A 843      63.270  45.950  42.840  1.00  0.00           C
ATOM   3006  HB1 LYS A 843      64.020  46.730  43.090  1.00  0.00           H
ATOM   3007  HB2 LYS A 843      62.760  45.650  43.780  1.00  0.00           H
ATOM   3008  CG  LYS A 843      62.280  46.600  41.870  1.00  0.00           C
ATOM   3009  HG1 LYS A 843      62.790  47.320  41.210  1.00  0.00           H
ATOM   3010  HG2 LYS A 843      61.630  47.170  42.560  1.00  0.00           H
ATOM   3011  CD  LYS A 843      61.380  45.600  41.080  1.00  0.00           C
ATOM   3012  HD1 LYS A 843      62.020  44.960  40.430  1.00  0.00           H
ATOM   3013  HD2 LYS A 843      60.770  46.250  40.420  1.00  0.00           H
ATOM   3014  CE  LYS A 843      60.460  44.630  42.010  1.00  0.00           C
ATOM   3015  HE1 LYS A 843      59.840  45.240  42.690  1.00  0.00           H
ATOM   3016  HE2 LYS A 843      61.020  44.020  42.750  1.00  0.00           H
ATOM   3017  NZ  LYS A 843      59.670  43.840  41.190  1.00  0.00           N
ATOM   3018  HZ1 LYS A 843      59.030  44.420  40.600  1.00  0.00           H
ATOM   3019  HZ2 LYS A 843      59.010  43.200  41.680  1.00  0.00           H
ATOM   3020  HZ3 LYS A 843      60.240  43.190  40.630  1.00  0.00           H
ATOM   3021  C   LYS A 843      64.760  45.090  41.040  1.00  0.00           C
ATOM   3022  O   LYS A 843      64.250  44.800  39.940  1.00  0.00           O
ATOM   3023  N   GLN A 844      65.910  45.780  41.030  1.00  0.00           N
ATOM   3024  HN  GLN A 844      66.360  46.020  41.880  1.00  0.00           H
ATOM   3025  CA  GLN A 844      66.570  46.270  39.890  1.00  0.00           C
ATOM   3026  HA  GLN A 844      65.870  46.560  39.120  1.00  0.00           H
ATOM   3027  CB  GLN A 844      67.290  47.510  40.280  1.00  0.00           C
ATOM   3028  HB1 GLN A 844      67.900  47.910  39.440  1.00  0.00           H
ATOM   3029  HB2 GLN A 844      68.010  47.350  41.100  1.00  0.00           H
ATOM   3030  CG  GLN A 844      66.440  48.830  40.720  1.00  0.00           C
ATOM   3031  HG1 GLN A 844      67.240  49.530  41.050  1.00  0.00           H
ATOM   3032  HG2 GLN A 844      65.860  48.590  41.630  1.00  0.00           H
ATOM   3033  CD  GLN A 844      65.430  49.330  39.760  1.00  0.00           C
ATOM   3034  OE1 GLN A 844      65.370  48.900  38.600  1.00  0.00           O
ATOM   3035  NE2 GLN A 844      64.550  50.290  40.240  1.00  0.00           N
ATOM   3036 HE21 GLN A 844      63.950  50.580  39.490  1.00  0.00           H
ATOM   3037 HE22 GLN A 844      64.500  50.540  41.200  1.00  0.00           H
ATOM   3038  C   GLN A 844      67.480  45.300  39.230  1.00  0.00           C
ATOM   3039  O   GLN A 844      68.480  45.690  38.610  1.00  0.00           O
ATOM   3040  N   PHE A 845      67.210  43.960  39.300  1.00  0.00           N
ATOM   3041  HN  PHE A 845      66.430  43.650  39.820  1.00  0.00           H
ATOM   3042  CA  PHE A 845      67.900  42.980  38.500  1.00  0.00           C
ATOM   3043  HA  PHE A 845      68.950  43.210  38.580  1.00  0.00           H
ATOM   3044  CB  PHE A 845      67.620  41.570  39.020  1.00  0.00           C
ATOM   3045  HB1 PHE A 845      67.650  40.870  38.160  1.00  0.00           H
ATOM   3046  HB2 PHE A 845      66.700  41.400  39.620  1.00  0.00           H
ATOM   3047  CG  PHE A 845      68.710  41.210  40.000  1.00  0.00           C
ATOM   3048  CD1 PHE A 845      68.980  42.010  41.070  1.00  0.00           C
ATOM   3049  HD1 PHE A 845      68.330  42.870  41.160  1.00  0.00           H
ATOM   3050  CE1 PHE A 845      70.000  41.720  42.010  1.00  0.00           C
ATOM   3051  HE1 PHE A 845      70.230  42.350  42.870  1.00  0.00           H
ATOM   3052  CZ  PHE A 845      70.720  40.510  41.910  1.00  0.00           C
ATOM   3053  HZ  PHE A 845      71.460  40.210  42.630  1.00  0.00           H
ATOM   3054  CD2 PHE A 845      69.370  39.950  39.860  1.00  0.00           C
ATOM   3055  HD2 PHE A 845      69.180  39.280  39.040  1.00  0.00           H
ATOM   3056  CE2 PHE A 845      70.310  39.570  40.900  1.00  0.00           C
ATOM   3057  HE2 PHE A 845      70.870  38.650  40.790  1.00  0.00           H
ATOM   3058  C   PHE A 845      67.600  43.090  36.990  1.00  0.00           C
ATOM   3059  O   PHE A 845      68.500  42.870  36.210  1.00  0.00           O
ATOM   3060  N   LYS A 846      66.440  43.510  36.520  1.00  0.00           N
ATOM   3061  HN  LYS A 846      65.780  43.910  37.150  1.00  0.00           H
ATOM   3062  CA  LYS A 846      66.100  43.270  35.110  1.00  0.00           C
ATOM   3063  HA  LYS A 846      66.440  42.290  34.810  1.00  0.00           H
ATOM   3064  CB  LYS A 846      64.580  43.320  35.080  1.00  0.00           C
ATOM   3065  HB1 LYS A 846      64.170  44.240  35.520  1.00  0.00           H
ATOM   3066  HB2 LYS A 846      64.200  42.430  35.630  1.00  0.00           H
ATOM   3067  CG  LYS A 846      64.060  43.420  33.680  1.00  0.00           C
ATOM   3068  HG1 LYS A 846      64.560  42.700  33.000  1.00  0.00           H
ATOM   3069  HG2 LYS A 846      64.260  44.430  33.270  1.00  0.00           H
ATOM   3070  CD  LYS A 846      62.570  43.040  33.720  1.00  0.00           C
ATOM   3071  HD1 LYS A 846      62.060  43.560  32.880  1.00  0.00           H
ATOM   3072  HD2 LYS A 846      62.130  43.430  34.650  1.00  0.00           H
ATOM   3073  CE  LYS A 846      62.280  41.570  33.480  1.00  0.00           C
ATOM   3074  HE1 LYS A 846      62.790  40.980  34.280  1.00  0.00           H
ATOM   3075  HE2 LYS A 846      62.700  41.290  32.500  1.00  0.00           H
ATOM   3076  NZ  LYS A 846      60.890  41.270  33.530  1.00  0.00           N
ATOM   3077  HZ1 LYS A 846      60.440  41.340  34.470  1.00  0.00           H
ATOM   3078  HZ2 LYS A 846      60.630  40.350  33.110  1.00  0.00           H
ATOM   3079  HZ3 LYS A 846      60.310  41.920  32.950  1.00  0.00           H
ATOM   3080  C   LYS A 846      66.800  44.310  34.240  1.00  0.00           C
ATOM   3081  O   LYS A 846      67.120  44.020  33.070  1.00  0.00           O
ATOM   3082  N   THR A 847      67.180  45.490  34.760  1.00  0.00           N
ATOM   3083  HN  THR A 847      67.090  45.690  35.740  1.00  0.00           H
ATOM   3084  CA  THR A 847      67.890  46.460  34.010  1.00  0.00           C
ATOM   3085  HA  THR A 847      67.620  46.380  32.970  1.00  0.00           H
ATOM   3086  CB  THR A 847      67.540  47.940  34.260  1.00  0.00           C
ATOM   3087  HB  THR A 847      68.250  48.750  33.950  1.00  0.00           H
ATOM   3088  OG1 THR A 847      67.410  48.160  35.650  1.00  0.00           O
ATOM   3089  HG1 THR A 847      68.270  48.350  36.040  1.00  0.00           H
ATOM   3090  CG2 THR A 847      66.250  48.340  33.580  1.00  0.00           C
ATOM   3091 HG21 THR A 847      66.140  49.430  33.770  1.00  0.00           H
ATOM   3092 HG22 THR A 847      65.360  47.830  34.030  1.00  0.00           H
ATOM   3093 HG23 THR A 847      66.310  48.190  32.480  1.00  0.00           H
ATOM   3094  C   THR A 847      69.390  46.250  34.020  1.00  0.00           C
ATOM   3095  O   THR A 847      70.210  47.180  33.850  1.00  0.00           O
ATOM   3096  N   LYS A 848      69.840  45.000  34.430  1.00  0.00           N
ATOM   3097  HN  LYS A 848      69.290  44.210  34.710  1.00  0.00           H
ATOM   3098  CA  LYS A 848      71.260  44.630  34.470  1.00  0.00           C
ATOM   3099  HA  LYS A 848      71.760  45.520  34.110  1.00  0.00           H
ATOM   3100  CB  LYS A 848      71.560  44.210  35.900  1.00  0.00           C
ATOM   3101  HB1 LYS A 848      72.650  44.110  36.110  1.00  0.00           H
ATOM   3102  HB2 LYS A 848      71.040  43.260  36.140  1.00  0.00           H
ATOM   3103  CG  LYS A 848      71.250  45.180  37.000  1.00  0.00           C
ATOM   3104  HG1 LYS A 848      71.390  44.520  37.870  1.00  0.00           H
ATOM   3105  HG2 LYS A 848      70.190  45.490  36.970  1.00  0.00           H
ATOM   3106  CD  LYS A 848      72.220  46.380  37.270  1.00  0.00           C
ATOM   3107  HD1 LYS A 848      72.110  47.040  36.390  1.00  0.00           H
ATOM   3108  HD2 LYS A 848      73.260  45.990  37.330  1.00  0.00           H
ATOM   3109  CE  LYS A 848      72.040  47.200  38.560  1.00  0.00           C
ATOM   3110  HE1 LYS A 848      72.460  48.210  38.400  1.00  0.00           H
ATOM   3111  HE2 LYS A 848      72.540  46.720  39.430  1.00  0.00           H
ATOM   3112  NZ  LYS A 848      70.620  47.240  38.940  1.00  0.00           N
ATOM   3113  HZ1 LYS A 848      70.130  47.530  38.060  1.00  0.00           H
ATOM   3114  HZ2 LYS A 848      70.510  47.970  39.670  1.00  0.00           H
ATOM   3115  HZ3 LYS A 848      70.310  46.320  39.310  1.00  0.00           H
ATOM   3116  C   LYS A 848      71.490  43.450  33.520  1.00  0.00           C
ATOM   3117  O   LYS A 848      70.530  42.980  33.010  1.00  0.00           O
ATOM   3118  N   ARG A 849      72.780  43.030  33.330  1.00  0.00           N
ATOM   3119  HN  ARG A 849      73.550  43.530  33.720  1.00  0.00           H
ATOM   3120  CA  ARG A 849      73.190  42.010  32.420  1.00  0.00           C
ATOM   3121  HA  ARG A 849      72.370  41.820  31.750  1.00  0.00           H
ATOM   3122  CB  ARG A 849      74.300  42.640  31.590  1.00  0.00           C
ATOM   3123  HB1 ARG A 849      74.740  41.890  30.890  1.00  0.00           H
ATOM   3124  HB2 ARG A 849      75.010  43.100  32.310  1.00  0.00           H
ATOM   3125  CG  ARG A 849      73.950  43.880  30.770  1.00  0.00           C
ATOM   3126  HG1 ARG A 849      74.930  44.210  30.360  1.00  0.00           H
ATOM   3127  HG2 ARG A 849      73.600  44.710  31.420  1.00  0.00           H
ATOM   3128  CD  ARG A 849      73.110  43.620  29.490  1.00  0.00           C
ATOM   3129  HD1 ARG A 849      72.050  43.550  29.820  1.00  0.00           H
ATOM   3130  HD2 ARG A 849      73.330  42.670  28.930  1.00  0.00           H
ATOM   3131  NE  ARG A 849      73.190  44.660  28.440  1.00  0.00           N
ATOM   3132  HE  ARG A 849      72.380  45.230  28.310  1.00  0.00           H
ATOM   3133  CZ  ARG A 849      74.200  44.850  27.600  1.00  0.00           C
ATOM   3134  NH1 ARG A 849      73.950  45.920  26.860  1.00  0.00           N
ATOM   3135 HH11 ARG A 849      73.040  46.340  26.960  1.00  0.00           H
ATOM   3136 HH12 ARG A 849      74.600  46.400  26.270  1.00  0.00           H
ATOM   3137  NH2 ARG A 849      75.260  44.060  27.510  1.00  0.00           N
ATOM   3138 HH21 ARG A 849      75.360  43.190  28.000  1.00  0.00           H
ATOM   3139 HH22 ARG A 849      75.800  44.250  26.680  1.00  0.00           H
ATOM   3140  C   ARG A 849      73.580  40.630  33.060  1.00  0.00           C
ATOM   3141  O   ARG A 849      73.830  39.620  32.330  1.00  0.00           O
ATOM   3142  N   TYR A 850      73.640  40.580  34.370  1.00  0.00           N
ATOM   3143  HN  TYR A 850      73.520  41.420  34.910  1.00  0.00           H
ATOM   3144  CA  TYR A 850      74.070  39.400  35.020  1.00  0.00           C
ATOM   3145  HA  TYR A 850      74.790  38.880  34.380  1.00  0.00           H
ATOM   3146  CB  TYR A 850      74.720  39.680  36.410  1.00  0.00           C
ATOM   3147  HB1 TYR A 850      75.820  39.860  36.280  1.00  0.00           H
ATOM   3148  HB2 TYR A 850      74.670  38.810  37.090  1.00  0.00           H
ATOM   3149  CG  TYR A 850      74.220  40.840  37.190  1.00  0.00           C
ATOM   3150  CD1 TYR A 850      75.070  41.850  37.640  1.00  0.00           C
ATOM   3151  HD1 TYR A 850      76.040  41.940  37.180  1.00  0.00           H
ATOM   3152  CE1 TYR A 850      74.650  42.820  38.600  1.00  0.00           C
ATOM   3153  HE1 TYR A 850      75.370  43.450  39.090  1.00  0.00           H
ATOM   3154  CZ  TYR A 850      73.420  42.720  39.130  1.00  0.00           C
ATOM   3155  OH  TYR A 850      73.030  43.510  40.260  1.00  0.00           O
ATOM   3156  HH  TYR A 850      73.710  44.190  40.260  1.00  0.00           H
ATOM   3157  CD2 TYR A 850      72.910  40.800  37.680  1.00  0.00           C
ATOM   3158  HD2 TYR A 850      72.240  40.020  37.360  1.00  0.00           H
ATOM   3159  CE2 TYR A 850      72.460  41.790  38.600  1.00  0.00           C
ATOM   3160  HE2 TYR A 850      71.470  41.740  39.030  1.00  0.00           H
ATOM   3161  C   TYR A 850      73.030  38.350  35.190  1.00  0.00           C
ATOM   3162  O   TYR A 850      71.850  38.710  35.230  1.00  0.00           O
ATOM   3163  N   PHE A 851      73.390  37.060  35.170  1.00  0.00           N
ATOM   3164  HN  PHE A 851      74.320  36.730  35.050  1.00  0.00           H
ATOM   3165  CA  PHE A 851      72.460  35.890  35.410  1.00  0.00           C
ATOM   3166  HA  PHE A 851      73.170  35.100  35.580  1.00  0.00           H
ATOM   3167  CB  PHE A 851      71.490  35.890  36.670  1.00  0.00           C
ATOM   3168  HB1 PHE A 851      70.770  35.050  36.780  1.00  0.00           H
ATOM   3169  HB2 PHE A 851      70.880  36.810  36.670  1.00  0.00           H
ATOM   3170  CG  PHE A 851      72.290  35.890  37.980  1.00  0.00           C
ATOM   3171  CD1 PHE A 851      73.120  34.770  38.250  1.00  0.00           C
ATOM   3172  HD1 PHE A 851      73.220  33.990  37.520  1.00  0.00           H
ATOM   3173  CE1 PHE A 851      73.850  34.700  39.490  1.00  0.00           C
ATOM   3174  HE1 PHE A 851      74.560  33.930  39.770  1.00  0.00           H
ATOM   3175  CZ  PHE A 851      73.640  35.690  40.440  1.00  0.00           C
ATOM   3176  HZ  PHE A 851      74.010  35.600  41.450  1.00  0.00           H
ATOM   3177  CD2 PHE A 851      72.170  36.900  38.970  1.00  0.00           C
ATOM   3178  HD2 PHE A 851      71.370  37.620  38.910  1.00  0.00           H
ATOM   3179  CE2 PHE A 851      72.790  36.800  40.160  1.00  0.00           C
ATOM   3180  HE2 PHE A 851      72.880  37.620  40.850  1.00  0.00           H
ATOM   3181  C   PHE A 851      71.730  35.490  34.120  1.00  0.00           C
ATOM   3182  O   PHE A 851      71.770  36.370  33.210  1.00  0.00           O
ATOM   3183  N   PRO A 852      71.310  34.220  33.830  1.00  0.00           N
ATOM   3184  CD  PRO A 852      71.560  33.040  34.510  1.00  0.00           C
ATOM   3185  HD1 PRO A 852      71.030  33.230  35.470  1.00  0.00           H
ATOM   3186  HD2 PRO A 852      72.660  32.880  34.580  1.00  0.00           H
ATOM   3187  CA  PRO A 852      70.220  34.020  32.810  1.00  0.00           C
ATOM   3188  HA  PRO A 852      70.630  34.170  31.830  1.00  0.00           H
ATOM   3189  CB  PRO A 852      69.670  32.590  33.080  1.00  0.00           C
ATOM   3190  HB1 PRO A 852      69.270  32.030  32.210  1.00  0.00           H
ATOM   3191  HB2 PRO A 852      68.810  32.640  33.780  1.00  0.00           H
ATOM   3192  CG  PRO A 852      70.880  31.920  33.760  1.00  0.00           C
ATOM   3193  HG1 PRO A 852      70.600  31.010  34.360  1.00  0.00           H
ATOM   3194  HG2 PRO A 852      71.570  31.650  32.930  1.00  0.00           H
ATOM   3195  C   PRO A 852      68.990  34.910  32.770  1.00  0.00           C
ATOM   3196  O   PRO A 852      68.500  35.300  33.810  1.00  0.00           O
ATOM   3197  N   THR A 853      68.440  35.200  31.600  1.00  0.00           N
ATOM   3198  HN  THR A 853      68.930  34.930  30.760  1.00  0.00           H
ATOM   3199  CA  THR A 853      67.410  36.240  31.350  1.00  0.00           C
ATOM   3200  HA  THR A 853      67.780  37.190  31.680  1.00  0.00           H
ATOM   3201  CB  THR A 853      66.910  36.390  29.830  1.00  0.00           C
ATOM   3202  HB  THR A 853      66.320  35.500  29.530  1.00  0.00           H
ATOM   3203  OG1 THR A 853      67.960  36.390  28.930  1.00  0.00           O
ATOM   3204  HG1 THR A 853      68.440  35.570  28.990  1.00  0.00           H
ATOM   3205  CG2 THR A 853      66.100  37.710  29.740  1.00  0.00           C
ATOM   3206 HG21 THR A 853      66.780  38.550  29.990  1.00  0.00           H
ATOM   3207 HG22 THR A 853      65.200  37.780  30.410  1.00  0.00           H
ATOM   3208 HG23 THR A 853      65.690  37.890  28.720  1.00  0.00           H
ATOM   3209  C   THR A 853      66.140  35.960  32.180  1.00  0.00           C
ATOM   3210  O   THR A 853      65.710  36.870  32.930  1.00  0.00           O
ATOM   3211  N   LYS A 854      65.510  34.700  32.190  1.00  0.00           N
ATOM   3212  HN  LYS A 854      65.850  34.090  31.480  1.00  0.00           H
ATOM   3213  CA  LYS A 854      64.480  34.280  33.160  1.00  0.00           C
ATOM   3214  HA  LYS A 854      63.750  35.080  33.070  1.00  0.00           H
ATOM   3215  CB  LYS A 854      63.650  33.090  32.640  1.00  0.00           C
ATOM   3216  HB1 LYS A 854      63.070  32.710  33.520  1.00  0.00           H
ATOM   3217  HB2 LYS A 854      64.360  32.270  32.440  1.00  0.00           H
ATOM   3218  CG  LYS A 854      62.690  33.290  31.390  1.00  0.00           C
ATOM   3219  HG1 LYS A 854      62.260  32.300  31.160  1.00  0.00           H
ATOM   3220  HG2 LYS A 854      63.210  33.620  30.470  1.00  0.00           H
ATOM   3221  CD  LYS A 854      61.460  34.210  31.620  1.00  0.00           C
ATOM   3222  HD1 LYS A 854      61.730  35.260  31.890  1.00  0.00           H
ATOM   3223  HD2 LYS A 854      60.700  33.900  32.370  1.00  0.00           H
ATOM   3224  CE  LYS A 854      60.700  34.250  30.270  1.00  0.00           C
ATOM   3225  HE1 LYS A 854      60.290  33.240  30.120  1.00  0.00           H
ATOM   3226  HE2 LYS A 854      61.320  34.640  29.430  1.00  0.00           H
ATOM   3227  NZ  LYS A 854      59.560  35.180  30.440  1.00  0.00           N
ATOM   3228  HZ1 LYS A 854      59.900  36.160  30.490  1.00  0.00           H
ATOM   3229  HZ2 LYS A 854      58.910  34.940  31.210  1.00  0.00           H
ATOM   3230  HZ3 LYS A 854      59.050  35.190  29.530  1.00  0.00           H
ATOM   3231  C   LYS A 854      64.900  34.220  34.630  1.00  0.00           C
ATOM   3232  O   LYS A 854      64.130  34.680  35.440  1.00  0.00           O
ATOM   3233  N   VAL A 855      66.060  33.730  35.060  1.00  0.00           N
ATOM   3234  HN  VAL A 855      66.800  33.540  34.420  1.00  0.00           H
ATOM   3235  CA  VAL A 855      66.490  33.700  36.440  1.00  0.00           C
ATOM   3236  HA  VAL A 855      65.800  33.160  37.070  1.00  0.00           H
ATOM   3237  CB  VAL A 855      67.920  33.140  36.500  1.00  0.00           C
ATOM   3238  HB  VAL A 855      68.490  33.640  35.690  1.00  0.00           H
ATOM   3239  CG1 VAL A 855      68.630  33.450  37.830  1.00  0.00           C
ATOM   3240 HG11 VAL A 855      67.930  33.090  38.610  1.00  0.00           H
ATOM   3241 HG12 VAL A 855      68.920  34.500  37.970  1.00  0.00           H
ATOM   3242 HG13 VAL A 855      69.610  32.910  37.860  1.00  0.00           H
ATOM   3243  CG2 VAL A 855      67.830  31.650  36.330  1.00  0.00           C
ATOM   3244 HG21 VAL A 855      67.550  31.130  37.280  1.00  0.00           H
ATOM   3245 HG22 VAL A 855      68.840  31.300  36.030  1.00  0.00           H
ATOM   3246 HG23 VAL A 855      67.240  31.310  35.450  1.00  0.00           H
ATOM   3247  C   VAL A 855      66.540  35.040  37.060  1.00  0.00           C
ATOM   3248  O   VAL A 855      66.050  35.270  38.140  1.00  0.00           O
ATOM   3249  N   ARG A 856      67.090  36.040  36.270  1.00  0.00           N
ATOM   3250  HN  ARG A 856      67.400  35.850  35.340  1.00  0.00           H
ATOM   3251  CA  ARG A 856      67.260  37.400  36.660  1.00  0.00           C
ATOM   3252  HA  ARG A 856      67.760  37.390  37.620  1.00  0.00           H
ATOM   3253  CB  ARG A 856      68.130  38.000  35.560  1.00  0.00           C
ATOM   3254  HB1 ARG A 856      67.640  37.640  34.630  1.00  0.00           H
ATOM   3255  HB2 ARG A 856      69.150  37.560  35.480  1.00  0.00           H
ATOM   3256  CG  ARG A 856      68.270  39.510  35.620  1.00  0.00           C
ATOM   3257  HG1 ARG A 856      68.890  39.820  36.480  1.00  0.00           H
ATOM   3258  HG2 ARG A 856      67.260  39.950  35.710  1.00  0.00           H
ATOM   3259  CD  ARG A 856      68.870  40.090  34.280  1.00  0.00           C
ATOM   3260  HD1 ARG A 856      69.420  41.040  34.470  1.00  0.00           H
ATOM   3261  HD2 ARG A 856      68.000  40.240  33.600  1.00  0.00           H
ATOM   3262  NE  ARG A 856      69.760  39.190  33.620  1.00  0.00           N
ATOM   3263  HE  ARG A 856      70.590  38.890  34.080  1.00  0.00           H
ATOM   3264  CZ  ARG A 856      69.890  39.030  32.310  1.00  0.00           C
ATOM   3265  NH1 ARG A 856      69.040  39.500  31.420  1.00  0.00           N
ATOM   3266 HH11 ARG A 856      68.280  40.040  31.790  1.00  0.00           H
ATOM   3267 HH12 ARG A 856      69.550  39.760  30.610  1.00  0.00           H
ATOM   3268  NH2 ARG A 856      70.890  38.360  31.810  1.00  0.00           N
ATOM   3269 HH21 ARG A 856      70.900  38.290  30.820  1.00  0.00           H
ATOM   3270 HH22 ARG A 856      71.420  37.640  32.260  1.00  0.00           H
ATOM   3271  C   ARG A 856      65.930  38.160  36.750  1.00  0.00           C
ATOM   3272  O   ARG A 856      65.660  38.920  37.700  1.00  0.00           O
ATOM   3273  N   SER A 857      64.990  37.860  35.820  1.00  0.00           N
ATOM   3274  HN  SER A 857      65.190  37.220  35.090  1.00  0.00           H
ATOM   3275  CA  SER A 857      63.610  38.320  35.810  1.00  0.00           C
ATOM   3276  HA  SER A 857      63.520  39.400  35.930  1.00  0.00           H
ATOM   3277  CB  SER A 857      62.830  37.960  34.510  1.00  0.00           C
ATOM   3278  HB1 SER A 857      62.820  36.860  34.310  1.00  0.00           H
ATOM   3279  HB2 SER A 857      63.460  38.380  33.680  1.00  0.00           H
ATOM   3280  OG  SER A 857      61.540  38.510  34.510  1.00  0.00           O
ATOM   3281  HG1 SER A 857      61.280  38.440  33.590  1.00  0.00           H
ATOM   3282  C   SER A 857      62.820  37.830  37.060  1.00  0.00           C
ATOM   3283  O   SER A 857      62.130  38.640  37.710  1.00  0.00           O
ATOM   3284  N   THR A 858      62.950  36.550  37.470  1.00  0.00           N
ATOM   3285  HN  THR A 858      63.500  35.950  36.900  1.00  0.00           H
ATOM   3286  CA  THR A 858      62.380  35.960  38.660  1.00  0.00           C
ATOM   3287  HA  THR A 858      61.320  36.160  38.620  1.00  0.00           H
ATOM   3288  CB  THR A 858      62.630  34.470  38.610  1.00  0.00           C
ATOM   3289  HB  THR A 858      63.710  34.220  38.550  1.00  0.00           H
ATOM   3290  OG1 THR A 858      62.100  33.960  37.330  1.00  0.00           O
ATOM   3291  HG1 THR A 858      62.780  33.850  36.670  1.00  0.00           H
ATOM   3292  CG2 THR A 858      61.990  33.700  39.780  1.00  0.00           C
ATOM   3293 HG21 THR A 858      61.840  32.620  39.530  1.00  0.00           H
ATOM   3294 HG22 THR A 858      61.080  34.240  40.090  1.00  0.00           H
ATOM   3295 HG23 THR A 858      62.690  33.680  40.650  1.00  0.00           H
ATOM   3296  C   THR A 858      63.030  36.380  39.930  1.00  0.00           C
ATOM   3297  O   THR A 858      62.350  36.560  40.930  1.00  0.00           O
ATOM   3298  N   ILE A 859      64.410  36.650  39.980  1.00  0.00           N
ATOM   3299  HN  ILE A 859      65.020  36.400  39.230  1.00  0.00           H
ATOM   3300  CA  ILE A 859      65.020  37.290  41.140  1.00  0.00           C
ATOM   3301  HA  ILE A 859      64.810  36.660  41.990  1.00  0.00           H
ATOM   3302  CB  ILE A 859      66.520  37.180  41.060  1.00  0.00           C
ATOM   3303  HB  ILE A 859      66.850  37.470  40.050  1.00  0.00           H
ATOM   3304  CG2 ILE A 859      67.240  38.130  42.190  1.00  0.00           C
ATOM   3305 HG21 ILE A 859      67.050  39.180  41.900  1.00  0.00           H
ATOM   3306 HG22 ILE A 859      68.330  37.930  42.160  1.00  0.00           H
ATOM   3307 HG23 ILE A 859      66.720  37.990  43.160  1.00  0.00           H
ATOM   3308  CG1 ILE A 859      66.960  35.700  41.270  1.00  0.00           C
ATOM   3309 HG11 ILE A 859      66.380  34.990  40.630  1.00  0.00           H
ATOM   3310 HG12 ILE A 859      66.790  35.340  42.300  1.00  0.00           H
ATOM   3311  CD  ILE A 859      68.510  35.570  40.950  1.00  0.00           C
ATOM   3312  HD1 ILE A 859      68.710  34.490  40.750  1.00  0.00           H
ATOM   3313  HD2 ILE A 859      69.160  35.900  41.790  1.00  0.00           H
ATOM   3314  HD3 ILE A 859      68.770  36.170  40.060  1.00  0.00           H
ATOM   3315  C   ILE A 859      64.500  38.690  41.290  1.00  0.00           C
ATOM   3316  O   ILE A 859      64.230  39.080  42.390  1.00  0.00           O
ATOM   3317  N   SER A 860      64.150  39.350  40.170  1.00  0.00           N
ATOM   3318  HN  SER A 860      64.470  39.000  39.290  1.00  0.00           H
ATOM   3319  CA  SER A 860      63.740  40.750  40.120  1.00  0.00           C
ATOM   3320  HA  SER A 860      64.510  41.220  40.730  1.00  0.00           H
ATOM   3321  CB  SER A 860      63.630  41.400  38.770  1.00  0.00           C
ATOM   3322  HB1 SER A 860      63.340  42.480  38.880  1.00  0.00           H
ATOM   3323  HB2 SER A 860      62.910  40.900  38.100  1.00  0.00           H
ATOM   3324  OG  SER A 860      64.750  41.330  37.930  1.00  0.00           O
ATOM   3325  HG1 SER A 860      65.010  40.410  37.820  1.00  0.00           H
ATOM   3326  C   SER A 860      62.330  40.870  40.770  1.00  0.00           C
ATOM   3327  O   SER A 860      62.030  41.830  41.490  1.00  0.00           O
ATOM   3328  N   ASP A 861      61.500  39.840  40.640  1.00  0.00           N
ATOM   3329  HN  ASP A 861      61.750  39.040  40.110  1.00  0.00           H
ATOM   3330  CA  ASP A 861      60.240  39.710  41.250  1.00  0.00           C
ATOM   3331  HA  ASP A 861      59.780  40.680  41.330  1.00  0.00           H
ATOM   3332  CB  ASP A 861      59.340  38.820  40.300  1.00  0.00           C
ATOM   3333  HB1 ASP A 861      58.380  38.650  40.830  1.00  0.00           H
ATOM   3334  HB2 ASP A 861      59.930  37.900  40.110  1.00  0.00           H
ATOM   3335  CG  ASP A 861      58.910  39.400  39.020  1.00  0.00           C
ATOM   3336  OD1 ASP A 861      59.040  40.620  38.770  1.00  0.00           O
ATOM   3337  OD2 ASP A 861      58.560  38.580  38.120  1.00  0.00           O
ATOM   3338  C   ASP A 861      60.270  39.070  42.710  1.00  0.00           C
ATOM   3339  O   ASP A 861      59.290  39.220  43.440  1.00  0.00           O
ATOM   3340  N   PHE A 862      61.330  38.420  43.070  1.00  0.00           N
ATOM   3341  HN  PHE A 862      62.000  38.090  42.390  1.00  0.00           H
ATOM   3342  CA  PHE A 862      61.400  37.720  44.360  1.00  0.00           C
ATOM   3343  HA  PHE A 862      60.430  37.500  44.780  1.00  0.00           H
ATOM   3344  CB  PHE A 862      62.350  36.530  44.210  1.00  0.00           C
ATOM   3345  HB1 PHE A 862      63.410  36.850  44.310  1.00  0.00           H
ATOM   3346  HB2 PHE A 862      62.230  35.930  43.290  1.00  0.00           H
ATOM   3347  CG  PHE A 862      62.160  35.430  45.270  1.00  0.00           C
ATOM   3348  CD1 PHE A 862      63.270  34.770  45.800  1.00  0.00           C
ATOM   3349  HD1 PHE A 862      64.220  35.200  45.470  1.00  0.00           H
ATOM   3350  CE1 PHE A 862      63.160  33.690  46.700  1.00  0.00           C
ATOM   3351  HE1 PHE A 862      64.020  33.300  47.210  1.00  0.00           H
ATOM   3352  CZ  PHE A 862      61.920  33.150  47.020  1.00  0.00           C
ATOM   3353  HZ  PHE A 862      61.880  32.240  47.600  1.00  0.00           H
ATOM   3354  CD2 PHE A 862      60.910  34.940  45.620  1.00  0.00           C
ATOM   3355  HD2 PHE A 862      60.090  35.470  45.160  1.00  0.00           H
ATOM   3356  CE2 PHE A 862      60.730  33.760  46.430  1.00  0.00           C
ATOM   3357  HE2 PHE A 862      59.740  33.350  46.550  1.00  0.00           H
ATOM   3358  C   PHE A 862      62.020  38.630  45.440  1.00  0.00           C
ATOM   3359  O   PHE A 862      62.230  38.210  46.610  1.00  0.00           O
ATOM   3360  N   ALA A 863      62.470  39.820  45.110  1.00  0.00           N
ATOM   3361  HN  ALA A 863      62.320  40.010  44.140  1.00  0.00           H
ATOM   3362  CA  ALA A 863      63.200  40.740  45.880  1.00  0.00           C
ATOM   3363  HA  ALA A 863      64.210  40.390  46.000  1.00  0.00           H
ATOM   3364  CB  ALA A 863      63.160  42.160  45.090  1.00  0.00           C
ATOM   3365  HB1 ALA A 863      63.740  42.890  45.700  1.00  0.00           H
ATOM   3366  HB2 ALA A 863      62.130  42.550  45.040  1.00  0.00           H
ATOM   3367  HB3 ALA A 863      63.490  41.980  44.040  1.00  0.00           H
ATOM   3368  C   ALA A 863      62.720  40.890  47.300  1.00  0.00           C
ATOM   3369  O   ALA A 863      63.510  40.830  48.270  1.00  0.00           O
ATOM   3370  N   VAL A 864      61.460  41.050  47.610  1.00  0.00           N
ATOM   3371  HN  VAL A 864      60.830  41.260  46.870  1.00  0.00           H
ATOM   3372  CA  VAL A 864      60.920  41.230  48.960  1.00  0.00           C
ATOM   3373  HA  VAL A 864      61.590  42.010  49.310  1.00  0.00           H
ATOM   3374  CB  VAL A 864      59.500  41.900  48.830  1.00  0.00           C
ATOM   3375  HB  VAL A 864      59.000  41.350  48.010  1.00  0.00           H
ATOM   3376  CG1 VAL A 864      58.610  41.880  50.080  1.00  0.00           C
ATOM   3377 HG11 VAL A 864      58.870  42.610  50.870  1.00  0.00           H
ATOM   3378 HG12 VAL A 864      58.650  40.930  50.660  1.00  0.00           H
ATOM   3379 HG13 VAL A 864      57.530  42.040  49.870  1.00  0.00           H
ATOM   3380  CG2 VAL A 864      59.890  43.370  48.380  1.00  0.00           C
ATOM   3381 HG21 VAL A 864      60.360  43.900  49.240  1.00  0.00           H
ATOM   3382 HG22 VAL A 864      58.920  43.790  48.030  1.00  0.00           H
ATOM   3383 HG23 VAL A 864      60.590  43.260  47.520  1.00  0.00           H
ATOM   3384  C   VAL A 864      61.000  40.020  49.870  1.00  0.00           C
ATOM   3385  O   VAL A 864      61.550  40.090  50.980  1.00  0.00           O
ATOM   3386  N   PHE A 865      60.580  38.820  49.530  1.00  0.00           N
ATOM   3387  HN  PHE A 865      60.150  38.680  48.640  1.00  0.00           H
ATOM   3388  CA  PHE A 865      60.890  37.620  50.320  1.00  0.00           C
ATOM   3389  HA  PHE A 865      60.410  37.920  51.240  1.00  0.00           H
ATOM   3390  CB  PHE A 865      60.140  36.330  49.810  1.00  0.00           C
ATOM   3391  HB1 PHE A 865      60.590  36.030  48.840  1.00  0.00           H
ATOM   3392  HB2 PHE A 865      59.080  36.560  49.580  1.00  0.00           H
ATOM   3393  CG  PHE A 865      60.250  35.190  50.770  1.00  0.00           C
ATOM   3394  CD1 PHE A 865      61.080  34.000  50.640  1.00  0.00           C
ATOM   3395  HD1 PHE A 865      61.780  34.040  49.820  1.00  0.00           H
ATOM   3396  CE1 PHE A 865      61.160  33.090  51.680  1.00  0.00           C
ATOM   3397  HE1 PHE A 865      61.810  32.230  51.600  1.00  0.00           H
ATOM   3398  CZ  PHE A 865      60.400  33.230  52.810  1.00  0.00           C
ATOM   3399  HZ  PHE A 865      60.480  32.450  53.560  1.00  0.00           H
ATOM   3400  CD2 PHE A 865      59.510  35.240  52.010  1.00  0.00           C
ATOM   3401  HD2 PHE A 865      58.840  36.060  52.190  1.00  0.00           H
ATOM   3402  CE2 PHE A 865      59.630  34.290  53.000  1.00  0.00           C
ATOM   3403  HE2 PHE A 865      58.970  34.340  53.850  1.00  0.00           H
ATOM   3404  C   PHE A 865      62.420  37.320  50.490  1.00  0.00           C
ATOM   3405  O   PHE A 865      62.880  36.840  51.550  1.00  0.00           O
ATOM   3406  N   LEU A 866      63.240  37.570  49.440  1.00  0.00           N
ATOM   3407  HN  LEU A 866      62.880  37.970  48.610  1.00  0.00           H
ATOM   3408  CA  LEU A 866      64.600  37.240  49.510  1.00  0.00           C
ATOM   3409  HA  LEU A 866      64.690  36.260  49.960  1.00  0.00           H
ATOM   3410  CB  LEU A 866      65.210  37.380  48.110  1.00  0.00           C
ATOM   3411  HB1 LEU A 866      65.160  38.440  47.800  1.00  0.00           H
ATOM   3412  HB2 LEU A 866      64.530  36.840  47.420  1.00  0.00           H
ATOM   3413  CG  LEU A 866      66.620  36.800  47.750  1.00  0.00           C
ATOM   3414  HG  LEU A 866      67.300  37.430  48.360  1.00  0.00           H
ATOM   3415  CD1 LEU A 866      66.840  35.310  48.080  1.00  0.00           C
ATOM   3416 HD11 LEU A 866      65.920  34.770  47.840  1.00  0.00           H
ATOM   3417 HD12 LEU A 866      67.120  35.230  49.160  1.00  0.00           H
ATOM   3418 HD13 LEU A 866      67.680  34.870  47.500  1.00  0.00           H
ATOM   3419  CD2 LEU A 866      66.930  37.090  46.270  1.00  0.00           C
ATOM   3420 HD21 LEU A 866      66.560  37.990  45.750  1.00  0.00           H
ATOM   3421 HD22 LEU A 866      66.650  36.150  45.730  1.00  0.00           H
ATOM   3422 HD23 LEU A 866      68.040  37.110  46.150  1.00  0.00           H
ATOM   3423  C   LEU A 866      65.280  38.150  50.530  1.00  0.00           C
ATOM   3424  O   LEU A 866      66.150  37.720  51.310  1.00  0.00           O
ATOM   3425  N   THR A 867      64.820  39.380  50.590  1.00  0.00           N
ATOM   3426  HN  THR A 867      64.120  39.670  49.940  1.00  0.00           H
ATOM   3427  CA  THR A 867      65.270  40.440  51.510  1.00  0.00           C
ATOM   3428  HA  THR A 867      66.340  40.540  51.440  1.00  0.00           H
ATOM   3429  CB  THR A 867      64.540  41.720  51.210  1.00  0.00           C
ATOM   3430  HB  THR A 867      63.490  41.390  51.020  1.00  0.00           H
ATOM   3431  OG1 THR A 867      64.960  42.290  49.980  1.00  0.00           O
ATOM   3432  HG1 THR A 867      64.460  41.910  49.250  1.00  0.00           H
ATOM   3433  CG2 THR A 867      64.590  42.830  52.250  1.00  0.00           C
ATOM   3434 HG21 THR A 867      64.220  43.790  51.810  1.00  0.00           H
ATOM   3435 HG22 THR A 867      65.650  42.940  52.580  1.00  0.00           H
ATOM   3436 HG23 THR A 867      64.000  42.520  53.130  1.00  0.00           H
ATOM   3437  C   THR A 867      65.060  40.040  52.900  1.00  0.00           C
ATOM   3438  O   THR A 867      65.890  40.310  53.760  1.00  0.00           O
ATOM   3439  N   ILE A 868      63.900  39.430  53.250  1.00  0.00           N
ATOM   3440  HN  ILE A 868      63.210  39.250  52.570  1.00  0.00           H
ATOM   3441  CA  ILE A 868      63.580  38.800  54.530  1.00  0.00           C
ATOM   3442  HA  ILE A 868      63.760  39.510  55.320  1.00  0.00           H
ATOM   3443  CB  ILE A 868      62.100  38.370  54.620  1.00  0.00           C
ATOM   3444  HB  ILE A 868      61.890  37.550  53.880  1.00  0.00           H
ATOM   3445  CG2 ILE A 868      61.740  37.760  55.970  1.00  0.00           C
ATOM   3446 HG21 ILE A 868      61.920  38.510  56.780  1.00  0.00           H
ATOM   3447 HG22 ILE A 868      62.320  36.840  56.200  1.00  0.00           H
ATOM   3448 HG23 ILE A 868      60.690  37.410  56.020  1.00  0.00           H
ATOM   3449  CG1 ILE A 868      61.160  39.560  54.200  1.00  0.00           C
ATOM   3450 HG11 ILE A 868      60.150  39.160  54.470  1.00  0.00           H
ATOM   3451 HG12 ILE A 868      61.270  40.050  53.220  1.00  0.00           H
ATOM   3452  CD  ILE A 868      61.370  40.780  55.190  1.00  0.00           C
ATOM   3453  HD1 ILE A 868      62.370  41.230  54.960  1.00  0.00           H
ATOM   3454  HD2 ILE A 868      61.430  40.470  56.240  1.00  0.00           H
ATOM   3455  HD3 ILE A 868      60.580  41.530  54.960  1.00  0.00           H
ATOM   3456  C   ILE A 868      64.480  37.600  54.860  1.00  0.00           C
ATOM   3457  O   ILE A 868      65.050  37.530  55.980  1.00  0.00           O
ATOM   3458  N   VAL A 869      64.760  36.650  53.900  1.00  0.00           N
ATOM   3459  HN  VAL A 869      64.310  36.720  53.020  1.00  0.00           H
ATOM   3460  CA  VAL A 869      65.560  35.430  54.010  1.00  0.00           C
ATOM   3461  HA  VAL A 869      65.190  34.770  54.780  1.00  0.00           H
ATOM   3462  CB  VAL A 869      65.420  34.580  52.770  1.00  0.00           C
ATOM   3463  HB  VAL A 869      65.440  35.290  51.910  1.00  0.00           H
ATOM   3464  CG1 VAL A 869      66.530  33.450  52.600  1.00  0.00           C
ATOM   3465 HG11 VAL A 869      66.380  32.780  51.720  1.00  0.00           H
ATOM   3466 HG12 VAL A 869      66.580  32.870  53.540  1.00  0.00           H
ATOM   3467 HG13 VAL A 869      67.500  33.970  52.400  1.00  0.00           H
ATOM   3468  CG2 VAL A 869      64.020  33.860  52.760  1.00  0.00           C
ATOM   3469 HG21 VAL A 869      63.290  34.690  52.870  1.00  0.00           H
ATOM   3470 HG22 VAL A 869      63.910  33.100  53.550  1.00  0.00           H
ATOM   3471 HG23 VAL A 869      63.900  33.520  51.710  1.00  0.00           H
ATOM   3472  C   VAL A 869      67.020  35.750  54.380  1.00  0.00           C
ATOM   3473  O   VAL A 869      67.630  35.190  55.300  1.00  0.00           O
ATOM   3474  N   ILE A 870      67.620  36.820  53.760  1.00  0.00           N
ATOM   3475  HN  ILE A 870      67.150  37.250  52.990  1.00  0.00           H
ATOM   3476  CA  ILE A 870      68.950  37.470  54.030  1.00  0.00           C
ATOM   3477  HA  ILE A 870      69.670  36.660  54.160  1.00  0.00           H
ATOM   3478  CB  ILE A 870      69.300  38.450  52.870  1.00  0.00           C
ATOM   3479  HB  ILE A 870      68.420  39.130  52.890  1.00  0.00           H
ATOM   3480  CG2 ILE A 870      70.490  39.390  53.290  1.00  0.00           C
ATOM   3481 HG21 ILE A 870      70.970  39.860  52.410  1.00  0.00           H
ATOM   3482 HG22 ILE A 870      71.310  38.750  53.660  1.00  0.00           H
ATOM   3483 HG23 ILE A 870      70.180  40.140  54.050  1.00  0.00           H
ATOM   3484  CG1 ILE A 870      69.540  37.670  51.480  1.00  0.00           C
ATOM   3485 HG11 ILE A 870      69.050  36.670  51.480  1.00  0.00           H
ATOM   3486 HG12 ILE A 870      70.620  37.480  51.510  1.00  0.00           H
ATOM   3487  CD  ILE A 870      69.320  38.570  50.260  1.00  0.00           C
ATOM   3488  HD1 ILE A 870      70.130  39.290  50.010  1.00  0.00           H
ATOM   3489  HD2 ILE A 870      68.320  39.070  50.250  1.00  0.00           H
ATOM   3490  HD3 ILE A 870      69.300  37.840  49.430  1.00  0.00           H
ATOM   3491  C   ILE A 870      68.950  38.120  55.470  1.00  0.00           C
ATOM   3492  O   ILE A 870      69.800  37.800  56.280  1.00  0.00           O
ATOM   3493  N   MET A 871      67.920  38.990  55.900  1.00  0.00           N
ATOM   3494  HN  MET A 871      67.240  39.360  55.270  1.00  0.00           H
ATOM   3495  CA  MET A 871      67.850  39.540  57.260  1.00  0.00           C
ATOM   3496  HA  MET A 871      68.810  40.030  57.370  1.00  0.00           H
ATOM   3497  CB  MET A 871      66.860  40.830  57.310  1.00  0.00           C
ATOM   3498  HB1 MET A 871      66.740  41.100  58.380  1.00  0.00           H
ATOM   3499  HB2 MET A 871      65.860  40.570  56.900  1.00  0.00           H
ATOM   3500  CG  MET A 871      67.290  42.080  56.640  1.00  0.00           C
ATOM   3501  HG1 MET A 871      66.720  42.970  56.990  1.00  0.00           H
ATOM   3502  HG2 MET A 871      67.180  42.050  55.540  1.00  0.00           H
ATOM   3503  SD  MET A 871      69.010  42.530  57.050  1.00  0.00           S
ATOM   3504  CE  MET A 871      69.010  43.700  55.680  1.00  0.00           C
ATOM   3505  HE1 MET A 871      67.980  44.070  55.460  1.00  0.00           H
ATOM   3506  HE2 MET A 871      69.440  43.320  54.730  1.00  0.00           H
ATOM   3507  HE3 MET A 871      69.540  44.650  55.910  1.00  0.00           H
ATOM   3508  C   MET A 871      67.670  38.600  58.400  1.00  0.00           C
ATOM   3509  O   MET A 871      68.410  38.730  59.400  1.00  0.00           O
ATOM   3510  N   VAL A 872      66.800  37.550  58.290  1.00  0.00           N
ATOM   3511  HN  VAL A 872      66.230  37.460  57.480  1.00  0.00           H
ATOM   3512  CA  VAL A 872      66.600  36.600  59.380  1.00  0.00           C
ATOM   3513  HA  VAL A 872      66.560  37.140  60.320  1.00  0.00           H
ATOM   3514  CB  VAL A 872      65.200  35.930  59.310  1.00  0.00           C
ATOM   3515  HB  VAL A 872      64.970  35.430  60.280  1.00  0.00           H
ATOM   3516  CG1 VAL A 872      64.080  37.010  59.190  1.00  0.00           C
ATOM   3517 HG11 VAL A 872      64.200  37.590  58.250  1.00  0.00           H
ATOM   3518 HG12 VAL A 872      64.290  37.670  60.060  1.00  0.00           H
ATOM   3519 HG13 VAL A 872      63.060  36.580  59.310  1.00  0.00           H
ATOM   3520  CG2 VAL A 872      65.100  34.920  58.140  1.00  0.00           C
ATOM   3521 HG21 VAL A 872      65.880  34.130  58.180  1.00  0.00           H
ATOM   3522 HG22 VAL A 872      65.030  35.390  57.130  1.00  0.00           H
ATOM   3523 HG23 VAL A 872      64.140  34.410  58.380  1.00  0.00           H
ATOM   3524  C   VAL A 872      67.770  35.650  59.510  1.00  0.00           C
ATOM   3525  O   VAL A 872      67.930  35.130  60.620  1.00  0.00           O
ATOM   3526  N   THR A 873      68.580  35.500  58.430  1.00  0.00           N
ATOM   3527  HN  THR A 873      68.200  35.910  57.600  1.00  0.00           H
ATOM   3528  CA  THR A 873      69.840  34.790  58.440  1.00  0.00           C
ATOM   3529  HA  THR A 873      69.640  33.880  58.990  1.00  0.00           H
ATOM   3530  CB  THR A 873      70.240  34.250  57.030  1.00  0.00           C
ATOM   3531  HB  THR A 873      70.430  35.200  56.490  1.00  0.00           H
ATOM   3532  OG1 THR A 873      69.160  33.490  56.450  1.00  0.00           O
ATOM   3533  HG1 THR A 873      68.430  34.030  56.150  1.00  0.00           H
ATOM   3534  CG2 THR A 873      71.540  33.390  57.070  1.00  0.00           C
ATOM   3535 HG21 THR A 873      71.360  32.440  57.630  1.00  0.00           H
ATOM   3536 HG22 THR A 873      72.430  33.930  57.460  1.00  0.00           H
ATOM   3537 HG23 THR A 873      71.810  33.070  56.050  1.00  0.00           H
ATOM   3538  C   THR A 873      70.990  35.590  59.150  1.00  0.00           C
ATOM   3539  O   THR A 873      71.680  34.950  59.950  1.00  0.00           O
ATOM   3540  N   ILE A 874      70.980  36.890  59.050  1.00  0.00           N
ATOM   3541  HN  ILE A 874      70.320  37.370  58.480  1.00  0.00           H
ATOM   3542  CA  ILE A 874      71.830  37.720  59.930  1.00  0.00           C
ATOM   3543  HA  ILE A 874      72.870  37.450  59.850  1.00  0.00           H
ATOM   3544  CB  ILE A 874      71.870  39.110  59.390  1.00  0.00           C
ATOM   3545  HB  ILE A 874      70.850  39.330  58.970  1.00  0.00           H
ATOM   3546  CG2 ILE A 874      72.320  40.080  60.470  1.00  0.00           C
ATOM   3547 HG21 ILE A 874      71.620  40.120  61.320  1.00  0.00           H
ATOM   3548 HG22 ILE A 874      72.480  41.120  60.110  1.00  0.00           H
ATOM   3549 HG23 ILE A 874      73.310  39.650  60.720  1.00  0.00           H
ATOM   3550  CG1 ILE A 874      72.750  39.180  58.110  1.00  0.00           C
ATOM   3551 HG11 ILE A 874      72.730  38.210  57.570  1.00  0.00           H
ATOM   3552 HG12 ILE A 874      73.760  39.390  58.510  1.00  0.00           H
ATOM   3553  CD  ILE A 874      72.340  40.290  57.080  1.00  0.00           C
ATOM   3554  HD1 ILE A 874      73.140  40.590  56.360  1.00  0.00           H
ATOM   3555  HD2 ILE A 874      71.880  41.130  57.640  1.00  0.00           H
ATOM   3556  HD3 ILE A 874      71.490  39.890  56.490  1.00  0.00           H
ATOM   3557  C   ILE A 874      71.470  37.570  61.430  1.00  0.00           C
ATOM   3558  O   ILE A 874      72.370  37.480  62.260  1.00  0.00           O
ATOM   3559  N   ASP A 875      70.170  37.530  61.790  1.00  0.00           N
ATOM   3560  HN  ASP A 875      69.480  37.750  61.110  1.00  0.00           H
ATOM   3561  CA  ASP A 875      69.800  37.570  63.160  1.00  0.00           C
ATOM   3562  HA  ASP A 875      70.430  38.300  63.660  1.00  0.00           H
ATOM   3563  CB  ASP A 875      68.240  37.740  63.150  1.00  0.00           C
ATOM   3564  HB1 ASP A 875      67.720  36.830  62.780  1.00  0.00           H
ATOM   3565  HB2 ASP A 875      68.040  38.570  62.440  1.00  0.00           H
ATOM   3566  CG  ASP A 875      67.650  38.110  64.480  1.00  0.00           C
ATOM   3567  OD1 ASP A 875      68.270  38.980  65.180  1.00  0.00           O
ATOM   3568  OD2 ASP A 875      66.420  37.850  64.710  1.00  0.00           O
ATOM   3569  C   ASP A 875      70.000  36.230  63.830  1.00  0.00           C
ATOM   3570  O   ASP A 875      70.110  36.050  65.070  1.00  0.00           O
ATOM   3571  N   TYR A 876      70.030  35.190  62.970  1.00  0.00           N
ATOM   3572  HN  TYR A 876      69.840  35.460  62.030  1.00  0.00           H
ATOM   3573  CA  TYR A 876      70.450  33.850  63.310  1.00  0.00           C
ATOM   3574  HA  TYR A 876      70.020  33.630  64.270  1.00  0.00           H
ATOM   3575  CB  TYR A 876      69.820  32.910  62.270  1.00  0.00           C
ATOM   3576  HB1 TYR A 876      69.960  33.300  61.240  1.00  0.00           H
ATOM   3577  HB2 TYR A 876      68.740  32.960  62.530  1.00  0.00           H
ATOM   3578  CG  TYR A 876      70.280  31.550  62.340  1.00  0.00           C
ATOM   3579  CD1 TYR A 876      71.330  31.250  61.550  1.00  0.00           C
ATOM   3580  HD1 TYR A 876      71.750  31.980  60.870  1.00  0.00           H
ATOM   3581  CE1 TYR A 876      71.720  29.850  61.500  1.00  0.00           C
ATOM   3582  HE1 TYR A 876      72.400  29.490  60.740  1.00  0.00           H
ATOM   3583  CZ  TYR A 876      71.060  28.900  62.330  1.00  0.00           C
ATOM   3584  OH  TYR A 876      71.420  27.550  62.180  1.00  0.00           O
ATOM   3585  HH  TYR A 876      72.060  27.430  61.480  1.00  0.00           H
ATOM   3586  CD2 TYR A 876      69.740  30.670  63.340  1.00  0.00           C
ATOM   3587  HD2 TYR A 876      69.140  31.000  64.180  1.00  0.00           H
ATOM   3588  CE2 TYR A 876      70.280  29.310  63.400  1.00  0.00           C
ATOM   3589  HE2 TYR A 876      69.910  28.610  64.130  1.00  0.00           H
ATOM   3590  C   TYR A 876      71.930  33.710  63.630  1.00  0.00           C
ATOM   3591  O   TYR A 876      72.400  33.190  64.640  1.00  0.00           O
ATOM   3592  N   LEU A 877      72.760  34.450  62.910  1.00  0.00           N
ATOM   3593  HN  LEU A 877      72.460  35.070  62.190  1.00  0.00           H
ATOM   3594  CA  LEU A 877      74.200  34.410  63.060  1.00  0.00           C
ATOM   3595  HA  LEU A 877      74.530  33.450  63.420  1.00  0.00           H
ATOM   3596  CB  LEU A 877      74.760  34.580  61.560  1.00  0.00           C
ATOM   3597  HB1 LEU A 877      75.850  34.810  61.500  1.00  0.00           H
ATOM   3598  HB2 LEU A 877      74.260  35.470  61.110  1.00  0.00           H
ATOM   3599  CG  LEU A 877      74.500  33.390  60.640  1.00  0.00           C
ATOM   3600  HG  LEU A 877      73.550  32.840  60.800  1.00  0.00           H
ATOM   3601  CD1 LEU A 877      74.630  33.740  59.190  1.00  0.00           C
ATOM   3602 HD11 LEU A 877      73.960  34.570  58.900  1.00  0.00           H
ATOM   3603 HD12 LEU A 877      74.480  32.870  58.500  1.00  0.00           H
ATOM   3604 HD13 LEU A 877      75.690  34.050  59.030  1.00  0.00           H
ATOM   3605  CD2 LEU A 877      75.420  32.210  60.890  1.00  0.00           C
ATOM   3606 HD21 LEU A 877      76.460  32.600  60.790  1.00  0.00           H
ATOM   3607 HD22 LEU A 877      75.200  31.420  60.150  1.00  0.00           H
ATOM   3608 HD23 LEU A 877      75.240  31.760  61.890  1.00  0.00           H
ATOM   3609  C   LEU A 877      74.850  35.430  64.000  1.00  0.00           C
ATOM   3610  O   LEU A 877      75.790  35.090  64.690  1.00  0.00           O
ATOM   3611  N   VAL A 878      74.350  36.700  63.990  1.00  0.00           N
ATOM   3612  HN  VAL A 878      73.580  36.780  63.380  1.00  0.00           H
ATOM   3613  CA  VAL A 878      74.950  37.790  64.740  1.00  0.00           C
ATOM   3614  HA  VAL A 878      75.790  37.480  65.340  1.00  0.00           H
ATOM   3615  CB  VAL A 878      75.390  38.920  63.820  1.00  0.00           C
ATOM   3616  HB  VAL A 878      74.500  39.430  63.360  1.00  0.00           H
ATOM   3617  CG1 VAL A 878      76.320  39.910  64.640  1.00  0.00           C
ATOM   3618 HG11 VAL A 878      77.090  39.280  65.130  1.00  0.00           H
ATOM   3619 HG12 VAL A 878      75.810  40.540  65.390  1.00  0.00           H
ATOM   3620 HG13 VAL A 878      76.610  40.700  63.890  1.00  0.00           H
ATOM   3621  CG2 VAL A 878      76.150  38.280  62.660  1.00  0.00           C
ATOM   3622 HG21 VAL A 878      76.890  38.910  62.120  1.00  0.00           H
ATOM   3623 HG22 VAL A 878      75.520  37.760  61.890  1.00  0.00           H
ATOM   3624 HG23 VAL A 878      76.820  37.540  63.140  1.00  0.00           H
ATOM   3625  C   VAL A 878      74.000  38.300  65.820  1.00  0.00           C
ATOM   3626  O   VAL A 878      74.310  38.420  67.040  1.00  0.00           O
ATOM   3627  N   GLY A 879      72.740  38.540  65.360  1.00  0.00           N
ATOM   3628  HN  GLY A 879      72.450  38.510  64.400  1.00  0.00           H
ATOM   3629  CA  GLY A 879      71.650  38.950  66.170  1.00  0.00           C
ATOM   3630  HA1 GLY A 879      71.770  38.610  67.200  1.00  0.00           H
ATOM   3631  HA2 GLY A 879      70.790  38.510  65.690  1.00  0.00           H
ATOM   3632  C   GLY A 879      71.550  40.450  66.180  1.00  0.00           C
ATOM   3633  O   GLY A 879      72.340  41.190  66.800  1.00  0.00           O
ATOM   3634  N   VAL A 880      70.410  40.980  65.670  1.00  0.00           N
ATOM   3635  HN  VAL A 880      69.710  40.300  65.440  1.00  0.00           H
ATOM   3636  CA  VAL A 880      70.190  42.390  65.560  1.00  0.00           C
ATOM   3637  HA  VAL A 880      71.180  42.790  65.470  1.00  0.00           H
ATOM   3638  CB  VAL A 880      69.490  42.830  64.260  1.00  0.00           C
ATOM   3639  HB  VAL A 880      68.430  42.550  64.260  1.00  0.00           H
ATOM   3640  CG1 VAL A 880      69.630  44.390  64.040  1.00  0.00           C
ATOM   3641 HG11 VAL A 880      70.720  44.580  64.090  1.00  0.00           H
ATOM   3642 HG12 VAL A 880      69.090  44.800  64.930  1.00  0.00           H
ATOM   3643 HG13 VAL A 880      69.090  44.650  63.100  1.00  0.00           H
ATOM   3644  CG2 VAL A 880      70.220  42.140  63.040  1.00  0.00           C
ATOM   3645 HG21 VAL A 880      71.330  42.250  63.060  1.00  0.00           H
ATOM   3646 HG22 VAL A 880      69.730  42.530  62.120  1.00  0.00           H
ATOM   3647 HG23 VAL A 880      70.080  41.040  62.970  1.00  0.00           H
ATOM   3648  C   VAL A 880      69.410  42.880  66.740  1.00  0.00           C
ATOM   3649  O   VAL A 880      68.350  42.350  67.080  1.00  0.00           O
ATOM   3650  N   PRO A 881      69.810  43.910  67.500  1.00  0.00           N
ATOM   3651  CD  PRO A 881      71.190  44.360  67.780  1.00  0.00           C
ATOM   3652  HD1 PRO A 881      71.510  45.120  67.030  1.00  0.00           H
ATOM   3653  HD2 PRO A 881      71.800  43.450  67.650  1.00  0.00           H
ATOM   3654  CA  PRO A 881      68.910  44.570  68.480  1.00  0.00           C
ATOM   3655  HA  PRO A 881      68.490  43.830  69.160  1.00  0.00           H
ATOM   3656  CB  PRO A 881      69.780  45.490  69.380  1.00  0.00           C
ATOM   3657  HB1 PRO A 881      69.410  45.500  70.430  1.00  0.00           H
ATOM   3658  HB2 PRO A 881      69.790  46.540  69.030  1.00  0.00           H
ATOM   3659  CG  PRO A 881      71.110  44.870  69.240  1.00  0.00           C
ATOM   3660  HG1 PRO A 881      71.930  45.620  69.400  1.00  0.00           H
ATOM   3661  HG2 PRO A 881      71.330  43.960  69.850  1.00  0.00           H
ATOM   3662  C   PRO A 881      67.660  45.230  67.820  1.00  0.00           C
ATOM   3663  O   PRO A 881      67.830  46.230  67.080  1.00  0.00           O
ATOM   3664  N   SER A 882      66.490  44.720  68.030  1.00  0.00           N
ATOM   3665  HN  SER A 882      66.280  43.970  68.650  1.00  0.00           H
ATOM   3666  CA  SER A 882      65.350  45.300  67.420  1.00  0.00           C
ATOM   3667  HA  SER A 882      65.500  46.360  67.600  1.00  0.00           H
ATOM   3668  CB  SER A 882      65.310  44.790  65.910  1.00  0.00           C
ATOM   3669  HB1 SER A 882      64.270  44.800  65.530  1.00  0.00           H
ATOM   3670  HB2 SER A 882      65.690  43.740  65.880  1.00  0.00           H
ATOM   3671  OG  SER A 882      66.090  45.540  64.990  1.00  0.00           O
ATOM   3672  HG1 SER A 882      66.860  45.750  65.500  1.00  0.00           H
ATOM   3673  C   SER A 882      64.060  44.830  68.050  1.00  0.00           C
ATOM   3674  O   SER A 882      64.090  43.770  68.740  1.00  0.00           O
ATOM   3675  N   PRO A 883      63.020  45.610  68.110  1.00  0.00           N
ATOM   3676  CD  PRO A 883      63.010  47.070  67.780  1.00  0.00           C
ATOM   3677  HD1 PRO A 883      63.070  47.130  66.670  1.00  0.00           H
ATOM   3678  HD2 PRO A 883      63.880  47.610  68.220  1.00  0.00           H
ATOM   3679  CA  PRO A 883      61.630  45.150  68.350  1.00  0.00           C
ATOM   3680  HA  PRO A 883      61.690  44.700  69.320  1.00  0.00           H
ATOM   3681  CB  PRO A 883      60.760  46.440  68.180  1.00  0.00           C
ATOM   3682  HB1 PRO A 883      59.920  46.570  68.880  1.00  0.00           H
ATOM   3683  HB2 PRO A 883      60.370  46.450  67.140  1.00  0.00           H
ATOM   3684  CG  PRO A 883      61.750  47.610  68.360  1.00  0.00           C
ATOM   3685  HG1 PRO A 883      61.240  48.530  68.010  1.00  0.00           H
ATOM   3686  HG2 PRO A 883      62.100  47.630  69.420  1.00  0.00           H
ATOM   3687  C   PRO A 883      61.170  43.980  67.370  1.00  0.00           C
ATOM   3688  O   PRO A 883      61.440  44.010  66.170  1.00  0.00           O
ATOM   3689  N   LYS A 884      60.380  43.020  67.870  1.00  0.00           N
ATOM   3690  HN  LYS A 884      60.200  42.960  68.850  1.00  0.00           H
ATOM   3691  CA  LYS A 884      59.810  41.890  67.140  1.00  0.00           C
ATOM   3692  HA  LYS A 884      60.310  41.810  66.190  1.00  0.00           H
ATOM   3693  CB  LYS A 884      60.030  40.560  67.940  1.00  0.00           C
ATOM   3694  HB1 LYS A 884      59.310  39.810  67.560  1.00  0.00           H
ATOM   3695  HB2 LYS A 884      59.850  40.820  69.000  1.00  0.00           H
ATOM   3696  CG  LYS A 884      61.470  40.000  67.900  1.00  0.00           C
ATOM   3697  HG1 LYS A 884      61.460  39.040  68.460  1.00  0.00           H
ATOM   3698  HG2 LYS A 884      62.010  40.720  68.540  1.00  0.00           H
ATOM   3699  CD  LYS A 884      62.170  39.830  66.540  1.00  0.00           C
ATOM   3700  HD1 LYS A 884      62.420  40.810  66.080  1.00  0.00           H
ATOM   3701  HD2 LYS A 884      61.520  39.270  65.840  1.00  0.00           H
ATOM   3702  CE  LYS A 884      63.570  39.160  66.660  1.00  0.00           C
ATOM   3703  HE1 LYS A 884      63.340  38.120  67.000  1.00  0.00           H
ATOM   3704  HE2 LYS A 884      64.200  39.670  67.420  1.00  0.00           H
ATOM   3705  NZ  LYS A 884      64.340  39.170  65.420  1.00  0.00           N
ATOM   3706  HZ1 LYS A 884      65.210  38.600  65.450  1.00  0.00           H
ATOM   3707  HZ2 LYS A 884      64.830  40.090  65.390  1.00  0.00           H
ATOM   3708  HZ3 LYS A 884      63.820  38.990  64.550  1.00  0.00           H
ATOM   3709  C   LYS A 884      58.320  41.990  66.820  1.00  0.00           C
ATOM   3710  O   LYS A 884      57.560  42.670  67.540  1.00  0.00           O
ATOM   3711  N   LEU A 885      57.850  41.410  65.690  1.00  0.00           N
ATOM   3712  HN  LEU A 885      58.550  41.020  65.110  1.00  0.00           H
ATOM   3713  CA  LEU A 885      56.380  41.280  65.450  1.00  0.00           C
ATOM   3714  HA  LEU A 885      56.020  42.300  65.510  1.00  0.00           H
ATOM   3715  CB  LEU A 885      56.150  40.600  63.990  1.00  0.00           C
ATOM   3716  HB1 LEU A 885      56.580  39.580  64.050  1.00  0.00           H
ATOM   3717  HB2 LEU A 885      56.910  40.980  63.270  1.00  0.00           H
ATOM   3718  CG  LEU A 885      54.710  40.450  63.420  1.00  0.00           C
ATOM   3719  HG  LEU A 885      54.120  39.730  64.020  1.00  0.00           H
ATOM   3720  CD1 LEU A 885      54.090  41.850  63.270  1.00  0.00           C
ATOM   3721 HD11 LEU A 885      54.480  42.310  62.330  1.00  0.00           H
ATOM   3722 HD12 LEU A 885      54.300  42.450  64.190  1.00  0.00           H
ATOM   3723 HD13 LEU A 885      52.990  41.820  63.090  1.00  0.00           H
ATOM   3724  CD2 LEU A 885      54.770  39.700  62.060  1.00  0.00           C
ATOM   3725 HD21 LEU A 885      55.210  38.700  62.250  1.00  0.00           H
ATOM   3726 HD22 LEU A 885      55.360  40.250  61.300  1.00  0.00           H
ATOM   3727 HD23 LEU A 885      53.740  39.450  61.750  1.00  0.00           H
ATOM   3728  C   LEU A 885      55.590  40.450  66.530  1.00  0.00           C
ATOM   3729  O   LEU A 885      55.970  39.390  66.900  1.00  0.00           O
ATOM   3730  N   HSD A 886      54.440  40.990  67.050  1.00  0.00           N
ATOM   3731  HN  HSD A 886      54.110  41.850  66.690  1.00  0.00           H
ATOM   3732  CA  HSD A 886      53.840  40.360  68.200  1.00  0.00           C
ATOM   3733  HA  HSD A 886      54.410  39.530  68.610  1.00  0.00           H
ATOM   3734  CB  HSD A 886      53.760  41.350  69.410  1.00  0.00           C
ATOM   3735  HB1 HSD A 886      53.300  40.930  70.330  1.00  0.00           H
ATOM   3736  HB2 HSD A 886      53.100  42.200  69.150  1.00  0.00           H
ATOM   3737  ND1 HSD A 886      56.240  41.230  69.840  1.00  0.00           N
ATOM   3738  HD1 HSD A 886      56.340  40.300  69.490  1.00  0.00           H
ATOM   3739  CG  HSD A 886      55.100  41.950  69.900  1.00  0.00           C
ATOM   3740  CE1 HSD A 886      57.190  42.060  70.280  1.00  0.00           C
ATOM   3741  HE1 HSD A 886      58.240  41.760  70.280  1.00  0.00           H
ATOM   3742  NE2 HSD A 886      56.710  43.140  70.750  1.00  0.00           N
ATOM   3743  CD2 HSD A 886      55.350  43.100  70.520  1.00  0.00           C
ATOM   3744  HD2 HSD A 886      54.660  43.920  70.700  1.00  0.00           H
ATOM   3745  C   HSD A 886      52.490  39.850  67.800  1.00  0.00           C
ATOM   3746  O   HSD A 886      51.660  40.570  67.170  1.00  0.00           O
ATOM   3747  N   VAL A 887      52.150  38.610  68.190  1.00  0.00           N
ATOM   3748  HN  VAL A 887      52.820  38.130  68.730  1.00  0.00           H
ATOM   3749  CA  VAL A 887      50.930  37.970  67.810  1.00  0.00           C
ATOM   3750  HA  VAL A 887      50.260  38.800  67.580  1.00  0.00           H
ATOM   3751  CB  VAL A 887      50.970  37.010  66.640  1.00  0.00           C
ATOM   3752  HB  VAL A 887      50.080  36.350  66.610  1.00  0.00           H
ATOM   3753  CG1 VAL A 887      51.020  37.840  65.370  1.00  0.00           C
ATOM   3754 HG11 VAL A 887      50.130  38.490  65.290  1.00  0.00           H
ATOM   3755 HG12 VAL A 887      51.050  37.210  64.450  1.00  0.00           H
ATOM   3756 HG13 VAL A 887      51.950  38.470  65.380  1.00  0.00           H
ATOM   3757  CG2 VAL A 887      52.110  35.970  66.860  1.00  0.00           C
ATOM   3758 HG21 VAL A 887      53.080  36.460  67.100  1.00  0.00           H
ATOM   3759 HG22 VAL A 887      52.320  35.370  65.950  1.00  0.00           H
ATOM   3760 HG23 VAL A 887      51.790  35.220  67.620  1.00  0.00           H
ATOM   3761  C   VAL A 887      50.390  37.200  69.060  1.00  0.00           C
ATOM   3762  O   VAL A 887      51.230  36.770  69.910  1.00  0.00           O
ATOM   3763  N   PRO A 888      49.020  37.090  69.190  1.00  0.00           N
ATOM   3764  CD  PRO A 888      48.040  37.790  68.290  1.00  0.00           C
ATOM   3765  HD1 PRO A 888      48.550  37.690  67.310  1.00  0.00           H
ATOM   3766  HD2 PRO A 888      47.900  38.800  68.700  1.00  0.00           H
ATOM   3767  CA  PRO A 888      48.370  35.950  69.880  1.00  0.00           C
ATOM   3768  HA  PRO A 888      48.780  35.870  70.880  1.00  0.00           H
ATOM   3769  CB  PRO A 888      46.820  36.250  69.740  1.00  0.00           C
ATOM   3770  HB1 PRO A 888      46.630  36.890  70.620  1.00  0.00           H
ATOM   3771  HB2 PRO A 888      46.190  35.330  69.810  1.00  0.00           H
ATOM   3772  CG  PRO A 888      46.730  36.930  68.370  1.00  0.00           C
ATOM   3773  HG1 PRO A 888      46.730  36.070  67.660  1.00  0.00           H
ATOM   3774  HG2 PRO A 888      45.850  37.590  68.210  1.00  0.00           H
ATOM   3775  C   PRO A 888      48.670  34.570  69.220  1.00  0.00           C
ATOM   3776  O   PRO A 888      48.660  34.450  68.010  1.00  0.00           O
ATOM   3777  N   GLU A 889      48.900  33.560  70.030  1.00  0.00           N
ATOM   3778  HN  GLU A 889      49.000  33.690  71.020  1.00  0.00           H
ATOM   3779  CA  GLU A 889      49.190  32.230  69.550  1.00  0.00           C
ATOM   3780  HA  GLU A 889      49.210  32.190  68.470  1.00  0.00           H
ATOM   3781  CB  GLU A 889      50.440  31.550  70.130  1.00  0.00           C
ATOM   3782  HB1 GLU A 889      50.560  30.550  69.650  1.00  0.00           H
ATOM   3783  HB2 GLU A 889      50.170  31.340  71.200  1.00  0.00           H
ATOM   3784  CG  GLU A 889      51.750  32.360  70.020  1.00  0.00           C
ATOM   3785  HG1 GLU A 889      51.760  33.210  70.740  1.00  0.00           H
ATOM   3786  HG2 GLU A 889      51.880  32.860  69.030  1.00  0.00           H
ATOM   3787  CD  GLU A 889      52.980  31.500  70.180  1.00  0.00           C
ATOM   3788  OE1 GLU A 889      53.210  30.640  69.310  1.00  0.00           O
ATOM   3789  OE2 GLU A 889      53.820  31.870  71.010  1.00  0.00           O
ATOM   3790  C   GLU A 889      47.960  31.400  69.760  1.00  0.00           C
ATOM   3791  O   GLU A 889      47.240  31.690  70.740  1.00  0.00           O
ATOM   3792  N   LYS A 890      47.690  30.370  68.910  1.00  0.00           N
ATOM   3793  HN  LYS A 890      48.390  30.210  68.230  1.00  0.00           H
ATOM   3794  CA  LYS A 890      46.620  29.380  69.100  1.00  0.00           C
ATOM   3795  HA  LYS A 890      46.870  28.640  68.360  1.00  0.00           H
ATOM   3796  CB  LYS A 890      46.530  28.710  70.460  1.00  0.00           C
ATOM   3797  HB1 LYS A 890      45.820  27.860  70.290  1.00  0.00           H
ATOM   3798  HB2 LYS A 890      46.240  29.410  71.270  1.00  0.00           H
ATOM   3799  CG  LYS A 890      47.880  27.960  70.860  1.00  0.00           C
ATOM   3800  HG1 LYS A 890      47.670  27.170  71.600  1.00  0.00           H
ATOM   3801  HG2 LYS A 890      48.390  28.800  71.390  1.00  0.00           H
ATOM   3802  CD  LYS A 890      48.830  27.450  69.750  1.00  0.00           C
ATOM   3803  HD1 LYS A 890      48.860  28.150  68.890  1.00  0.00           H
ATOM   3804  HD2 LYS A 890      48.540  26.450  69.320  1.00  0.00           H
ATOM   3805  CE  LYS A 890      50.230  27.290  70.280  1.00  0.00           C
ATOM   3806  HE1 LYS A 890      50.350  26.760  71.250  1.00  0.00           H
ATOM   3807  HE2 LYS A 890      50.690  28.300  70.220  1.00  0.00           H
ATOM   3808  NZ  LYS A 890      51.000  26.450  69.310  1.00  0.00           N
ATOM   3809  HZ1 LYS A 890      51.980  26.620  69.570  1.00  0.00           H
ATOM   3810  HZ2 LYS A 890      50.870  26.770  68.320  1.00  0.00           H
ATOM   3811  HZ3 LYS A 890      50.630  25.490  69.420  1.00  0.00           H
ATOM   3812  C   LYS A 890      45.200  29.950  68.840  1.00  0.00           C
ATOM   3813  O   LYS A 890      44.340  29.730  69.630  1.00  0.00           O
ATOM   3814  N   PHE A 891      45.060  30.690  67.740  1.00  0.00           N
ATOM   3815  HN  PHE A 891      45.860  31.070  67.270  1.00  0.00           H
ATOM   3816  CA  PHE A 891      43.760  31.070  67.130  1.00  0.00           C
ATOM   3817  HA  PHE A 891      44.080  31.800  66.400  1.00  0.00           H
ATOM   3818  CB  PHE A 891      42.930  29.890  66.600  1.00  0.00           C
ATOM   3819  HB1 PHE A 891      42.620  29.210  67.430  1.00  0.00           H
ATOM   3820  HB2 PHE A 891      43.610  29.260  65.980  1.00  0.00           H
ATOM   3821  CG  PHE A 891      41.770  30.210  65.660  1.00  0.00           C
ATOM   3822  CD1 PHE A 891      40.500  29.760  65.990  1.00  0.00           C
ATOM   3823  HD1 PHE A 891      40.180  29.210  66.860  1.00  0.00           H
ATOM   3824  CE1 PHE A 891      39.420  29.990  65.150  1.00  0.00           C
ATOM   3825  HE1 PHE A 891      38.430  29.740  65.520  1.00  0.00           H
ATOM   3826  CZ  PHE A 891      39.610  30.780  64.010  1.00  0.00           C
ATOM   3827  HZ  PHE A 891      38.780  31.190  63.450  1.00  0.00           H
ATOM   3828  CD2 PHE A 891      41.930  31.180  64.580  1.00  0.00           C
ATOM   3829  HD2 PHE A 891      42.900  31.610  64.490  1.00  0.00           H
ATOM   3830  CE2 PHE A 891      40.840  31.420  63.760  1.00  0.00           C
ATOM   3831  HE2 PHE A 891      41.050  32.100  62.940  1.00  0.00           H
ATOM   3832  C   PHE A 891      42.910  31.900  68.050  1.00  0.00           C
ATOM   3833  O   PHE A 891      41.770  31.530  68.340  1.00  0.00           O
ATOM   3834  N   GLU A 892      43.410  32.990  68.590  1.00  0.00           N
ATOM   3835  HN  GLU A 892      44.260  33.420  68.330  1.00  0.00           H
ATOM   3836  CA  GLU A 892      42.520  33.830  69.440  1.00  0.00           C
ATOM   3837  HA  GLU A 892      41.470  33.670  69.240  1.00  0.00           H
ATOM   3838  CB  GLU A 892      42.990  33.780  70.900  1.00  0.00           C
ATOM   3839  HB1 GLU A 892      42.630  34.650  71.480  1.00  0.00           H
ATOM   3840  HB2 GLU A 892      44.080  33.970  70.910  1.00  0.00           H
ATOM   3841  CG  GLU A 892      42.690  32.470  71.590  1.00  0.00           C
ATOM   3842  HG1 GLU A 892      43.340  31.610  71.290  1.00  0.00           H
ATOM   3843  HG2 GLU A 892      41.630  32.210  71.390  1.00  0.00           H
ATOM   3844  CD  GLU A 892      42.780  32.730  73.140  1.00  0.00           C
ATOM   3845  OE1 GLU A 892      41.790  32.540  73.890  1.00  0.00           O
ATOM   3846  OE2 GLU A 892      43.930  33.040  73.630  1.00  0.00           O
ATOM   3847  C   GLU A 892      42.820  35.240  68.910  1.00  0.00           C
ATOM   3848  O   GLU A 892      43.890  35.460  68.280  1.00  0.00           O
ATOM   3849  N   PRO A 893      41.890  36.210  69.110  1.00  0.00           N
ATOM   3850  CD  PRO A 893      40.680  36.000  69.870  1.00  0.00           C
ATOM   3851  HD1 PRO A 893      40.910  36.260  70.940  1.00  0.00           H
ATOM   3852  HD2 PRO A 893      40.100  35.060  69.880  1.00  0.00           H
ATOM   3853  CA  PRO A 893      42.080  37.610  68.850  1.00  0.00           C
ATOM   3854  HA  PRO A 893      42.180  37.630  67.780  1.00  0.00           H
ATOM   3855  CB  PRO A 893      40.700  38.210  69.150  1.00  0.00           C
ATOM   3856  HB1 PRO A 893      40.450  38.890  68.310  1.00  0.00           H
ATOM   3857  HB2 PRO A 893      40.720  38.950  69.990  1.00  0.00           H
ATOM   3858  CG  PRO A 893      39.710  37.070  69.470  1.00  0.00           C
ATOM   3859  HG1 PRO A 893      39.000  37.420  70.250  1.00  0.00           H
ATOM   3860  HG2 PRO A 893      39.130  36.800  68.560  1.00  0.00           H
ATOM   3861  C   PRO A 893      43.220  38.210  69.610  1.00  0.00           C
ATOM   3862  O   PRO A 893      43.420  37.850  70.750  1.00  0.00           O
ATOM   3863  N   THR A 894      43.880  39.150  69.010  1.00  0.00           N
ATOM   3864  HN  THR A 894      43.730  39.230  68.030  1.00  0.00           H
ATOM   3865  CA  THR A 894      44.670  40.240  69.680  1.00  0.00           C
ATOM   3866  HA  THR A 894      45.530  39.770  70.140  1.00  0.00           H
ATOM   3867  CB  THR A 894      45.220  41.180  68.690  1.00  0.00           C
ATOM   3868  HB  THR A 894      44.460  41.910  68.360  1.00  0.00           H
ATOM   3869  OG1 THR A 894      45.820  40.570  67.470  1.00  0.00           O
ATOM   3870  HG1 THR A 894      45.010  40.350  67.010  1.00  0.00           H
ATOM   3871  CG2 THR A 894      46.310  42.040  69.360  1.00  0.00           C
ATOM   3872 HG21 THR A 894      45.960  42.720  70.170  1.00  0.00           H
ATOM   3873 HG22 THR A 894      46.710  42.680  68.540  1.00  0.00           H
ATOM   3874 HG23 THR A 894      47.150  41.340  69.580  1.00  0.00           H
ATOM   3875  C   THR A 894      43.900  41.000  70.790  1.00  0.00           C
ATOM   3876  O   THR A 894      44.520  41.290  71.760  1.00  0.00           O
ATOM   3877  N   HSD A 895      42.600  41.410  70.580  1.00  0.00           N
ATOM   3878  HN  HSD A 895      42.220  41.250  69.670  1.00  0.00           H
ATOM   3879  CA  HSD A 895      41.710  41.830  71.480  1.00  0.00           C
ATOM   3880  HA  HSD A 895      42.310  42.690  71.700  1.00  0.00           H
ATOM   3881  CB  HSD A 895      40.330  42.280  70.790  1.00  0.00           C
ATOM   3882  HB1 HSD A 895      39.830  41.450  70.240  1.00  0.00           H
ATOM   3883  HB2 HSD A 895      40.530  43.040  70.000  1.00  0.00           H
ATOM   3884  ND1 HSD A 895      39.450  44.170  72.240  1.00  0.00           N
ATOM   3885  HD1 HSD A 895      40.290  44.720  72.240  1.00  0.00           H
ATOM   3886  CG  HSD A 895      39.320  42.860  71.700  1.00  0.00           C
ATOM   3887  CE1 HSD A 895      38.370  44.420  72.980  1.00  0.00           C
ATOM   3888  HE1 HSD A 895      38.320  45.250  73.670  1.00  0.00           H
ATOM   3889  NE2 HSD A 895      37.460  43.450  72.840  1.00  0.00           N
ATOM   3890  CD2 HSD A 895      37.990  42.480  72.040  1.00  0.00           C
ATOM   3891  HD2 HSD A 895      37.380  41.640  71.750  1.00  0.00           H
ATOM   3892  C   HSD A 895      41.370  40.900  72.670  1.00  0.00           C
ATOM   3893  O   HSD A 895      41.240  39.710  72.440  1.00  0.00           O
ATOM   3894  N   PRO A 896      41.150  41.300  73.930  1.00  0.00           N
ATOM   3895  CD  PRO A 896      41.810  42.570  74.400  1.00  0.00           C
ATOM   3896  HD1 PRO A 896      41.020  43.340  74.420  1.00  0.00           H
ATOM   3897  HD2 PRO A 896      42.660  42.910  73.780  1.00  0.00           H
ATOM   3898  CA  PRO A 896      41.310  40.320  74.990  1.00  0.00           C
ATOM   3899  HA  PRO A 896      41.450  39.320  74.640  1.00  0.00           H
ATOM   3900  CB  PRO A 896      42.460  40.740  75.780  1.00  0.00           C
ATOM   3901  HB1 PRO A 896      43.360  40.440  75.180  1.00  0.00           H
ATOM   3902  HB2 PRO A 896      42.680  40.200  76.730  1.00  0.00           H
ATOM   3903  CG  PRO A 896      42.400  42.300  75.780  1.00  0.00           C
ATOM   3904  HG1 PRO A 896      41.790  42.600  76.660  1.00  0.00           H
ATOM   3905  HG2 PRO A 896      43.330  42.890  75.910  1.00  0.00           H
ATOM   3906  C   PRO A 896      40.030  40.340  75.770  1.00  0.00           C
ATOM   3907  O   PRO A 896      39.790  39.440  76.550  1.00  0.00           O
ATOM   3908  N   GLU A 897      39.060  41.310  75.580  1.00  0.00           N
ATOM   3909  HN  GLU A 897      39.140  42.130  75.020  1.00  0.00           H
ATOM   3910  CA  GLU A 897      37.910  41.470  76.490  1.00  0.00           C
ATOM   3911  HA  GLU A 897      38.210  41.220  77.500  1.00  0.00           H
ATOM   3912  CB  GLU A 897      37.360  42.910  76.510  1.00  0.00           C
ATOM   3913  HB1 GLU A 897      36.540  43.020  77.260  1.00  0.00           H
ATOM   3914  HB2 GLU A 897      36.970  43.230  75.530  1.00  0.00           H
ATOM   3915  CG  GLU A 897      38.390  43.940  76.990  1.00  0.00           C
ATOM   3916  HG1 GLU A 897      39.220  43.940  76.260  1.00  0.00           H
ATOM   3917  HG2 GLU A 897      38.710  43.580  78.000  1.00  0.00           H
ATOM   3918  CD  GLU A 897      37.880  45.320  77.170  1.00  0.00           C
ATOM   3919  OE1 GLU A 897      38.610  46.260  76.690  1.00  0.00           O
ATOM   3920  OE2 GLU A 897      36.750  45.560  77.650  1.00  0.00           O
ATOM   3921  C   GLU A 897      36.760  40.520  76.200  1.00  0.00           C
ATOM   3922  O   GLU A 897      35.890  40.210  77.050  1.00  0.00           O
ATOM   3923  N   ARG A 898      36.690  40.040  74.960  1.00  0.00           N
ATOM   3924  HN  ARG A 898      37.390  40.240  74.290  1.00  0.00           H
ATOM   3925  CA  ARG A 898      35.720  39.070  74.480  1.00  0.00           C
ATOM   3926  HA  ARG A 898      35.490  38.370  75.250  1.00  0.00           H
ATOM   3927  CB  ARG A 898      34.340  39.840  74.080  1.00  0.00           C
ATOM   3928  HB1 ARG A 898      33.950  40.220  75.050  1.00  0.00           H
ATOM   3929  HB2 ARG A 898      33.680  39.010  73.740  1.00  0.00           H
ATOM   3930  CG  ARG A 898      34.440  40.980  72.980  1.00  0.00           C
ATOM   3931  HG1 ARG A 898      35.130  41.780  73.320  1.00  0.00           H
ATOM   3932  HG2 ARG A 898      33.440  41.460  72.980  1.00  0.00           H
ATOM   3933  CD  ARG A 898      34.750  40.500  71.550  1.00  0.00           C
ATOM   3934  HD1 ARG A 898      34.040  39.790  71.100  1.00  0.00           H
ATOM   3935  HD2 ARG A 898      35.780  40.090  71.530  1.00  0.00           H
ATOM   3936  NE  ARG A 898      34.880  41.730  70.720  1.00  0.00           N
ATOM   3937  HE  ARG A 898      34.380  42.520  71.050  1.00  0.00           H
ATOM   3938  CZ  ARG A 898      35.400  41.830  69.490  1.00  0.00           C
ATOM   3939  NH1 ARG A 898      35.880  40.870  68.780  1.00  0.00           N
ATOM   3940 HH11 ARG A 898      36.550  41.020  68.060  1.00  0.00           H
ATOM   3941 HH12 ARG A 898      35.930  40.000  69.270  1.00  0.00           H
ATOM   3942  NH2 ARG A 898      35.650  43.080  69.140  1.00  0.00           N
ATOM   3943 HH21 ARG A 898      35.950  43.210  68.200  1.00  0.00           H
ATOM   3944 HH22 ARG A 898      35.260  43.810  69.710  1.00  0.00           H
ATOM   3945  C   ARG A 898      36.360  38.260  73.390  1.00  0.00           C
ATOM   3946  O   ARG A 898      37.460  38.610  72.970  1.00  0.00           O
ATOM   3947  N   GLY A 899      35.730  37.070  73.040  1.00  0.00           N
ATOM   3948  HN  GLY A 899      34.770  36.990  73.280  1.00  0.00           H
ATOM   3949  CA  GLY A 899      36.140  36.220  71.940  1.00  0.00           C
ATOM   3950  HA1 GLY A 899      35.350  35.480  71.860  1.00  0.00           H
ATOM   3951  HA2 GLY A 899      37.100  35.780  72.120  1.00  0.00           H
ATOM   3952  C   GLY A 899      36.130  36.830  70.510  1.00  0.00           C
ATOM   3953  O   GLY A 899      36.310  38.040  70.310  1.00  0.00           O
ATOM   3954  N   TRP A 900      35.980  36.020  69.420  1.00  0.00           N
ATOM   3955  HN  TRP A 900      35.780  35.070  69.650  1.00  0.00           H
ATOM   3956  CA  TRP A 900      35.980  36.420  68.030  1.00  0.00           C
ATOM   3957  HA  TRP A 900      36.870  37.000  67.780  1.00  0.00           H
ATOM   3958  CB  TRP A 900      36.070  35.090  67.190  1.00  0.00           C
ATOM   3959  HB1 TRP A 900      35.780  35.250  66.130  1.00  0.00           H
ATOM   3960  HB2 TRP A 900      35.320  34.410  67.630  1.00  0.00           H
ATOM   3961  CG  TRP A 900      37.430  34.400  67.210  1.00  0.00           C
ATOM   3962  CD1 TRP A 900      37.860  33.230  67.830  1.00  0.00           C
ATOM   3963  HD1 TRP A 900      37.200  32.660  68.470  1.00  0.00           H
ATOM   3964  NE1 TRP A 900      39.220  33.020  67.540  1.00  0.00           N
ATOM   3965  HE1 TRP A 900      39.800  32.330  67.930  1.00  0.00           H
ATOM   3966  CE2 TRP A 900      39.710  33.970  66.630  1.00  0.00           C
ATOM   3967  CD2 TRP A 900      38.620  34.890  66.460  1.00  0.00           C
ATOM   3968  CE3 TRP A 900      38.820  35.950  65.590  1.00  0.00           C
ATOM   3969  HE3 TRP A 900      38.040  36.680  65.470  1.00  0.00           H
ATOM   3970  CZ3 TRP A 900      40.110  36.200  64.960  1.00  0.00           C
ATOM   3971  HZ3 TRP A 900      40.130  36.960  64.190  1.00  0.00           H
ATOM   3972  CZ2 TRP A 900      40.980  34.260  66.060  1.00  0.00           C
ATOM   3973  HZ2 TRP A 900      41.800  33.540  66.090  1.00  0.00           H
ATOM   3974  CH2 TRP A 900      41.150  35.370  65.230  1.00  0.00           C
ATOM   3975  HH2 TRP A 900      42.100  35.470  64.710  1.00  0.00           H
ATOM   3976  C   TRP A 900      34.740  37.240  67.600  1.00  0.00           C
ATOM   3977  O   TRP A 900      34.740  38.110  66.750  1.00  0.00           O
ATOM   3978  N   ILE A 901      33.510  36.860  68.110  1.00  0.00           N
ATOM   3979  HN  ILE A 901      33.380  36.110  68.770  1.00  0.00           H
ATOM   3980  CA  ILE A 901      32.260  37.450  67.580  1.00  0.00           C
ATOM   3981  HA  ILE A 901      32.440  37.740  66.560  1.00  0.00           H
ATOM   3982  CB  ILE A 901      31.180  36.340  67.550  1.00  0.00           C
ATOM   3983  HB  ILE A 901      30.980  36.080  68.610  1.00  0.00           H
ATOM   3984  CG2 ILE A 901      29.840  36.910  66.960  1.00  0.00           C
ATOM   3985 HG21 ILE A 901      29.000  36.180  66.990  1.00  0.00           H
ATOM   3986 HG22 ILE A 901      30.090  37.180  65.910  1.00  0.00           H
ATOM   3987 HG23 ILE A 901      29.460  37.820  67.460  1.00  0.00           H
ATOM   3988  CG1 ILE A 901      31.790  35.160  66.730  1.00  0.00           C
ATOM   3989 HG11 ILE A 901      32.750  34.840  67.180  1.00  0.00           H
ATOM   3990 HG12 ILE A 901      32.070  35.520  65.710  1.00  0.00           H
ATOM   3991  CD  ILE A 901      30.820  34.030  66.690  1.00  0.00           C
ATOM   3992  HD1 ILE A 901      29.850  34.230  66.200  1.00  0.00           H
ATOM   3993  HD2 ILE A 901      30.630  33.630  67.710  1.00  0.00           H
ATOM   3994  HD3 ILE A 901      31.250  33.180  66.100  1.00  0.00           H
ATOM   3995  C   ILE A 901      31.860  38.710  68.260  1.00  0.00           C
ATOM   3996  O   ILE A 901      31.750  38.770  69.460  1.00  0.00           O
ATOM   3997  N   ILE A 902      31.620  39.730  67.440  1.00  0.00           N
ATOM   3998  HN  ILE A 902      31.680  39.620  66.450  1.00  0.00           H
ATOM   3999  CA  ILE A 902      31.130  40.990  67.850  1.00  0.00           C
ATOM   4000  HA  ILE A 902      30.990  40.970  68.920  1.00  0.00           H
ATOM   4001  CB  ILE A 902      32.130  42.210  67.630  1.00  0.00           C
ATOM   4002  HB  ILE A 902      33.020  42.100  68.290  1.00  0.00           H
ATOM   4003  CG2 ILE A 902      32.640  42.330  66.190  1.00  0.00           C
ATOM   4004 HG21 ILE A 902      33.440  43.090  66.070  1.00  0.00           H
ATOM   4005 HG22 ILE A 902      31.970  42.730  65.400  1.00  0.00           H
ATOM   4006 HG23 ILE A 902      33.050  41.350  65.870  1.00  0.00           H
ATOM   4007  CG1 ILE A 902      31.460  43.580  68.010  1.00  0.00           C
ATOM   4008 HG11 ILE A 902      30.730  43.480  68.840  1.00  0.00           H
ATOM   4009 HG12 ILE A 902      30.900  43.850  67.080  1.00  0.00           H
ATOM   4010  CD  ILE A 902      32.430  44.750  68.290  1.00  0.00           C
ATOM   4011  HD1 ILE A 902      31.920  45.500  68.920  1.00  0.00           H
ATOM   4012  HD2 ILE A 902      32.730  45.280  67.360  1.00  0.00           H
ATOM   4013  HD3 ILE A 902      33.380  44.470  68.810  1.00  0.00           H
ATOM   4014  C   ILE A 902      29.650  41.200  67.240  1.00  0.00           C
ATOM   4015  O   ILE A 902      29.410  41.040  66.040  1.00  0.00           O
ATOM   4016  N   SER A 903      28.680  41.560  68.180  1.00  0.00           N
ATOM   4017  HN  SER A 903      29.110  41.820  69.040  1.00  0.00           H
ATOM   4018  CA  SER A 903      27.210  41.650  68.020  1.00  0.00           C
ATOM   4019  HA  SER A 903      27.000  40.670  67.600  1.00  0.00           H
ATOM   4020  CB  SER A 903      26.460  41.960  69.440  1.00  0.00           C
ATOM   4021  HB1 SER A 903      26.780  42.970  69.750  1.00  0.00           H
ATOM   4022  HB2 SER A 903      26.910  41.220  70.140  1.00  0.00           H
ATOM   4023  OG  SER A 903      25.070  41.780  69.230  1.00  0.00           O
ATOM   4024  HG1 SER A 903      24.970  40.830  69.240  1.00  0.00           H
ATOM   4025  C   SER A 903      26.840  42.710  67.000  1.00  0.00           C
ATOM   4026  O   SER A 903      26.960  43.880  67.220  1.00  0.00           O
ATOM   4027  N   PRO A 904      26.210  42.280  65.910  1.00  0.00           N
ATOM   4028  CD  PRO A 904      26.300  40.890  65.290  1.00  0.00           C
ATOM   4029  HD1 PRO A 904      25.540  40.290  65.830  1.00  0.00           H
ATOM   4030  HD2 PRO A 904      27.340  40.490  65.330  1.00  0.00           H
ATOM   4031  CA  PRO A 904      25.430  43.210  65.050  1.00  0.00           C
ATOM   4032  HA  PRO A 904      26.030  43.870  64.450  1.00  0.00           H
ATOM   4033  CB  PRO A 904      24.770  42.220  64.080  1.00  0.00           C
ATOM   4034  HB1 PRO A 904      24.600  42.810  63.150  1.00  0.00           H
ATOM   4035  HB2 PRO A 904      23.800  41.810  64.430  1.00  0.00           H
ATOM   4036  CG  PRO A 904      25.820  41.140  63.870  1.00  0.00           C
ATOM   4037  HG1 PRO A 904      25.620  40.230  63.260  1.00  0.00           H
ATOM   4038  HG2 PRO A 904      26.670  41.610  63.340  1.00  0.00           H
ATOM   4039  C   PRO A 904      24.510  44.200  65.780  1.00  0.00           C
ATOM   4040  O   PRO A 904      23.820  43.790  66.670  1.00  0.00           O
ATOM   4041  N   LEU A 905      24.630  45.450  65.620  1.00  0.00           N
ATOM   4042  HN  LEU A 905      25.440  45.750  65.130  1.00  0.00           H
ATOM   4043  CA  LEU A 905      23.790  46.480  66.150  1.00  0.00           C
ATOM   4044  HA  LEU A 905      24.080  47.320  65.550  1.00  0.00           H
ATOM   4045  CB  LEU A 905      22.290  46.270  65.860  1.00  0.00           C
ATOM   4046  HB1 LEU A 905      21.600  47.070  66.200  1.00  0.00           H
ATOM   4047  HB2 LEU A 905      21.880  45.350  66.340  1.00  0.00           H
ATOM   4048  CG  LEU A 905      21.880  46.060  64.420  1.00  0.00           C
ATOM   4049  HG  LEU A 905      22.250  45.040  64.160  1.00  0.00           H
ATOM   4050  CD1 LEU A 905      20.420  46.130  64.120  1.00  0.00           C
ATOM   4051 HD11 LEU A 905      20.060  47.170  64.010  1.00  0.00           H
ATOM   4052 HD12 LEU A 905      19.830  45.540  64.850  1.00  0.00           H
ATOM   4053 HD13 LEU A 905      20.260  45.670  63.130  1.00  0.00           H
ATOM   4054  CD2 LEU A 905      22.510  47.040  63.380  1.00  0.00           C
ATOM   4055 HD21 LEU A 905      22.180  48.080  63.580  1.00  0.00           H
ATOM   4056 HD22 LEU A 905      22.230  46.660  62.380  1.00  0.00           H
ATOM   4057 HD23 LEU A 905      23.620  47.100  63.490  1.00  0.00           H
ATOM   4058  C   LEU A 905      24.110  46.910  67.570  1.00  0.00           C
ATOM   4059  O   LEU A 905      23.610  47.910  68.000  1.00  0.00           O
ATOM   4060  N   GLY A 906      25.030  46.220  68.340  1.00  0.00           N
ATOM   4061  HN  GLY A 906      25.500  45.430  67.960  1.00  0.00           H
ATOM   4062  CA  GLY A 906      25.370  46.380  69.810  1.00  0.00           C
ATOM   4063  HA1 GLY A 906      26.150  47.120  69.860  1.00  0.00           H
ATOM   4064  HA2 GLY A 906      25.710  45.420  70.170  1.00  0.00           H
ATOM   4065  C   GLY A 906      24.310  46.930  70.770  1.00  0.00           C
ATOM   4066  O   GLY A 906      23.110  46.630  70.700  1.00  0.00           O
ATOM   4067  N   ASP A 907      24.600  47.820  71.760  1.00  0.00           N
ATOM   4068  HN  ASP A 907      25.520  48.170  71.980  1.00  0.00           H
ATOM   4069  CA  ASP A 907      23.580  48.320  72.680  1.00  0.00           C
ATOM   4070  HA  ASP A 907      22.770  47.620  72.820  1.00  0.00           H
ATOM   4071  CB  ASP A 907      24.260  48.690  74.060  1.00  0.00           C
ATOM   4072  HB1 ASP A 907      23.490  49.010  74.800  1.00  0.00           H
ATOM   4073  HB2 ASP A 907      25.080  49.420  73.880  1.00  0.00           H
ATOM   4074  CG  ASP A 907      24.810  47.440  74.610  1.00  0.00           C
ATOM   4075  OD1 ASP A 907      25.920  47.510  75.130  1.00  0.00           O
ATOM   4076  OD2 ASP A 907      24.150  46.330  74.590  1.00  0.00           O
ATOM   4077  C   ASP A 907      22.970  49.660  72.170  1.00  0.00           C
ATOM   4078  O   ASP A 907      22.000  50.240  72.740  1.00  0.00           O
ATOM   4079  N   ASN A 908      23.480  50.130  71.030  1.00  0.00           N
ATOM   4080  HN  ASN A 908      24.190  49.500  70.740  1.00  0.00           H
ATOM   4081  CA  ASN A 908      23.200  51.410  70.430  1.00  0.00           C
ATOM   4082  HA  ASN A 908      23.580  52.120  71.160  1.00  0.00           H
ATOM   4083  CB  ASN A 908      23.890  51.530  69.040  1.00  0.00           C
ATOM   4084  HB1 ASN A 908      23.800  52.570  68.660  1.00  0.00           H
ATOM   4085  HB2 ASN A 908      23.400  50.820  68.340  1.00  0.00           H
ATOM   4086  CG  ASN A 908      25.400  51.100  69.160  1.00  0.00           C
ATOM   4087  OD1 ASN A 908      26.230  51.920  69.530  1.00  0.00           O
ATOM   4088  ND2 ASN A 908      25.690  49.810  68.900  1.00  0.00           N
ATOM   4089 HD21 ASN A 908      26.640  49.570  68.740  1.00  0.00           H
ATOM   4090 HD22 ASN A 908      24.980  49.150  68.670  1.00  0.00           H
ATOM   4091  C   ASN A 908      21.770  51.740  70.190  1.00  0.00           C
ATOM   4092  O   ASN A 908      21.020  50.780  70.020  1.00  0.00           O
ATOM   4093  N   PRO A 909      21.280  53.020  70.220  1.00  0.00           N
ATOM   4094  CD  PRO A 909      22.060  54.180  70.580  1.00  0.00           C
ATOM   4095  HD1 PRO A 909      22.990  54.250  69.980  1.00  0.00           H
ATOM   4096  HD2 PRO A 909      22.350  54.020  71.640  1.00  0.00           H
ATOM   4097  CA  PRO A 909      19.920  53.420  69.740  1.00  0.00           C
ATOM   4098  HA  PRO A 909      19.200  52.750  70.190  1.00  0.00           H
ATOM   4099  CB  PRO A 909      19.840  54.830  70.390  1.00  0.00           C
ATOM   4100  HB1 PRO A 909      19.480  54.770  71.430  1.00  0.00           H
ATOM   4101  HB2 PRO A 909      19.090  55.510  69.930  1.00  0.00           H
ATOM   4102  CG  PRO A 909      21.210  55.400  70.270  1.00  0.00           C
ATOM   4103  HG1 PRO A 909      21.440  55.720  69.230  1.00  0.00           H
ATOM   4104  HG2 PRO A 909      21.480  56.270  70.900  1.00  0.00           H
ATOM   4105  C   PRO A 909      19.670  53.460  68.240  1.00  0.00           C
ATOM   4106  O   PRO A 909      20.630  53.600  67.480  1.00  0.00           O
ATOM   4107  N   TRP A 910      18.400  53.160  67.820  1.00  0.00           N
ATOM   4108  HN  TRP A 910      17.680  52.960  68.480  1.00  0.00           H
ATOM   4109  CA  TRP A 910      18.070  52.790  66.440  1.00  0.00           C
ATOM   4110  HA  TRP A 910      18.600  51.890  66.160  1.00  0.00           H
ATOM   4111  CB  TRP A 910      16.590  52.420  66.300  1.00  0.00           C
ATOM   4112  HB1 TRP A 910      16.460  51.990  65.290  1.00  0.00           H
ATOM   4113  HB2 TRP A 910      15.880  53.280  66.360  1.00  0.00           H
ATOM   4114  CG  TRP A 910      16.090  51.390  67.270  1.00  0.00           C
ATOM   4115  CD1 TRP A 910      15.320  51.710  68.360  1.00  0.00           C
ATOM   4116  HD1 TRP A 910      15.000  52.740  68.480  1.00  0.00           H
ATOM   4117  NE1 TRP A 910      15.040  50.580  69.100  1.00  0.00           N
ATOM   4118  HE1 TRP A 910      14.580  50.510  69.950  1.00  0.00           H
ATOM   4119  CE2 TRP A 910      15.550  49.480  68.440  1.00  0.00           C
ATOM   4120  CD2 TRP A 910      16.290  49.990  67.340  1.00  0.00           C
ATOM   4121  CE3 TRP A 910      17.110  49.100  66.610  1.00  0.00           C
ATOM   4122  HE3 TRP A 910      17.690  49.360  65.730  1.00  0.00           H
ATOM   4123  CZ3 TRP A 910      17.130  47.750  66.970  1.00  0.00           C
ATOM   4124  HZ3 TRP A 910      17.770  47.050  66.450  1.00  0.00           H
ATOM   4125  CZ2 TRP A 910      15.650  48.140  68.800  1.00  0.00           C
ATOM   4126  HZ2 TRP A 910      15.110  47.840  69.690  1.00  0.00           H
ATOM   4127  CH2 TRP A 910      16.440  47.290  68.050  1.00  0.00           C
ATOM   4128  HH2 TRP A 910      16.540  46.280  68.410  1.00  0.00           H
ATOM   4129  C   TRP A 910      18.330  53.910  65.470  1.00  0.00           C
ATOM   4130  O   TRP A 910      18.860  53.710  64.370  1.00  0.00           O
ATOM   4131  N   TRP A 911      18.050  55.240  65.790  1.00  0.00           N
ATOM   4132  HN  TRP A 911      17.800  55.540  66.710  1.00  0.00           H
ATOM   4133  CA  TRP A 911      18.270  56.380  64.950  1.00  0.00           C
ATOM   4134  HA  TRP A 911      17.660  56.280  64.060  1.00  0.00           H
ATOM   4135  CB  TRP A 911      17.680  57.660  65.610  1.00  0.00           C
ATOM   4136  HB1 TRP A 911      16.620  57.460  65.880  1.00  0.00           H
ATOM   4137  HB2 TRP A 911      17.510  58.410  64.810  1.00  0.00           H
ATOM   4138  CG  TRP A 911      18.340  58.230  66.860  1.00  0.00           C
ATOM   4139  CD1 TRP A 911      18.280  57.800  68.170  1.00  0.00           C
ATOM   4140  HD1 TRP A 911      17.590  57.050  68.530  1.00  0.00           H
ATOM   4141  NE1 TRP A 911      19.130  58.590  68.900  1.00  0.00           N
ATOM   4142  HE1 TRP A 911      19.220  58.410  69.860  1.00  0.00           H
ATOM   4143  CE2 TRP A 911      19.760  59.520  68.120  1.00  0.00           C
ATOM   4144  CD2 TRP A 911      19.350  59.260  66.840  1.00  0.00           C
ATOM   4145  CE3 TRP A 911      19.900  60.090  65.820  1.00  0.00           C
ATOM   4146  HE3 TRP A 911      19.630  59.910  64.790  1.00  0.00           H
ATOM   4147  CZ3 TRP A 911      20.920  60.890  66.100  1.00  0.00           C
ATOM   4148  HZ3 TRP A 911      21.340  61.440  65.270  1.00  0.00           H
ATOM   4149  CZ2 TRP A 911      20.710  60.500  68.470  1.00  0.00           C
ATOM   4150  HZ2 TRP A 911      21.140  60.610  69.460  1.00  0.00           H
ATOM   4151  CH2 TRP A 911      21.310  61.180  67.420  1.00  0.00           C
ATOM   4152  HH2 TRP A 911      22.030  61.940  67.660  1.00  0.00           H
ATOM   4153  C   TRP A 911      19.770  56.590  64.590  1.00  0.00           C
ATOM   4154  O   TRP A 911      20.060  56.950  63.460  1.00  0.00           O
ATOM   4155  N   THR A 912      20.690  56.390  65.580  1.00  0.00           N
ATOM   4156  HN  THR A 912      20.320  56.100  66.460  1.00  0.00           H
ATOM   4157  CA  THR A 912      22.170  56.430  65.330  1.00  0.00           C
ATOM   4158  HA  THR A 912      22.390  57.420  64.960  1.00  0.00           H
ATOM   4159  CB  THR A 912      23.090  56.330  66.500  1.00  0.00           C
ATOM   4160  HB  THR A 912      24.140  56.360  66.160  1.00  0.00           H
ATOM   4161  OG1 THR A 912      22.890  55.180  67.310  1.00  0.00           O
ATOM   4162  HG1 THR A 912      21.970  54.880  67.360  1.00  0.00           H
ATOM   4163  CG2 THR A 912      22.840  57.550  67.380  1.00  0.00           C
ATOM   4164 HG21 THR A 912      22.620  58.520  66.870  1.00  0.00           H
ATOM   4165 HG22 THR A 912      23.750  57.820  67.950  1.00  0.00           H
ATOM   4166 HG23 THR A 912      21.990  57.330  68.060  1.00  0.00           H
ATOM   4167  C   THR A 912      22.600  55.370  64.340  1.00  0.00           C
ATOM   4168  O   THR A 912      23.450  55.610  63.450  1.00  0.00           O
ATOM   4169  N   LEU A 913      22.070  54.130  64.450  1.00  0.00           N
ATOM   4170  HN  LEU A 913      21.560  53.790  65.230  1.00  0.00           H
ATOM   4171  CA  LEU A 913      22.300  53.120  63.460  1.00  0.00           C
ATOM   4172  HA  LEU A 913      23.360  52.920  63.400  1.00  0.00           H
ATOM   4173  CB  LEU A 913      21.700  51.770  63.870  1.00  0.00           C
ATOM   4174  HB1 LEU A 913      21.740  50.960  63.100  1.00  0.00           H
ATOM   4175  HB2 LEU A 913      20.610  51.960  63.940  1.00  0.00           H
ATOM   4176  CG  LEU A 913      22.160  51.240  65.250  1.00  0.00           C
ATOM   4177  HG  LEU A 913      22.340  52.050  65.970  1.00  0.00           H
ATOM   4178  CD1 LEU A 913      21.130  50.240  65.840  1.00  0.00           C
ATOM   4179 HD11 LEU A 913      20.120  50.700  65.780  1.00  0.00           H
ATOM   4180 HD12 LEU A 913      21.440  50.090  66.890  1.00  0.00           H
ATOM   4181 HD13 LEU A 913      21.000  49.260  65.330  1.00  0.00           H
ATOM   4182  CD2 LEU A 913      23.560  50.560  65.130  1.00  0.00           C
ATOM   4183 HD21 LEU A 913      23.860  50.380  66.190  1.00  0.00           H
ATOM   4184 HD22 LEU A 913      24.320  51.270  64.750  1.00  0.00           H
ATOM   4185 HD23 LEU A 913      23.490  49.640  64.500  1.00  0.00           H
ATOM   4186  C   LEU A 913      21.910  53.500  61.970  1.00  0.00           C
ATOM   4187  O   LEU A 913      22.540  53.110  60.950  1.00  0.00           O
ATOM   4188  N   LEU A 914      20.860  54.370  61.810  1.00  0.00           N
ATOM   4189  HN  LEU A 914      20.310  54.650  62.590  1.00  0.00           H
ATOM   4190  CA  LEU A 914      20.560  54.950  60.550  1.00  0.00           C
ATOM   4191  HA  LEU A 914      20.520  54.080  59.910  1.00  0.00           H
ATOM   4192  CB  LEU A 914      19.130  55.520  60.440  1.00  0.00           C
ATOM   4193  HB1 LEU A 914      18.840  55.710  59.400  1.00  0.00           H
ATOM   4194  HB2 LEU A 914      19.220  56.470  61.010  1.00  0.00           H
ATOM   4195  CG  LEU A 914      17.930  54.540  60.980  1.00  0.00           C
ATOM   4196  HG  LEU A 914      18.280  54.090  61.930  1.00  0.00           H
ATOM   4197  CD1 LEU A 914      16.650  55.320  61.250  1.00  0.00           C
ATOM   4198 HD11 LEU A 914      16.930  56.250  61.780  1.00  0.00           H
ATOM   4199 HD12 LEU A 914      16.040  54.730  61.960  1.00  0.00           H
ATOM   4200 HD13 LEU A 914      16.090  55.460  60.300  1.00  0.00           H
ATOM   4201  CD2 LEU A 914      17.650  53.420  59.970  1.00  0.00           C
ATOM   4202 HD21 LEU A 914      16.980  52.720  60.510  1.00  0.00           H
ATOM   4203 HD22 LEU A 914      18.580  52.860  59.730  1.00  0.00           H
ATOM   4204 HD23 LEU A 914      17.170  53.790  59.040  1.00  0.00           H
ATOM   4205  C   LEU A 914      21.650  55.820  59.930  1.00  0.00           C
ATOM   4206  O   LEU A 914      21.950  55.640  58.810  1.00  0.00           O
ATOM   4207  N   ILE A 915      22.090  56.770  60.770  1.00  0.00           N
ATOM   4208  HN  ILE A 915      21.680  56.790  61.680  1.00  0.00           H
ATOM   4209  CA  ILE A 915      23.160  57.770  60.520  1.00  0.00           C
ATOM   4210  HA  ILE A 915      22.860  58.340  59.650  1.00  0.00           H
ATOM   4211  CB  ILE A 915      23.380  58.650  61.700  1.00  0.00           C
ATOM   4212  HB  ILE A 915      23.560  57.920  62.530  1.00  0.00           H
ATOM   4213  CG2 ILE A 915      24.640  59.620  61.410  1.00  0.00           C
ATOM   4214 HG21 ILE A 915      24.570  60.630  61.880  1.00  0.00           H
ATOM   4215 HG22 ILE A 915      24.730  59.870  60.330  1.00  0.00           H
ATOM   4216 HG23 ILE A 915      25.570  59.070  61.660  1.00  0.00           H
ATOM   4217  CG1 ILE A 915      22.200  59.340  62.190  1.00  0.00           C
ATOM   4218 HG11 ILE A 915      22.400  59.950  63.090  1.00  0.00           H
ATOM   4219 HG12 ILE A 915      21.510  58.580  62.600  1.00  0.00           H
ATOM   4220  CD  ILE A 915      21.550  60.280  61.150  1.00  0.00           C
ATOM   4221  HD1 ILE A 915      20.840  60.920  61.740  1.00  0.00           H
ATOM   4222  HD2 ILE A 915      21.000  59.600  60.490  1.00  0.00           H
ATOM   4223  HD3 ILE A 915      22.310  60.940  60.690  1.00  0.00           H
ATOM   4224  C   ILE A 915      24.510  57.130  60.180  1.00  0.00           C
ATOM   4225  O   ILE A 915      25.190  57.580  59.270  1.00  0.00           O
ATOM   4226  N   ALA A 916      24.850  56.010  60.890  1.00  0.00           N
ATOM   4227  HN  ALA A 916      24.330  55.770  61.700  1.00  0.00           H
ATOM   4228  CA  ALA A 916      25.830  55.100  60.570  1.00  0.00           C
ATOM   4229  HA  ALA A 916      26.760  55.640  60.670  1.00  0.00           H
ATOM   4230  CB  ALA A 916      25.890  53.890  61.600  1.00  0.00           C
ATOM   4231  HB1 ALA A 916      26.900  53.450  61.440  1.00  0.00           H
ATOM   4232  HB2 ALA A 916      25.060  53.190  61.390  1.00  0.00           H
ATOM   4233  HB3 ALA A 916      25.750  54.260  62.640  1.00  0.00           H
ATOM   4234  C   ALA A 916      25.890  54.630  59.120  1.00  0.00           C
ATOM   4235  O   ALA A 916      27.030  54.300  58.670  1.00  0.00           O
ATOM   4236  N   ALA A 917      24.760  54.740  58.370  1.00  0.00           N
ATOM   4237  HN  ALA A 917      23.930  54.880  58.880  1.00  0.00           H
ATOM   4238  CA  ALA A 917      24.890  54.410  56.930  1.00  0.00           C
ATOM   4239  HA  ALA A 917      25.530  53.540  56.870  1.00  0.00           H
ATOM   4240  CB  ALA A 917      23.530  54.180  56.390  1.00  0.00           C
ATOM   4241  HB1 ALA A 917      23.570  53.850  55.320  1.00  0.00           H
ATOM   4242  HB2 ALA A 917      22.870  55.060  56.510  1.00  0.00           H
ATOM   4243  HB3 ALA A 917      23.020  53.380  56.970  1.00  0.00           H
ATOM   4244  C   ALA A 917      25.510  55.530  56.050  1.00  0.00           C
ATOM   4245  O   ALA A 917      26.150  55.240  55.080  1.00  0.00           O
ATOM   4246  N   ILE A 918      25.540  56.840  56.410  1.00  0.00           N
ATOM   4247  HN  ILE A 918      25.070  57.120  57.230  1.00  0.00           H
ATOM   4248  CA  ILE A 918      26.250  57.930  55.790  1.00  0.00           C
ATOM   4249  HA  ILE A 918      25.980  57.990  54.730  1.00  0.00           H
ATOM   4250  CB  ILE A 918      25.950  59.260  56.490  1.00  0.00           C
ATOM   4251  HB  ILE A 918      26.160  59.300  57.580  1.00  0.00           H
ATOM   4252  CG2 ILE A 918      26.740  60.430  55.930  1.00  0.00           C
ATOM   4253 HG21 ILE A 918      27.800  60.530  56.240  1.00  0.00           H
ATOM   4254 HG22 ILE A 918      26.300  61.410  56.230  1.00  0.00           H
ATOM   4255 HG23 ILE A 918      26.750  60.470  54.810  1.00  0.00           H
ATOM   4256  CG1 ILE A 918      24.450  59.540  56.250  1.00  0.00           C
ATOM   4257 HG11 ILE A 918      23.770  58.660  56.280  1.00  0.00           H
ATOM   4258 HG12 ILE A 918      24.290  59.980  55.240  1.00  0.00           H
ATOM   4259  CD  ILE A 918      23.850  60.500  57.310  1.00  0.00           C
ATOM   4260  HD1 ILE A 918      22.750  60.360  57.360  1.00  0.00           H
ATOM   4261  HD2 ILE A 918      24.210  61.540  57.130  1.00  0.00           H
ATOM   4262  HD3 ILE A 918      24.270  60.190  58.290  1.00  0.00           H
ATOM   4263  C   ILE A 918      27.810  57.690  55.810  1.00  0.00           C
ATOM   4264  O   ILE A 918      28.440  57.860  54.770  1.00  0.00           O
ATOM   4265  N   PRO A 919      28.560  57.260  56.820  1.00  0.00           N
ATOM   4266  CD  PRO A 919      28.150  57.380  58.180  1.00  0.00           C
ATOM   4267  HD1 PRO A 919      27.340  56.630  58.330  1.00  0.00           H
ATOM   4268  HD2 PRO A 919      27.860  58.440  58.360  1.00  0.00           H
ATOM   4269  CA  PRO A 919      30.030  57.030  56.660  1.00  0.00           C
ATOM   4270  HA  PRO A 919      30.490  57.720  55.960  1.00  0.00           H
ATOM   4271  CB  PRO A 919      30.580  57.190  58.130  1.00  0.00           C
ATOM   4272  HB1 PRO A 919      30.870  58.250  58.270  1.00  0.00           H
ATOM   4273  HB2 PRO A 919      31.490  56.580  58.300  1.00  0.00           H
ATOM   4274  CG  PRO A 919      29.320  56.980  59.030  1.00  0.00           C
ATOM   4275  HG1 PRO A 919      29.290  55.890  59.210  1.00  0.00           H
ATOM   4276  HG2 PRO A 919      29.340  57.530  59.990  1.00  0.00           H
ATOM   4277  C   PRO A 919      30.240  55.650  56.090  1.00  0.00           C
ATOM   4278  O   PRO A 919      31.380  55.340  55.770  1.00  0.00           O
ATOM   4279  N   ALA A 920      29.180  54.790  55.920  1.00  0.00           N
ATOM   4280  HN  ALA A 920      28.290  54.980  56.320  1.00  0.00           H
ATOM   4281  CA  ALA A 920      29.310  53.640  55.010  1.00  0.00           C
ATOM   4282  HA  ALA A 920      30.270  53.180  55.200  1.00  0.00           H
ATOM   4283  CB  ALA A 920      28.310  52.600  55.390  1.00  0.00           C
ATOM   4284  HB1 ALA A 920      27.340  53.140  55.450  1.00  0.00           H
ATOM   4285  HB2 ALA A 920      28.530  52.190  56.400  1.00  0.00           H
ATOM   4286  HB3 ALA A 920      28.330  51.760  54.650  1.00  0.00           H
ATOM   4287  C   ALA A 920      29.230  53.900  53.500  1.00  0.00           C
ATOM   4288  O   ALA A 920      29.820  53.100  52.710  1.00  0.00           O
ATOM   4289  N   LEU A 921      28.600  55.070  53.010  1.00  0.00           N
ATOM   4290  HN  LEU A 921      28.090  55.660  53.610  1.00  0.00           H
ATOM   4291  CA  LEU A 921      28.770  55.640  51.640  1.00  0.00           C
ATOM   4292  HA  LEU A 921      28.550  54.820  50.980  1.00  0.00           H
ATOM   4293  CB  LEU A 921      27.900  56.820  51.350  1.00  0.00           C
ATOM   4294  HB1 LEU A 921      28.040  57.170  50.310  1.00  0.00           H
ATOM   4295  HB2 LEU A 921      28.190  57.660  52.040  1.00  0.00           H
ATOM   4296  CG  LEU A 921      26.400  56.620  51.360  1.00  0.00           C
ATOM   4297  HG  LEU A 921      26.060  56.340  52.380  1.00  0.00           H
ATOM   4298  CD1 LEU A 921      25.750  57.920  51.080  1.00  0.00           C
ATOM   4299 HD11 LEU A 921      26.050  58.700  51.810  1.00  0.00           H
ATOM   4300 HD12 LEU A 921      24.660  57.760  51.230  1.00  0.00           H
ATOM   4301 HD13 LEU A 921      26.000  58.350  50.080  1.00  0.00           H
ATOM   4302  CD2 LEU A 921      25.880  55.550  50.430  1.00  0.00           C
ATOM   4303 HD21 LEU A 921      26.470  54.600  50.510  1.00  0.00           H
ATOM   4304 HD22 LEU A 921      25.980  55.980  49.410  1.00  0.00           H
ATOM   4305 HD23 LEU A 921      24.820  55.290  50.600  1.00  0.00           H
ATOM   4306  C   LEU A 921      30.250  55.950  51.340  1.00  0.00           C
ATOM   4307  O   LEU A 921      30.780  55.580  50.320  1.00  0.00           O
ATOM   4308  N   LEU A 922      30.900  56.580  52.320  1.00  0.00           N
ATOM   4309  HN  LEU A 922      30.390  56.860  53.130  1.00  0.00           H
ATOM   4310  CA  LEU A 922      32.320  56.890  52.280  1.00  0.00           C
ATOM   4311  HA  LEU A 922      32.630  57.360  51.360  1.00  0.00           H
ATOM   4312  CB  LEU A 922      32.760  57.790  53.560  1.00  0.00           C
ATOM   4313  HB1 LEU A 922      33.870  57.850  53.520  1.00  0.00           H
ATOM   4314  HB2 LEU A 922      32.370  57.390  54.520  1.00  0.00           H
ATOM   4315  CG  LEU A 922      32.400  59.320  53.450  1.00  0.00           C
ATOM   4316  HG  LEU A 922      32.510  59.560  52.380  1.00  0.00           H
ATOM   4317  CD1 LEU A 922      30.900  59.750  53.720  1.00  0.00           C
ATOM   4318 HD11 LEU A 922      30.520  60.690  53.260  1.00  0.00           H
ATOM   4319 HD12 LEU A 922      30.740  59.880  54.810  1.00  0.00           H
ATOM   4320 HD13 LEU A 922      30.320  58.870  53.390  1.00  0.00           H
ATOM   4321  CD2 LEU A 922      33.400  60.130  54.280  1.00  0.00           C
ATOM   4322 HD21 LEU A 922      32.990  61.070  54.700  1.00  0.00           H
ATOM   4323 HD22 LEU A 922      34.270  60.260  53.600  1.00  0.00           H
ATOM   4324 HD23 LEU A 922      33.620  59.580  55.220  1.00  0.00           H
ATOM   4325  C   LEU A 922      33.100  55.610  52.320  1.00  0.00           C
ATOM   4326  O   LEU A 922      34.070  55.570  51.540  1.00  0.00           O
ATOM   4327  N   CYS A 923      32.860  54.630  53.220  1.00  0.00           N
ATOM   4328  HN  CYS A 923      32.170  54.760  53.930  1.00  0.00           H
ATOM   4329  CA  CYS A 923      33.700  53.390  53.350  1.00  0.00           C
ATOM   4330  HA  CYS A 923      34.780  53.530  53.450  1.00  0.00           H
ATOM   4331  CB  CYS A 923      33.220  52.490  54.490  1.00  0.00           C
ATOM   4332  HB1 CYS A 923      32.120  52.470  54.300  1.00  0.00           H
ATOM   4333  HB2 CYS A 923      33.360  53.120  55.400  1.00  0.00           H
ATOM   4334  SG  CYS A 923      34.050  50.980  54.700  1.00  0.00           S
ATOM   4335  HG1 CYS A 923      33.610  50.300  53.650  1.00  0.00           H
ATOM   4336  C   CYS A 923      33.710  52.620  52.080  1.00  0.00           C
ATOM   4337  O   CYS A 923      34.740  52.130  51.560  1.00  0.00           O
ATOM   4338  N   THR A 924      32.480  52.520  51.440  1.00  0.00           N
ATOM   4339  HN  THR A 924      31.590  52.770  51.800  1.00  0.00           H
ATOM   4340  CA  THR A 924      32.170  51.750  50.290  1.00  0.00           C
ATOM   4341  HA  THR A 924      32.530  50.740  50.480  1.00  0.00           H
ATOM   4342  CB  THR A 924      30.610  51.660  50.090  1.00  0.00           C
ATOM   4343  HB  THR A 924      30.010  52.610  50.030  1.00  0.00           H
ATOM   4344  OG1 THR A 924      30.020  51.030  51.280  1.00  0.00           O
ATOM   4345  HG1 THR A 924      29.900  51.760  51.890  1.00  0.00           H
ATOM   4346  CG2 THR A 924      30.270  50.780  48.830  1.00  0.00           C
ATOM   4347 HG21 THR A 924      29.180  50.580  48.750  1.00  0.00           H
ATOM   4348 HG22 THR A 924      30.810  49.810  48.870  1.00  0.00           H
ATOM   4349 HG23 THR A 924      30.710  51.250  47.930  1.00  0.00           H
ATOM   4350  C   THR A 924      32.980  52.160  49.040  1.00  0.00           C
ATOM   4351  O   THR A 924      33.430  51.380  48.210  1.00  0.00           O
ATOM   4352  N   ILE A 925      33.270  53.500  48.940  1.00  0.00           N
ATOM   4353  HN  ILE A 925      32.850  54.150  49.570  1.00  0.00           H
ATOM   4354  CA  ILE A 925      34.210  54.090  47.910  1.00  0.00           C
ATOM   4355  HA  ILE A 925      33.650  53.910  47.000  1.00  0.00           H
ATOM   4356  CB  ILE A 925      34.350  55.620  47.950  1.00  0.00           C
ATOM   4357  HB  ILE A 925      34.410  55.980  49.000  1.00  0.00           H
ATOM   4358  CG2 ILE A 925      35.560  56.080  47.140  1.00  0.00           C
ATOM   4359 HG21 ILE A 925      35.460  55.740  46.080  1.00  0.00           H
ATOM   4360 HG22 ILE A 925      36.570  55.730  47.460  1.00  0.00           H
ATOM   4361 HG23 ILE A 925      35.660  57.190  47.170  1.00  0.00           H
ATOM   4362  CG1 ILE A 925      33.060  56.350  47.460  1.00  0.00           C
ATOM   4363 HG11 ILE A 925      32.180  55.990  48.030  1.00  0.00           H
ATOM   4364 HG12 ILE A 925      32.990  55.970  46.430  1.00  0.00           H
ATOM   4365  CD  ILE A 925      33.020  57.860  47.560  1.00  0.00           C
ATOM   4366  HD1 ILE A 925      32.090  58.280  47.120  1.00  0.00           H
ATOM   4367  HD2 ILE A 925      33.900  58.330  47.090  1.00  0.00           H
ATOM   4368  HD3 ILE A 925      33.020  58.060  48.650  1.00  0.00           H
ATOM   4369  C   ILE A 925      35.550  53.420  47.840  1.00  0.00           C
ATOM   4370  O   ILE A 925      36.030  53.120  46.760  1.00  0.00           O
ATOM   4371  N   LEU A 926      36.080  52.930  49.000  1.00  0.00           N
ATOM   4372  HN  LEU A 926      35.700  53.160  49.890  1.00  0.00           H
ATOM   4373  CA  LEU A 926      37.360  52.220  49.080  1.00  0.00           C
ATOM   4374  HA  LEU A 926      38.030  52.670  48.360  1.00  0.00           H
ATOM   4375  CB  LEU A 926      38.070  52.480  50.460  1.00  0.00           C
ATOM   4376  HB1 LEU A 926      39.160  52.290  50.300  1.00  0.00           H
ATOM   4377  HB2 LEU A 926      37.790  51.710  51.210  1.00  0.00           H
ATOM   4378  CG  LEU A 926      37.940  53.850  51.130  1.00  0.00           C
ATOM   4379  HG  LEU A 926      36.880  54.130  51.270  1.00  0.00           H
ATOM   4380  CD1 LEU A 926      38.670  53.780  52.480  1.00  0.00           C
ATOM   4381 HD11 LEU A 926      38.350  54.670  53.080  1.00  0.00           H
ATOM   4382 HD12 LEU A 926      39.760  53.980  52.410  1.00  0.00           H
ATOM   4383 HD13 LEU A 926      38.450  52.880  53.100  1.00  0.00           H
ATOM   4384  CD2 LEU A 926      38.670  54.970  50.340  1.00  0.00           C
ATOM   4385 HD21 LEU A 926      38.440  55.010  49.240  1.00  0.00           H
ATOM   4386 HD22 LEU A 926      39.770  54.780  50.360  1.00  0.00           H
ATOM   4387 HD23 LEU A 926      38.620  55.960  50.820  1.00  0.00           H
ATOM   4388  C   LEU A 926      37.240  50.740  48.810  1.00  0.00           C
ATOM   4389  O   LEU A 926      38.300  50.200  48.730  1.00  0.00           O
ATOM   4390  N   ILE A 927      36.060  50.100  48.750  1.00  0.00           N
ATOM   4391  HN  ILE A 927      35.230  50.570  49.050  1.00  0.00           H
ATOM   4392  CA  ILE A 927      35.800  48.730  48.370  1.00  0.00           C
ATOM   4393  HA  ILE A 927      36.720  48.170  48.430  1.00  0.00           H
ATOM   4394  CB  ILE A 927      34.620  48.110  49.160  1.00  0.00           C
ATOM   4395  HB  ILE A 927      33.770  48.790  48.950  1.00  0.00           H
ATOM   4396  CG2 ILE A 927      34.330  46.610  48.770  1.00  0.00           C
ATOM   4397 HG21 ILE A 927      34.280  46.390  47.680  1.00  0.00           H
ATOM   4398 HG22 ILE A 927      33.370  46.360  49.240  1.00  0.00           H
ATOM   4399 HG23 ILE A 927      35.130  46.000  49.240  1.00  0.00           H
ATOM   4400  CG1 ILE A 927      34.960  48.170  50.630  1.00  0.00           C
ATOM   4401 HG11 ILE A 927      34.220  47.740  51.340  1.00  0.00           H
ATOM   4402 HG12 ILE A 927      34.980  49.210  50.990  1.00  0.00           H
ATOM   4403  CD  ILE A 927      36.380  47.680  51.100  1.00  0.00           C
ATOM   4404  HD1 ILE A 927      36.500  47.910  52.190  1.00  0.00           H
ATOM   4405  HD2 ILE A 927      37.060  48.330  50.520  1.00  0.00           H
ATOM   4406  HD3 ILE A 927      36.440  46.580  50.940  1.00  0.00           H
ATOM   4407  C   ILE A 927      35.520  48.760  46.880  1.00  0.00           C
ATOM   4408  O   ILE A 927      35.950  47.940  46.100  1.00  0.00           O
ATOM   4409  N   PHE A 928      34.830  49.800  46.410  1.00  0.00           N
ATOM   4410  HN  PHE A 928      34.350  50.490  46.960  1.00  0.00           H
ATOM   4411  CA  PHE A 928      34.700  50.100  44.990  1.00  0.00           C
ATOM   4412  HA  PHE A 928      34.180  49.240  44.580  1.00  0.00           H
ATOM   4413  CB  PHE A 928      33.690  51.310  44.770  1.00  0.00           C
ATOM   4414  HB1 PHE A 928      33.970  52.140  45.470  1.00  0.00           H
ATOM   4415  HB2 PHE A 928      32.680  50.990  45.100  1.00  0.00           H
ATOM   4416  CG  PHE A 928      33.510  51.830  43.420  1.00  0.00           C
ATOM   4417  CD1 PHE A 928      32.460  51.310  42.550  1.00  0.00           C
ATOM   4418  HD1 PHE A 928      31.800  50.590  43.000  1.00  0.00           H
ATOM   4419  CE1 PHE A 928      32.370  51.650  41.210  1.00  0.00           C
ATOM   4420  HE1 PHE A 928      31.680  51.260  40.480  1.00  0.00           H
ATOM   4421  CZ  PHE A 928      33.310  52.510  40.690  1.00  0.00           C
ATOM   4422  HZ  PHE A 928      33.310  52.640  39.620  1.00  0.00           H
ATOM   4423  CD2 PHE A 928      34.430  52.740  42.820  1.00  0.00           C
ATOM   4424  HD2 PHE A 928      35.170  53.140  43.500  1.00  0.00           H
ATOM   4425  CE2 PHE A 928      34.370  53.050  41.460  1.00  0.00           C
ATOM   4426  HE2 PHE A 928      35.020  53.780  40.990  1.00  0.00           H
ATOM   4427  C   PHE A 928      36.030  50.360  44.230  1.00  0.00           C
ATOM   4428  O   PHE A 928      36.370  49.660  43.280  1.00  0.00           O
ATOM   4429  N   MET A 929      36.900  51.230  44.710  1.00  0.00           N
ATOM   4430  HN  MET A 929      36.560  51.740  45.500  1.00  0.00           H
ATOM   4431  CA  MET A 929      37.970  51.740  43.820  1.00  0.00           C
ATOM   4432  HA  MET A 929      37.560  51.910  42.840  1.00  0.00           H
ATOM   4433  CB  MET A 929      38.790  52.910  44.330  1.00  0.00           C
ATOM   4434  HB1 MET A 929      39.820  52.960  43.910  1.00  0.00           H
ATOM   4435  HB2 MET A 929      38.960  52.770  45.430  1.00  0.00           H
ATOM   4436  CG  MET A 929      38.090  54.280  44.220  1.00  0.00           C
ATOM   4437  HG1 MET A 929      38.580  55.130  44.730  1.00  0.00           H
ATOM   4438  HG2 MET A 929      37.070  54.050  44.590  1.00  0.00           H
ATOM   4439  SD  MET A 929      37.950  54.890  42.510  1.00  0.00           S
ATOM   4440  CE  MET A 929      39.590  55.690  42.470  1.00  0.00           C
ATOM   4441  HE1 MET A 929      40.020  55.770  41.450  1.00  0.00           H
ATOM   4442  HE2 MET A 929      40.360  55.120  43.040  1.00  0.00           H
ATOM   4443  HE3 MET A 929      39.570  56.730  42.860  1.00  0.00           H
ATOM   4444  C   MET A 929      39.000  50.630  43.550  1.00  0.00           C
ATOM   4445  O   MET A 929      39.310  50.350  42.410  1.00  0.00           O
ATOM   4446  N   ASP A 930      39.500  49.920  44.560  1.00  0.00           N
ATOM   4447  HN  ASP A 930      39.400  50.090  45.540  1.00  0.00           H
ATOM   4448  CA  ASP A 930      40.300  48.710  44.350  1.00  0.00           C
ATOM   4449  HA  ASP A 930      41.110  48.970  43.700  1.00  0.00           H
ATOM   4450  CB  ASP A 930      40.870  48.050  45.690  1.00  0.00           C
ATOM   4451  HB1 ASP A 930      41.270  47.070  45.330  1.00  0.00           H
ATOM   4452  HB2 ASP A 930      40.030  47.980  46.400  1.00  0.00           H
ATOM   4453  CG  ASP A 930      42.000  48.960  46.130  1.00  0.00           C
ATOM   4454  OD1 ASP A 930      41.910  49.720  47.120  1.00  0.00           O
ATOM   4455  OD2 ASP A 930      42.990  49.020  45.400  1.00  0.00           O
ATOM   4456  C   ASP A 930      39.700  47.610  43.530  1.00  0.00           C
ATOM   4457  O   ASP A 930      40.290  46.940  42.730  1.00  0.00           O
ATOM   4458  N   GLN A 931      38.390  47.270  43.730  1.00  0.00           N
ATOM   4459  HN  GLN A 931      37.860  47.740  44.420  1.00  0.00           H
ATOM   4460  CA  GLN A 931      37.820  46.340  42.790  1.00  0.00           C
ATOM   4461  HA  GLN A 931      38.480  45.490  42.780  1.00  0.00           H
ATOM   4462  CB  GLN A 931      36.370  45.810  43.190  1.00  0.00           C
ATOM   4463  HB1 GLN A 931      35.930  45.210  42.370  1.00  0.00           H
ATOM   4464  HB2 GLN A 931      35.740  46.710  43.370  1.00  0.00           H
ATOM   4465  CG  GLN A 931      36.380  44.930  44.470  1.00  0.00           C
ATOM   4466  HG1 GLN A 931      35.370  44.490  44.630  1.00  0.00           H
ATOM   4467  HG2 GLN A 931      36.570  45.460  45.420  1.00  0.00           H
ATOM   4468  CD  GLN A 931      37.340  43.730  44.450  1.00  0.00           C
ATOM   4469  OE1 GLN A 931      38.440  43.680  45.040  1.00  0.00           O
ATOM   4470  NE2 GLN A 931      37.030  42.700  43.630  1.00  0.00           N
ATOM   4471 HE21 GLN A 931      37.700  41.990  43.430  1.00  0.00           H
ATOM   4472 HE22 GLN A 931      36.260  42.850  43.000  1.00  0.00           H
ATOM   4473  C   GLN A 931      37.780  46.640  41.220  1.00  0.00           C
ATOM   4474  O   GLN A 931      38.150  45.830  40.400  1.00  0.00           O
ATOM   4475  N   GLN A 932      37.320  47.880  40.900  1.00  0.00           N
ATOM   4476  HN  GLN A 932      37.230  48.550  41.620  1.00  0.00           H
ATOM   4477  CA  GLN A 932      37.360  48.280  39.530  1.00  0.00           C
ATOM   4478  HA  GLN A 932      36.880  47.530  38.920  1.00  0.00           H
ATOM   4479  CB  GLN A 932      36.530  49.610  39.300  1.00  0.00           C
ATOM   4480  HB1 GLN A 932      36.460  49.630  38.190  1.00  0.00           H
ATOM   4481  HB2 GLN A 932      37.060  50.550  39.570  1.00  0.00           H
ATOM   4482  CG  GLN A 932      35.090  49.630  39.800  1.00  0.00           C
ATOM   4483  HG1 GLN A 932      34.450  50.150  39.050  1.00  0.00           H
ATOM   4484  HG2 GLN A 932      35.030  50.070  40.830  1.00  0.00           H
ATOM   4485  CD  GLN A 932      34.420  48.280  39.770  1.00  0.00           C
ATOM   4486  OE1 GLN A 932      34.430  47.500  38.750  1.00  0.00           O
ATOM   4487  NE2 GLN A 932      33.810  47.930  40.870  1.00  0.00           N
ATOM   4488 HE21 GLN A 932      33.940  48.430  41.720  1.00  0.00           H
ATOM   4489 HE22 GLN A 932      33.180  47.160  40.800  1.00  0.00           H
ATOM   4490  C   GLN A 932      38.780  48.480  38.950  1.00  0.00           C
ATOM   4491  O   GLN A 932      39.040  48.140  37.820  1.00  0.00           O
ATOM   4492  N   ILE A 933      39.760  49.050  39.730  1.00  0.00           N
ATOM   4493  HN  ILE A 933      39.600  49.560  40.570  1.00  0.00           H
ATOM   4494  CA  ILE A 933      41.080  49.310  39.230  1.00  0.00           C
ATOM   4495  HA  ILE A 933      41.140  49.890  38.320  1.00  0.00           H
ATOM   4496  CB  ILE A 933      41.900  50.090  40.250  1.00  0.00           C
ATOM   4497  HB  ILE A 933      41.850  49.610  41.260  1.00  0.00           H
ATOM   4498  CG2 ILE A 933      43.400  50.060  39.810  1.00  0.00           C
ATOM   4499 HG21 ILE A 933      43.900  49.120  40.130  1.00  0.00           H
ATOM   4500 HG22 ILE A 933      44.110  50.750  40.310  1.00  0.00           H
ATOM   4501 HG23 ILE A 933      43.540  50.200  38.720  1.00  0.00           H
ATOM   4502  CG1 ILE A 933      41.480  51.590  40.330  1.00  0.00           C
ATOM   4503 HG11 ILE A 933      40.390  51.700  40.330  1.00  0.00           H
ATOM   4504 HG12 ILE A 933      41.850  52.180  39.450  1.00  0.00           H
ATOM   4505  CD  ILE A 933      42.030  52.260  41.650  1.00  0.00           C
ATOM   4506  HD1 ILE A 933      41.580  53.240  41.930  1.00  0.00           H
ATOM   4507  HD2 ILE A 933      43.130  52.430  41.560  1.00  0.00           H
ATOM   4508  HD3 ILE A 933      41.860  51.530  42.460  1.00  0.00           H
ATOM   4509  C   ILE A 933      41.860  48.030  38.820  1.00  0.00           C
ATOM   4510  O   ILE A 933      42.300  47.880  37.680  1.00  0.00           O
ATOM   4511  N   THR A 934      41.770  47.010  39.700  1.00  0.00           N
ATOM   4512  HN  THR A 934      41.160  47.160  40.470  1.00  0.00           H
ATOM   4513  CA  THR A 934      42.430  45.770  39.630  1.00  0.00           C
ATOM   4514  HA  THR A 934      43.440  46.050  39.420  1.00  0.00           H
ATOM   4515  CB  THR A 934      42.300  44.990  40.950  1.00  0.00           C
ATOM   4516  HB  THR A 934      42.770  43.980  40.890  1.00  0.00           H
ATOM   4517  OG1 THR A 934      40.940  44.770  41.380  1.00  0.00           O
ATOM   4518  HG1 THR A 934      40.630  45.650  41.580  1.00  0.00           H
ATOM   4519  CG2 THR A 934      43.160  45.650  42.030  1.00  0.00           C
ATOM   4520 HG21 THR A 934      42.810  46.710  42.180  1.00  0.00           H
ATOM   4521 HG22 THR A 934      44.250  45.640  41.890  1.00  0.00           H
ATOM   4522 HG23 THR A 934      43.020  45.090  42.970  1.00  0.00           H
ATOM   4523  C   THR A 934      41.800  44.970  38.520  1.00  0.00           C
ATOM   4524  O   THR A 934      42.450  44.050  37.930  1.00  0.00           O
ATOM   4525  N   ALA A 935      40.460  45.170  38.250  1.00  0.00           N
ATOM   4526  HN  ALA A 935      39.970  45.880  38.750  1.00  0.00           H
ATOM   4527  CA  ALA A 935      39.840  44.560  37.110  1.00  0.00           C
ATOM   4528  HA  ALA A 935      39.940  43.490  37.200  1.00  0.00           H
ATOM   4529  CB  ALA A 935      38.310  44.790  37.150  1.00  0.00           C
ATOM   4530  HB1 ALA A 935      38.050  45.860  37.350  1.00  0.00           H
ATOM   4531  HB2 ALA A 935      37.740  44.130  37.830  1.00  0.00           H
ATOM   4532  HB3 ALA A 935      37.870  44.390  36.220  1.00  0.00           H
ATOM   4533  C   ALA A 935      40.380  44.880  35.750  1.00  0.00           C
ATOM   4534  O   ALA A 935      40.680  43.970  34.930  1.00  0.00           O
ATOM   4535  N   VAL A 936      40.460  46.140  35.380  1.00  0.00           N
ATOM   4536  HN  VAL A 936      40.140  46.740  36.120  1.00  0.00           H
ATOM   4537  CA  VAL A 936      41.010  46.670  34.150  1.00  0.00           C
ATOM   4538  HA  VAL A 936      40.380  46.460  33.300  1.00  0.00           H
ATOM   4539  CB  VAL A 936      40.920  48.140  34.330  1.00  0.00           C
ATOM   4540  HB  VAL A 936      41.340  48.340  35.340  1.00  0.00           H
ATOM   4541  CG1 VAL A 936      41.640  48.950  33.160  1.00  0.00           C
ATOM   4542 HG11 VAL A 936      40.920  49.080  32.320  1.00  0.00           H
ATOM   4543 HG12 VAL A 936      42.630  48.630  32.750  1.00  0.00           H
ATOM   4544 HG13 VAL A 936      41.820  49.980  33.530  1.00  0.00           H
ATOM   4545  CG2 VAL A 936      39.400  48.540  34.400  1.00  0.00           C
ATOM   4546 HG21 VAL A 936      39.190  49.630  34.420  1.00  0.00           H
ATOM   4547 HG22 VAL A 936      38.820  48.090  35.230  1.00  0.00           H
ATOM   4548 HG23 VAL A 936      38.830  48.290  33.480  1.00  0.00           H
ATOM   4549  C   VAL A 936      42.440  46.200  33.940  1.00  0.00           C
ATOM   4550  O   VAL A 936      42.780  45.750  32.850  1.00  0.00           O
ATOM   4551  N   ILE A 937      43.190  46.140  35.020  1.00  0.00           N
ATOM   4552  HN  ILE A 937      42.880  46.560  35.880  1.00  0.00           H
ATOM   4553  CA  ILE A 937      44.450  45.510  35.140  1.00  0.00           C
ATOM   4554  HA  ILE A 937      45.080  46.040  34.430  1.00  0.00           H
ATOM   4555  CB  ILE A 937      45.120  45.640  36.560  1.00  0.00           C
ATOM   4556  HB  ILE A 937      44.390  45.260  37.310  1.00  0.00           H
ATOM   4557  CG2 ILE A 937      46.390  44.770  36.740  1.00  0.00           C
ATOM   4558 HG21 ILE A 937      47.190  45.240  36.130  1.00  0.00           H
ATOM   4559 HG22 ILE A 937      46.340  43.680  36.530  1.00  0.00           H
ATOM   4560 HG23 ILE A 937      46.670  44.810  37.810  1.00  0.00           H
ATOM   4561  CG1 ILE A 937      45.410  47.160  36.800  1.00  0.00           C
ATOM   4562 HG11 ILE A 937      44.510  47.790  36.610  1.00  0.00           H
ATOM   4563 HG12 ILE A 937      46.190  47.480  36.070  1.00  0.00           H
ATOM   4564  CD  ILE A 937      45.840  47.580  38.270  1.00  0.00           C
ATOM   4565  HD1 ILE A 937      46.750  47.020  38.570  1.00  0.00           H
ATOM   4566  HD2 ILE A 937      45.000  47.340  38.940  1.00  0.00           H
ATOM   4567  HD3 ILE A 937      46.160  48.650  38.340  1.00  0.00           H
ATOM   4568  C   ILE A 937      44.530  44.010  34.770  1.00  0.00           C
ATOM   4569  O   ILE A 937      45.340  43.610  33.980  1.00  0.00           O
ATOM   4570  N   ILE A 938      43.580  43.190  35.240  1.00  0.00           N
ATOM   4571  HN  ILE A 938      42.850  43.360  35.890  1.00  0.00           H
ATOM   4572  CA  ILE A 938      43.390  41.850  34.610  1.00  0.00           C
ATOM   4573  HA  ILE A 938      44.340  41.340  34.550  1.00  0.00           H
ATOM   4574  CB  ILE A 938      42.420  40.980  35.430  1.00  0.00           C
ATOM   4575  HB  ILE A 938      41.470  41.540  35.530  1.00  0.00           H
ATOM   4576  CG2 ILE A 938      42.060  39.590  34.720  1.00  0.00           C
ATOM   4577 HG21 ILE A 938      41.180  39.540  34.050  1.00  0.00           H
ATOM   4578 HG22 ILE A 938      41.690  39.000  35.580  1.00  0.00           H
ATOM   4579 HG23 ILE A 938      42.970  39.130  34.290  1.00  0.00           H
ATOM   4580  CG1 ILE A 938      42.890  40.630  36.880  1.00  0.00           C
ATOM   4581 HG11 ILE A 938      42.340  39.780  37.360  1.00  0.00           H
ATOM   4582 HG12 ILE A 938      42.730  41.530  37.510  1.00  0.00           H
ATOM   4583  CD  ILE A 938      44.360  40.280  36.980  1.00  0.00           C
ATOM   4584  HD1 ILE A 938      44.500  39.880  38.000  1.00  0.00           H
ATOM   4585  HD2 ILE A 938      44.910  41.250  36.860  1.00  0.00           H
ATOM   4586  HD3 ILE A 938      44.560  39.510  36.200  1.00  0.00           H
ATOM   4587  C   ILE A 938      42.800  41.800  33.150  1.00  0.00           C
ATOM   4588  O   ILE A 938      43.240  41.020  32.340  1.00  0.00           O
ATOM   4589  N   ASN A 939      41.870  42.700  32.840  1.00  0.00           N
ATOM   4590  HN  ASN A 939      41.530  43.340  33.520  1.00  0.00           H
ATOM   4591  CA  ASN A 939      41.320  42.790  31.450  1.00  0.00           C
ATOM   4592  HA  ASN A 939      41.220  41.770  31.110  1.00  0.00           H
ATOM   4593  CB  ASN A 939      40.010  43.490  31.720  1.00  0.00           C
ATOM   4594  HB1 ASN A 939      39.560  44.030  30.850  1.00  0.00           H
ATOM   4595  HB2 ASN A 939      40.160  44.260  32.500  1.00  0.00           H
ATOM   4596  CG  ASN A 939      38.990  42.430  32.210  1.00  0.00           C
ATOM   4597  OD1 ASN A 939      39.060  41.230  32.020  1.00  0.00           O
ATOM   4598  ND2 ASN A 939      37.930  42.950  32.900  1.00  0.00           N
ATOM   4599 HD21 ASN A 939      37.850  43.940  32.910  1.00  0.00           H
ATOM   4600 HD22 ASN A 939      37.120  42.450  33.190  1.00  0.00           H
ATOM   4601  C   ASN A 939      42.130  43.560  30.450  1.00  0.00           C
ATOM   4602  O   ASN A 939      41.670  44.540  29.860  1.00  0.00           O
ATOM   4603  N   ARG A 940      43.310  43.040  30.100  1.00  0.00           N
ATOM   4604  HN  ARG A 940      43.680  42.170  30.450  1.00  0.00           H
ATOM   4605  CA  ARG A 940      44.120  43.730  29.140  1.00  0.00           C
ATOM   4606  HA  ARG A 940      43.660  44.660  28.850  1.00  0.00           H
ATOM   4607  CB  ARG A 940      45.560  44.120  29.820  1.00  0.00           C
ATOM   4608  HB1 ARG A 940      46.240  44.510  29.030  1.00  0.00           H
ATOM   4609  HB2 ARG A 940      45.920  43.160  30.230  1.00  0.00           H
ATOM   4610  CG  ARG A 940      45.430  45.150  30.950  1.00  0.00           C
ATOM   4611  HG1 ARG A 940      46.440  45.170  31.400  1.00  0.00           H
ATOM   4612  HG2 ARG A 940      44.720  44.810  31.740  1.00  0.00           H
ATOM   4613  CD  ARG A 940      45.200  46.610  30.610  1.00  0.00           C
ATOM   4614  HD1 ARG A 940      45.840  46.890  29.750  1.00  0.00           H
ATOM   4615  HD2 ARG A 940      45.410  47.280  31.460  1.00  0.00           H
ATOM   4616  NE  ARG A 940      43.720  46.750  30.150  1.00  0.00           N
ATOM   4617  HE  ARG A 940      43.030  46.160  30.550  1.00  0.00           H
ATOM   4618  CZ  ARG A 940      43.130  47.870  29.760  1.00  0.00           C
ATOM   4619  NH1 ARG A 940      41.860  47.810  29.650  1.00  0.00           N
ATOM   4620 HH11 ARG A 940      41.340  46.980  29.830  1.00  0.00           H
ATOM   4621 HH12 ARG A 940      41.340  48.580  29.300  1.00  0.00           H
ATOM   4622  NH2 ARG A 940      43.630  49.060  29.740  1.00  0.00           N
ATOM   4623 HH21 ARG A 940      44.570  49.250  30.020  1.00  0.00           H
ATOM   4624 HH22 ARG A 940      43.050  49.770  29.330  1.00  0.00           H
ATOM   4625  C   ARG A 940      44.370  42.950  27.860  1.00  0.00           C
ATOM   4626  O   ARG A 940      44.470  41.750  27.800  1.00  0.00           O
ATOM   4627  N   LYS A 941      44.350  43.690  26.690  1.00  0.00           N
ATOM   4628  HN  LYS A 941      44.450  44.680  26.700  1.00  0.00           H
ATOM   4629  CA  LYS A 941      44.140  43.030  25.370  1.00  0.00           C
ATOM   4630  HA  LYS A 941      43.220  42.470  25.280  1.00  0.00           H
ATOM   4631  CB  LYS A 941      44.340  44.060  24.160  1.00  0.00           C
ATOM   4632  HB1 LYS A 941      44.320  43.510  23.190  1.00  0.00           H
ATOM   4633  HB2 LYS A 941      45.340  44.530  24.170  1.00  0.00           H
ATOM   4634  CG  LYS A 941      43.250  45.150  24.080  1.00  0.00           C
ATOM   4635  HG1 LYS A 941      43.150  45.610  25.080  1.00  0.00           H
ATOM   4636  HG2 LYS A 941      42.330  44.560  23.900  1.00  0.00           H
ATOM   4637  CD  LYS A 941      43.610  46.160  22.960  1.00  0.00           C
ATOM   4638  HD1 LYS A 941      43.640  45.580  22.010  1.00  0.00           H
ATOM   4639  HD2 LYS A 941      44.650  46.540  23.110  1.00  0.00           H
ATOM   4640  CE  LYS A 941      42.690  47.380  22.830  1.00  0.00           C
ATOM   4641  HE1 LYS A 941      41.630  47.090  22.740  1.00  0.00           H
ATOM   4642  HE2 LYS A 941      42.830  47.860  21.840  1.00  0.00           H
ATOM   4643  NZ  LYS A 941      42.820  48.310  24.000  1.00  0.00           N
ATOM   4644  HZ1 LYS A 941      42.100  49.040  23.860  1.00  0.00           H
ATOM   4645  HZ2 LYS A 941      43.770  48.750  23.980  1.00  0.00           H
ATOM   4646  HZ3 LYS A 941      42.760  47.840  24.930  1.00  0.00           H
ATOM   4647  C   LYS A 941      45.270  42.080  25.020  1.00  0.00           C
ATOM   4648  O   LYS A 941      45.120  41.060  24.300  1.00  0.00           O
ATOM   4649  N   GLU A 942      46.550  42.420  25.410  1.00  0.00           N
ATOM   4650  HN  GLU A 942      46.630  43.410  25.580  1.00  0.00           H
ATOM   4651  CA  GLU A 942      47.770  41.640  25.280  1.00  0.00           C
ATOM   4652  HA  GLU A 942      47.770  41.480  24.220  1.00  0.00           H
ATOM   4653  CB  GLU A 942      48.920  42.510  25.570  1.00  0.00           C
ATOM   4654  HB1 GLU A 942      49.900  41.970  25.580  1.00  0.00           H
ATOM   4655  HB2 GLU A 942      48.660  42.980  26.540  1.00  0.00           H
ATOM   4656  CG  GLU A 942      49.140  43.670  24.610  1.00  0.00           C
ATOM   4657  HG1 GLU A 942      49.770  44.390  25.190  1.00  0.00           H
ATOM   4658  HG2 GLU A 942      48.180  44.090  24.260  1.00  0.00           H
ATOM   4659  CD  GLU A 942      49.990  43.380  23.390  1.00  0.00           C
ATOM   4660  OE1 GLU A 942      51.230  43.690  23.350  1.00  0.00           O
ATOM   4661  OE2 GLU A 942      49.480  42.720  22.450  1.00  0.00           O
ATOM   4662  C   GLU A 942      47.800  40.290  26.120  1.00  0.00           C
ATOM   4663  O   GLU A 942      48.450  39.340  25.800  1.00  0.00           O
ATOM   4664  N   HSD A 943      46.970  40.220  27.220  1.00  0.00           N
ATOM   4665  HN  HSD A 943      46.310  40.920  27.470  1.00  0.00           H
ATOM   4666  CA  HSD A 943      46.820  39.000  28.010  1.00  0.00           C
ATOM   4667  HA  HSD A 943      47.790  38.740  28.430  1.00  0.00           H
ATOM   4668  CB  HSD A 943      45.900  39.190  29.180  1.00  0.00           C
ATOM   4669  HB1 HSD A 943      45.560  38.240  29.620  1.00  0.00           H
ATOM   4670  HB2 HSD A 943      45.020  39.750  28.800  1.00  0.00           H
ATOM   4671  ND1 HSD A 943      45.940  40.420  31.450  1.00  0.00           N
ATOM   4672  HD1 HSD A 943      44.970  40.330  31.650  1.00  0.00           H
ATOM   4673  CG  HSD A 943      46.490  40.040  30.260  1.00  0.00           C
ATOM   4674  CE1 HSD A 943      46.790  41.200  32.110  1.00  0.00           C
ATOM   4675  HE1 HSD A 943      46.500  41.760  33.000  1.00  0.00           H
ATOM   4676  NE2 HSD A 943      47.890  41.360  31.360  1.00  0.00           N
ATOM   4677  CD2 HSD A 943      47.670  40.650  30.210  1.00  0.00           C
ATOM   4678  HD2 HSD A 943      48.450  40.640  29.440  1.00  0.00           H
ATOM   4679  C   HSD A 943      46.370  37.740  27.320  1.00  0.00           C
ATOM   4680  O   HSD A 943      46.910  36.700  27.640  1.00  0.00           O
ATOM   4681  N   LYS A 944      45.370  37.900  26.370  1.00  0.00           N
ATOM   4682  HN  LYS A 944      45.000  38.820  26.290  1.00  0.00           H
ATOM   4683  CA  LYS A 944      44.730  36.800  25.660  1.00  0.00           C
ATOM   4684  HA  LYS A 944      44.050  37.270  24.960  1.00  0.00           H
ATOM   4685  CB  LYS A 944      45.690  36.080  24.660  1.00  0.00           C
ATOM   4686  HB1 LYS A 944      45.070  35.260  24.260  1.00  0.00           H
ATOM   4687  HB2 LYS A 944      46.500  35.610  25.270  1.00  0.00           H
ATOM   4688  CG  LYS A 944      46.260  37.060  23.580  1.00  0.00           C
ATOM   4689  HG1 LYS A 944      47.090  36.450  23.150  1.00  0.00           H
ATOM   4690  HG2 LYS A 944      46.770  37.920  24.030  1.00  0.00           H
ATOM   4691  CD  LYS A 944      45.190  37.490  22.570  1.00  0.00           C
ATOM   4692  HD1 LYS A 944      44.390  37.960  23.170  1.00  0.00           H
ATOM   4693  HD2 LYS A 944      44.760  36.610  22.040  1.00  0.00           H
ATOM   4694  CE  LYS A 944      45.570  38.710  21.720  1.00  0.00           C
ATOM   4695  HE1 LYS A 944      46.190  39.400  22.330  1.00  0.00           H
ATOM   4696  HE2 LYS A 944      44.650  39.270  21.420  1.00  0.00           H
ATOM   4697  NZ  LYS A 944      46.270  38.250  20.530  1.00  0.00           N
ATOM   4698  HZ1 LYS A 944      46.680  38.970  19.900  1.00  0.00           H
ATOM   4699  HZ2 LYS A 944      45.660  37.590  20.000  1.00  0.00           H
ATOM   4700  HZ3 LYS A 944      47.110  37.730  20.860  1.00  0.00           H
ATOM   4701  C   LYS A 944      43.870  35.880  26.570  1.00  0.00           C
ATOM   4702  O   LYS A 944      43.850  34.680  26.370  1.00  0.00           O
ATOM   4703  N   LEU A 945      43.150  36.460  27.490  1.00  0.00           N
ATOM   4704  HN  LEU A 945      43.150  37.450  27.430  1.00  0.00           H
ATOM   4705  CA  LEU A 945      41.990  35.870  28.170  1.00  0.00           C
ATOM   4706  HA  LEU A 945      42.420  35.090  28.790  1.00  0.00           H
ATOM   4707  CB  LEU A 945      41.360  36.890  29.190  1.00  0.00           C
ATOM   4708  HB1 LEU A 945      40.660  36.460  29.930  1.00  0.00           H
ATOM   4709  HB2 LEU A 945      40.760  37.600  28.580  1.00  0.00           H
ATOM   4710  CG  LEU A 945      42.320  37.670  30.130  1.00  0.00           C
ATOM   4711  HG  LEU A 945      43.110  38.160  29.530  1.00  0.00           H
ATOM   4712  CD1 LEU A 945      41.480  38.710  30.900  1.00  0.00           C
ATOM   4713 HD11 LEU A 945      42.130  39.230  31.630  1.00  0.00           H
ATOM   4714 HD12 LEU A 945      40.690  38.180  31.470  1.00  0.00           H
ATOM   4715 HD13 LEU A 945      41.050  39.380  30.110  1.00  0.00           H
ATOM   4716  CD2 LEU A 945      42.940  36.700  31.120  1.00  0.00           C
ATOM   4717 HD21 LEU A 945      43.730  36.080  30.640  1.00  0.00           H
ATOM   4718 HD22 LEU A 945      42.280  35.930  31.560  1.00  0.00           H
ATOM   4719 HD23 LEU A 945      43.390  37.250  31.990  1.00  0.00           H
ATOM   4720  C   LEU A 945      40.960  35.230  27.280  1.00  0.00           C
ATOM   4721  O   LEU A 945      40.260  35.920  26.530  1.00  0.00           O
ATOM   4722  N   LYS A 946      40.720  33.970  27.540  1.00  0.00           N
ATOM   4723  HN  LYS A 946      41.210  33.530  28.290  1.00  0.00           H
ATOM   4724  CA  LYS A 946      39.750  33.120  26.840  1.00  0.00           C
ATOM   4725  HA  LYS A 946      39.350  33.720  26.040  1.00  0.00           H
ATOM   4726  CB  LYS A 946      40.380  31.930  26.170  1.00  0.00           C
ATOM   4727  HB1 LYS A 946      39.680  31.150  25.810  1.00  0.00           H
ATOM   4728  HB2 LYS A 946      41.000  31.460  26.960  1.00  0.00           H
ATOM   4729  CG  LYS A 946      41.250  32.420  24.940  1.00  0.00           C
ATOM   4730  HG1 LYS A 946      41.750  31.530  24.500  1.00  0.00           H
ATOM   4731  HG2 LYS A 946      41.980  33.180  25.290  1.00  0.00           H
ATOM   4732  CD  LYS A 946      40.390  33.190  23.910  1.00  0.00           C
ATOM   4733  HD1 LYS A 946      40.180  34.260  24.160  1.00  0.00           H
ATOM   4734  HD2 LYS A 946      39.420  32.640  23.830  1.00  0.00           H
ATOM   4735  CE  LYS A 946      41.010  33.130  22.530  1.00  0.00           C
ATOM   4736  HE1 LYS A 946      40.450  33.720  21.770  1.00  0.00           H
ATOM   4737  HE2 LYS A 946      41.040  32.100  22.120  1.00  0.00           H
ATOM   4738  NZ  LYS A 946      42.380  33.710  22.520  1.00  0.00           N
ATOM   4739  HZ1 LYS A 946      42.400  34.700  22.880  1.00  0.00           H
ATOM   4740  HZ2 LYS A 946      42.900  33.580  21.630  1.00  0.00           H
ATOM   4741  HZ3 LYS A 946      42.920  33.080  23.160  1.00  0.00           H
ATOM   4742  C   LYS A 946      38.550  32.650  27.620  1.00  0.00           C
ATOM   4743  O   LYS A 946      37.640  32.070  27.010  1.00  0.00           O
ATOM   4744  N   LYS A 947      38.530  32.800  28.940  1.00  0.00           N
ATOM   4745  HN  LYS A 947      39.330  33.250  29.350  1.00  0.00           H
ATOM   4746  CA  LYS A 947      37.570  32.250  29.780  1.00  0.00           C
ATOM   4747  HA  LYS A 947      36.770  31.710  29.280  1.00  0.00           H
ATOM   4748  CB  LYS A 947      38.300  31.230  30.730  1.00  0.00           C
ATOM   4749  HB1 LYS A 947      37.610  30.970  31.560  1.00  0.00           H
ATOM   4750  HB2 LYS A 947      39.080  31.770  31.290  1.00  0.00           H
ATOM   4751  CG  LYS A 947      38.930  29.910  30.210  1.00  0.00           C
ATOM   4752  HG1 LYS A 947      39.530  29.340  30.960  1.00  0.00           H
ATOM   4753  HG2 LYS A 947      39.510  30.110  29.290  1.00  0.00           H
ATOM   4754  CD  LYS A 947      37.840  28.880  29.760  1.00  0.00           C
ATOM   4755  HD1 LYS A 947      36.990  29.380  29.250  1.00  0.00           H
ATOM   4756  HD2 LYS A 947      37.440  28.330  30.640  1.00  0.00           H
ATOM   4757  CE  LYS A 947      38.280  27.870  28.640  1.00  0.00           C
ATOM   4758  HE1 LYS A 947      38.640  28.400  27.740  1.00  0.00           H
ATOM   4759  HE2 LYS A 947      37.420  27.210  28.410  1.00  0.00           H
ATOM   4760  NZ  LYS A 947      39.370  26.990  29.170  1.00  0.00           N
ATOM   4761  HZ1 LYS A 947      39.270  26.860  30.190  1.00  0.00           H
ATOM   4762  HZ2 LYS A 947      40.320  27.370  29.000  1.00  0.00           H
ATOM   4763  HZ3 LYS A 947      39.310  26.060  28.680  1.00  0.00           H
ATOM   4764  C   LYS A 947      36.950  33.330  30.640  1.00  0.00           C
ATOM   4765  O   LYS A 947      35.790  33.350  30.810  1.00  0.00           O
ATOM   4766  N   GLY A 948      37.730  34.270  31.200  1.00  0.00           N
ATOM   4767  HN  GLY A 948      38.720  34.150  31.150  1.00  0.00           H
ATOM   4768  CA  GLY A 948      37.140  35.210  32.110  1.00  0.00           C
ATOM   4769  HA1 GLY A 948      36.450  35.840  31.560  1.00  0.00           H
ATOM   4770  HA2 GLY A 948      37.840  35.970  32.430  1.00  0.00           H
ATOM   4771  C   GLY A 948      36.480  34.690  33.360  1.00  0.00           C
ATOM   4772  O   GLY A 948      36.720  33.610  33.940  1.00  0.00           O
ATOM   4773  N   ALA A 949      35.660  35.580  33.880  1.00  0.00           N
ATOM   4774  HN  ALA A 949      35.490  36.410  33.340  1.00  0.00           H
ATOM   4775  CA  ALA A 949      35.040  35.550  35.170  1.00  0.00           C
ATOM   4776  HA  ALA A 949      34.610  34.580  35.340  1.00  0.00           H
ATOM   4777  CB  ALA A 949      36.120  36.100  36.190  1.00  0.00           C
ATOM   4778  HB1 ALA A 949      35.770  36.070  37.240  1.00  0.00           H
ATOM   4779  HB2 ALA A 949      36.330  37.160  35.950  1.00  0.00           H
ATOM   4780  HB3 ALA A 949      37.070  35.560  35.980  1.00  0.00           H
ATOM   4781  C   ALA A 949      33.880  36.560  35.140  1.00  0.00           C
ATOM   4782  O   ALA A 949      33.900  37.490  34.290  1.00  0.00           O
ATOM   4783  N   GLY A 950      32.840  36.440  36.030  1.00  0.00           N
ATOM   4784  HN  GLY A 950      32.800  35.670  36.670  1.00  0.00           H
ATOM   4785  CA  GLY A 950      31.570  37.200  36.060  1.00  0.00           C
ATOM   4786  HA1 GLY A 950      30.850  36.680  36.680  1.00  0.00           H
ATOM   4787  HA2 GLY A 950      31.200  37.300  35.050  1.00  0.00           H
ATOM   4788  C   GLY A 950      31.690  38.680  36.570  1.00  0.00           C
ATOM   4789  O   GLY A 950      32.360  38.900  37.590  1.00  0.00           O
ATOM   4790  N   TYR A 951      31.160  39.660  35.810  1.00  0.00           N
ATOM   4791  HN  TYR A 951      30.450  39.370  35.160  1.00  0.00           H
ATOM   4792  CA  TYR A 951      31.510  41.110  35.840  1.00  0.00           C
ATOM   4793  HA  TYR A 951      32.550  41.170  35.580  1.00  0.00           H
ATOM   4794  CB  TYR A 951      30.830  41.790  34.530  1.00  0.00           C
ATOM   4795  HB1 TYR A 951      29.800  41.370  34.480  1.00  0.00           H
ATOM   4796  HB2 TYR A 951      31.420  41.510  33.640  1.00  0.00           H
ATOM   4797  CG  TYR A 951      30.760  43.330  34.440  1.00  0.00           C
ATOM   4798  CD1 TYR A 951      29.620  44.010  34.900  1.00  0.00           C
ATOM   4799  HD1 TYR A 951      28.650  43.520  34.940  1.00  0.00           H
ATOM   4800  CE1 TYR A 951      29.650  45.380  35.180  1.00  0.00           C
ATOM   4801  HE1 TYR A 951      28.720  45.840  35.470  1.00  0.00           H
ATOM   4802  CZ  TYR A 951      30.840  46.090  34.990  1.00  0.00           C
ATOM   4803  OH  TYR A 951      30.840  47.420  35.320  1.00  0.00           O
ATOM   4804  HH  TYR A 951      31.700  47.660  35.690  1.00  0.00           H
ATOM   4805  CD2 TYR A 951      31.890  44.050  34.210  1.00  0.00           C
ATOM   4806  HD2 TYR A 951      32.780  43.460  34.050  1.00  0.00           H
ATOM   4807  CE2 TYR A 951      31.900  45.450  34.460  1.00  0.00           C
ATOM   4808  HE2 TYR A 951      32.830  46.000  34.390  1.00  0.00           H
ATOM   4809  C   TYR A 951      31.440  41.880  37.090  1.00  0.00           C
ATOM   4810  O   TYR A 951      32.370  42.690  37.320  1.00  0.00           O
ATOM   4811  N   HSD A 952      30.430  41.700  37.920  1.00  0.00           N
ATOM   4812  HN  HSD A 952      29.750  41.040  37.590  1.00  0.00           H
ATOM   4813  CA  HSD A 952      30.150  42.380  39.170  1.00  0.00           C
ATOM   4814  HA  HSD A 952      31.020  42.990  39.370  1.00  0.00           H
ATOM   4815  CB  HSD A 952      28.960  43.320  39.060  1.00  0.00           C
ATOM   4816  HB1 HSD A 952      29.080  44.230  38.430  1.00  0.00           H
ATOM   4817  HB2 HSD A 952      28.910  43.800  40.060  1.00  0.00           H
ATOM   4818  ND1 HSD A 952      26.970  42.980  37.520  1.00  0.00           N
ATOM   4819  HD1 HSD A 952      26.830  43.910  37.180  1.00  0.00           H
ATOM   4820  CG  HSD A 952      27.690  42.670  38.680  1.00  0.00           C
ATOM   4821  CE1 HSD A 952      25.950  42.120  37.420  1.00  0.00           C
ATOM   4822  HE1 HSD A 952      25.130  42.270  36.720  1.00  0.00           H
ATOM   4823  NE2 HSD A 952      26.020  41.250  38.440  1.00  0.00           N
ATOM   4824  CD2 HSD A 952      27.040  41.670  39.240  1.00  0.00           C
ATOM   4825  HD2 HSD A 952      27.320  41.060  40.080  1.00  0.00           H
ATOM   4826  C   HSD A 952      30.170  41.390  40.280  1.00  0.00           C
ATOM   4827  O   HSD A 952      29.970  41.740  41.460  1.00  0.00           O
ATOM   4828  N   LEU A 953      30.460  40.110  39.970  1.00  0.00           N
ATOM   4829  HN  LEU A 953      30.690  39.880  39.030  1.00  0.00           H
ATOM   4830  CA  LEU A 953      30.590  39.080  41.020  1.00  0.00           C
ATOM   4831  HA  LEU A 953      29.730  39.150  41.670  1.00  0.00           H
ATOM   4832  CB  LEU A 953      30.600  37.580  40.420  1.00  0.00           C
ATOM   4833  HB1 LEU A 953      31.550  37.610  39.860  1.00  0.00           H
ATOM   4834  HB2 LEU A 953      29.780  37.340  39.720  1.00  0.00           H
ATOM   4835  CG  LEU A 953      30.610  36.450  41.420  1.00  0.00           C
ATOM   4836  HG  LEU A 953      31.290  36.660  42.270  1.00  0.00           H
ATOM   4837  CD1 LEU A 953      29.190  36.290  41.970  1.00  0.00           C
ATOM   4838 HD11 LEU A 953      28.830  37.210  42.490  1.00  0.00           H
ATOM   4839 HD12 LEU A 953      29.260  35.440  42.680  1.00  0.00           H
ATOM   4840 HD13 LEU A 953      28.530  35.940  41.150  1.00  0.00           H
ATOM   4841  CD2 LEU A 953      31.070  35.210  40.760  1.00  0.00           C
ATOM   4842 HD21 LEU A 953      32.120  35.130  40.410  1.00  0.00           H
ATOM   4843 HD22 LEU A 953      30.420  34.940  39.900  1.00  0.00           H
ATOM   4844 HD23 LEU A 953      31.000  34.430  41.570  1.00  0.00           H
ATOM   4845  C   LEU A 953      31.670  39.230  42.020  1.00  0.00           C
ATOM   4846  O   LEU A 953      31.380  38.960  43.180  1.00  0.00           O
ATOM   4847  N   ASP A 954      32.890  39.680  41.610  1.00  0.00           N
ATOM   4848  HN  ASP A 954      33.030  39.820  40.630  1.00  0.00           H
ATOM   4849  CA  ASP A 954      34.070  40.000  42.390  1.00  0.00           C
ATOM   4850  HA  ASP A 954      34.440  39.090  42.830  1.00  0.00           H
ATOM   4851  CB  ASP A 954      35.190  40.610  41.420  1.00  0.00           C
ATOM   4852  HB1 ASP A 954      35.290  39.870  40.610  1.00  0.00           H
ATOM   4853  HB2 ASP A 954      36.150  40.630  41.980  1.00  0.00           H
ATOM   4854  CG  ASP A 954      34.880  41.920  40.780  1.00  0.00           C
ATOM   4855  OD1 ASP A 954      33.990  42.090  40.010  1.00  0.00           O
ATOM   4856  OD2 ASP A 954      35.650  42.970  41.090  1.00  0.00           O
ATOM   4857  HD2 ASP A 954      35.420  43.730  40.560  1.00  0.00           H
ATOM   4858  C   ASP A 954      33.840  40.960  43.520  1.00  0.00           C
ATOM   4859  O   ASP A 954      34.180  40.720  44.720  1.00  0.00           O
ATOM   4860  N   LEU A 955      33.050  42.010  43.200  1.00  0.00           N
ATOM   4861  HN  LEU A 955      32.820  42.220  42.250  1.00  0.00           H
ATOM   4862  CA  LEU A 955      32.660  42.980  44.180  1.00  0.00           C
ATOM   4863  HA  LEU A 955      33.430  43.230  44.890  1.00  0.00           H
ATOM   4864  CB  LEU A 955      32.210  44.160  43.390  1.00  0.00           C
ATOM   4865  HB1 LEU A 955      31.490  43.830  42.610  1.00  0.00           H
ATOM   4866  HB2 LEU A 955      33.100  44.670  42.970  1.00  0.00           H
ATOM   4867  CG  LEU A 955      31.570  45.260  44.280  1.00  0.00           C
ATOM   4868  HG  LEU A 955      30.650  44.780  44.670  1.00  0.00           H
ATOM   4869  CD1 LEU A 955      32.460  45.690  45.460  1.00  0.00           C
ATOM   4870 HD11 LEU A 955      32.020  46.610  45.900  1.00  0.00           H
ATOM   4871 HD12 LEU A 955      33.510  45.900  45.180  1.00  0.00           H
ATOM   4872 HD13 LEU A 955      32.560  44.900  46.220  1.00  0.00           H
ATOM   4873  CD2 LEU A 955      30.970  46.400  43.420  1.00  0.00           C
ATOM   4874 HD21 LEU A 955      31.740  47.030  42.930  1.00  0.00           H
ATOM   4875 HD22 LEU A 955      30.170  47.020  43.870  1.00  0.00           H
ATOM   4876 HD23 LEU A 955      30.420  45.910  42.580  1.00  0.00           H
ATOM   4877  C   LEU A 955      31.610  42.320  45.060  1.00  0.00           C
ATOM   4878  O   LEU A 955      31.750  42.390  46.250  1.00  0.00           O
ATOM   4879  N   LEU A 956      30.510  41.630  44.570  1.00  0.00           N
ATOM   4880  HN  LEU A 956      30.370  41.560  43.580  1.00  0.00           H
ATOM   4881  CA  LEU A 956      29.590  41.050  45.370  1.00  0.00           C
ATOM   4882  HA  LEU A 956      29.130  41.840  45.960  1.00  0.00           H
ATOM   4883  CB  LEU A 956      28.370  40.610  44.420  1.00  0.00           C
ATOM   4884  HB1 LEU A 956      28.820  39.990  43.610  1.00  0.00           H
ATOM   4885  HB2 LEU A 956      27.940  41.550  44.000  1.00  0.00           H
ATOM   4886  CG  LEU A 956      27.230  39.790  45.150  1.00  0.00           C
ATOM   4887  HG  LEU A 956      27.710  38.810  45.400  1.00  0.00           H
ATOM   4888  CD1 LEU A 956      26.660  40.600  46.330  1.00  0.00           C
ATOM   4889 HD11 LEU A 956      26.400  41.590  45.880  1.00  0.00           H
ATOM   4890 HD12 LEU A 956      27.390  40.830  47.130  1.00  0.00           H
ATOM   4891 HD13 LEU A 956      25.780  40.100  46.780  1.00  0.00           H
ATOM   4892  CD2 LEU A 956      26.160  39.640  44.020  1.00  0.00           C
ATOM   4893 HD21 LEU A 956      26.670  39.180  43.140  1.00  0.00           H
ATOM   4894 HD22 LEU A 956      25.800  40.660  43.790  1.00  0.00           H
ATOM   4895 HD23 LEU A 956      25.300  38.960  44.230  1.00  0.00           H
ATOM   4896  C   LEU A 956      30.070  39.930  46.320  1.00  0.00           C
ATOM   4897  O   LEU A 956      29.620  39.830  47.420  1.00  0.00           O
ATOM   4898  N   MET A 957      31.060  39.150  45.970  1.00  0.00           N
ATOM   4899  HN  MET A 957      31.290  39.060  45.000  1.00  0.00           H
ATOM   4900  CA  MET A 957      31.750  38.270  46.880  1.00  0.00           C
ATOM   4901  HA  MET A 957      30.970  37.630  47.270  1.00  0.00           H
ATOM   4902  CB  MET A 957      32.560  37.160  46.070  1.00  0.00           C
ATOM   4903  HB1 MET A 957      33.060  36.600  46.890  1.00  0.00           H
ATOM   4904  HB2 MET A 957      33.350  37.520  45.380  1.00  0.00           H
ATOM   4905  CG  MET A 957      31.550  36.160  45.390  1.00  0.00           C
ATOM   4906  HG1 MET A 957      32.190  35.600  44.680  1.00  0.00           H
ATOM   4907  HG2 MET A 957      30.770  36.630  44.760  1.00  0.00           H
ATOM   4908  SD  MET A 957      30.800  34.960  46.610  1.00  0.00           S
ATOM   4909  CE  MET A 957      29.580  34.160  45.410  1.00  0.00           C
ATOM   4910  HE1 MET A 957      30.000  34.150  44.380  1.00  0.00           H
ATOM   4911  HE2 MET A 957      28.660  34.780  45.460  1.00  0.00           H
ATOM   4912  HE3 MET A 957      29.470  33.070  45.600  1.00  0.00           H
ATOM   4913  C   MET A 957      32.540  38.820  48.100  1.00  0.00           C
ATOM   4914  O   MET A 957      32.590  38.260  49.180  1.00  0.00           O
ATOM   4915  N   VAL A 958      33.230  39.890  47.830  1.00  0.00           N
ATOM   4916  HN  VAL A 958      33.190  40.210  46.890  1.00  0.00           H
ATOM   4917  CA  VAL A 958      33.770  40.860  48.880  1.00  0.00           C
ATOM   4918  HA  VAL A 958      34.420  40.190  49.410  1.00  0.00           H
ATOM   4919  CB  VAL A 958      34.580  41.920  48.180  1.00  0.00           C
ATOM   4920  HB  VAL A 958      34.100  42.190  47.220  1.00  0.00           H
ATOM   4921  CG1 VAL A 958      34.660  43.170  49.110  1.00  0.00           C
ATOM   4922 HG11 VAL A 958      34.760  42.940  50.190  1.00  0.00           H
ATOM   4923 HG12 VAL A 958      33.720  43.770  48.960  1.00  0.00           H
ATOM   4924 HG13 VAL A 958      35.520  43.800  48.830  1.00  0.00           H
ATOM   4925  CG2 VAL A 958      35.950  41.280  47.950  1.00  0.00           C
ATOM   4926 HG21 VAL A 958      36.490  41.110  48.920  1.00  0.00           H
ATOM   4927 HG22 VAL A 958      36.580  42.050  47.440  1.00  0.00           H
ATOM   4928 HG23 VAL A 958      35.810  40.390  47.310  1.00  0.00           H
ATOM   4929  C   VAL A 958      32.570  41.440  49.680  1.00  0.00           C
ATOM   4930  O   VAL A 958      32.470  41.510  50.910  1.00  0.00           O
ATOM   4931  N   GLY A 959      31.430  41.850  49.030  1.00  0.00           N
ATOM   4932  HN  GLY A 959      31.380  41.650  48.050  1.00  0.00           H
ATOM   4933  CA  GLY A 959      30.250  42.450  49.630  1.00  0.00           C
ATOM   4934  HA1 GLY A 959      29.580  42.650  48.810  1.00  0.00           H
ATOM   4935  HA2 GLY A 959      30.560  43.310  50.190  1.00  0.00           H
ATOM   4936  C   GLY A 959      29.600  41.560  50.640  1.00  0.00           C
ATOM   4937  O   GLY A 959      29.470  41.910  51.760  1.00  0.00           O
ATOM   4938  N   VAL A 960      29.320  40.280  50.200  1.00  0.00           N
ATOM   4939  HN  VAL A 960      29.540  40.000  49.260  1.00  0.00           H
ATOM   4940  CA  VAL A 960      29.010  39.240  51.220  1.00  0.00           C
ATOM   4941  HA  VAL A 960      28.100  39.600  51.690  1.00  0.00           H
ATOM   4942  CB  VAL A 960      28.600  37.940  50.560  1.00  0.00           C
ATOM   4943  HB  VAL A 960      29.380  37.890  49.780  1.00  0.00           H
ATOM   4944  CG1 VAL A 960      28.740  36.730  51.490  1.00  0.00           C
ATOM   4945 HG11 VAL A 960      28.540  35.760  50.970  1.00  0.00           H
ATOM   4946 HG12 VAL A 960      27.900  36.770  52.230  1.00  0.00           H
ATOM   4947 HG13 VAL A 960      29.720  36.610  51.980  1.00  0.00           H
ATOM   4948  CG2 VAL A 960      27.120  38.100  49.990  1.00  0.00           C
ATOM   4949 HG21 VAL A 960      27.150  38.750  49.090  1.00  0.00           H
ATOM   4950 HG22 VAL A 960      26.460  38.500  50.780  1.00  0.00           H
ATOM   4951 HG23 VAL A 960      26.790  37.080  49.670  1.00  0.00           H
ATOM   4952  C   VAL A 960      30.180  39.020  52.280  1.00  0.00           C
ATOM   4953  O   VAL A 960      29.980  39.250  53.470  1.00  0.00           O
ATOM   4954  N   MET A 961      31.440  38.630  51.910  1.00  0.00           N
ATOM   4955  HN  MET A 961      31.760  38.530  50.960  1.00  0.00           H
ATOM   4956  CA  MET A 961      32.370  38.270  52.900  1.00  0.00           C
ATOM   4957  HA  MET A 961      31.780  37.670  53.560  1.00  0.00           H
ATOM   4958  CB  MET A 961      33.450  37.260  52.520  1.00  0.00           C
ATOM   4959  HB1 MET A 961      34.200  37.100  53.320  1.00  0.00           H
ATOM   4960  HB2 MET A 961      34.040  37.470  51.610  1.00  0.00           H
ATOM   4961  CG  MET A 961      32.850  35.870  52.170  1.00  0.00           C
ATOM   4962  HG1 MET A 961      33.760  35.310  51.880  1.00  0.00           H
ATOM   4963  HG2 MET A 961      32.230  35.920  51.240  1.00  0.00           H
ATOM   4964  SD  MET A 961      31.710  34.950  53.350  1.00  0.00           S
ATOM   4965  CE  MET A 961      33.030  34.330  54.470  1.00  0.00           C
ATOM   4966  HE1 MET A 961      32.620  33.470  55.010  1.00  0.00           H
ATOM   4967  HE2 MET A 961      33.470  34.970  55.280  1.00  0.00           H
ATOM   4968  HE3 MET A 961      33.830  33.930  53.810  1.00  0.00           H
ATOM   4969  C   MET A 961      32.940  39.390  53.760  1.00  0.00           C
ATOM   4970  O   MET A 961      33.460  39.130  54.900  1.00  0.00           O
ATOM   4971  N   LEU A 962      32.810  40.640  53.430  1.00  0.00           N
ATOM   4972  HN  LEU A 962      32.410  40.880  52.550  1.00  0.00           H
ATOM   4973  CA  LEU A 962      32.950  41.860  54.160  1.00  0.00           C
ATOM   4974  HA  LEU A 962      33.970  41.910  54.520  1.00  0.00           H
ATOM   4975  CB  LEU A 962      32.820  43.090  53.310  1.00  0.00           C
ATOM   4976  HB1 LEU A 962      31.800  43.360  52.980  1.00  0.00           H
ATOM   4977  HB2 LEU A 962      33.550  42.790  52.520  1.00  0.00           H
ATOM   4978  CG  LEU A 962      33.510  44.390  53.770  1.00  0.00           C
ATOM   4979  HG  LEU A 962      34.490  44.100  54.200  1.00  0.00           H
ATOM   4980  CD1 LEU A 962      33.820  45.200  52.460  1.00  0.00           C
ATOM   4981 HD11 LEU A 962      32.880  45.490  51.970  1.00  0.00           H
ATOM   4982 HD12 LEU A 962      34.410  44.540  51.800  1.00  0.00           H
ATOM   4983 HD13 LEU A 962      34.470  46.080  52.700  1.00  0.00           H
ATOM   4984  CD2 LEU A 962      32.800  45.290  54.750  1.00  0.00           C
ATOM   4985 HD21 LEU A 962      33.230  46.310  54.830  1.00  0.00           H
ATOM   4986 HD22 LEU A 962      32.660  44.930  55.790  1.00  0.00           H
ATOM   4987 HD23 LEU A 962      31.850  45.460  54.190  1.00  0.00           H
ATOM   4988  C   LEU A 962      32.020  41.920  55.420  1.00  0.00           C
ATOM   4989  O   LEU A 962      32.320  42.470  56.430  1.00  0.00           O
ATOM   4990  N   GLY A 963      30.880  41.140  55.340  1.00  0.00           N
ATOM   4991  HN  GLY A 963      30.610  40.630  54.530  1.00  0.00           H
ATOM   4992  CA  GLY A 963      29.830  41.080  56.360  1.00  0.00           C
ATOM   4993  HA1 GLY A 963      28.890  40.780  55.910  1.00  0.00           H
ATOM   4994  HA2 GLY A 963      29.780  42.040  56.840  1.00  0.00           H
ATOM   4995  C   GLY A 963      30.030  40.010  57.320  1.00  0.00           C
ATOM   4996  O   GLY A 963      29.930  40.150  58.560  1.00  0.00           O
ATOM   4997  N   VAL A 964      30.600  38.880  56.860  1.00  0.00           N
ATOM   4998  HN  VAL A 964      30.710  38.790  55.860  1.00  0.00           H
ATOM   4999  CA  VAL A 964      31.160  37.890  57.740  1.00  0.00           C
ATOM   5000  HA  VAL A 964      30.500  37.720  58.570  1.00  0.00           H
ATOM   5001  CB  VAL A 964      31.420  36.570  57.000  1.00  0.00           C
ATOM   5002  HB  VAL A 964      32.040  36.850  56.130  1.00  0.00           H
ATOM   5003  CG1 VAL A 964      32.170  35.590  57.900  1.00  0.00           C
ATOM   5004 HG11 VAL A 964      31.530  35.600  58.820  1.00  0.00           H
ATOM   5005 HG12 VAL A 964      33.210  35.870  58.140  1.00  0.00           H
ATOM   5006 HG13 VAL A 964      32.140  34.570  57.450  1.00  0.00           H
ATOM   5007  CG2 VAL A 964      30.160  35.910  56.360  1.00  0.00           C
ATOM   5008 HG21 VAL A 964      29.660  36.580  55.630  1.00  0.00           H
ATOM   5009 HG22 VAL A 964      29.450  35.650  57.170  1.00  0.00           H
ATOM   5010 HG23 VAL A 964      30.340  34.950  55.850  1.00  0.00           H
ATOM   5011  C   VAL A 964      32.420  38.430  58.420  1.00  0.00           C
ATOM   5012  O   VAL A 964      32.540  38.200  59.630  1.00  0.00           O
ATOM   5013  N   CYS A 965      33.320  39.200  57.690  1.00  0.00           N
ATOM   5014  HN  CYS A 965      33.260  39.140  56.690  1.00  0.00           H
ATOM   5015  CA  CYS A 965      34.480  39.820  58.370  1.00  0.00           C
ATOM   5016  HA  CYS A 965      34.960  39.060  58.950  1.00  0.00           H
ATOM   5017  CB  CYS A 965      35.390  40.420  57.280  1.00  0.00           C
ATOM   5018  HB1 CYS A 965      36.010  41.230  57.730  1.00  0.00           H
ATOM   5019  HB2 CYS A 965      34.670  40.970  56.620  1.00  0.00           H
ATOM   5020  SG  CYS A 965      36.370  39.200  56.460  1.00  0.00           S
ATOM   5021  HG1 CYS A 965      35.730  39.100  55.300  1.00  0.00           H
ATOM   5022  C   CYS A 965      34.110  40.810  59.430  1.00  0.00           C
ATOM   5023  O   CYS A 965      34.760  40.850  60.500  1.00  0.00           O
ATOM   5024  N   SER A 966      33.030  41.580  59.190  1.00  0.00           N
ATOM   5025  HN  SER A 966      32.560  41.440  58.330  1.00  0.00           H
ATOM   5026  CA  SER A 966      32.650  42.670  60.070  1.00  0.00           C
ATOM   5027  HA  SER A 966      33.550  43.230  60.260  1.00  0.00           H
ATOM   5028  CB  SER A 966      31.680  43.670  59.450  1.00  0.00           C
ATOM   5029  HB1 SER A 966      31.380  44.500  60.100  1.00  0.00           H
ATOM   5030  HB2 SER A 966      30.780  43.100  59.110  1.00  0.00           H
ATOM   5031  OG  SER A 966      32.270  44.320  58.380  1.00  0.00           O
ATOM   5032  HG1 SER A 966      32.410  43.640  57.700  1.00  0.00           H
ATOM   5033  C   SER A 966      32.250  42.210  61.470  1.00  0.00           C
ATOM   5034  O   SER A 966      32.720  42.760  62.450  1.00  0.00           O
ATOM   5035  N   VAL A 967      31.500  41.070  61.620  1.00  0.00           N
ATOM   5036  HN  VAL A 967      31.230  40.520  60.840  1.00  0.00           H
ATOM   5037  CA  VAL A 967      31.200  40.370  62.840  1.00  0.00           C
ATOM   5038  HA  VAL A 967      30.870  41.100  63.570  1.00  0.00           H
ATOM   5039  CB  VAL A 967      29.870  39.630  62.650  1.00  0.00           C
ATOM   5040  HB  VAL A 967      29.530  39.240  63.630  1.00  0.00           H
ATOM   5041  CG1 VAL A 967      28.740  40.540  62.060  1.00  0.00           C
ATOM   5042 HG11 VAL A 967      28.650  41.510  62.600  1.00  0.00           H
ATOM   5043 HG12 VAL A 967      27.800  39.950  62.120  1.00  0.00           H
ATOM   5044 HG13 VAL A 967      29.060  40.600  60.990  1.00  0.00           H
ATOM   5045  CG2 VAL A 967      30.070  38.420  61.720  1.00  0.00           C
ATOM   5046 HG21 VAL A 967      30.310  38.690  60.670  1.00  0.00           H
ATOM   5047 HG22 VAL A 967      29.140  37.820  61.690  1.00  0.00           H
ATOM   5048 HG23 VAL A 967      30.920  37.740  61.960  1.00  0.00           H
ATOM   5049  C   VAL A 967      32.300  39.560  63.510  1.00  0.00           C
ATOM   5050  O   VAL A 967      32.240  39.440  64.740  1.00  0.00           O
ATOM   5051  N   MET A 968      33.330  39.100  62.750  1.00  0.00           N
ATOM   5052  HN  MET A 968      33.260  39.110  61.760  1.00  0.00           H
ATOM   5053  CA  MET A 968      34.570  38.490  63.310  1.00  0.00           C
ATOM   5054  HA  MET A 968      34.260  37.970  64.200  1.00  0.00           H
ATOM   5055  CB  MET A 968      35.280  37.540  62.360  1.00  0.00           C
ATOM   5056  HB1 MET A 968      36.190  37.150  62.870  1.00  0.00           H
ATOM   5057  HB2 MET A 968      35.630  37.920  61.390  1.00  0.00           H
ATOM   5058  CG  MET A 968      34.560  36.160  62.030  1.00  0.00           C
ATOM   5059  HG1 MET A 968      35.320  35.650  61.390  1.00  0.00           H
ATOM   5060  HG2 MET A 968      33.640  36.360  61.430  1.00  0.00           H
[truncated: 6,873,249 more chars]
