# Supplementary material for: CryoEM and computational modeling structural insights into the pH regulator NBCn1
Source: Nat Commun. 2025 Nov 11;16:9932. doi: 10.1038/s41467-025-64868-z (PMC12606367; doi:10.1038/s41467-025-64868-z)
Supplement: Supplementary file 7 — Supplementary Data 5 [file 41467_2025_64868_MOESM7_ESM.zip › 100ns_z_restr_MD_NBCn1_2NaCO3/hNBCn1_IF/z-restr_hNBCn1_IF_2NaCO3_last_step_42.pdb]

REMARK    GENERATED BY TRJCONV
TITLE     Title t= 101000.00000 step= 50500000
REMARK    THIS IS A SIMULATION BOX
CRYST1   93.194   93.194  103.040  90.00  90.00  90.00 P 1           1
MODEL        1
ATOM      1  N   LEU A 585      23.560  39.630  37.990  1.00  0.00           N
ATOM      2  HT1 LEU A 585      23.490  40.640  37.800  1.00  0.00           H
ATOM      3  HT2 LEU A 585      22.570  39.330  38.100  1.00  0.00           H
ATOM      4  HT3 LEU A 585      23.990  39.180  37.150  1.00  0.00           H
ATOM      5  CA  LEU A 585      24.440  39.370  39.180  1.00  0.00           C
ATOM      6  HA  LEU A 585      25.490  39.460  38.950  1.00  0.00           H
ATOM      7  CB  LEU A 585      24.120  40.450  40.210  1.00  0.00           C
ATOM      8  HB1 LEU A 585      23.050  40.560  40.470  1.00  0.00           H
ATOM      9  HB2 LEU A 585      24.580  41.390  39.830  1.00  0.00           H
ATOM     10  CG  LEU A 585      24.900  40.240  41.560  1.00  0.00           C
ATOM     11  HG  LEU A 585      24.530  39.260  41.950  1.00  0.00           H
ATOM     12  CD1 LEU A 585      26.420  40.020  41.480  1.00  0.00           C
ATOM     13 HD11 LEU A 585      26.800  39.710  42.480  1.00  0.00           H
ATOM     14 HD12 LEU A 585      26.930  40.910  41.050  1.00  0.00           H
ATOM     15 HD13 LEU A 585      26.670  39.120  40.890  1.00  0.00           H
ATOM     16  CD2 LEU A 585      24.630  41.350  42.580  1.00  0.00           C
ATOM     17 HD21 LEU A 585      23.540  41.620  42.570  1.00  0.00           H
ATOM     18 HD22 LEU A 585      25.010  42.330  42.240  1.00  0.00           H
ATOM     19 HD23 LEU A 585      24.900  41.130  43.640  1.00  0.00           H
ATOM     20  C   LEU A 585      24.340  37.990  39.630  1.00  0.00           C
ATOM     21  O   LEU A 585      25.200  37.180  39.420  1.00  0.00           O
ATOM     22  N   ILE A 586      23.250  37.700  40.360  1.00  0.00           N
ATOM     23  HN  ILE A 586      22.590  38.450  40.390  1.00  0.00           H
ATOM     24  CA  ILE A 586      22.930  36.410  40.970  1.00  0.00           C
ATOM     25  HA  ILE A 586      23.760  36.260  41.660  1.00  0.00           H
ATOM     26  CB  ILE A 586      21.600  36.460  41.730  1.00  0.00           C
ATOM     27  HB  ILE A 586      20.820  36.690  40.970  1.00  0.00           H
ATOM     28  CG2 ILE A 586      21.370  35.050  42.330  1.00  0.00           C
ATOM     29 HG21 ILE A 586      20.730  35.110  43.240  1.00  0.00           H
ATOM     30 HG22 ILE A 586      22.310  34.490  42.520  1.00  0.00           H
ATOM     31 HG23 ILE A 586      20.840  34.340  41.650  1.00  0.00           H
ATOM     32  CG1 ILE A 586      21.570  37.640  42.840  1.00  0.00           C
ATOM     33 HG11 ILE A 586      20.470  37.720  43.020  1.00  0.00           H
ATOM     34 HG12 ILE A 586      21.910  38.620  42.430  1.00  0.00           H
ATOM     35  CD  ILE A 586      22.450  37.340  44.100  1.00  0.00           C
ATOM     36  HD1 ILE A 586      23.500  37.420  43.730  1.00  0.00           H
ATOM     37  HD2 ILE A 586      22.220  36.430  44.690  1.00  0.00           H
ATOM     38  HD3 ILE A 586      22.350  38.250  44.740  1.00  0.00           H
ATOM     39  C   ILE A 586      22.900  35.290  39.900  1.00  0.00           C
ATOM     40  O   ILE A 586      23.350  34.100  40.020  1.00  0.00           O
ATOM     41  N   LEU A 587      22.280  35.690  38.800  1.00  0.00           N
ATOM     42  HN  LEU A 587      21.960  36.630  38.740  1.00  0.00           H
ATOM     43  CA  LEU A 587      22.070  34.990  37.590  1.00  0.00           C
ATOM     44  HA  LEU A 587      21.600  34.030  37.720  1.00  0.00           H
ATOM     45  CB  LEU A 587      21.220  35.850  36.750  1.00  0.00           C
ATOM     46  HB1 LEU A 587      21.750  36.800  36.530  1.00  0.00           H
ATOM     47  HB2 LEU A 587      20.320  36.050  37.380  1.00  0.00           H
ATOM     48  CG  LEU A 587      20.710  35.200  35.460  1.00  0.00           C
ATOM     49  HG  LEU A 587      21.600  35.020  34.800  1.00  0.00           H
ATOM     50  CD1 LEU A 587      20.070  33.810  35.730  1.00  0.00           C
ATOM     51 HD11 LEU A 587      19.610  33.480  34.780  1.00  0.00           H
ATOM     52 HD12 LEU A 587      19.280  33.800  36.500  1.00  0.00           H
ATOM     53 HD13 LEU A 587      20.880  33.050  35.870  1.00  0.00           H
ATOM     54  CD2 LEU A 587      19.860  36.280  34.730  1.00  0.00           C
ATOM     55 HD21 LEU A 587      19.530  35.890  33.750  1.00  0.00           H
ATOM     56 HD22 LEU A 587      20.380  37.250  34.610  1.00  0.00           H
ATOM     57 HD23 LEU A 587      18.920  36.500  35.300  1.00  0.00           H
ATOM     58  C   LEU A 587      23.390  34.630  36.920  1.00  0.00           C
ATOM     59  O   LEU A 587      23.600  33.510  36.470  1.00  0.00           O
ATOM     60  N   ASP A 588      24.360  35.550  36.960  1.00  0.00           N
ATOM     61  HN  ASP A 588      24.080  36.440  37.340  1.00  0.00           H
ATOM     62  CA  ASP A 588      25.660  35.340  36.310  1.00  0.00           C
ATOM     63  HA  ASP A 588      25.450  35.260  35.260  1.00  0.00           H
ATOM     64  CB  ASP A 588      26.540  36.620  36.490  1.00  0.00           C
ATOM     65  HB1 ASP A 588      27.550  36.470  36.030  1.00  0.00           H
ATOM     66  HB2 ASP A 588      26.700  36.900  37.540  1.00  0.00           H
ATOM     67  CG  ASP A 588      25.970  37.920  35.880  1.00  0.00           C
ATOM     68  OD1 ASP A 588      24.710  38.230  35.990  1.00  0.00           O
ATOM     69  OD2 ASP A 588      26.840  38.710  35.420  1.00  0.00           O
ATOM     70  C   ASP A 588      26.420  34.160  36.900  1.00  0.00           C
ATOM     71  O   ASP A 588      27.150  33.400  36.200  1.00  0.00           O
ATOM     72  N   ILE A 589      26.430  33.990  38.250  1.00  0.00           N
ATOM     73  HN  ILE A 589      25.950  34.750  38.720  1.00  0.00           H
ATOM     74  CA  ILE A 589      26.930  32.830  39.000  1.00  0.00           C
ATOM     75  HA  ILE A 589      27.940  32.580  38.690  1.00  0.00           H
ATOM     76  CB  ILE A 589      27.300  33.240  40.480  1.00  0.00           C
ATOM     77  HB  ILE A 589      28.280  33.750  40.580  1.00  0.00           H
ATOM     78  CG2 ILE A 589      26.220  34.070  41.210  1.00  0.00           C
ATOM     79 HG21 ILE A 589      26.650  34.220  42.220  1.00  0.00           H
ATOM     80 HG22 ILE A 589      25.320  33.440  41.310  1.00  0.00           H
ATOM     81 HG23 ILE A 589      25.790  34.970  40.710  1.00  0.00           H
ATOM     82  CG1 ILE A 589      27.600  31.930  41.260  1.00  0.00           C
ATOM     83 HG11 ILE A 589      28.360  31.360  40.700  1.00  0.00           H
ATOM     84 HG12 ILE A 589      26.700  31.280  41.190  1.00  0.00           H
ATOM     85  CD  ILE A 589      27.890  32.080  42.770  1.00  0.00           C
ATOM     86  HD1 ILE A 589      28.460  32.990  43.060  1.00  0.00           H
ATOM     87  HD2 ILE A 589      28.500  31.230  43.170  1.00  0.00           H
ATOM     88  HD3 ILE A 589      27.000  31.990  43.430  1.00  0.00           H
ATOM     89  C   ILE A 589      26.210  31.550  38.770  1.00  0.00           C
ATOM     90  O   ILE A 589      26.800  30.500  38.690  1.00  0.00           O
ATOM     91  N   LYS A 590      24.820  31.580  38.690  1.00  0.00           N
ATOM     92  HN  LYS A 590      24.300  32.400  38.910  1.00  0.00           H
ATOM     93  CA  LYS A 590      23.970  30.570  38.130  1.00  0.00           C
ATOM     94  HA  LYS A 590      24.230  29.760  38.800  1.00  0.00           H
ATOM     95  CB  LYS A 590      22.450  30.830  38.240  1.00  0.00           C
ATOM     96  HB1 LYS A 590      22.190  29.770  38.060  1.00  0.00           H
ATOM     97  HB2 LYS A 590      22.120  31.660  37.570  1.00  0.00           H
ATOM     98  CG  LYS A 590      21.770  31.140  39.640  1.00  0.00           C
ATOM     99  HG1 LYS A 590      22.160  32.080  40.100  1.00  0.00           H
ATOM    100  HG2 LYS A 590      22.160  30.360  40.320  1.00  0.00           H
ATOM    101  CD  LYS A 590      20.260  31.140  39.820  1.00  0.00           C
ATOM    102  HD1 LYS A 590      20.090  31.370  40.900  1.00  0.00           H
ATOM    103  HD2 LYS A 590      19.930  30.150  39.470  1.00  0.00           H
ATOM    104  CE  LYS A 590      19.550  32.200  38.940  1.00  0.00           C
ATOM    105  HE1 LYS A 590      19.540  31.830  37.890  1.00  0.00           H
ATOM    106  HE2 LYS A 590      20.060  33.190  38.960  1.00  0.00           H
ATOM    107  NZ  LYS A 590      18.140  32.430  39.300  1.00  0.00           N
ATOM    108  HZ1 LYS A 590      17.760  33.030  38.540  1.00  0.00           H
ATOM    109  HZ2 LYS A 590      18.010  32.860  40.230  1.00  0.00           H
ATOM    110  HZ3 LYS A 590      17.670  31.490  39.230  1.00  0.00           H
ATOM    111  C   LYS A 590      24.350  30.090  36.660  1.00  0.00           C
ATOM    112  O   LYS A 590      24.490  28.880  36.410  1.00  0.00           O
ATOM    113  N   ARG A 591      24.530  31.030  35.650  1.00  0.00           N
ATOM    114  HN  ARG A 591      24.370  32.010  35.820  1.00  0.00           H
ATOM    115  CA  ARG A 591      24.900  30.660  34.280  1.00  0.00           C
ATOM    116  HA  ARG A 591      24.180  29.900  34.020  1.00  0.00           H
ATOM    117  CB  ARG A 591      24.780  31.820  33.340  1.00  0.00           C
ATOM    118  HB1 ARG A 591      25.390  31.570  32.450  1.00  0.00           H
ATOM    119  HB2 ARG A 591      25.090  32.770  33.810  1.00  0.00           H
ATOM    120  CG  ARG A 591      23.310  32.160  32.930  1.00  0.00           C
ATOM    121  HG1 ARG A 591      23.450  32.930  32.160  1.00  0.00           H
ATOM    122  HG2 ARG A 591      22.940  32.740  33.790  1.00  0.00           H
ATOM    123  CD  ARG A 591      22.350  31.050  32.410  1.00  0.00           C
ATOM    124  HD1 ARG A 591      21.320  31.450  32.300  1.00  0.00           H
ATOM    125  HD2 ARG A 591      22.190  30.200  33.100  1.00  0.00           H
ATOM    126  NE  ARG A 591      22.850  30.490  31.140  1.00  0.00           N
ATOM    127  HE  ARG A 591      23.780  30.790  30.930  1.00  0.00           H
ATOM    128  CZ  ARG A 591      22.190  29.940  30.210  1.00  0.00           C
ATOM    129  NH1 ARG A 591      20.940  29.530  30.390  1.00  0.00           N
ATOM    130 HH11 ARG A 591      20.620  29.420  31.330  1.00  0.00           H
ATOM    131 HH12 ARG A 591      20.600  28.880  29.710  1.00  0.00           H
ATOM    132  NH2 ARG A 591      22.710  29.710  29.020  1.00  0.00           N
ATOM    133 HH21 ARG A 591      22.000  29.480  28.350  1.00  0.00           H
ATOM    134 HH22 ARG A 591      23.510  30.260  28.840  1.00  0.00           H
ATOM    135  C   ARG A 591      26.280  29.890  34.190  1.00  0.00           C
ATOM    136  O   ARG A 591      26.550  28.930  33.410  1.00  0.00           O
ATOM    137  N   LYS A 592      27.140  30.210  35.090  1.00  0.00           N
ATOM    138  HN  LYS A 592      26.990  30.880  35.810  1.00  0.00           H
ATOM    139  CA  LYS A 592      28.500  29.680  35.080  1.00  0.00           C
ATOM    140  HA  LYS A 592      28.790  29.520  34.050  1.00  0.00           H
ATOM    141  CB  LYS A 592      29.490  30.830  35.520  1.00  0.00           C
ATOM    142  HB1 LYS A 592      30.530  30.450  35.590  1.00  0.00           H
ATOM    143  HB2 LYS A 592      29.160  31.280  36.490  1.00  0.00           H
ATOM    144  CG  LYS A 592      29.600  32.000  34.470  1.00  0.00           C
ATOM    145  HG1 LYS A 592      30.120  32.840  34.970  1.00  0.00           H
ATOM    146  HG2 LYS A 592      28.570  32.290  34.180  1.00  0.00           H
ATOM    147  CD  LYS A 592      30.430  31.540  33.280  1.00  0.00           C
ATOM    148  HD1 LYS A 592      29.800  31.560  32.370  1.00  0.00           H
ATOM    149  HD2 LYS A 592      30.590  30.440  33.310  1.00  0.00           H
ATOM    150  CE  LYS A 592      31.760  32.330  33.120  1.00  0.00           C
ATOM    151  HE1 LYS A 592      32.610  31.800  32.650  1.00  0.00           H
ATOM    152  HE2 LYS A 592      31.940  32.690  34.160  1.00  0.00           H
ATOM    153  NZ  LYS A 592      31.610  33.510  32.280  1.00  0.00           N
ATOM    154  HZ1 LYS A 592      31.330  33.340  31.290  1.00  0.00           H
ATOM    155  HZ2 LYS A 592      32.370  34.220  32.320  1.00  0.00           H
ATOM    156  HZ3 LYS A 592      30.850  34.000  32.790  1.00  0.00           H
ATOM    157  C   LYS A 592      28.660  28.460  35.910  1.00  0.00           C
ATOM    158  O   LYS A 592      29.720  27.920  36.100  1.00  0.00           O
ATOM    159  N   ALA A 593      27.610  27.920  36.470  1.00  0.00           N
ATOM    160  HN  ALA A 593      26.700  28.290  36.270  1.00  0.00           H
ATOM    161  CA  ALA A 593      27.590  26.850  37.440  1.00  0.00           C
ATOM    162  HA  ALA A 593      28.350  27.140  38.160  1.00  0.00           H
ATOM    163  CB  ALA A 593      26.290  26.790  38.240  1.00  0.00           C
ATOM    164  HB1 ALA A 593      25.910  27.820  38.460  1.00  0.00           H
ATOM    165  HB2 ALA A 593      26.490  26.100  39.090  1.00  0.00           H
ATOM    166  HB3 ALA A 593      25.460  26.370  37.620  1.00  0.00           H
ATOM    167  C   ALA A 593      28.060  25.480  36.960  1.00  0.00           C
ATOM    168  O   ALA A 593      28.890  24.850  37.640  1.00  0.00           O
ATOM    169  N   PRO A 594      27.690  25.000  35.740  1.00  0.00           N
ATOM    170  CD  PRO A 594      26.440  25.290  34.990  1.00  0.00           C
ATOM    171  HD1 PRO A 594      26.500  26.360  34.710  1.00  0.00           H
ATOM    172  HD2 PRO A 594      25.530  24.990  35.550  1.00  0.00           H
ATOM    173  CA  PRO A 594      28.310  23.750  35.220  1.00  0.00           C
ATOM    174  HA  PRO A 594      28.350  23.050  36.050  1.00  0.00           H
ATOM    175  CB  PRO A 594      27.350  23.210  34.160  1.00  0.00           C
ATOM    176  HB1 PRO A 594      26.580  22.550  34.640  1.00  0.00           H
ATOM    177  HB2 PRO A 594      27.760  22.660  33.290  1.00  0.00           H
ATOM    178  CG  PRO A 594      26.470  24.390  33.710  1.00  0.00           C
ATOM    179  HG1 PRO A 594      26.880  24.960  32.850  1.00  0.00           H
ATOM    180  HG2 PRO A 594      25.440  24.080  33.450  1.00  0.00           H
ATOM    181  C   PRO A 594      29.710  23.820  34.630  1.00  0.00           C
ATOM    182  O   PRO A 594      30.050  22.860  33.960  1.00  0.00           O
ATOM    183  N   PHE A 595      30.420  24.950  34.850  1.00  0.00           N
ATOM    184  HN  PHE A 595      29.950  25.660  35.360  1.00  0.00           H
ATOM    185  CA  PHE A 595      31.720  25.160  34.270  1.00  0.00           C
ATOM    186  HA  PHE A 595      31.970  24.440  33.500  1.00  0.00           H
ATOM    187  CB  PHE A 595      31.730  26.540  33.470  1.00  0.00           C
ATOM    188  HB1 PHE A 595      32.770  26.680  33.090  1.00  0.00           H
ATOM    189  HB2 PHE A 595      31.440  27.380  34.140  1.00  0.00           H
ATOM    190  CG  PHE A 595      30.790  26.410  32.340  1.00  0.00           C
ATOM    191  CD1 PHE A 595      29.480  26.670  32.380  1.00  0.00           C
ATOM    192  HD1 PHE A 595      29.050  26.840  33.350  1.00  0.00           H
ATOM    193  CE1 PHE A 595      28.710  26.650  31.140  1.00  0.00           C
ATOM    194  HE1 PHE A 595      27.690  26.980  31.050  1.00  0.00           H
ATOM    195  CZ  PHE A 595      29.350  26.260  29.970  1.00  0.00           C
ATOM    196  HZ  PHE A 595      28.820  26.110  29.040  1.00  0.00           H
ATOM    197  CD2 PHE A 595      31.400  26.070  31.170  1.00  0.00           C
ATOM    198  HD2 PHE A 595      32.450  25.830  31.180  1.00  0.00           H
ATOM    199  CE2 PHE A 595      30.690  25.980  29.970  1.00  0.00           C
ATOM    200  HE2 PHE A 595      31.290  25.980  29.080  1.00  0.00           H
ATOM    201  C   PHE A 595      32.790  24.980  35.350  1.00  0.00           C
ATOM    202  O   PHE A 595      34.030  25.060  35.240  1.00  0.00           O
ATOM    203  N   PHE A 596      32.260  24.460  36.540  1.00  0.00           N
ATOM    204  HN  PHE A 596      31.280  24.330  36.560  1.00  0.00           H
ATOM    205  CA  PHE A 596      33.040  24.470  37.760  1.00  0.00           C
ATOM    206  HA  PHE A 596      33.220  25.500  38.030  1.00  0.00           H
ATOM    207  CB  PHE A 596      32.170  23.740  38.830  1.00  0.00           C
ATOM    208  HB1 PHE A 596      32.340  22.640  38.970  1.00  0.00           H
ATOM    209  HB2 PHE A 596      31.150  24.000  38.480  1.00  0.00           H
ATOM    210  CG  PHE A 596      32.420  24.300  40.200  1.00  0.00           C
ATOM    211  CD1 PHE A 596      31.300  24.990  40.750  1.00  0.00           C
ATOM    212  HD1 PHE A 596      30.440  25.220  40.130  1.00  0.00           H
ATOM    213  CE1 PHE A 596      31.530  25.620  42.020  1.00  0.00           C
ATOM    214  HE1 PHE A 596      30.770  26.290  42.410  1.00  0.00           H
ATOM    215  CZ  PHE A 596      32.630  25.470  42.840  1.00  0.00           C
ATOM    216  HZ  PHE A 596      32.640  25.900  43.830  1.00  0.00           H
ATOM    217  CD2 PHE A 596      33.570  24.250  40.980  1.00  0.00           C
ATOM    218  HD2 PHE A 596      34.430  23.690  40.640  1.00  0.00           H
ATOM    219  CE2 PHE A 596      33.690  24.790  42.290  1.00  0.00           C
ATOM    220  HE2 PHE A 596      34.650  24.770  42.770  1.00  0.00           H
ATOM    221  C   PHE A 596      34.310  23.680  37.540  1.00  0.00           C
ATOM    222  O   PHE A 596      35.400  24.060  37.980  1.00  0.00           O
ATOM    223  N   LEU A 597      34.220  22.400  37.070  1.00  0.00           N
ATOM    224  HN  LEU A 597      33.340  22.120  36.690  1.00  0.00           H
ATOM    225  CA  LEU A 597      35.280  21.390  37.220  1.00  0.00           C
ATOM    226  HA  LEU A 597      35.900  21.610  38.080  1.00  0.00           H
ATOM    227  CB  LEU A 597      34.850  19.950  37.520  1.00  0.00           C
ATOM    228  HB1 LEU A 597      35.640  19.180  37.520  1.00  0.00           H
ATOM    229  HB2 LEU A 597      34.220  19.670  36.660  1.00  0.00           H
ATOM    230  CG  LEU A 597      33.960  19.870  38.810  1.00  0.00           C
ATOM    231  HG  LEU A 597      33.190  20.660  38.820  1.00  0.00           H
ATOM    232  CD1 LEU A 597      33.280  18.500  38.900  1.00  0.00           C
ATOM    233 HD11 LEU A 597      33.930  17.610  39.080  1.00  0.00           H
ATOM    234 HD12 LEU A 597      32.770  18.320  37.930  1.00  0.00           H
ATOM    235 HD13 LEU A 597      32.420  18.430  39.600  1.00  0.00           H
ATOM    236  CD2 LEU A 597      34.830  20.180  40.090  1.00  0.00           C
ATOM    237 HD21 LEU A 597      35.590  19.460  40.470  1.00  0.00           H
ATOM    238 HD22 LEU A 597      34.130  20.170  40.960  1.00  0.00           H
ATOM    239 HD23 LEU A 597      35.360  21.130  39.930  1.00  0.00           H
ATOM    240  C   LEU A 597      36.140  21.520  35.990  1.00  0.00           C
ATOM    241  O   LEU A 597      37.170  20.830  35.890  1.00  0.00           O
ATOM    242  N   SER A 598      35.790  22.430  35.040  1.00  0.00           N
ATOM    243  HN  SER A 598      34.950  22.950  35.160  1.00  0.00           H
ATOM    244  CA  SER A 598      36.600  22.830  33.860  1.00  0.00           C
ATOM    245  HA  SER A 598      36.730  21.910  33.330  1.00  0.00           H
ATOM    246  CB  SER A 598      35.890  23.790  32.860  1.00  0.00           C
ATOM    247  HB1 SER A 598      36.700  24.000  32.120  1.00  0.00           H
ATOM    248  HB2 SER A 598      35.500  24.760  33.250  1.00  0.00           H
ATOM    249  OG  SER A 598      34.780  23.120  32.270  1.00  0.00           O
ATOM    250  HG1 SER A 598      35.230  22.540  31.650  1.00  0.00           H
ATOM    251  C   SER A 598      37.940  23.390  34.170  1.00  0.00           C
ATOM    252  O   SER A 598      38.960  22.980  33.660  1.00  0.00           O
ATOM    253  N   ASP A 599      37.970  24.290  35.180  1.00  0.00           N
ATOM    254  HN  ASP A 599      37.070  24.570  35.510  1.00  0.00           H
ATOM    255  CA  ASP A 599      39.100  24.910  35.790  1.00  0.00           C
ATOM    256  HA  ASP A 599      39.480  25.520  34.980  1.00  0.00           H
ATOM    257  CB  ASP A 599      38.610  25.850  36.860  1.00  0.00           C
ATOM    258  HB1 ASP A 599      39.540  26.080  37.430  1.00  0.00           H
ATOM    259  HB2 ASP A 599      37.880  25.260  37.460  1.00  0.00           H
ATOM    260  CG  ASP A 599      38.030  27.130  36.310  1.00  0.00           C
ATOM    261  OD1 ASP A 599      37.780  27.270  35.110  1.00  0.00           O
ATOM    262  OD2 ASP A 599      37.680  27.980  37.210  1.00  0.00           O
ATOM    263  C   ASP A 599      40.110  23.820  36.350  1.00  0.00           C
ATOM    264  O   ASP A 599      41.310  23.990  36.220  1.00  0.00           O
ATOM    265  N   PHE A 600      39.560  22.720  36.890  1.00  0.00           N
ATOM    266  HN  PHE A 600      38.580  22.610  36.810  1.00  0.00           H
ATOM    267  CA  PHE A 600      40.390  21.780  37.650  1.00  0.00           C
ATOM    268  HA  PHE A 600      41.060  22.340  38.280  1.00  0.00           H
ATOM    269  CB  PHE A 600      39.530  20.830  38.560  1.00  0.00           C
ATOM    270  HB1 PHE A 600      40.240  20.010  38.800  1.00  0.00           H
ATOM    271  HB2 PHE A 600      38.570  20.560  38.070  1.00  0.00           H
ATOM    272  CG  PHE A 600      39.200  21.490  39.840  1.00  0.00           C
ATOM    273  CD1 PHE A 600      39.710  21.080  41.130  1.00  0.00           C
ATOM    274  HD1 PHE A 600      40.480  20.320  41.180  1.00  0.00           H
ATOM    275  CE1 PHE A 600      39.280  21.750  42.270  1.00  0.00           C
ATOM    276  HE1 PHE A 600      39.770  21.490  43.190  1.00  0.00           H
ATOM    277  CZ  PHE A 600      38.400  22.790  42.150  1.00  0.00           C
ATOM    278  HZ  PHE A 600      38.080  23.190  43.110  1.00  0.00           H
ATOM    279  CD2 PHE A 600      38.150  22.400  39.800  1.00  0.00           C
ATOM    280  HD2 PHE A 600      37.700  22.660  38.860  1.00  0.00           H
ATOM    281  CE2 PHE A 600      37.790  23.120  40.960  1.00  0.00           C
ATOM    282  HE2 PHE A 600      37.090  23.940  40.850  1.00  0.00           H
ATOM    283  C   PHE A 600      41.320  21.050  36.660  1.00  0.00           C
ATOM    284  O   PHE A 600      42.510  20.840  36.940  1.00  0.00           O
ATOM    285  N   LYS A 601      40.760  20.560  35.520  1.00  0.00           N
ATOM    286  HN  LYS A 601      39.780  20.640  35.350  1.00  0.00           H
ATOM    287  CA  LYS A 601      41.610  20.040  34.440  1.00  0.00           C
ATOM    288  HA  LYS A 601      42.260  19.270  34.820  1.00  0.00           H
ATOM    289  CB  LYS A 601      40.870  19.160  33.400  1.00  0.00           C
ATOM    290  HB1 LYS A 601      40.620  18.270  34.020  1.00  0.00           H
ATOM    291  HB2 LYS A 601      41.520  18.820  32.570  1.00  0.00           H
ATOM    292  CG  LYS A 601      39.530  19.600  32.920  1.00  0.00           C
ATOM    293  HG1 LYS A 601      38.830  19.900  33.730  1.00  0.00           H
ATOM    294  HG2 LYS A 601      38.850  18.800  32.560  1.00  0.00           H
ATOM    295  CD  LYS A 601      39.530  20.680  31.830  1.00  0.00           C
ATOM    296  HD1 LYS A 601      40.010  21.610  32.200  1.00  0.00           H
ATOM    297  HD2 LYS A 601      38.450  20.890  31.710  1.00  0.00           H
ATOM    298  CE  LYS A 601      40.250  20.280  30.580  1.00  0.00           C
ATOM    299  HE1 LYS A 601      39.760  19.490  29.960  1.00  0.00           H
ATOM    300  HE2 LYS A 601      41.200  19.740  30.800  1.00  0.00           H
ATOM    301  NZ  LYS A 601      40.490  21.420  29.710  1.00  0.00           N
ATOM    302  HZ1 LYS A 601      39.590  21.580  29.220  1.00  0.00           H
ATOM    303  HZ2 LYS A 601      41.270  21.180  29.080  1.00  0.00           H
ATOM    304  HZ3 LYS A 601      40.750  22.330  30.160  1.00  0.00           H
ATOM    305  C   LYS A 601      42.400  21.160  33.650  1.00  0.00           C
ATOM    306  O   LYS A 601      43.510  20.910  33.160  1.00  0.00           O
ATOM    307  N   ASP A 602      41.930  22.440  33.650  1.00  0.00           N
ATOM    308  HN  ASP A 602      40.980  22.600  33.880  1.00  0.00           H
ATOM    309  CA  ASP A 602      42.710  23.570  33.140  1.00  0.00           C
ATOM    310  HA  ASP A 602      43.040  23.300  32.150  1.00  0.00           H
ATOM    311  CB  ASP A 602      41.740  24.780  32.920  1.00  0.00           C
ATOM    312  HB1 ASP A 602      42.300  25.730  32.800  1.00  0.00           H
ATOM    313  HB2 ASP A 602      41.080  24.880  33.810  1.00  0.00           H
ATOM    314  CG  ASP A 602      40.820  24.630  31.690  1.00  0.00           C
ATOM    315  OD1 ASP A 602      39.860  25.370  31.630  1.00  0.00           O
ATOM    316  OD2 ASP A 602      41.110  23.780  30.750  1.00  0.00           O
ATOM    317  C   ASP A 602      44.010  23.950  33.920  1.00  0.00           C
ATOM    318  O   ASP A 602      45.000  24.360  33.400  1.00  0.00           O
ATOM    319  N   ALA A 603      43.940  23.760  35.250  1.00  0.00           N
ATOM    320  HN  ALA A 603      43.030  23.670  35.640  1.00  0.00           H
ATOM    321  CA  ALA A 603      45.110  24.030  36.100  1.00  0.00           C
ATOM    322  HA  ALA A 603      45.550  24.990  35.930  1.00  0.00           H
ATOM    323  CB  ALA A 603      44.490  23.870  37.510  1.00  0.00           C
ATOM    324  HB1 ALA A 603      43.840  22.970  37.460  1.00  0.00           H
ATOM    325  HB2 ALA A 603      43.770  24.720  37.600  1.00  0.00           H
ATOM    326  HB3 ALA A 603      45.110  23.840  38.420  1.00  0.00           H
ATOM    327  C   ALA A 603      46.290  23.060  36.010  1.00  0.00           C
ATOM    328  O   ALA A 603      47.380  23.390  36.360  1.00  0.00           O
ATOM    329  N   LEU A 604      46.130  21.830  35.540  1.00  0.00           N
ATOM    330  HN  LEU A 604      45.200  21.600  35.270  1.00  0.00           H
ATOM    331  CA  LEU A 604      47.120  20.790  35.590  1.00  0.00           C
ATOM    332  HA  LEU A 604      47.420  20.700  36.630  1.00  0.00           H
ATOM    333  CB  LEU A 604      46.510  19.490  35.150  1.00  0.00           C
ATOM    334  HB1 LEU A 604      47.290  18.710  35.080  1.00  0.00           H
ATOM    335  HB2 LEU A 604      46.030  19.620  34.150  1.00  0.00           H
ATOM    336  CG  LEU A 604      45.440  19.000  36.080  1.00  0.00           C
ATOM    337  HG  LEU A 604      44.770  19.830  36.340  1.00  0.00           H
ATOM    338  CD1 LEU A 604      44.610  17.880  35.330  1.00  0.00           C
ATOM    339 HD11 LEU A 604      45.250  17.170  34.760  1.00  0.00           H
ATOM    340 HD12 LEU A 604      43.920  18.310  34.570  1.00  0.00           H
ATOM    341 HD13 LEU A 604      43.980  17.240  35.990  1.00  0.00           H
ATOM    342  CD2 LEU A 604      45.930  18.620  37.490  1.00  0.00           C
ATOM    343 HD21 LEU A 604      45.240  17.960  38.070  1.00  0.00           H
ATOM    344 HD22 LEU A 604      46.130  19.540  38.070  1.00  0.00           H
ATOM    345 HD23 LEU A 604      46.890  18.070  37.400  1.00  0.00           H
ATOM    346  C   LEU A 604      48.340  21.180  34.660  1.00  0.00           C
ATOM    347  O   LEU A 604      48.390  20.910  33.460  1.00  0.00           O
ATOM    348  N   SER A 605      49.400  21.810  35.230  1.00  0.00           N
ATOM    349  HN  SER A 605      49.230  22.180  36.140  1.00  0.00           H
ATOM    350  CA  SER A 605      50.540  22.400  34.470  1.00  0.00           C
ATOM    351  HA  SER A 605      50.870  21.560  33.860  1.00  0.00           H
ATOM    352  CB  SER A 605      49.930  23.670  33.800  1.00  0.00           C
ATOM    353  HB1 SER A 605      49.310  24.250  34.500  1.00  0.00           H
ATOM    354  HB2 SER A 605      49.200  23.320  33.050  1.00  0.00           H
ATOM    355  OG  SER A 605      50.860  24.450  33.070  1.00  0.00           O
ATOM    356  HG1 SER A 605      51.300  23.870  32.460  1.00  0.00           H
ATOM    357  C   SER A 605      51.680  22.800  35.310  1.00  0.00           C
ATOM    358  O   SER A 605      51.630  23.130  36.530  1.00  0.00           O
ATOM    359  N   LEU A 606      52.860  22.790  34.750  1.00  0.00           N
ATOM    360  HN  LEU A 606      52.920  22.370  33.850  1.00  0.00           H
ATOM    361  CA  LEU A 606      54.180  23.310  35.220  1.00  0.00           C
ATOM    362  HA  LEU A 606      54.350  22.840  36.180  1.00  0.00           H
ATOM    363  CB  LEU A 606      55.360  23.030  34.220  1.00  0.00           C
ATOM    364  HB1 LEU A 606      56.290  23.590  34.470  1.00  0.00           H
ATOM    365  HB2 LEU A 606      54.930  23.460  33.290  1.00  0.00           H
ATOM    366  CG  LEU A 606      55.760  21.550  34.240  1.00  0.00           C
ATOM    367  HG  LEU A 606      54.850  20.930  34.110  1.00  0.00           H
ATOM    368  CD1 LEU A 606      56.550  21.080  32.950  1.00  0.00           C
ATOM    369 HD11 LEU A 606      57.420  21.780  32.870  1.00  0.00           H
ATOM    370 HD12 LEU A 606      55.880  21.230  32.080  1.00  0.00           H
ATOM    371 HD13 LEU A 606      57.010  20.070  32.970  1.00  0.00           H
ATOM    372  CD2 LEU A 606      56.580  21.270  35.510  1.00  0.00           C
ATOM    373 HD21 LEU A 606      56.910  20.210  35.610  1.00  0.00           H
ATOM    374 HD22 LEU A 606      56.050  21.380  36.480  1.00  0.00           H
ATOM    375 HD23 LEU A 606      57.460  21.970  35.540  1.00  0.00           H
ATOM    376  C   LEU A 606      54.060  24.760  35.450  1.00  0.00           C
ATOM    377  O   LEU A 606      54.590  25.210  36.440  1.00  0.00           O
ATOM    378  N   GLN A 607      53.330  25.660  34.640  1.00  0.00           N
ATOM    379  HN  GLN A 607      52.840  25.310  33.850  1.00  0.00           H
ATOM    380  CA  GLN A 607      53.360  27.100  35.030  1.00  0.00           C
ATOM    381  HA  GLN A 607      54.310  27.440  35.420  1.00  0.00           H
ATOM    382  CB  GLN A 607      53.260  27.950  33.730  1.00  0.00           C
ATOM    383  HB1 GLN A 607      53.310  29.030  33.960  1.00  0.00           H
ATOM    384  HB2 GLN A 607      52.280  27.790  33.230  1.00  0.00           H
ATOM    385  CG  GLN A 607      54.240  27.690  32.570  1.00  0.00           C
ATOM    386  HG1 GLN A 607      54.110  28.330  31.680  1.00  0.00           H
ATOM    387  HG2 GLN A 607      53.970  26.630  32.340  1.00  0.00           H
ATOM    388  CD  GLN A 607      55.710  27.650  33.030  1.00  0.00           C
ATOM    389  OE1 GLN A 607      56.470  26.710  32.860  1.00  0.00           O
ATOM    390  NE2 GLN A 607      56.170  28.780  33.630  1.00  0.00           N
ATOM    391 HE21 GLN A 607      57.060  28.710  34.100  1.00  0.00           H
ATOM    392 HE22 GLN A 607      55.640  29.610  33.790  1.00  0.00           H
ATOM    393  C   GLN A 607      52.420  27.350  36.160  1.00  0.00           C
ATOM    394  O   GLN A 607      52.530  28.350  36.880  1.00  0.00           O
ATOM    395  N   CYS A 608      51.380  26.500  36.380  1.00  0.00           N
ATOM    396  HN  CYS A 608      51.190  25.700  35.800  1.00  0.00           H
ATOM    397  CA  CYS A 608      50.570  26.620  37.550  1.00  0.00           C
ATOM    398  HA  CYS A 608      50.220  27.640  37.590  1.00  0.00           H
ATOM    399  CB  CYS A 608      49.290  25.760  37.320  1.00  0.00           C
ATOM    400  HB1 CYS A 608      48.650  25.690  38.220  1.00  0.00           H
ATOM    401  HB2 CYS A 608      49.520  24.690  37.140  1.00  0.00           H
ATOM    402  SG  CYS A 608      48.180  26.460  35.990  1.00  0.00           S
ATOM    403  HG1 CYS A 608      47.110  25.740  36.340  1.00  0.00           H
ATOM    404  C   CYS A 608      51.250  26.200  38.830  1.00  0.00           C
ATOM    405  O   CYS A 608      51.280  26.960  39.800  1.00  0.00           O
ATOM    406  N   LEU A 609      52.120  25.180  38.820  1.00  0.00           N
ATOM    407  HN  LEU A 609      52.160  24.600  38.010  1.00  0.00           H
ATOM    408  CA  LEU A 609      53.030  24.910  39.920  1.00  0.00           C
ATOM    409  HA  LEU A 609      52.450  24.510  40.760  1.00  0.00           H
ATOM    410  CB  LEU A 609      53.850  23.640  39.660  1.00  0.00           C
ATOM    411  HB1 LEU A 609      54.460  23.900  38.770  1.00  0.00           H
ATOM    412  HB2 LEU A 609      53.070  22.860  39.470  1.00  0.00           H
ATOM    413  CG  LEU A 609      54.860  22.980  40.730  1.00  0.00           C
ATOM    414  HG  LEU A 609      55.410  23.850  41.160  1.00  0.00           H
ATOM    415  CD1 LEU A 609      54.030  22.460  41.890  1.00  0.00           C
ATOM    416 HD11 LEU A 609      54.630  21.990  42.700  1.00  0.00           H
ATOM    417 HD12 LEU A 609      53.380  21.640  41.490  1.00  0.00           H
ATOM    418 HD13 LEU A 609      53.330  23.200  42.320  1.00  0.00           H
ATOM    419  CD2 LEU A 609      55.650  21.860  40.110  1.00  0.00           C
ATOM    420 HD21 LEU A 609      56.490  21.670  40.820  1.00  0.00           H
ATOM    421 HD22 LEU A 609      56.100  22.250  39.170  1.00  0.00           H
ATOM    422 HD23 LEU A 609      55.060  20.920  40.080  1.00  0.00           H
ATOM    423  C   LEU A 609      53.940  26.040  40.290  1.00  0.00           C
ATOM    424  O   LEU A 609      53.870  26.470  41.460  1.00  0.00           O
ATOM    425  N   ALA A 610      54.680  26.600  39.290  1.00  0.00           N
ATOM    426  HN  ALA A 610      54.590  26.290  38.340  1.00  0.00           H
ATOM    427  CA  ALA A 610      55.350  27.840  39.420  1.00  0.00           C
ATOM    428  HA  ALA A 610      56.070  27.590  40.180  1.00  0.00           H
ATOM    429  CB  ALA A 610      55.950  28.120  38.080  1.00  0.00           C
ATOM    430  HB1 ALA A 610      55.140  28.290  37.340  1.00  0.00           H
ATOM    431  HB2 ALA A 610      56.670  27.370  37.680  1.00  0.00           H
ATOM    432  HB3 ALA A 610      56.400  29.140  38.050  1.00  0.00           H
ATOM    433  C   ALA A 610      54.690  29.090  39.790  1.00  0.00           C
ATOM    434  O   ALA A 610      55.210  29.900  40.520  1.00  0.00           O
ATOM    435  N   SER A 611      53.490  29.320  39.320  1.00  0.00           N
ATOM    436  HN  SER A 611      53.200  28.750  38.560  1.00  0.00           H
ATOM    437  CA  SER A 611      52.680  30.420  39.740  1.00  0.00           C
ATOM    438  HA  SER A 611      53.240  31.340  39.590  1.00  0.00           H
ATOM    439  CB  SER A 611      51.290  30.530  39.130  1.00  0.00           C
ATOM    440  HB1 SER A 611      50.630  31.360  39.490  1.00  0.00           H
ATOM    441  HB2 SER A 611      50.740  29.570  39.120  1.00  0.00           H
ATOM    442  OG  SER A 611      51.360  30.790  37.700  1.00  0.00           O
ATOM    443  HG1 SER A 611      51.890  30.190  37.180  1.00  0.00           H
ATOM    444  C   SER A 611      52.400  30.410  41.170  1.00  0.00           C
ATOM    445  O   SER A 611      52.610  31.350  41.850  1.00  0.00           O
ATOM    446  N   ILE A 612      51.980  29.210  41.640  1.00  0.00           N
ATOM    447  HN  ILE A 612      51.720  28.410  41.100  1.00  0.00           H
ATOM    448  CA  ILE A 612      51.680  28.980  43.070  1.00  0.00           C
ATOM    449  HA  ILE A 612      51.050  29.790  43.360  1.00  0.00           H
ATOM    450  CB  ILE A 612      51.050  27.580  43.310  1.00  0.00           C
ATOM    451  HB  ILE A 612      51.780  26.810  42.980  1.00  0.00           H
ATOM    452  CG2 ILE A 612      50.790  27.310  44.810  1.00  0.00           C
ATOM    453 HG21 ILE A 612      50.260  28.140  45.320  1.00  0.00           H
ATOM    454 HG22 ILE A 612      51.730  27.220  45.400  1.00  0.00           H
ATOM    455 HG23 ILE A 612      50.260  26.360  45.020  1.00  0.00           H
ATOM    456  CG1 ILE A 612      49.730  27.360  42.570  1.00  0.00           C
ATOM    457 HG11 ILE A 612      49.910  27.550  41.490  1.00  0.00           H
ATOM    458 HG12 ILE A 612      49.040  28.170  42.870  1.00  0.00           H
ATOM    459  CD  ILE A 612      49.120  25.950  42.640  1.00  0.00           C
ATOM    460  HD1 ILE A 612      48.510  25.880  43.570  1.00  0.00           H
ATOM    461  HD2 ILE A 612      49.830  25.100  42.680  1.00  0.00           H
ATOM    462  HD3 ILE A 612      48.350  25.750  41.860  1.00  0.00           H
ATOM    463  C   ILE A 612      52.910  29.170  43.920  1.00  0.00           C
ATOM    464  O   ILE A 612      52.820  29.900  44.900  1.00  0.00           O
ATOM    465  N   LEU A 613      54.060  28.640  43.530  1.00  0.00           N
ATOM    466  HN  LEU A 613      54.120  28.120  42.690  1.00  0.00           H
ATOM    467  CA  LEU A 613      55.340  28.880  44.180  1.00  0.00           C
ATOM    468  HA  LEU A 613      55.210  28.520  45.190  1.00  0.00           H
ATOM    469  CB  LEU A 613      56.520  28.090  43.560  1.00  0.00           C
ATOM    470  HB1 LEU A 613      57.530  28.480  43.870  1.00  0.00           H
ATOM    471  HB2 LEU A 613      56.590  28.220  42.470  1.00  0.00           H
ATOM    472  CG  LEU A 613      56.610  26.610  43.870  1.00  0.00           C
ATOM    473  HG  LEU A 613      55.650  26.170  43.530  1.00  0.00           H
ATOM    474  CD1 LEU A 613      57.770  26.000  43.140  1.00  0.00           C
ATOM    475 HD11 LEU A 613      57.850  24.910  43.300  1.00  0.00           H
ATOM    476 HD12 LEU A 613      58.760  26.450  43.380  1.00  0.00           H
ATOM    477 HD13 LEU A 613      57.590  26.160  42.050  1.00  0.00           H
ATOM    478  CD2 LEU A 613      56.830  26.410  45.380  1.00  0.00           C
ATOM    479 HD21 LEU A 613      55.980  26.700  46.030  1.00  0.00           H
ATOM    480 HD22 LEU A 613      57.770  26.950  45.620  1.00  0.00           H
ATOM    481 HD23 LEU A 613      56.920  25.300  45.420  1.00  0.00           H
ATOM    482  C   LEU A 613      55.910  30.290  44.230  1.00  0.00           C
ATOM    483  O   LEU A 613      56.440  30.640  45.250  1.00  0.00           O
ATOM    484  N   PHE A 614      55.740  31.040  43.190  1.00  0.00           N
ATOM    485  HN  PHE A 614      55.260  30.600  42.440  1.00  0.00           H
ATOM    486  CA  PHE A 614      56.010  32.500  43.060  1.00  0.00           C
ATOM    487  HA  PHE A 614      56.990  32.630  43.480  1.00  0.00           H
ATOM    488  CB  PHE A 614      56.060  32.840  41.550  1.00  0.00           C
ATOM    489  HB1 PHE A 614      55.160  32.390  41.080  1.00  0.00           H
ATOM    490  HB2 PHE A 614      56.960  32.380  41.090  1.00  0.00           H
ATOM    491  CG  PHE A 614      56.190  34.250  41.220  1.00  0.00           C
ATOM    492  CD1 PHE A 614      55.220  34.890  40.430  1.00  0.00           C
ATOM    493  HD1 PHE A 614      54.340  34.390  40.090  1.00  0.00           H
ATOM    494  CE1 PHE A 614      55.390  36.230  39.980  1.00  0.00           C
ATOM    495  HE1 PHE A 614      54.540  36.570  39.390  1.00  0.00           H
ATOM    496  CZ  PHE A 614      56.670  36.760  40.170  1.00  0.00           C
ATOM    497  HZ  PHE A 614      56.760  37.790  39.850  1.00  0.00           H
ATOM    498  CD2 PHE A 614      57.440  34.840  41.420  1.00  0.00           C
ATOM    499  HD2 PHE A 614      58.260  34.370  41.940  1.00  0.00           H
ATOM    500  CE2 PHE A 614      57.680  36.060  40.840  1.00  0.00           C
ATOM    501  HE2 PHE A 614      58.520  36.700  41.010  1.00  0.00           H
ATOM    502  C   PHE A 614      55.090  33.400  43.840  1.00  0.00           C
ATOM    503  O   PHE A 614      55.630  34.150  44.620  1.00  0.00           O
ATOM    504  N   LEU A 615      53.770  33.330  43.620  1.00  0.00           N
ATOM    505  HN  LEU A 615      53.340  32.680  42.990  1.00  0.00           H
ATOM    506  CA  LEU A 615      52.880  34.430  44.040  1.00  0.00           C
ATOM    507  HA  LEU A 615      53.470  35.300  44.250  1.00  0.00           H
ATOM    508  CB  LEU A 615      51.600  34.580  43.270  1.00  0.00           C
ATOM    509  HB1 LEU A 615      50.840  35.200  43.810  1.00  0.00           H
ATOM    510  HB2 LEU A 615      51.160  33.570  43.110  1.00  0.00           H
ATOM    511  CG  LEU A 615      51.900  35.310  41.970  1.00  0.00           C
ATOM    512  HG  LEU A 615      52.990  35.300  41.780  1.00  0.00           H
ATOM    513  CD1 LEU A 615      51.230  34.550  40.820  1.00  0.00           C
ATOM    514 HD11 LEU A 615      50.130  34.610  40.880  1.00  0.00           H
ATOM    515 HD12 LEU A 615      51.470  33.470  40.940  1.00  0.00           H
ATOM    516 HD13 LEU A 615      51.540  35.010  39.850  1.00  0.00           H
ATOM    517  CD2 LEU A 615      51.500  36.820  42.050  1.00  0.00           C
ATOM    518 HD21 LEU A 615      50.450  36.880  42.410  1.00  0.00           H
ATOM    519 HD22 LEU A 615      51.550  37.290  41.030  1.00  0.00           H
ATOM    520 HD23 LEU A 615      52.230  37.320  42.710  1.00  0.00           H
ATOM    521  C   LEU A 615      52.490  34.070  45.450  1.00  0.00           C
ATOM    522  O   LEU A 615      52.130  35.020  46.160  1.00  0.00           O
ATOM    523  N   TYR A 616      52.710  32.850  45.930  1.00  0.00           N
ATOM    524  HN  TYR A 616      53.110  32.110  45.410  1.00  0.00           H
ATOM    525  CA  TYR A 616      52.540  32.570  47.380  1.00  0.00           C
ATOM    526  HA  TYR A 616      51.530  32.850  47.650  1.00  0.00           H
ATOM    527  CB  TYR A 616      52.930  31.050  47.580  1.00  0.00           C
ATOM    528  HB1 TYR A 616      53.800  30.740  46.970  1.00  0.00           H
ATOM    529  HB2 TYR A 616      52.080  30.390  47.300  1.00  0.00           H
ATOM    530  CG  TYR A 616      53.210  30.530  48.970  1.00  0.00           C
ATOM    531  CD1 TYR A 616      54.300  29.660  49.220  1.00  0.00           C
ATOM    532  HD1 TYR A 616      54.950  29.370  48.430  1.00  0.00           H
ATOM    533  CE1 TYR A 616      54.530  29.340  50.580  1.00  0.00           C
ATOM    534  HE1 TYR A 616      55.450  28.790  50.740  1.00  0.00           H
ATOM    535  CZ  TYR A 616      53.580  29.600  51.590  1.00  0.00           C
ATOM    536  OH  TYR A 616      53.920  29.160  52.850  1.00  0.00           O
ATOM    537  HH  TYR A 616      53.270  29.410  53.510  1.00  0.00           H
ATOM    538  CD2 TYR A 616      52.300  30.870  50.010  1.00  0.00           C
ATOM    539  HD2 TYR A 616      51.460  31.520  49.780  1.00  0.00           H
ATOM    540  CE2 TYR A 616      52.510  30.270  51.310  1.00  0.00           C
ATOM    541  HE2 TYR A 616      51.830  30.390  52.150  1.00  0.00           H
ATOM    542  C   TYR A 616      53.480  33.430  48.220  1.00  0.00           C
ATOM    543  O   TYR A 616      53.050  34.010  49.200  1.00  0.00           O
ATOM    544  N   CYS A 617      54.770  33.470  47.900  1.00  0.00           N
ATOM    545  HN  CYS A 617      55.110  32.830  47.230  1.00  0.00           H
ATOM    546  CA  CYS A 617      55.760  34.250  48.660  1.00  0.00           C
ATOM    547  HA  CYS A 617      55.520  34.150  49.710  1.00  0.00           H
ATOM    548  CB  CYS A 617      57.230  33.630  48.350  1.00  0.00           C
ATOM    549  HB1 CYS A 617      58.000  34.310  48.780  1.00  0.00           H
ATOM    550  HB2 CYS A 617      57.320  33.390  47.270  1.00  0.00           H
ATOM    551  SG  CYS A 617      57.600  32.220  49.490  1.00  0.00           S
ATOM    552  HG1 CYS A 617      56.400  31.700  49.660  1.00  0.00           H
ATOM    553  C   CYS A 617      55.590  35.670  48.440  1.00  0.00           C
ATOM    554  O   CYS A 617      55.750  36.460  49.380  1.00  0.00           O
ATOM    555  N   ALA A 618      55.110  36.080  47.230  1.00  0.00           N
ATOM    556  HN  ALA A 618      54.880  35.400  46.540  1.00  0.00           H
ATOM    557  CA  ALA A 618      54.870  37.490  46.880  1.00  0.00           C
ATOM    558  HA  ALA A 618      55.780  38.060  46.960  1.00  0.00           H
ATOM    559  CB  ALA A 618      54.390  37.540  45.470  1.00  0.00           C
ATOM    560  HB1 ALA A 618      55.200  37.030  44.900  1.00  0.00           H
ATOM    561  HB2 ALA A 618      54.200  38.570  45.080  1.00  0.00           H
ATOM    562  HB3 ALA A 618      53.350  37.150  45.320  1.00  0.00           H
ATOM    563  C   ALA A 618      53.800  38.080  47.760  1.00  0.00           C
ATOM    564  O   ALA A 618      53.850  39.170  48.240  1.00  0.00           O
ATOM    565  N   CYS A 619      52.750  37.340  48.060  1.00  0.00           N
ATOM    566  HN  CYS A 619      52.770  36.530  47.490  1.00  0.00           H
ATOM    567  CA  CYS A 619      51.550  37.890  48.750  1.00  0.00           C
ATOM    568  HA  CYS A 619      51.330  38.940  48.590  1.00  0.00           H
ATOM    569  CB  CYS A 619      50.250  37.180  48.340  1.00  0.00           C
ATOM    570  HB1 CYS A 619      49.330  37.630  48.770  1.00  0.00           H
ATOM    571  HB2 CYS A 619      50.360  36.130  48.720  1.00  0.00           H
ATOM    572  SG  CYS A 619      49.910  37.120  46.540  1.00  0.00           S
ATOM    573  HG1 CYS A 619      50.870  36.230  46.410  1.00  0.00           H
ATOM    574  C   CYS A 619      51.640  37.870  50.280  1.00  0.00           C
ATOM    575  O   CYS A 619      50.980  38.600  51.040  1.00  0.00           O
ATOM    576  N   MET A 620      52.520  37.030  50.800  1.00  0.00           N
ATOM    577  HN  MET A 620      52.960  36.300  50.280  1.00  0.00           H
ATOM    578  CA  MET A 620      52.860  37.030  52.210  1.00  0.00           C
ATOM    579  HA  MET A 620      51.920  36.850  52.740  1.00  0.00           H
ATOM    580  CB  MET A 620      53.740  35.810  52.580  1.00  0.00           C
ATOM    581  HB1 MET A 620      54.130  35.920  53.620  1.00  0.00           H
ATOM    582  HB2 MET A 620      54.520  35.890  51.790  1.00  0.00           H
ATOM    583  CG  MET A 620      53.000  34.470  52.410  1.00  0.00           C
ATOM    584  HG1 MET A 620      53.820  33.740  52.450  1.00  0.00           H
ATOM    585  HG2 MET A 620      52.420  34.520  51.470  1.00  0.00           H
ATOM    586  SD  MET A 620      51.840  34.140  53.700  1.00  0.00           S
ATOM    587  CE  MET A 620      53.120  33.320  54.850  1.00  0.00           C
ATOM    588  HE1 MET A 620      52.760  33.260  55.890  1.00  0.00           H
ATOM    589  HE2 MET A 620      54.010  33.990  54.930  1.00  0.00           H
ATOM    590  HE3 MET A 620      53.560  32.350  54.530  1.00  0.00           H
ATOM    591  C   MET A 620      53.360  38.340  52.840  1.00  0.00           C
ATOM    592  O   MET A 620      52.900  38.780  53.890  1.00  0.00           O
ATOM    593  N   SER A 621      54.320  39.020  52.120  1.00  0.00           N
ATOM    594  HN  SER A 621      54.730  38.610  51.300  1.00  0.00           H
ATOM    595  CA  SER A 621      54.740  40.350  52.460  1.00  0.00           C
ATOM    596  HA  SER A 621      54.920  40.310  53.530  1.00  0.00           H
ATOM    597  CB  SER A 621      56.160  40.790  51.810  1.00  0.00           C
ATOM    598  HB1 SER A 621      57.000  40.360  52.400  1.00  0.00           H
ATOM    599  HB2 SER A 621      56.260  41.890  51.880  1.00  0.00           H
ATOM    600  OG  SER A 621      56.420  40.440  50.450  1.00  0.00           O
ATOM    601  HG1 SER A 621      56.830  39.580  50.520  1.00  0.00           H
ATOM    602  C   SER A 621      53.700  41.550  52.520  1.00  0.00           C
ATOM    603  O   SER A 621      53.710  42.320  53.470  1.00  0.00           O
ATOM    604  N   PRO A 622      52.770  41.770  51.600  1.00  0.00           N
ATOM    605  CD  PRO A 622      52.970  41.440  50.240  1.00  0.00           C
ATOM    606  HD1 PRO A 622      52.660  40.390  50.130  1.00  0.00           H
ATOM    607  HD2 PRO A 622      54.020  41.550  49.890  1.00  0.00           H
ATOM    608  CA  PRO A 622      51.540  42.600  51.690  1.00  0.00           C
ATOM    609  HA  PRO A 622      51.950  43.570  51.900  1.00  0.00           H
ATOM    610  CB  PRO A 622      50.810  42.510  50.340  1.00  0.00           C
ATOM    611  HB1 PRO A 622      50.220  43.390  49.990  1.00  0.00           H
ATOM    612  HB2 PRO A 622      50.130  41.640  50.490  1.00  0.00           H
ATOM    613  CG  PRO A 622      52.070  42.350  49.430  1.00  0.00           C
ATOM    614  HG1 PRO A 622      51.860  41.950  48.410  1.00  0.00           H
ATOM    615  HG2 PRO A 622      52.480  43.370  49.240  1.00  0.00           H
ATOM    616  C   PRO A 622      50.770  42.240  52.910  1.00  0.00           C
ATOM    617  O   PRO A 622      50.540  43.130  53.750  1.00  0.00           O
ATOM    618  N   VAL A 623      50.410  40.970  53.180  1.00  0.00           N
ATOM    619  HN  VAL A 623      50.600  40.160  52.640  1.00  0.00           H
ATOM    620  CA  VAL A 623      49.520  40.560  54.250  1.00  0.00           C
ATOM    621  HA  VAL A 623      48.650  41.190  54.190  1.00  0.00           H
ATOM    622  CB  VAL A 623      49.070  39.040  54.160  1.00  0.00           C
ATOM    623  HB  VAL A 623      50.020  38.450  54.120  1.00  0.00           H
ATOM    624  CG1 VAL A 623      48.290  38.600  55.320  1.00  0.00           C
ATOM    625 HG11 VAL A 623      47.940  37.560  55.250  1.00  0.00           H
ATOM    626 HG12 VAL A 623      47.360  39.210  55.460  1.00  0.00           H
ATOM    627 HG13 VAL A 623      48.830  38.600  56.290  1.00  0.00           H
ATOM    628  CG2 VAL A 623      48.270  38.970  52.890  1.00  0.00           C
ATOM    629 HG21 VAL A 623      47.310  39.470  53.150  1.00  0.00           H
ATOM    630 HG22 VAL A 623      48.000  37.920  52.620  1.00  0.00           H
ATOM    631 HG23 VAL A 623      48.770  39.460  52.020  1.00  0.00           H
ATOM    632  C   VAL A 623      50.100  40.800  55.620  1.00  0.00           C
ATOM    633  O   VAL A 623      49.420  41.370  56.480  1.00  0.00           O
ATOM    634  N   ILE A 624      51.360  40.420  55.820  1.00  0.00           N
ATOM    635  HN  ILE A 624      51.810  39.900  55.090  1.00  0.00           H
ATOM    636  CA  ILE A 624      52.060  40.560  57.060  1.00  0.00           C
ATOM    637  HA  ILE A 624      51.410  40.210  57.840  1.00  0.00           H
ATOM    638  CB  ILE A 624      53.350  39.700  57.100  1.00  0.00           C
ATOM    639  HB  ILE A 624      53.880  39.880  56.130  1.00  0.00           H
ATOM    640  CG2 ILE A 624      54.340  39.990  58.220  1.00  0.00           C
ATOM    641 HG21 ILE A 624      53.770  40.040  59.180  1.00  0.00           H
ATOM    642 HG22 ILE A 624      54.850  40.980  58.100  1.00  0.00           H
ATOM    643 HG23 ILE A 624      55.090  39.170  58.250  1.00  0.00           H
ATOM    644  CG1 ILE A 624      52.940  38.180  57.250  1.00  0.00           C
ATOM    645 HG11 ILE A 624      52.000  38.030  56.680  1.00  0.00           H
ATOM    646 HG12 ILE A 624      52.690  38.040  58.320  1.00  0.00           H
ATOM    647  CD  ILE A 624      54.170  37.220  56.890  1.00  0.00           C
ATOM    648  HD1 ILE A 624      55.020  37.320  57.590  1.00  0.00           H
ATOM    649  HD2 ILE A 624      54.550  37.540  55.900  1.00  0.00           H
ATOM    650  HD3 ILE A 624      53.730  36.200  56.890  1.00  0.00           H
ATOM    651  C   ILE A 624      52.210  42.050  57.470  1.00  0.00           C
ATOM    652  O   ILE A 624      52.000  42.490  58.580  1.00  0.00           O
ATOM    653  N   THR A 625      52.570  42.920  56.480  1.00  0.00           N
ATOM    654  HN  THR A 625      52.680  42.540  55.570  1.00  0.00           H
ATOM    655  CA  THR A 625      52.690  44.340  56.650  1.00  0.00           C
ATOM    656  HA  THR A 625      53.390  44.540  57.440  1.00  0.00           H
ATOM    657  CB  THR A 625      53.320  45.210  55.470  1.00  0.00           C
ATOM    658  HB  THR A 625      53.290  46.220  55.950  1.00  0.00           H
ATOM    659  OG1 THR A 625      52.540  45.040  54.250  1.00  0.00           O
ATOM    660  HG1 THR A 625      52.450  44.130  53.940  1.00  0.00           H
ATOM    661  CG2 THR A 625      54.730  44.860  55.150  1.00  0.00           C
ATOM    662 HG21 THR A 625      55.320  45.040  56.070  1.00  0.00           H
ATOM    663 HG22 THR A 625      55.170  45.430  54.300  1.00  0.00           H
ATOM    664 HG23 THR A 625      54.800  43.780  54.940  1.00  0.00           H
ATOM    665  C   THR A 625      51.410  44.950  57.130  1.00  0.00           C
ATOM    666  O   THR A 625      51.400  45.710  58.060  1.00  0.00           O
ATOM    667  N   PHE A 626      50.180  44.650  56.530  1.00  0.00           N
ATOM    668  HN  PHE A 626      50.170  44.070  55.730  1.00  0.00           H
ATOM    669  CA  PHE A 626      48.910  45.210  56.910  1.00  0.00           C
ATOM    670  HA  PHE A 626      48.990  46.300  56.950  1.00  0.00           H
ATOM    671  CB  PHE A 626      47.870  44.940  55.750  1.00  0.00           C
ATOM    672  HB1 PHE A 626      48.080  43.920  55.370  1.00  0.00           H
ATOM    673  HB2 PHE A 626      48.310  45.580  54.960  1.00  0.00           H
ATOM    674  CG  PHE A 626      46.490  45.250  55.840  1.00  0.00           C
ATOM    675  CD1 PHE A 626      45.620  44.350  55.210  1.00  0.00           C
ATOM    676  HD1 PHE A 626      46.010  43.480  54.710  1.00  0.00           H
ATOM    677  CE1 PHE A 626      44.250  44.640  55.160  1.00  0.00           C
ATOM    678  HE1 PHE A 626      43.570  43.980  54.650  1.00  0.00           H
ATOM    679  CZ  PHE A 626      43.780  45.800  55.710  1.00  0.00           C
ATOM    680  HZ  PHE A 626      42.730  46.010  55.600  1.00  0.00           H
ATOM    681  CD2 PHE A 626      46.000  46.370  56.520  1.00  0.00           C
ATOM    682  HD2 PHE A 626      46.580  47.130  56.990  1.00  0.00           H
ATOM    683  CE2 PHE A 626      44.570  46.550  56.500  1.00  0.00           C
ATOM    684  HE2 PHE A 626      44.210  47.440  56.970  1.00  0.00           H
ATOM    685  C   PHE A 626      48.520  44.840  58.390  1.00  0.00           C
ATOM    686  O   PHE A 626      48.150  45.680  59.200  1.00  0.00           O
ATOM    687  N   GLY A 627      48.770  43.550  58.760  1.00  0.00           N
ATOM    688  HN  GLY A 627      48.880  42.880  58.020  1.00  0.00           H
ATOM    689  CA  GLY A 627      48.810  42.980  60.090  1.00  0.00           C
ATOM    690  HA1 GLY A 627      49.460  42.140  59.930  1.00  0.00           H
ATOM    691  HA2 GLY A 627      47.860  42.560  60.420  1.00  0.00           H
ATOM    692  C   GLY A 627      49.390  43.780  61.210  1.00  0.00           C
ATOM    693  O   GLY A 627      48.650  43.920  62.200  1.00  0.00           O
ATOM    694  N   GLY A 628      50.620  44.250  61.180  1.00  0.00           N
ATOM    695  HN  GLY A 628      51.210  44.110  60.380  1.00  0.00           H
ATOM    696  CA  GLY A 628      51.270  44.850  62.320  1.00  0.00           C
ATOM    697  HA1 GLY A 628      52.290  44.490  62.340  1.00  0.00           H
ATOM    698  HA2 GLY A 628      50.760  44.580  63.240  1.00  0.00           H
ATOM    699  C   GLY A 628      51.210  46.350  62.200  1.00  0.00           C
ATOM    700  O   GLY A 628      51.440  47.060  63.230  1.00  0.00           O
ATOM    701  N   LEU A 629      51.060  46.880  60.990  1.00  0.00           N
ATOM    702  HN  LEU A 629      50.940  46.360  60.150  1.00  0.00           H
ATOM    703  CA  LEU A 629      50.970  48.300  60.730  1.00  0.00           C
ATOM    704  HA  LEU A 629      51.690  48.810  61.360  1.00  0.00           H
ATOM    705  CB  LEU A 629      51.310  48.580  59.260  1.00  0.00           C
ATOM    706  HB1 LEU A 629      50.610  48.080  58.550  1.00  0.00           H
ATOM    707  HB2 LEU A 629      52.230  48.000  59.040  1.00  0.00           H
ATOM    708  CG  LEU A 629      51.450  50.060  58.770  1.00  0.00           C
ATOM    709  HG  LEU A 629      50.590  50.670  59.120  1.00  0.00           H
ATOM    710  CD1 LEU A 629      52.700  50.650  59.440  1.00  0.00           C
ATOM    711 HD11 LEU A 629      52.830  51.690  59.050  1.00  0.00           H
ATOM    712 HD12 LEU A 629      53.680  50.210  59.150  1.00  0.00           H
ATOM    713 HD13 LEU A 629      52.540  50.850  60.520  1.00  0.00           H
ATOM    714  CD2 LEU A 629      51.490  50.150  57.220  1.00  0.00           C
ATOM    715 HD21 LEU A 629      51.600  51.210  56.900  1.00  0.00           H
ATOM    716 HD22 LEU A 629      50.650  49.630  56.730  1.00  0.00           H
ATOM    717 HD23 LEU A 629      52.390  49.550  56.940  1.00  0.00           H
ATOM    718  C   LEU A 629      49.550  48.850  61.040  1.00  0.00           C
ATOM    719  O   LEU A 629      49.390  49.890  61.670  1.00  0.00           O
ATOM    720  N   LEU A 630      48.490  48.020  60.800  1.00  0.00           N
ATOM    721  HN  LEU A 630      48.570  47.240  60.180  1.00  0.00           H
ATOM    722  CA  LEU A 630      47.210  48.140  61.460  1.00  0.00           C
ATOM    723  HA  LEU A 630      46.850  49.140  61.240  1.00  0.00           H
ATOM    724  CB  LEU A 630      46.200  47.160  60.770  1.00  0.00           C
ATOM    725  HB1 LEU A 630      46.510  46.130  61.080  1.00  0.00           H
ATOM    726  HB2 LEU A 630      46.400  47.100  59.680  1.00  0.00           H
ATOM    727  CG  LEU A 630      44.720  47.360  61.020  1.00  0.00           C
ATOM    728  HG  LEU A 630      44.520  47.250  62.120  1.00  0.00           H
ATOM    729  CD1 LEU A 630      44.260  48.740  60.520  1.00  0.00           C
ATOM    730 HD11 LEU A 630      43.150  48.760  60.550  1.00  0.00           H
ATOM    731 HD12 LEU A 630      44.570  49.030  59.490  1.00  0.00           H
ATOM    732 HD13 LEU A 630      44.680  49.550  61.160  1.00  0.00           H
ATOM    733  CD2 LEU A 630      44.010  46.150  60.410  1.00  0.00           C
ATOM    734 HD21 LEU A 630      42.930  46.140  60.680  1.00  0.00           H
ATOM    735 HD22 LEU A 630      44.450  45.180  60.730  1.00  0.00           H
ATOM    736 HD23 LEU A 630      44.130  46.310  59.320  1.00  0.00           H
ATOM    737  C   LEU A 630      47.210  47.910  63.020  1.00  0.00           C
ATOM    738  O   LEU A 630      46.530  48.570  63.800  1.00  0.00           O
ATOM    739  N   GLY A 631      48.000  46.950  63.500  1.00  0.00           N
ATOM    740  HN  GLY A 631      48.260  46.250  62.830  1.00  0.00           H
ATOM    741  CA  GLY A 631      48.180  46.660  64.920  1.00  0.00           C
ATOM    742  HA1 GLY A 631      48.760  45.760  64.870  1.00  0.00           H
ATOM    743  HA2 GLY A 631      47.220  46.540  65.390  1.00  0.00           H
ATOM    744  C   GLY A 631      48.800  47.800  65.770  1.00  0.00           C
ATOM    745  O   GLY A 631      48.420  48.030  66.950  1.00  0.00           O
ATOM    746  N   GLU A 632      49.870  48.470  65.290  1.00  0.00           N
ATOM    747  HN  GLU A 632      50.310  48.190  64.440  1.00  0.00           H
ATOM    748  CA  GLU A 632      50.390  49.710  65.850  1.00  0.00           C
ATOM    749  HA  GLU A 632      50.630  49.510  66.890  1.00  0.00           H
ATOM    750  CB  GLU A 632      51.660  50.030  65.130  1.00  0.00           C
ATOM    751  HB1 GLU A 632      51.910  51.110  65.040  1.00  0.00           H
ATOM    752  HB2 GLU A 632      51.530  49.570  64.140  1.00  0.00           H
ATOM    753  CG  GLU A 632      52.930  49.400  65.690  1.00  0.00           C
ATOM    754  HG1 GLU A 632      53.840  49.570  65.060  1.00  0.00           H
ATOM    755  HG2 GLU A 632      52.770  48.300  65.710  1.00  0.00           H
ATOM    756  CD  GLU A 632      53.270  50.000  67.000  1.00  0.00           C
ATOM    757  OE1 GLU A 632      53.660  51.250  67.010  1.00  0.00           O
ATOM    758  OE2 GLU A 632      53.390  49.250  68.010  1.00  0.00           O
ATOM    759  C   GLU A 632      49.330  50.850  65.850  1.00  0.00           C
ATOM    760  O   GLU A 632      49.050  51.560  66.830  1.00  0.00           O
ATOM    761  N   ALA A 633      48.550  50.960  64.720  1.00  0.00           N
ATOM    762  HN  ALA A 633      48.680  50.430  63.880  1.00  0.00           H
ATOM    763  CA  ALA A 633      47.550  52.000  64.500  1.00  0.00           C
ATOM    764  HA  ALA A 633      47.970  52.970  64.710  1.00  0.00           H
ATOM    765  CB  ALA A 633      47.100  51.810  63.090  1.00  0.00           C
ATOM    766  HB1 ALA A 633      47.990  52.020  62.450  1.00  0.00           H
ATOM    767  HB2 ALA A 633      46.280  52.440  62.690  1.00  0.00           H
ATOM    768  HB3 ALA A 633      46.760  50.760  62.930  1.00  0.00           H
ATOM    769  C   ALA A 633      46.380  51.770  65.470  1.00  0.00           C
ATOM    770  O   ALA A 633      45.890  52.750  66.050  1.00  0.00           O
ATOM    771  N   THR A 634      45.940  50.530  65.690  1.00  0.00           N
ATOM    772  HN  THR A 634      46.400  49.880  65.090  1.00  0.00           H
ATOM    773  CA  THR A 634      44.890  50.000  66.550  1.00  0.00           C
ATOM    774  HA  THR A 634      44.120  50.720  66.800  1.00  0.00           H
ATOM    775  CB  THR A 634      43.930  48.900  65.920  1.00  0.00           C
ATOM    776  HB  THR A 634      43.190  48.580  66.690  1.00  0.00           H
ATOM    777  OG1 THR A 634      44.620  47.730  65.460  1.00  0.00           O
ATOM    778  HG1 THR A 634      45.270  48.070  64.850  1.00  0.00           H
ATOM    779  CG2 THR A 634      43.290  49.520  64.650  1.00  0.00           C
ATOM    780 HG21 THR A 634      42.810  48.750  63.990  1.00  0.00           H
ATOM    781 HG22 THR A 634      44.100  49.980  64.050  1.00  0.00           H
ATOM    782 HG23 THR A 634      42.470  50.170  65.020  1.00  0.00           H
ATOM    783  C   THR A 634      45.390  49.500  67.910  1.00  0.00           C
ATOM    784  O   THR A 634      44.740  48.710  68.560  1.00  0.00           O
ATOM    785  N   GLU A 635      46.620  49.890  68.250  1.00  0.00           N
ATOM    786  HN  GLU A 635      47.100  50.360  67.520  1.00  0.00           H
ATOM    787  CA  GLU A 635      47.240  49.750  69.560  1.00  0.00           C
ATOM    788  HA  GLU A 635      48.300  49.770  69.340  1.00  0.00           H
ATOM    789  CB  GLU A 635      46.790  50.870  70.460  1.00  0.00           C
ATOM    790  HB1 GLU A 635      47.280  50.740  71.450  1.00  0.00           H
ATOM    791  HB2 GLU A 635      45.710  50.890  70.700  1.00  0.00           H
ATOM    792  CG  GLU A 635      47.040  52.300  69.980  1.00  0.00           C
ATOM    793  HG1 GLU A 635      46.320  52.660  69.220  1.00  0.00           H
ATOM    794  HG2 GLU A 635      48.070  52.170  69.580  1.00  0.00           H
ATOM    795  CD  GLU A 635      47.050  53.330  71.060  1.00  0.00           C
ATOM    796  OE1 GLU A 635      48.120  53.690  71.560  1.00  0.00           O
ATOM    797  OE2 GLU A 635      45.940  53.680  71.420  1.00  0.00           O
ATOM    798  C   GLU A 635      47.070  48.410  70.330  1.00  0.00           C
ATOM    799  O   GLU A 635      46.610  48.420  71.450  1.00  0.00           O
ATOM    800  N   GLY A 636      47.520  47.330  69.630  1.00  0.00           N
ATOM    801  HN  GLY A 636      47.940  47.510  68.740  1.00  0.00           H
ATOM    802  CA  GLY A 636      47.520  45.960  70.130  1.00  0.00           C
ATOM    803  HA1 GLY A 636      47.540  45.970  71.210  1.00  0.00           H
ATOM    804  HA2 GLY A 636      48.340  45.490  69.600  1.00  0.00           H
ATOM    805  C   GLY A 636      46.280  45.170  69.890  1.00  0.00           C
ATOM    806  O   GLY A 636      46.260  44.020  70.320  1.00  0.00           O
ATOM    807  N   ARG A 637      45.270  45.750  69.170  1.00  0.00           N
ATOM    808  HN  ARG A 637      45.410  46.670  68.840  1.00  0.00           H
ATOM    809  CA  ARG A 637      44.070  44.980  68.970  1.00  0.00           C
ATOM    810  HA  ARG A 637      43.880  44.310  69.810  1.00  0.00           H
ATOM    811  CB  ARG A 637      42.820  45.920  68.990  1.00  0.00           C
ATOM    812  HB1 ARG A 637      41.900  45.440  68.590  1.00  0.00           H
ATOM    813  HB2 ARG A 637      43.090  46.850  68.440  1.00  0.00           H
ATOM    814  CG  ARG A 637      42.430  46.340  70.410  1.00  0.00           C
ATOM    815  HG1 ARG A 637      42.230  45.460  71.060  1.00  0.00           H
ATOM    816  HG2 ARG A 637      41.520  46.960  70.270  1.00  0.00           H
ATOM    817  CD  ARG A 637      43.330  47.250  71.230  1.00  0.00           C
ATOM    818  HD1 ARG A 637      43.580  48.180  70.660  1.00  0.00           H
ATOM    819  HD2 ARG A 637      44.240  46.670  71.480  1.00  0.00           H
ATOM    820  NE  ARG A 637      42.560  47.660  72.450  1.00  0.00           N
ATOM    821  HE  ARG A 637      41.640  47.320  72.620  1.00  0.00           H
ATOM    822  CZ  ARG A 637      42.890  48.680  73.270  1.00  0.00           C
ATOM    823  NH1 ARG A 637      42.120  49.190  74.220  1.00  0.00           N
ATOM    824 HH11 ARG A 637      41.220  48.800  74.430  1.00  0.00           H
ATOM    825 HH12 ARG A 637      42.500  50.000  74.660  1.00  0.00           H
ATOM    826  NH2 ARG A 637      44.120  49.180  73.220  1.00  0.00           N
ATOM    827 HH21 ARG A 637      44.660  48.770  72.480  1.00  0.00           H
ATOM    828 HH22 ARG A 637      44.340  49.790  74.000  1.00  0.00           H
ATOM    829  C   ARG A 637      44.060  44.060  67.750  1.00  0.00           C
ATOM    830  O   ARG A 637      43.040  43.410  67.550  1.00  0.00           O
ATOM    831  N   ILE A 638      45.150  43.990  66.900  1.00  0.00           N
ATOM    832  HN  ILE A 638      45.960  44.550  67.030  1.00  0.00           H
ATOM    833  CA  ILE A 638      45.170  43.100  65.760  1.00  0.00           C
ATOM    834  HA  ILE A 638      44.620  42.220  66.050  1.00  0.00           H
ATOM    835  CB  ILE A 638      44.640  43.710  64.520  1.00  0.00           C
ATOM    836  HB  ILE A 638      43.870  44.430  64.840  1.00  0.00           H
ATOM    837  CG2 ILE A 638      45.650  44.500  63.760  1.00  0.00           C
ATOM    838 HG21 ILE A 638      45.120  45.170  63.050  1.00  0.00           H
ATOM    839 HG22 ILE A 638      46.490  43.950  63.270  1.00  0.00           H
ATOM    840 HG23 ILE A 638      46.070  45.170  64.550  1.00  0.00           H
ATOM    841  CG1 ILE A 638      43.900  42.690  63.600  1.00  0.00           C
ATOM    842 HG11 ILE A 638      44.670  42.000  63.180  1.00  0.00           H
ATOM    843 HG12 ILE A 638      43.510  43.280  62.750  1.00  0.00           H
ATOM    844  CD  ILE A 638      42.670  42.000  64.170  1.00  0.00           C
ATOM    845  HD1 ILE A 638      42.340  42.560  65.080  1.00  0.00           H
ATOM    846  HD2 ILE A 638      42.900  41.010  64.620  1.00  0.00           H
ATOM    847  HD3 ILE A 638      41.780  41.930  63.520  1.00  0.00           H
ATOM    848  C   ILE A 638      46.560  42.570  65.620  1.00  0.00           C
ATOM    849  O   ILE A 638      47.560  43.110  66.100  1.00  0.00           O
ATOM    850  N   SER A 639      46.700  41.390  64.940  1.00  0.00           N
ATOM    851  HN  SER A 639      45.940  40.910  64.510  1.00  0.00           H
ATOM    852  CA  SER A 639      47.980  40.770  64.660  1.00  0.00           C
ATOM    853  HA  SER A 639      48.740  41.480  64.970  1.00  0.00           H
ATOM    854  CB  SER A 639      48.170  39.480  65.510  1.00  0.00           C
ATOM    855  HB1 SER A 639      48.020  39.740  66.580  1.00  0.00           H
ATOM    856  HB2 SER A 639      49.220  39.150  65.360  1.00  0.00           H
ATOM    857  OG  SER A 639      47.310  38.390  65.200  1.00  0.00           O
ATOM    858  HG1 SER A 639      46.430  38.690  65.410  1.00  0.00           H
ATOM    859  C   SER A 639      48.140  40.430  63.170  1.00  0.00           C
ATOM    860  O   SER A 639      47.150  40.290  62.400  1.00  0.00           O
ATOM    861  N   ALA A 640      49.380  40.160  62.840  1.00  0.00           N
ATOM    862  HN  ALA A 640      50.150  40.310  63.460  1.00  0.00           H
ATOM    863  CA  ALA A 640      49.650  39.550  61.530  1.00  0.00           C
ATOM    864  HA  ALA A 640      48.970  40.140  60.920  1.00  0.00           H
ATOM    865  CB  ALA A 640      51.070  39.660  61.030  1.00  0.00           C
ATOM    866  HB1 ALA A 640      51.680  38.950  61.630  1.00  0.00           H
ATOM    867  HB2 ALA A 640      51.380  40.720  61.130  1.00  0.00           H
ATOM    868  HB3 ALA A 640      51.180  39.330  59.980  1.00  0.00           H
ATOM    869  C   ALA A 640      49.130  38.130  61.350  1.00  0.00           C
ATOM    870  O   ALA A 640      48.720  37.800  60.270  1.00  0.00           O
ATOM    871  N   ILE A 641      48.920  37.300  62.450  1.00  0.00           N
ATOM    872  HN  ILE A 641      49.250  37.580  63.350  1.00  0.00           H
ATOM    873  CA  ILE A 641      48.260  35.910  62.320  1.00  0.00           C
ATOM    874  HA  ILE A 641      48.770  35.490  61.460  1.00  0.00           H
ATOM    875  CB  ILE A 641      48.560  35.040  63.510  1.00  0.00           C
ATOM    876  HB  ILE A 641      48.110  35.400  64.470  1.00  0.00           H
ATOM    877  CG2 ILE A 641      48.080  33.570  63.270  1.00  0.00           C
ATOM    878 HG21 ILE A 641      48.370  32.870  64.080  1.00  0.00           H
ATOM    879 HG22 ILE A 641      48.450  33.150  62.320  1.00  0.00           H
ATOM    880 HG23 ILE A 641      46.980  33.450  63.140  1.00  0.00           H
ATOM    881  CG1 ILE A 641      50.010  34.940  63.790  1.00  0.00           C
ATOM    882 HG11 ILE A 641      50.050  34.230  64.660  1.00  0.00           H
ATOM    883 HG12 ILE A 641      50.400  35.910  64.140  1.00  0.00           H
ATOM    884  CD  ILE A 641      50.970  34.250  62.830  1.00  0.00           C
ATOM    885  HD1 ILE A 641      50.790  34.660  61.810  1.00  0.00           H
ATOM    886  HD2 ILE A 641      50.880  33.150  62.730  1.00  0.00           H
ATOM    887  HD3 ILE A 641      52.020  34.580  62.990  1.00  0.00           H
ATOM    888  C   ILE A 641      46.840  35.940  61.940  1.00  0.00           C
ATOM    889  O   ILE A 641      46.320  35.280  61.080  1.00  0.00           O
ATOM    890  N   GLU A 642      46.130  36.870  62.610  1.00  0.00           N
ATOM    891  HN  GLU A 642      46.750  37.260  63.290  1.00  0.00           H
ATOM    892  CA  GLU A 642      44.810  37.300  62.310  1.00  0.00           C
ATOM    893  HA  GLU A 642      44.170  36.440  62.380  1.00  0.00           H
ATOM    894  CB  GLU A 642      44.330  38.340  63.310  1.00  0.00           C
ATOM    895  HB1 GLU A 642      43.530  39.020  62.960  1.00  0.00           H
ATOM    896  HB2 GLU A 642      45.180  39.030  63.540  1.00  0.00           H
ATOM    897  CG  GLU A 642      43.850  37.720  64.630  1.00  0.00           C
ATOM    898  HG1 GLU A 642      44.520  36.980  65.120  1.00  0.00           H
ATOM    899  HG2 GLU A 642      42.840  37.350  64.380  1.00  0.00           H
ATOM    900  CD  GLU A 642      43.770  38.810  65.760  1.00  0.00           C
ATOM    901  OE1 GLU A 642      44.930  39.170  66.180  1.00  0.00           O
ATOM    902  OE2 GLU A 642      42.720  39.110  66.320  1.00  0.00           O
ATOM    903  C   GLU A 642      44.510  37.880  60.940  1.00  0.00           C
ATOM    904  O   GLU A 642      43.530  37.650  60.240  1.00  0.00           O
ATOM    905  N   SER A 643      45.480  38.670  60.430  1.00  0.00           N
ATOM    906  HN  SER A 643      46.240  38.890  61.050  1.00  0.00           H
ATOM    907  CA  SER A 643      45.510  39.200  59.060  1.00  0.00           C
ATOM    908  HA  SER A 643      44.590  39.710  58.800  1.00  0.00           H
ATOM    909  CB  SER A 643      46.720  40.140  58.800  1.00  0.00           C
ATOM    910  HB1 SER A 643      47.670  39.570  58.870  1.00  0.00           H
ATOM    911  HB2 SER A 643      46.700  40.870  59.630  1.00  0.00           H
ATOM    912  OG  SER A 643      46.600  40.750  57.530  1.00  0.00           O
ATOM    913  HG1 SER A 643      47.420  41.170  57.280  1.00  0.00           H
ATOM    914  C   SER A 643      45.550  38.000  58.090  1.00  0.00           C
ATOM    915  O   SER A 643      44.850  37.920  57.110  1.00  0.00           O
ATOM    916  N   LEU A 644      46.450  36.950  58.440  1.00  0.00           N
ATOM    917  HN  LEU A 644      47.130  36.920  59.170  1.00  0.00           H
ATOM    918  CA  LEU A 644      46.530  35.770  57.600  1.00  0.00           C
ATOM    919  HA  LEU A 644      46.580  36.070  56.570  1.00  0.00           H
ATOM    920  CB  LEU A 644      47.740  35.020  58.110  1.00  0.00           C
ATOM    921  HB1 LEU A 644      47.630  33.940  57.820  1.00  0.00           H
ATOM    922  HB2 LEU A 644      47.820  35.140  59.200  1.00  0.00           H
ATOM    923  CG  LEU A 644      49.120  35.450  57.530  1.00  0.00           C
ATOM    924  HG  LEU A 644      48.990  36.540  57.340  1.00  0.00           H
ATOM    925  CD1 LEU A 644      50.330  35.160  58.460  1.00  0.00           C
ATOM    926 HD11 LEU A 644      51.250  35.650  58.070  1.00  0.00           H
ATOM    927 HD12 LEU A 644      50.600  34.080  58.570  1.00  0.00           H
ATOM    928 HD13 LEU A 644      50.170  35.570  59.480  1.00  0.00           H
ATOM    929  CD2 LEU A 644      49.220  34.900  56.130  1.00  0.00           C
ATOM    930 HD21 LEU A 644      48.330  34.920  55.470  1.00  0.00           H
ATOM    931 HD22 LEU A 644      49.430  33.810  56.220  1.00  0.00           H
ATOM    932 HD23 LEU A 644      50.130  35.250  55.590  1.00  0.00           H
ATOM    933  C   LEU A 644      45.260  34.880  57.610  1.00  0.00           C
ATOM    934  O   LEU A 644      44.830  34.300  56.580  1.00  0.00           O
ATOM    935  N   PHE A 645      44.580  34.800  58.800  1.00  0.00           N
ATOM    936  HN  PHE A 645      44.980  35.120  59.650  1.00  0.00           H
ATOM    937  CA  PHE A 645      43.280  34.130  58.890  1.00  0.00           C
ATOM    938  HA  PHE A 645      43.330  33.150  58.440  1.00  0.00           H
ATOM    939  CB  PHE A 645      43.030  33.950  60.430  1.00  0.00           C
ATOM    940  HB1 PHE A 645      43.060  34.980  60.840  1.00  0.00           H
ATOM    941  HB2 PHE A 645      43.840  33.350  60.870  1.00  0.00           H
ATOM    942  CG  PHE A 645      41.600  33.390  60.790  1.00  0.00           C
ATOM    943  CD1 PHE A 645      40.930  33.660  62.040  1.00  0.00           C
ATOM    944  HD1 PHE A 645      41.500  34.260  62.730  1.00  0.00           H
ATOM    945  CE1 PHE A 645      39.660  33.150  62.320  1.00  0.00           C
ATOM    946  HE1 PHE A 645      39.210  33.230  63.300  1.00  0.00           H
ATOM    947  CZ  PHE A 645      38.990  32.440  61.380  1.00  0.00           C
ATOM    948  HZ  PHE A 645      38.030  32.010  61.600  1.00  0.00           H
ATOM    949  CD2 PHE A 645      40.870  32.570  59.870  1.00  0.00           C
ATOM    950  HD2 PHE A 645      41.260  32.390  58.890  1.00  0.00           H
ATOM    951  CE2 PHE A 645      39.540  32.290  60.090  1.00  0.00           C
ATOM    952  HE2 PHE A 645      39.130  31.680  59.300  1.00  0.00           H
ATOM    953  C   PHE A 645      42.190  34.940  58.130  1.00  0.00           C
ATOM    954  O   PHE A 645      41.470  34.380  57.300  1.00  0.00           O
ATOM    955  N   GLY A 646      42.060  36.310  58.190  1.00  0.00           N
ATOM    956  HN  GLY A 646      42.700  36.830  58.760  1.00  0.00           H
ATOM    957  CA  GLY A 646      41.170  37.030  57.290  1.00  0.00           C
ATOM    958  HA1 GLY A 646      41.330  38.070  57.540  1.00  0.00           H
ATOM    959  HA2 GLY A 646      40.120  36.800  57.420  1.00  0.00           H
ATOM    960  C   GLY A 646      41.510  36.910  55.810  1.00  0.00           C
ATOM    961  O   GLY A 646      40.580  36.660  54.980  1.00  0.00           O
ATOM    962  N   ALA A 647      42.790  37.060  55.420  1.00  0.00           N
ATOM    963  HN  ALA A 647      43.520  37.430  55.990  1.00  0.00           H
ATOM    964  CA  ALA A 647      43.250  36.980  54.040  1.00  0.00           C
ATOM    965  HA  ALA A 647      42.600  37.640  53.480  1.00  0.00           H
ATOM    966  CB  ALA A 647      44.740  37.380  53.900  1.00  0.00           C
ATOM    967  HB1 ALA A 647      45.410  36.510  53.970  1.00  0.00           H
ATOM    968  HB2 ALA A 647      45.000  38.200  54.610  1.00  0.00           H
ATOM    969  HB3 ALA A 647      44.910  37.900  52.930  1.00  0.00           H
ATOM    970  C   ALA A 647      42.950  35.690  53.420  1.00  0.00           C
ATOM    971  O   ALA A 647      42.200  35.580  52.470  1.00  0.00           O
ATOM    972  N   SER A 648      43.410  34.590  54.020  1.00  0.00           N
ATOM    973  HN  SER A 648      44.060  34.710  54.750  1.00  0.00           H
ATOM    974  CA  SER A 648      43.120  33.240  53.560  1.00  0.00           C
ATOM    975  HA  SER A 648      43.500  33.240  52.550  1.00  0.00           H
ATOM    976  CB  SER A 648      43.770  32.170  54.460  1.00  0.00           C
ATOM    977  HB1 SER A 648      44.880  32.270  54.370  1.00  0.00           H
ATOM    978  HB2 SER A 648      43.420  31.150  54.220  1.00  0.00           H
ATOM    979  OG  SER A 648      43.450  32.300  55.850  1.00  0.00           O
ATOM    980  HG1 SER A 648      43.730  33.180  56.110  1.00  0.00           H
ATOM    981  C   SER A 648      41.610  32.840  53.550  1.00  0.00           C
ATOM    982  O   SER A 648      41.110  32.290  52.530  1.00  0.00           O
ATOM    983  N   LEU A 649      40.850  33.120  54.630  1.00  0.00           N
ATOM    984  HN  LEU A 649      41.390  33.420  55.420  1.00  0.00           H
ATOM    985  CA  LEU A 649      39.400  32.870  54.710  1.00  0.00           C
ATOM    986  HA  LEU A 649      39.250  31.810  54.700  1.00  0.00           H
ATOM    987  CB  LEU A 649      38.880  33.540  56.050  1.00  0.00           C
ATOM    988  HB1 LEU A 649      39.360  34.550  56.080  1.00  0.00           H
ATOM    989  HB2 LEU A 649      39.280  32.980  56.920  1.00  0.00           H
ATOM    990  CG  LEU A 649      37.360  33.750  56.350  1.00  0.00           C
ATOM    991  HG  LEU A 649      36.920  34.350  55.520  1.00  0.00           H
ATOM    992  CD1 LEU A 649      36.650  32.420  56.470  1.00  0.00           C
ATOM    993 HD11 LEU A 649      35.540  32.370  56.600  1.00  0.00           H
ATOM    994 HD12 LEU A 649      37.170  31.740  57.180  1.00  0.00           H
ATOM    995 HD13 LEU A 649      36.840  31.920  55.500  1.00  0.00           H
ATOM    996  CD2 LEU A 649      37.230  34.660  57.560  1.00  0.00           C
ATOM    997 HD21 LEU A 649      36.160  34.800  57.840  1.00  0.00           H
ATOM    998 HD22 LEU A 649      37.660  35.690  57.480  1.00  0.00           H
ATOM    999 HD23 LEU A 649      37.640  34.100  58.420  1.00  0.00           H
ATOM   1000  C   LEU A 649      38.680  33.570  53.590  1.00  0.00           C
ATOM   1001  O   LEU A 649      37.890  32.950  52.920  1.00  0.00           O
ATOM   1002  N   THR A 650      38.980  34.850  53.310  1.00  0.00           N
ATOM   1003  HN  THR A 650      39.520  35.320  54.000  1.00  0.00           H
ATOM   1004  CA  THR A 650      38.400  35.670  52.290  1.00  0.00           C
ATOM   1005  HA  THR A 650      37.340  35.490  52.380  1.00  0.00           H
ATOM   1006  CB  THR A 650      38.820  37.110  52.420  1.00  0.00           C
ATOM   1007  HB  THR A 650      39.920  37.170  52.530  1.00  0.00           H
ATOM   1008  OG1 THR A 650      38.270  37.660  53.610  1.00  0.00           O
ATOM   1009  HG1 THR A 650      38.870  37.390  54.290  1.00  0.00           H
ATOM   1010  CG2 THR A 650      38.500  38.040  51.270  1.00  0.00           C
ATOM   1011 HG21 THR A 650      37.430  37.960  50.990  1.00  0.00           H
ATOM   1012 HG22 THR A 650      39.020  37.730  50.340  1.00  0.00           H
ATOM   1013 HG23 THR A 650      38.800  39.100  51.350  1.00  0.00           H
ATOM   1014  C   THR A 650      38.860  35.120  50.900  1.00  0.00           C
ATOM   1015  O   THR A 650      38.120  34.980  49.940  1.00  0.00           O
ATOM   1016  N   GLY A 651      40.170  34.800  50.720  1.00  0.00           N
ATOM   1017  HN  GLY A 651      40.710  35.000  51.530  1.00  0.00           H
ATOM   1018  CA  GLY A 651      40.750  34.360  49.460  1.00  0.00           C
ATOM   1019  HA1 GLY A 651      41.810  34.340  49.580  1.00  0.00           H
ATOM   1020  HA2 GLY A 651      40.350  35.010  48.690  1.00  0.00           H
ATOM   1021  C   GLY A 651      40.280  33.010  49.010  1.00  0.00           C
ATOM   1022  O   GLY A 651      40.000  32.860  47.800  1.00  0.00           O
ATOM   1023  N   ILE A 652      40.150  31.980  49.910  1.00  0.00           N
ATOM   1024  HN  ILE A 652      40.370  32.220  50.850  1.00  0.00           H
ATOM   1025  CA  ILE A 652      39.590  30.670  49.670  1.00  0.00           C
ATOM   1026  HA  ILE A 652      40.070  30.160  48.850  1.00  0.00           H
ATOM   1027  CB  ILE A 652      39.750  29.820  50.970  1.00  0.00           C
ATOM   1028  HB  ILE A 652      39.390  30.430  51.820  1.00  0.00           H
ATOM   1029  CG2 ILE A 652      39.100  28.470  50.780  1.00  0.00           C
ATOM   1030 HG21 ILE A 652      39.620  27.820  50.040  1.00  0.00           H
ATOM   1031 HG22 ILE A 652      38.020  28.570  50.520  1.00  0.00           H
ATOM   1032 HG23 ILE A 652      39.060  27.930  51.750  1.00  0.00           H
ATOM   1033  CG1 ILE A 652      41.230  29.460  51.230  1.00  0.00           C
ATOM   1034 HG11 ILE A 652      41.850  30.350  51.020  1.00  0.00           H
ATOM   1035 HG12 ILE A 652      41.480  28.620  50.540  1.00  0.00           H
ATOM   1036  CD  ILE A 652      41.420  29.020  52.720  1.00  0.00           C
ATOM   1037  HD1 ILE A 652      40.690  28.260  53.070  1.00  0.00           H
ATOM   1038  HD2 ILE A 652      41.440  29.890  53.410  1.00  0.00           H
ATOM   1039  HD3 ILE A 652      42.410  28.520  52.720  1.00  0.00           H
ATOM   1040  C   ILE A 652      38.170  30.780  49.230  1.00  0.00           C
ATOM   1041  O   ILE A 652      37.760  30.200  48.220  1.00  0.00           O
ATOM   1042  N   ALA A 653      37.360  31.580  49.900  1.00  0.00           N
ATOM   1043  HN  ALA A 653      37.810  32.010  50.680  1.00  0.00           H
ATOM   1044  CA  ALA A 653      35.970  31.800  49.600  1.00  0.00           C
ATOM   1045  HA  ALA A 653      35.450  30.860  49.450  1.00  0.00           H
ATOM   1046  CB  ALA A 653      35.350  32.580  50.720  1.00  0.00           C
ATOM   1047  HB1 ALA A 653      34.280  32.800  50.500  1.00  0.00           H
ATOM   1048  HB2 ALA A 653      35.840  33.580  50.700  1.00  0.00           H
ATOM   1049  HB3 ALA A 653      35.430  32.120  51.720  1.00  0.00           H
ATOM   1050  C   ALA A 653      35.750  32.450  48.230  1.00  0.00           C
ATOM   1051  O   ALA A 653      34.850  32.100  47.470  1.00  0.00           O
ATOM   1052  N   TYR A 654      36.500  33.530  47.930  1.00  0.00           N
ATOM   1053  HN  TYR A 654      37.080  33.950  48.610  1.00  0.00           H
ATOM   1054  CA  TYR A 654      36.440  34.370  46.690  1.00  0.00           C
ATOM   1055  HA  TYR A 654      35.460  34.740  46.440  1.00  0.00           H
ATOM   1056  CB  TYR A 654      37.450  35.470  46.990  1.00  0.00           C
ATOM   1057  HB1 TYR A 654      38.390  34.960  47.280  1.00  0.00           H
ATOM   1058  HB2 TYR A 654      37.030  36.140  47.780  1.00  0.00           H
ATOM   1059  CG  TYR A 654      37.600  36.480  45.850  1.00  0.00           C
ATOM   1060  CD1 TYR A 654      36.440  37.120  45.340  1.00  0.00           C
ATOM   1061  HD1 TYR A 654      35.490  36.720  45.660  1.00  0.00           H
ATOM   1062  CE1 TYR A 654      36.540  38.050  44.350  1.00  0.00           C
ATOM   1063  HE1 TYR A 654      35.670  38.610  44.030  1.00  0.00           H
ATOM   1064  CZ  TYR A 654      37.770  38.520  43.940  1.00  0.00           C
ATOM   1065  OH  TYR A 654      37.880  39.620  43.030  1.00  0.00           O
ATOM   1066  HH  TYR A 654      38.680  39.430  42.550  1.00  0.00           H
ATOM   1067  CD2 TYR A 654      38.830  36.960  45.420  1.00  0.00           C
ATOM   1068  HD2 TYR A 654      39.680  36.470  45.890  1.00  0.00           H
ATOM   1069  CE2 TYR A 654      38.960  37.940  44.460  1.00  0.00           C
ATOM   1070  HE2 TYR A 654      39.880  38.390  44.100  1.00  0.00           H
ATOM   1071  C   TYR A 654      36.890  33.500  45.410  1.00  0.00           C
ATOM   1072  O   TYR A 654      36.300  33.600  44.350  1.00  0.00           O
ATOM   1073  N   SER A 655      37.950  32.660  45.570  1.00  0.00           N
ATOM   1074  HN  SER A 655      38.380  32.670  46.460  1.00  0.00           H
ATOM   1075  CA  SER A 655      38.650  31.920  44.550  1.00  0.00           C
ATOM   1076  HA  SER A 655      38.840  32.590  43.740  1.00  0.00           H
ATOM   1077  CB  SER A 655      40.100  31.390  44.950  1.00  0.00           C
ATOM   1078  HB1 SER A 655      40.590  30.860  44.100  1.00  0.00           H
ATOM   1079  HB2 SER A 655      39.930  30.800  45.880  1.00  0.00           H
ATOM   1080  OG  SER A 655      40.940  32.470  45.240  1.00  0.00           O
ATOM   1081  HG1 SER A 655      40.560  32.860  46.030  1.00  0.00           H
ATOM   1082  C   SER A 655      37.890  30.820  44.080  1.00  0.00           C
ATOM   1083  O   SER A 655      37.630  30.550  42.890  1.00  0.00           O
ATOM   1084  N   LEU A 656      37.320  30.040  45.020  1.00  0.00           N
ATOM   1085  HN  LEU A 656      37.180  30.290  45.980  1.00  0.00           H
ATOM   1086  CA  LEU A 656      36.520  28.860  44.680  1.00  0.00           C
ATOM   1087  HA  LEU A 656      37.050  28.300  43.910  1.00  0.00           H
ATOM   1088  CB  LEU A 656      36.400  28.050  46.060  1.00  0.00           C
ATOM   1089  HB1 LEU A 656      36.160  28.710  46.910  1.00  0.00           H
ATOM   1090  HB2 LEU A 656      37.400  27.570  46.150  1.00  0.00           H
ATOM   1091  CG  LEU A 656      35.310  26.960  46.290  1.00  0.00           C
ATOM   1092  HG  LEU A 656      34.310  27.410  46.150  1.00  0.00           H
ATOM   1093  CD1 LEU A 656      35.500  25.710  45.510  1.00  0.00           C
ATOM   1094 HD11 LEU A 656      36.360  25.110  45.890  1.00  0.00           H
ATOM   1095 HD12 LEU A 656      35.620  25.850  44.420  1.00  0.00           H
ATOM   1096 HD13 LEU A 656      34.710  24.930  45.630  1.00  0.00           H
ATOM   1097  CD2 LEU A 656      35.360  26.500  47.820  1.00  0.00           C
ATOM   1098 HD21 LEU A 656      35.250  27.460  48.380  1.00  0.00           H
ATOM   1099 HD22 LEU A 656      36.340  26.070  48.110  1.00  0.00           H
ATOM   1100 HD23 LEU A 656      34.560  25.790  48.110  1.00  0.00           H
ATOM   1101  C   LEU A 656      35.220  29.150  44.070  1.00  0.00           C
ATOM   1102  O   LEU A 656      34.790  28.430  43.210  1.00  0.00           O
ATOM   1103  N   PHE A 657      34.500  30.210  44.440  1.00  0.00           N
ATOM   1104  HN  PHE A 657      34.790  30.780  45.200  1.00  0.00           H
ATOM   1105  CA  PHE A 657      33.260  30.510  43.820  1.00  0.00           C
ATOM   1106  HA  PHE A 657      32.700  29.700  43.390  1.00  0.00           H
ATOM   1107  CB  PHE A 657      32.410  31.170  44.920  1.00  0.00           C
ATOM   1108  HB1 PHE A 657      31.550  31.740  44.500  1.00  0.00           H
ATOM   1109  HB2 PHE A 657      32.940  32.020  45.400  1.00  0.00           H
ATOM   1110  CG  PHE A 657      31.830  30.200  45.810  1.00  0.00           C
ATOM   1111  CD1 PHE A 657      32.530  29.870  47.030  1.00  0.00           C
ATOM   1112  HD1 PHE A 657      33.420  30.380  47.380  1.00  0.00           H
ATOM   1113  CE1 PHE A 657      32.020  28.880  47.900  1.00  0.00           C
ATOM   1114  HE1 PHE A 657      32.510  28.660  48.840  1.00  0.00           H
ATOM   1115  CZ  PHE A 657      30.770  28.260  47.580  1.00  0.00           C
ATOM   1116  HZ  PHE A 657      30.440  27.470  48.250  1.00  0.00           H
ATOM   1117  CD2 PHE A 657      30.610  29.480  45.500  1.00  0.00           C
ATOM   1118  HD2 PHE A 657      30.040  29.610  44.590  1.00  0.00           H
ATOM   1119  CE2 PHE A 657      30.120  28.580  46.380  1.00  0.00           C
ATOM   1120  HE2 PHE A 657      29.200  28.050  46.210  1.00  0.00           H
ATOM   1121  C   PHE A 657      33.400  31.500  42.690  1.00  0.00           C
ATOM   1122  O   PHE A 657      32.380  31.970  42.200  1.00  0.00           O
ATOM   1123  N   ALA A 658      34.550  31.630  42.150  1.00  0.00           N
ATOM   1124  HN  ALA A 658      35.320  31.230  42.640  1.00  0.00           H
ATOM   1125  CA  ALA A 658      34.960  32.340  40.890  1.00  0.00           C
ATOM   1126  HA  ALA A 658      35.980  32.700  40.990  1.00  0.00           H
ATOM   1127  CB  ALA A 658      34.790  31.550  39.520  1.00  0.00           C
ATOM   1128  HB1 ALA A 658      33.790  31.080  39.430  1.00  0.00           H
ATOM   1129  HB2 ALA A 658      35.590  30.770  39.460  1.00  0.00           H
ATOM   1130  HB3 ALA A 658      34.910  32.330  38.750  1.00  0.00           H
ATOM   1131  C   ALA A 658      34.210  33.660  40.760  1.00  0.00           C
ATOM   1132  O   ALA A 658      33.220  33.760  40.020  1.00  0.00           O
ATOM   1133  N   GLY A 659      34.550  34.660  41.580  1.00  0.00           N
ATOM   1134  HN  GLY A 659      35.350  34.590  42.160  1.00  0.00           H
ATOM   1135  CA  GLY A 659      33.880  35.970  41.390  1.00  0.00           C
ATOM   1136  HA1 GLY A 659      33.880  36.470  42.340  1.00  0.00           H
ATOM   1137  HA2 GLY A 659      32.880  35.870  40.980  1.00  0.00           H
ATOM   1138  C   GLY A 659      34.650  36.790  40.420  1.00  0.00           C
ATOM   1139  O   GLY A 659      34.110  37.590  39.690  1.00  0.00           O
ATOM   1140  N   GLN A 660      35.950  36.590  40.400  1.00  0.00           N
ATOM   1141  HN  GLN A 660      36.330  36.070  41.160  1.00  0.00           H
ATOM   1142  CA  GLN A 660      36.790  37.170  39.390  1.00  0.00           C
ATOM   1143  HA  GLN A 660      36.300  36.950  38.450  1.00  0.00           H
ATOM   1144  CB  GLN A 660      36.980  38.700  39.500  1.00  0.00           C
ATOM   1145  HB1 GLN A 660      37.140  38.980  40.560  1.00  0.00           H
ATOM   1146  HB2 GLN A 660      36.010  39.180  39.240  1.00  0.00           H
ATOM   1147  CG  GLN A 660      38.030  39.400  38.700  1.00  0.00           C
ATOM   1148  HG1 GLN A 660      39.020  39.020  39.060  1.00  0.00           H
ATOM   1149  HG2 GLN A 660      37.910  40.490  38.880  1.00  0.00           H
ATOM   1150  CD  GLN A 660      38.000  38.960  37.220  1.00  0.00           C
ATOM   1151  OE1 GLN A 660      38.820  38.160  36.780  1.00  0.00           O
ATOM   1152  NE2 GLN A 660      37.030  39.500  36.520  1.00  0.00           N
ATOM   1153 HE21 GLN A 660      36.770  39.030  35.690  1.00  0.00           H
ATOM   1154 HE22 GLN A 660      36.360  40.120  36.970  1.00  0.00           H
ATOM   1155  C   GLN A 660      38.180  36.410  39.450  1.00  0.00           C
ATOM   1156  O   GLN A 660      39.030  36.660  40.250  1.00  0.00           O
ATOM   1157  N   PRO A 661      38.320  35.260  38.740  1.00  0.00           N
ATOM   1158  CD  PRO A 661      37.480  34.790  37.600  1.00  0.00           C
ATOM   1159  HD1 PRO A 661      37.820  35.410  36.750  1.00  0.00           H
ATOM   1160  HD2 PRO A 661      36.420  34.730  37.910  1.00  0.00           H
ATOM   1161  CA  PRO A 661      39.110  34.170  39.240  1.00  0.00           C
ATOM   1162  HA  PRO A 661      38.800  34.140  40.280  1.00  0.00           H
ATOM   1163  CB  PRO A 661      38.520  32.920  38.560  1.00  0.00           C
ATOM   1164  HB1 PRO A 661      37.680  32.670  39.240  1.00  0.00           H
ATOM   1165  HB2 PRO A 661      39.190  32.050  38.390  1.00  0.00           H
ATOM   1166  CG  PRO A 661      38.110  33.440  37.190  1.00  0.00           C
ATOM   1167  HG1 PRO A 661      38.950  33.720  36.510  1.00  0.00           H
ATOM   1168  HG2 PRO A 661      37.430  32.790  36.610  1.00  0.00           H
ATOM   1169  C   PRO A 661      40.590  34.330  39.080  1.00  0.00           C
ATOM   1170  O   PRO A 661      41.410  33.480  39.460  1.00  0.00           O
ATOM   1171  N   LEU A 662      41.030  35.420  38.500  1.00  0.00           N
ATOM   1172  HN  LEU A 662      40.390  36.070  38.080  1.00  0.00           H
ATOM   1173  CA  LEU A 662      42.450  35.650  38.330  1.00  0.00           C
ATOM   1174  HA  LEU A 662      43.010  34.730  38.450  1.00  0.00           H
ATOM   1175  CB  LEU A 662      42.830  36.190  36.910  1.00  0.00           C
ATOM   1176  HB1 LEU A 662      43.920  36.330  36.750  1.00  0.00           H
ATOM   1177  HB2 LEU A 662      42.520  37.220  36.640  1.00  0.00           H
ATOM   1178  CG  LEU A 662      42.280  35.320  35.740  1.00  0.00           C
ATOM   1179  HG  LEU A 662      41.200  35.570  35.720  1.00  0.00           H
ATOM   1180  CD1 LEU A 662      42.890  35.730  34.440  1.00  0.00           C
ATOM   1181 HD11 LEU A 662      43.990  35.610  34.410  1.00  0.00           H
ATOM   1182 HD12 LEU A 662      42.710  36.800  34.200  1.00  0.00           H
ATOM   1183 HD13 LEU A 662      42.470  35.140  33.600  1.00  0.00           H
ATOM   1184  CD2 LEU A 662      42.460  33.750  35.900  1.00  0.00           C
ATOM   1185 HD21 LEU A 662      42.160  33.270  36.850  1.00  0.00           H
ATOM   1186 HD22 LEU A 662      43.560  33.650  35.730  1.00  0.00           H
ATOM   1187 HD23 LEU A 662      42.070  33.280  34.970  1.00  0.00           H
ATOM   1188  C   LEU A 662      42.890  36.660  39.360  1.00  0.00           C
ATOM   1189  O   LEU A 662      44.080  37.040  39.360  1.00  0.00           O
ATOM   1190  N   THR A 663      41.950  37.120  40.270  1.00  0.00           N
ATOM   1191  HN  THR A 663      41.080  36.640  40.410  1.00  0.00           H
ATOM   1192  CA  THR A 663      42.230  38.310  41.180  1.00  0.00           C
ATOM   1193  HA  THR A 663      43.140  38.750  40.780  1.00  0.00           H
ATOM   1194  CB  THR A 663      41.250  39.440  41.280  1.00  0.00           C
ATOM   1195  HB  THR A 663      41.450  40.160  42.090  1.00  0.00           H
ATOM   1196  OG1 THR A 663      40.000  38.940  41.630  1.00  0.00           O
ATOM   1197  HG1 THR A 663      39.830  38.240  40.990  1.00  0.00           H
ATOM   1198  CG2 THR A 663      41.270  40.190  39.990  1.00  0.00           C
ATOM   1199 HG21 THR A 663      40.850  39.630  39.140  1.00  0.00           H
ATOM   1200 HG22 THR A 663      42.270  40.590  39.700  1.00  0.00           H
ATOM   1201 HG23 THR A 663      40.570  41.020  40.220  1.00  0.00           H
ATOM   1202  C   THR A 663      42.710  37.920  42.570  1.00  0.00           C
ATOM   1203  O   THR A 663      42.180  37.020  43.230  1.00  0.00           O
ATOM   1204  N   ILE A 664      43.760  38.590  42.980  1.00  0.00           N
ATOM   1205  HN  ILE A 664      44.090  39.370  42.450  1.00  0.00           H
ATOM   1206  CA  ILE A 664      44.580  38.350  44.100  1.00  0.00           C
ATOM   1207  HA  ILE A 664      44.280  37.400  44.500  1.00  0.00           H
ATOM   1208  CB  ILE A 664      46.000  38.020  43.630  1.00  0.00           C
ATOM   1209  HB  ILE A 664      46.300  38.930  43.080  1.00  0.00           H
ATOM   1210  CG2 ILE A 664      47.050  37.810  44.760  1.00  0.00           C
ATOM   1211 HG21 ILE A 664      46.850  36.970  45.450  1.00  0.00           H
ATOM   1212 HG22 ILE A 664      47.360  38.790  45.200  1.00  0.00           H
ATOM   1213 HG23 ILE A 664      47.990  37.330  44.410  1.00  0.00           H
ATOM   1214  CG1 ILE A 664      46.110  36.820  42.590  1.00  0.00           C
ATOM   1215 HG11 ILE A 664      47.140  36.800  42.210  1.00  0.00           H
ATOM   1216 HG12 ILE A 664      45.460  37.040  41.720  1.00  0.00           H
ATOM   1217  CD  ILE A 664      45.710  35.450  43.160  1.00  0.00           C
ATOM   1218  HD1 ILE A 664      44.620  35.300  43.120  1.00  0.00           H
ATOM   1219  HD2 ILE A 664      45.960  35.290  44.230  1.00  0.00           H
ATOM   1220  HD3 ILE A 664      46.250  34.740  42.500  1.00  0.00           H
ATOM   1221  C   ILE A 664      44.470  39.300  45.260  1.00  0.00           C
ATOM   1222  O   ILE A 664      44.450  40.530  45.110  1.00  0.00           O
ATOM   1223  N   LEU A 665      44.340  38.760  46.530  1.00  0.00           N
ATOM   1224  HN  LEU A 665      44.130  37.800  46.710  1.00  0.00           H
ATOM   1225  CA  LEU A 665      44.300  39.540  47.750  1.00  0.00           C
ATOM   1226  HA  LEU A 665      43.920  40.510  47.490  1.00  0.00           H
ATOM   1227  CB  LEU A 665      43.450  38.810  48.900  1.00  0.00           C
ATOM   1228  HB1 LEU A 665      43.470  39.460  49.810  1.00  0.00           H
ATOM   1229  HB2 LEU A 665      43.910  37.820  49.150  1.00  0.00           H
ATOM   1230  CG  LEU A 665      41.940  38.680  48.660  1.00  0.00           C
ATOM   1231  HG  LEU A 665      41.480  38.600  49.660  1.00  0.00           H
ATOM   1232  CD1 LEU A 665      41.330  39.930  48.000  1.00  0.00           C
ATOM   1233 HD11 LEU A 665      41.700  40.750  48.660  1.00  0.00           H
ATOM   1234 HD12 LEU A 665      40.220  39.950  47.990  1.00  0.00           H
ATOM   1235 HD13 LEU A 665      41.760  40.080  46.990  1.00  0.00           H
ATOM   1236  CD2 LEU A 665      41.460  37.440  47.880  1.00  0.00           C
ATOM   1237 HD21 LEU A 665      41.510  37.570  46.780  1.00  0.00           H
ATOM   1238 HD22 LEU A 665      40.380  37.240  48.060  1.00  0.00           H
ATOM   1239 HD23 LEU A 665      42.000  36.540  48.260  1.00  0.00           H
ATOM   1240  C   LEU A 665      45.710  39.670  48.270  1.00  0.00           C
ATOM   1241  O   LEU A 665      46.610  38.920  47.930  1.00  0.00           O
ATOM   1242  N   GLY A 666      45.940  40.610  49.170  1.00  0.00           N
ATOM   1243  HN  GLY A 666      45.220  41.300  49.210  1.00  0.00           H
ATOM   1244  CA  GLY A 666      47.110  40.690  49.970  1.00  0.00           C
ATOM   1245  HA1 GLY A 666      47.920  40.620  49.250  1.00  0.00           H
ATOM   1246  HA2 GLY A 666      47.060  39.890  50.680  1.00  0.00           H
ATOM   1247  C   GLY A 666      47.180  41.890  50.950  1.00  0.00           C
ATOM   1248  O   GLY A 666      47.740  41.780  51.990  1.00  0.00           O
ATOM   1249  N   SER A 667      46.640  43.100  50.680  1.00  0.00           N
ATOM   1250  HN  SER A 667      45.990  43.170  49.930  1.00  0.00           H
ATOM   1251  CA  SER A 667      46.800  44.340  51.480  1.00  0.00           C
ATOM   1252  HA  SER A 667      46.520  44.050  52.480  1.00  0.00           H
ATOM   1253  CB  SER A 667      48.310  44.830  51.590  1.00  0.00           C
ATOM   1254  HB1 SER A 667      48.840  44.890  50.610  1.00  0.00           H
ATOM   1255  HB2 SER A 667      48.910  44.190  52.260  1.00  0.00           H
ATOM   1256  OG  SER A 667      48.400  46.130  52.140  1.00  0.00           O
ATOM   1257  HG1 SER A 667      48.120  46.740  51.450  1.00  0.00           H
ATOM   1258  C   SER A 667      45.900  45.350  50.800  1.00  0.00           C
ATOM   1259  O   SER A 667      45.720  45.330  49.580  1.00  0.00           O
ATOM   1260  N   THR A 668      45.210  46.250  51.500  1.00  0.00           N
ATOM   1261  HN  THR A 668      45.180  46.190  52.490  1.00  0.00           H
ATOM   1262  CA  THR A 668      44.370  47.300  50.880  1.00  0.00           C
ATOM   1263  HA  THR A 668      44.670  47.370  49.840  1.00  0.00           H
ATOM   1264  CB  THR A 668      42.900  46.890  50.770  1.00  0.00           C
ATOM   1265  HB  THR A 668      42.820  46.160  49.950  1.00  0.00           H
ATOM   1266  OG1 THR A 668      42.020  47.940  50.450  1.00  0.00           O
ATOM   1267  HG1 THR A 668      41.980  47.900  49.490  1.00  0.00           H
ATOM   1268  CG2 THR A 668      42.330  46.280  52.060  1.00  0.00           C
ATOM   1269 HG21 THR A 668      41.230  46.200  51.940  1.00  0.00           H
ATOM   1270 HG22 THR A 668      42.440  46.950  52.950  1.00  0.00           H
ATOM   1271 HG23 THR A 668      42.720  45.290  52.370  1.00  0.00           H
ATOM   1272  C   THR A 668      44.560  48.660  51.520  1.00  0.00           C
ATOM   1273  O   THR A 668      44.430  48.760  52.690  1.00  0.00           O
ATOM   1274  N   GLY A 669      44.920  49.700  50.740  1.00  0.00           N
ATOM   1275  HN  GLY A 669      45.080  49.460  49.780  1.00  0.00           H
ATOM   1276  CA  GLY A 669      45.170  51.030  51.220  1.00  0.00           C
ATOM   1277  HA1 GLY A 669      45.450  51.400  50.250  1.00  0.00           H
ATOM   1278  HA2 GLY A 669      45.790  50.970  52.110  1.00  0.00           H
ATOM   1279  C   GLY A 669      44.090  51.930  51.760  1.00  0.00           C
ATOM   1280  O   GLY A 669      44.410  52.590  52.730  1.00  0.00           O
ATOM   1281  N   PRO A 670      42.810  52.040  51.270  1.00  0.00           N
ATOM   1282  CD  PRO A 670      42.400  51.640  49.930  1.00  0.00           C
ATOM   1283  HD1 PRO A 670      42.410  50.550  49.760  1.00  0.00           H
ATOM   1284  HD2 PRO A 670      43.060  52.140  49.170  1.00  0.00           H
ATOM   1285  CA  PRO A 670      41.830  52.970  51.910  1.00  0.00           C
ATOM   1286  HA  PRO A 670      42.150  53.970  52.170  1.00  0.00           H
ATOM   1287  CB  PRO A 670      40.750  53.250  50.860  1.00  0.00           C
ATOM   1288  HB1 PRO A 670      40.980  54.200  50.340  1.00  0.00           H
ATOM   1289  HB2 PRO A 670      39.740  53.320  51.330  1.00  0.00           H
ATOM   1290  CG  PRO A 670      40.910  52.120  49.830  1.00  0.00           C
ATOM   1291  HG1 PRO A 670      40.290  51.270  50.190  1.00  0.00           H
ATOM   1292  HG2 PRO A 670      40.590  52.280  48.780  1.00  0.00           H
ATOM   1293  C   PRO A 670      41.410  52.320  53.240  1.00  0.00           C
ATOM   1294  O   PRO A 670      41.130  53.030  54.210  1.00  0.00           O
ATOM   1295  N   VAL A 671      41.220  50.980  53.300  1.00  0.00           N
ATOM   1296  HN  VAL A 671      41.510  50.350  52.580  1.00  0.00           H
ATOM   1297  CA  VAL A 671      40.920  50.430  54.700  1.00  0.00           C
ATOM   1298  HA  VAL A 671      40.020  50.960  55.020  1.00  0.00           H
ATOM   1299  CB  VAL A 671      40.590  48.960  54.630  1.00  0.00           C
ATOM   1300  HB  VAL A 671      41.500  48.330  54.510  1.00  0.00           H
ATOM   1301  CG1 VAL A 671      39.800  48.490  55.860  1.00  0.00           C
ATOM   1302 HG11 VAL A 671      39.460  47.430  55.930  1.00  0.00           H
ATOM   1303 HG12 VAL A 671      38.910  49.140  55.890  1.00  0.00           H
ATOM   1304 HG13 VAL A 671      40.310  48.690  56.840  1.00  0.00           H
ATOM   1305  CG2 VAL A 671      39.800  48.650  53.340  1.00  0.00           C
ATOM   1306 HG21 VAL A 671      39.590  47.560  53.370  1.00  0.00           H
ATOM   1307 HG22 VAL A 671      40.370  48.790  52.400  1.00  0.00           H
ATOM   1308 HG23 VAL A 671      38.780  49.100  53.340  1.00  0.00           H
ATOM   1309  C   VAL A 671      42.000  50.680  55.750  1.00  0.00           C
ATOM   1310  O   VAL A 671      41.610  51.000  56.860  1.00  0.00           O
ATOM   1311  N   LEU A 672      43.280  50.530  55.460  1.00  0.00           N
ATOM   1312  HN  LEU A 672      43.480  50.110  54.590  1.00  0.00           H
ATOM   1313  CA  LEU A 672      44.350  50.820  56.420  1.00  0.00           C
ATOM   1314  HA  LEU A 672      44.290  50.160  57.260  1.00  0.00           H
ATOM   1315  CB  LEU A 672      45.700  50.430  55.740  1.00  0.00           C
ATOM   1316  HB1 LEU A 672      45.660  50.940  54.760  1.00  0.00           H
ATOM   1317  HB2 LEU A 672      45.660  49.340  55.530  1.00  0.00           H
ATOM   1318  CG  LEU A 672      46.980  50.730  56.430  1.00  0.00           C
ATOM   1319  HG  LEU A 672      46.960  51.810  56.700  1.00  0.00           H
ATOM   1320  CD1 LEU A 672      47.200  49.860  57.710  1.00  0.00           C
ATOM   1321 HD11 LEU A 672      48.090  50.170  58.290  1.00  0.00           H
ATOM   1322 HD12 LEU A 672      47.350  48.780  57.550  1.00  0.00           H
ATOM   1323 HD13 LEU A 672      46.360  49.900  58.450  1.00  0.00           H
ATOM   1324  CD2 LEU A 672      48.180  50.470  55.490  1.00  0.00           C
ATOM   1325 HD21 LEU A 672      49.170  50.560  55.980  1.00  0.00           H
ATOM   1326 HD22 LEU A 672      48.200  51.210  54.670  1.00  0.00           H
ATOM   1327 HD23 LEU A 672      48.150  49.400  55.180  1.00  0.00           H
ATOM   1328  C   LEU A 672      44.370  52.270  56.910  1.00  0.00           C
ATOM   1329  O   LEU A 672      44.390  52.530  58.090  1.00  0.00           O
ATOM   1330  N   VAL A 673      44.260  53.250  56.020  1.00  0.00           N
ATOM   1331  HN  VAL A 673      44.200  52.960  55.060  1.00  0.00           H
ATOM   1332  CA  VAL A 673      44.010  54.670  56.370  1.00  0.00           C
ATOM   1333  HA  VAL A 673      44.730  54.860  57.150  1.00  0.00           H
ATOM   1334  CB  VAL A 673      44.110  55.740  55.160  1.00  0.00           C
ATOM   1335  HB  VAL A 673      43.340  55.750  54.350  1.00  0.00           H
ATOM   1336  CG1 VAL A 673      44.040  57.160  55.770  1.00  0.00           C
ATOM   1337 HG11 VAL A 673      43.030  57.410  56.170  1.00  0.00           H
ATOM   1338 HG12 VAL A 673      44.450  57.940  55.100  1.00  0.00           H
ATOM   1339 HG13 VAL A 673      44.640  57.160  56.710  1.00  0.00           H
ATOM   1340  CG2 VAL A 673      45.450  55.390  54.460  1.00  0.00           C
ATOM   1341 HG21 VAL A 673      45.260  54.400  53.980  1.00  0.00           H
ATOM   1342 HG22 VAL A 673      46.360  55.290  55.110  1.00  0.00           H
ATOM   1343 HG23 VAL A 673      45.570  56.090  53.610  1.00  0.00           H
ATOM   1344  C   VAL A 673      42.630  54.840  57.130  1.00  0.00           C
ATOM   1345  O   VAL A 673      42.570  55.260  58.310  1.00  0.00           O
ATOM   1346  N   PHE A 674      41.520  54.320  56.590  1.00  0.00           N
ATOM   1347  HN  PHE A 674      41.630  53.890  55.700  1.00  0.00           H
ATOM   1348  CA  PHE A 674      40.230  54.290  57.350  1.00  0.00           C
ATOM   1349  HA  PHE A 674      39.780  55.280  57.380  1.00  0.00           H
ATOM   1350  CB  PHE A 674      39.160  53.400  56.560  1.00  0.00           C
ATOM   1351  HB1 PHE A 674      39.480  52.340  56.480  1.00  0.00           H
ATOM   1352  HB2 PHE A 674      39.040  53.860  55.560  1.00  0.00           H
ATOM   1353  CG  PHE A 674      37.760  53.440  57.190  1.00  0.00           C
ATOM   1354  CD1 PHE A 674      36.820  54.380  56.740  1.00  0.00           C
ATOM   1355  HD1 PHE A 674      37.080  55.130  56.000  1.00  0.00           H
ATOM   1356  CE1 PHE A 674      35.540  54.330  57.200  1.00  0.00           C
ATOM   1357  HE1 PHE A 674      34.830  55.060  56.830  1.00  0.00           H
ATOM   1358  CZ  PHE A 674      35.110  53.290  58.050  1.00  0.00           C
ATOM   1359  HZ  PHE A 674      34.070  53.180  58.330  1.00  0.00           H
ATOM   1360  CD2 PHE A 674      37.420  52.330  57.940  1.00  0.00           C
ATOM   1361  HD2 PHE A 674      38.170  51.580  58.130  1.00  0.00           H
ATOM   1362  CE2 PHE A 674      36.080  52.340  58.440  1.00  0.00           C
ATOM   1363  HE2 PHE A 674      35.660  51.490  58.950  1.00  0.00           H
ATOM   1364  C   PHE A 674      40.270  53.750  58.740  1.00  0.00           C
ATOM   1365  O   PHE A 674      39.710  54.300  59.650  1.00  0.00           O
ATOM   1366  N   GLU A 675      40.910  52.590  58.940  1.00  0.00           N
ATOM   1367  HN  GLU A 675      41.340  52.090  58.190  1.00  0.00           H
ATOM   1368  CA  GLU A 675      40.900  51.920  60.280  1.00  0.00           C
ATOM   1369  HA  GLU A 675      39.910  52.040  60.680  1.00  0.00           H
ATOM   1370  CB  GLU A 675      41.100  50.410  60.380  1.00  0.00           C
ATOM   1371  HB1 GLU A 675      41.310  50.200  61.440  1.00  0.00           H
ATOM   1372  HB2 GLU A 675      41.900  50.010  59.730  1.00  0.00           H
ATOM   1373  CG  GLU A 675      39.770  49.730  59.860  1.00  0.00           C
ATOM   1374  HG1 GLU A 675      39.730  49.750  58.750  1.00  0.00           H
ATOM   1375  HG2 GLU A 675      38.850  50.130  60.340  1.00  0.00           H
ATOM   1376  CD  GLU A 675      39.810  48.350  60.380  1.00  0.00           C
ATOM   1377  OE1 GLU A 675      39.670  48.260  61.640  1.00  0.00           O
ATOM   1378  OE2 GLU A 675      39.770  47.340  59.660  1.00  0.00           O
ATOM   1379  C   GLU A 675      41.820  52.660  61.280  1.00  0.00           C
ATOM   1380  O   GLU A 675      41.470  52.700  62.470  1.00  0.00           O
ATOM   1381  N   LYS A 676      42.980  53.170  60.760  1.00  0.00           N
ATOM   1382  HN  LYS A 676      43.260  53.090  59.810  1.00  0.00           H
ATOM   1383  CA  LYS A 676      43.790  54.130  61.600  1.00  0.00           C
ATOM   1384  HA  LYS A 676      44.130  53.600  62.480  1.00  0.00           H
ATOM   1385  CB  LYS A 676      45.080  54.420  60.780  1.00  0.00           C
ATOM   1386  HB1 LYS A 676      44.760  54.860  59.820  1.00  0.00           H
ATOM   1387  HB2 LYS A 676      45.560  53.480  60.430  1.00  0.00           H
ATOM   1388  CG  LYS A 676      46.100  55.360  61.480  1.00  0.00           C
ATOM   1389  HG1 LYS A 676      46.860  54.740  61.980  1.00  0.00           H
ATOM   1390  HG2 LYS A 676      45.650  56.050  62.230  1.00  0.00           H
ATOM   1391  CD  LYS A 676      46.980  56.150  60.480  1.00  0.00           C
ATOM   1392  HD1 LYS A 676      46.300  56.690  59.790  1.00  0.00           H
ATOM   1393  HD2 LYS A 676      47.510  55.380  59.870  1.00  0.00           H
ATOM   1394  CE  LYS A 676      48.030  57.040  61.150  1.00  0.00           C
ATOM   1395  HE1 LYS A 676      48.590  56.460  61.910  1.00  0.00           H
ATOM   1396  HE2 LYS A 676      47.560  57.890  61.720  1.00  0.00           H
ATOM   1397  NZ  LYS A 676      49.040  57.560  60.270  1.00  0.00           N
ATOM   1398  HZ1 LYS A 676      49.290  56.820  59.560  1.00  0.00           H
ATOM   1399  HZ2 LYS A 676      49.920  57.920  60.660  1.00  0.00           H
ATOM   1400  HZ3 LYS A 676      48.560  58.400  59.870  1.00  0.00           H
ATOM   1401  C   LYS A 676      43.040  55.380  61.990  1.00  0.00           C
ATOM   1402  O   LYS A 676      43.050  55.860  63.140  1.00  0.00           O
ATOM   1403  N   ILE A 677      42.470  56.080  61.000  1.00  0.00           N
ATOM   1404  HN  ILE A 677      42.580  55.740  60.070  1.00  0.00           H
ATOM   1405  CA  ILE A 677      41.600  57.200  61.190  1.00  0.00           C
ATOM   1406  HA  ILE A 677      42.170  57.910  61.790  1.00  0.00           H
ATOM   1407  CB  ILE A 677      41.270  57.880  59.880  1.00  0.00           C
ATOM   1408  HB  ILE A 677      40.920  57.050  59.220  1.00  0.00           H
ATOM   1409  CG2 ILE A 677      40.150  58.870  60.120  1.00  0.00           C
ATOM   1410 HG21 ILE A 677      39.800  59.380  59.190  1.00  0.00           H
ATOM   1411 HG22 ILE A 677      40.320  59.670  60.860  1.00  0.00           H
ATOM   1412 HG23 ILE A 677      39.220  58.360  60.450  1.00  0.00           H
ATOM   1413  CG1 ILE A 677      42.430  58.710  59.220  1.00  0.00           C
ATOM   1414 HG11 ILE A 677      42.080  59.150  58.260  1.00  0.00           H
ATOM   1415 HG12 ILE A 677      43.190  57.980  58.860  1.00  0.00           H
ATOM   1416  CD  ILE A 677      43.140  59.680  60.060  1.00  0.00           C
ATOM   1417  HD1 ILE A 677      44.070  60.020  59.550  1.00  0.00           H
ATOM   1418  HD2 ILE A 677      43.570  59.280  61.000  1.00  0.00           H
ATOM   1419  HD3 ILE A 677      42.580  60.600  60.340  1.00  0.00           H
ATOM   1420  C   ILE A 677      40.400  56.860  62.050  1.00  0.00           C
ATOM   1421  O   ILE A 677      40.110  57.580  63.060  1.00  0.00           O
ATOM   1422  N   LEU A 678      39.600  55.830  61.830  1.00  0.00           N
ATOM   1423  HN  LEU A 678      39.840  55.200  61.100  1.00  0.00           H
ATOM   1424  CA  LEU A 678      38.450  55.420  62.600  1.00  0.00           C
ATOM   1425  HA  LEU A 678      37.820  56.290  62.730  1.00  0.00           H
ATOM   1426  CB  LEU A 678      37.850  54.130  62.090  1.00  0.00           C
ATOM   1427  HB1 LEU A 678      38.690  53.450  61.850  1.00  0.00           H
ATOM   1428  HB2 LEU A 678      37.500  54.230  61.040  1.00  0.00           H
ATOM   1429  CG  LEU A 678      36.830  53.360  62.960  1.00  0.00           C
ATOM   1430  HG  LEU A 678      37.250  53.010  63.930  1.00  0.00           H
ATOM   1431  CD1 LEU A 678      35.640  54.250  63.110  1.00  0.00           C
ATOM   1432 HD11 LEU A 678      34.980  54.290  62.220  1.00  0.00           H
ATOM   1433 HD12 LEU A 678      35.940  55.280  63.440  1.00  0.00           H
ATOM   1434 HD13 LEU A 678      34.890  53.960  63.880  1.00  0.00           H
ATOM   1435  CD2 LEU A 678      36.550  52.130  62.190  1.00  0.00           C
ATOM   1436 HD21 LEU A 678      36.310  52.430  61.140  1.00  0.00           H
ATOM   1437 HD22 LEU A 678      35.770  51.570  62.740  1.00  0.00           H
ATOM   1438 HD23 LEU A 678      37.460  51.490  62.110  1.00  0.00           H
ATOM   1439  C   LEU A 678      38.760  55.030  64.060  1.00  0.00           C
ATOM   1440  O   LEU A 678      38.020  55.520  64.940  1.00  0.00           O
ATOM   1441  N   TYR A 679      39.810  54.260  64.320  1.00  0.00           N
ATOM   1442  HN  TYR A 679      40.460  53.980  63.640  1.00  0.00           H
ATOM   1443  CA  TYR A 679      40.320  54.190  65.740  1.00  0.00           C
ATOM   1444  HA  TYR A 679      39.590  53.760  66.420  1.00  0.00           H
ATOM   1445  CB  TYR A 679      41.650  53.400  65.760  1.00  0.00           C
ATOM   1446  HB1 TYR A 679      42.490  53.800  65.150  1.00  0.00           H
ATOM   1447  HB2 TYR A 679      41.450  52.390  65.360  1.00  0.00           H
ATOM   1448  CG  TYR A 679      42.190  53.160  67.120  1.00  0.00           C
ATOM   1449  CD1 TYR A 679      41.910  52.020  67.860  1.00  0.00           C
ATOM   1450  HD1 TYR A 679      41.280  51.330  67.320  1.00  0.00           H
ATOM   1451  CE1 TYR A 679      42.380  51.810  69.140  1.00  0.00           C
ATOM   1452  HE1 TYR A 679      41.970  51.000  69.730  1.00  0.00           H
ATOM   1453  CZ  TYR A 679      43.300  52.640  69.690  1.00  0.00           C
ATOM   1454  OH  TYR A 679      43.730  52.470  71.030  1.00  0.00           O
ATOM   1455  HH  TYR A 679      44.540  52.990  71.130  1.00  0.00           H
ATOM   1456  CD2 TYR A 679      43.210  54.010  67.700  1.00  0.00           C
ATOM   1457  HD2 TYR A 679      43.610  54.830  67.130  1.00  0.00           H
ATOM   1458  CE2 TYR A 679      43.830  53.670  68.920  1.00  0.00           C
ATOM   1459  HE2 TYR A 679      44.540  54.320  69.420  1.00  0.00           H
ATOM   1460  C   TYR A 679      40.560  55.480  66.430  1.00  0.00           C
ATOM   1461  O   TYR A 679      40.220  55.670  67.640  1.00  0.00           O
ATOM   1462  N   LYS A 680      41.180  56.440  65.650  1.00  0.00           N
ATOM   1463  HN  LYS A 680      41.350  56.340  64.680  1.00  0.00           H
ATOM   1464  CA  LYS A 680      41.510  57.760  66.140  1.00  0.00           C
ATOM   1465  HA  LYS A 680      42.010  57.700  67.090  1.00  0.00           H
ATOM   1466  CB  LYS A 680      42.500  58.450  65.200  1.00  0.00           C
ATOM   1467  HB1 LYS A 680      42.240  58.300  64.120  1.00  0.00           H
ATOM   1468  HB2 LYS A 680      43.540  58.120  65.310  1.00  0.00           H
ATOM   1469  CG  LYS A 680      42.580  59.990  65.210  1.00  0.00           C
ATOM   1470  HG1 LYS A 680      41.640  60.580  65.290  1.00  0.00           H
ATOM   1471  HG2 LYS A 680      43.110  60.220  64.260  1.00  0.00           H
ATOM   1472  CD  LYS A 680      43.460  60.640  66.300  1.00  0.00           C
ATOM   1473  HD1 LYS A 680      44.460  60.180  66.410  1.00  0.00           H
ATOM   1474  HD2 LYS A 680      42.810  60.420  67.180  1.00  0.00           H
ATOM   1475  CE  LYS A 680      43.530  62.150  66.070  1.00  0.00           C
ATOM   1476  HE1 LYS A 680      42.590  62.480  65.580  1.00  0.00           H
ATOM   1477  HE2 LYS A 680      44.380  62.350  65.370  1.00  0.00           H
ATOM   1478  NZ  LYS A 680      43.660  62.810  67.390  1.00  0.00           N
ATOM   1479  HZ1 LYS A 680      44.500  62.560  67.970  1.00  0.00           H
ATOM   1480  HZ2 LYS A 680      42.770  62.680  67.910  1.00  0.00           H
ATOM   1481  HZ3 LYS A 680      43.750  63.840  67.230  1.00  0.00           H
ATOM   1482  C   LYS A 680      40.210  58.510  66.480  1.00  0.00           C
ATOM   1483  O   LYS A 680      40.060  58.960  67.620  1.00  0.00           O
ATOM   1484  N   PHE A 681      39.230  58.430  65.580  1.00  0.00           N
ATOM   1485  HN  PHE A 681      39.390  58.100  64.660  1.00  0.00           H
ATOM   1486  CA  PHE A 681      37.870  58.900  65.760  1.00  0.00           C
ATOM   1487  HA  PHE A 681      37.980  59.890  66.190  1.00  0.00           H
ATOM   1488  CB  PHE A 681      36.920  58.960  64.530  1.00  0.00           C
ATOM   1489  HB1 PHE A 681      35.860  58.820  64.840  1.00  0.00           H
ATOM   1490  HB2 PHE A 681      37.050  58.220  63.710  1.00  0.00           H
ATOM   1491  CG  PHE A 681      37.040  60.220  63.720  1.00  0.00           C
ATOM   1492  CD1 PHE A 681      35.870  61.010  63.390  1.00  0.00           C
ATOM   1493  HD1 PHE A 681      34.910  60.650  63.710  1.00  0.00           H
ATOM   1494  CE1 PHE A 681      35.930  62.110  62.530  1.00  0.00           C
ATOM   1495  HE1 PHE A 681      35.020  62.680  62.350  1.00  0.00           H
ATOM   1496  CZ  PHE A 681      37.170  62.460  62.060  1.00  0.00           C
ATOM   1497  HZ  PHE A 681      37.230  63.250  61.320  1.00  0.00           H
ATOM   1498  CD2 PHE A 681      38.260  60.580  63.100  1.00  0.00           C
ATOM   1499  HD2 PHE A 681      39.150  59.970  63.120  1.00  0.00           H
ATOM   1500  CE2 PHE A 681      38.360  61.710  62.350  1.00  0.00           C
ATOM   1501  HE2 PHE A 681      39.270  62.030  61.880  1.00  0.00           H
ATOM   1502  C   PHE A 681      37.170  58.270  66.920  1.00  0.00           C
ATOM   1503  O   PHE A 681      36.700  59.000  67.770  1.00  0.00           O
ATOM   1504  N   CYS A 682      37.210  56.950  67.100  1.00  0.00           N
ATOM   1505  HN  CYS A 682      37.600  56.430  66.350  1.00  0.00           H
ATOM   1506  CA  CYS A 682      36.630  56.270  68.220  1.00  0.00           C
ATOM   1507  HA  CYS A 682      35.580  56.500  68.330  1.00  0.00           H
ATOM   1508  CB  CYS A 682      36.890  54.750  68.040  1.00  0.00           C
ATOM   1509  HB1 CYS A 682      36.540  54.250  68.970  1.00  0.00           H
ATOM   1510  HB2 CYS A 682      37.980  54.530  67.980  1.00  0.00           H
ATOM   1511  SG  CYS A 682      35.960  54.000  66.670  1.00  0.00           S
ATOM   1512  HG1 CYS A 682      36.510  54.940  65.940  1.00  0.00           H
ATOM   1513  C   CYS A 682      37.370  56.640  69.580  1.00  0.00           C
ATOM   1514  O   CYS A 682      36.660  57.090  70.540  1.00  0.00           O
ATOM   1515  N   ARG A 683      38.700  56.570  69.660  1.00  0.00           N
ATOM   1516  HN  ARG A 683      39.140  56.470  68.770  1.00  0.00           H
ATOM   1517  CA  ARG A 683      39.480  56.860  70.870  1.00  0.00           C
ATOM   1518  HA  ARG A 683      39.030  56.340  71.710  1.00  0.00           H
ATOM   1519  CB  ARG A 683      40.960  56.390  70.850  1.00  0.00           C
ATOM   1520  HB1 ARG A 683      41.470  56.750  69.930  1.00  0.00           H
ATOM   1521  HB2 ARG A 683      40.860  55.290  70.800  1.00  0.00           H
ATOM   1522  CG  ARG A 683      41.870  56.850  72.060  1.00  0.00           C
ATOM   1523  HG1 ARG A 683      41.610  56.220  72.940  1.00  0.00           H
ATOM   1524  HG2 ARG A 683      41.810  57.940  72.240  1.00  0.00           H
ATOM   1525  CD  ARG A 683      43.390  56.470  71.870  1.00  0.00           C
ATOM   1526  HD1 ARG A 683      43.580  55.460  71.440  1.00  0.00           H
ATOM   1527  HD2 ARG A 683      43.880  56.610  72.850  1.00  0.00           H
ATOM   1528  NE  ARG A 683      43.940  57.430  70.950  1.00  0.00           N
ATOM   1529  HE  ARG A 683      43.320  58.000  70.420  1.00  0.00           H
ATOM   1530  CZ  ARG A 683      45.170  57.420  70.440  1.00  0.00           C
ATOM   1531  NH1 ARG A 683      45.430  58.270  69.470  1.00  0.00           N
ATOM   1532 HH11 ARG A 683      46.210  58.050  68.880  1.00  0.00           H
ATOM   1533 HH12 ARG A 683      44.610  58.770  69.200  1.00  0.00           H
ATOM   1534  NH2 ARG A 683      46.170  56.580  70.840  1.00  0.00           N
ATOM   1535 HH21 ARG A 683      45.970  55.800  71.440  1.00  0.00           H
ATOM   1536 HH22 ARG A 683      47.100  56.730  70.490  1.00  0.00           H
ATOM   1537  C   ARG A 683      39.270  58.310  71.320  1.00  0.00           C
ATOM   1538  O   ARG A 683      39.200  58.570  72.520  1.00  0.00           O
ATOM   1539  N   ASP A 684      39.220  59.280  70.420  1.00  0.00           N
ATOM   1540  HN  ASP A 684      39.250  59.080  69.450  1.00  0.00           H
ATOM   1541  CA  ASP A 684      38.980  60.650  70.680  1.00  0.00           C
ATOM   1542  HA  ASP A 684      39.550  60.970  71.540  1.00  0.00           H
ATOM   1543  CB  ASP A 684      39.310  61.620  69.460  1.00  0.00           C
ATOM   1544  HB1 ASP A 684      38.760  62.570  69.590  1.00  0.00           H
ATOM   1545  HB2 ASP A 684      39.010  61.200  68.480  1.00  0.00           H
ATOM   1546  CG  ASP A 684      40.820  61.980  69.460  1.00  0.00           C
ATOM   1547  OD1 ASP A 684      41.600  61.390  70.270  1.00  0.00           O
ATOM   1548  OD2 ASP A 684      41.290  62.720  68.630  1.00  0.00           O
ATOM   1549  C   ASP A 684      37.520  60.940  71.180  1.00  0.00           C
ATOM   1550  O   ASP A 684      37.260  61.790  72.060  1.00  0.00           O
ATOM   1551  N   TYR A 685      36.530  60.210  70.680  1.00  0.00           N
ATOM   1552  HN  TYR A 685      36.700  59.520  69.970  1.00  0.00           H
ATOM   1553  CA  TYR A 685      35.140  60.390  70.940  1.00  0.00           C
ATOM   1554  HA  TYR A 685      34.970  61.430  71.180  1.00  0.00           H
ATOM   1555  CB  TYR A 685      34.310  59.990  69.710  1.00  0.00           C
ATOM   1556  HB1 TYR A 685      33.260  59.760  70.040  1.00  0.00           H
ATOM   1557  HB2 TYR A 685      34.720  59.030  69.340  1.00  0.00           H
ATOM   1558  CG  TYR A 685      34.230  60.940  68.560  1.00  0.00           C
ATOM   1559  CD1 TYR A 685      34.880  62.180  68.590  1.00  0.00           C
ATOM   1560  HD1 TYR A 685      35.560  62.470  69.380  1.00  0.00           H
ATOM   1561  CE1 TYR A 685      34.690  63.110  67.480  1.00  0.00           C
ATOM   1562  HE1 TYR A 685      35.260  64.040  67.460  1.00  0.00           H
ATOM   1563  CZ  TYR A 685      33.900  62.670  66.390  1.00  0.00           C
ATOM   1564  OH  TYR A 685      33.550  63.610  65.340  1.00  0.00           O
ATOM   1565  HH  TYR A 685      33.620  64.480  65.740  1.00  0.00           H
ATOM   1566  CD2 TYR A 685      33.440  60.590  67.460  1.00  0.00           C
ATOM   1567  HD2 TYR A 685      32.820  59.700  67.530  1.00  0.00           H
ATOM   1568  CE2 TYR A 685      33.280  61.430  66.370  1.00  0.00           C
ATOM   1569  HE2 TYR A 685      32.660  61.150  65.540  1.00  0.00           H
ATOM   1570  C   TYR A 685      34.690  59.710  72.200  1.00  0.00           C
ATOM   1571  O   TYR A 685      33.590  59.930  72.640  1.00  0.00           O
ATOM   1572  N   GLN A 686      35.530  58.800  72.800  1.00  0.00           N
ATOM   1573  HN  GLN A 686      36.460  58.690  72.430  1.00  0.00           H
ATOM   1574  CA  GLN A 686      35.140  58.170  74.050  1.00  0.00           C
ATOM   1575  HA  GLN A 686      36.050  57.810  74.490  1.00  0.00           H
ATOM   1576  CB  GLN A 686      34.490  59.100  75.190  1.00  0.00           C
ATOM   1577  HB1 GLN A 686      34.420  58.370  76.020  1.00  0.00           H
ATOM   1578  HB2 GLN A 686      33.480  59.470  74.930  1.00  0.00           H
ATOM   1579  CG  GLN A 686      35.440  60.220  75.720  1.00  0.00           C
ATOM   1580  HG1 GLN A 686      35.060  60.600  76.700  1.00  0.00           H
ATOM   1581  HG2 GLN A 686      35.540  61.060  74.990  1.00  0.00           H
ATOM   1582  CD  GLN A 686      36.910  59.810  76.130  1.00  0.00           C
ATOM   1583  OE1 GLN A 686      37.130  59.540  77.280  1.00  0.00           O
ATOM   1584  NE2 GLN A 686      37.730  59.650  75.140  1.00  0.00           N
ATOM   1585 HE21 GLN A 686      38.690  59.390  75.310  1.00  0.00           H
ATOM   1586 HE22 GLN A 686      37.600  59.940  74.190  1.00  0.00           H
ATOM   1587  C   GLN A 686      34.430  56.880  73.780  1.00  0.00           C
ATOM   1588  O   GLN A 686      33.730  56.300  74.640  1.00  0.00           O
ATOM   1589  N   LEU A 687      34.700  56.310  72.570  1.00  0.00           N
ATOM   1590  HN  LEU A 687      35.350  56.770  71.960  1.00  0.00           H
ATOM   1591  CA  LEU A 687      33.960  55.160  72.010  1.00  0.00           C
ATOM   1592  HA  LEU A 687      33.150  54.890  72.670  1.00  0.00           H
ATOM   1593  CB  LEU A 687      33.320  55.490  70.650  1.00  0.00           C
ATOM   1594  HB1 LEU A 687      32.640  54.690  70.300  1.00  0.00           H
ATOM   1595  HB2 LEU A 687      34.150  55.620  69.920  1.00  0.00           H
ATOM   1596  CG  LEU A 687      32.490  56.860  70.630  1.00  0.00           C
ATOM   1597  HG  LEU A 687      33.080  57.710  71.040  1.00  0.00           H
ATOM   1598  CD1 LEU A 687      32.010  57.450  69.330  1.00  0.00           C
ATOM   1599 HD11 LEU A 687      31.470  58.400  69.540  1.00  0.00           H
ATOM   1600 HD12 LEU A 687      31.210  56.780  68.940  1.00  0.00           H
ATOM   1601 HD13 LEU A 687      32.700  57.410  68.460  1.00  0.00           H
ATOM   1602  CD2 LEU A 687      31.220  56.610  71.500  1.00  0.00           C
ATOM   1603 HD21 LEU A 687      31.440  56.020  72.410  1.00  0.00           H
ATOM   1604 HD22 LEU A 687      30.460  56.120  70.870  1.00  0.00           H
ATOM   1605 HD23 LEU A 687      30.790  57.600  71.820  1.00  0.00           H
ATOM   1606  C   LEU A 687      34.830  53.960  71.990  1.00  0.00           C
ATOM   1607  O   LEU A 687      36.070  53.990  71.820  1.00  0.00           O
ATOM   1608  N   SER A 688      34.180  52.810  72.220  1.00  0.00           N
ATOM   1609  HN  SER A 688      33.180  52.810  72.290  1.00  0.00           H
ATOM   1610  CA  SER A 688      34.770  51.510  72.160  1.00  0.00           C
ATOM   1611  HA  SER A 688      35.810  51.590  72.490  1.00  0.00           H
ATOM   1612  CB  SER A 688      34.030  50.530  73.090  1.00  0.00           C
ATOM   1613  HB1 SER A 688      33.090  50.200  72.630  1.00  0.00           H
ATOM   1614  HB2 SER A 688      33.840  50.940  74.110  1.00  0.00           H
ATOM   1615  OG  SER A 688      34.740  49.310  73.170  1.00  0.00           O
ATOM   1616  HG1 SER A 688      35.430  49.410  73.830  1.00  0.00           H
ATOM   1617  C   SER A 688      34.850  50.990  70.730  1.00  0.00           C
ATOM   1618  O   SER A 688      33.790  50.810  70.060  1.00  0.00           O
ATOM   1619  N   TYR A 689      36.120  50.930  70.180  1.00  0.00           N
ATOM   1620  HN  TYR A 689      36.950  51.180  70.670  1.00  0.00           H
ATOM   1621  CA  TYR A 689      36.390  50.630  68.790  1.00  0.00           C
ATOM   1622  HA  TYR A 689      35.920  51.500  68.340  1.00  0.00           H
ATOM   1623  CB  TYR A 689      37.960  50.900  68.640  1.00  0.00           C
ATOM   1624  HB1 TYR A 689      38.520  50.480  69.500  1.00  0.00           H
ATOM   1625  HB2 TYR A 689      38.240  51.980  68.730  1.00  0.00           H
ATOM   1626  CG  TYR A 689      38.670  50.260  67.440  1.00  0.00           C
ATOM   1627  CD1 TYR A 689      39.690  49.290  67.710  1.00  0.00           C
ATOM   1628  HD1 TYR A 689      40.170  49.160  68.650  1.00  0.00           H
ATOM   1629  CE1 TYR A 689      40.280  48.620  66.620  1.00  0.00           C
ATOM   1630  HE1 TYR A 689      41.030  47.860  66.740  1.00  0.00           H
ATOM   1631  CZ  TYR A 689      39.830  48.800  65.290  1.00  0.00           C
ATOM   1632  OH  TYR A 689      40.260  47.960  64.250  1.00  0.00           O
ATOM   1633  HH  TYR A 689      39.870  48.330  63.450  1.00  0.00           H
ATOM   1634  CD2 TYR A 689      38.330  50.540  66.070  1.00  0.00           C
ATOM   1635  HD2 TYR A 689      37.600  51.310  65.890  1.00  0.00           H
ATOM   1636  CE2 TYR A 689      38.890  49.820  65.030  1.00  0.00           C
ATOM   1637  HE2 TYR A 689      38.690  50.040  63.990  1.00  0.00           H
ATOM   1638  C   TYR A 689      35.950  49.410  68.100  1.00  0.00           C
ATOM   1639  O   TYR A 689      35.330  49.360  67.060  1.00  0.00           O
ATOM   1640  N   LEU A 690      36.240  48.220  68.740  1.00  0.00           N
ATOM   1641  HN  LEU A 690      36.600  48.220  69.670  1.00  0.00           H
ATOM   1642  CA  LEU A 690      36.110  46.970  68.060  1.00  0.00           C
ATOM   1643  HA  LEU A 690      36.660  47.040  67.130  1.00  0.00           H
ATOM   1644  CB  LEU A 690      36.630  45.760  68.900  1.00  0.00           C
ATOM   1645  HB1 LEU A 690      36.630  44.760  68.410  1.00  0.00           H
ATOM   1646  HB2 LEU A 690      36.090  45.700  69.870  1.00  0.00           H
ATOM   1647  CG  LEU A 690      38.160  45.870  69.250  1.00  0.00           C
ATOM   1648  HG  LEU A 690      38.400  46.800  69.800  1.00  0.00           H
ATOM   1649  CD1 LEU A 690      38.350  44.740  70.330  1.00  0.00           C
ATOM   1650 HD11 LEU A 690      37.940  43.820  69.870  1.00  0.00           H
ATOM   1651 HD12 LEU A 690      37.770  45.000  71.250  1.00  0.00           H
ATOM   1652 HD13 LEU A 690      39.410  44.570  70.580  1.00  0.00           H
ATOM   1653  CD2 LEU A 690      38.990  45.750  68.000  1.00  0.00           C
ATOM   1654 HD21 LEU A 690      39.190  44.690  67.740  1.00  0.00           H
ATOM   1655 HD22 LEU A 690      39.940  46.280  68.260  1.00  0.00           H
ATOM   1656 HD23 LEU A 690      38.440  46.260  67.180  1.00  0.00           H
ATOM   1657  C   LEU A 690      34.700  46.650  67.610  1.00  0.00           C
ATOM   1658  O   LEU A 690      34.540  46.290  66.420  1.00  0.00           O
ATOM   1659  N   SER A 691      33.700  46.900  68.440  1.00  0.00           N
ATOM   1660  HN  SER A 691      33.960  47.230  69.350  1.00  0.00           H
ATOM   1661  CA  SER A 691      32.310  46.830  68.110  1.00  0.00           C
ATOM   1662  HA  SER A 691      32.240  46.030  67.380  1.00  0.00           H
ATOM   1663  CB  SER A 691      31.460  46.320  69.310  1.00  0.00           C
ATOM   1664  HB1 SER A 691      31.600  45.280  69.710  1.00  0.00           H
ATOM   1665  HB2 SER A 691      30.430  46.340  68.910  1.00  0.00           H
ATOM   1666  OG  SER A 691      31.550  47.160  70.430  1.00  0.00           O
ATOM   1667  HG1 SER A 691      32.300  46.920  70.980  1.00  0.00           H
ATOM   1668  C   SER A 691      31.740  48.050  67.390  1.00  0.00           C
ATOM   1669  O   SER A 691      30.700  47.930  66.770  1.00  0.00           O
ATOM   1670  N   LEU A 692      32.330  49.290  67.490  1.00  0.00           N
ATOM   1671  HN  LEU A 692      33.080  49.470  68.110  1.00  0.00           H
ATOM   1672  CA  LEU A 692      31.800  50.330  66.620  1.00  0.00           C
ATOM   1673  HA  LEU A 692      30.720  50.280  66.590  1.00  0.00           H
ATOM   1674  CB  LEU A 692      32.170  51.670  67.240  1.00  0.00           C
ATOM   1675  HB1 LEU A 692      33.240  51.720  67.510  1.00  0.00           H
ATOM   1676  HB2 LEU A 692      31.800  51.680  68.290  1.00  0.00           H
ATOM   1677  CG  LEU A 692      31.520  52.880  66.640  1.00  0.00           C
ATOM   1678  HG  LEU A 692      31.800  52.880  65.570  1.00  0.00           H
ATOM   1679  CD1 LEU A 692      29.970  52.870  66.950  1.00  0.00           C
ATOM   1680 HD11 LEU A 692      29.500  53.780  66.510  1.00  0.00           H
ATOM   1681 HD12 LEU A 692      29.670  53.090  68.000  1.00  0.00           H
ATOM   1682 HD13 LEU A 692      29.470  51.930  66.620  1.00  0.00           H
ATOM   1683  CD2 LEU A 692      32.160  54.050  67.320  1.00  0.00           C
ATOM   1684 HD21 LEU A 692      31.840  55.000  66.860  1.00  0.00           H
ATOM   1685 HD22 LEU A 692      33.250  54.060  67.130  1.00  0.00           H
ATOM   1686 HD23 LEU A 692      31.940  54.050  68.410  1.00  0.00           H
ATOM   1687  C   LEU A 692      32.290  50.120  65.220  1.00  0.00           C
ATOM   1688  O   LEU A 692      31.560  50.220  64.290  1.00  0.00           O
ATOM   1689  N   ARG A 693      33.560  49.680  65.140  1.00  0.00           N
ATOM   1690  HN  ARG A 693      34.040  49.660  66.020  1.00  0.00           H
ATOM   1691  CA  ARG A 693      34.100  49.190  63.880  1.00  0.00           C
ATOM   1692  HA  ARG A 693      33.870  49.960  63.170  1.00  0.00           H
ATOM   1693  CB  ARG A 693      35.640  48.940  63.890  1.00  0.00           C
ATOM   1694  HB1 ARG A 693      35.830  48.350  64.820  1.00  0.00           H
ATOM   1695  HB2 ARG A 693      36.000  49.980  64.020  1.00  0.00           H
ATOM   1696  CG  ARG A 693      36.280  48.240  62.670  1.00  0.00           C
ATOM   1697  HG1 ARG A 693      37.320  48.640  62.650  1.00  0.00           H
ATOM   1698  HG2 ARG A 693      35.780  48.510  61.710  1.00  0.00           H
ATOM   1699  CD  ARG A 693      36.330  46.760  62.750  1.00  0.00           C
ATOM   1700  HD1 ARG A 693      35.380  46.320  62.370  1.00  0.00           H
ATOM   1701  HD2 ARG A 693      36.640  46.460  63.780  1.00  0.00           H
ATOM   1702  NE  ARG A 693      37.400  46.330  61.800  1.00  0.00           N
ATOM   1703  HE  ARG A 693      38.000  47.070  61.490  1.00  0.00           H
ATOM   1704  CZ  ARG A 693      37.630  45.140  61.270  1.00  0.00           C
ATOM   1705  NH1 ARG A 693      36.990  44.060  61.570  1.00  0.00           N
ATOM   1706 HH11 ARG A 693      36.320  44.180  62.310  1.00  0.00           H
ATOM   1707 HH12 ARG A 693      37.550  43.250  61.390  1.00  0.00           H
ATOM   1708  NH2 ARG A 693      38.520  45.000  60.360  1.00  0.00           N
ATOM   1709 HH21 ARG A 693      38.600  44.220  59.740  1.00  0.00           H
ATOM   1710 HH22 ARG A 693      39.020  45.820  60.070  1.00  0.00           H
ATOM   1711  C   ARG A 693      33.300  47.960  63.320  1.00  0.00           C
ATOM   1712  O   ARG A 693      33.070  47.980  62.100  1.00  0.00           O
ATOM   1713  N   THR A 694      32.790  46.970  64.140  1.00  0.00           N
ATOM   1714  HN  THR A 694      32.950  47.190  65.110  1.00  0.00           H
ATOM   1715  CA  THR A 694      31.900  45.940  63.810  1.00  0.00           C
ATOM   1716  HA  THR A 694      32.230  45.440  62.910  1.00  0.00           H
ATOM   1717  CB  THR A 694      31.740  44.830  64.840  1.00  0.00           C
ATOM   1718  HB  THR A 694      31.340  45.120  65.830  1.00  0.00           H
ATOM   1719  OG1 THR A 694      32.970  44.230  65.080  1.00  0.00           O
ATOM   1720  HG1 THR A 694      33.580  44.820  65.520  1.00  0.00           H
ATOM   1721  CG2 THR A 694      30.850  43.750  64.230  1.00  0.00           C
ATOM   1722 HG21 THR A 694      30.850  42.850  64.870  1.00  0.00           H
ATOM   1723 HG22 THR A 694      31.040  43.500  63.170  1.00  0.00           H
ATOM   1724 HG23 THR A 694      29.790  44.040  64.320  1.00  0.00           H
ATOM   1725  C   THR A 694      30.580  46.490  63.360  1.00  0.00           C
ATOM   1726  O   THR A 694      30.230  46.110  62.260  1.00  0.00           O
ATOM   1727  N   SER A 695      29.960  47.460  64.050  1.00  0.00           N
ATOM   1728  HN  SER A 695      30.400  47.830  64.870  1.00  0.00           H
ATOM   1729  CA  SER A 695      28.760  48.130  63.570  1.00  0.00           C
ATOM   1730  HA  SER A 695      27.990  47.410  63.330  1.00  0.00           H
ATOM   1731  CB  SER A 695      28.150  49.050  64.610  1.00  0.00           C
ATOM   1732  HB1 SER A 695      27.170  49.390  64.220  1.00  0.00           H
ATOM   1733  HB2 SER A 695      28.830  49.870  64.910  1.00  0.00           H
ATOM   1734  OG  SER A 695      27.710  48.280  65.790  1.00  0.00           O
ATOM   1735  HG1 SER A 695      27.410  49.020  66.330  1.00  0.00           H
ATOM   1736  C   SER A 695      28.890  48.790  62.210  1.00  0.00           C
ATOM   1737  O   SER A 695      28.150  48.520  61.210  1.00  0.00           O
ATOM   1738  N   ILE A 696      29.950  49.630  62.000  1.00  0.00           N
ATOM   1739  HN  ILE A 696      30.560  49.850  62.750  1.00  0.00           H
ATOM   1740  CA  ILE A 696      30.170  50.410  60.810  1.00  0.00           C
ATOM   1741  HA  ILE A 696      29.340  51.010  60.440  1.00  0.00           H
ATOM   1742  CB  ILE A 696      31.430  51.380  61.150  1.00  0.00           C
ATOM   1743  HB  ILE A 696      32.030  50.760  61.840  1.00  0.00           H
ATOM   1744  CG2 ILE A 696      32.190  51.760  59.870  1.00  0.00           C
ATOM   1745 HG21 ILE A 696      33.000  52.440  60.200  1.00  0.00           H
ATOM   1746 HG22 ILE A 696      31.480  52.170  59.120  1.00  0.00           H
ATOM   1747 HG23 ILE A 696      32.700  50.900  59.380  1.00  0.00           H
ATOM   1748  CG1 ILE A 696      30.810  52.480  62.050  1.00  0.00           C
ATOM   1749 HG11 ILE A 696      29.970  52.080  62.660  1.00  0.00           H
ATOM   1750 HG12 ILE A 696      30.420  53.330  61.450  1.00  0.00           H
ATOM   1751  CD  ILE A 696      31.880  53.140  62.940  1.00  0.00           C
ATOM   1752  HD1 ILE A 696      32.530  53.800  62.320  1.00  0.00           H
ATOM   1753  HD2 ILE A 696      32.470  52.500  63.630  1.00  0.00           H
ATOM   1754  HD3 ILE A 696      31.410  53.860  63.660  1.00  0.00           H
ATOM   1755  C   ILE A 696      30.490  49.450  59.680  1.00  0.00           C
ATOM   1756  O   ILE A 696      29.900  49.460  58.610  1.00  0.00           O
ATOM   1757  N   GLY A 697      31.300  48.450  59.910  1.00  0.00           N
ATOM   1758  HN  GLY A 697      31.740  48.390  60.810  1.00  0.00           H
ATOM   1759  CA  GLY A 697      31.570  47.290  59.100  1.00  0.00           C
ATOM   1760  HA1 GLY A 697      32.140  46.610  59.720  1.00  0.00           H
ATOM   1761  HA2 GLY A 697      32.120  47.630  58.220  1.00  0.00           H
ATOM   1762  C   GLY A 697      30.330  46.520  58.620  1.00  0.00           C
ATOM   1763  O   GLY A 697      30.190  46.080  57.420  1.00  0.00           O
ATOM   1764  N   LEU A 698      29.310  46.200  59.510  1.00  0.00           N
ATOM   1765  HN  LEU A 698      29.390  46.380  60.480  1.00  0.00           H
ATOM   1766  CA  LEU A 698      28.120  45.490  59.010  1.00  0.00           C
ATOM   1767  HA  LEU A 698      28.460  44.720  58.320  1.00  0.00           H
ATOM   1768  CB  LEU A 698      27.260  44.840  60.080  1.00  0.00           C
ATOM   1769  HB1 LEU A 698      26.320  44.580  59.560  1.00  0.00           H
ATOM   1770  HB2 LEU A 698      26.860  45.570  60.820  1.00  0.00           H
ATOM   1771  CG  LEU A 698      27.900  43.680  60.850  1.00  0.00           C
ATOM   1772  HG  LEU A 698      28.870  44.000  61.280  1.00  0.00           H
ATOM   1773  CD1 LEU A 698      26.930  43.280  62.090  1.00  0.00           C
ATOM   1774 HD11 LEU A 698      25.970  42.890  61.700  1.00  0.00           H
ATOM   1775 HD12 LEU A 698      26.770  44.130  62.800  1.00  0.00           H
ATOM   1776 HD13 LEU A 698      27.310  42.380  62.620  1.00  0.00           H
ATOM   1777  CD2 LEU A 698      28.000  42.370  59.900  1.00  0.00           C
ATOM   1778 HD21 LEU A 698      27.090  42.220  59.280  1.00  0.00           H
ATOM   1779 HD22 LEU A 698      28.200  41.500  60.570  1.00  0.00           H
ATOM   1780 HD23 LEU A 698      28.820  42.620  59.180  1.00  0.00           H
ATOM   1781  C   LEU A 698      27.200  46.420  58.180  1.00  0.00           C
ATOM   1782  O   LEU A 698      26.580  45.990  57.180  1.00  0.00           O
ATOM   1783  N   TRP A 699      27.060  47.700  58.530  1.00  0.00           N
ATOM   1784  HN  TRP A 699      27.370  48.010  59.430  1.00  0.00           H
ATOM   1785  CA  TRP A 699      26.590  48.720  57.620  1.00  0.00           C
ATOM   1786  HA  TRP A 699      25.580  48.430  57.390  1.00  0.00           H
ATOM   1787  CB  TRP A 699      26.740  50.160  58.120  1.00  0.00           C
ATOM   1788  HB1 TRP A 699      26.770  50.890  57.280  1.00  0.00           H
ATOM   1789  HB2 TRP A 699      27.640  50.240  58.750  1.00  0.00           H
ATOM   1790  CG  TRP A 699      25.540  50.550  58.920  1.00  0.00           C
ATOM   1791  CD1 TRP A 699      25.520  50.790  60.270  1.00  0.00           C
ATOM   1792  HD1 TRP A 699      26.370  50.670  60.930  1.00  0.00           H
ATOM   1793  NE1 TRP A 699      24.290  51.250  60.650  1.00  0.00           N
ATOM   1794  HE1 TRP A 699      24.170  51.830  61.440  1.00  0.00           H
ATOM   1795  CE2 TRP A 699      23.470  51.340  59.590  1.00  0.00           C
ATOM   1796  CD2 TRP A 699      24.230  50.960  58.430  1.00  0.00           C
ATOM   1797  CE3 TRP A 699      23.680  50.780  57.230  1.00  0.00           C
ATOM   1798  HE3 TRP A 699      24.110  50.440  56.310  1.00  0.00           H
ATOM   1799  CZ3 TRP A 699      22.400  51.290  57.170  1.00  0.00           C
ATOM   1800  HZ3 TRP A 699      21.840  51.270  56.240  1.00  0.00           H
ATOM   1801  CZ2 TRP A 699      22.160  51.730  59.530  1.00  0.00           C
ATOM   1802  HZ2 TRP A 699      21.580  52.190  60.310  1.00  0.00           H
ATOM   1803  CH2 TRP A 699      21.660  51.840  58.220  1.00  0.00           C
ATOM   1804  HH2 TRP A 699      20.710  52.350  58.150  1.00  0.00           H
ATOM   1805  C   TRP A 699      27.280  48.670  56.250  1.00  0.00           C
ATOM   1806  O   TRP A 699      26.650  48.760  55.220  1.00  0.00           O
ATOM   1807  N   THR A 700      28.640  48.600  56.260  1.00  0.00           N
ATOM   1808  HN  THR A 700      28.990  48.510  57.180  1.00  0.00           H
ATOM   1809  CA  THR A 700      29.520  48.560  55.100  1.00  0.00           C
ATOM   1810  HA  THR A 700      29.270  49.470  54.580  1.00  0.00           H
ATOM   1811  CB  THR A 700      31.020  48.620  55.450  1.00  0.00           C
ATOM   1812  HB  THR A 700      31.370  47.770  56.060  1.00  0.00           H
ATOM   1813  OG1 THR A 700      31.450  49.830  56.200  1.00  0.00           O
ATOM   1814  HG1 THR A 700      30.640  50.060  56.660  1.00  0.00           H
ATOM   1815  CG2 THR A 700      31.880  48.620  54.220  1.00  0.00           C
ATOM   1816 HG21 THR A 700      31.590  49.440  53.540  1.00  0.00           H
ATOM   1817 HG22 THR A 700      31.730  47.680  53.630  1.00  0.00           H
ATOM   1818 HG23 THR A 700      32.930  48.820  54.530  1.00  0.00           H
ATOM   1819  C   THR A 700      29.380  47.300  54.290  1.00  0.00           C
ATOM   1820  O   THR A 700      29.300  47.260  53.070  1.00  0.00           O
ATOM   1821  N   SER A 701      29.180  46.150  55.020  1.00  0.00           N
ATOM   1822  HN  SER A 701      29.320  46.230  56.000  1.00  0.00           H
ATOM   1823  CA  SER A 701      28.830  44.870  54.430  1.00  0.00           C
ATOM   1824  HA  SER A 701      29.510  44.530  53.660  1.00  0.00           H
ATOM   1825  CB  SER A 701      28.750  43.650  55.470  1.00  0.00           C
ATOM   1826  HB1 SER A 701      27.990  43.940  56.220  1.00  0.00           H
ATOM   1827  HB2 SER A 701      29.720  43.550  55.970  1.00  0.00           H
ATOM   1828  OG  SER A 701      28.280  42.430  54.900  1.00  0.00           O
ATOM   1829  HG1 SER A 701      28.960  42.230  54.240  1.00  0.00           H
ATOM   1830  C   SER A 701      27.490  45.060  53.660  1.00  0.00           C
ATOM   1831  O   SER A 701      27.460  44.950  52.370  1.00  0.00           O
ATOM   1832  N   PHE A 702      26.430  45.650  54.290  1.00  0.00           N
ATOM   1833  HN  PHE A 702      26.380  45.820  55.260  1.00  0.00           H
ATOM   1834  CA  PHE A 702      25.160  45.950  53.730  1.00  0.00           C
ATOM   1835  HA  PHE A 702      24.880  45.020  53.270  1.00  0.00           H
ATOM   1836  CB  PHE A 702      24.270  46.440  54.820  1.00  0.00           C
ATOM   1837  HB1 PHE A 702      24.790  47.270  55.340  1.00  0.00           H
ATOM   1838  HB2 PHE A 702      24.270  45.550  55.480  1.00  0.00           H
ATOM   1839  CG  PHE A 702      22.890  46.790  54.430  1.00  0.00           C
ATOM   1840  CD1 PHE A 702      22.480  48.110  54.790  1.00  0.00           C
ATOM   1841  HD1 PHE A 702      23.190  48.760  55.280  1.00  0.00           H
ATOM   1842  CE1 PHE A 702      21.150  48.500  54.490  1.00  0.00           C
ATOM   1843  HE1 PHE A 702      20.860  49.520  54.650  1.00  0.00           H
ATOM   1844  CZ  PHE A 702      20.190  47.570  53.990  1.00  0.00           C
ATOM   1845  HZ  PHE A 702      19.320  48.010  53.520  1.00  0.00           H
ATOM   1846  CD2 PHE A 702      21.920  45.850  54.060  1.00  0.00           C
ATOM   1847  HD2 PHE A 702      22.310  44.860  53.920  1.00  0.00           H
ATOM   1848  CE2 PHE A 702      20.590  46.280  53.720  1.00  0.00           C
ATOM   1849  HE2 PHE A 702      20.010  45.580  53.140  1.00  0.00           H
ATOM   1850  C   PHE A 702      25.200  46.880  52.540  1.00  0.00           C
ATOM   1851  O   PHE A 702      24.580  46.510  51.500  1.00  0.00           O
ATOM   1852  N   LEU A 703      25.940  48.020  52.600  1.00  0.00           N
ATOM   1853  HN  LEU A 703      26.560  48.160  53.360  1.00  0.00           H
ATOM   1854  CA  LEU A 703      26.080  49.010  51.620  1.00  0.00           C
ATOM   1855  HA  LEU A 703      25.140  49.340  51.200  1.00  0.00           H
ATOM   1856  CB  LEU A 703      26.780  50.250  52.220  1.00  0.00           C
ATOM   1857  HB1 LEU A 703      27.070  50.990  51.440  1.00  0.00           H
ATOM   1858  HB2 LEU A 703      27.560  49.880  52.900  1.00  0.00           H
ATOM   1859  CG  LEU A 703      25.860  51.080  53.090  1.00  0.00           C
ATOM   1860  HG  LEU A 703      25.320  50.330  53.690  1.00  0.00           H
ATOM   1861  CD1 LEU A 703      26.730  51.960  53.970  1.00  0.00           C
ATOM   1862 HD11 LEU A 703      26.150  52.860  54.270  1.00  0.00           H
ATOM   1863 HD12 LEU A 703      27.710  52.260  53.540  1.00  0.00           H
ATOM   1864 HD13 LEU A 703      26.950  51.400  54.910  1.00  0.00           H
ATOM   1865  CD2 LEU A 703      24.770  51.800  52.320  1.00  0.00           C
ATOM   1866 HD21 LEU A 703      25.150  52.360  51.440  1.00  0.00           H
ATOM   1867 HD22 LEU A 703      24.230  52.460  53.030  1.00  0.00           H
ATOM   1868 HD23 LEU A 703      24.010  51.120  51.890  1.00  0.00           H
ATOM   1869  C   LEU A 703      26.780  48.410  50.340  1.00  0.00           C
ATOM   1870  O   LEU A 703      26.360  48.610  49.210  1.00  0.00           O
ATOM   1871  N   CYS A 704      27.850  47.560  50.600  1.00  0.00           N
ATOM   1872  HN  CYS A 704      28.230  47.400  51.500  1.00  0.00           H
ATOM   1873  CA  CYS A 704      28.520  46.940  49.490  1.00  0.00           C
ATOM   1874  HA  CYS A 704      28.870  47.670  48.780  1.00  0.00           H
ATOM   1875  CB  CYS A 704      29.680  46.050  50.060  1.00  0.00           C
ATOM   1876  HB1 CYS A 704      29.990  45.360  49.250  1.00  0.00           H
ATOM   1877  HB2 CYS A 704      29.320  45.490  50.960  1.00  0.00           H
ATOM   1878  SG  CYS A 704      31.140  47.030  50.510  1.00  0.00           S
ATOM   1879  HG1 CYS A 704      30.610  47.730  51.500  1.00  0.00           H
ATOM   1880  C   CYS A 704      27.610  46.010  48.640  1.00  0.00           C
ATOM   1881  O   CYS A 704      27.490  46.080  47.420  1.00  0.00           O
ATOM   1882  N   ILE A 705      26.860  45.170  49.360  1.00  0.00           N
ATOM   1883  HN  ILE A 705      26.930  45.210  50.350  1.00  0.00           H
ATOM   1884  CA  ILE A 705      25.810  44.300  48.860  1.00  0.00           C
ATOM   1885  HA  ILE A 705      26.280  43.680  48.100  1.00  0.00           H
ATOM   1886  CB  ILE A 705      25.360  43.310  49.950  1.00  0.00           C
ATOM   1887  HB  ILE A 705      24.930  43.970  50.720  1.00  0.00           H
ATOM   1888  CG2 ILE A 705      24.210  42.400  49.350  1.00  0.00           C
ATOM   1889 HG21 ILE A 705      23.290  42.940  49.040  1.00  0.00           H
ATOM   1890 HG22 ILE A 705      23.960  41.680  50.150  1.00  0.00           H
ATOM   1891 HG23 ILE A 705      24.510  41.810  48.460  1.00  0.00           H
ATOM   1892  CG1 ILE A 705      26.590  42.420  50.440  1.00  0.00           C
ATOM   1893 HG11 ILE A 705      27.360  43.180  50.680  1.00  0.00           H
ATOM   1894 HG12 ILE A 705      26.890  41.750  49.610  1.00  0.00           H
ATOM   1895  CD  ILE A 705      26.240  41.710  51.770  1.00  0.00           C
ATOM   1896  HD1 ILE A 705      25.700  40.760  51.570  1.00  0.00           H
ATOM   1897  HD2 ILE A 705      25.450  42.220  52.370  1.00  0.00           H
ATOM   1898  HD3 ILE A 705      27.140  41.630  52.420  1.00  0.00           H
ATOM   1899  C   ILE A 705      24.700  45.000  48.050  1.00  0.00           C
ATOM   1900  O   ILE A 705      24.250  44.630  46.970  1.00  0.00           O
ATOM   1901  N   VAL A 706      24.180  46.080  48.630  1.00  0.00           N
ATOM   1902  HN  VAL A 706      24.460  46.250  49.580  1.00  0.00           H
ATOM   1903  CA  VAL A 706      23.200  46.950  48.040  1.00  0.00           C
ATOM   1904  HA  VAL A 706      22.260  46.450  47.880  1.00  0.00           H
ATOM   1905  CB  VAL A 706      22.730  48.170  48.950  1.00  0.00           C
ATOM   1906  HB  VAL A 706      23.610  48.740  49.300  1.00  0.00           H
ATOM   1907  CG1 VAL A 706      21.920  49.250  48.130  1.00  0.00           C
ATOM   1908 HG11 VAL A 706      22.650  49.850  47.550  1.00  0.00           H
ATOM   1909 HG12 VAL A 706      21.470  50.000  48.820  1.00  0.00           H
ATOM   1910 HG13 VAL A 706      21.130  48.730  47.550  1.00  0.00           H
ATOM   1911  CG2 VAL A 706      21.880  47.740  50.200  1.00  0.00           C
ATOM   1912 HG21 VAL A 706      21.990  48.430  51.070  1.00  0.00           H
ATOM   1913 HG22 VAL A 706      22.400  46.820  50.540  1.00  0.00           H
ATOM   1914 HG23 VAL A 706      20.810  47.570  50.000  1.00  0.00           H
ATOM   1915  C   VAL A 706      23.680  47.600  46.740  1.00  0.00           C
ATOM   1916  O   VAL A 706      22.890  47.600  45.770  1.00  0.00           O
ATOM   1917  N   LEU A 707      24.930  48.060  46.650  1.00  0.00           N
ATOM   1918  HN  LEU A 707      25.570  48.060  47.410  1.00  0.00           H
ATOM   1919  CA  LEU A 707      25.440  48.630  45.430  1.00  0.00           C
ATOM   1920  HA  LEU A 707      24.690  49.380  45.180  1.00  0.00           H
ATOM   1921  CB  LEU A 707      26.720  49.450  45.860  1.00  0.00           C
ATOM   1922  HB1 LEU A 707      27.460  48.680  46.160  1.00  0.00           H
ATOM   1923  HB2 LEU A 707      26.440  50.080  46.730  1.00  0.00           H
ATOM   1924  CG  LEU A 707      27.300  50.350  44.720  1.00  0.00           C
ATOM   1925  HG  LEU A 707      27.790  49.690  43.970  1.00  0.00           H
ATOM   1926  CD1 LEU A 707      26.290  51.290  44.010  1.00  0.00           C
ATOM   1927 HD11 LEU A 707      25.750  51.850  44.800  1.00  0.00           H
ATOM   1928 HD12 LEU A 707      25.530  50.630  43.530  1.00  0.00           H
ATOM   1929 HD13 LEU A 707      26.800  52.010  43.320  1.00  0.00           H
ATOM   1930  CD2 LEU A 707      28.600  51.130  45.150  1.00  0.00           C
ATOM   1931 HD21 LEU A 707      28.480  52.020  45.810  1.00  0.00           H
ATOM   1932 HD22 LEU A 707      29.150  51.520  44.270  1.00  0.00           H
ATOM   1933 HD23 LEU A 707      29.320  50.420  45.620  1.00  0.00           H
ATOM   1934  C   LEU A 707      25.600  47.760  44.190  1.00  0.00           C
ATOM   1935  O   LEU A 707      25.360  48.160  43.060  1.00  0.00           O
ATOM   1936  N   VAL A 708      25.940  46.460  44.450  1.00  0.00           N
ATOM   1937  HN  VAL A 708      26.120  46.200  45.400  1.00  0.00           H
ATOM   1938  CA  VAL A 708      26.100  45.480  43.340  1.00  0.00           C
ATOM   1939  HA  VAL A 708      26.480  46.050  42.510  1.00  0.00           H
ATOM   1940  CB  VAL A 708      26.910  44.280  43.750  1.00  0.00           C
ATOM   1941  HB  VAL A 708      26.940  43.550  42.930  1.00  0.00           H
ATOM   1942  CG1 VAL A 708      28.270  44.840  44.100  1.00  0.00           C
ATOM   1943 HG11 VAL A 708      28.310  45.550  44.950  1.00  0.00           H
ATOM   1944 HG12 VAL A 708      28.650  45.280  43.150  1.00  0.00           H
ATOM   1945 HG13 VAL A 708      28.940  43.970  44.300  1.00  0.00           H
ATOM   1946  CG2 VAL A 708      26.320  43.550  44.950  1.00  0.00           C
ATOM   1947 HG21 VAL A 708      26.810  42.650  45.340  1.00  0.00           H
ATOM   1948 HG22 VAL A 708      25.270  43.210  44.840  1.00  0.00           H
ATOM   1949 HG23 VAL A 708      26.390  44.310  45.770  1.00  0.00           H
ATOM   1950  C   VAL A 708      24.750  44.940  42.820  1.00  0.00           C
ATOM   1951  O   VAL A 708      24.470  44.730  41.650  1.00  0.00           O
ATOM   1952  N   ALA A 709      23.800  44.740  43.800  1.00  0.00           N
ATOM   1953  HN  ALA A 709      24.090  44.780  44.750  1.00  0.00           H
ATOM   1954  CA  ALA A 709      22.390  44.500  43.570  1.00  0.00           C
ATOM   1955  HA  ALA A 709      22.490  43.800  42.750  1.00  0.00           H
ATOM   1956  CB  ALA A 709      21.660  44.070  44.890  1.00  0.00           C
ATOM   1957  HB1 ALA A 709      21.730  44.880  45.630  1.00  0.00           H
ATOM   1958  HB2 ALA A 709      22.260  43.170  45.180  1.00  0.00           H
ATOM   1959  HB3 ALA A 709      20.590  43.870  44.660  1.00  0.00           H
ATOM   1960  C   ALA A 709      21.740  45.640  42.930  1.00  0.00           C
ATOM   1961  O   ALA A 709      20.930  45.490  42.050  1.00  0.00           O
ATOM   1962  N   THR A 710      21.980  46.940  43.230  1.00  0.00           N
ATOM   1963  HN  THR A 710      22.630  47.080  43.970  1.00  0.00           H
ATOM   1964  CA  THR A 710      21.400  48.130  42.460  1.00  0.00           C
ATOM   1965  HA  THR A 710      20.400  47.920  42.120  1.00  0.00           H
ATOM   1966  CB  THR A 710      21.250  49.380  43.220  1.00  0.00           C
ATOM   1967  HB  THR A 710      20.950  50.240  42.580  1.00  0.00           H
ATOM   1968  OG1 THR A 710      22.380  49.810  43.910  1.00  0.00           O
ATOM   1969  HG1 THR A 710      22.600  49.080  44.490  1.00  0.00           H
ATOM   1970  CG2 THR A 710      20.120  49.200  44.300  1.00  0.00           C
ATOM   1971 HG21 THR A 710      19.140  49.120  43.780  1.00  0.00           H
ATOM   1972 HG22 THR A 710      20.000  50.140  44.860  1.00  0.00           H
ATOM   1973 HG23 THR A 710      20.320  48.420  45.070  1.00  0.00           H
ATOM   1974  C   THR A 710      22.160  48.390  41.180  1.00  0.00           C
ATOM   1975  O   THR A 710      21.720  49.090  40.320  1.00  0.00           O
ATOM   1976  N   ASP A 711      23.370  47.800  40.960  1.00  0.00           N
ATOM   1977  HN  ASP A 711      23.690  47.160  41.660  1.00  0.00           H
ATOM   1978  CA  ASP A 711      24.230  47.920  39.810  1.00  0.00           C
ATOM   1979  HA  ASP A 711      24.940  47.110  39.950  1.00  0.00           H
ATOM   1980  CB  ASP A 711      23.610  47.380  38.460  1.00  0.00           C
ATOM   1981  HB1 ASP A 711      22.650  47.910  38.330  1.00  0.00           H
ATOM   1982  HB2 ASP A 711      23.430  46.300  38.630  1.00  0.00           H
ATOM   1983  CG  ASP A 711      24.260  47.530  37.100  1.00  0.00           C
ATOM   1984  OD1 ASP A 711      24.950  48.550  36.890  1.00  0.00           O
ATOM   1985  OD2 ASP A 711      23.970  46.740  36.160  1.00  0.00           O
ATOM   1986  C   ASP A 711      25.090  49.160  39.800  1.00  0.00           C
ATOM   1987  O   ASP A 711      24.750  50.230  40.330  1.00  0.00           O
ATOM   1988  N   ALA A 712      26.420  49.030  39.390  1.00  0.00           N
ATOM   1989  HN  ALA A 712      26.720  48.210  38.900  1.00  0.00           H
ATOM   1990  CA  ALA A 712      27.400  50.000  39.420  1.00  0.00           C
ATOM   1991  HA  ALA A 712      27.050  50.890  39.940  1.00  0.00           H
ATOM   1992  CB  ALA A 712      28.570  49.610  40.320  1.00  0.00           C
ATOM   1993  HB1 ALA A 712      28.300  48.860  41.090  1.00  0.00           H
ATOM   1994  HB2 ALA A 712      29.060  50.530  40.710  1.00  0.00           H
ATOM   1995  HB3 ALA A 712      29.350  49.150  39.680  1.00  0.00           H
ATOM   1996  C   ALA A 712      27.880  50.460  38.130  1.00  0.00           C
ATOM   1997  O   ALA A 712      28.730  51.390  38.000  1.00  0.00           O
ATOM   1998  N   SER A 713      27.400  49.890  37.010  1.00  0.00           N
ATOM   1999  HN  SER A 713      26.640  49.250  37.080  1.00  0.00           H
ATOM   2000  CA  SER A 713      27.830  50.210  35.600  1.00  0.00           C
ATOM   2001  HA  SER A 713      28.890  49.990  35.640  1.00  0.00           H
ATOM   2002  CB  SER A 713      27.360  49.300  34.530  1.00  0.00           C
ATOM   2003  HB1 SER A 713      27.870  48.330  34.620  1.00  0.00           H
ATOM   2004  HB2 SER A 713      27.620  49.630  33.510  1.00  0.00           H
ATOM   2005  OG  SER A 713      25.990  49.070  34.480  1.00  0.00           O
ATOM   2006  HG1 SER A 713      25.760  48.630  35.300  1.00  0.00           H
ATOM   2007  C   SER A 713      27.730  51.660  35.210  1.00  0.00           C
ATOM   2008  O   SER A 713      28.610  52.210  34.560  1.00  0.00           O
ATOM   2009  N   SER A 714      26.620  52.360  35.540  1.00  0.00           N
ATOM   2010  HN  SER A 714      25.800  52.000  35.980  1.00  0.00           H
ATOM   2011  CA  SER A 714      26.450  53.780  35.330  1.00  0.00           C
ATOM   2012  HA  SER A 714      26.820  53.970  34.330  1.00  0.00           H
ATOM   2013  CB  SER A 714      25.000  54.230  35.530  1.00  0.00           C
ATOM   2014  HB1 SER A 714      24.880  55.240  35.080  1.00  0.00           H
ATOM   2015  HB2 SER A 714      24.870  54.290  36.630  1.00  0.00           H
ATOM   2016  OG  SER A 714      24.010  53.310  34.970  1.00  0.00           O
ATOM   2017  HG1 SER A 714      24.000  52.520  35.510  1.00  0.00           H
ATOM   2018  C   SER A 714      27.310  54.640  36.230  1.00  0.00           C
ATOM   2019  O   SER A 714      27.960  55.580  35.760  1.00  0.00           O
ATOM   2020  N   LEU A 715      27.560  54.180  37.480  1.00  0.00           N
ATOM   2021  HN  LEU A 715      26.920  53.520  37.870  1.00  0.00           H
ATOM   2022  CA  LEU A 715      28.620  54.800  38.370  1.00  0.00           C
ATOM   2023  HA  LEU A 715      28.380  55.860  38.370  1.00  0.00           H
ATOM   2024  CB  LEU A 715      28.510  54.080  39.750  1.00  0.00           C
ATOM   2025  HB1 LEU A 715      28.960  53.070  39.650  1.00  0.00           H
ATOM   2026  HB2 LEU A 715      27.460  54.060  40.110  1.00  0.00           H
ATOM   2027  CG  LEU A 715      29.360  54.750  40.850  1.00  0.00           C
ATOM   2028  HG  LEU A 715      30.430  54.500  40.760  1.00  0.00           H
ATOM   2029  CD1 LEU A 715      29.270  56.280  40.940  1.00  0.00           C
ATOM   2030 HD11 LEU A 715      29.940  56.690  40.140  1.00  0.00           H
ATOM   2031 HD12 LEU A 715      29.650  56.750  41.880  1.00  0.00           H
ATOM   2032 HD13 LEU A 715      28.240  56.670  40.860  1.00  0.00           H
ATOM   2033  CD2 LEU A 715      28.880  54.300  42.230  1.00  0.00           C
ATOM   2034 HD21 LEU A 715      28.940  53.190  42.260  1.00  0.00           H
ATOM   2035 HD22 LEU A 715      27.890  54.720  42.510  1.00  0.00           H
ATOM   2036 HD23 LEU A 715      29.510  54.750  43.030  1.00  0.00           H
ATOM   2037  C   LEU A 715      30.060  54.690  37.900  1.00  0.00           C
ATOM   2038  O   LEU A 715      30.860  55.610  37.950  1.00  0.00           O
ATOM   2039  N   VAL A 716      30.390  53.580  37.220  1.00  0.00           N
ATOM   2040  HN  VAL A 716      29.840  52.750  37.290  1.00  0.00           H
ATOM   2041  CA  VAL A 716      31.680  53.440  36.540  1.00  0.00           C
ATOM   2042  HA  VAL A 716      32.480  53.610  37.240  1.00  0.00           H
ATOM   2043  CB  VAL A 716      31.760  51.990  36.040  1.00  0.00           C
ATOM   2044  HB  VAL A 716      30.770  51.820  35.590  1.00  0.00           H
ATOM   2045  CG1 VAL A 716      32.890  51.770  35.020  1.00  0.00           C
ATOM   2046 HG11 VAL A 716      33.880  52.120  35.360  1.00  0.00           H
ATOM   2047 HG12 VAL A 716      32.710  52.340  34.080  1.00  0.00           H
ATOM   2048 HG13 VAL A 716      33.070  50.710  34.750  1.00  0.00           H
ATOM   2049  CG2 VAL A 716      32.080  51.040  37.210  1.00  0.00           C
ATOM   2050 HG21 VAL A 716      31.300  51.090  37.990  1.00  0.00           H
ATOM   2051 HG22 VAL A 716      33.060  51.240  37.680  1.00  0.00           H
ATOM   2052 HG23 VAL A 716      32.140  50.020  36.780  1.00  0.00           H
ATOM   2053  C   VAL A 716      31.950  54.410  35.450  1.00  0.00           C
ATOM   2054  O   VAL A 716      32.980  55.040  35.400  1.00  0.00           O
ATOM   2055  N   CYS A 717      30.950  54.630  34.510  1.00  0.00           N
ATOM   2056  HN  CYS A 717      30.110  54.100  34.560  1.00  0.00           H
ATOM   2057  CA  CYS A 717      31.020  55.660  33.480  1.00  0.00           C
ATOM   2058  HA  CYS A 717      31.830  55.570  32.780  1.00  0.00           H
ATOM   2059  CB  CYS A 717      29.700  55.670  32.680  1.00  0.00           C
ATOM   2060  HB1 CYS A 717      29.600  56.630  32.130  1.00  0.00           H
ATOM   2061  HB2 CYS A 717      28.860  55.670  33.410  1.00  0.00           H
ATOM   2062  SG  CYS A 717      29.550  54.110  31.640  1.00  0.00           S
ATOM   2063  HG1 CYS A 717      28.550  54.540  30.900  1.00  0.00           H
ATOM   2064  C   CYS A 717      31.200  57.070  34.010  1.00  0.00           C
ATOM   2065  O   CYS A 717      31.920  57.830  33.390  1.00  0.00           O
ATOM   2066  N   TYR A 718      30.610  57.360  35.220  1.00  0.00           N
ATOM   2067  HN  TYR A 718      30.140  56.640  35.700  1.00  0.00           H
ATOM   2068  CA  TYR A 718      30.630  58.680  35.810  1.00  0.00           C
ATOM   2069  HA  TYR A 718      30.320  59.420  35.100  1.00  0.00           H
ATOM   2070  CB  TYR A 718      29.530  58.790  37.020  1.00  0.00           C
ATOM   2071  HB1 TYR A 718      29.570  59.850  37.380  1.00  0.00           H
ATOM   2072  HB2 TYR A 718      29.810  58.140  37.870  1.00  0.00           H
ATOM   2073  CG  TYR A 718      28.080  58.590  36.670  1.00  0.00           C
ATOM   2074  CD1 TYR A 718      27.590  58.780  35.380  1.00  0.00           C
ATOM   2075  HD1 TYR A 718      28.270  59.240  34.690  1.00  0.00           H
ATOM   2076  CE1 TYR A 718      26.260  58.510  35.090  1.00  0.00           C
ATOM   2077  HE1 TYR A 718      25.920  58.720  34.080  1.00  0.00           H
ATOM   2078  CZ  TYR A 718      25.410  57.950  36.050  1.00  0.00           C
ATOM   2079  OH  TYR A 718      24.060  57.710  35.770  1.00  0.00           O
ATOM   2080  HH  TYR A 718      23.980  57.810  34.820  1.00  0.00           H
ATOM   2081  CD2 TYR A 718      27.180  58.100  37.640  1.00  0.00           C
ATOM   2082  HD2 TYR A 718      27.580  57.960  38.640  1.00  0.00           H
ATOM   2083  CE2 TYR A 718      25.880  57.720  37.330  1.00  0.00           C
ATOM   2084  HE2 TYR A 718      25.230  57.170  38.010  1.00  0.00           H
ATOM   2085  C   TYR A 718      31.990  59.130  36.280  1.00  0.00           C
ATOM   2086  O   TYR A 718      32.400  60.220  35.990  1.00  0.00           O
ATOM   2087  N   ILE A 719      32.740  58.180  36.980  1.00  0.00           N
ATOM   2088  HN  ILE A 719      32.310  57.300  37.160  1.00  0.00           H
ATOM   2089  CA  ILE A 719      34.140  58.470  37.350  1.00  0.00           C
ATOM   2090  HA  ILE A 719      34.130  59.520  37.600  1.00  0.00           H
ATOM   2091  CB  ILE A 719      34.580  57.830  38.690  1.00  0.00           C
ATOM   2092  HB  ILE A 719      34.490  56.740  38.570  1.00  0.00           H
ATOM   2093  CG2 ILE A 719      36.030  58.120  39.160  1.00  0.00           C
ATOM   2094 HG21 ILE A 719      36.090  57.490  40.060  1.00  0.00           H
ATOM   2095 HG22 ILE A 719      36.160  59.200  39.400  1.00  0.00           H
ATOM   2096 HG23 ILE A 719      36.860  57.800  38.480  1.00  0.00           H
ATOM   2097  CG1 ILE A 719      33.490  58.200  39.750  1.00  0.00           C
ATOM   2098 HG11 ILE A 719      32.560  58.730  39.460  1.00  0.00           H
ATOM   2099 HG12 ILE A 719      34.020  58.960  40.360  1.00  0.00           H
ATOM   2100  CD  ILE A 719      33.190  57.040  40.690  1.00  0.00           C
ATOM   2101  HD1 ILE A 719      34.180  56.670  41.070  1.00  0.00           H
ATOM   2102  HD2 ILE A 719      32.850  56.110  40.190  1.00  0.00           H
ATOM   2103  HD3 ILE A 719      32.540  57.420  41.500  1.00  0.00           H
ATOM   2104  C   ILE A 719      35.150  58.130  36.340  1.00  0.00           C
ATOM   2105  O   ILE A 719      35.370  57.000  35.920  1.00  0.00           O
ATOM   2106  N   THR A 720      35.830  59.200  35.870  1.00  0.00           N
ATOM   2107  HN  THR A 720      35.710  60.140  36.160  1.00  0.00           H
ATOM   2108  CA  THR A 720      36.850  59.350  34.890  1.00  0.00           C
ATOM   2109  HA  THR A 720      36.680  58.510  34.230  1.00  0.00           H
ATOM   2110  CB  THR A 720      36.540  60.520  34.000  1.00  0.00           C
ATOM   2111  HB  THR A 720      37.080  60.160  33.090  1.00  0.00           H
ATOM   2112  OG1 THR A 720      37.200  61.730  34.440  1.00  0.00           O
ATOM   2113  HG1 THR A 720      37.450  62.230  33.660  1.00  0.00           H
ATOM   2114  CG2 THR A 720      35.060  60.740  33.660  1.00  0.00           C
ATOM   2115 HG21 THR A 720      34.620  61.230  34.550  1.00  0.00           H
ATOM   2116 HG22 THR A 720      34.500  59.800  33.510  1.00  0.00           H
ATOM   2117 HG23 THR A 720      35.180  61.390  32.780  1.00  0.00           H
ATOM   2118  C   THR A 720      38.320  59.280  35.240  1.00  0.00           C
ATOM   2119  O   THR A 720      38.660  59.310  36.440  1.00  0.00           O
ATOM   2120  N   ARG A 721      39.190  58.980  34.310  1.00  0.00           N
ATOM   2121  HN  ARG A 721      38.860  58.940  33.370  1.00  0.00           H
ATOM   2122  CA  ARG A 721      40.550  58.560  34.510  1.00  0.00           C
ATOM   2123  HA  ARG A 721      40.610  57.640  35.060  1.00  0.00           H
ATOM   2124  CB  ARG A 721      41.160  58.510  33.070  1.00  0.00           C
ATOM   2125  HB1 ARG A 721      42.270  58.490  33.070  1.00  0.00           H
ATOM   2126  HB2 ARG A 721      40.900  59.380  32.420  1.00  0.00           H
ATOM   2127  CG  ARG A 721      40.670  57.270  32.160  1.00  0.00           C
ATOM   2128  HG1 ARG A 721      41.020  57.490  31.130  1.00  0.00           H
ATOM   2129  HG2 ARG A 721      39.560  57.300  32.210  1.00  0.00           H
ATOM   2130  CD  ARG A 721      41.040  55.970  32.740  1.00  0.00           C
ATOM   2131  HD1 ARG A 721      40.740  55.080  32.120  1.00  0.00           H
ATOM   2132  HD2 ARG A 721      40.490  55.840  33.690  1.00  0.00           H
ATOM   2133  NE  ARG A 721      42.510  55.930  33.010  1.00  0.00           N
ATOM   2134  HE  ARG A 721      43.050  56.290  32.240  1.00  0.00           H
ATOM   2135  CZ  ARG A 721      43.090  55.400  34.110  1.00  0.00           C
ATOM   2136  NH1 ARG A 721      42.420  54.960  35.170  1.00  0.00           N
ATOM   2137 HH11 ARG A 721      41.430  55.000  35.260  1.00  0.00           H
ATOM   2138 HH12 ARG A 721      42.880  54.720  36.030  1.00  0.00           H
ATOM   2139  NH2 ARG A 721      44.370  55.390  34.400  1.00  0.00           N
ATOM   2140 HH21 ARG A 721      44.920  56.000  33.830  1.00  0.00           H
ATOM   2141 HH22 ARG A 721      44.730  55.180  35.310  1.00  0.00           H
ATOM   2142  C   ARG A 721      41.400  59.450  35.420  1.00  0.00           C
ATOM   2143  O   ARG A 721      42.230  58.950  36.130  1.00  0.00           O
ATOM   2144  N   PHE A 722      41.240  60.840  35.310  1.00  0.00           N
ATOM   2145  HN  PHE A 722      40.730  61.190  34.540  1.00  0.00           H
ATOM   2146  CA  PHE A 722      41.930  61.810  36.080  1.00  0.00           C
ATOM   2147  HA  PHE A 722      42.990  61.690  35.910  1.00  0.00           H
ATOM   2148  CB  PHE A 722      41.320  63.150  35.660  1.00  0.00           C
ATOM   2149  HB1 PHE A 722      40.350  63.310  36.150  1.00  0.00           H
ATOM   2150  HB2 PHE A 722      41.210  63.090  34.550  1.00  0.00           H
ATOM   2151  CG  PHE A 722      42.410  64.290  35.780  1.00  0.00           C
ATOM   2152  CD1 PHE A 722      43.450  64.500  34.780  1.00  0.00           C
ATOM   2153  HD1 PHE A 722      43.640  63.750  34.030  1.00  0.00           H
ATOM   2154  CE1 PHE A 722      44.260  65.630  34.990  1.00  0.00           C
ATOM   2155  HE1 PHE A 722      44.970  65.780  34.190  1.00  0.00           H
ATOM   2156  CZ  PHE A 722      44.000  66.490  35.990  1.00  0.00           C
ATOM   2157  HZ  PHE A 722      44.510  67.440  36.090  1.00  0.00           H
ATOM   2158  CD2 PHE A 722      42.210  65.230  36.840  1.00  0.00           C
ATOM   2159  HD2 PHE A 722      41.290  65.060  37.380  1.00  0.00           H
ATOM   2160  CE2 PHE A 722      42.960  66.350  36.880  1.00  0.00           C
ATOM   2161  HE2 PHE A 722      42.870  67.120  37.630  1.00  0.00           H
ATOM   2162  C   PHE A 722      41.790  61.560  37.590  1.00  0.00           C
ATOM   2163  O   PHE A 722      42.720  61.430  38.340  1.00  0.00           O
ATOM   2164  N   THR A 723      40.520  61.410  38.050  1.00  0.00           N
ATOM   2165  HN  THR A 723      39.740  61.510  37.440  1.00  0.00           H
ATOM   2166  CA  THR A 723      40.310  61.020  39.430  1.00  0.00           C
ATOM   2167  HA  THR A 723      40.810  61.820  39.950  1.00  0.00           H
ATOM   2168  CB  THR A 723      38.840  60.970  39.850  1.00  0.00           C
ATOM   2169  HB  THR A 723      38.210  60.360  39.170  1.00  0.00           H
ATOM   2170  OG1 THR A 723      38.300  62.220  39.810  1.00  0.00           O
ATOM   2171  HG1 THR A 723      38.370  62.570  38.920  1.00  0.00           H
ATOM   2172  CG2 THR A 723      38.660  60.440  41.300  1.00  0.00           C
ATOM   2173 HG21 THR A 723      38.770  59.340  41.320  1.00  0.00           H
ATOM   2174 HG22 THR A 723      37.620  60.690  41.620  1.00  0.00           H
ATOM   2175 HG23 THR A 723      39.320  60.970  42.010  1.00  0.00           H
ATOM   2176  C   THR A 723      40.920  59.670  39.870  1.00  0.00           C
ATOM   2177  O   THR A 723      41.580  59.510  40.930  1.00  0.00           O
ATOM   2178  N   GLU A 724      40.800  58.590  39.050  1.00  0.00           N
ATOM   2179  HN  GLU A 724      40.250  58.700  38.210  1.00  0.00           H
ATOM   2180  CA  GLU A 724      41.440  57.270  39.240  1.00  0.00           C
ATOM   2181  HA  GLU A 724      41.040  56.880  40.160  1.00  0.00           H
ATOM   2182  CB  GLU A 724      41.010  56.250  38.150  1.00  0.00           C
ATOM   2183  HB1 GLU A 724      41.440  55.240  38.320  1.00  0.00           H
ATOM   2184  HB2 GLU A 724      41.290  56.550  37.110  1.00  0.00           H
ATOM   2185  CG  GLU A 724      39.480  56.100  38.130  1.00  0.00           C
ATOM   2186  HG1 GLU A 724      38.990  57.100  38.080  1.00  0.00           H
ATOM   2187  HG2 GLU A 724      39.240  55.540  39.060  1.00  0.00           H
ATOM   2188  CD  GLU A 724      39.070  55.310  36.870  1.00  0.00           C
ATOM   2189  OE1 GLU A 724      39.960  54.770  36.140  1.00  0.00           O
ATOM   2190  OE2 GLU A 724      37.840  55.160  36.650  1.00  0.00           O
ATOM   2191  C   GLU A 724      42.960  57.370  39.320  1.00  0.00           C
ATOM   2192  O   GLU A 724      43.510  56.840  40.270  1.00  0.00           O
ATOM   2193  N   GLU A 725      43.680  58.060  38.450  1.00  0.00           N
ATOM   2194  HN  GLU A 725      43.230  58.490  37.670  1.00  0.00           H
ATOM   2195  CA  GLU A 725      45.050  58.480  38.630  1.00  0.00           C
ATOM   2196  HA  GLU A 725      45.710  57.630  38.700  1.00  0.00           H
ATOM   2197  CB  GLU A 725      45.490  59.230  37.350  1.00  0.00           C
ATOM   2198  HB1 GLU A 725      46.520  59.590  37.550  1.00  0.00           H
ATOM   2199  HB2 GLU A 725      44.700  60.000  37.320  1.00  0.00           H
ATOM   2200  CG  GLU A 725      45.590  58.430  36.160  1.00  0.00           C
ATOM   2201  HG1 GLU A 725      44.640  58.210  35.630  1.00  0.00           H
ATOM   2202  HG2 GLU A 725      46.030  57.430  36.360  1.00  0.00           H
ATOM   2203  CD  GLU A 725      46.470  59.000  35.060  1.00  0.00           C
ATOM   2204  OE1 GLU A 725      47.560  58.420  34.830  1.00  0.00           O
ATOM   2205  OE2 GLU A 725      46.180  60.050  34.450  1.00  0.00           O
ATOM   2206  C   GLU A 725      45.380  59.290  39.840  1.00  0.00           C
ATOM   2207  O   GLU A 725      46.430  59.140  40.410  1.00  0.00           O
ATOM   2208  N   ALA A 726      44.580  60.280  40.220  1.00  0.00           N
ATOM   2209  HN  ALA A 726      43.720  60.430  39.740  1.00  0.00           H
ATOM   2210  CA  ALA A 726      44.890  61.080  41.390  1.00  0.00           C
ATOM   2211  HA  ALA A 726      45.890  61.460  41.360  1.00  0.00           H
ATOM   2212  CB  ALA A 726      43.990  62.270  41.510  1.00  0.00           C
ATOM   2213  HB1 ALA A 726      44.570  62.900  42.230  1.00  0.00           H
ATOM   2214  HB2 ALA A 726      42.940  62.150  41.840  1.00  0.00           H
ATOM   2215  HB3 ALA A 726      43.910  62.750  40.510  1.00  0.00           H
ATOM   2216  C   ALA A 726      44.730  60.240  42.710  1.00  0.00           C
ATOM   2217  O   ALA A 726      45.570  60.250  43.580  1.00  0.00           O
ATOM   2218  N   PHE A 727      43.660  59.390  42.810  1.00  0.00           N
ATOM   2219  HN  PHE A 727      42.940  59.320  42.130  1.00  0.00           H
ATOM   2220  CA  PHE A 727      43.380  58.420  43.880  1.00  0.00           C
ATOM   2221  HA  PHE A 727      43.220  58.830  44.870  1.00  0.00           H
ATOM   2222  CB  PHE A 727      42.060  57.670  43.560  1.00  0.00           C
ATOM   2223  HB1 PHE A 727      42.230  57.370  42.500  1.00  0.00           H
ATOM   2224  HB2 PHE A 727      41.240  58.420  43.550  1.00  0.00           H
ATOM   2225  CG  PHE A 727      41.690  56.450  44.420  1.00  0.00           C
ATOM   2226  CD1 PHE A 727      41.880  55.130  43.910  1.00  0.00           C
ATOM   2227  HD1 PHE A 727      42.240  54.990  42.900  1.00  0.00           H
ATOM   2228  CE1 PHE A 727      41.570  54.030  44.620  1.00  0.00           C
ATOM   2229  HE1 PHE A 727      41.720  53.070  44.140  1.00  0.00           H
ATOM   2230  CZ  PHE A 727      41.030  54.090  45.920  1.00  0.00           C
ATOM   2231  HZ  PHE A 727      40.830  53.150  46.400  1.00  0.00           H
ATOM   2232  CD2 PHE A 727      41.080  56.560  45.680  1.00  0.00           C
ATOM   2233  HD2 PHE A 727      40.970  57.540  46.130  1.00  0.00           H
ATOM   2234  CE2 PHE A 727      40.690  55.370  46.380  1.00  0.00           C
ATOM   2235  HE2 PHE A 727      40.210  55.540  47.340  1.00  0.00           H
ATOM   2236  C   PHE A 727      44.590  57.500  43.960  1.00  0.00           C
ATOM   2237  O   PHE A 727      45.170  57.320  45.020  1.00  0.00           O
ATOM   2238  N   ALA A 728      45.090  56.960  42.860  1.00  0.00           N
ATOM   2239  HN  ALA A 728      44.780  57.160  41.920  1.00  0.00           H
ATOM   2240  CA  ALA A 728      46.140  55.960  42.940  1.00  0.00           C
ATOM   2241  HA  ALA A 728      45.860  55.240  43.700  1.00  0.00           H
ATOM   2242  CB  ALA A 728      46.310  55.160  41.610  1.00  0.00           C
ATOM   2243  HB1 ALA A 728      47.020  54.310  41.730  1.00  0.00           H
ATOM   2244  HB2 ALA A 728      46.590  55.750  40.710  1.00  0.00           H
ATOM   2245  HB3 ALA A 728      45.330  54.700  41.360  1.00  0.00           H
ATOM   2246  C   ALA A 728      47.540  56.570  43.330  1.00  0.00           C
ATOM   2247  O   ALA A 728      48.450  56.020  43.920  1.00  0.00           O
ATOM   2248  N   ALA A 729      47.670  57.880  43.010  1.00  0.00           N
ATOM   2249  HN  ALA A 729      46.900  58.390  42.650  1.00  0.00           H
ATOM   2250  CA  ALA A 729      48.820  58.630  43.340  1.00  0.00           C
ATOM   2251  HA  ALA A 729      49.670  57.970  43.370  1.00  0.00           H
ATOM   2252  CB  ALA A 729      48.860  59.770  42.370  1.00  0.00           C
ATOM   2253  HB1 ALA A 729      49.820  60.350  42.390  1.00  0.00           H
ATOM   2254  HB2 ALA A 729      48.050  60.530  42.380  1.00  0.00           H
ATOM   2255  HB3 ALA A 729      48.840  59.380  41.330  1.00  0.00           H
ATOM   2256  C   ALA A 729      48.790  59.250  44.740  1.00  0.00           C
ATOM   2257  O   ALA A 729      49.840  59.400  45.370  1.00  0.00           O
ATOM   2258  N   LEU A 730      47.620  59.470  45.270  1.00  0.00           N
ATOM   2259  HN  LEU A 730      46.780  59.360  44.740  1.00  0.00           H
ATOM   2260  CA  LEU A 730      47.390  59.790  46.660  1.00  0.00           C
ATOM   2261  HA  LEU A 730      47.940  60.690  46.920  1.00  0.00           H
ATOM   2262  CB  LEU A 730      45.930  60.160  46.840  1.00  0.00           C
ATOM   2263  HB1 LEU A 730      45.290  59.300  46.560  1.00  0.00           H
ATOM   2264  HB2 LEU A 730      45.630  60.940  46.090  1.00  0.00           H
ATOM   2265  CG  LEU A 730      45.520  60.710  48.180  1.00  0.00           C
ATOM   2266  HG  LEU A 730      45.760  59.920  48.920  1.00  0.00           H
ATOM   2267  CD1 LEU A 730      46.300  61.970  48.530  1.00  0.00           C
ATOM   2268 HD11 LEU A 730      46.160  62.770  47.760  1.00  0.00           H
ATOM   2269 HD12 LEU A 730      47.380  61.730  48.590  1.00  0.00           H
ATOM   2270 HD13 LEU A 730      45.990  62.390  49.510  1.00  0.00           H
ATOM   2271  CD2 LEU A 730      43.990  61.070  48.320  1.00  0.00           C
ATOM   2272 HD21 LEU A 730      43.690  61.440  49.320  1.00  0.00           H
ATOM   2273 HD22 LEU A 730      43.310  60.240  47.990  1.00  0.00           H
ATOM   2274 HD23 LEU A 730      43.860  61.820  47.520  1.00  0.00           H
ATOM   2275  C   LEU A 730      47.770  58.700  47.630  1.00  0.00           C
ATOM   2276  O   LEU A 730      48.410  58.840  48.650  1.00  0.00           O
ATOM   2277  N   ILE A 731      47.290  57.420  47.380  1.00  0.00           N
ATOM   2278  HN  ILE A 731      46.580  57.230  46.720  1.00  0.00           H
ATOM   2279  CA  ILE A 731      47.600  56.270  48.250  1.00  0.00           C
ATOM   2280  HA  ILE A 731      47.350  56.620  49.250  1.00  0.00           H
ATOM   2281  CB  ILE A 731      46.640  55.060  48.030  1.00  0.00           C
ATOM   2282  HB  ILE A 731      45.590  55.400  47.870  1.00  0.00           H
ATOM   2283  CG2 ILE A 731      46.990  54.290  46.700  1.00  0.00           C
ATOM   2284 HG21 ILE A 731      47.000  54.990  45.840  1.00  0.00           H
ATOM   2285 HG22 ILE A 731      46.200  53.510  46.660  1.00  0.00           H
ATOM   2286 HG23 ILE A 731      47.960  53.760  46.830  1.00  0.00           H
ATOM   2287  CG1 ILE A 731      46.590  54.110  49.270  1.00  0.00           C
ATOM   2288 HG11 ILE A 731      47.590  53.720  49.530  1.00  0.00           H
ATOM   2289 HG12 ILE A 731      46.020  53.180  49.040  1.00  0.00           H
ATOM   2290  CD  ILE A 731      46.030  54.810  50.520  1.00  0.00           C
ATOM   2291  HD1 ILE A 731      46.510  55.780  50.760  1.00  0.00           H
ATOM   2292  HD2 ILE A 731      46.060  54.060  51.360  1.00  0.00           H
ATOM   2293  HD3 ILE A 731      44.950  54.970  50.300  1.00  0.00           H
ATOM   2294  C   ILE A 731      48.990  55.800  48.270  1.00  0.00           C
ATOM   2295  O   ILE A 731      49.460  55.360  49.280  1.00  0.00           O
ATOM   2296  N   CYS A 732      49.730  56.000  47.130  1.00  0.00           N
ATOM   2297  HN  CYS A 732      49.260  56.250  46.290  1.00  0.00           H
ATOM   2298  CA  CYS A 732      51.210  55.900  46.980  1.00  0.00           C
ATOM   2299  HA  CYS A 732      51.410  54.890  47.300  1.00  0.00           H
ATOM   2300  CB  CYS A 732      51.580  56.020  45.520  1.00  0.00           C
ATOM   2301  HB1 CYS A 732      52.670  56.070  45.350  1.00  0.00           H
ATOM   2302  HB2 CYS A 732      51.330  56.950  44.950  1.00  0.00           H
ATOM   2303  SG  CYS A 732      50.990  54.570  44.550  1.00  0.00           S
ATOM   2304  HG1 CYS A 732      50.000  55.180  43.900  1.00  0.00           H
ATOM   2305  C   CYS A 732      52.010  56.820  47.870  1.00  0.00           C
ATOM   2306  O   CYS A 732      52.950  56.400  48.550  1.00  0.00           O
ATOM   2307  N   ILE A 733      51.640  58.090  47.900  1.00  0.00           N
ATOM   2308  HN  ILE A 733      50.840  58.410  47.380  1.00  0.00           H
ATOM   2309  CA  ILE A 733      52.420  59.050  48.720  1.00  0.00           C
ATOM   2310  HA  ILE A 733      53.440  58.770  48.550  1.00  0.00           H
ATOM   2311  CB  ILE A 733      52.240  60.570  48.430  1.00  0.00           C
ATOM   2312  HB  ILE A 733      52.850  61.120  49.180  1.00  0.00           H
ATOM   2313  CG2 ILE A 733      53.080  60.710  47.160  1.00  0.00           C
ATOM   2314 HG21 ILE A 733      52.540  60.270  46.280  1.00  0.00           H
ATOM   2315 HG22 ILE A 733      54.040  60.170  47.190  1.00  0.00           H
ATOM   2316 HG23 ILE A 733      53.440  61.730  46.950  1.00  0.00           H
ATOM   2317  CG1 ILE A 733      50.780  61.030  48.390  1.00  0.00           C
ATOM   2318 HG11 ILE A 733      50.150  60.910  49.300  1.00  0.00           H
ATOM   2319 HG12 ILE A 733      50.270  60.320  47.710  1.00  0.00           H
ATOM   2320  CD  ILE A 733      50.480  62.290  47.520  1.00  0.00           C
ATOM   2321  HD1 ILE A 733      51.120  62.330  46.620  1.00  0.00           H
ATOM   2322  HD2 ILE A 733      50.700  63.200  48.130  1.00  0.00           H
ATOM   2323  HD3 ILE A 733      49.400  62.360  47.280  1.00  0.00           H
ATOM   2324  C   ILE A 733      52.150  58.880  50.190  1.00  0.00           C
ATOM   2325  O   ILE A 733      53.100  58.980  50.990  1.00  0.00           O
ATOM   2326  N   ILE A 734      50.900  58.510  50.560  1.00  0.00           N
ATOM   2327  HN  ILE A 734      50.140  58.440  49.910  1.00  0.00           H
ATOM   2328  CA  ILE A 734      50.630  58.120  51.950  1.00  0.00           C
ATOM   2329  HA  ILE A 734      51.050  58.900  52.570  1.00  0.00           H
ATOM   2330  CB  ILE A 734      49.110  58.000  52.110  1.00  0.00           C
ATOM   2331  HB  ILE A 734      48.600  57.480  51.270  1.00  0.00           H
ATOM   2332  CG2 ILE A 734      48.710  57.330  53.470  1.00  0.00           C
ATOM   2333 HG21 ILE A 734      47.600  57.360  53.590  1.00  0.00           H
ATOM   2334 HG22 ILE A 734      49.170  57.840  54.350  1.00  0.00           H
ATOM   2335 HG23 ILE A 734      49.040  56.280  53.560  1.00  0.00           H
ATOM   2336  CG1 ILE A 734      48.560  59.450  52.090  1.00  0.00           C
ATOM   2337 HG11 ILE A 734      49.010  60.020  51.250  1.00  0.00           H
ATOM   2338 HG12 ILE A 734      48.910  59.990  52.990  1.00  0.00           H
ATOM   2339  CD  ILE A 734      47.020  59.630  52.040  1.00  0.00           C
ATOM   2340  HD1 ILE A 734      46.640  59.160  51.110  1.00  0.00           H
ATOM   2341  HD2 ILE A 734      46.830  60.720  52.060  1.00  0.00           H
ATOM   2342  HD3 ILE A 734      46.460  59.200  52.910  1.00  0.00           H
ATOM   2343  C   ILE A 734      51.310  56.810  52.460  1.00  0.00           C
ATOM   2344  O   ILE A 734      51.710  56.740  53.600  1.00  0.00           O
ATOM   2345  N   PHE A 735      51.550  55.740  51.620  1.00  0.00           N
ATOM   2346  HN  PHE A 735      51.200  55.750  50.690  1.00  0.00           H
ATOM   2347  CA  PHE A 735      52.310  54.500  52.070  1.00  0.00           C
ATOM   2348  HA  PHE A 735      51.870  54.190  53.010  1.00  0.00           H
ATOM   2349  CB  PHE A 735      52.160  53.440  51.020  1.00  0.00           C
ATOM   2350  HB1 PHE A 735      53.020  52.740  50.980  1.00  0.00           H
ATOM   2351  HB2 PHE A 735      52.170  53.890  49.990  1.00  0.00           H
ATOM   2352  CG  PHE A 735      50.920  52.520  51.090  1.00  0.00           C
ATOM   2353  CD1 PHE A 735      49.740  53.000  51.540  1.00  0.00           C
ATOM   2354  HD1 PHE A 735      49.680  54.050  51.760  1.00  0.00           H
ATOM   2355  CE1 PHE A 735      48.680  52.140  51.880  1.00  0.00           C
ATOM   2356  HE1 PHE A 735      47.760  52.560  52.250  1.00  0.00           H
ATOM   2357  CZ  PHE A 735      48.730  50.760  51.400  1.00  0.00           C
ATOM   2358  HZ  PHE A 735      47.870  50.140  51.630  1.00  0.00           H
ATOM   2359  CD2 PHE A 735      51.040  51.180  50.800  1.00  0.00           C
ATOM   2360  HD2 PHE A 735      51.970  50.710  50.480  1.00  0.00           H
ATOM   2361  CE2 PHE A 735      49.930  50.320  50.870  1.00  0.00           C
ATOM   2362  HE2 PHE A 735      50.210  49.290  50.660  1.00  0.00           H
ATOM   2363  C   PHE A 735      53.760  54.770  52.310  1.00  0.00           C
ATOM   2364  O   PHE A 735      54.350  54.270  53.240  1.00  0.00           O
ATOM   2365  N   ILE A 736      54.410  55.640  51.460  1.00  0.00           N
ATOM   2366  HN  ILE A 736      53.890  55.930  50.660  1.00  0.00           H
ATOM   2367  CA  ILE A 736      55.730  56.220  51.830  1.00  0.00           C
ATOM   2368  HA  ILE A 736      56.380  55.350  51.910  1.00  0.00           H
ATOM   2369  CB  ILE A 736      56.360  56.970  50.730  1.00  0.00           C
ATOM   2370  HB  ILE A 736      55.680  57.800  50.430  1.00  0.00           H
ATOM   2371  CG2 ILE A 736      57.740  57.590  51.180  1.00  0.00           C
ATOM   2372 HG21 ILE A 736      57.970  58.450  50.520  1.00  0.00           H
ATOM   2373 HG22 ILE A 736      58.570  56.850  51.190  1.00  0.00           H
ATOM   2374 HG23 ILE A 736      57.670  58.080  52.180  1.00  0.00           H
ATOM   2375  CG1 ILE A 736      56.480  56.010  49.480  1.00  0.00           C
ATOM   2376 HG11 ILE A 736      55.500  55.600  49.160  1.00  0.00           H
ATOM   2377 HG12 ILE A 736      57.040  55.210  49.980  1.00  0.00           H
ATOM   2378  CD  ILE A 736      57.220  56.670  48.300  1.00  0.00           C
ATOM   2379  HD1 ILE A 736      57.290  55.990  47.420  1.00  0.00           H
ATOM   2380  HD2 ILE A 736      58.290  56.900  48.500  1.00  0.00           H
ATOM   2381  HD3 ILE A 736      56.730  57.630  48.050  1.00  0.00           H
ATOM   2382  C   ILE A 736      55.700  57.080  53.190  1.00  0.00           C
ATOM   2383  O   ILE A 736      56.500  56.790  54.090  1.00  0.00           O
ATOM   2384  N   TYR A 737      54.780  58.070  53.400  1.00  0.00           N
ATOM   2385  HN  TYR A 737      54.190  58.410  52.680  1.00  0.00           H
ATOM   2386  CA  TYR A 737      54.540  58.720  54.660  1.00  0.00           C
ATOM   2387  HA  TYR A 737      55.500  59.220  54.750  1.00  0.00           H
ATOM   2388  CB  TYR A 737      53.510  59.830  54.600  1.00  0.00           C
ATOM   2389  HB1 TYR A 737      52.470  59.450  54.500  1.00  0.00           H
ATOM   2390  HB2 TYR A 737      53.530  60.330  53.610  1.00  0.00           H
ATOM   2391  CG  TYR A 737      53.630  60.850  55.670  1.00  0.00           C
ATOM   2392  CD1 TYR A 737      52.880  60.560  56.790  1.00  0.00           C
ATOM   2393  HD1 TYR A 737      52.360  59.620  56.820  1.00  0.00           H
ATOM   2394  CE1 TYR A 737      52.600  61.540  57.780  1.00  0.00           C
ATOM   2395  HE1 TYR A 737      51.900  61.290  58.570  1.00  0.00           H
ATOM   2396  CZ  TYR A 737      53.100  62.800  57.640  1.00  0.00           C
ATOM   2397  OH  TYR A 737      52.670  63.780  58.530  1.00  0.00           O
ATOM   2398  HH  TYR A 737      52.380  63.420  59.380  1.00  0.00           H
ATOM   2399  CD2 TYR A 737      54.200  62.170  55.530  1.00  0.00           C
ATOM   2400  HD2 TYR A 737      54.720  62.360  54.600  1.00  0.00           H
ATOM   2401  CE2 TYR A 737      53.970  63.050  56.540  1.00  0.00           C
ATOM   2402  HE2 TYR A 737      54.350  64.050  56.350  1.00  0.00           H
ATOM   2403  C   TYR A 737      54.340  57.910  56.000  1.00  0.00           C
ATOM   2404  O   TYR A 737      54.970  58.130  57.000  1.00  0.00           O
ATOM   2405  N   GLU A 738      53.520  56.800  55.970  1.00  0.00           N
ATOM   2406  HN  GLU A 738      53.020  56.630  55.140  1.00  0.00           H
ATOM   2407  CA  GLU A 738      53.350  55.900  57.140  1.00  0.00           C
ATOM   2408  HA  GLU A 738      53.020  56.480  57.990  1.00  0.00           H
ATOM   2409  CB  GLU A 738      52.390  54.800  56.920  1.00  0.00           C
ATOM   2410  HB1 GLU A 738      52.260  54.210  57.860  1.00  0.00           H
ATOM   2411  HB2 GLU A 738      52.580  53.970  56.210  1.00  0.00           H
ATOM   2412  CG  GLU A 738      50.900  55.190  56.550  1.00  0.00           C
ATOM   2413  HG1 GLU A 738      50.460  54.180  56.400  1.00  0.00           H
ATOM   2414  HG2 GLU A 738      50.920  55.700  55.560  1.00  0.00           H
ATOM   2415  CD  GLU A 738      50.220  56.080  57.540  1.00  0.00           C
ATOM   2416  OE1 GLU A 738      49.800  55.630  58.650  1.00  0.00           O
ATOM   2417  OE2 GLU A 738      50.130  57.290  57.240  1.00  0.00           O
ATOM   2418  C   GLU A 738      54.720  55.260  57.610  1.00  0.00           C
ATOM   2419  O   GLU A 738      54.980  55.250  58.880  1.00  0.00           O
ATOM   2420  N   ALA A 739      55.570  54.850  56.670  1.00  0.00           N
ATOM   2421  HN  ALA A 739      55.530  55.030  55.690  1.00  0.00           H
ATOM   2422  CA  ALA A 739      56.830  54.280  56.980  1.00  0.00           C
ATOM   2423  HA  ALA A 739      56.770  53.370  57.560  1.00  0.00           H
ATOM   2424  CB  ALA A 739      57.390  53.700  55.640  1.00  0.00           C
ATOM   2425  HB1 ALA A 739      56.870  52.760  55.380  1.00  0.00           H
ATOM   2426  HB2 ALA A 739      58.460  53.420  55.710  1.00  0.00           H
ATOM   2427  HB3 ALA A 739      57.210  54.450  54.850  1.00  0.00           H
ATOM   2428  C   ALA A 739      57.740  55.250  57.730  1.00  0.00           C
ATOM   2429  O   ALA A 739      58.290  54.870  58.760  1.00  0.00           O
ATOM   2430  N   LEU A 740      57.770  56.510  57.270  1.00  0.00           N
ATOM   2431  HN  LEU A 740      57.320  56.670  56.400  1.00  0.00           H
ATOM   2432  CA  LEU A 740      58.560  57.560  57.860  1.00  0.00           C
ATOM   2433  HA  LEU A 740      59.360  57.060  58.380  1.00  0.00           H
ATOM   2434  CB  LEU A 740      58.870  58.600  56.750  1.00  0.00           C
ATOM   2435  HB1 LEU A 740      59.570  59.370  57.150  1.00  0.00           H
ATOM   2436  HB2 LEU A 740      57.970  59.030  56.270  1.00  0.00           H
ATOM   2437  CG  LEU A 740      59.660  57.980  55.600  1.00  0.00           C
ATOM   2438  HG  LEU A 740      59.040  57.190  55.120  1.00  0.00           H
ATOM   2439  CD1 LEU A 740      59.820  59.020  54.480  1.00  0.00           C
ATOM   2440 HD11 LEU A 740      60.540  59.770  54.870  1.00  0.00           H
ATOM   2441 HD12 LEU A 740      58.890  59.600  54.280  1.00  0.00           H
ATOM   2442 HD13 LEU A 740      60.030  58.470  53.530  1.00  0.00           H
ATOM   2443  CD2 LEU A 740      61.050  57.400  55.970  1.00  0.00           C
ATOM   2444 HD21 LEU A 740      61.060  56.620  56.760  1.00  0.00           H
ATOM   2445 HD22 LEU A 740      61.680  58.270  56.270  1.00  0.00           H
ATOM   2446 HD23 LEU A 740      61.410  56.920  55.030  1.00  0.00           H
ATOM   2447  C   LEU A 740      57.760  58.130  59.130  1.00  0.00           C
ATOM   2448  O   LEU A 740      58.370  58.670  60.030  1.00  0.00           O
ATOM   2449  N   GLU A 741      56.410  58.130  59.260  1.00  0.00           N
ATOM   2450  HN  GLU A 741      55.890  57.860  58.450  1.00  0.00           H
ATOM   2451  CA  GLU A 741      55.750  58.290  60.530  1.00  0.00           C
ATOM   2452  HA  GLU A 741      55.960  59.250  60.970  1.00  0.00           H
ATOM   2453  CB  GLU A 741      54.210  58.280  60.380  1.00  0.00           C
ATOM   2454  HB1 GLU A 741      53.930  57.250  60.080  1.00  0.00           H
ATOM   2455  HB2 GLU A 741      53.970  59.010  59.590  1.00  0.00           H
ATOM   2456  CG  GLU A 741      53.480  58.660  61.620  1.00  0.00           C
ATOM   2457  HG1 GLU A 741      53.860  59.560  62.140  1.00  0.00           H
ATOM   2458  HG2 GLU A 741      53.670  57.800  62.300  1.00  0.00           H
ATOM   2459  CD  GLU A 741      52.070  58.870  61.310  1.00  0.00           C
ATOM   2460  OE1 GLU A 741      51.270  57.980  61.790  1.00  0.00           O
ATOM   2461  OE2 GLU A 741      51.620  59.830  60.640  1.00  0.00           O
ATOM   2462  C   GLU A 741      56.220  57.330  61.590  1.00  0.00           C
ATOM   2463  O   GLU A 741      56.450  57.590  62.690  1.00  0.00           O
ATOM   2464  N   LYS A 742      56.410  56.040  61.180  1.00  0.00           N
ATOM   2465  HN  LYS A 742      55.930  55.820  60.340  1.00  0.00           H
ATOM   2466  CA  LYS A 742      57.080  55.060  62.080  1.00  0.00           C
ATOM   2467  HA  LYS A 742      56.700  55.170  63.090  1.00  0.00           H
ATOM   2468  CB  LYS A 742      56.700  53.610  61.680  1.00  0.00           C
ATOM   2469  HB1 LYS A 742      57.170  52.990  62.480  1.00  0.00           H
ATOM   2470  HB2 LYS A 742      57.100  53.280  60.700  1.00  0.00           H
ATOM   2471  CG  LYS A 742      55.230  53.450  61.670  1.00  0.00           C
ATOM   2472  HG1 LYS A 742      55.040  52.360  61.560  1.00  0.00           H
ATOM   2473  HG2 LYS A 742      54.720  53.880  60.790  1.00  0.00           H
ATOM   2474  CD  LYS A 742      54.430  53.840  62.950  1.00  0.00           C
ATOM   2475  HD1 LYS A 742      53.380  53.810  62.590  1.00  0.00           H
ATOM   2476  HD2 LYS A 742      54.670  54.880  63.250  1.00  0.00           H
ATOM   2477  CE  LYS A 742      54.750  52.970  64.190  1.00  0.00           C
ATOM   2478  HE1 LYS A 742      55.850  53.070  64.300  1.00  0.00           H
ATOM   2479  HE2 LYS A 742      54.530  51.950  63.820  1.00  0.00           H
ATOM   2480  NZ  LYS A 742      53.900  53.350  65.390  1.00  0.00           N
ATOM   2481  HZ1 LYS A 742      54.060  52.710  66.190  1.00  0.00           H
ATOM   2482  HZ2 LYS A 742      52.900  53.400  65.100  1.00  0.00           H
ATOM   2483  HZ3 LYS A 742      54.190  54.300  65.680  1.00  0.00           H
ATOM   2484  C   LYS A 742      58.550  55.320  62.360  1.00  0.00           C
ATOM   2485  O   LYS A 742      59.070  55.170  63.450  1.00  0.00           O
ATOM   2486  N   LEU A 743      59.300  55.710  61.370  1.00  0.00           N
ATOM   2487  HN  LEU A 743      59.080  55.570  60.410  1.00  0.00           H
ATOM   2488  CA  LEU A 743      60.650  56.120  61.620  1.00  0.00           C
ATOM   2489  HA  LEU A 743      61.100  55.270  62.100  1.00  0.00           H
ATOM   2490  CB  LEU A 743      61.300  56.310  60.230  1.00  0.00           C
ATOM   2491  HB1 LEU A 743      60.680  57.110  59.770  1.00  0.00           H
ATOM   2492  HB2 LEU A 743      61.340  55.470  59.520  1.00  0.00           H
ATOM   2493  CG  LEU A 743      62.790  56.880  60.270  1.00  0.00           C
ATOM   2494  HG  LEU A 743      62.890  57.770  60.920  1.00  0.00           H
ATOM   2495  CD1 LEU A 743      63.810  55.800  60.480  1.00  0.00           C
ATOM   2496 HD11 LEU A 743      64.870  56.100  60.330  1.00  0.00           H
ATOM   2497 HD12 LEU A 743      63.640  54.890  59.860  1.00  0.00           H
ATOM   2498 HD13 LEU A 743      63.790  55.410  61.520  1.00  0.00           H
ATOM   2499  CD2 LEU A 743      63.150  57.430  58.920  1.00  0.00           C
ATOM   2500 HD21 LEU A 743      64.210  57.760  58.840  1.00  0.00           H
ATOM   2501 HD22 LEU A 743      62.570  58.350  58.700  1.00  0.00           H
ATOM   2502 HD23 LEU A 743      62.850  56.680  58.150  1.00  0.00           H
ATOM   2503  C   LEU A 743      60.790  57.390  62.560  1.00  0.00           C
ATOM   2504  O   LEU A 743      61.720  57.510  63.340  1.00  0.00           O
ATOM   2505  N   PHE A 744      59.820  58.350  62.550  1.00  0.00           N
ATOM   2506  HN  PHE A 744      59.090  58.380  61.880  1.00  0.00           H
ATOM   2507  CA  PHE A 744      59.620  59.340  63.590  1.00  0.00           C
ATOM   2508  HA  PHE A 744      60.650  59.680  63.680  1.00  0.00           H
ATOM   2509  CB  PHE A 744      58.760  60.530  63.000  1.00  0.00           C
ATOM   2510  HB1 PHE A 744      57.780  60.060  62.770  1.00  0.00           H
ATOM   2511  HB2 PHE A 744      59.390  60.890  62.160  1.00  0.00           H
ATOM   2512  CG  PHE A 744      58.490  61.650  63.930  1.00  0.00           C
ATOM   2513  CD1 PHE A 744      57.230  61.780  64.590  1.00  0.00           C
ATOM   2514  HD1 PHE A 744      56.590  60.930  64.430  1.00  0.00           H
ATOM   2515  CE1 PHE A 744      56.920  62.830  65.380  1.00  0.00           C
ATOM   2516  HE1 PHE A 744      55.940  63.010  65.820  1.00  0.00           H
ATOM   2517  CZ  PHE A 744      57.880  63.820  65.620  1.00  0.00           C
ATOM   2518  HZ  PHE A 744      57.640  64.600  66.330  1.00  0.00           H
ATOM   2519  CD2 PHE A 744      59.450  62.650  64.160  1.00  0.00           C
ATOM   2520  HD2 PHE A 744      60.440  62.510  63.740  1.00  0.00           H
ATOM   2521  CE2 PHE A 744      59.110  63.760  64.950  1.00  0.00           C
ATOM   2522  HE2 PHE A 744      59.910  64.460  65.130  1.00  0.00           H
ATOM   2523  C   PHE A 744      59.180  58.870  64.910  1.00  0.00           C
ATOM   2524  O   PHE A 744      59.680  59.260  65.930  1.00  0.00           O
ATOM   2525  N   ASP A 745      58.190  57.950  64.970  1.00  0.00           N
ATOM   2526  HN  ASP A 745      57.770  57.690  64.100  1.00  0.00           H
ATOM   2527  CA  ASP A 745      57.690  57.270  66.180  1.00  0.00           C
ATOM   2528  HA  ASP A 745      57.240  58.050  66.780  1.00  0.00           H
ATOM   2529  CB  ASP A 745      56.650  56.170  65.720  1.00  0.00           C
ATOM   2530  HB1 ASP A 745      57.150  55.230  65.390  1.00  0.00           H
ATOM   2531  HB2 ASP A 745      56.030  56.460  64.840  1.00  0.00           H
ATOM   2532  CG  ASP A 745      55.830  55.650  66.910  1.00  0.00           C
ATOM   2533  OD1 ASP A 745      56.430  55.270  67.940  1.00  0.00           O
ATOM   2534  OD2 ASP A 745      54.590  55.570  66.790  1.00  0.00           O
ATOM   2535  C   ASP A 745      58.900  56.650  66.900  1.00  0.00           C
ATOM   2536  O   ASP A 745      59.110  56.810  68.090  1.00  0.00           O
ATOM   2537  N   LEU A 746      59.730  55.880  66.140  1.00  0.00           N
ATOM   2538  HN  LEU A 746      59.570  55.790  65.170  1.00  0.00           H
ATOM   2539  CA  LEU A 746      61.020  55.360  66.560  1.00  0.00           C
ATOM   2540  HA  LEU A 746      60.920  54.690  67.400  1.00  0.00           H
ATOM   2541  CB  LEU A 746      61.670  54.430  65.390  1.00  0.00           C
ATOM   2542  HB1 LEU A 746      62.750  54.300  65.580  1.00  0.00           H
ATOM   2543  HB2 LEU A 746      61.560  54.930  64.410  1.00  0.00           H
ATOM   2544  CG  LEU A 746      60.910  53.160  65.130  1.00  0.00           C
ATOM   2545  HG  LEU A 746      59.830  53.380  65.090  1.00  0.00           H
ATOM   2546  CD1 LEU A 746      61.360  52.510  63.750  1.00  0.00           C
ATOM   2547 HD11 LEU A 746      62.470  52.440  63.740  1.00  0.00           H
ATOM   2548 HD12 LEU A 746      61.050  53.140  62.880  1.00  0.00           H
ATOM   2549 HD13 LEU A 746      60.810  51.580  63.500  1.00  0.00           H
ATOM   2550  CD2 LEU A 746      61.230  52.050  66.180  1.00  0.00           C
ATOM   2551 HD21 LEU A 746      60.560  51.160  66.090  1.00  0.00           H
ATOM   2552 HD22 LEU A 746      61.010  52.520  67.170  1.00  0.00           H
ATOM   2553 HD23 LEU A 746      62.270  51.670  66.150  1.00  0.00           H
ATOM   2554  C   LEU A 746      62.030  56.410  66.980  1.00  0.00           C
ATOM   2555  O   LEU A 746      62.740  56.150  67.980  1.00  0.00           O
ATOM   2556  N   GLY A 747      62.140  57.490  66.220  1.00  0.00           N
ATOM   2557  HN  GLY A 747      61.730  57.610  65.320  1.00  0.00           H
ATOM   2558  CA  GLY A 747      62.890  58.730  66.580  1.00  0.00           C
ATOM   2559  HA1 GLY A 747      62.660  59.550  65.920  1.00  0.00           H
ATOM   2560  HA2 GLY A 747      63.930  58.410  66.620  1.00  0.00           H
ATOM   2561  C   GLY A 747      62.690  59.260  67.970  1.00  0.00           C
ATOM   2562  O   GLY A 747      63.580  59.630  68.730  1.00  0.00           O
ATOM   2563  N   GLU A 748      61.410  59.340  68.400  1.00  0.00           N
ATOM   2564  HN  GLU A 748      60.680  59.210  67.740  1.00  0.00           H
ATOM   2565  CA  GLU A 748      61.080  59.870  69.640  1.00  0.00           C
ATOM   2566  HA  GLU A 748      61.700  60.730  69.860  1.00  0.00           H
ATOM   2567  CB  GLU A 748      59.580  60.260  69.870  1.00  0.00           C
ATOM   2568  HB1 GLU A 748      59.460  60.660  70.910  1.00  0.00           H
ATOM   2569  HB2 GLU A 748      58.990  59.330  69.720  1.00  0.00           H
ATOM   2570  CG  GLU A 748      58.920  61.250  68.790  1.00  0.00           C
ATOM   2571  HG1 GLU A 748      58.900  60.870  67.740  1.00  0.00           H
ATOM   2572  HG2 GLU A 748      59.520  62.180  68.790  1.00  0.00           H
ATOM   2573  CD  GLU A 748      57.490  61.660  69.130  1.00  0.00           C
ATOM   2574  OE1 GLU A 748      56.530  60.890  68.920  1.00  0.00           O
ATOM   2575  OE2 GLU A 748      57.330  62.820  69.530  1.00  0.00           O
ATOM   2576  C   GLU A 748      61.480  58.920  70.740  1.00  0.00           C
ATOM   2577  O   GLU A 748      61.910  59.360  71.810  1.00  0.00           O
ATOM   2578  N   THR A 749      61.220  57.680  70.480  1.00  0.00           N
ATOM   2579  HN  THR A 749      60.900  57.470  69.560  1.00  0.00           H
ATOM   2580  CA  THR A 749      61.000  56.660  71.530  1.00  0.00           C
ATOM   2581  HA  THR A 749      60.640  57.210  72.390  1.00  0.00           H
ATOM   2582  CB  THR A 749      59.820  55.700  71.250  1.00  0.00           C
ATOM   2583  HB  THR A 749      59.700  55.050  72.160  1.00  0.00           H
ATOM   2584  OG1 THR A 749      59.940  54.990  70.000  1.00  0.00           O
ATOM   2585  HG1 THR A 749      59.570  55.620  69.380  1.00  0.00           H
ATOM   2586  CG2 THR A 749      58.480  56.470  71.070  1.00  0.00           C
ATOM   2587 HG21 THR A 749      58.350  56.970  72.050  1.00  0.00           H
ATOM   2588 HG22 THR A 749      57.640  55.770  70.870  1.00  0.00           H
ATOM   2589 HG23 THR A 749      58.490  57.170  70.200  1.00  0.00           H
ATOM   2590  C   THR A 749      62.200  55.900  71.970  1.00  0.00           C
ATOM   2591  O   THR A 749      62.300  55.460  73.140  1.00  0.00           O
ATOM   2592  N   TYR A 750      63.130  55.700  71.050  1.00  0.00           N
ATOM   2593  HN  TYR A 750      63.140  56.020  70.120  1.00  0.00           H
ATOM   2594  CA  TYR A 750      64.320  54.980  71.280  1.00  0.00           C
ATOM   2595  HA  TYR A 750      64.360  54.540  72.260  1.00  0.00           H
ATOM   2596  CB  TYR A 750      64.430  53.870  70.280  1.00  0.00           C
ATOM   2597  HB1 TYR A 750      65.380  53.320  70.110  1.00  0.00           H
ATOM   2598  HB2 TYR A 750      64.250  54.380  69.320  1.00  0.00           H
ATOM   2599  CG  TYR A 750      63.510  52.770  70.560  1.00  0.00           C
ATOM   2600  CD1 TYR A 750      62.660  52.500  69.540  1.00  0.00           C
ATOM   2601  HD1 TYR A 750      62.640  53.070  68.620  1.00  0.00           H
ATOM   2602  CE1 TYR A 750      61.690  51.470  69.680  1.00  0.00           C
ATOM   2603  HE1 TYR A 750      60.900  51.300  68.960  1.00  0.00           H
ATOM   2604  CZ  TYR A 750      61.670  50.720  70.860  1.00  0.00           C
ATOM   2605  OH  TYR A 750      60.750  49.680  71.150  1.00  0.00           O
ATOM   2606  HH  TYR A 750      59.970  49.870  70.610  1.00  0.00           H
ATOM   2607  CD2 TYR A 750      63.480  51.970  71.770  1.00  0.00           C
ATOM   2608  HD2 TYR A 750      64.220  52.130  72.540  1.00  0.00           H
ATOM   2609  CE2 TYR A 750      62.580  50.940  71.870  1.00  0.00           C
ATOM   2610  HE2 TYR A 750      62.530  50.340  72.760  1.00  0.00           H
ATOM   2611  C   TYR A 750      65.500  55.900  71.210  1.00  0.00           C
ATOM   2612  O   TYR A 750      65.620  56.840  70.430  1.00  0.00           O
ATOM   2613  N   ALA A 751      66.370  55.810  72.200  1.00  0.00           N
ATOM   2614  HN  ALA A 751      66.440  54.980  72.750  1.00  0.00           H
ATOM   2615  CA  ALA A 751      67.560  56.570  72.490  1.00  0.00           C
ATOM   2616  HA  ALA A 751      67.300  57.610  72.410  1.00  0.00           H
ATOM   2617  CB  ALA A 751      68.200  56.340  73.910  1.00  0.00           C
ATOM   2618  HB1 ALA A 751      69.010  55.570  73.910  1.00  0.00           H
ATOM   2619  HB2 ALA A 751      67.420  55.930  74.580  1.00  0.00           H
ATOM   2620  HB3 ALA A 751      68.690  57.260  74.290  1.00  0.00           H
ATOM   2621  C   ALA A 751      68.620  56.340  71.400  1.00  0.00           C
ATOM   2622  O   ALA A 751      68.740  55.330  70.740  1.00  0.00           O
ATOM   2623  N   PHE A 752      69.460  57.340  71.130  1.00  0.00           N
ATOM   2624  HN  PHE A 752      69.530  58.070  71.810  1.00  0.00           H
ATOM   2625  CA  PHE A 752      70.520  57.280  70.180  1.00  0.00           C
ATOM   2626  HA  PHE A 752      70.430  56.330  69.670  1.00  0.00           H
ATOM   2627  CB  PHE A 752      70.390  58.420  69.200  1.00  0.00           C
ATOM   2628  HB1 PHE A 752      70.600  59.450  69.540  1.00  0.00           H
ATOM   2629  HB2 PHE A 752      69.310  58.360  68.960  1.00  0.00           H
ATOM   2630  CG  PHE A 752      71.190  58.330  67.940  1.00  0.00           C
ATOM   2631  CD1 PHE A 752      70.610  57.830  66.740  1.00  0.00           C
ATOM   2632  HD1 PHE A 752      69.570  57.500  66.820  1.00  0.00           H
ATOM   2633  CE1 PHE A 752      71.240  57.850  65.500  1.00  0.00           C
ATOM   2634  HE1 PHE A 752      70.810  57.480  64.580  1.00  0.00           H
ATOM   2635  CZ  PHE A 752      72.640  58.160  65.430  1.00  0.00           C
ATOM   2636  HZ  PHE A 752      73.130  58.100  64.460  1.00  0.00           H
ATOM   2637  CD2 PHE A 752      72.550  58.600  67.840  1.00  0.00           C
ATOM   2638  HD2 PHE A 752      73.160  58.920  68.670  1.00  0.00           H
ATOM   2639  CE2 PHE A 752      73.270  58.550  66.640  1.00  0.00           C
ATOM   2640  HE2 PHE A 752      74.330  58.730  66.640  1.00  0.00           H
ATOM   2641  C   PHE A 752      71.910  57.250  70.820  1.00  0.00           C
ATOM   2642  O   PHE A 752      72.140  57.860  71.870  1.00  0.00           O
ATOM   2643  N   PRO A 822      72.960  56.630  70.260  1.00  0.00           N
ATOM   2644  CD  PRO A 822      74.410  56.760  70.700  1.00  0.00           C
ATOM   2645  HD1 PRO A 822      74.350  56.200  71.650  1.00  0.00           H
ATOM   2646  HD2 PRO A 822      74.680  57.830  70.750  1.00  0.00           H
ATOM   2647  CA  PRO A 822      72.820  55.470  69.410  1.00  0.00           C
ATOM   2648  HA  PRO A 822      72.480  55.770  68.440  1.00  0.00           H
ATOM   2649  CB  PRO A 822      74.240  54.890  69.220  1.00  0.00           C
ATOM   2650  HB1 PRO A 822      74.380  54.590  68.170  1.00  0.00           H
ATOM   2651  HB2 PRO A 822      74.470  53.980  69.820  1.00  0.00           H
ATOM   2652  CG  PRO A 822      75.220  55.990  69.670  1.00  0.00           C
ATOM   2653  HG1 PRO A 822      76.220  55.620  70.000  1.00  0.00           H
ATOM   2654  HG2 PRO A 822      75.420  56.650  68.800  1.00  0.00           H
ATOM   2655  C   PRO A 822      71.920  54.380  69.890  1.00  0.00           C
ATOM   2656  O   PRO A 822      71.130  54.040  69.050  1.00  0.00           O
ATOM   2657  N   ASP A 823      72.090  53.920  71.220  1.00  0.00           N
ATOM   2658  HN  ASP A 823      72.930  54.140  71.730  1.00  0.00           H
ATOM   2659  CA  ASP A 823      71.360  52.750  71.790  1.00  0.00           C
ATOM   2660  HA  ASP A 823      72.150  52.160  72.210  1.00  0.00           H
ATOM   2661  CB  ASP A 823      70.410  53.250  72.940  1.00  0.00           C
ATOM   2662  HB1 ASP A 823      69.530  53.810  72.560  1.00  0.00           H
ATOM   2663  HB2 ASP A 823      70.960  54.060  73.440  1.00  0.00           H
ATOM   2664  CG  ASP A 823      70.040  52.160  73.900  1.00  0.00           C
ATOM   2665  OD1 ASP A 823      70.540  51.020  73.850  1.00  0.00           O
ATOM   2666  OD2 ASP A 823      69.070  52.410  74.690  1.00  0.00           O
ATOM   2667  C   ASP A 823      70.820  51.760  70.730  1.00  0.00           C
ATOM   2668  O   ASP A 823      71.560  51.310  69.860  1.00  0.00           O
ATOM   2669  N   VAL A 824      69.520  51.430  70.830  1.00  0.00           N
ATOM   2670  HN  VAL A 824      69.060  51.880  71.590  1.00  0.00           H
ATOM   2671  CA  VAL A 824      68.750  50.710  69.860  1.00  0.00           C
ATOM   2672  HA  VAL A 824      69.420  49.940  69.490  1.00  0.00           H
ATOM   2673  CB  VAL A 824      67.680  49.940  70.590  1.00  0.00           C
ATOM   2674  HB  VAL A 824      68.220  49.310  71.330  1.00  0.00           H
ATOM   2675  CG1 VAL A 824      66.930  50.950  71.510  1.00  0.00           C
ATOM   2676 HG11 VAL A 824      65.920  50.550  71.730  1.00  0.00           H
ATOM   2677 HG12 VAL A 824      66.740  51.810  70.840  1.00  0.00           H
ATOM   2678 HG13 VAL A 824      67.470  51.370  72.380  1.00  0.00           H
ATOM   2679  CG2 VAL A 824      66.700  49.170  69.680  1.00  0.00           C
ATOM   2680 HG21 VAL A 824      66.190  49.810  68.930  1.00  0.00           H
ATOM   2681 HG22 VAL A 824      65.940  48.690  70.350  1.00  0.00           H
ATOM   2682 HG23 VAL A 824      67.160  48.370  69.060  1.00  0.00           H
ATOM   2683  C   VAL A 824      68.370  51.550  68.650  1.00  0.00           C
ATOM   2684  O   VAL A 824      68.280  50.990  67.540  1.00  0.00           O
ATOM   2685  N   LEU A 825      68.260  52.910  68.680  1.00  0.00           N
ATOM   2686  HN  LEU A 825      68.500  53.380  69.530  1.00  0.00           H
ATOM   2687  CA  LEU A 825      67.660  53.670  67.590  1.00  0.00           C
ATOM   2688  HA  LEU A 825      66.700  53.290  67.290  1.00  0.00           H
ATOM   2689  CB  LEU A 825      67.430  55.170  67.970  1.00  0.00           C
ATOM   2690  HB1 LEU A 825      68.440  55.500  68.260  1.00  0.00           H
ATOM   2691  HB2 LEU A 825      66.880  54.960  68.910  1.00  0.00           H
ATOM   2692  CG  LEU A 825      66.730  56.120  66.930  1.00  0.00           C
ATOM   2693  HG  LEU A 825      67.440  56.320  66.090  1.00  0.00           H
ATOM   2694  CD1 LEU A 825      65.510  55.500  66.250  1.00  0.00           C
ATOM   2695 HD11 LEU A 825      65.610  54.510  65.770  1.00  0.00           H
ATOM   2696 HD12 LEU A 825      65.020  56.200  65.540  1.00  0.00           H
ATOM   2697 HD13 LEU A 825      64.660  55.330  66.930  1.00  0.00           H
ATOM   2698  CD2 LEU A 825      66.490  57.480  67.570  1.00  0.00           C
ATOM   2699 HD21 LEU A 825      66.470  58.390  66.930  1.00  0.00           H
ATOM   2700 HD22 LEU A 825      67.360  57.700  68.220  1.00  0.00           H
ATOM   2701 HD23 LEU A 825      65.550  57.500  68.170  1.00  0.00           H
ATOM   2702  C   LEU A 825      68.510  53.560  66.360  1.00  0.00           C
ATOM   2703  O   LEU A 825      68.110  53.490  65.200  1.00  0.00           O
ATOM   2704  N   PHE A 826      69.820  53.420  66.570  1.00  0.00           N
ATOM   2705  HN  PHE A 826      70.090  53.540  67.520  1.00  0.00           H
ATOM   2706  CA  PHE A 826      70.800  53.160  65.520  1.00  0.00           C
ATOM   2707  HA  PHE A 826      70.760  53.940  64.770  1.00  0.00           H
ATOM   2708  CB  PHE A 826      72.160  53.080  66.250  1.00  0.00           C
ATOM   2709  HB1 PHE A 826      72.160  52.320  67.060  1.00  0.00           H
ATOM   2710  HB2 PHE A 826      72.350  54.070  66.720  1.00  0.00           H
ATOM   2711  CG  PHE A 826      73.300  52.750  65.310  1.00  0.00           C
ATOM   2712  CD1 PHE A 826      73.640  53.650  64.280  1.00  0.00           C
ATOM   2713  HD1 PHE A 826      73.000  54.500  64.090  1.00  0.00           H
ATOM   2714  CE1 PHE A 826      74.720  53.340  63.380  1.00  0.00           C
ATOM   2715  HE1 PHE A 826      74.980  54.100  62.650  1.00  0.00           H
ATOM   2716  CZ  PHE A 826      75.450  52.190  63.550  1.00  0.00           C
ATOM   2717  HZ  PHE A 826      76.240  51.890  62.880  1.00  0.00           H
ATOM   2718  CD2 PHE A 826      74.060  51.590  65.450  1.00  0.00           C
ATOM   2719  HD2 PHE A 826      73.830  50.870  66.210  1.00  0.00           H
ATOM   2720  CE2 PHE A 826      75.220  51.380  64.670  1.00  0.00           C
ATOM   2721  HE2 PHE A 826      75.820  50.500  64.860  1.00  0.00           H
ATOM   2722  C   PHE A 826      70.490  51.860  64.700  1.00  0.00           C
ATOM   2723  O   PHE A 826      70.540  51.960  63.470  1.00  0.00           O
ATOM   2724  N   TRP A 827      70.260  50.710  65.300  1.00  0.00           N
ATOM   2725  HN  TRP A 827      70.220  50.760  66.290  1.00  0.00           H
ATOM   2726  CA  TRP A 827      69.930  49.510  64.550  1.00  0.00           C
ATOM   2727  HA  TRP A 827      70.560  49.470  63.670  1.00  0.00           H
ATOM   2728  CB  TRP A 827      70.080  48.340  65.520  1.00  0.00           C
ATOM   2729  HB1 TRP A 827      69.700  47.370  65.120  1.00  0.00           H
ATOM   2730  HB2 TRP A 827      69.500  48.530  66.450  1.00  0.00           H
ATOM   2731  CG  TRP A 827      71.490  47.990  65.910  1.00  0.00           C
ATOM   2732  CD1 TRP A 827      72.140  48.340  67.050  1.00  0.00           C
ATOM   2733  HD1 TRP A 827      71.610  48.840  67.840  1.00  0.00           H
ATOM   2734  NE1 TRP A 827      73.540  48.090  66.940  1.00  0.00           N
ATOM   2735  HE1 TRP A 827      74.280  48.100  67.560  1.00  0.00           H
ATOM   2736  CE2 TRP A 827      73.790  47.690  65.690  1.00  0.00           C
ATOM   2737  CD2 TRP A 827      72.560  47.660  65.040  1.00  0.00           C
ATOM   2738  CE3 TRP A 827      72.620  47.300  63.700  1.00  0.00           C
ATOM   2739  HE3 TRP A 827      71.710  47.280  63.110  1.00  0.00           H
ATOM   2740  CZ3 TRP A 827      73.820  47.130  63.020  1.00  0.00           C
ATOM   2741  HZ3 TRP A 827      73.900  47.120  61.940  1.00  0.00           H
ATOM   2742  CZ2 TRP A 827      75.030  47.510  65.070  1.00  0.00           C
ATOM   2743  HZ2 TRP A 827      75.990  47.460  65.570  1.00  0.00           H
ATOM   2744  CH2 TRP A 827      75.040  47.310  63.720  1.00  0.00           C
ATOM   2745  HH2 TRP A 827      75.960  47.140  63.200  1.00  0.00           H
ATOM   2746  C   TRP A 827      68.660  49.530  63.890  1.00  0.00           C
ATOM   2747  O   TRP A 827      68.570  49.130  62.730  1.00  0.00           O
ATOM   2748  N   CYS A 828      67.610  50.110  64.510  1.00  0.00           N
ATOM   2749  HN  CYS A 828      67.690  50.350  65.480  1.00  0.00           H
ATOM   2750  CA  CYS A 828      66.280  50.420  63.930  1.00  0.00           C
ATOM   2751  HA  CYS A 828      65.780  49.490  63.660  1.00  0.00           H
ATOM   2752  CB  CYS A 828      65.390  51.210  64.940  1.00  0.00           C
ATOM   2753  HB1 CYS A 828      64.460  51.250  64.330  1.00  0.00           H
ATOM   2754  HB2 CYS A 828      65.760  52.220  65.220  1.00  0.00           H
ATOM   2755  SG  CYS A 828      65.040  50.260  66.520  1.00  0.00           S
ATOM   2756  HG1 CYS A 828      66.100  50.580  67.240  1.00  0.00           H
ATOM   2757  C   CYS A 828      66.390  51.340  62.650  1.00  0.00           C
ATOM   2758  O   CYS A 828      65.840  51.030  61.640  1.00  0.00           O
ATOM   2759  N   VAL A 829      67.230  52.460  62.750  1.00  0.00           N
ATOM   2760  HN  VAL A 829      67.620  52.720  63.630  1.00  0.00           H
ATOM   2761  CA  VAL A 829      67.520  53.350  61.590  1.00  0.00           C
ATOM   2762  HA  VAL A 829      66.550  53.450  61.110  1.00  0.00           H
ATOM   2763  CB  VAL A 829      68.050  54.780  61.930  1.00  0.00           C
ATOM   2764  HB  VAL A 829      69.000  54.720  62.500  1.00  0.00           H
ATOM   2765  CG1 VAL A 829      68.460  55.690  60.740  1.00  0.00           C
ATOM   2766 HG11 VAL A 829      69.450  55.440  60.330  1.00  0.00           H
ATOM   2767 HG12 VAL A 829      68.370  56.770  61.000  1.00  0.00           H
ATOM   2768 HG13 VAL A 829      67.680  55.510  59.970  1.00  0.00           H
ATOM   2769  CG2 VAL A 829      66.990  55.510  62.870  1.00  0.00           C
ATOM   2770 HG21 VAL A 829      67.220  55.280  63.930  1.00  0.00           H
ATOM   2771 HG22 VAL A 829      65.960  55.290  62.510  1.00  0.00           H
ATOM   2772 HG23 VAL A 829      67.150  56.610  62.800  1.00  0.00           H
ATOM   2773  C   VAL A 829      68.390  52.680  60.490  1.00  0.00           C
ATOM   2774  O   VAL A 829      68.160  52.780  59.280  1.00  0.00           O
ATOM   2775  N   ILE A 830      69.520  52.020  60.890  1.00  0.00           N
ATOM   2776  HN  ILE A 830      69.820  51.940  61.830  1.00  0.00           H
ATOM   2777  CA  ILE A 830      70.450  51.300  59.990  1.00  0.00           C
ATOM   2778  HA  ILE A 830      70.900  51.970  59.280  1.00  0.00           H
ATOM   2779  CB  ILE A 830      71.630  50.730  60.760  1.00  0.00           C
ATOM   2780  HB  ILE A 830      71.250  50.140  61.620  1.00  0.00           H
ATOM   2781  CG2 ILE A 830      72.490  49.750  59.910  1.00  0.00           C
ATOM   2782 HG21 ILE A 830      71.990  48.780  59.730  1.00  0.00           H
ATOM   2783 HG22 ILE A 830      73.490  49.620  60.390  1.00  0.00           H
ATOM   2784 HG23 ILE A 830      72.600  50.290  58.940  1.00  0.00           H
ATOM   2785  CG1 ILE A 830      72.600  51.890  61.280  1.00  0.00           C
ATOM   2786 HG11 ILE A 830      73.190  51.530  62.150  1.00  0.00           H
ATOM   2787 HG12 ILE A 830      72.040  52.770  61.660  1.00  0.00           H
ATOM   2788  CD  ILE A 830      73.560  52.500  60.190  1.00  0.00           C
ATOM   2789  HD1 ILE A 830      73.010  52.840  59.280  1.00  0.00           H
ATOM   2790  HD2 ILE A 830      74.430  51.820  60.070  1.00  0.00           H
ATOM   2791  HD3 ILE A 830      74.110  53.390  60.560  1.00  0.00           H
ATOM   2792  C   ILE A 830      69.710  50.160  59.240  1.00  0.00           C
ATOM   2793  O   ILE A 830      69.750  50.150  58.000  1.00  0.00           O
ATOM   2794  N   LEU A 831      68.960  49.300  59.960  1.00  0.00           N
ATOM   2795  HN  LEU A 831      68.840  49.360  60.940  1.00  0.00           H
ATOM   2796  CA  LEU A 831      68.390  48.120  59.310  1.00  0.00           C
ATOM   2797  HA  LEU A 831      69.060  47.730  58.560  1.00  0.00           H
ATOM   2798  CB  LEU A 831      68.270  46.860  60.240  1.00  0.00           C
ATOM   2799  HB1 LEU A 831      67.880  46.040  59.590  1.00  0.00           H
ATOM   2800  HB2 LEU A 831      67.460  46.980  60.980  1.00  0.00           H
ATOM   2801  CG  LEU A 831      69.630  46.360  60.900  1.00  0.00           C
ATOM   2802  HG  LEU A 831      70.130  47.210  61.410  1.00  0.00           H
ATOM   2803  CD1 LEU A 831      69.180  45.340  62.000  1.00  0.00           C
ATOM   2804 HD11 LEU A 831      68.660  44.480  61.550  1.00  0.00           H
ATOM   2805 HD12 LEU A 831      68.450  45.810  62.690  1.00  0.00           H
ATOM   2806 HD13 LEU A 831      70.050  44.950  62.590  1.00  0.00           H
ATOM   2807  CD2 LEU A 831      70.540  45.640  59.890  1.00  0.00           C
ATOM   2808 HD21 LEU A 831      70.700  46.270  58.980  1.00  0.00           H
ATOM   2809 HD22 LEU A 831      69.960  44.780  59.500  1.00  0.00           H
ATOM   2810 HD23 LEU A 831      71.540  45.280  60.250  1.00  0.00           H
ATOM   2811  C   LEU A 831      67.110  48.480  58.570  1.00  0.00           C
ATOM   2812  O   LEU A 831      66.730  47.690  57.680  1.00  0.00           O
ATOM   2813  N   PHE A 832      66.400  49.630  58.770  1.00  0.00           N
ATOM   2814  HN  PHE A 832      66.740  50.260  59.460  1.00  0.00           H
ATOM   2815  CA  PHE A 832      65.250  50.040  57.930  1.00  0.00           C
ATOM   2816  HA  PHE A 832      64.530  49.250  57.770  1.00  0.00           H
ATOM   2817  CB  PHE A 832      64.500  51.130  58.700  1.00  0.00           C
ATOM   2818  HB1 PHE A 832      65.300  51.750  59.120  1.00  0.00           H
ATOM   2819  HB2 PHE A 832      63.820  50.650  59.450  1.00  0.00           H
ATOM   2820  CG  PHE A 832      63.490  51.940  57.880  1.00  0.00           C
ATOM   2821  CD1 PHE A 832      63.850  53.210  57.360  1.00  0.00           C
ATOM   2822  HD1 PHE A 832      64.880  53.520  57.470  1.00  0.00           H
ATOM   2823  CE1 PHE A 832      62.900  54.130  56.770  1.00  0.00           C
ATOM   2824  HE1 PHE A 832      63.330  55.100  56.530  1.00  0.00           H
ATOM   2825  CZ  PHE A 832      61.540  53.740  56.740  1.00  0.00           C
ATOM   2826  HZ  PHE A 832      60.850  54.400  56.240  1.00  0.00           H
ATOM   2827  CD2 PHE A 832      62.110  51.690  57.900  1.00  0.00           C
ATOM   2828  HD2 PHE A 832      61.840  50.750  58.340  1.00  0.00           H
ATOM   2829  CE2 PHE A 832      61.180  52.570  57.350  1.00  0.00           C
ATOM   2830  HE2 PHE A 832      60.130  52.300  57.310  1.00  0.00           H
ATOM   2831  C   PHE A 832      65.680  50.460  56.560  1.00  0.00           C
ATOM   2832  O   PHE A 832      65.170  49.960  55.540  1.00  0.00           O
ATOM   2833  N   PHE A 833      66.530  51.460  56.520  1.00  0.00           N
ATOM   2834  HN  PHE A 833      67.030  51.820  57.310  1.00  0.00           H
ATOM   2835  CA  PHE A 833      67.050  51.990  55.230  1.00  0.00           C
ATOM   2836  HA  PHE A 833      66.290  52.360  54.560  1.00  0.00           H
ATOM   2837  CB  PHE A 833      67.960  53.180  55.510  1.00  0.00           C
ATOM   2838  HB1 PHE A 833      68.500  53.470  54.590  1.00  0.00           H
ATOM   2839  HB2 PHE A 833      68.580  52.990  56.420  1.00  0.00           H
ATOM   2840  CG  PHE A 833      67.160  54.470  55.600  1.00  0.00           C
ATOM   2841  CD1 PHE A 833      67.060  55.160  56.780  1.00  0.00           C
ATOM   2842  HD1 PHE A 833      67.570  54.790  57.660  1.00  0.00           H
ATOM   2843  CE1 PHE A 833      66.160  56.250  56.860  1.00  0.00           C
ATOM   2844  HE1 PHE A 833      66.070  56.740  57.810  1.00  0.00           H
ATOM   2845  CZ  PHE A 833      65.470  56.620  55.740  1.00  0.00           C
ATOM   2846  HZ  PHE A 833      64.810  57.470  55.800  1.00  0.00           H
ATOM   2847  CD2 PHE A 833      66.390  54.870  54.510  1.00  0.00           C
ATOM   2848  HD2 PHE A 833      66.570  54.400  53.560  1.00  0.00           H
ATOM   2849  CE2 PHE A 833      65.530  55.930  54.600  1.00  0.00           C
ATOM   2850  HE2 PHE A 833      65.100  56.380  53.710  1.00  0.00           H
ATOM   2851  C   PHE A 833      67.750  50.870  54.420  1.00  0.00           C
ATOM   2852  O   PHE A 833      67.460  50.650  53.230  1.00  0.00           O
ATOM   2853  N   THR A 834      68.670  50.130  55.070  1.00  0.00           N
ATOM   2854  HN  THR A 834      68.970  50.440  55.980  1.00  0.00           H
ATOM   2855  CA  THR A 834      69.320  48.910  54.590  1.00  0.00           C
ATOM   2856  HA  THR A 834      69.820  49.110  53.650  1.00  0.00           H
ATOM   2857  CB  THR A 834      70.360  48.300  55.530  1.00  0.00           C
ATOM   2858  HB  THR A 834      69.940  47.920  56.490  1.00  0.00           H
ATOM   2859  OG1 THR A 834      71.370  49.260  55.830  1.00  0.00           O
ATOM   2860  HG1 THR A 834      71.190  49.750  56.640  1.00  0.00           H
ATOM   2861  CG2 THR A 834      71.090  47.070  54.920  1.00  0.00           C
ATOM   2862 HG21 THR A 834      70.330  46.370  54.530  1.00  0.00           H
ATOM   2863 HG22 THR A 834      71.660  46.480  55.660  1.00  0.00           H
ATOM   2864 HG23 THR A 834      71.870  47.280  54.160  1.00  0.00           H
ATOM   2865  C   THR A 834      68.380  47.840  54.010  1.00  0.00           C
ATOM   2866  O   THR A 834      68.490  47.440  52.840  1.00  0.00           O
ATOM   2867  N   THR A 835      67.290  47.530  54.710  1.00  0.00           N
ATOM   2868  HN  THR A 835      67.240  47.780  55.670  1.00  0.00           H
ATOM   2869  CA  THR A 835      66.220  46.600  54.160  1.00  0.00           C
ATOM   2870  HA  THR A 835      66.690  45.640  53.970  1.00  0.00           H
ATOM   2871  CB  THR A 835      65.040  46.400  55.110  1.00  0.00           C
ATOM   2872  HB  THR A 835      64.790  47.340  55.630  1.00  0.00           H
ATOM   2873  OG1 THR A 835      65.450  45.640  56.280  1.00  0.00           O
ATOM   2874  HG1 THR A 835      65.560  46.220  57.040  1.00  0.00           H
ATOM   2875  CG2 THR A 835      63.860  45.680  54.480  1.00  0.00           C
ATOM   2876 HG21 THR A 835      63.040  45.370  55.170  1.00  0.00           H
ATOM   2877 HG22 THR A 835      64.190  44.670  54.150  1.00  0.00           H
ATOM   2878 HG23 THR A 835      63.380  46.140  53.600  1.00  0.00           H
ATOM   2879  C   THR A 835      65.580  47.130  52.900  1.00  0.00           C
ATOM   2880  O   THR A 835      65.410  46.340  51.970  1.00  0.00           O
ATOM   2881  N   PHE A 836      65.400  48.440  52.670  1.00  0.00           N
ATOM   2882  HN  PHE A 836      65.640  49.080  53.400  1.00  0.00           H
ATOM   2883  CA  PHE A 836      65.000  49.020  51.390  1.00  0.00           C
ATOM   2884  HA  PHE A 836      64.110  48.500  51.050  1.00  0.00           H
ATOM   2885  CB  PHE A 836      64.490  50.430  51.680  1.00  0.00           C
ATOM   2886  HB1 PHE A 836      65.220  50.920  52.360  1.00  0.00           H
ATOM   2887  HB2 PHE A 836      63.500  50.260  52.140  1.00  0.00           H
ATOM   2888  CG  PHE A 836      64.230  51.170  50.370  1.00  0.00           C
ATOM   2889  CD1 PHE A 836      63.070  50.900  49.580  1.00  0.00           C
ATOM   2890  HD1 PHE A 836      62.370  50.200  49.990  1.00  0.00           H
ATOM   2891  CE1 PHE A 836      63.050  51.390  48.270  1.00  0.00           C
ATOM   2892  HE1 PHE A 836      62.360  50.960  47.560  1.00  0.00           H
ATOM   2893  CZ  PHE A 836      64.010  52.260  47.780  1.00  0.00           C
ATOM   2894  HZ  PHE A 836      64.080  52.420  46.720  1.00  0.00           H
ATOM   2895  CD2 PHE A 836      65.210  52.020  49.910  1.00  0.00           C
ATOM   2896  HD2 PHE A 836      66.080  52.290  50.500  1.00  0.00           H
ATOM   2897  CE2 PHE A 836      65.050  52.610  48.650  1.00  0.00           C
ATOM   2898  HE2 PHE A 836      65.850  53.250  48.310  1.00  0.00           H
ATOM   2899  C   PHE A 836      66.090  48.830  50.300  1.00  0.00           C
ATOM   2900  O   PHE A 836      65.890  48.440  49.140  1.00  0.00           O
ATOM   2901  N   PHE A 837      67.320  49.070  50.790  1.00  0.00           N
ATOM   2902  HN  PHE A 837      67.420  49.380  51.720  1.00  0.00           H
ATOM   2903  CA  PHE A 837      68.560  49.100  49.900  1.00  0.00           C
ATOM   2904  HA  PHE A 837      68.340  49.720  49.060  1.00  0.00           H
ATOM   2905  CB  PHE A 837      69.850  49.620  50.570  1.00  0.00           C
ATOM   2906  HB1 PHE A 837      70.590  49.730  49.750  1.00  0.00           H
ATOM   2907  HB2 PHE A 837      70.010  48.820  51.330  1.00  0.00           H
ATOM   2908  CG  PHE A 837      69.760  51.040  51.150  1.00  0.00           C
ATOM   2909  CD1 PHE A 837      70.520  51.290  52.320  1.00  0.00           C
ATOM   2910  HD1 PHE A 837      71.050  50.490  52.810  1.00  0.00           H
ATOM   2911  CE1 PHE A 837      70.410  52.540  52.860  1.00  0.00           C
ATOM   2912  HE1 PHE A 837      71.050  52.890  53.650  1.00  0.00           H
ATOM   2913  CZ  PHE A 837      69.610  53.550  52.270  1.00  0.00           C
ATOM   2914  HZ  PHE A 837      69.520  54.460  52.840  1.00  0.00           H
ATOM   2915  CD2 PHE A 837      69.050  52.070  50.530  1.00  0.00           C
ATOM   2916  HD2 PHE A 837      68.510  51.880  49.620  1.00  0.00           H
ATOM   2917  CE2 PHE A 837      69.000  53.360  51.060  1.00  0.00           C
ATOM   2918  HE2 PHE A 837      68.470  54.190  50.610  1.00  0.00           H
ATOM   2919  C   PHE A 837      68.780  47.640  49.370  1.00  0.00           C
ATOM   2920  O   PHE A 837      69.020  47.430  48.170  1.00  0.00           O
ATOM   2921  N   LEU A 838      68.640  46.630  50.250  1.00  0.00           N
ATOM   2922  HN  LEU A 838      68.410  46.840  51.190  1.00  0.00           H
ATOM   2923  CA  LEU A 838      68.710  45.210  49.920  1.00  0.00           C
ATOM   2924  HA  LEU A 838      69.530  45.110  49.230  1.00  0.00           H
ATOM   2925  CB  LEU A 838      68.850  44.390  51.200  1.00  0.00           C
ATOM   2926  HB1 LEU A 838      68.480  43.360  51.030  1.00  0.00           H
ATOM   2927  HB2 LEU A 838      68.210  44.930  51.930  1.00  0.00           H
ATOM   2928  CG  LEU A 838      70.240  44.150  51.790  1.00  0.00           C
ATOM   2929  HG  LEU A 838      70.760  45.120  51.850  1.00  0.00           H
ATOM   2930  CD1 LEU A 838      70.210  43.380  53.150  1.00  0.00           C
ATOM   2931 HD11 LEU A 838      71.210  43.030  53.470  1.00  0.00           H
ATOM   2932 HD12 LEU A 838      69.570  42.480  53.000  1.00  0.00           H
ATOM   2933 HD13 LEU A 838      69.820  44.020  53.970  1.00  0.00           H
ATOM   2934  CD2 LEU A 838      70.970  43.270  50.740  1.00  0.00           C
ATOM   2935 HD21 LEU A 838      71.980  42.970  51.100  1.00  0.00           H
ATOM   2936 HD22 LEU A 838      70.940  43.770  49.750  1.00  0.00           H
ATOM   2937 HD23 LEU A 838      70.550  42.260  50.670  1.00  0.00           H
ATOM   2938  C   LEU A 838      67.580  44.630  49.090  1.00  0.00           C
ATOM   2939  O   LEU A 838      67.890  43.990  48.090  1.00  0.00           O
ATOM   2940  N   SER A 839      66.320  44.930  49.330  1.00  0.00           N
ATOM   2941  HN  SER A 839      66.140  45.530  50.100  1.00  0.00           H
ATOM   2942  CA  SER A 839      65.300  44.530  48.420  1.00  0.00           C
ATOM   2943  HA  SER A 839      65.340  43.480  48.170  1.00  0.00           H
ATOM   2944  CB  SER A 839      63.820  44.950  48.880  1.00  0.00           C
ATOM   2945  HB1 SER A 839      63.110  44.710  48.060  1.00  0.00           H
ATOM   2946  HB2 SER A 839      63.710  46.000  49.240  1.00  0.00           H
ATOM   2947  OG  SER A 839      63.430  44.100  49.980  1.00  0.00           O
ATOM   2948  HG1 SER A 839      64.220  43.900  50.470  1.00  0.00           H
ATOM   2949  C   SER A 839      65.420  45.130  47.060  1.00  0.00           C
ATOM   2950  O   SER A 839      65.260  44.440  46.040  1.00  0.00           O
ATOM   2951  N   SER A 840      65.750  46.440  46.930  1.00  0.00           N
ATOM   2952  HN  SER A 840      65.860  47.140  47.630  1.00  0.00           H
ATOM   2953  CA  SER A 840      66.000  47.090  45.660  1.00  0.00           C
ATOM   2954  HA  SER A 840      65.310  46.690  44.940  1.00  0.00           H
ATOM   2955  CB  SER A 840      66.000  48.670  45.750  1.00  0.00           C
ATOM   2956  HB1 SER A 840      67.010  48.950  46.120  1.00  0.00           H
ATOM   2957  HB2 SER A 840      65.180  49.050  46.390  1.00  0.00           H
ATOM   2958  OG  SER A 840      65.940  49.230  44.410  1.00  0.00           O
ATOM   2959  HG1 SER A 840      66.840  49.160  44.090  1.00  0.00           H
ATOM   2960  C   SER A 840      67.260  46.680  44.920  1.00  0.00           C
ATOM   2961  O   SER A 840      67.260  46.410  43.700  1.00  0.00           O
ATOM   2962  N   PHE A 841      68.430  46.540  45.560  1.00  0.00           N
ATOM   2963  HN  PHE A 841      68.480  46.600  46.560  1.00  0.00           H
ATOM   2964  CA  PHE A 841      69.600  45.890  45.090  1.00  0.00           C
ATOM   2965  HA  PHE A 841      69.950  46.420  44.210  1.00  0.00           H
ATOM   2966  CB  PHE A 841      70.720  46.000  46.080  1.00  0.00           C
ATOM   2967  HB1 PHE A 841      70.370  45.840  47.120  1.00  0.00           H
ATOM   2968  HB2 PHE A 841      71.010  47.080  46.070  1.00  0.00           H
ATOM   2969  CG  PHE A 841      71.980  45.200  45.750  1.00  0.00           C
ATOM   2970  CD1 PHE A 841      72.290  44.030  46.460  1.00  0.00           C
ATOM   2971  HD1 PHE A 841      71.660  43.690  47.260  1.00  0.00           H
ATOM   2972  CE1 PHE A 841      73.500  43.390  46.170  1.00  0.00           C
ATOM   2973  HE1 PHE A 841      73.800  42.470  46.660  1.00  0.00           H
ATOM   2974  CZ  PHE A 841      74.370  43.880  45.200  1.00  0.00           C
ATOM   2975  HZ  PHE A 841      75.350  43.490  45.020  1.00  0.00           H
ATOM   2976  CD2 PHE A 841      72.870  45.750  44.780  1.00  0.00           C
ATOM   2977  HD2 PHE A 841      72.770  46.700  44.280  1.00  0.00           H
ATOM   2978  CE2 PHE A 841      74.030  45.070  44.470  1.00  0.00           C
ATOM   2979  HE2 PHE A 841      74.630  45.520  43.700  1.00  0.00           H
ATOM   2980  C   PHE A 841      69.380  44.460  44.600  1.00  0.00           C
ATOM   2981  O   PHE A 841      69.690  44.160  43.490  1.00  0.00           O
ATOM   2982  N   LEU A 842      68.630  43.630  45.360  1.00  0.00           N
ATOM   2983  HN  LEU A 842      68.430  43.870  46.310  1.00  0.00           H
ATOM   2984  CA  LEU A 842      68.280  42.310  44.850  1.00  0.00           C
ATOM   2985  HA  LEU A 842      69.130  41.840  44.370  1.00  0.00           H
ATOM   2986  CB  LEU A 842      67.770  41.330  45.880  1.00  0.00           C
ATOM   2987  HB1 LEU A 842      67.450  40.380  45.410  1.00  0.00           H
ATOM   2988  HB2 LEU A 842      66.850  41.670  46.410  1.00  0.00           H
ATOM   2989  CG  LEU A 842      68.750  40.920  46.990  1.00  0.00           C
ATOM   2990  HG  LEU A 842      69.210  41.810  47.460  1.00  0.00           H
ATOM   2991  CD1 LEU A 842      67.990  40.190  48.110  1.00  0.00           C
ATOM   2992 HD11 LEU A 842      67.500  39.340  47.610  1.00  0.00           H
ATOM   2993 HD12 LEU A 842      67.120  40.710  48.550  1.00  0.00           H
ATOM   2994 HD13 LEU A 842      68.690  39.740  48.850  1.00  0.00           H
ATOM   2995  CD2 LEU A 842      69.900  40.060  46.460  1.00  0.00           C
ATOM   2996 HD21 LEU A 842      69.590  39.230  45.790  1.00  0.00           H
ATOM   2997 HD22 LEU A 842      70.470  39.640  47.330  1.00  0.00           H
ATOM   2998 HD23 LEU A 842      70.690  40.600  45.890  1.00  0.00           H
ATOM   2999  C   LEU A 842      67.220  42.370  43.690  1.00  0.00           C
ATOM   3000  O   LEU A 842      67.270  41.550  42.760  1.00  0.00           O
ATOM   3001  N   LYS A 843      66.290  43.420  43.560  1.00  0.00           N
ATOM   3002  HN  LYS A 843      66.110  43.970  44.360  1.00  0.00           H
ATOM   3003  CA  LYS A 843      65.420  43.610  42.390  1.00  0.00           C
ATOM   3004  HA  LYS A 843      64.930  42.660  42.220  1.00  0.00           H
ATOM   3005  CB  LYS A 843      64.460  44.830  42.640  1.00  0.00           C
ATOM   3006  HB1 LYS A 843      65.110  45.700  42.910  1.00  0.00           H
ATOM   3007  HB2 LYS A 843      63.870  44.550  43.540  1.00  0.00           H
ATOM   3008  CG  LYS A 843      63.390  45.140  41.580  1.00  0.00           C
ATOM   3009  HG1 LYS A 843      63.810  45.530  40.630  1.00  0.00           H
ATOM   3010  HG2 LYS A 843      62.630  45.880  41.920  1.00  0.00           H
ATOM   3011  CD  LYS A 843      62.450  43.980  41.320  1.00  0.00           C
ATOM   3012  HD1 LYS A 843      62.100  43.630  42.310  1.00  0.00           H
ATOM   3013  HD2 LYS A 843      63.010  43.160  40.830  1.00  0.00           H
ATOM   3014  CE  LYS A 843      61.200  44.230  40.410  1.00  0.00           C
ATOM   3015  HE1 LYS A 843      61.610  44.570  39.430  1.00  0.00           H
ATOM   3016  HE2 LYS A 843      60.670  45.110  40.830  1.00  0.00           H
ATOM   3017  NZ  LYS A 843      60.440  42.970  40.170  1.00  0.00           N
ATOM   3018  HZ1 LYS A 843      61.030  42.120  40.230  1.00  0.00           H
ATOM   3019  HZ2 LYS A 843      60.080  42.950  39.180  1.00  0.00           H
ATOM   3020  HZ3 LYS A 843      59.710  42.750  40.860  1.00  0.00           H
ATOM   3021  C   LYS A 843      66.270  43.910  41.140  1.00  0.00           C
ATOM   3022  O   LYS A 843      65.940  43.640  39.990  1.00  0.00           O
ATOM   3023  N   GLN A 844      67.490  44.550  41.240  1.00  0.00           N
ATOM   3024  HN  GLN A 844      67.790  44.730  42.170  1.00  0.00           H
ATOM   3025  CA  GLN A 844      68.300  44.950  40.110  1.00  0.00           C
ATOM   3026  HA  GLN A 844      67.700  45.140  39.230  1.00  0.00           H
ATOM   3027  CB  GLN A 844      69.150  46.250  40.350  1.00  0.00           C
ATOM   3028  HB1 GLN A 844      69.620  46.510  39.380  1.00  0.00           H
ATOM   3029  HB2 GLN A 844      70.020  46.170  41.030  1.00  0.00           H
ATOM   3030  CG  GLN A 844      68.160  47.450  40.640  1.00  0.00           C
ATOM   3031  HG1 GLN A 844      68.880  48.290  40.600  1.00  0.00           H
ATOM   3032  HG2 GLN A 844      67.830  47.260  41.690  1.00  0.00           H
ATOM   3033  CD  GLN A 844      67.030  47.650  39.680  1.00  0.00           C
ATOM   3034  OE1 GLN A 844      67.250  48.140  38.520  1.00  0.00           O
ATOM   3035  NE2 GLN A 844      65.770  47.420  40.020  1.00  0.00           N
ATOM   3036 HE21 GLN A 844      65.050  47.510  39.320  1.00  0.00           H
ATOM   3037 HE22 GLN A 844      65.720  46.720  40.720  1.00  0.00           H
ATOM   3038  C   GLN A 844      69.340  43.880  39.880  1.00  0.00           C
ATOM   3039  O   GLN A 844      70.310  44.060  39.120  1.00  0.00           O
ATOM   3040  N   PHE A 845      69.220  42.750  40.520  1.00  0.00           N
ATOM   3041  HN  PHE A 845      68.520  42.750  41.230  1.00  0.00           H
ATOM   3042  CA  PHE A 845      70.250  41.710  40.440  1.00  0.00           C
ATOM   3043  HA  PHE A 845      71.230  42.150  40.320  1.00  0.00           H
ATOM   3044  CB  PHE A 845      70.230  40.760  41.700  1.00  0.00           C
ATOM   3045  HB1 PHE A 845      69.260  40.220  41.670  1.00  0.00           H
ATOM   3046  HB2 PHE A 845      70.170  41.410  42.600  1.00  0.00           H
ATOM   3047  CG  PHE A 845      71.480  39.790  41.720  1.00  0.00           C
ATOM   3048  CD1 PHE A 845      72.780  40.320  42.020  1.00  0.00           C
ATOM   3049  HD1 PHE A 845      72.820  41.390  42.100  1.00  0.00           H
ATOM   3050  CE1 PHE A 845      73.860  39.420  42.090  1.00  0.00           C
ATOM   3051  HE1 PHE A 845      74.850  39.810  42.250  1.00  0.00           H
ATOM   3052  CZ  PHE A 845      73.740  38.050  41.840  1.00  0.00           C
ATOM   3053  HZ  PHE A 845      74.600  37.400  41.860  1.00  0.00           H
ATOM   3054  CD2 PHE A 845      71.390  38.450  41.430  1.00  0.00           C
ATOM   3055  HD2 PHE A 845      70.360  38.140  41.260  1.00  0.00           H
ATOM   3056  CE2 PHE A 845      72.510  37.540  41.460  1.00  0.00           C
ATOM   3057  HE2 PHE A 845      72.280  36.480  41.450  1.00  0.00           H
ATOM   3058  C   PHE A 845      70.120  40.940  39.150  1.00  0.00           C
ATOM   3059  O   PHE A 845      70.990  40.130  38.710  1.00  0.00           O
ATOM   3060  N   LYS A 846      68.970  40.990  38.480  1.00  0.00           N
ATOM   3061  HN  LYS A 846      68.180  41.520  38.770  1.00  0.00           H
ATOM   3062  CA  LYS A 846      68.710  40.230  37.310  1.00  0.00           C
ATOM   3063  HA  LYS A 846      68.880  39.190  37.510  1.00  0.00           H
ATOM   3064  CB  LYS A 846      67.220  40.470  36.930  1.00  0.00           C
ATOM   3065  HB1 LYS A 846      66.590  39.810  37.560  1.00  0.00           H
ATOM   3066  HB2 LYS A 846      66.980  40.110  35.900  1.00  0.00           H
ATOM   3067  CG  LYS A 846      66.680  41.920  37.140  1.00  0.00           C
ATOM   3068  HG1 LYS A 846      67.480  42.600  36.760  1.00  0.00           H
ATOM   3069  HG2 LYS A 846      66.570  42.170  38.220  1.00  0.00           H
ATOM   3070  CD  LYS A 846      65.290  42.080  36.460  1.00  0.00           C
ATOM   3071  HD1 LYS A 846      64.620  41.220  36.700  1.00  0.00           H
ATOM   3072  HD2 LYS A 846      65.480  42.050  35.360  1.00  0.00           H
ATOM   3073  CE  LYS A 846      64.520  43.300  36.980  1.00  0.00           C
ATOM   3074  HE1 LYS A 846      64.980  44.300  36.850  1.00  0.00           H
ATOM   3075  HE2 LYS A 846      64.330  43.000  38.030  1.00  0.00           H
ATOM   3076  NZ  LYS A 846      63.240  43.390  36.260  1.00  0.00           N
ATOM   3077  HZ1 LYS A 846      62.870  42.410  36.220  1.00  0.00           H
ATOM   3078  HZ2 LYS A 846      63.450  43.750  35.300  1.00  0.00           H
ATOM   3079  HZ3 LYS A 846      62.520  44.010  36.690  1.00  0.00           H
ATOM   3080  C   LYS A 846      69.550  40.730  36.160  1.00  0.00           C
ATOM   3081  O   LYS A 846      70.040  39.980  35.350  1.00  0.00           O
ATOM   3082  N   THR A 847      69.830  42.050  36.100  1.00  0.00           N
ATOM   3083  HN  THR A 847      69.520  42.760  36.730  1.00  0.00           H
ATOM   3084  CA  THR A 847      70.420  42.720  35.000  1.00  0.00           C
ATOM   3085  HA  THR A 847      70.280  42.130  34.110  1.00  0.00           H
ATOM   3086  CB  THR A 847      69.730  44.070  34.660  1.00  0.00           C
ATOM   3087  HB  THR A 847      70.220  44.700  33.890  1.00  0.00           H
ATOM   3088  OG1 THR A 847      69.380  44.690  35.880  1.00  0.00           O
ATOM   3089  HG1 THR A 847      69.480  45.640  35.790  1.00  0.00           H
ATOM   3090  CG2 THR A 847      68.350  43.680  33.970  1.00  0.00           C
ATOM   3091 HG21 THR A 847      68.520  43.230  32.970  1.00  0.00           H
ATOM   3092 HG22 THR A 847      67.640  44.510  33.760  1.00  0.00           H
ATOM   3093 HG23 THR A 847      67.820  42.840  34.490  1.00  0.00           H
ATOM   3094  C   THR A 847      71.900  42.930  35.150  1.00  0.00           C
ATOM   3095  O   THR A 847      72.560  43.580  34.330  1.00  0.00           O
ATOM   3096  N   LYS A 848      72.510  42.310  36.230  1.00  0.00           N
ATOM   3097  HN  LYS A 848      71.870  41.830  36.820  1.00  0.00           H
ATOM   3098  CA  LYS A 848      73.950  42.120  36.350  1.00  0.00           C
ATOM   3099  HA  LYS A 848      74.440  43.040  36.070  1.00  0.00           H
ATOM   3100  CB  LYS A 848      74.450  41.550  37.680  1.00  0.00           C
ATOM   3101  HB1 LYS A 848      75.560  41.510  37.720  1.00  0.00           H
ATOM   3102  HB2 LYS A 848      74.050  40.530  37.890  1.00  0.00           H
ATOM   3103  CG  LYS A 848      74.160  42.400  38.900  1.00  0.00           C
ATOM   3104  HG1 LYS A 848      74.580  41.880  39.790  1.00  0.00           H
ATOM   3105  HG2 LYS A 848      73.050  42.440  38.920  1.00  0.00           H
ATOM   3106  CD  LYS A 848      74.740  43.810  38.910  1.00  0.00           C
ATOM   3107  HD1 LYS A 848      75.700  43.780  38.350  1.00  0.00           H
ATOM   3108  HD2 LYS A 848      75.060  44.070  39.940  1.00  0.00           H
ATOM   3109  CE  LYS A 848      73.830  44.990  38.430  1.00  0.00           C
ATOM   3110  HE1 LYS A 848      73.440  44.870  37.390  1.00  0.00           H
ATOM   3111  HE2 LYS A 848      74.480  45.870  38.590  1.00  0.00           H
ATOM   3112  NZ  LYS A 848      72.690  45.320  39.270  1.00  0.00           N
ATOM   3113  HZ1 LYS A 848      72.980  45.240  40.270  1.00  0.00           H
ATOM   3114  HZ2 LYS A 848      71.820  44.760  39.110  1.00  0.00           H
ATOM   3115  HZ3 LYS A 848      72.380  46.300  39.140  1.00  0.00           H
ATOM   3116  C   LYS A 848      74.400  41.160  35.250  1.00  0.00           C
ATOM   3117  O   LYS A 848      73.740  40.170  34.830  1.00  0.00           O
ATOM   3118  N   ARG A 849      75.630  41.350  34.750  1.00  0.00           N
ATOM   3119  HN  ARG A 849      76.110  42.120  35.180  1.00  0.00           H
ATOM   3120  CA  ARG A 849      76.270  40.690  33.640  1.00  0.00           C
ATOM   3121  HA  ARG A 849      75.590  40.000  33.180  1.00  0.00           H
ATOM   3122  CB  ARG A 849      76.870  41.690  32.680  1.00  0.00           C
ATOM   3123  HB1 ARG A 849      77.150  41.100  31.770  1.00  0.00           H
ATOM   3124  HB2 ARG A 849      77.750  42.300  32.950  1.00  0.00           H
ATOM   3125  CG  ARG A 849      75.820  42.740  32.100  1.00  0.00           C
ATOM   3126  HG1 ARG A 849      76.380  43.520  31.540  1.00  0.00           H
ATOM   3127  HG2 ARG A 849      75.490  43.190  33.060  1.00  0.00           H
ATOM   3128  CD  ARG A 849      74.720  42.140  31.210  1.00  0.00           C
ATOM   3129  HD1 ARG A 849      74.130  41.420  31.800  1.00  0.00           H
ATOM   3130  HD2 ARG A 849      75.240  41.630  30.360  1.00  0.00           H
ATOM   3131  NE  ARG A 849      73.750  43.240  30.830  1.00  0.00           N
ATOM   3132  HE  ARG A 849      73.720  44.090  31.360  1.00  0.00           H
ATOM   3133  CZ  ARG A 849      73.270  43.450  29.620  1.00  0.00           C
ATOM   3134  NH1 ARG A 849      72.550  44.440  29.300  1.00  0.00           N
ATOM   3135 HH11 ARG A 849      72.220  45.020  30.030  1.00  0.00           H
ATOM   3136 HH12 ARG A 849      72.090  44.410  28.410  1.00  0.00           H
ATOM   3137  NH2 ARG A 849      73.490  42.560  28.730  1.00  0.00           N
ATOM   3138 HH21 ARG A 849      73.860  41.680  29.000  1.00  0.00           H
ATOM   3139 HH22 ARG A 849      73.000  42.750  27.870  1.00  0.00           H
ATOM   3140  C   ARG A 849      77.240  39.690  34.190  1.00  0.00           C
ATOM   3141  O   ARG A 849      78.190  39.280  33.500  1.00  0.00           O
ATOM   3142  N   TYR A 850      76.980  39.150  35.400  1.00  0.00           N
ATOM   3143  HN  TYR A 850      76.100  39.330  35.850  1.00  0.00           H
ATOM   3144  CA  TYR A 850      77.660  38.000  36.010  1.00  0.00           C
ATOM   3145  HA  TYR A 850      78.000  37.430  35.180  1.00  0.00           H
ATOM   3146  CB  TYR A 850      78.820  38.370  36.910  1.00  0.00           C
ATOM   3147  HB1 TYR A 850      78.440  38.990  37.740  1.00  0.00           H
ATOM   3148  HB2 TYR A 850      79.630  38.990  36.450  1.00  0.00           H
ATOM   3149  CG  TYR A 850      79.470  37.140  37.450  1.00  0.00           C
ATOM   3150  CD1 TYR A 850      79.160  36.800  38.840  1.00  0.00           C
ATOM   3151  HD1 TYR A 850      78.490  37.430  39.420  1.00  0.00           H
ATOM   3152  CE1 TYR A 850      79.600  35.550  39.310  1.00  0.00           C
ATOM   3153  HE1 TYR A 850      79.440  35.220  40.320  1.00  0.00           H
ATOM   3154  CZ  TYR A 850      80.420  34.790  38.560  1.00  0.00           C
ATOM   3155  OH  TYR A 850      80.990  33.700  39.190  1.00  0.00           O
ATOM   3156  HH  TYR A 850      81.610  33.340  38.550  1.00  0.00           H
ATOM   3157  CD2 TYR A 850      80.300  36.270  36.680  1.00  0.00           C
ATOM   3158  HD2 TYR A 850      80.480  36.620  35.670  1.00  0.00           H
ATOM   3159  CE2 TYR A 850      80.710  35.100  37.210  1.00  0.00           C
ATOM   3160  HE2 TYR A 850      81.310  34.400  36.660  1.00  0.00           H
ATOM   3161  C   TYR A 850      76.630  37.170  36.710  1.00  0.00           C
ATOM   3162  O   TYR A 850      75.630  37.730  37.010  1.00  0.00           O
ATOM   3163  N   PHE A 851      76.830  35.900  37.010  1.00  0.00           N
ATOM   3164  HN  PHE A 851      77.620  35.350  36.780  1.00  0.00           H
ATOM   3165  CA  PHE A 851      76.060  34.940  37.750  1.00  0.00           C
ATOM   3166  HA  PHE A 851      76.880  34.240  37.860  1.00  0.00           H
ATOM   3167  CB  PHE A 851      75.680  35.440  39.150  1.00  0.00           C
ATOM   3168  HB1 PHE A 851      74.680  35.910  39.080  1.00  0.00           H
ATOM   3169  HB2 PHE A 851      76.470  36.200  39.330  1.00  0.00           H
ATOM   3170  CG  PHE A 851      75.610  34.290  40.160  1.00  0.00           C
ATOM   3171  CD1 PHE A 851      74.420  34.180  40.890  1.00  0.00           C
ATOM   3172  HD1 PHE A 851      73.580  34.840  40.750  1.00  0.00           H
ATOM   3173  CE1 PHE A 851      74.320  33.110  41.890  1.00  0.00           C
ATOM   3174  HE1 PHE A 851      73.380  32.950  42.370  1.00  0.00           H
ATOM   3175  CZ  PHE A 851      75.260  32.090  41.850  1.00  0.00           C
ATOM   3176  HZ  PHE A 851      75.080  31.140  42.310  1.00  0.00           H
ATOM   3177  CD2 PHE A 851      76.650  33.390  40.340  1.00  0.00           C
ATOM   3178  HD2 PHE A 851      77.610  33.510  39.870  1.00  0.00           H
ATOM   3179  CE2 PHE A 851      76.330  32.230  41.040  1.00  0.00           C
ATOM   3180  HE2 PHE A 851      77.090  31.460  41.120  1.00  0.00           H
ATOM   3181  C   PHE A 851      74.990  34.260  36.870  1.00  0.00           C
ATOM   3182  O   PHE A 851      74.350  35.020  36.120  1.00  0.00           O
ATOM   3183  N   PRO A 852      74.760  32.950  36.880  1.00  0.00           N
ATOM   3184  CD  PRO A 852      75.390  31.960  37.770  1.00  0.00           C
ATOM   3185  HD1 PRO A 852      74.920  31.810  38.760  1.00  0.00           H
ATOM   3186  HD2 PRO A 852      76.450  32.130  38.040  1.00  0.00           H
ATOM   3187  CA  PRO A 852      73.900  32.270  35.940  1.00  0.00           C
ATOM   3188  HA  PRO A 852      74.490  32.350  35.050  1.00  0.00           H
ATOM   3189  CB  PRO A 852      73.850  30.820  36.430  1.00  0.00           C
ATOM   3190  HB1 PRO A 852      73.750  30.150  35.540  1.00  0.00           H
ATOM   3191  HB2 PRO A 852      72.970  30.700  37.090  1.00  0.00           H
ATOM   3192  CG  PRO A 852      75.250  30.710  36.960  1.00  0.00           C
ATOM   3193  HG1 PRO A 852      75.380  29.800  37.590  1.00  0.00           H
ATOM   3194  HG2 PRO A 852      76.010  30.730  36.160  1.00  0.00           H
ATOM   3195  C   PRO A 852      72.510  32.930  35.640  1.00  0.00           C
ATOM   3196  O   PRO A 852      71.790  33.240  36.570  1.00  0.00           O
ATOM   3197  N   THR A 853      72.130  33.160  34.360  1.00  0.00           N
ATOM   3198  HN  THR A 853      72.630  32.760  33.600  1.00  0.00           H
ATOM   3199  CA  THR A 853      70.870  33.830  33.920  1.00  0.00           C
ATOM   3200  HA  THR A 853      71.050  34.860  34.200  1.00  0.00           H
ATOM   3201  CB  THR A 853      70.450  33.550  32.420  1.00  0.00           C
ATOM   3202  HB  THR A 853      69.350  33.700  32.340  1.00  0.00           H
ATOM   3203  OG1 THR A 853      70.950  32.270  31.950  1.00  0.00           O
ATOM   3204  HG1 THR A 853      71.910  32.390  31.880  1.00  0.00           H
ATOM   3205  CG2 THR A 853      71.050  34.690  31.660  1.00  0.00           C
ATOM   3206 HG21 THR A 853      72.170  34.720  31.690  1.00  0.00           H
ATOM   3207 HG22 THR A 853      70.580  35.590  32.090  1.00  0.00           H
ATOM   3208 HG23 THR A 853      70.720  34.590  30.590  1.00  0.00           H
ATOM   3209  C   THR A 853      69.640  33.470  34.690  1.00  0.00           C
ATOM   3210  O   THR A 853      69.140  34.340  35.410  1.00  0.00           O
ATOM   3211  N   LYS A 854      69.140  32.220  34.760  1.00  0.00           N
ATOM   3212  HN  LYS A 854      69.370  31.520  34.080  1.00  0.00           H
ATOM   3213  CA  LYS A 854      67.940  31.870  35.440  1.00  0.00           C
ATOM   3214  HA  LYS A 854      67.160  32.550  35.160  1.00  0.00           H
ATOM   3215  CB  LYS A 854      67.370  30.490  34.970  1.00  0.00           C
ATOM   3216  HB1 LYS A 854      66.440  30.250  35.510  1.00  0.00           H
ATOM   3217  HB2 LYS A 854      68.080  29.680  35.240  1.00  0.00           H
ATOM   3218  CG  LYS A 854      67.070  30.280  33.430  1.00  0.00           C
ATOM   3219  HG1 LYS A 854      66.550  29.320  33.210  1.00  0.00           H
ATOM   3220  HG2 LYS A 854      68.040  30.370  32.910  1.00  0.00           H
ATOM   3221  CD  LYS A 854      66.130  31.390  32.800  1.00  0.00           C
ATOM   3222  HD1 LYS A 854      66.140  31.370  31.690  1.00  0.00           H
ATOM   3223  HD2 LYS A 854      66.510  32.410  33.060  1.00  0.00           H
ATOM   3224  CE  LYS A 854      64.670  31.460  33.230  1.00  0.00           C
ATOM   3225  HE1 LYS A 854      64.150  32.290  32.690  1.00  0.00           H
ATOM   3226  HE2 LYS A 854      64.570  31.650  34.310  1.00  0.00           H
ATOM   3227  NZ  LYS A 854      63.980  30.160  32.950  1.00  0.00           N
ATOM   3228  HZ1 LYS A 854      64.420  29.330  33.400  1.00  0.00           H
ATOM   3229  HZ2 LYS A 854      63.980  29.970  31.930  1.00  0.00           H
ATOM   3230  HZ3 LYS A 854      62.980  30.220  33.260  1.00  0.00           H
ATOM   3231  C   LYS A 854      68.010  31.920  36.950  1.00  0.00           C
ATOM   3232  O   LYS A 854      66.950  32.150  37.500  1.00  0.00           O
ATOM   3233  N   VAL A 855      69.190  31.790  37.570  1.00  0.00           N
ATOM   3234  HN  VAL A 855      70.010  31.680  37.000  1.00  0.00           H
ATOM   3235  CA  VAL A 855      69.480  32.090  38.950  1.00  0.00           C
ATOM   3236  HA  VAL A 855      68.610  31.750  39.480  1.00  0.00           H
ATOM   3237  CB  VAL A 855      70.800  31.420  39.370  1.00  0.00           C
ATOM   3238  HB  VAL A 855      71.590  31.690  38.630  1.00  0.00           H
ATOM   3239  CG1 VAL A 855      71.410  31.830  40.780  1.00  0.00           C
ATOM   3240 HG11 VAL A 855      70.790  31.290  41.530  1.00  0.00           H
ATOM   3241 HG12 VAL A 855      71.450  32.920  40.980  1.00  0.00           H
ATOM   3242 HG13 VAL A 855      72.470  31.510  40.780  1.00  0.00           H
ATOM   3243  CG2 VAL A 855      70.650  29.900  39.400  1.00  0.00           C
ATOM   3244 HG21 VAL A 855      71.440  29.410  40.000  1.00  0.00           H
ATOM   3245 HG22 VAL A 855      70.620  29.480  38.370  1.00  0.00           H
ATOM   3246 HG23 VAL A 855      69.710  29.600  39.910  1.00  0.00           H
ATOM   3247  C   VAL A 855      69.460  33.550  39.310  1.00  0.00           C
ATOM   3248  O   VAL A 855      68.680  33.910  40.190  1.00  0.00           O
ATOM   3249  N   ARG A 856      70.110  34.430  38.480  1.00  0.00           N
ATOM   3250  HN  ARG A 856      70.770  34.200  37.770  1.00  0.00           H
ATOM   3251  CA  ARG A 856      69.980  35.840  38.770  1.00  0.00           C
ATOM   3252  HA  ARG A 856      70.160  35.990  39.830  1.00  0.00           H
ATOM   3253  CB  ARG A 856      71.130  36.580  38.080  1.00  0.00           C
ATOM   3254  HB1 ARG A 856      72.040  36.250  38.590  1.00  0.00           H
ATOM   3255  HB2 ARG A 856      70.950  37.660  38.330  1.00  0.00           H
ATOM   3256  CG  ARG A 856      71.260  36.570  36.560  1.00  0.00           C
ATOM   3257  HG1 ARG A 856      70.210  36.740  36.220  1.00  0.00           H
ATOM   3258  HG2 ARG A 856      71.660  35.560  36.290  1.00  0.00           H
ATOM   3259  CD  ARG A 856      72.170  37.620  35.980  1.00  0.00           C
ATOM   3260  HD1 ARG A 856      73.170  37.540  36.470  1.00  0.00           H
ATOM   3261  HD2 ARG A 856      71.840  38.650  36.220  1.00  0.00           H
ATOM   3262  NE  ARG A 856      72.160  37.480  34.500  1.00  0.00           N
ATOM   3263  HE  ARG A 856      71.260  37.590  34.090  1.00  0.00           H
ATOM   3264  CZ  ARG A 856      73.250  37.320  33.750  1.00  0.00           C
ATOM   3265  NH1 ARG A 856      74.360  36.960  34.200  1.00  0.00           N
ATOM   3266 HH11 ARG A 856      74.350  36.580  35.130  1.00  0.00           H
ATOM   3267 HH12 ARG A 856      74.960  36.490  33.540  1.00  0.00           H
ATOM   3268  NH2 ARG A 856      73.190  37.400  32.400  1.00  0.00           N
ATOM   3269 HH21 ARG A 856      73.990  37.280  31.810  1.00  0.00           H
ATOM   3270 HH22 ARG A 856      72.330  37.440  31.910  1.00  0.00           H
ATOM   3271  C   ARG A 856      68.610  36.470  38.560  1.00  0.00           C
ATOM   3272  O   ARG A 856      68.130  37.200  39.450  1.00  0.00           O
ATOM   3273  N   SER A 857      67.880  36.040  37.490  1.00  0.00           N
ATOM   3274  HN  SER A 857      68.340  35.600  36.730  1.00  0.00           H
ATOM   3275  CA  SER A 857      66.500  36.470  37.370  1.00  0.00           C
ATOM   3276  HA  SER A 857      66.450  37.540  37.500  1.00  0.00           H
ATOM   3277  CB  SER A 857      65.990  36.050  35.930  1.00  0.00           C
ATOM   3278  HB1 SER A 857      65.620  35.000  36.000  1.00  0.00           H
ATOM   3279  HB2 SER A 857      66.790  36.140  35.160  1.00  0.00           H
ATOM   3280  OG  SER A 857      65.030  36.930  35.400  1.00  0.00           O
ATOM   3281  HG1 SER A 857      64.180  36.520  35.600  1.00  0.00           H
ATOM   3282  C   SER A 857      65.560  35.960  38.490  1.00  0.00           C
ATOM   3283  O   SER A 857      64.690  36.650  38.880  1.00  0.00           O
ATOM   3284  N   THR A 858      65.700  34.700  38.890  1.00  0.00           N
ATOM   3285  HN  THR A 858      66.490  34.220  38.560  1.00  0.00           H
ATOM   3286  CA  THR A 858      65.030  34.060  40.040  1.00  0.00           C
ATOM   3287  HA  THR A 858      63.970  34.240  39.980  1.00  0.00           H
ATOM   3288  CB  THR A 858      65.270  32.580  40.280  1.00  0.00           C
ATOM   3289  HB  THR A 858      66.340  32.330  40.390  1.00  0.00           H
ATOM   3290  OG1 THR A 858      64.800  31.960  39.100  1.00  0.00           O
ATOM   3291  HG1 THR A 858      65.490  32.120  38.460  1.00  0.00           H
ATOM   3292  CG2 THR A 858      64.430  31.920  41.410  1.00  0.00           C
ATOM   3293 HG21 THR A 858      64.790  32.120  42.440  1.00  0.00           H
ATOM   3294 HG22 THR A 858      64.600  30.830  41.320  1.00  0.00           H
ATOM   3295 HG23 THR A 858      63.400  32.340  41.320  1.00  0.00           H
ATOM   3296  C   THR A 858      65.390  34.640  41.400  1.00  0.00           C
ATOM   3297  O   THR A 858      64.570  34.800  42.260  1.00  0.00           O
ATOM   3298  N   ILE A 859      66.690  35.080  41.650  1.00  0.00           N
ATOM   3299  HN  ILE A 859      67.460  35.000  41.020  1.00  0.00           H
ATOM   3300  CA  ILE A 859      66.970  36.000  42.800  1.00  0.00           C
ATOM   3301  HA  ILE A 859      66.830  35.530  43.770  1.00  0.00           H
ATOM   3302  CB  ILE A 859      68.480  36.190  42.920  1.00  0.00           C
ATOM   3303  HB  ILE A 859      68.890  36.310  41.900  1.00  0.00           H
ATOM   3304  CG2 ILE A 859      68.920  37.310  43.880  1.00  0.00           C
ATOM   3305 HG21 ILE A 859      68.340  37.500  44.810  1.00  0.00           H
ATOM   3306 HG22 ILE A 859      68.860  38.230  43.260  1.00  0.00           H
ATOM   3307 HG23 ILE A 859      70.000  37.190  44.080  1.00  0.00           H
ATOM   3308  CG1 ILE A 859      69.130  34.910  43.440  1.00  0.00           C
ATOM   3309 HG11 ILE A 859      68.510  34.010  43.230  1.00  0.00           H
ATOM   3310 HG12 ILE A 859      69.230  34.900  44.550  1.00  0.00           H
ATOM   3311  CD  ILE A 859      70.600  34.720  42.930  1.00  0.00           C
ATOM   3312  HD1 ILE A 859      70.540  34.590  41.830  1.00  0.00           H
ATOM   3313  HD2 ILE A 859      70.900  33.770  43.450  1.00  0.00           H
ATOM   3314  HD3 ILE A 859      71.240  35.550  43.300  1.00  0.00           H
ATOM   3315  C   ILE A 859      66.180  37.300  42.740  1.00  0.00           C
ATOM   3316  O   ILE A 859      65.540  37.670  43.760  1.00  0.00           O
ATOM   3317  N   SER A 860      66.000  37.970  41.550  1.00  0.00           N
ATOM   3318  HN  SER A 860      66.500  37.720  40.710  1.00  0.00           H
ATOM   3319  CA  SER A 860      64.980  39.060  41.480  1.00  0.00           C
ATOM   3320  HA  SER A 860      65.320  39.640  42.330  1.00  0.00           H
ATOM   3321  CB  SER A 860      65.270  39.880  40.170  1.00  0.00           C
ATOM   3322  HB1 SER A 860      64.530  40.650  39.870  1.00  0.00           H
ATOM   3323  HB2 SER A 860      65.410  39.200  39.300  1.00  0.00           H
ATOM   3324  OG  SER A 860      66.500  40.570  40.260  1.00  0.00           O
ATOM   3325  HG1 SER A 860      66.540  41.040  41.100  1.00  0.00           H
ATOM   3326  C   SER A 860      63.520  38.710  41.560  1.00  0.00           C
ATOM   3327  O   SER A 860      62.780  39.590  42.040  1.00  0.00           O
ATOM   3328  N   ASP A 861      63.060  37.510  41.230  1.00  0.00           N
ATOM   3329  HN  ASP A 861      63.670  36.800  40.900  1.00  0.00           H
ATOM   3330  CA  ASP A 861      61.650  37.140  41.330  1.00  0.00           C
ATOM   3331  HA  ASP A 861      61.060  37.930  40.890  1.00  0.00           H
ATOM   3332  CB  ASP A 861      61.420  35.740  40.800  1.00  0.00           C
ATOM   3333  HB1 ASP A 861      60.440  35.370  41.160  1.00  0.00           H
ATOM   3334  HB2 ASP A 861      62.130  34.980  41.190  1.00  0.00           H
ATOM   3335  CG  ASP A 861      61.380  35.700  39.330  1.00  0.00           C
ATOM   3336  OD1 ASP A 861      60.880  36.610  38.690  1.00  0.00           O
ATOM   3337  OD2 ASP A 861      61.740  34.570  38.850  1.00  0.00           O
ATOM   3338  C   ASP A 861      61.310  37.110  42.890  1.00  0.00           C
ATOM   3339  O   ASP A 861      60.230  37.540  43.300  1.00  0.00           O
ATOM   3340  N   PHE A 862      62.300  36.610  43.660  1.00  0.00           N
ATOM   3341  HN  PHE A 862      63.140  36.180  43.320  1.00  0.00           H
ATOM   3342  CA  PHE A 862      62.130  36.400  45.070  1.00  0.00           C
ATOM   3343  HA  PHE A 862      61.080  36.440  45.370  1.00  0.00           H
ATOM   3344  CB  PHE A 862      62.510  34.920  45.440  1.00  0.00           C
ATOM   3345  HB1 PHE A 862      62.580  34.740  46.530  1.00  0.00           H
ATOM   3346  HB2 PHE A 862      63.550  34.730  45.080  1.00  0.00           H
ATOM   3347  CG  PHE A 862      61.430  33.900  45.020  1.00  0.00           C
ATOM   3348  CD1 PHE A 862      60.240  33.700  45.790  1.00  0.00           C
ATOM   3349  HD1 PHE A 862      60.210  34.340  46.650  1.00  0.00           H
ATOM   3350  CE1 PHE A 862      59.250  32.830  45.310  1.00  0.00           C
ATOM   3351  HE1 PHE A 862      58.510  32.520  46.030  1.00  0.00           H
ATOM   3352  CZ  PHE A 862      59.520  32.060  44.250  1.00  0.00           C
ATOM   3353  HZ  PHE A 862      58.900  31.230  43.940  1.00  0.00           H
ATOM   3354  CD2 PHE A 862      61.620  33.180  43.860  1.00  0.00           C
ATOM   3355  HD2 PHE A 862      62.570  33.320  43.360  1.00  0.00           H
ATOM   3356  CE2 PHE A 862      60.690  32.220  43.440  1.00  0.00           C
ATOM   3357  HE2 PHE A 862      60.890  31.620  42.570  1.00  0.00           H
ATOM   3358  C   PHE A 862      62.960  37.460  45.810  1.00  0.00           C
ATOM   3359  O   PHE A 862      63.350  37.260  46.960  1.00  0.00           O
ATOM   3360  N   ALA A 863      63.260  38.660  45.280  1.00  0.00           N
ATOM   3361  HN  ALA A 863      63.060  38.680  44.300  1.00  0.00           H
ATOM   3362  CA  ALA A 863      64.030  39.700  45.930  1.00  0.00           C
ATOM   3363  HA  ALA A 863      65.030  39.370  46.170  1.00  0.00           H
ATOM   3364  CB  ALA A 863      64.060  40.960  44.990  1.00  0.00           C
ATOM   3365  HB1 ALA A 863      64.740  41.750  45.380  1.00  0.00           H
ATOM   3366  HB2 ALA A 863      62.990  41.250  44.910  1.00  0.00           H
ATOM   3367  HB3 ALA A 863      64.400  40.710  43.960  1.00  0.00           H
ATOM   3368  C   ALA A 863      63.620  40.110  47.330  1.00  0.00           C
ATOM   3369  O   ALA A 863      64.440  40.210  48.240  1.00  0.00           O
ATOM   3370  N   VAL A 864      62.320  40.440  47.650  1.00  0.00           N
ATOM   3371  HN  VAL A 864      61.620  40.500  46.950  1.00  0.00           H
ATOM   3372  CA  VAL A 864      61.820  40.750  49.020  1.00  0.00           C
ATOM   3373  HA  VAL A 864      62.470  41.490  49.480  1.00  0.00           H
ATOM   3374  CB  VAL A 864      60.490  41.370  49.000  1.00  0.00           C
ATOM   3375  HB  VAL A 864      59.710  40.690  48.600  1.00  0.00           H
ATOM   3376  CG1 VAL A 864      59.920  41.710  50.480  1.00  0.00           C
ATOM   3377 HG11 VAL A 864      60.690  42.080  51.190  1.00  0.00           H
ATOM   3378 HG12 VAL A 864      59.490  40.870  51.070  1.00  0.00           H
ATOM   3379 HG13 VAL A 864      59.070  42.410  50.350  1.00  0.00           H
ATOM   3380  CG2 VAL A 864      60.520  42.730  48.250  1.00  0.00           C
ATOM   3381 HG21 VAL A 864      61.280  43.450  48.610  1.00  0.00           H
ATOM   3382 HG22 VAL A 864      59.570  43.230  48.540  1.00  0.00           H
ATOM   3383 HG23 VAL A 864      60.500  42.570  47.150  1.00  0.00           H
ATOM   3384  C   VAL A 864      61.910  39.570  49.950  1.00  0.00           C
ATOM   3385  O   VAL A 864      62.300  39.700  51.130  1.00  0.00           O
ATOM   3386  N   PHE A 865      61.560  38.320  49.410  1.00  0.00           N
ATOM   3387  HN  PHE A 865      61.080  38.150  48.540  1.00  0.00           H
ATOM   3388  CA  PHE A 865      61.660  37.080  50.120  1.00  0.00           C
ATOM   3389  HA  PHE A 865      60.980  37.250  50.940  1.00  0.00           H
ATOM   3390  CB  PHE A 865      61.180  35.870  49.290  1.00  0.00           C
ATOM   3391  HB1 PHE A 865      61.820  35.890  48.380  1.00  0.00           H
ATOM   3392  HB2 PHE A 865      60.150  35.950  48.870  1.00  0.00           H
ATOM   3393  CG  PHE A 865      61.070  34.570  50.010  1.00  0.00           C
ATOM   3394  CD1 PHE A 865      61.500  33.400  49.420  1.00  0.00           C
ATOM   3395  HD1 PHE A 865      61.680  33.400  48.340  1.00  0.00           H
ATOM   3396  CE1 PHE A 865      61.660  32.190  50.110  1.00  0.00           C
ATOM   3397  HE1 PHE A 865      61.990  31.350  49.500  1.00  0.00           H
ATOM   3398  CZ  PHE A 865      61.330  32.170  51.520  1.00  0.00           C
ATOM   3399  HZ  PHE A 865      61.250  31.240  52.050  1.00  0.00           H
ATOM   3400  CD2 PHE A 865      60.640  34.460  51.340  1.00  0.00           C
ATOM   3401  HD2 PHE A 865      60.380  35.370  51.850  1.00  0.00           H
ATOM   3402  CE2 PHE A 865      60.820  33.340  52.100  1.00  0.00           C
ATOM   3403  HE2 PHE A 865      60.690  33.410  53.160  1.00  0.00           H
ATOM   3404  C   PHE A 865      63.090  36.840  50.600  1.00  0.00           C
ATOM   3405  O   PHE A 865      63.340  36.630  51.750  1.00  0.00           O
ATOM   3406  N   LEU A 866      64.050  36.910  49.720  1.00  0.00           N
ATOM   3407  HN  LEU A 866      63.810  37.110  48.760  1.00  0.00           H
ATOM   3408  CA  LEU A 866      65.470  36.780  49.950  1.00  0.00           C
ATOM   3409  HA  LEU A 866      65.660  35.820  50.410  1.00  0.00           H
ATOM   3410  CB  LEU A 866      66.350  36.790  48.690  1.00  0.00           C
ATOM   3411  HB1 LEU A 866      67.430  36.710  48.950  1.00  0.00           H
ATOM   3412  HB2 LEU A 866      66.180  37.770  48.200  1.00  0.00           H
ATOM   3413  CG  LEU A 866      66.090  35.620  47.740  1.00  0.00           C
ATOM   3414  HG  LEU A 866      65.000  35.720  47.480  1.00  0.00           H
ATOM   3415  CD1 LEU A 866      67.020  35.710  46.540  1.00  0.00           C
ATOM   3416 HD11 LEU A 866      66.720  36.550  45.870  1.00  0.00           H
ATOM   3417 HD12 LEU A 866      67.070  34.800  45.910  1.00  0.00           H
ATOM   3418 HD13 LEU A 866      68.060  35.850  46.880  1.00  0.00           H
ATOM   3419  CD2 LEU A 866      66.350  34.330  48.420  1.00  0.00           C
ATOM   3420 HD21 LEU A 866      65.710  34.230  49.330  1.00  0.00           H
ATOM   3421 HD22 LEU A 866      67.390  34.360  48.820  1.00  0.00           H
ATOM   3422 HD23 LEU A 866      66.290  33.510  47.670  1.00  0.00           H
ATOM   3423  C   LEU A 866      66.010  37.790  50.990  1.00  0.00           C
ATOM   3424  O   LEU A 866      66.670  37.480  51.930  1.00  0.00           O
ATOM   3425  N   THR A 867      65.570  39.030  50.820  1.00  0.00           N
ATOM   3426  HN  THR A 867      65.040  39.390  50.060  1.00  0.00           H
ATOM   3427  CA  THR A 867      65.740  40.050  51.880  1.00  0.00           C
ATOM   3428  HA  THR A 867      66.770  40.280  52.030  1.00  0.00           H
ATOM   3429  CB  THR A 867      65.070  41.440  51.590  1.00  0.00           C
ATOM   3430  HB  THR A 867      63.960  41.510  51.600  1.00  0.00           H
ATOM   3431  OG1 THR A 867      65.600  42.080  50.410  1.00  0.00           O
ATOM   3432  HG1 THR A 867      65.320  41.590  49.630  1.00  0.00           H
ATOM   3433  CG2 THR A 867      65.390  42.410  52.710  1.00  0.00           C
ATOM   3434 HG21 THR A 867      64.830  42.180  53.640  1.00  0.00           H
ATOM   3435 HG22 THR A 867      65.100  43.460  52.480  1.00  0.00           H
ATOM   3436 HG23 THR A 867      66.420  42.350  53.110  1.00  0.00           H
ATOM   3437  C   THR A 867      65.210  39.640  53.300  1.00  0.00           C
ATOM   3438  O   THR A 867      65.860  39.730  54.290  1.00  0.00           O
ATOM   3439  N   ILE A 868      63.990  39.020  53.310  1.00  0.00           N
ATOM   3440  HN  ILE A 868      63.490  38.850  52.470  1.00  0.00           H
ATOM   3441  CA  ILE A 868      63.390  38.560  54.590  1.00  0.00           C
ATOM   3442  HA  ILE A 868      63.500  39.350  55.310  1.00  0.00           H
ATOM   3443  CB  ILE A 868      61.860  38.280  54.410  1.00  0.00           C
ATOM   3444  HB  ILE A 868      61.640  37.730  53.480  1.00  0.00           H
ATOM   3445  CG2 ILE A 868      61.340  37.570  55.710  1.00  0.00           C
ATOM   3446 HG21 ILE A 868      61.770  38.170  56.540  1.00  0.00           H
ATOM   3447 HG22 ILE A 868      61.810  36.570  55.840  1.00  0.00           H
ATOM   3448 HG23 ILE A 868      60.230  37.610  55.820  1.00  0.00           H
ATOM   3449  CG1 ILE A 868      61.120  39.670  54.260  1.00  0.00           C
ATOM   3450 HG11 ILE A 868      61.700  40.420  53.670  1.00  0.00           H
ATOM   3451 HG12 ILE A 868      61.140  40.110  55.280  1.00  0.00           H
ATOM   3452  CD  ILE A 868      59.660  39.510  53.750  1.00  0.00           C
ATOM   3453  HD1 ILE A 868      59.570  38.830  52.870  1.00  0.00           H
ATOM   3454  HD2 ILE A 868      59.410  40.540  53.400  1.00  0.00           H
ATOM   3455  HD3 ILE A 868      59.080  39.110  54.610  1.00  0.00           H
ATOM   3456  C   ILE A 868      64.170  37.470  55.230  1.00  0.00           C
ATOM   3457  O   ILE A 868      64.370  37.350  56.420  1.00  0.00           O
ATOM   3458  N   VAL A 869      64.700  36.560  54.330  1.00  0.00           N
ATOM   3459  HN  VAL A 869      64.580  36.750  53.360  1.00  0.00           H
ATOM   3460  CA  VAL A 869      65.530  35.410  54.670  1.00  0.00           C
ATOM   3461  HA  VAL A 869      65.090  35.030  55.590  1.00  0.00           H
ATOM   3462  CB  VAL A 869      65.550  34.420  53.560  1.00  0.00           C
ATOM   3463  HB  VAL A 869      65.770  34.900  52.580  1.00  0.00           H
ATOM   3464  CG1 VAL A 869      66.580  33.290  53.850  1.00  0.00           C
ATOM   3465 HG11 VAL A 869      66.190  32.780  54.750  1.00  0.00           H
ATOM   3466 HG12 VAL A 869      67.610  33.690  53.990  1.00  0.00           H
ATOM   3467 HG13 VAL A 869      66.510  32.480  53.100  1.00  0.00           H
ATOM   3468  CG2 VAL A 869      64.180  33.760  53.340  1.00  0.00           C
ATOM   3469 HG21 VAL A 869      63.910  33.110  54.200  1.00  0.00           H
ATOM   3470 HG22 VAL A 869      64.170  33.120  52.430  1.00  0.00           H
ATOM   3471 HG23 VAL A 869      63.410  34.530  53.140  1.00  0.00           H
ATOM   3472  C   VAL A 869      66.870  35.870  55.240  1.00  0.00           C
ATOM   3473  O   VAL A 869      67.320  35.320  56.240  1.00  0.00           O
ATOM   3474  N   ILE A 870      67.560  36.870  54.760  1.00  0.00           N
ATOM   3475  HN  ILE A 870      67.200  37.360  53.950  1.00  0.00           H
ATOM   3476  CA  ILE A 870      68.670  37.550  55.560  1.00  0.00           C
ATOM   3477  HA  ILE A 870      69.420  36.810  55.760  1.00  0.00           H
ATOM   3478  CB  ILE A 870      69.370  38.540  54.650  1.00  0.00           C
ATOM   3479  HB  ILE A 870      68.800  39.430  54.300  1.00  0.00           H
ATOM   3480  CG2 ILE A 870      70.630  39.070  55.410  1.00  0.00           C
ATOM   3481 HG21 ILE A 870      70.320  39.750  56.230  1.00  0.00           H
ATOM   3482 HG22 ILE A 870      71.310  39.700  54.790  1.00  0.00           H
ATOM   3483 HG23 ILE A 870      71.350  38.310  55.780  1.00  0.00           H
ATOM   3484  CG1 ILE A 870      69.860  37.980  53.310  1.00  0.00           C
ATOM   3485 HG11 ILE A 870      69.000  37.460  52.830  1.00  0.00           H
ATOM   3486 HG12 ILE A 870      70.630  37.210  53.510  1.00  0.00           H
ATOM   3487  CD  ILE A 870      70.360  39.060  52.270  1.00  0.00           C
ATOM   3488  HD1 ILE A 870      71.390  39.390  52.550  1.00  0.00           H
ATOM   3489  HD2 ILE A 870      69.690  39.940  52.330  1.00  0.00           H
ATOM   3490  HD3 ILE A 870      70.230  38.550  51.300  1.00  0.00           H
ATOM   3491  C   ILE A 870      68.290  38.150  56.900  1.00  0.00           C
ATOM   3492  O   ILE A 870      68.800  37.770  57.980  1.00  0.00           O
ATOM   3493  N   MET A 871      67.180  38.960  56.920  1.00  0.00           N
ATOM   3494  HN  MET A 871      66.610  39.120  56.120  1.00  0.00           H
ATOM   3495  CA  MET A 871      66.710  39.480  58.230  1.00  0.00           C
ATOM   3496  HA  MET A 871      67.550  39.930  58.750  1.00  0.00           H
ATOM   3497  CB  MET A 871      65.720  40.640  57.940  1.00  0.00           C
ATOM   3498  HB1 MET A 871      65.260  40.830  58.930  1.00  0.00           H
ATOM   3499  HB2 MET A 871      64.900  40.240  57.300  1.00  0.00           H
ATOM   3500  CG  MET A 871      66.390  41.850  57.220  1.00  0.00           C
ATOM   3501  HG1 MET A 871      65.610  42.610  57.000  1.00  0.00           H
ATOM   3502  HG2 MET A 871      66.780  41.610  56.210  1.00  0.00           H
ATOM   3503  SD  MET A 871      67.700  42.660  58.150  1.00  0.00           S
ATOM   3504  CE  MET A 871      68.440  43.750  56.920  1.00  0.00           C
ATOM   3505  HE1 MET A 871      69.260  44.320  57.420  1.00  0.00           H
ATOM   3506  HE2 MET A 871      67.670  44.460  56.560  1.00  0.00           H
ATOM   3507  HE3 MET A 871      68.950  43.200  56.100  1.00  0.00           H
ATOM   3508  C   MET A 871      66.320  38.440  59.260  1.00  0.00           C
ATOM   3509  O   MET A 871      66.750  38.480  60.410  1.00  0.00           O
ATOM   3510  N   VAL A 872      65.530  37.380  58.870  1.00  0.00           N
ATOM   3511  HN  VAL A 872      65.070  37.610  58.020  1.00  0.00           H
ATOM   3512  CA  VAL A 872      65.260  36.260  59.700  1.00  0.00           C
ATOM   3513  HA  VAL A 872      64.730  36.540  60.610  1.00  0.00           H
ATOM   3514  CB  VAL A 872      64.470  35.180  58.980  1.00  0.00           C
ATOM   3515  HB  VAL A 872      64.920  35.070  57.980  1.00  0.00           H
ATOM   3516  CG1 VAL A 872      64.460  33.740  59.680  1.00  0.00           C
ATOM   3517 HG11 VAL A 872      64.280  33.880  60.770  1.00  0.00           H
ATOM   3518 HG12 VAL A 872      65.350  33.090  59.480  1.00  0.00           H
ATOM   3519 HG13 VAL A 872      63.630  33.190  59.190  1.00  0.00           H
ATOM   3520  CG2 VAL A 872      62.990  35.660  58.760  1.00  0.00           C
ATOM   3521 HG21 VAL A 872      62.350  35.040  58.090  1.00  0.00           H
ATOM   3522 HG22 VAL A 872      63.000  36.630  58.220  1.00  0.00           H
ATOM   3523 HG23 VAL A 872      62.580  35.730  59.790  1.00  0.00           H
ATOM   3524  C   VAL A 872      66.470  35.520  60.320  1.00  0.00           C
ATOM   3525  O   VAL A 872      66.620  35.290  61.510  1.00  0.00           O
ATOM   3526  N   THR A 873      67.540  35.180  59.480  1.00  0.00           N
ATOM   3527  HN  THR A 873      67.590  35.490  58.540  1.00  0.00           H
ATOM   3528  CA  THR A 873      68.740  34.440  59.910  1.00  0.00           C
ATOM   3529  HA  THR A 873      68.390  33.540  60.410  1.00  0.00           H
ATOM   3530  CB  THR A 873      69.490  33.930  58.660  1.00  0.00           C
ATOM   3531  HB  THR A 873      70.000  34.720  58.070  1.00  0.00           H
ATOM   3532  OG1 THR A 873      68.620  33.170  57.810  1.00  0.00           O
ATOM   3533  HG1 THR A 873      68.050  33.810  57.370  1.00  0.00           H
ATOM   3534  CG2 THR A 873      70.490  32.910  59.190  1.00  0.00           C
ATOM   3535 HG21 THR A 873      71.040  32.480  58.330  1.00  0.00           H
ATOM   3536 HG22 THR A 873      70.000  32.150  59.830  1.00  0.00           H
ATOM   3537 HG23 THR A 873      71.350  33.340  59.760  1.00  0.00           H
ATOM   3538  C   THR A 873      69.680  35.160  60.760  1.00  0.00           C
ATOM   3539  O   THR A 873      70.250  34.600  61.690  1.00  0.00           O
ATOM   3540  N   ILE A 874      69.820  36.490  60.570  1.00  0.00           N
ATOM   3541  HN  ILE A 874      69.440  36.970  59.780  1.00  0.00           H
ATOM   3542  CA  ILE A 874      70.550  37.230  61.550  1.00  0.00           C
ATOM   3543  HA  ILE A 874      71.510  36.770  61.730  1.00  0.00           H
ATOM   3544  CB  ILE A 874      70.800  38.720  61.060  1.00  0.00           C
ATOM   3545  HB  ILE A 874      69.850  39.260  60.870  1.00  0.00           H
ATOM   3546  CG2 ILE A 874      71.590  39.490  62.170  1.00  0.00           C
ATOM   3547 HG21 ILE A 874      72.650  39.160  62.310  1.00  0.00           H
ATOM   3548 HG22 ILE A 874      70.970  39.450  63.090  1.00  0.00           H
ATOM   3549 HG23 ILE A 874      71.570  40.590  62.030  1.00  0.00           H
ATOM   3550  CG1 ILE A 874      71.720  38.730  59.810  1.00  0.00           C
ATOM   3551 HG11 ILE A 874      71.570  37.800  59.230  1.00  0.00           H
ATOM   3552 HG12 ILE A 874      72.770  38.780  60.200  1.00  0.00           H
ATOM   3553  CD  ILE A 874      71.480  40.070  59.000  1.00  0.00           C
ATOM   3554  HD1 ILE A 874      71.650  40.970  59.630  1.00  0.00           H
ATOM   3555  HD2 ILE A 874      70.410  39.970  58.710  1.00  0.00           H
ATOM   3556  HD3 ILE A 874      72.200  40.080  58.150  1.00  0.00           H
ATOM   3557  C   ILE A 874      69.800  37.330  62.900  1.00  0.00           C
ATOM   3558  O   ILE A 874      70.410  37.270  64.010  1.00  0.00           O
ATOM   3559  N   ASP A 875      68.470  37.470  62.910  1.00  0.00           N
ATOM   3560  HN  ASP A 875      67.890  37.590  62.100  1.00  0.00           H
ATOM   3561  CA  ASP A 875      67.800  37.450  64.190  1.00  0.00           C
ATOM   3562  HA  ASP A 875      68.380  38.040  64.900  1.00  0.00           H
ATOM   3563  CB  ASP A 875      66.300  37.890  64.140  1.00  0.00           C
ATOM   3564  HB1 ASP A 875      65.560  37.070  63.980  1.00  0.00           H
ATOM   3565  HB2 ASP A 875      66.030  38.560  63.310  1.00  0.00           H
ATOM   3566  CG  ASP A 875      65.830  38.690  65.390  1.00  0.00           C
ATOM   3567  OD1 ASP A 875      66.550  38.660  66.460  1.00  0.00           O
ATOM   3568  OD2 ASP A 875      64.720  39.280  65.330  1.00  0.00           O
ATOM   3569  C   ASP A 875      67.880  36.080  64.870  1.00  0.00           C
ATOM   3570  O   ASP A 875      68.180  35.940  66.090  1.00  0.00           O
ATOM   3571  N   TYR A 876      67.730  35.050  64.060  1.00  0.00           N
ATOM   3572  HN  TYR A 876      67.490  35.110  63.100  1.00  0.00           H
ATOM   3573  CA  TYR A 876      67.760  33.670  64.500  1.00  0.00           C
ATOM   3574  HA  TYR A 876      67.100  33.480  65.330  1.00  0.00           H
ATOM   3575  CB  TYR A 876      67.140  32.800  63.330  1.00  0.00           C
ATOM   3576  HB1 TYR A 876      67.550  33.240  62.400  1.00  0.00           H
ATOM   3577  HB2 TYR A 876      66.050  32.980  63.310  1.00  0.00           H
ATOM   3578  CG  TYR A 876      67.480  31.320  63.470  1.00  0.00           C
ATOM   3579  CD1 TYR A 876      68.120  30.590  62.450  1.00  0.00           C
ATOM   3580  HD1 TYR A 876      68.300  31.080  61.500  1.00  0.00           H
ATOM   3581  CE1 TYR A 876      68.500  29.260  62.590  1.00  0.00           C
ATOM   3582  HE1 TYR A 876      68.950  28.610  61.850  1.00  0.00           H
ATOM   3583  CZ  TYR A 876      68.150  28.600  63.790  1.00  0.00           C
ATOM   3584  OH  TYR A 876      68.340  27.170  63.920  1.00  0.00           O
ATOM   3585  HH  TYR A 876      67.680  26.850  64.540  1.00  0.00           H
ATOM   3586  CD2 TYR A 876      67.200  30.630  64.650  1.00  0.00           C
ATOM   3587  HD2 TYR A 876      66.890  31.170  65.540  1.00  0.00           H
ATOM   3588  CE2 TYR A 876      67.530  29.270  64.820  1.00  0.00           C
ATOM   3589  HE2 TYR A 876      67.280  28.790  65.750  1.00  0.00           H
ATOM   3590  C   TYR A 876      69.190  33.230  65.000  1.00  0.00           C
ATOM   3591  O   TYR A 876      69.280  32.640  66.070  1.00  0.00           O
ATOM   3592  N   LEU A 877      70.280  33.460  64.250  1.00  0.00           N
ATOM   3593  HN  LEU A 877      70.220  33.740  63.290  1.00  0.00           H
ATOM   3594  CA  LEU A 877      71.630  33.240  64.790  1.00  0.00           C
ATOM   3595  HA  LEU A 877      71.680  32.270  65.280  1.00  0.00           H
ATOM   3596  CB  LEU A 877      72.710  33.130  63.730  1.00  0.00           C
ATOM   3597  HB1 LEU A 877      73.650  32.820  64.240  1.00  0.00           H
ATOM   3598  HB2 LEU A 877      72.830  34.100  63.190  1.00  0.00           H
ATOM   3599  CG  LEU A 877      72.400  32.070  62.630  1.00  0.00           C
ATOM   3600  HG  LEU A 877      71.600  32.490  62.000  1.00  0.00           H
ATOM   3601  CD1 LEU A 877      73.670  31.880  61.830  1.00  0.00           C
ATOM   3602 HD11 LEU A 877      74.610  31.620  62.380  1.00  0.00           H
ATOM   3603 HD12 LEU A 877      73.870  32.760  61.190  1.00  0.00           H
ATOM   3604 HD13 LEU A 877      73.430  31.030  61.160  1.00  0.00           H
ATOM   3605  CD2 LEU A 877      71.930  30.760  63.140  1.00  0.00           C
ATOM   3606 HD21 LEU A 877      71.700  30.140  62.240  1.00  0.00           H
ATOM   3607 HD22 LEU A 877      71.000  30.920  63.740  1.00  0.00           H
ATOM   3608 HD23 LEU A 877      72.640  30.160  63.750  1.00  0.00           H
ATOM   3609  C   LEU A 877      72.080  34.160  65.910  1.00  0.00           C
ATOM   3610  O   LEU A 877      72.360  33.780  67.030  1.00  0.00           O
ATOM   3611  N   VAL A 878      72.190  35.450  65.560  1.00  0.00           N
ATOM   3612  HN  VAL A 878      71.690  35.740  64.750  1.00  0.00           H
ATOM   3613  CA  VAL A 878      72.760  36.450  66.450  1.00  0.00           C
ATOM   3614  HA  VAL A 878      73.600  36.050  66.990  1.00  0.00           H
ATOM   3615  CB  VAL A 878      73.300  37.680  65.560  1.00  0.00           C
ATOM   3616  HB  VAL A 878      72.420  38.120  65.030  1.00  0.00           H
ATOM   3617  CG1 VAL A 878      73.920  38.760  66.470  1.00  0.00           C
ATOM   3618 HG11 VAL A 878      74.610  38.190  67.140  1.00  0.00           H
ATOM   3619 HG12 VAL A 878      73.120  39.350  66.960  1.00  0.00           H
ATOM   3620 HG13 VAL A 878      74.550  39.450  65.880  1.00  0.00           H
ATOM   3621  CG2 VAL A 878      74.340  37.070  64.610  1.00  0.00           C
ATOM   3622 HG21 VAL A 878      75.120  36.390  65.040  1.00  0.00           H
ATOM   3623 HG22 VAL A 878      74.890  37.860  64.060  1.00  0.00           H
ATOM   3624 HG23 VAL A 878      73.850  36.490  63.790  1.00  0.00           H
ATOM   3625  C   VAL A 878      71.790  36.990  67.420  1.00  0.00           C
ATOM   3626  O   VAL A 878      71.950  36.820  68.630  1.00  0.00           O
ATOM   3627  N   GLY A 879      70.770  37.720  66.990  1.00  0.00           N
ATOM   3628  HN  GLY A 879      70.720  38.010  66.040  1.00  0.00           H
ATOM   3629  CA  GLY A 879      69.830  38.380  67.820  1.00  0.00           C
ATOM   3630  HA1 GLY A 879      70.190  38.380  68.840  1.00  0.00           H
ATOM   3631  HA2 GLY A 879      68.810  38.120  67.610  1.00  0.00           H
ATOM   3632  C   GLY A 879      69.890  39.880  67.350  1.00  0.00           C
ATOM   3633  O   GLY A 879      70.860  40.560  67.560  1.00  0.00           O
ATOM   3634  N   VAL A 880      68.830  40.390  66.710  1.00  0.00           N
ATOM   3635  HN  VAL A 880      68.010  39.880  66.500  1.00  0.00           H
ATOM   3636  CA  VAL A 880      68.790  41.770  66.270  1.00  0.00           C
ATOM   3637  HA  VAL A 880      69.820  42.040  66.050  1.00  0.00           H
ATOM   3638  CB  VAL A 880      67.800  41.940  65.020  1.00  0.00           C
ATOM   3639  HB  VAL A 880      66.940  41.280  65.290  1.00  0.00           H
ATOM   3640  CG1 VAL A 880      67.520  43.440  64.710  1.00  0.00           C
ATOM   3641 HG11 VAL A 880      66.760  43.890  65.380  1.00  0.00           H
ATOM   3642 HG12 VAL A 880      67.330  43.580  63.620  1.00  0.00           H
ATOM   3643 HG13 VAL A 880      68.450  43.980  64.950  1.00  0.00           H
ATOM   3644  CG2 VAL A 880      68.560  41.200  63.880  1.00  0.00           C
ATOM   3645 HG21 VAL A 880      68.630  40.140  64.180  1.00  0.00           H
ATOM   3646 HG22 VAL A 880      69.580  41.450  63.520  1.00  0.00           H
ATOM   3647 HG23 VAL A 880      67.900  41.270  62.990  1.00  0.00           H
ATOM   3648  C   VAL A 880      68.300  42.640  67.390  1.00  0.00           C
ATOM   3649  O   VAL A 880      67.210  42.390  67.910  1.00  0.00           O
ATOM   3650  N   PRO A 881      68.960  43.700  67.850  1.00  0.00           N
ATOM   3651  CD  PRO A 881      70.380  43.970  67.590  1.00  0.00           C
ATOM   3652  HD1 PRO A 881      70.750  43.920  66.550  1.00  0.00           H
ATOM   3653  HD2 PRO A 881      71.070  43.200  68.000  1.00  0.00           H
ATOM   3654  CA  PRO A 881      68.350  44.620  68.840  1.00  0.00           C
ATOM   3655  HA  PRO A 881      67.850  44.160  69.680  1.00  0.00           H
ATOM   3656  CB  PRO A 881      69.620  45.390  69.350  1.00  0.00           C
ATOM   3657  HB1 PRO A 881      69.990  44.710  70.160  1.00  0.00           H
ATOM   3658  HB2 PRO A 881      69.550  46.440  69.720  1.00  0.00           H
ATOM   3659  CG  PRO A 881      70.660  45.350  68.280  1.00  0.00           C
ATOM   3660  HG1 PRO A 881      70.440  46.220  67.620  1.00  0.00           H
ATOM   3661  HG2 PRO A 881      71.680  45.420  68.710  1.00  0.00           H
ATOM   3662  C   PRO A 881      67.280  45.460  68.160  1.00  0.00           C
ATOM   3663  O   PRO A 881      67.670  46.000  67.100  1.00  0.00           O
ATOM   3664  N   SER A 882      65.970  45.540  68.640  1.00  0.00           N
ATOM   3665  HN  SER A 882      65.710  45.010  69.440  1.00  0.00           H
ATOM   3666  CA  SER A 882      64.970  46.270  67.870  1.00  0.00           C
ATOM   3667  HA  SER A 882      65.130  47.330  67.930  1.00  0.00           H
ATOM   3668  CB  SER A 882      64.780  45.730  66.390  1.00  0.00           C
ATOM   3669  HB1 SER A 882      63.760  45.960  66.020  1.00  0.00           H
ATOM   3670  HB2 SER A 882      64.880  44.630  66.430  1.00  0.00           H
ATOM   3671  OG  SER A 882      65.480  46.560  65.500  1.00  0.00           O
ATOM   3672  HG1 SER A 882      66.350  46.530  65.910  1.00  0.00           H
ATOM   3673  C   SER A 882      63.620  45.920  68.570  1.00  0.00           C
ATOM   3674  O   SER A 882      63.540  44.970  69.350  1.00  0.00           O
ATOM   3675  N   PRO A 883      62.540  46.710  68.370  1.00  0.00           N
ATOM   3676  CD  PRO A 883      62.620  48.050  67.890  1.00  0.00           C
ATOM   3677  HD1 PRO A 883      63.330  48.130  67.030  1.00  0.00           H
ATOM   3678  HD2 PRO A 883      62.980  48.740  68.670  1.00  0.00           H
ATOM   3679  CA  PRO A 883      61.230  46.170  68.500  1.00  0.00           C
ATOM   3680  HA  PRO A 883      61.130  45.690  69.470  1.00  0.00           H
ATOM   3681  CB  PRO A 883      60.400  47.450  68.430  1.00  0.00           C
ATOM   3682  HB1 PRO A 883      60.270  47.890  69.440  1.00  0.00           H
ATOM   3683  HB2 PRO A 883      59.390  47.200  68.030  1.00  0.00           H
ATOM   3684  CG  PRO A 883      61.170  48.350  67.490  1.00  0.00           C
ATOM   3685  HG1 PRO A 883      61.030  48.060  66.420  1.00  0.00           H
ATOM   3686  HG2 PRO A 883      61.000  49.440  67.600  1.00  0.00           H
ATOM   3687  C   PRO A 883      60.910  45.060  67.440  1.00  0.00           C
ATOM   3688  O   PRO A 883      61.270  45.320  66.300  1.00  0.00           O
ATOM   3689  N   LYS A 884      60.240  43.980  67.810  1.00  0.00           N
ATOM   3690  HN  LYS A 884      59.770  43.960  68.690  1.00  0.00           H
ATOM   3691  CA  LYS A 884      59.910  42.740  67.010  1.00  0.00           C
ATOM   3692  HA  LYS A 884      60.290  42.780  66.000  1.00  0.00           H
ATOM   3693  CB  LYS A 884      60.380  41.450  67.760  1.00  0.00           C
ATOM   3694  HB1 LYS A 884      60.320  40.590  67.060  1.00  0.00           H
ATOM   3695  HB2 LYS A 884      59.710  41.250  68.620  1.00  0.00           H
ATOM   3696  CG  LYS A 884      61.830  41.500  68.210  1.00  0.00           C
ATOM   3697  HG1 LYS A 884      62.050  40.500  68.660  1.00  0.00           H
ATOM   3698  HG2 LYS A 884      61.960  42.140  69.110  1.00  0.00           H
ATOM   3699  CD  LYS A 884      62.930  41.850  67.140  1.00  0.00           C
ATOM   3700  HD1 LYS A 884      62.650  42.830  66.710  1.00  0.00           H
ATOM   3701  HD2 LYS A 884      62.830  41.150  66.280  1.00  0.00           H
ATOM   3702  CE  LYS A 884      64.360  41.940  67.830  1.00  0.00           C
ATOM   3703  HE1 LYS A 884      64.370  42.420  68.840  1.00  0.00           H
ATOM   3704  HE2 LYS A 884      65.120  42.460  67.220  1.00  0.00           H
ATOM   3705  NZ  LYS A 884      64.860  40.570  67.980  1.00  0.00           N
ATOM   3706  HZ1 LYS A 884      64.270  39.900  68.540  1.00  0.00           H
ATOM   3707  HZ2 LYS A 884      65.850  40.610  68.320  1.00  0.00           H
ATOM   3708  HZ3 LYS A 884      64.910  40.200  67.010  1.00  0.00           H
ATOM   3709  C   LYS A 884      58.440  42.590  66.940  1.00  0.00           C
ATOM   3710  O   LYS A 884      57.740  42.990  67.880  1.00  0.00           O
ATOM   3711  N   LEU A 885      57.970  42.000  65.800  1.00  0.00           N
ATOM   3712  HN  LEU A 885      58.490  41.710  65.000  1.00  0.00           H
ATOM   3713  CA  LEU A 885      56.590  41.750  65.550  1.00  0.00           C
ATOM   3714  HA  LEU A 885      56.080  42.700  65.590  1.00  0.00           H
ATOM   3715  CB  LEU A 885      56.600  41.210  64.080  1.00  0.00           C
ATOM   3716  HB1 LEU A 885      57.280  40.330  64.090  1.00  0.00           H
ATOM   3717  HB2 LEU A 885      57.080  41.960  63.420  1.00  0.00           H
ATOM   3718  CG  LEU A 885      55.260  40.630  63.600  1.00  0.00           C
ATOM   3719  HG  LEU A 885      55.050  39.770  64.270  1.00  0.00           H
ATOM   3720  CD1 LEU A 885      54.190  41.740  63.380  1.00  0.00           C
ATOM   3721 HD11 LEU A 885      53.820  42.170  64.340  1.00  0.00           H
ATOM   3722 HD12 LEU A 885      53.290  41.410  62.820  1.00  0.00           H
ATOM   3723 HD13 LEU A 885      54.570  42.430  62.610  1.00  0.00           H
ATOM   3724  CD2 LEU A 885      55.560  39.900  62.250  1.00  0.00           C
ATOM   3725 HD21 LEU A 885      54.740  39.160  62.140  1.00  0.00           H
ATOM   3726 HD22 LEU A 885      56.550  39.400  62.330  1.00  0.00           H
ATOM   3727 HD23 LEU A 885      55.290  40.530  61.370  1.00  0.00           H
ATOM   3728  C   LEU A 885      55.830  40.910  66.690  1.00  0.00           C
ATOM   3729  O   LEU A 885      56.170  39.790  67.020  1.00  0.00           O
ATOM   3730  N   HSD A 886      54.690  41.470  67.230  1.00  0.00           N
ATOM   3731  HN  HSD A 886      54.380  42.290  66.780  1.00  0.00           H
ATOM   3732  CA  HSD A 886      53.830  40.810  68.180  1.00  0.00           C
ATOM   3733  HA  HSD A 886      54.480  40.360  68.920  1.00  0.00           H
ATOM   3734  CB  HSD A 886      52.890  41.700  68.980  1.00  0.00           C
ATOM   3735  HB1 HSD A 886      52.140  41.100  69.540  1.00  0.00           H
ATOM   3736  HB2 HSD A 886      52.390  42.420  68.320  1.00  0.00           H
ATOM   3737  ND1 HSD A 886      54.210  43.780  69.810  1.00  0.00           N
ATOM   3738  HD1 HSD A 886      54.430  44.210  68.940  1.00  0.00           H
ATOM   3739  CG  HSD A 886      53.570  42.550  69.970  1.00  0.00           C
ATOM   3740  CE1 HSD A 886      54.500  44.210  71.090  1.00  0.00           C
ATOM   3741  HE1 HSD A 886      55.120  45.110  71.150  1.00  0.00           H
ATOM   3742  NE2 HSD A 886      54.080  43.320  72.030  1.00  0.00           N
ATOM   3743  CD2 HSD A 886      53.570  42.300  71.290  1.00  0.00           C
ATOM   3744  HD2 HSD A 886      53.110  41.490  71.840  1.00  0.00           H
ATOM   3745  C   HSD A 886      53.100  39.570  67.620  1.00  0.00           C
ATOM   3746  O   HSD A 886      52.340  39.690  66.660  1.00  0.00           O
ATOM   3747  N   VAL A 887      53.310  38.350  68.210  1.00  0.00           N
ATOM   3748  HN  VAL A 887      54.020  38.230  68.880  1.00  0.00           H
ATOM   3749  CA  VAL A 887      52.820  37.090  67.660  1.00  0.00           C
ATOM   3750  HA  VAL A 887      52.060  37.190  66.890  1.00  0.00           H
ATOM   3751  CB  VAL A 887      53.950  36.080  67.260  1.00  0.00           C
ATOM   3752  HB  VAL A 887      54.680  35.960  68.080  1.00  0.00           H
ATOM   3753  CG1 VAL A 887      53.380  34.820  66.870  1.00  0.00           C
ATOM   3754 HG11 VAL A 887      54.130  34.020  66.690  1.00  0.00           H
ATOM   3755 HG12 VAL A 887      52.890  34.990  65.890  1.00  0.00           H
ATOM   3756 HG13 VAL A 887      52.750  34.330  67.630  1.00  0.00           H
ATOM   3757  CG2 VAL A 887      54.780  36.680  66.120  1.00  0.00           C
ATOM   3758 HG21 VAL A 887      54.130  37.110  65.320  1.00  0.00           H
ATOM   3759 HG22 VAL A 887      55.390  35.900  65.640  1.00  0.00           H
ATOM   3760 HG23 VAL A 887      55.450  37.410  66.620  1.00  0.00           H
ATOM   3761  C   VAL A 887      52.000  36.360  68.790  1.00  0.00           C
ATOM   3762  O   VAL A 887      52.580  35.640  69.640  1.00  0.00           O
ATOM   3763  N   PRO A 888      50.650  36.470  68.800  1.00  0.00           N
ATOM   3764  CD  PRO A 888      49.940  37.580  68.210  1.00  0.00           C
ATOM   3765  HD1 PRO A 888      49.870  37.440  67.110  1.00  0.00           H
ATOM   3766  HD2 PRO A 888      50.480  38.540  68.380  1.00  0.00           H
ATOM   3767  CA  PRO A 888      49.690  35.500  69.320  1.00  0.00           C
ATOM   3768  HA  PRO A 888      49.840  35.390  70.390  1.00  0.00           H
ATOM   3769  CB  PRO A 888      48.300  35.930  68.800  1.00  0.00           C
ATOM   3770  HB1 PRO A 888      47.580  35.570  69.570  1.00  0.00           H
ATOM   3771  HB2 PRO A 888      48.010  35.550  67.790  1.00  0.00           H
ATOM   3772  CG  PRO A 888      48.540  37.460  68.800  1.00  0.00           C
ATOM   3773  HG1 PRO A 888      47.730  37.990  68.260  1.00  0.00           H
ATOM   3774  HG2 PRO A 888      48.520  37.790  69.870  1.00  0.00           H
ATOM   3775  C   PRO A 888      49.900  34.070  68.870  1.00  0.00           C
ATOM   3776  O   PRO A 888      50.190  33.840  67.700  1.00  0.00           O
ATOM   3777  N   GLU A 889      49.670  33.010  69.720  1.00  0.00           N
ATOM   3778  HN  GLU A 889      49.450  33.210  70.670  1.00  0.00           H
ATOM   3779  CA  GLU A 889      50.020  31.600  69.430  1.00  0.00           C
ATOM   3780  HA  GLU A 889      50.100  31.520  68.360  1.00  0.00           H
ATOM   3781  CB  GLU A 889      51.340  31.080  70.080  1.00  0.00           C
ATOM   3782  HB1 GLU A 889      51.520  30.040  69.760  1.00  0.00           H
ATOM   3783  HB2 GLU A 889      51.140  31.040  71.170  1.00  0.00           H
ATOM   3784  CG  GLU A 889      52.590  32.040  69.740  1.00  0.00           C
ATOM   3785  HG1 GLU A 889      52.400  32.990  70.270  1.00  0.00           H
ATOM   3786  HG2 GLU A 889      52.670  32.130  68.630  1.00  0.00           H
ATOM   3787  CD  GLU A 889      53.720  31.280  70.240  1.00  0.00           C
ATOM   3788  OE1 GLU A 889      54.250  30.320  69.600  1.00  0.00           O
ATOM   3789  OE2 GLU A 889      54.210  31.670  71.330  1.00  0.00           O
ATOM   3790  C   GLU A 889      48.900  30.680  69.650  1.00  0.00           C
ATOM   3791  O   GLU A 889      47.980  30.950  70.430  1.00  0.00           O
ATOM   3792  N   LYS A 890      48.870  29.580  68.930  1.00  0.00           N
ATOM   3793  HN  LYS A 890      49.690  29.470  68.380  1.00  0.00           H
ATOM   3794  CA  LYS A 890      48.000  28.370  69.120  1.00  0.00           C
ATOM   3795  HA  LYS A 890      48.550  27.710  68.480  1.00  0.00           H
ATOM   3796  CB  LYS A 890      48.060  27.830  70.520  1.00  0.00           C
ATOM   3797  HB1 LYS A 890      47.360  26.980  70.680  1.00  0.00           H
ATOM   3798  HB2 LYS A 890      47.660  28.640  71.170  1.00  0.00           H
ATOM   3799  CG  LYS A 890      49.460  27.410  70.930  1.00  0.00           C
ATOM   3800  HG1 LYS A 890      50.120  28.290  71.040  1.00  0.00           H
ATOM   3801  HG2 LYS A 890      49.810  26.670  70.180  1.00  0.00           H
ATOM   3802  CD  LYS A 890      49.450  26.720  72.250  1.00  0.00           C
ATOM   3803  HD1 LYS A 890      48.600  26.000  72.160  1.00  0.00           H
ATOM   3804  HD2 LYS A 890      49.150  27.410  73.070  1.00  0.00           H
ATOM   3805  CE  LYS A 890      50.830  26.080  72.570  1.00  0.00           C
ATOM   3806  HE1 LYS A 890      51.240  25.570  71.680  1.00  0.00           H
ATOM   3807  HE2 LYS A 890      50.680  25.350  73.390  1.00  0.00           H
ATOM   3808  NZ  LYS A 890      51.710  27.090  73.000  1.00  0.00           N
ATOM   3809  HZ1 LYS A 890      51.160  27.670  73.670  1.00  0.00           H
ATOM   3810  HZ2 LYS A 890      52.090  27.560  72.140  1.00  0.00           H
ATOM   3811  HZ3 LYS A 890      52.540  26.800  73.550  1.00  0.00           H
ATOM   3812  C   LYS A 890      46.570  28.740  68.590  1.00  0.00           C
ATOM   3813  O   LYS A 890      45.620  28.010  68.840  1.00  0.00           O
ATOM   3814  N   PHE A 891      46.410  29.900  67.930  1.00  0.00           N
ATOM   3815  HN  PHE A 891      47.250  30.430  67.860  1.00  0.00           H
ATOM   3816  CA  PHE A 891      45.150  30.460  67.370  1.00  0.00           C
ATOM   3817  HA  PHE A 891      45.580  31.200  66.720  1.00  0.00           H
ATOM   3818  CB  PHE A 891      44.280  29.330  66.760  1.00  0.00           C
ATOM   3819  HB1 PHE A 891      43.740  28.790  67.560  1.00  0.00           H
ATOM   3820  HB2 PHE A 891      44.950  28.580  66.270  1.00  0.00           H
ATOM   3821  CG  PHE A 891      43.200  29.810  65.810  1.00  0.00           C
ATOM   3822  CD1 PHE A 891      41.860  29.390  65.970  1.00  0.00           C
ATOM   3823  HD1 PHE A 891      41.540  28.730  66.760  1.00  0.00           H
ATOM   3824  CE1 PHE A 891      40.940  29.710  64.960  1.00  0.00           C
ATOM   3825  HE1 PHE A 891      39.900  29.520  65.140  1.00  0.00           H
ATOM   3826  CZ  PHE A 891      41.380  30.510  63.850  1.00  0.00           C
ATOM   3827  HZ  PHE A 891      40.650  30.910  63.170  1.00  0.00           H
ATOM   3828  CD2 PHE A 891      43.640  30.500  64.670  1.00  0.00           C
ATOM   3829  HD2 PHE A 891      44.680  30.770  64.550  1.00  0.00           H
ATOM   3830  CE2 PHE A 891      42.720  30.880  63.740  1.00  0.00           C
ATOM   3831  HE2 PHE A 891      43.030  31.510  62.910  1.00  0.00           H
ATOM   3832  C   PHE A 891      44.290  31.170  68.440  1.00  0.00           C
ATOM   3833  O   PHE A 891      43.120  31.490  68.260  1.00  0.00           O
ATOM   3834  N   GLU A 892      44.880  31.520  69.630  1.00  0.00           N
ATOM   3835  HN  GLU A 892      45.870  31.520  69.660  1.00  0.00           H
ATOM   3836  CA  GLU A 892      44.110  31.990  70.740  1.00  0.00           C
ATOM   3837  HA  GLU A 892      43.120  31.580  70.670  1.00  0.00           H
ATOM   3838  CB  GLU A 892      44.640  31.360  72.090  1.00  0.00           C
ATOM   3839  HB1 GLU A 892      43.990  31.740  72.910  1.00  0.00           H
ATOM   3840  HB2 GLU A 892      45.690  31.680  72.240  1.00  0.00           H
ATOM   3841  CG  GLU A 892      44.490  29.810  72.200  1.00  0.00           C
ATOM   3842  HG1 GLU A 892      45.210  29.340  72.910  1.00  0.00           H
ATOM   3843  HG2 GLU A 892      44.660  29.410  71.180  1.00  0.00           H
ATOM   3844  CD  GLU A 892      43.080  29.370  72.600  1.00  0.00           C
ATOM   3845  OE1 GLU A 892      42.280  28.970  71.700  1.00  0.00           O
ATOM   3846  OE2 GLU A 892      42.770  29.530  73.840  1.00  0.00           O
ATOM   3847  C   GLU A 892      44.010  33.540  70.810  1.00  0.00           C
ATOM   3848  O   GLU A 892      45.090  34.210  70.770  1.00  0.00           O
ATOM   3849  N   PRO A 893      42.870  34.140  70.970  1.00  0.00           N
ATOM   3850  CD  PRO A 893      41.570  33.690  70.500  1.00  0.00           C
ATOM   3851  HD1 PRO A 893      41.170  32.860  71.120  1.00  0.00           H
ATOM   3852  HD2 PRO A 893      41.610  33.410  69.420  1.00  0.00           H
ATOM   3853  CA  PRO A 893      42.870  35.590  71.360  1.00  0.00           C
ATOM   3854  HA  PRO A 893      43.220  36.210  70.540  1.00  0.00           H
ATOM   3855  CB  PRO A 893      41.330  35.650  71.670  1.00  0.00           C
ATOM   3856  HB1 PRO A 893      41.060  36.720  71.820  1.00  0.00           H
ATOM   3857  HB2 PRO A 893      41.210  35.200  72.670  1.00  0.00           H
ATOM   3858  CG  PRO A 893      40.740  34.960  70.400  1.00  0.00           C
ATOM   3859  HG1 PRO A 893      39.660  34.730  70.510  1.00  0.00           H
ATOM   3860  HG2 PRO A 893      40.960  35.490  69.440  1.00  0.00           H
ATOM   3861  C   PRO A 893      43.790  35.930  72.520  1.00  0.00           C
ATOM   3862  O   PRO A 893      43.780  35.290  73.560  1.00  0.00           O
ATOM   3863  N   THR A 894      44.530  36.990  72.340  1.00  0.00           N
ATOM   3864  HN  THR A 894      44.580  37.460  71.460  1.00  0.00           H
ATOM   3865  CA  THR A 894      45.280  37.680  73.480  1.00  0.00           C
ATOM   3866  HA  THR A 894      45.920  36.920  73.900  1.00  0.00           H
ATOM   3867  CB  THR A 894      46.130  38.860  72.990  1.00  0.00           C
ATOM   3868  HB  THR A 894      45.480  39.620  72.510  1.00  0.00           H
ATOM   3869  OG1 THR A 894      47.110  38.490  72.060  1.00  0.00           O
ATOM   3870  HG1 THR A 894      46.550  38.100  71.380  1.00  0.00           H
ATOM   3871  CG2 THR A 894      46.870  39.440  74.150  1.00  0.00           C
ATOM   3872 HG21 THR A 894      46.180  39.950  74.870  1.00  0.00           H
ATOM   3873 HG22 THR A 894      47.550  40.210  73.720  1.00  0.00           H
ATOM   3874 HG23 THR A 894      47.590  38.730  74.620  1.00  0.00           H
ATOM   3875  C   THR A 894      44.450  37.990  74.720  1.00  0.00           C
ATOM   3876  O   THR A 894      44.940  37.780  75.820  1.00  0.00           O
ATOM   3877  N   HSD A 895      43.200  38.320  74.530  1.00  0.00           N
ATOM   3878  HN  HSD A 895      42.990  38.500  73.570  1.00  0.00           H
ATOM   3879  CA  HSD A 895      42.270  38.450  75.580  1.00  0.00           C
ATOM   3880  HA  HSD A 895      42.750  38.470  76.540  1.00  0.00           H
ATOM   3881  CB  HSD A 895      41.520  39.800  75.450  1.00  0.00           C
ATOM   3882  HB1 HSD A 895      40.930  39.890  74.500  1.00  0.00           H
ATOM   3883  HB2 HSD A 895      42.250  40.620  75.550  1.00  0.00           H
ATOM   3884  ND1 HSD A 895      40.880  40.330  77.840  1.00  0.00           N
ATOM   3885  HD1 HSD A 895      41.660  39.940  78.330  1.00  0.00           H
ATOM   3886  CG  HSD A 895      40.490  40.050  76.560  1.00  0.00           C
ATOM   3887  CE1 HSD A 895      39.740  40.750  78.470  1.00  0.00           C
ATOM   3888  HE1 HSD A 895      39.780  41.060  79.520  1.00  0.00           H
ATOM   3889  NE2 HSD A 895      38.770  40.950  77.630  1.00  0.00           N
ATOM   3890  CD2 HSD A 895      39.230  40.500  76.440  1.00  0.00           C
ATOM   3891  HD2 HSD A 895      38.630  40.590  75.540  1.00  0.00           H
ATOM   3892  C   HSD A 895      41.280  37.270  75.480  1.00  0.00           C
ATOM   3893  O   HSD A 895      40.300  37.440  74.730  1.00  0.00           O
ATOM   3894  N   PRO A 896      41.510  36.090  76.140  1.00  0.00           N
ATOM   3895  CD  PRO A 896      42.790  35.730  76.730  1.00  0.00           C
ATOM   3896  HD1 PRO A 896      43.140  36.510  77.440  1.00  0.00           H
ATOM   3897  HD2 PRO A 896      43.430  35.740  75.820  1.00  0.00           H
ATOM   3898  CA  PRO A 896      40.710  34.920  75.970  1.00  0.00           C
ATOM   3899  HA  PRO A 896      40.230  34.850  75.020  1.00  0.00           H
ATOM   3900  CB  PRO A 896      41.800  33.820  76.090  1.00  0.00           C
ATOM   3901  HB1 PRO A 896      42.350  33.770  75.130  1.00  0.00           H
ATOM   3902  HB2 PRO A 896      41.340  32.850  76.390  1.00  0.00           H
ATOM   3903  CG  PRO A 896      42.700  34.300  77.250  1.00  0.00           C
ATOM   3904  HG1 PRO A 896      42.330  34.340  78.290  1.00  0.00           H
ATOM   3905  HG2 PRO A 896      43.730  33.870  77.270  1.00  0.00           H
ATOM   3906  C   PRO A 896      39.550  34.980  76.950  1.00  0.00           C
ATOM   3907  O   PRO A 896      38.890  33.980  77.240  1.00  0.00           O
ATOM   3908  N   GLU A 897      39.200  36.200  77.430  1.00  0.00           N
ATOM   3909  HN  GLU A 897      39.690  36.930  76.960  1.00  0.00           H
ATOM   3910  CA  GLU A 897      38.090  36.430  78.320  1.00  0.00           C
ATOM   3911  HA  GLU A 897      38.000  35.600  79.010  1.00  0.00           H
ATOM   3912  CB  GLU A 897      38.090  37.740  79.090  1.00  0.00           C
ATOM   3913  HB1 GLU A 897      37.090  37.920  79.560  1.00  0.00           H
ATOM   3914  HB2 GLU A 897      38.260  38.530  78.330  1.00  0.00           H
ATOM   3915  CG  GLU A 897      39.150  37.660  80.190  1.00  0.00           C
ATOM   3916  HG1 GLU A 897      40.100  37.720  79.610  1.00  0.00           H
ATOM   3917  HG2 GLU A 897      39.160  36.820  80.930  1.00  0.00           H
ATOM   3918  CD  GLU A 897      39.200  38.870  81.090  1.00  0.00           C
ATOM   3919  OE1 GLU A 897      40.310  39.390  81.420  1.00  0.00           O
ATOM   3920  OE2 GLU A 897      38.110  39.350  81.580  1.00  0.00           O
ATOM   3921  C   GLU A 897      36.780  36.440  77.560  1.00  0.00           C
ATOM   3922  O   GLU A 897      35.740  36.260  78.240  1.00  0.00           O
ATOM   3923  N   ARG A 898      36.750  36.640  76.230  1.00  0.00           N
ATOM   3924  HN  ARG A 898      37.600  36.870  75.770  1.00  0.00           H
ATOM   3925  CA  ARG A 898      35.580  36.430  75.430  1.00  0.00           C
ATOM   3926  HA  ARG A 898      35.040  35.680  75.980  1.00  0.00           H
ATOM   3927  CB  ARG A 898      34.620  37.660  75.260  1.00  0.00           C
ATOM   3928  HB1 ARG A 898      34.420  37.990  76.290  1.00  0.00           H
ATOM   3929  HB2 ARG A 898      33.660  37.390  74.770  1.00  0.00           H
ATOM   3930  CG  ARG A 898      35.130  39.040  74.690  1.00  0.00           C
ATOM   3931  HG1 ARG A 898      36.140  39.100  75.170  1.00  0.00           H
ATOM   3932  HG2 ARG A 898      34.470  39.820  75.130  1.00  0.00           H
ATOM   3933  CD  ARG A 898      35.240  39.030  73.180  1.00  0.00           C
ATOM   3934  HD1 ARG A 898      34.270  39.270  72.700  1.00  0.00           H
ATOM   3935  HD2 ARG A 898      35.560  38.010  72.880  1.00  0.00           H
ATOM   3936  NE  ARG A 898      36.230  40.070  72.720  1.00  0.00           N
ATOM   3937  HE  ARG A 898      36.630  40.740  73.350  1.00  0.00           H
ATOM   3938  CZ  ARG A 898      36.690  40.160  71.530  1.00  0.00           C
ATOM   3939  NH1 ARG A 898      36.450  39.280  70.570  1.00  0.00           N
ATOM   3940 HH11 ARG A 898      36.910  39.520  69.710  1.00  0.00           H
ATOM   3941 HH12 ARG A 898      36.030  38.410  70.810  1.00  0.00           H
ATOM   3942  NH2 ARG A 898      37.330  41.250  71.180  1.00  0.00           N
ATOM   3943 HH21 ARG A 898      37.660  41.430  70.250  1.00  0.00           H
ATOM   3944 HH22 ARG A 898      37.370  41.920  71.920  1.00  0.00           H
ATOM   3945  C   ARG A 898      35.900  35.650  74.200  1.00  0.00           C
ATOM   3946  O   ARG A 898      37.030  35.310  73.960  1.00  0.00           O
ATOM   3947  N   GLY A 899      34.860  35.340  73.400  1.00  0.00           N
ATOM   3948  HN  GLY A 899      33.890  35.580  73.480  1.00  0.00           H
ATOM   3949  CA  GLY A 899      34.920  34.490  72.190  1.00  0.00           C
ATOM   3950  HA1 GLY A 899      33.970  34.510  71.690  1.00  0.00           H
ATOM   3951  HA2 GLY A 899      35.240  33.490  72.450  1.00  0.00           H
ATOM   3952  C   GLY A 899      35.930  35.120  71.210  1.00  0.00           C
ATOM   3953  O   GLY A 899      36.540  36.220  71.290  1.00  0.00           O
ATOM   3954  N   TRP A 900      35.940  34.370  70.090  1.00  0.00           N
ATOM   3955  HN  TRP A 900      35.770  33.390  70.150  1.00  0.00           H
ATOM   3956  CA  TRP A 900      36.290  34.990  68.740  1.00  0.00           C
ATOM   3957  HA  TRP A 900      37.260  35.460  68.660  1.00  0.00           H
ATOM   3958  CB  TRP A 900      36.440  33.800  67.690  1.00  0.00           C
ATOM   3959  HB1 TRP A 900      36.190  34.130  66.650  1.00  0.00           H
ATOM   3960  HB2 TRP A 900      35.770  32.920  67.830  1.00  0.00           H
ATOM   3961  CG  TRP A 900      37.840  33.240  67.630  1.00  0.00           C
ATOM   3962  CD1 TRP A 900      38.250  31.970  67.930  1.00  0.00           C
ATOM   3963  HD1 TRP A 900      37.570  31.250  68.350  1.00  0.00           H
ATOM   3964  NE1 TRP A 900      39.530  31.830  67.440  1.00  0.00           N
ATOM   3965  HE1 TRP A 900      40.060  31.020  67.320  1.00  0.00           H
ATOM   3966  CE2 TRP A 900      40.020  33.030  66.940  1.00  0.00           C
ATOM   3967  CD2 TRP A 900      38.930  33.930  67.100  1.00  0.00           C
ATOM   3968  CE3 TRP A 900      39.090  35.170  66.550  1.00  0.00           C
ATOM   3969  HE3 TRP A 900      38.270  35.870  66.480  1.00  0.00           H
ATOM   3970  CZ3 TRP A 900      40.300  35.550  65.890  1.00  0.00           C
ATOM   3971  HZ3 TRP A 900      40.330  36.580  65.540  1.00  0.00           H
ATOM   3972  CZ2 TRP A 900      41.270  33.430  66.410  1.00  0.00           C
ATOM   3973  HZ2 TRP A 900      41.990  32.640  66.290  1.00  0.00           H
ATOM   3974  CH2 TRP A 900      41.410  34.750  65.930  1.00  0.00           C
ATOM   3975  HH2 TRP A 900      42.360  34.930  65.460  1.00  0.00           H
ATOM   3976  C   TRP A 900      35.280  35.980  68.240  1.00  0.00           C
ATOM   3977  O   TRP A 900      35.490  37.040  67.620  1.00  0.00           O
ATOM   3978  N   ILE A 901      33.980  35.570  68.390  1.00  0.00           N
ATOM   3979  HN  ILE A 901      33.850  34.660  68.750  1.00  0.00           H
ATOM   3980  CA  ILE A 901      32.890  36.380  68.000  1.00  0.00           C
ATOM   3981  HA  ILE A 901      33.140  36.800  67.030  1.00  0.00           H
ATOM   3982  CB  ILE A 901      31.560  35.620  67.840  1.00  0.00           C
ATOM   3983  HB  ILE A 901      31.080  35.550  68.850  1.00  0.00           H
ATOM   3984  CG2 ILE A 901      30.610  36.570  67.080  1.00  0.00           C
ATOM   3985 HG21 ILE A 901      30.510  37.570  67.530  1.00  0.00           H
ATOM   3986 HG22 ILE A 901      29.630  36.050  66.980  1.00  0.00           H
ATOM   3987 HG23 ILE A 901      30.910  36.880  66.050  1.00  0.00           H
ATOM   3988  CG1 ILE A 901      31.660  34.220  67.270  1.00  0.00           C
ATOM   3989 HG11 ILE A 901      30.700  33.720  67.060  1.00  0.00           H
ATOM   3990 HG12 ILE A 901      32.210  33.600  68.030  1.00  0.00           H
ATOM   3991  CD  ILE A 901      32.290  34.100  65.840  1.00  0.00           C
ATOM   3992  HD1 ILE A 901      31.480  34.320  65.130  1.00  0.00           H
ATOM   3993  HD2 ILE A 901      32.670  33.090  65.590  1.00  0.00           H
ATOM   3994  HD3 ILE A 901      33.140  34.820  65.820  1.00  0.00           H
ATOM   3995  C   ILE A 901      32.790  37.580  68.870  1.00  0.00           C
ATOM   3996  O   ILE A 901      32.360  37.500  70.000  1.00  0.00           O
ATOM   3997  N   ILE A 902      33.150  38.800  68.320  1.00  0.00           N
ATOM   3998  HN  ILE A 902      33.500  38.730  67.400  1.00  0.00           H
ATOM   3999  CA  ILE A 902      32.970  40.200  68.710  1.00  0.00           C
ATOM   4000  HA  ILE A 902      33.040  40.210  69.790  1.00  0.00           H
ATOM   4001  CB  ILE A 902      33.950  41.250  68.220  1.00  0.00           C
ATOM   4002  HB  ILE A 902      34.960  40.930  68.550  1.00  0.00           H
ATOM   4003  CG2 ILE A 902      34.120  41.330  66.650  1.00  0.00           C
ATOM   4004 HG21 ILE A 902      34.280  40.340  66.160  1.00  0.00           H
ATOM   4005 HG22 ILE A 902      35.090  41.850  66.460  1.00  0.00           H
ATOM   4006 HG23 ILE A 902      33.210  41.830  66.240  1.00  0.00           H
ATOM   4007  CG1 ILE A 902      33.710  42.750  68.630  1.00  0.00           C
ATOM   4008 HG11 ILE A 902      32.720  43.010  68.210  1.00  0.00           H
ATOM   4009 HG12 ILE A 902      34.500  43.370  68.180  1.00  0.00           H
ATOM   4010  CD  ILE A 902      33.810  42.950  70.150  1.00  0.00           C
ATOM   4011  HD1 ILE A 902      33.010  42.430  70.720  1.00  0.00           H
ATOM   4012  HD2 ILE A 902      33.780  44.040  70.370  1.00  0.00           H
ATOM   4013  HD3 ILE A 902      34.830  42.710  70.490  1.00  0.00           H
ATOM   4014  C   ILE A 902      31.530  40.570  68.400  1.00  0.00           C
ATOM   4015  O   ILE A 902      31.100  40.270  67.300  1.00  0.00           O
ATOM   4016  N   SER A 903      30.840  41.060  69.440  1.00  0.00           N
ATOM   4017  HN  SER A 903      31.320  41.140  70.310  1.00  0.00           H
ATOM   4018  CA  SER A 903      29.510  41.620  69.350  1.00  0.00           C
ATOM   4019  HA  SER A 903      28.790  40.880  69.030  1.00  0.00           H
ATOM   4020  CB  SER A 903      28.930  42.120  70.740  1.00  0.00           C
ATOM   4021  HB1 SER A 903      29.410  43.060  71.080  1.00  0.00           H
ATOM   4022  HB2 SER A 903      29.170  41.330  71.500  1.00  0.00           H
ATOM   4023  OG  SER A 903      27.560  42.270  70.760  1.00  0.00           O
ATOM   4024  HG1 SER A 903      27.310  43.110  70.360  1.00  0.00           H
ATOM   4025  C   SER A 903      29.250  42.810  68.380  1.00  0.00           C
ATOM   4026  O   SER A 903      29.930  43.790  68.490  1.00  0.00           O
ATOM   4027  N   PRO A 904      28.340  42.700  67.410  1.00  0.00           N
ATOM   4028  CD  PRO A 904      27.670  41.520  66.960  1.00  0.00           C
ATOM   4029  HD1 PRO A 904      26.820  41.380  67.670  1.00  0.00           H
ATOM   4030  HD2 PRO A 904      28.420  40.690  66.840  1.00  0.00           H
ATOM   4031  CA  PRO A 904      27.780  43.950  66.890  1.00  0.00           C
ATOM   4032  HA  PRO A 904      28.570  44.570  66.490  1.00  0.00           H
ATOM   4033  CB  PRO A 904      26.740  43.400  65.850  1.00  0.00           C
ATOM   4034  HB1 PRO A 904      26.600  44.100  65.000  1.00  0.00           H
ATOM   4035  HB2 PRO A 904      25.730  43.360  66.310  1.00  0.00           H
ATOM   4036  CG  PRO A 904      27.170  41.900  65.580  1.00  0.00           C
ATOM   4037  HG1 PRO A 904      26.280  41.340  65.230  1.00  0.00           H
ATOM   4038  HG2 PRO A 904      28.010  41.820  64.850  1.00  0.00           H
ATOM   4039  C   PRO A 904      27.080  44.710  68.000  1.00  0.00           C
ATOM   4040  O   PRO A 904      26.590  44.110  68.950  1.00  0.00           O
ATOM   4041  N   LEU A 905      26.910  46.010  67.840  1.00  0.00           N
ATOM   4042  HN  LEU A 905      27.340  46.410  67.040  1.00  0.00           H
ATOM   4043  CA  LEU A 905      26.060  46.890  68.640  1.00  0.00           C
ATOM   4044  HA  LEU A 905      25.990  47.860  68.180  1.00  0.00           H
ATOM   4045  CB  LEU A 905      24.630  46.290  68.760  1.00  0.00           C
ATOM   4046  HB1 LEU A 905      23.930  47.050  69.160  1.00  0.00           H
ATOM   4047  HB2 LEU A 905      24.530  45.340  69.320  1.00  0.00           H
ATOM   4048  CG  LEU A 905      23.890  45.960  67.450  1.00  0.00           C
ATOM   4049  HG  LEU A 905      24.300  45.010  67.060  1.00  0.00           H
ATOM   4050  CD1 LEU A 905      22.390  45.720  67.710  1.00  0.00           C
ATOM   4051 HD11 LEU A 905      21.840  46.690  67.800  1.00  0.00           H
ATOM   4052 HD12 LEU A 905      22.200  45.170  68.670  1.00  0.00           H
ATOM   4053 HD13 LEU A 905      22.000  45.200  66.810  1.00  0.00           H
ATOM   4054  CD2 LEU A 905      24.060  47.000  66.370  1.00  0.00           C
ATOM   4055 HD21 LEU A 905      23.800  48.020  66.720  1.00  0.00           H
ATOM   4056 HD22 LEU A 905      23.680  46.820  65.340  1.00  0.00           H
ATOM   4057 HD23 LEU A 905      25.120  47.190  66.070  1.00  0.00           H
ATOM   4058  C   LEU A 905      26.610  47.170  70.040  1.00  0.00           C
ATOM   4059  O   LEU A 905      25.800  47.540  70.890  1.00  0.00           O
ATOM   4060  N   GLY A 906      27.940  47.030  70.290  1.00  0.00           N
ATOM   4061  HN  GLY A 906      28.620  46.710  69.640  1.00  0.00           H
ATOM   4062  CA  GLY A 906      28.400  47.120  71.690  1.00  0.00           C
ATOM   4063  HA1 GLY A 906      29.430  46.810  71.630  1.00  0.00           H
ATOM   4064  HA2 GLY A 906      27.850  46.380  72.250  1.00  0.00           H
ATOM   4065  C   GLY A 906      28.460  48.500  72.430  1.00  0.00           C
ATOM   4066  O   GLY A 906      29.380  49.310  72.200  1.00  0.00           O
ATOM   4067  N   ASP A 907      27.420  48.850  73.190  1.00  0.00           N
ATOM   4068  HN  ASP A 907      26.820  48.070  73.340  1.00  0.00           H
ATOM   4069  CA  ASP A 907      27.120  50.110  73.820  1.00  0.00           C
ATOM   4070  HA  ASP A 907      26.190  49.920  74.330  1.00  0.00           H
ATOM   4071  CB  ASP A 907      28.240  50.610  74.770  1.00  0.00           C
ATOM   4072  HB1 ASP A 907      28.020  51.560  75.290  1.00  0.00           H
ATOM   4073  HB2 ASP A 907      29.180  50.850  74.240  1.00  0.00           H
ATOM   4074  CG  ASP A 907      28.490  49.540  75.750  1.00  0.00           C
ATOM   4075  OD1 ASP A 907      27.520  48.810  76.110  1.00  0.00           O
ATOM   4076  OD2 ASP A 907      29.630  49.420  76.270  1.00  0.00           O
ATOM   4077  C   ASP A 907      26.800  51.200  72.840  1.00  0.00           C
ATOM   4078  O   ASP A 907      26.920  52.430  73.090  1.00  0.00           O
ATOM   4079  N   ASN A 908      26.250  50.770  71.670  1.00  0.00           N
ATOM   4080  HN  ASN A 908      26.150  49.820  71.380  1.00  0.00           H
ATOM   4081  CA  ASN A 908      25.780  51.710  70.660  1.00  0.00           C
ATOM   4082  HA  ASN A 908      26.380  52.600  70.640  1.00  0.00           H
ATOM   4083  CB  ASN A 908      26.010  51.170  69.210  1.00  0.00           C
ATOM   4084  HB1 ASN A 908      25.500  51.770  68.430  1.00  0.00           H
ATOM   4085  HB2 ASN A 908      25.600  50.140  69.350  1.00  0.00           H
ATOM   4086  CG  ASN A 908      27.470  50.900  68.940  1.00  0.00           C
ATOM   4087  OD1 ASN A 908      27.760  50.070  68.080  1.00  0.00           O
ATOM   4088  ND2 ASN A 908      28.410  51.530  69.660  1.00  0.00           N
ATOM   4089 HD21 ASN A 908      29.410  51.460  69.600  1.00  0.00           H
ATOM   4090 HD22 ASN A 908      28.180  51.930  70.540  1.00  0.00           H
ATOM   4091  C   ASN A 908      24.270  51.990  70.650  1.00  0.00           C
ATOM   4092  O   ASN A 908      23.420  51.100  70.350  1.00  0.00           O
ATOM   4093  N   PRO A 909      23.870  53.230  70.810  1.00  0.00           N
ATOM   4094  CD  PRO A 909      24.670  54.220  71.500  1.00  0.00           C
ATOM   4095  HD1 PRO A 909      25.590  54.340  70.900  1.00  0.00           H
ATOM   4096  HD2 PRO A 909      24.810  53.800  72.520  1.00  0.00           H
ATOM   4097  CA  PRO A 909      22.450  53.600  70.780  1.00  0.00           C
ATOM   4098  HA  PRO A 909      21.860  52.840  71.280  1.00  0.00           H
ATOM   4099  CB  PRO A 909      22.400  54.890  71.570  1.00  0.00           C
ATOM   4100  HB1 PRO A 909      22.210  54.640  72.630  1.00  0.00           H
ATOM   4101  HB2 PRO A 909      21.610  55.600  71.270  1.00  0.00           H
ATOM   4102  CG  PRO A 909      23.830  55.470  71.450  1.00  0.00           C
ATOM   4103  HG1 PRO A 909      24.010  56.100  70.570  1.00  0.00           H
ATOM   4104  HG2 PRO A 909      23.930  56.130  72.340  1.00  0.00           H
ATOM   4105  C   PRO A 909      21.970  53.940  69.320  1.00  0.00           C
ATOM   4106  O   PRO A 909      22.830  54.260  68.570  1.00  0.00           O
ATOM   4107  N   TRP A 910      20.640  53.990  69.020  1.00  0.00           N
ATOM   4108  HN  TRP A 910      20.010  53.870  69.800  1.00  0.00           H
ATOM   4109  CA  TRP A 910      20.130  53.990  67.670  1.00  0.00           C
ATOM   4110  HA  TRP A 910      20.660  53.180  67.190  1.00  0.00           H
ATOM   4111  CB  TRP A 910      18.630  53.630  67.580  1.00  0.00           C
ATOM   4112  HB1 TRP A 910      18.270  53.690  66.530  1.00  0.00           H
ATOM   4113  HB2 TRP A 910      17.920  54.250  68.160  1.00  0.00           H
ATOM   4114  CG  TRP A 910      18.310  52.190  68.000  1.00  0.00           C
ATOM   4115  CD1 TRP A 910      17.550  51.770  69.040  1.00  0.00           C
ATOM   4116  HD1 TRP A 910      17.010  52.380  69.750  1.00  0.00           H
ATOM   4117  NE1 TRP A 910      17.410  50.430  68.980  1.00  0.00           N
ATOM   4118  HE1 TRP A 910      17.010  49.790  69.590  1.00  0.00           H
ATOM   4119  CE2 TRP A 910      18.040  50.000  67.830  1.00  0.00           C
ATOM   4120  CD2 TRP A 910      18.630  51.060  67.190  1.00  0.00           C
ATOM   4121  CE3 TRP A 910      19.160  50.910  65.950  1.00  0.00           C
ATOM   4122  HE3 TRP A 910      19.480  51.780  65.390  1.00  0.00           H
ATOM   4123  CZ3 TRP A 910      19.180  49.610  65.370  1.00  0.00           C
ATOM   4124  HZ3 TRP A 910      19.540  49.460  64.350  1.00  0.00           H
ATOM   4125  CZ2 TRP A 910      18.060  48.730  67.290  1.00  0.00           C
ATOM   4126  HZ2 TRP A 910      17.580  47.900  67.780  1.00  0.00           H
ATOM   4127  CH2 TRP A 910      18.650  48.580  66.070  1.00  0.00           C
ATOM   4128  HH2 TRP A 910      18.630  47.590  65.640  1.00  0.00           H
ATOM   4129  C   TRP A 910      20.410  55.200  66.780  1.00  0.00           C
ATOM   4130  O   TRP A 910      20.720  54.980  65.590  1.00  0.00           O
ATOM   4131  N   TRP A 911      20.480  56.480  67.320  1.00  0.00           N
ATOM   4132  HN  TRP A 911      20.070  56.600  68.220  1.00  0.00           H
ATOM   4133  CA  TRP A 911      21.020  57.630  66.540  1.00  0.00           C
ATOM   4134  HA  TRP A 911      20.370  57.890  65.720  1.00  0.00           H
ATOM   4135  CB  TRP A 911      20.750  58.910  67.460  1.00  0.00           C
ATOM   4136  HB1 TRP A 911      21.120  58.740  68.490  1.00  0.00           H
ATOM   4137  HB2 TRP A 911      19.660  59.140  67.540  1.00  0.00           H
ATOM   4138  CG  TRP A 911      21.460  60.100  67.020  1.00  0.00           C
ATOM   4139  CD1 TRP A 911      22.740  60.670  67.210  1.00  0.00           C
ATOM   4140  HD1 TRP A 911      23.570  60.180  67.700  1.00  0.00           H
ATOM   4141  NE1 TRP A 911      22.920  61.820  66.440  1.00  0.00           N
ATOM   4142  HE1 TRP A 911      23.720  62.310  66.160  1.00  0.00           H
ATOM   4143  CE2 TRP A 911      21.760  62.040  65.750  1.00  0.00           C
ATOM   4144  CD2 TRP A 911      20.870  61.030  66.110  1.00  0.00           C
ATOM   4145  CE3 TRP A 911      19.540  61.050  65.530  1.00  0.00           C
ATOM   4146  HE3 TRP A 911      18.970  60.180  65.830  1.00  0.00           H
ATOM   4147  CZ3 TRP A 911      19.200  62.030  64.670  1.00  0.00           C
ATOM   4148  HZ3 TRP A 911      18.250  61.930  64.160  1.00  0.00           H
ATOM   4149  CZ2 TRP A 911      21.390  63.180  64.950  1.00  0.00           C
ATOM   4150  HZ2 TRP A 911      22.040  64.030  64.880  1.00  0.00           H
ATOM   4151  CH2 TRP A 911      20.040  63.140  64.420  1.00  0.00           C
ATOM   4152  HH2 TRP A 911      19.740  63.820  63.650  1.00  0.00           H
ATOM   4153  C   TRP A 911      22.490  57.460  66.160  1.00  0.00           C
ATOM   4154  O   TRP A 911      22.870  57.620  64.990  1.00  0.00           O
ATOM   4155  N   THR A 912      23.320  56.970  67.060  1.00  0.00           N
ATOM   4156  HN  THR A 912      23.070  56.840  68.020  1.00  0.00           H
ATOM   4157  CA  THR A 912      24.740  56.580  66.590  1.00  0.00           C
ATOM   4158  HA  THR A 912      25.010  57.490  66.070  1.00  0.00           H
ATOM   4159  CB  THR A 912      25.650  56.220  67.800  1.00  0.00           C
ATOM   4160  HB  THR A 912      25.250  55.280  68.220  1.00  0.00           H
ATOM   4161  OG1 THR A 912      25.710  57.170  68.800  1.00  0.00           O
ATOM   4162  HG1 THR A 912      24.900  57.640  69.000  1.00  0.00           H
ATOM   4163  CG2 THR A 912      27.150  55.960  67.400  1.00  0.00           C
ATOM   4164 HG21 THR A 912      27.200  55.150  66.640  1.00  0.00           H
ATOM   4165 HG22 THR A 912      27.710  55.550  68.280  1.00  0.00           H
ATOM   4166 HG23 THR A 912      27.660  56.860  66.990  1.00  0.00           H
ATOM   4167  C   THR A 912      24.700  55.460  65.510  1.00  0.00           C
ATOM   4168  O   THR A 912      25.450  55.510  64.520  1.00  0.00           O
ATOM   4169  N   LEU A 913      23.900  54.360  65.590  1.00  0.00           N
ATOM   4170  HN  LEU A 913      23.380  54.210  66.430  1.00  0.00           H
ATOM   4171  CA  LEU A 913      23.800  53.370  64.570  1.00  0.00           C
ATOM   4172  HA  LEU A 913      24.860  53.150  64.490  1.00  0.00           H
ATOM   4173  CB  LEU A 913      22.930  52.130  64.960  1.00  0.00           C
ATOM   4174  HB1 LEU A 913      23.010  51.390  64.140  1.00  0.00           H
ATOM   4175  HB2 LEU A 913      21.890  52.470  65.140  1.00  0.00           H
ATOM   4176  CG  LEU A 913      23.480  51.530  66.320  1.00  0.00           C
ATOM   4177  HG  LEU A 913      23.640  52.280  67.120  1.00  0.00           H
ATOM   4178  CD1 LEU A 913      22.310  50.660  66.820  1.00  0.00           C
ATOM   4179 HD11 LEU A 913      22.050  49.960  65.990  1.00  0.00           H
ATOM   4180 HD12 LEU A 913      21.490  51.390  66.890  1.00  0.00           H
ATOM   4181 HD13 LEU A 913      22.470  50.210  67.820  1.00  0.00           H
ATOM   4182  CD2 LEU A 913      24.790  50.710  66.170  1.00  0.00           C
ATOM   4183 HD21 LEU A 913      25.630  51.270  65.670  1.00  0.00           H
ATOM   4184 HD22 LEU A 913      24.640  49.980  65.340  1.00  0.00           H
ATOM   4185 HD23 LEU A 913      25.020  50.130  67.080  1.00  0.00           H
ATOM   4186  C   LEU A 913      23.270  53.940  63.170  1.00  0.00           C
ATOM   4187  O   LEU A 913      23.820  53.660  62.120  1.00  0.00           O
ATOM   4188  N   LEU A 914      22.350  54.950  63.150  1.00  0.00           N
ATOM   4189  HN  LEU A 914      21.860  55.350  63.930  1.00  0.00           H
ATOM   4190  CA  LEU A 914      22.040  55.720  61.890  1.00  0.00           C
ATOM   4191  HA  LEU A 914      21.720  55.070  61.090  1.00  0.00           H
ATOM   4192  CB  LEU A 914      20.850  56.690  62.140  1.00  0.00           C
ATOM   4193  HB1 LEU A 914      21.120  57.480  62.880  1.00  0.00           H
ATOM   4194  HB2 LEU A 914      20.060  56.060  62.590  1.00  0.00           H
ATOM   4195  CG  LEU A 914      20.350  57.280  60.810  1.00  0.00           C
ATOM   4196  HG  LEU A 914      20.510  56.490  60.020  1.00  0.00           H
ATOM   4197  CD1 LEU A 914      18.820  57.520  60.890  1.00  0.00           C
ATOM   4198 HD11 LEU A 914      18.430  58.300  61.570  1.00  0.00           H
ATOM   4199 HD12 LEU A 914      18.330  56.540  61.100  1.00  0.00           H
ATOM   4200 HD13 LEU A 914      18.530  57.700  59.840  1.00  0.00           H
ATOM   4201  CD2 LEU A 914      20.940  58.640  60.300  1.00  0.00           C
ATOM   4202 HD21 LEU A 914      20.630  59.340  61.110  1.00  0.00           H
ATOM   4203 HD22 LEU A 914      20.410  59.010  59.400  1.00  0.00           H
ATOM   4204 HD23 LEU A 914      22.030  58.520  60.130  1.00  0.00           H
ATOM   4205  C   LEU A 914      23.280  56.470  61.370  1.00  0.00           C
ATOM   4206  O   LEU A 914      23.620  56.360  60.180  1.00  0.00           O
ATOM   4207  N   ILE A 915      24.020  57.170  62.220  1.00  0.00           N
ATOM   4208  HN  ILE A 915      23.600  57.260  63.120  1.00  0.00           H
ATOM   4209  CA  ILE A 915      25.220  57.870  61.810  1.00  0.00           C
ATOM   4210  HA  ILE A 915      25.100  58.450  60.900  1.00  0.00           H
ATOM   4211  CB  ILE A 915      25.670  58.860  62.910  1.00  0.00           C
ATOM   4212  HB  ILE A 915      25.640  58.230  63.820  1.00  0.00           H
ATOM   4213  CG2 ILE A 915      27.010  59.560  62.720  1.00  0.00           C
ATOM   4214 HG21 ILE A 915      26.930  60.040  61.720  1.00  0.00           H
ATOM   4215 HG22 ILE A 915      27.910  58.910  62.740  1.00  0.00           H
ATOM   4216 HG23 ILE A 915      27.080  60.320  63.540  1.00  0.00           H
ATOM   4217  CG1 ILE A 915      24.640  59.980  63.190  1.00  0.00           C
ATOM   4218 HG11 ILE A 915      25.100  60.820  63.760  1.00  0.00           H
ATOM   4219 HG12 ILE A 915      23.900  59.600  63.920  1.00  0.00           H
ATOM   4220  CD  ILE A 915      23.720  60.490  62.030  1.00  0.00           C
ATOM   4221  HD1 ILE A 915      22.960  61.170  62.450  1.00  0.00           H
ATOM   4222  HD2 ILE A 915      23.260  59.570  61.620  1.00  0.00           H
ATOM   4223  HD3 ILE A 915      24.370  61.020  61.310  1.00  0.00           H
ATOM   4224  C   ILE A 915      26.460  56.930  61.420  1.00  0.00           C
ATOM   4225  O   ILE A 915      27.360  57.350  60.770  1.00  0.00           O
ATOM   4226  N   ALA A 916      26.500  55.630  61.820  1.00  0.00           N
ATOM   4227  HN  ALA A 916      25.720  55.330  62.370  1.00  0.00           H
ATOM   4228  CA  ALA A 916      27.640  54.760  61.550  1.00  0.00           C
ATOM   4229  HA  ALA A 916      28.580  55.260  61.710  1.00  0.00           H
ATOM   4230  CB  ALA A 916      27.470  53.430  62.380  1.00  0.00           C
ATOM   4231  HB1 ALA A 916      28.010  52.600  61.880  1.00  0.00           H
ATOM   4232  HB2 ALA A 916      26.410  53.100  62.310  1.00  0.00           H
ATOM   4233  HB3 ALA A 916      27.860  53.620  63.410  1.00  0.00           H
ATOM   4234  C   ALA A 916      27.560  54.290  60.110  1.00  0.00           C
ATOM   4235  O   ALA A 916      28.590  53.870  59.640  1.00  0.00           O
ATOM   4236  N   ALA A 917      26.420  54.370  59.470  1.00  0.00           N
ATOM   4237  HN  ALA A 917      25.650  54.770  59.950  1.00  0.00           H
ATOM   4238  CA  ALA A 917      26.290  54.270  58.050  1.00  0.00           C
ATOM   4239  HA  ALA A 917      26.700  53.290  57.840  1.00  0.00           H
ATOM   4240  CB  ALA A 917      24.840  54.210  57.590  1.00  0.00           C
ATOM   4241  HB1 ALA A 917      24.320  55.070  58.060  1.00  0.00           H
ATOM   4242  HB2 ALA A 917      24.220  53.320  57.790  1.00  0.00           H
ATOM   4243  HB3 ALA A 917      24.790  54.360  56.490  1.00  0.00           H
ATOM   4244  C   ALA A 917      27.120  55.260  57.290  1.00  0.00           C
ATOM   4245  O   ALA A 917      27.630  54.880  56.240  1.00  0.00           O
ATOM   4246  N   ILE A 918      27.340  56.470  57.800  1.00  0.00           N
ATOM   4247  HN  ILE A 918      26.970  56.850  58.650  1.00  0.00           H
ATOM   4248  CA  ILE A 918      28.000  57.580  57.180  1.00  0.00           C
ATOM   4249  HA  ILE A 918      27.580  57.640  56.180  1.00  0.00           H
ATOM   4250  CB  ILE A 918      27.720  58.870  57.880  1.00  0.00           C
ATOM   4251  HB  ILE A 918      27.940  58.810  58.960  1.00  0.00           H
ATOM   4252  CG2 ILE A 918      28.600  59.930  57.220  1.00  0.00           C
ATOM   4253 HG21 ILE A 918      28.750  59.750  56.130  1.00  0.00           H
ATOM   4254 HG22 ILE A 918      29.620  59.860  57.640  1.00  0.00           H
ATOM   4255 HG23 ILE A 918      28.220  60.950  57.410  1.00  0.00           H
ATOM   4256  CG1 ILE A 918      26.180  59.350  57.740  1.00  0.00           C
ATOM   4257 HG11 ILE A 918      25.940  60.240  58.370  1.00  0.00           H
ATOM   4258 HG12 ILE A 918      25.670  58.440  58.120  1.00  0.00           H
ATOM   4259  CD  ILE A 918      25.560  59.550  56.290  1.00  0.00           C
ATOM   4260  HD1 ILE A 918      24.530  59.890  56.500  1.00  0.00           H
ATOM   4261  HD2 ILE A 918      25.520  58.630  55.670  1.00  0.00           H
ATOM   4262  HD3 ILE A 918      25.940  60.330  55.610  1.00  0.00           H
ATOM   4263  C   ILE A 918      29.420  57.150  56.800  1.00  0.00           C
ATOM   4264  O   ILE A 918      29.750  57.200  55.620  1.00  0.00           O
ATOM   4265  N   PRO A 919      30.350  56.680  57.640  1.00  0.00           N
ATOM   4266  CD  PRO A 919      30.300  56.700  59.130  1.00  0.00           C
ATOM   4267  HD1 PRO A 919      29.360  56.250  59.480  1.00  0.00           H
ATOM   4268  HD2 PRO A 919      30.480  57.730  59.510  1.00  0.00           H
ATOM   4269  CA  PRO A 919      31.730  56.270  57.230  1.00  0.00           C
ATOM   4270  HA  PRO A 919      32.310  57.000  56.690  1.00  0.00           H
ATOM   4271  CB  PRO A 919      32.550  55.960  58.440  1.00  0.00           C
ATOM   4272  HB1 PRO A 919      33.200  56.830  58.680  1.00  0.00           H
ATOM   4273  HB2 PRO A 919      33.160  55.040  58.380  1.00  0.00           H
ATOM   4274  CG  PRO A 919      31.470  55.770  59.530  1.00  0.00           C
ATOM   4275  HG1 PRO A 919      31.240  54.690  59.580  1.00  0.00           H
ATOM   4276  HG2 PRO A 919      31.770  56.050  60.560  1.00  0.00           H
ATOM   4277  C   PRO A 919      31.620  55.020  56.370  1.00  0.00           C
ATOM   4278  O   PRO A 919      32.470  54.790  55.570  1.00  0.00           O
ATOM   4279  N   ALA A 920      30.650  54.230  56.600  1.00  0.00           N
ATOM   4280  HN  ALA A 920      30.040  54.460  57.350  1.00  0.00           H
ATOM   4281  CA  ALA A 920      30.440  52.950  55.900  1.00  0.00           C
ATOM   4282  HA  ALA A 920      31.280  52.270  55.910  1.00  0.00           H
ATOM   4283  CB  ALA A 920      29.350  52.130  56.640  1.00  0.00           C
ATOM   4284  HB1 ALA A 920      28.340  52.590  56.500  1.00  0.00           H
ATOM   4285  HB2 ALA A 920      29.650  52.000  57.710  1.00  0.00           H
ATOM   4286  HB3 ALA A 920      29.270  51.080  56.280  1.00  0.00           H
ATOM   4287  C   ALA A 920      30.070  53.210  54.410  1.00  0.00           C
ATOM   4288  O   ALA A 920      30.410  52.460  53.500  1.00  0.00           O
ATOM   4289  N   LEU A 921      29.350  54.300  54.240  1.00  0.00           N
ATOM   4290  HN  LEU A 921      29.030  54.760  55.070  1.00  0.00           H
ATOM   4291  CA  LEU A 921      29.040  54.800  52.900  1.00  0.00           C
ATOM   4292  HA  LEU A 921      28.510  54.050  52.330  1.00  0.00           H
ATOM   4293  CB  LEU A 921      28.040  55.970  53.080  1.00  0.00           C
ATOM   4294  HB1 LEU A 921      28.530  56.700  53.750  1.00  0.00           H
ATOM   4295  HB2 LEU A 921      27.130  55.630  53.620  1.00  0.00           H
ATOM   4296  CG  LEU A 921      27.510  56.660  51.790  1.00  0.00           C
ATOM   4297  HG  LEU A 921      28.410  57.130  51.350  1.00  0.00           H
ATOM   4298  CD1 LEU A 921      26.780  55.790  50.760  1.00  0.00           C
ATOM   4299 HD11 LEU A 921      26.630  56.330  49.800  1.00  0.00           H
ATOM   4300 HD12 LEU A 921      25.850  55.430  51.230  1.00  0.00           H
ATOM   4301 HD13 LEU A 921      27.440  54.950  50.460  1.00  0.00           H
ATOM   4302  CD2 LEU A 921      26.470  57.670  52.280  1.00  0.00           C
ATOM   4303 HD21 LEU A 921      25.650  57.050  52.720  1.00  0.00           H
ATOM   4304 HD22 LEU A 921      26.130  58.480  51.580  1.00  0.00           H
ATOM   4305 HD23 LEU A 921      26.860  58.170  53.190  1.00  0.00           H
ATOM   4306  C   LEU A 921      30.250  55.320  52.180  1.00  0.00           C
ATOM   4307  O   LEU A 921      30.430  54.870  51.050  1.00  0.00           O
ATOM   4308  N   LEU A 922      31.020  56.190  52.820  1.00  0.00           N
ATOM   4309  HN  LEU A 922      30.750  56.490  53.730  1.00  0.00           H
ATOM   4310  CA  LEU A 922      32.320  56.650  52.260  1.00  0.00           C
ATOM   4311  HA  LEU A 922      32.110  57.150  51.320  1.00  0.00           H
ATOM   4312  CB  LEU A 922      32.910  57.900  53.050  1.00  0.00           C
ATOM   4313  HB1 LEU A 922      32.940  57.620  54.130  1.00  0.00           H
ATOM   4314  HB2 LEU A 922      32.210  58.750  52.900  1.00  0.00           H
ATOM   4315  CG  LEU A 922      34.210  58.470  52.430  1.00  0.00           C
ATOM   4316  HG  LEU A 922      34.980  57.670  52.540  1.00  0.00           H
ATOM   4317  CD1 LEU A 922      33.990  58.810  50.900  1.00  0.00           C
ATOM   4318 HD11 LEU A 922      34.900  59.230  50.450  1.00  0.00           H
ATOM   4319 HD12 LEU A 922      33.120  59.480  50.720  1.00  0.00           H
ATOM   4320 HD13 LEU A 922      33.850  57.790  50.460  1.00  0.00           H
ATOM   4321  CD2 LEU A 922      34.640  59.650  53.230  1.00  0.00           C
ATOM   4322 HD21 LEU A 922      33.960  60.520  53.160  1.00  0.00           H
ATOM   4323 HD22 LEU A 922      35.600  60.030  52.860  1.00  0.00           H
ATOM   4324 HD23 LEU A 922      34.620  59.490  54.330  1.00  0.00           H
ATOM   4325  C   LEU A 922      33.300  55.540  52.010  1.00  0.00           C
ATOM   4326  O   LEU A 922      33.770  55.330  50.870  1.00  0.00           O
ATOM   4327  N   CYS A 923      33.460  54.550  52.970  1.00  0.00           N
ATOM   4328  HN  CYS A 923      32.920  54.660  53.790  1.00  0.00           H
ATOM   4329  CA  CYS A 923      34.250  53.360  52.830  1.00  0.00           C
ATOM   4330  HA  CYS A 923      35.230  53.680  52.520  1.00  0.00           H
ATOM   4331  CB  CYS A 923      34.140  52.560  54.190  1.00  0.00           C
ATOM   4332  HB1 CYS A 923      33.070  52.250  54.280  1.00  0.00           H
ATOM   4333  HB2 CYS A 923      34.430  53.310  54.960  1.00  0.00           H
ATOM   4334  SG  CYS A 923      35.240  51.250  54.410  1.00  0.00           S
ATOM   4335  HG1 CYS A 923      35.690  51.380  55.640  1.00  0.00           H
ATOM   4336  C   CYS A 923      33.780  52.490  51.690  1.00  0.00           C
ATOM   4337  O   CYS A 923      34.580  51.920  50.950  1.00  0.00           O
ATOM   4338  N   THR A 924      32.510  52.310  51.410  1.00  0.00           N
ATOM   4339  HN  THR A 924      31.840  52.870  51.870  1.00  0.00           H
ATOM   4340  CA  THR A 924      32.000  51.460  50.350  1.00  0.00           C
ATOM   4341  HA  THR A 924      32.500  50.510  50.460  1.00  0.00           H
ATOM   4342  CB  THR A 924      30.530  51.210  50.390  1.00  0.00           C
ATOM   4343  HB  THR A 924      30.000  52.180  50.440  1.00  0.00           H
ATOM   4344  OG1 THR A 924      30.210  50.480  51.520  1.00  0.00           O
ATOM   4345  HG1 THR A 924      30.520  51.080  52.210  1.00  0.00           H
ATOM   4346  CG2 THR A 924      29.980  50.430  49.150  1.00  0.00           C
ATOM   4347 HG21 THR A 924      30.460  49.430  49.160  1.00  0.00           H
ATOM   4348 HG22 THR A 924      30.110  50.960  48.190  1.00  0.00           H
ATOM   4349 HG23 THR A 924      28.870  50.420  49.180  1.00  0.00           H
ATOM   4350  C   THR A 924      32.360  51.990  48.980  1.00  0.00           C
ATOM   4351  O   THR A 924      32.730  51.380  47.990  1.00  0.00           O
ATOM   4352  N   ILE A 925      32.350  53.360  48.860  1.00  0.00           N
ATOM   4353  HN  ILE A 925      31.990  53.930  49.590  1.00  0.00           H
ATOM   4354  CA  ILE A 925      32.790  54.030  47.690  1.00  0.00           C
ATOM   4355  HA  ILE A 925      32.370  53.500  46.840  1.00  0.00           H
ATOM   4356  CB  ILE A 925      32.280  55.510  47.560  1.00  0.00           C
ATOM   4357  HB  ILE A 925      32.570  56.080  48.470  1.00  0.00           H
ATOM   4358  CG2 ILE A 925      33.010  56.210  46.400  1.00  0.00           C
ATOM   4359 HG21 ILE A 925      32.730  57.290  46.380  1.00  0.00           H
ATOM   4360 HG22 ILE A 925      32.610  55.770  45.460  1.00  0.00           H
ATOM   4361 HG23 ILE A 925      34.120  56.230  46.430  1.00  0.00           H
ATOM   4362  CG1 ILE A 925      30.770  55.460  47.420  1.00  0.00           C
ATOM   4363 HG11 ILE A 925      30.210  54.860  48.170  1.00  0.00           H
ATOM   4364 HG12 ILE A 925      30.580  54.920  46.460  1.00  0.00           H
ATOM   4365  CD  ILE A 925      30.300  56.880  47.380  1.00  0.00           C
ATOM   4366  HD1 ILE A 925      30.850  57.550  46.690  1.00  0.00           H
ATOM   4367  HD2 ILE A 925      30.560  57.320  48.370  1.00  0.00           H
ATOM   4368  HD3 ILE A 925      29.210  56.860  47.200  1.00  0.00           H
ATOM   4369  C   ILE A 925      34.300  53.930  47.510  1.00  0.00           C
ATOM   4370  O   ILE A 925      34.730  53.590  46.410  1.00  0.00           O
ATOM   4371  N   LEU A 926      35.070  54.120  48.550  1.00  0.00           N
ATOM   4372  HN  LEU A 926      34.660  54.430  49.410  1.00  0.00           H
ATOM   4373  CA  LEU A 926      36.500  53.820  48.460  1.00  0.00           C
ATOM   4374  HA  LEU A 926      36.880  54.460  47.680  1.00  0.00           H
ATOM   4375  CB  LEU A 926      37.140  54.210  49.780  1.00  0.00           C
ATOM   4376  HB1 LEU A 926      38.200  53.920  49.880  1.00  0.00           H
ATOM   4377  HB2 LEU A 926      36.510  53.810  50.610  1.00  0.00           H
ATOM   4378  CG  LEU A 926      37.150  55.750  50.160  1.00  0.00           C
ATOM   4379  HG  LEU A 926      36.110  56.030  50.400  1.00  0.00           H
ATOM   4380  CD1 LEU A 926      37.990  56.140  51.440  1.00  0.00           C
ATOM   4381 HD11 LEU A 926      38.020  57.210  51.700  1.00  0.00           H
ATOM   4382 HD12 LEU A 926      39.040  55.860  51.190  1.00  0.00           H
ATOM   4383 HD13 LEU A 926      37.540  55.610  52.310  1.00  0.00           H
ATOM   4384  CD2 LEU A 926      37.550  56.610  48.910  1.00  0.00           C
ATOM   4385 HD21 LEU A 926      37.550  57.680  49.230  1.00  0.00           H
ATOM   4386 HD22 LEU A 926      36.860  56.610  48.030  1.00  0.00           H
ATOM   4387 HD23 LEU A 926      38.530  56.190  48.620  1.00  0.00           H
ATOM   4388  C   LEU A 926      36.930  52.380  48.150  1.00  0.00           C
ATOM   4389  O   LEU A 926      37.710  52.160  47.240  1.00  0.00           O
ATOM   4390  N   ILE A 927      36.240  51.400  48.720  1.00  0.00           N
ATOM   4391  HN  ILE A 927      35.600  51.640  49.450  1.00  0.00           H
ATOM   4392  CA  ILE A 927      36.320  50.010  48.300  1.00  0.00           C
ATOM   4393  HA  ILE A 927      37.380  49.830  48.230  1.00  0.00           H
ATOM   4394  CB  ILE A 927      35.530  49.120  49.230  1.00  0.00           C
ATOM   4395  HB  ILE A 927      34.490  49.500  49.370  1.00  0.00           H
ATOM   4396  CG2 ILE A 927      35.390  47.730  48.590  1.00  0.00           C
ATOM   4397 HG21 ILE A 927      35.190  46.980  49.380  1.00  0.00           H
ATOM   4398 HG22 ILE A 927      36.340  47.420  48.100  1.00  0.00           H
ATOM   4399 HG23 ILE A 927      34.520  47.680  47.900  1.00  0.00           H
ATOM   4400  CG1 ILE A 927      36.030  49.150  50.720  1.00  0.00           C
ATOM   4401 HG11 ILE A 927      35.160  49.000  51.400  1.00  0.00           H
ATOM   4402 HG12 ILE A 927      36.430  50.160  50.920  1.00  0.00           H
ATOM   4403  CD  ILE A 927      37.080  48.170  51.070  1.00  0.00           C
ATOM   4404  HD1 ILE A 927      37.340  48.250  52.140  1.00  0.00           H
ATOM   4405  HD2 ILE A 927      38.040  48.420  50.550  1.00  0.00           H
ATOM   4406  HD3 ILE A 927      36.730  47.130  50.880  1.00  0.00           H
ATOM   4407  C   ILE A 927      36.030  49.760  46.790  1.00  0.00           C
ATOM   4408  O   ILE A 927      36.710  49.030  46.070  1.00  0.00           O
ATOM   4409  N   PHE A 928      34.950  50.420  46.200  1.00  0.00           N
ATOM   4410  HN  PHE A 928      34.460  50.960  46.880  1.00  0.00           H
ATOM   4411  CA  PHE A 928      34.520  50.380  44.800  1.00  0.00           C
ATOM   4412  HA  PHE A 928      34.330  49.330  44.610  1.00  0.00           H
ATOM   4413  CB  PHE A 928      33.140  51.080  44.630  1.00  0.00           C
ATOM   4414  HB1 PHE A 928      33.120  52.030  45.210  1.00  0.00           H
ATOM   4415  HB2 PHE A 928      32.240  50.470  44.880  1.00  0.00           H
ATOM   4416  CG  PHE A 928      32.880  51.580  43.210  1.00  0.00           C
ATOM   4417  CD1 PHE A 928      32.230  50.720  42.350  1.00  0.00           C
ATOM   4418  HD1 PHE A 928      31.880  49.750  42.680  1.00  0.00           H
ATOM   4419  CE1 PHE A 928      32.030  51.150  41.030  1.00  0.00           C
ATOM   4420  HE1 PHE A 928      31.690  50.490  40.260  1.00  0.00           H
ATOM   4421  CZ  PHE A 928      32.630  52.340  40.550  1.00  0.00           C
ATOM   4422  HZ  PHE A 928      32.580  52.630  39.520  1.00  0.00           H
ATOM   4423  CD2 PHE A 928      33.230  52.860  42.790  1.00  0.00           C
ATOM   4424  HD2 PHE A 928      33.690  53.540  43.470  1.00  0.00           H
ATOM   4425  CE2 PHE A 928      33.050  53.270  41.490  1.00  0.00           C
ATOM   4426  HE2 PHE A 928      33.400  54.180  41.030  1.00  0.00           H
ATOM   4427  C   PHE A 928      35.630  50.900  43.930  1.00  0.00           C
ATOM   4428  O   PHE A 928      35.930  50.210  42.880  1.00  0.00           O
ATOM   4429  N   MET A 929      36.280  51.960  44.260  1.00  0.00           N
ATOM   4430  HN  MET A 929      35.980  52.380  45.100  1.00  0.00           H
ATOM   4431  CA  MET A 929      37.410  52.480  43.500  1.00  0.00           C
ATOM   4432  HA  MET A 929      37.010  52.640  42.520  1.00  0.00           H
ATOM   4433  CB  MET A 929      37.920  53.810  44.120  1.00  0.00           C
ATOM   4434  HB1 MET A 929      39.010  53.980  44.050  1.00  0.00           H
ATOM   4435  HB2 MET A 929      37.910  53.520  45.200  1.00  0.00           H
ATOM   4436  CG  MET A 929      37.100  55.130  43.890  1.00  0.00           C
ATOM   4437  HG1 MET A 929      37.460  55.850  44.660  1.00  0.00           H
ATOM   4438  HG2 MET A 929      36.060  54.870  44.180  1.00  0.00           H
ATOM   4439  SD  MET A 929      37.120  55.880  42.230  1.00  0.00           S
ATOM   4440  CE  MET A 929      38.930  56.150  42.240  1.00  0.00           C
ATOM   4441  HE1 MET A 929      39.220  56.800  43.090  1.00  0.00           H
ATOM   4442  HE2 MET A 929      39.260  56.640  41.290  1.00  0.00           H
ATOM   4443  HE3 MET A 929      39.430  55.160  42.350  1.00  0.00           H
ATOM   4444  C   MET A 929      38.560  51.420  43.390  1.00  0.00           C
ATOM   4445  O   MET A 929      39.050  51.060  42.320  1.00  0.00           O
ATOM   4446  N   ASP A 930      38.950  50.780  44.620  1.00  0.00           N
ATOM   4447  HN  ASP A 930      38.400  50.890  45.440  1.00  0.00           H
ATOM   4448  CA  ASP A 930      40.020  49.850  44.740  1.00  0.00           C
ATOM   4449  HA  ASP A 930      40.890  50.260  44.280  1.00  0.00           H
ATOM   4450  CB  ASP A 930      40.370  49.810  46.280  1.00  0.00           C
ATOM   4451  HB1 ASP A 930      39.680  49.220  46.930  1.00  0.00           H
ATOM   4452  HB2 ASP A 930      40.390  50.850  46.650  1.00  0.00           H
ATOM   4453  CG  ASP A 930      41.720  49.160  46.470  1.00  0.00           C
ATOM   4454  OD1 ASP A 930      41.970  48.630  47.600  1.00  0.00           O
ATOM   4455  OD2 ASP A 930      42.650  49.300  45.650  1.00  0.00           O
ATOM   4456  C   ASP A 930      39.720  48.520  44.030  1.00  0.00           C
ATOM   4457  O   ASP A 930      40.520  48.020  43.180  1.00  0.00           O
ATOM   4458  N   GLN A 931      38.520  48.020  44.220  1.00  0.00           N
ATOM   4459  HN  GLN A 931      37.980  48.380  44.970  1.00  0.00           H
ATOM   4460  CA  GLN A 931      37.910  46.920  43.520  1.00  0.00           C
ATOM   4461  HA  GLN A 931      38.460  46.010  43.680  1.00  0.00           H
ATOM   4462  CB  GLN A 931      36.520  46.740  44.120  1.00  0.00           C
ATOM   4463  HB1 GLN A 931      36.060  47.750  44.070  1.00  0.00           H
ATOM   4464  HB2 GLN A 931      36.650  46.520  45.210  1.00  0.00           H
ATOM   4465  CG  GLN A 931      35.630  45.640  43.510  1.00  0.00           C
ATOM   4466  HG1 GLN A 931      35.240  45.960  42.520  1.00  0.00           H
ATOM   4467  HG2 GLN A 931      34.680  45.490  44.050  1.00  0.00           H
ATOM   4468  CD  GLN A 931      36.260  44.270  43.530  1.00  0.00           C
ATOM   4469  OE1 GLN A 931      35.950  43.400  44.370  1.00  0.00           O
ATOM   4470  NE2 GLN A 931      37.260  44.040  42.580  1.00  0.00           N
ATOM   4471 HE21 GLN A 931      37.790  43.200  42.600  1.00  0.00           H
ATOM   4472 HE22 GLN A 931      37.390  44.720  41.860  1.00  0.00           H
ATOM   4473  C   GLN A 931      37.940  47.140  41.960  1.00  0.00           C
ATOM   4474  O   GLN A 931      38.260  46.240  41.170  1.00  0.00           O
ATOM   4475  N   GLN A 932      37.570  48.360  41.480  1.00  0.00           N
ATOM   4476  HN  GLN A 932      37.180  49.070  42.050  1.00  0.00           H
ATOM   4477  CA  GLN A 932      37.440  48.640  40.100  1.00  0.00           C
ATOM   4478  HA  GLN A 932      36.920  47.740  39.770  1.00  0.00           H
ATOM   4479  CB  GLN A 932      36.440  49.800  39.720  1.00  0.00           C
ATOM   4480  HB1 GLN A 932      36.500  50.190  38.690  1.00  0.00           H
ATOM   4481  HB2 GLN A 932      36.680  50.790  40.190  1.00  0.00           H
ATOM   4482  CG  GLN A 932      34.930  49.410  39.920  1.00  0.00           C
ATOM   4483  HG1 GLN A 932      34.280  50.280  39.670  1.00  0.00           H
ATOM   4484  HG2 GLN A 932      34.740  49.170  40.980  1.00  0.00           H
ATOM   4485  CD  GLN A 932      34.420  48.220  39.090  1.00  0.00           C
ATOM   4486  OE1 GLN A 932      34.140  47.190  39.690  1.00  0.00           O
ATOM   4487  NE2 GLN A 932      34.150  48.530  37.830  1.00  0.00           N
ATOM   4488 HE21 GLN A 932      34.560  49.350  37.430  1.00  0.00           H
ATOM   4489 HE22 GLN A 932      33.420  47.990  37.400  1.00  0.00           H
ATOM   4490  C   GLN A 932      38.700  48.750  39.360  1.00  0.00           C
ATOM   4491  O   GLN A 932      38.840  48.130  38.320  1.00  0.00           O
ATOM   4492  N   ILE A 933      39.660  49.470  39.920  1.00  0.00           N
ATOM   4493  HN  ILE A 933      39.620  49.900  40.810  1.00  0.00           H
ATOM   4494  CA  ILE A 933      40.930  49.670  39.240  1.00  0.00           C
ATOM   4495  HA  ILE A 933      40.660  49.920  38.210  1.00  0.00           H
ATOM   4496  CB  ILE A 933      41.720  50.870  39.750  1.00  0.00           C
ATOM   4497  HB  ILE A 933      41.960  50.590  40.800  1.00  0.00           H
ATOM   4498  CG2 ILE A 933      43.130  51.030  39.050  1.00  0.00           C
ATOM   4499 HG21 ILE A 933      43.590  51.980  39.420  1.00  0.00           H
ATOM   4500 HG22 ILE A 933      42.980  51.040  37.940  1.00  0.00           H
ATOM   4501 HG23 ILE A 933      43.840  50.240  39.360  1.00  0.00           H
ATOM   4502  CG1 ILE A 933      40.960  52.240  39.800  1.00  0.00           C
ATOM   4503 HG11 ILE A 933      39.930  52.040  40.130  1.00  0.00           H
ATOM   4504 HG12 ILE A 933      40.730  52.510  38.740  1.00  0.00           H
ATOM   4505  CD  ILE A 933      41.720  53.370  40.560  1.00  0.00           C
ATOM   4506  HD1 ILE A 933      41.150  54.320  40.540  1.00  0.00           H
ATOM   4507  HD2 ILE A 933      42.740  53.550  40.160  1.00  0.00           H
ATOM   4508  HD3 ILE A 933      41.890  53.170  41.630  1.00  0.00           H
ATOM   4509  C   ILE A 933      41.810  48.430  39.220  1.00  0.00           C
ATOM   4510  O   ILE A 933      42.660  48.220  38.390  1.00  0.00           O
ATOM   4511  N   THR A 934      41.500  47.510  40.170  1.00  0.00           N
ATOM   4512  HN  THR A 934      40.920  47.660  40.960  1.00  0.00           H
ATOM   4513  CA  THR A 934      42.060  46.190  40.000  1.00  0.00           C
ATOM   4514  HA  THR A 934      43.090  46.290  39.670  1.00  0.00           H
ATOM   4515  CB  THR A 934      42.150  45.360  41.300  1.00  0.00           C
ATOM   4516  HB  THR A 934      41.170  44.960  41.660  1.00  0.00           H
ATOM   4517  OG1 THR A 934      42.770  46.180  42.240  1.00  0.00           O
ATOM   4518  HG1 THR A 934      42.450  45.930  43.110  1.00  0.00           H
ATOM   4519  CG2 THR A 934      42.970  44.140  41.110  1.00  0.00           C
ATOM   4520 HG21 THR A 934      43.950  44.390  40.650  1.00  0.00           H
ATOM   4521 HG22 THR A 934      42.490  43.330  40.530  1.00  0.00           H
ATOM   4522 HG23 THR A 934      43.280  43.690  42.080  1.00  0.00           H
ATOM   4523  C   THR A 934      41.370  45.340  38.920  1.00  0.00           C
ATOM   4524  O   THR A 934      42.060  44.570  38.310  1.00  0.00           O
ATOM   4525  N   ALA A 935      40.110  45.510  38.610  1.00  0.00           N
ATOM   4526  HN  ALA A 935      39.550  46.210  39.050  1.00  0.00           H
ATOM   4527  CA  ALA A 935      39.450  44.610  37.710  1.00  0.00           C
ATOM   4528  HA  ALA A 935      39.790  43.580  37.710  1.00  0.00           H
ATOM   4529  CB  ALA A 935      38.000  44.650  38.170  1.00  0.00           C
ATOM   4530  HB1 ALA A 935      37.630  45.690  38.300  1.00  0.00           H
ATOM   4531  HB2 ALA A 935      37.730  43.980  39.020  1.00  0.00           H
ATOM   4532  HB3 ALA A 935      37.290  44.320  37.390  1.00  0.00           H
ATOM   4533  C   ALA A 935      39.530  45.090  36.220  1.00  0.00           C
ATOM   4534  O   ALA A 935      39.410  44.300  35.220  1.00  0.00           O
ATOM   4535  N   VAL A 936      39.790  46.360  35.940  1.00  0.00           N
ATOM   4536  HN  VAL A 936      39.910  47.060  36.650  1.00  0.00           H
ATOM   4537  CA  VAL A 936      39.760  46.890  34.560  1.00  0.00           C
ATOM   4538  HA  VAL A 936      39.010  46.440  33.930  1.00  0.00           H
ATOM   4539  CB  VAL A 936      39.750  48.460  34.580  1.00  0.00           C
ATOM   4540  HB  VAL A 936      39.910  49.050  33.650  1.00  0.00           H
ATOM   4541  CG1 VAL A 936      38.370  48.850  34.960  1.00  0.00           C
ATOM   4542 HG11 VAL A 936      37.520  48.610  34.280  1.00  0.00           H
ATOM   4543 HG12 VAL A 936      38.390  49.960  35.070  1.00  0.00           H
ATOM   4544 HG13 VAL A 936      38.150  48.390  35.950  1.00  0.00           H
ATOM   4545  CG2 VAL A 936      40.850  48.970  35.540  1.00  0.00           C
ATOM   4546 HG21 VAL A 936      41.880  49.050  35.110  1.00  0.00           H
ATOM   4547 HG22 VAL A 936      40.830  48.370  36.470  1.00  0.00           H
ATOM   4548 HG23 VAL A 936      40.670  50.020  35.830  1.00  0.00           H
ATOM   4549  C   VAL A 936      41.030  46.450  33.740  1.00  0.00           C
ATOM   4550  O   VAL A 936      41.060  46.120  32.550  1.00  0.00           O
ATOM   4551  N   ILE A 937      42.120  46.290  34.560  1.00  0.00           N
ATOM   4552  HN  ILE A 937      42.140  46.570  35.510  1.00  0.00           H
ATOM   4553  CA  ILE A 937      43.340  45.750  34.000  1.00  0.00           C
ATOM   4554  HA  ILE A 937      43.600  46.250  33.090  1.00  0.00           H
ATOM   4555  CB  ILE A 937      44.580  46.000  34.850  1.00  0.00           C
ATOM   4556  HB  ILE A 937      45.480  45.420  34.540  1.00  0.00           H
ATOM   4557  CG2 ILE A 937      44.890  47.480  34.770  1.00  0.00           C
ATOM   4558 HG21 ILE A 937      44.300  48.080  35.490  1.00  0.00           H
ATOM   4559 HG22 ILE A 937      44.700  47.830  33.730  1.00  0.00           H
ATOM   4560 HG23 ILE A 937      45.950  47.650  35.060  1.00  0.00           H
ATOM   4561  CG1 ILE A 937      44.330  45.450  36.300  1.00  0.00           C
ATOM   4562 HG11 ILE A 937      44.230  44.360  36.410  1.00  0.00           H
ATOM   4563 HG12 ILE A 937      43.390  45.970  36.620  1.00  0.00           H
ATOM   4564  CD  ILE A 937      45.360  45.880  37.280  1.00  0.00           C
ATOM   4565  HD1 ILE A 937      46.330  45.350  37.150  1.00  0.00           H
ATOM   4566  HD2 ILE A 937      44.940  45.750  38.300  1.00  0.00           H
ATOM   4567  HD3 ILE A 937      45.530  46.980  37.170  1.00  0.00           H
ATOM   4568  C   ILE A 937      43.320  44.240  33.610  1.00  0.00           C
ATOM   4569  O   ILE A 937      43.940  43.850  32.670  1.00  0.00           O
ATOM   4570  N   ILE A 938      42.410  43.470  34.250  1.00  0.00           N
ATOM   4571  HN  ILE A 938      41.850  43.870  34.970  1.00  0.00           H
ATOM   4572  CA  ILE A 938      42.050  42.120  33.920  1.00  0.00           C
ATOM   4573  HA  ILE A 938      42.910  41.470  33.970  1.00  0.00           H
ATOM   4574  CB  ILE A 938      41.040  41.600  34.930  1.00  0.00           C
ATOM   4575  HB  ILE A 938      40.060  42.110  34.730  1.00  0.00           H
ATOM   4576  CG2 ILE A 938      40.610  40.150  34.720  1.00  0.00           C
ATOM   4577 HG21 ILE A 938      41.510  39.500  34.680  1.00  0.00           H
ATOM   4578 HG22 ILE A 938      40.030  40.020  33.780  1.00  0.00           H
ATOM   4579 HG23 ILE A 938      39.830  39.810  35.440  1.00  0.00           H
ATOM   4580  CG1 ILE A 938      41.500  41.810  36.430  1.00  0.00           C
ATOM   4581 HG11 ILE A 938      40.710  41.260  36.980  1.00  0.00           H
ATOM   4582 HG12 ILE A 938      41.540  42.890  36.690  1.00  0.00           H
ATOM   4583  CD  ILE A 938      42.870  41.170  36.690  1.00  0.00           C
ATOM   4584  HD1 ILE A 938      42.920  40.110  36.350  1.00  0.00           H
ATOM   4585  HD2 ILE A 938      43.130  41.360  37.740  1.00  0.00           H
ATOM   4586  HD3 ILE A 938      43.770  41.620  36.220  1.00  0.00           H
ATOM   4587  C   ILE A 938      41.380  42.080  32.480  1.00  0.00           C
ATOM   4588  O   ILE A 938      41.690  41.220  31.750  1.00  0.00           O
ATOM   4589  N   ASN A 939      40.470  43.040  32.270  1.00  0.00           N
ATOM   4590  HN  ASN A 939      40.330  43.670  33.030  1.00  0.00           H
ATOM   4591  CA  ASN A 939      39.590  43.130  31.080  1.00  0.00           C
ATOM   4592  HA  ASN A 939      39.390  42.190  30.600  1.00  0.00           H
ATOM   4593  CB  ASN A 939      38.260  43.700  31.620  1.00  0.00           C
ATOM   4594  HB1 ASN A 939      37.560  44.110  30.860  1.00  0.00           H
ATOM   4595  HB2 ASN A 939      38.370  44.580  32.280  1.00  0.00           H
ATOM   4596  CG  ASN A 939      37.400  42.660  32.340  1.00  0.00           C
ATOM   4597  OD1 ASN A 939      36.740  41.870  31.690  1.00  0.00           O
ATOM   4598  ND2 ASN A 939      37.420  42.690  33.710  1.00  0.00           N
ATOM   4599 HD21 ASN A 939      37.950  43.380  34.210  1.00  0.00           H
ATOM   4600 HD22 ASN A 939      36.930  41.990  34.230  1.00  0.00           H
ATOM   4601  C   ASN A 939      40.300  43.910  30.020  1.00  0.00           C
ATOM   4602  O   ASN A 939      39.600  44.260  29.060  1.00  0.00           O
ATOM   4603  N   ARG A 940      41.640  44.080  29.990  1.00  0.00           N
ATOM   4604  HN  ARG A 940      42.280  43.590  30.560  1.00  0.00           H
ATOM   4605  CA  ARG A 940      42.190  44.920  28.950  1.00  0.00           C
ATOM   4606  HA  ARG A 940      41.690  45.880  29.010  1.00  0.00           H
ATOM   4607  CB  ARG A 940      43.630  45.410  29.260  1.00  0.00           C
ATOM   4608  HB1 ARG A 940      43.470  45.850  30.260  1.00  0.00           H
ATOM   4609  HB2 ARG A 940      43.980  46.250  28.620  1.00  0.00           H
ATOM   4610  CG  ARG A 940      44.680  44.250  29.220  1.00  0.00           C
ATOM   4611  HG1 ARG A 940      44.960  43.970  28.170  1.00  0.00           H
ATOM   4612  HG2 ARG A 940      44.180  43.340  29.590  1.00  0.00           H
ATOM   4613  CD  ARG A 940      46.000  44.450  30.010  1.00  0.00           C
ATOM   4614  HD1 ARG A 940      46.630  43.530  29.960  1.00  0.00           H
ATOM   4615  HD2 ARG A 940      45.800  44.680  31.080  1.00  0.00           H
ATOM   4616  NE  ARG A 940      46.720  45.650  29.480  1.00  0.00           N
ATOM   4617  HE  ARG A 940      46.250  46.520  29.390  1.00  0.00           H
ATOM   4618  CZ  ARG A 940      47.910  45.640  28.910  1.00  0.00           C
ATOM   4619  NH1 ARG A 940      48.360  46.780  28.380  1.00  0.00           N
ATOM   4620 HH11 ARG A 940      47.820  47.580  28.590  1.00  0.00           H
ATOM   4621 HH12 ARG A 940      49.260  46.860  27.930  1.00  0.00           H
ATOM   4622  NH2 ARG A 940      48.650  44.580  28.690  1.00  0.00           N
ATOM   4623 HH21 ARG A 940      48.230  43.670  28.720  1.00  0.00           H
ATOM   4624 HH22 ARG A 940      49.520  44.670  28.210  1.00  0.00           H
ATOM   4625  C   ARG A 940      42.250  44.360  27.480  1.00  0.00           C
ATOM   4626  O   ARG A 940      42.260  43.170  27.120  1.00  0.00           O
ATOM   4627  N   LYS A 941      42.130  45.350  26.550  1.00  0.00           N
ATOM   4628  HN  LYS A 941      42.260  46.300  26.800  1.00  0.00           H
ATOM   4629  CA  LYS A 941      41.800  45.160  25.240  1.00  0.00           C
ATOM   4630  HA  LYS A 941      40.940  44.500  25.200  1.00  0.00           H
ATOM   4631  CB  LYS A 941      41.690  46.560  24.610  1.00  0.00           C
ATOM   4632  HB1 LYS A 941      41.730  46.520  23.500  1.00  0.00           H
ATOM   4633  HB2 LYS A 941      42.560  47.210  24.850  1.00  0.00           H
ATOM   4634  CG  LYS A 941      40.400  47.330  24.960  1.00  0.00           C
ATOM   4635  HG1 LYS A 941      40.510  48.360  24.550  1.00  0.00           H
ATOM   4636  HG2 LYS A 941      40.360  47.500  26.060  1.00  0.00           H
ATOM   4637  CD  LYS A 941      39.130  46.680  24.420  1.00  0.00           C
ATOM   4638  HD1 LYS A 941      38.890  45.760  24.990  1.00  0.00           H
ATOM   4639  HD2 LYS A 941      39.330  46.410  23.350  1.00  0.00           H
ATOM   4640  CE  LYS A 941      37.910  47.540  24.570  1.00  0.00           C
ATOM   4641  HE1 LYS A 941      37.600  47.830  25.600  1.00  0.00           H
ATOM   4642  HE2 LYS A 941      37.070  46.970  24.110  1.00  0.00           H
ATOM   4643  NZ  LYS A 941      38.170  48.720  23.810  1.00  0.00           N
ATOM   4644  HZ1 LYS A 941      38.540  49.420  24.480  1.00  0.00           H
ATOM   4645  HZ2 LYS A 941      37.200  48.950  23.530  1.00  0.00           H
ATOM   4646  HZ3 LYS A 941      38.720  48.700  22.930  1.00  0.00           H
ATOM   4647  C   LYS A 941      42.880  44.450  24.350  1.00  0.00           C
ATOM   4648  O   LYS A 941      42.520  43.910  23.250  1.00  0.00           O
ATOM   4649  N   GLU A 942      44.120  44.350  24.790  1.00  0.00           N
ATOM   4650  HN  GLU A 942      44.250  44.870  25.620  1.00  0.00           H
ATOM   4651  CA  GLU A 942      45.160  43.510  24.220  1.00  0.00           C
ATOM   4652  HA  GLU A 942      45.240  43.820  23.180  1.00  0.00           H
ATOM   4653  CB  GLU A 942      46.480  43.880  24.900  1.00  0.00           C
ATOM   4654  HB1 GLU A 942      47.350  43.230  24.720  1.00  0.00           H
ATOM   4655  HB2 GLU A 942      46.140  43.870  25.960  1.00  0.00           H
ATOM   4656  CG  GLU A 942      47.040  45.330  24.520  1.00  0.00           C
ATOM   4657  HG1 GLU A 942      47.960  45.500  25.120  1.00  0.00           H
ATOM   4658  HG2 GLU A 942      46.310  46.070  24.890  1.00  0.00           H
ATOM   4659  CD  GLU A 942      47.310  45.490  23.020  1.00  0.00           C
ATOM   4660  OE1 GLU A 942      46.370  45.730  22.240  1.00  0.00           O
ATOM   4661  OE2 GLU A 942      48.510  45.470  22.670  1.00  0.00           O
ATOM   4662  C   GLU A 942      44.910  42.050  24.300  1.00  0.00           C
ATOM   4663  O   GLU A 942      45.550  41.280  23.560  1.00  0.00           O
ATOM   4664  N   HSD A 943      44.140  41.490  25.270  1.00  0.00           N
ATOM   4665  HN  HSD A 943      43.710  42.080  25.970  1.00  0.00           H
ATOM   4666  CA  HSD A 943      44.130  40.080  25.550  1.00  0.00           C
ATOM   4667  HA  HSD A 943      44.530  39.500  24.740  1.00  0.00           H
ATOM   4668  CB  HSD A 943      44.970  39.730  26.750  1.00  0.00           C
ATOM   4669  HB1 HSD A 943      45.120  38.640  26.850  1.00  0.00           H
ATOM   4670  HB2 HSD A 943      44.480  40.080  27.690  1.00  0.00           H
ATOM   4671  ND1 HSD A 943      47.390  40.460  25.950  1.00  0.00           N
ATOM   4672  HD1 HSD A 943      47.320  40.090  25.030  1.00  0.00           H
ATOM   4673  CG  HSD A 943      46.360  40.430  26.840  1.00  0.00           C
ATOM   4674  CE1 HSD A 943      48.370  41.200  26.500  1.00  0.00           C
ATOM   4675  HE1 HSD A 943      49.330  41.530  26.090  1.00  0.00           H
ATOM   4676  NE2 HSD A 943      48.030  41.610  27.700  1.00  0.00           N
ATOM   4677  CD2 HSD A 943      46.840  41.090  27.940  1.00  0.00           C
ATOM   4678  HD2 HSD A 943      46.340  41.330  28.870  1.00  0.00           H
ATOM   4679  C   HSD A 943      42.790  39.460  25.770  1.00  0.00           C
ATOM   4680  O   HSD A 943      41.910  40.180  26.230  1.00  0.00           O
ATOM   4681  N   LYS A 944      42.590  38.150  25.620  1.00  0.00           N
ATOM   4682  HN  LYS A 944      43.250  37.450  25.330  1.00  0.00           H
ATOM   4683  CA  LYS A 944      41.220  37.540  25.670  1.00  0.00           C
ATOM   4684  HA  LYS A 944      40.530  38.380  25.720  1.00  0.00           H
ATOM   4685  CB  LYS A 944      40.910  36.850  24.300  1.00  0.00           C
ATOM   4686  HB1 LYS A 944      40.010  36.190  24.390  1.00  0.00           H
ATOM   4687  HB2 LYS A 944      41.830  36.270  24.120  1.00  0.00           H
ATOM   4688  CG  LYS A 944      40.640  37.800  23.130  1.00  0.00           C
ATOM   4689  HG1 LYS A 944      40.610  37.120  22.240  1.00  0.00           H
ATOM   4690  HG2 LYS A 944      41.520  38.470  23.120  1.00  0.00           H
ATOM   4691  CD  LYS A 944      39.200  38.500  23.260  1.00  0.00           C
ATOM   4692  HD1 LYS A 944      39.130  39.250  24.070  1.00  0.00           H
ATOM   4693  HD2 LYS A 944      38.380  37.750  23.270  1.00  0.00           H
ATOM   4694  CE  LYS A 944      38.800  39.350  22.000  1.00  0.00           C
ATOM   4695  HE1 LYS A 944      38.780  38.680  21.110  1.00  0.00           H
ATOM   4696  HE2 LYS A 944      39.500  40.210  21.900  1.00  0.00           H
ATOM   4697  NZ  LYS A 944      37.420  40.030  22.100  1.00  0.00           N
ATOM   4698  HZ1 LYS A 944      37.150  40.710  21.360  1.00  0.00           H
ATOM   4699  HZ2 LYS A 944      37.340  40.450  23.050  1.00  0.00           H
ATOM   4700  HZ3 LYS A 944      36.660  39.330  22.180  1.00  0.00           H
ATOM   4701  C   LYS A 944      40.930  36.710  26.910  1.00  0.00           C
ATOM   4702  O   LYS A 944      41.800  36.210  27.620  1.00  0.00           O
ATOM   4703  N   LEU A 945      39.610  36.540  27.170  1.00  0.00           N
ATOM   4704  HN  LEU A 945      38.880  36.880  26.600  1.00  0.00           H
ATOM   4705  CA  LEU A 945      39.210  35.760  28.370  1.00  0.00           C
ATOM   4706  HA  LEU A 945      40.060  35.180  28.660  1.00  0.00           H
ATOM   4707  CB  LEU A 945      38.590  36.680  29.510  1.00  0.00           C
ATOM   4708  HB1 LEU A 945      38.390  36.040  30.400  1.00  0.00           H
ATOM   4709  HB2 LEU A 945      37.650  37.140  29.110  1.00  0.00           H
ATOM   4710  CG  LEU A 945      39.400  37.830  30.030  1.00  0.00           C
ATOM   4711  HG  LEU A 945      39.730  38.390  29.120  1.00  0.00           H
ATOM   4712  CD1 LEU A 945      38.670  38.800  30.970  1.00  0.00           C
ATOM   4713 HD11 LEU A 945      38.170  38.190  31.750  1.00  0.00           H
ATOM   4714 HD12 LEU A 945      37.930  39.390  30.390  1.00  0.00           H
ATOM   4715 HD13 LEU A 945      39.370  39.480  31.510  1.00  0.00           H
ATOM   4716  CD2 LEU A 945      40.760  37.360  30.710  1.00  0.00           C
ATOM   4717 HD21 LEU A 945      41.370  36.930  29.890  1.00  0.00           H
ATOM   4718 HD22 LEU A 945      40.650  36.540  31.450  1.00  0.00           H
ATOM   4719 HD23 LEU A 945      41.220  38.180  31.300  1.00  0.00           H
ATOM   4720  C   LEU A 945      37.970  34.930  28.060  1.00  0.00           C
ATOM   4721  O   LEU A 945      37.020  35.270  27.370  1.00  0.00           O
ATOM   4722  N   LYS A 946      38.010  33.720  28.580  1.00  0.00           N
ATOM   4723  HN  LYS A 946      38.780  33.560  29.190  1.00  0.00           H
ATOM   4724  CA  LYS A 946      37.200  32.570  28.300  1.00  0.00           C
ATOM   4725  HA  LYS A 946      36.550  32.770  27.470  1.00  0.00           H
ATOM   4726  CB  LYS A 946      38.140  31.390  27.920  1.00  0.00           C
ATOM   4727  HB1 LYS A 946      37.530  30.520  27.590  1.00  0.00           H
ATOM   4728  HB2 LYS A 946      38.730  31.250  28.850  1.00  0.00           H
ATOM   4729  CG  LYS A 946      39.190  31.640  26.870  1.00  0.00           C
ATOM   4730  HG1 LYS A 946      39.940  32.440  27.090  1.00  0.00           H
ATOM   4731  HG2 LYS A 946      38.750  32.060  25.950  1.00  0.00           H
ATOM   4732  CD  LYS A 946      40.010  30.340  26.520  1.00  0.00           C
ATOM   4733  HD1 LYS A 946      40.730  30.560  25.710  1.00  0.00           H
ATOM   4734  HD2 LYS A 946      39.220  29.640  26.180  1.00  0.00           H
ATOM   4735  CE  LYS A 946      40.770  29.720  27.670  1.00  0.00           C
ATOM   4736  HE1 LYS A 946      41.300  28.850  27.240  1.00  0.00           H
ATOM   4737  HE2 LYS A 946      40.050  29.450  28.470  1.00  0.00           H
ATOM   4738  NZ  LYS A 946      41.810  30.600  28.280  1.00  0.00           N
ATOM   4739  HZ1 LYS A 946      42.380  31.040  27.530  1.00  0.00           H
ATOM   4740  HZ2 LYS A 946      42.400  30.090  28.970  1.00  0.00           H
ATOM   4741  HZ3 LYS A 946      41.280  31.370  28.750  1.00  0.00           H
ATOM   4742  C   LYS A 946      36.450  32.020  29.510  1.00  0.00           C
ATOM   4743  O   LYS A 946      35.390  31.420  29.500  1.00  0.00           O
ATOM   4744  N   LYS A 947      37.010  32.340  30.670  1.00  0.00           N
ATOM   4745  HN  LYS A 947      37.860  32.860  30.680  1.00  0.00           H
ATOM   4746  CA  LYS A 947      36.460  32.280  31.980  1.00  0.00           C
ATOM   4747  HA  LYS A 947      35.560  31.680  32.000  1.00  0.00           H
ATOM   4748  CB  LYS A 947      37.530  31.800  33.040  1.00  0.00           C
ATOM   4749  HB1 LYS A 947      37.120  31.830  34.080  1.00  0.00           H
ATOM   4750  HB2 LYS A 947      38.440  32.430  33.140  1.00  0.00           H
ATOM   4751  CG  LYS A 947      38.080  30.390  32.630  1.00  0.00           C
ATOM   4752  HG1 LYS A 947      38.800  30.020  33.380  1.00  0.00           H
ATOM   4753  HG2 LYS A 947      38.500  30.580  31.620  1.00  0.00           H
ATOM   4754  CD  LYS A 947      37.010  29.260  32.550  1.00  0.00           C
ATOM   4755  HD1 LYS A 947      36.220  29.650  31.880  1.00  0.00           H
ATOM   4756  HD2 LYS A 947      36.560  28.980  33.530  1.00  0.00           H
ATOM   4757  CE  LYS A 947      37.610  27.960  32.010  1.00  0.00           C
ATOM   4758  HE1 LYS A 947      37.710  28.000  30.910  1.00  0.00           H
ATOM   4759  HE2 LYS A 947      36.950  27.120  32.320  1.00  0.00           H
ATOM   4760  NZ  LYS A 947      38.860  27.620  32.710  1.00  0.00           N
ATOM   4761  HZ1 LYS A 947      38.640  27.450  33.720  1.00  0.00           H
ATOM   4762  HZ2 LYS A 947      39.650  28.290  32.740  1.00  0.00           H
ATOM   4763  HZ3 LYS A 947      39.190  26.750  32.240  1.00  0.00           H
ATOM   4764  C   LYS A 947      35.980  33.580  32.410  1.00  0.00           C
ATOM   4765  O   LYS A 947      35.550  33.700  33.520  1.00  0.00           O
ATOM   4766  N   GLY A 948      36.030  34.630  31.530  1.00  0.00           N
ATOM   4767  HN  GLY A 948      36.270  34.480  30.580  1.00  0.00           H
ATOM   4768  CA  GLY A 948      35.700  35.980  31.980  1.00  0.00           C
ATOM   4769  HA1 GLY A 948      35.680  36.650  31.120  1.00  0.00           H
ATOM   4770  HA2 GLY A 948      36.480  36.230  32.690  1.00  0.00           H
ATOM   4771  C   GLY A 948      34.370  36.190  32.690  1.00  0.00           C
ATOM   4772  O   GLY A 948      33.470  35.400  32.470  1.00  0.00           O
ATOM   4773  N   ALA A 949      34.210  37.280  33.470  1.00  0.00           N
ATOM   4774  HN  ALA A 949      34.950  37.940  33.490  1.00  0.00           H
ATOM   4775  CA  ALA A 949      33.000  37.540  34.210  1.00  0.00           C
ATOM   4776  HA  ALA A 949      32.150  37.190  33.650  1.00  0.00           H
ATOM   4777  CB  ALA A 949      33.010  36.890  35.630  1.00  0.00           C
ATOM   4778  HB1 ALA A 949      32.110  37.120  36.240  1.00  0.00           H
ATOM   4779  HB2 ALA A 949      33.860  37.170  36.290  1.00  0.00           H
ATOM   4780  HB3 ALA A 949      33.060  35.780  35.530  1.00  0.00           H
ATOM   4781  C   ALA A 949      32.970  39.000  34.370  1.00  0.00           C
ATOM   4782  O   ALA A 949      33.930  39.740  34.190  1.00  0.00           O
ATOM   4783  N   GLY A 950      31.660  39.520  34.560  1.00  0.00           N
ATOM   4784  HN  GLY A 950      30.930  38.850  34.480  1.00  0.00           H
ATOM   4785  CA  GLY A 950      31.390  40.990  34.770  1.00  0.00           C
ATOM   4786  HA1 GLY A 950      30.310  41.090  34.870  1.00  0.00           H
ATOM   4787  HA2 GLY A 950      31.890  41.480  33.950  1.00  0.00           H
ATOM   4788  C   GLY A 950      31.960  41.560  36.090  1.00  0.00           C
ATOM   4789  O   GLY A 950      32.820  41.030  36.720  1.00  0.00           O
ATOM   4790  N   TYR A 951      31.580  42.750  36.530  1.00  0.00           N
ATOM   4791  HN  TYR A 951      30.680  43.070  36.220  1.00  0.00           H
ATOM   4792  CA  TYR A 951      32.270  43.590  37.490  1.00  0.00           C
ATOM   4793  HA  TYR A 951      33.240  43.160  37.740  1.00  0.00           H
ATOM   4794  CB  TYR A 951      32.360  45.080  36.990  1.00  0.00           C
ATOM   4795  HB1 TYR A 951      32.700  45.740  37.820  1.00  0.00           H
ATOM   4796  HB2 TYR A 951      31.360  45.330  36.540  1.00  0.00           H
ATOM   4797  CG  TYR A 951      33.370  45.340  35.860  1.00  0.00           C
ATOM   4798  CD1 TYR A 951      34.760  45.400  36.220  1.00  0.00           C
ATOM   4799  HD1 TYR A 951      35.010  45.340  37.260  1.00  0.00           H
ATOM   4800  CE1 TYR A 951      35.710  45.680  35.250  1.00  0.00           C
ATOM   4801  HE1 TYR A 951      36.730  45.710  35.610  1.00  0.00           H
ATOM   4802  CZ  TYR A 951      35.370  45.960  33.980  1.00  0.00           C
ATOM   4803  OH  TYR A 951      36.430  46.540  33.170  1.00  0.00           O
ATOM   4804  HH  TYR A 951      36.190  46.680  32.260  1.00  0.00           H
ATOM   4805  CD2 TYR A 951      33.030  45.620  34.470  1.00  0.00           C
ATOM   4806  HD2 TYR A 951      31.990  45.540  34.170  1.00  0.00           H
ATOM   4807  CE2 TYR A 951      34.050  45.920  33.520  1.00  0.00           C
ATOM   4808  HE2 TYR A 951      33.830  46.240  32.510  1.00  0.00           H
ATOM   4809  C   TYR A 951      31.440  43.670  38.790  1.00  0.00           C
ATOM   4810  O   TYR A 951      31.780  44.350  39.780  1.00  0.00           O
ATOM   4811  N   HSD A 952      30.280  43.010  38.950  1.00  0.00           N
ATOM   4812  HN  HSD A 952      29.900  42.430  38.220  1.00  0.00           H
ATOM   4813  CA  HSD A 952      29.450  43.170  40.170  1.00  0.00           C
ATOM   4814  HA  HSD A 952      29.610  44.120  40.650  1.00  0.00           H
ATOM   4815  CB  HSD A 952      27.910  43.280  39.860  1.00  0.00           C
ATOM   4816  HB1 HSD A 952      27.410  43.250  40.860  1.00  0.00           H
ATOM   4817  HB2 HSD A 952      27.650  42.410  39.230  1.00  0.00           H
ATOM   4818  ND1 HSD A 952      26.780  44.590  37.950  1.00  0.00           N
ATOM   4819  HD1 HSD A 952      26.210  43.860  37.570  1.00  0.00           H
ATOM   4820  CG  HSD A 952      27.630  44.510  38.990  1.00  0.00           C
ATOM   4821  CE1 HSD A 952      26.760  45.880  37.570  1.00  0.00           C
ATOM   4822  HE1 HSD A 952      26.170  46.220  36.710  1.00  0.00           H
ATOM   4823  NE2 HSD A 952      27.590  46.590  38.280  1.00  0.00           N
ATOM   4824  CD2 HSD A 952      28.130  45.740  39.170  1.00  0.00           C
ATOM   4825  HD2 HSD A 952      28.800  46.180  39.890  1.00  0.00           H
ATOM   4826  C   HSD A 952      29.600  42.070  41.280  1.00  0.00           C
ATOM   4827  O   HSD A 952      29.550  42.240  42.500  1.00  0.00           O
ATOM   4828  N   LEU A 953      29.790  40.820  40.780  1.00  0.00           N
ATOM   4829  HN  LEU A 953      29.690  40.700  39.790  1.00  0.00           H
ATOM   4830  CA  LEU A 953      29.890  39.590  41.570  1.00  0.00           C
ATOM   4831  HA  LEU A 953      28.980  39.490  42.120  1.00  0.00           H
ATOM   4832  CB  LEU A 953      29.960  38.340  40.640  1.00  0.00           C
ATOM   4833  HB1 LEU A 953      30.910  38.360  40.070  1.00  0.00           H
ATOM   4834  HB2 LEU A 953      29.100  38.300  39.950  1.00  0.00           H
ATOM   4835  CG  LEU A 953      30.000  37.010  41.390  1.00  0.00           C
ATOM   4836  HG  LEU A 953      30.910  37.050  42.020  1.00  0.00           H
ATOM   4837  CD1 LEU A 953      28.720  36.820  42.220  1.00  0.00           C
ATOM   4838 HD11 LEU A 953      28.800  35.840  42.730  1.00  0.00           H
ATOM   4839 HD12 LEU A 953      27.860  36.850  41.510  1.00  0.00           H
ATOM   4840 HD13 LEU A 953      28.490  37.610  42.970  1.00  0.00           H
ATOM   4841  CD2 LEU A 953      30.160  35.870  40.330  1.00  0.00           C
ATOM   4842 HD21 LEU A 953      30.370  34.910  40.840  1.00  0.00           H
ATOM   4843 HD22 LEU A 953      30.980  36.100  39.620  1.00  0.00           H
ATOM   4844 HD23 LEU A 953      29.210  35.820  39.760  1.00  0.00           H
ATOM   4845  C   LEU A 953      31.020  39.580  42.570  1.00  0.00           C
ATOM   4846  O   LEU A 953      30.790  39.130  43.670  1.00  0.00           O
ATOM   4847  N   ASP A 954      32.350  39.980  42.230  1.00  0.00           N
ATOM   4848  HN  ASP A 954      32.560  40.260  41.300  1.00  0.00           H
ATOM   4849  CA  ASP A 954      33.500  40.090  43.090  1.00  0.00           C
ATOM   4850  HA  ASP A 954      33.590  39.100  43.520  1.00  0.00           H
ATOM   4851  CB  ASP A 954      34.800  40.400  42.190  1.00  0.00           C
ATOM   4852  HB1 ASP A 954      34.980  39.470  41.610  1.00  0.00           H
ATOM   4853  HB2 ASP A 954      35.660  40.420  42.900  1.00  0.00           H
ATOM   4854  CG  ASP A 954      34.740  41.640  41.430  1.00  0.00           C
ATOM   4855  OD1 ASP A 954      33.830  42.440  41.480  1.00  0.00           O
ATOM   4856  OD2 ASP A 954      35.810  41.840  40.630  1.00  0.00           O
ATOM   4857  HD2 ASP A 954      35.600  42.660  40.190  1.00  0.00           H
ATOM   4858  C   ASP A 954      33.250  41.010  44.350  1.00  0.00           C
ATOM   4859  O   ASP A 954      33.660  40.650  45.410  1.00  0.00           O
ATOM   4860  N   LEU A 955      32.470  42.120  44.150  1.00  0.00           N
ATOM   4861  HN  LEU A 955      32.140  42.250  43.220  1.00  0.00           H
ATOM   4862  CA  LEU A 955      32.090  43.020  45.230  1.00  0.00           C
ATOM   4863  HA  LEU A 955      32.930  43.050  45.900  1.00  0.00           H
ATOM   4864  CB  LEU A 955      31.760  44.360  44.690  1.00  0.00           C
ATOM   4865  HB1 LEU A 955      30.910  44.280  43.970  1.00  0.00           H
ATOM   4866  HB2 LEU A 955      32.570  44.700  44.020  1.00  0.00           H
ATOM   4867  CG  LEU A 955      31.570  45.530  45.700  1.00  0.00           C
ATOM   4868  HG  LEU A 955      30.670  45.220  46.270  1.00  0.00           H
ATOM   4869  CD1 LEU A 955      32.580  45.670  46.840  1.00  0.00           C
ATOM   4870 HD11 LEU A 955      33.480  46.150  46.390  1.00  0.00           H
ATOM   4871 HD12 LEU A 955      32.860  44.690  47.270  1.00  0.00           H
ATOM   4872 HD13 LEU A 955      32.150  46.350  47.600  1.00  0.00           H
ATOM   4873  CD2 LEU A 955      31.340  46.820  45.070  1.00  0.00           C
ATOM   4874 HD21 LEU A 955      31.430  47.720  45.730  1.00  0.00           H
ATOM   4875 HD22 LEU A 955      30.290  46.820  44.700  1.00  0.00           H
ATOM   4876 HD23 LEU A 955      31.970  47.050  44.190  1.00  0.00           H
ATOM   4877  C   LEU A 955      30.960  42.500  46.110  1.00  0.00           C
ATOM   4878  O   LEU A 955      30.840  42.840  47.320  1.00  0.00           O
ATOM   4879  N   LEU A 956      30.120  41.620  45.510  1.00  0.00           N
ATOM   4880  HN  LEU A 956      30.250  41.330  44.570  1.00  0.00           H
ATOM   4881  CA  LEU A 956      29.190  40.810  46.410  1.00  0.00           C
ATOM   4882  HA  LEU A 956      28.610  41.510  46.980  1.00  0.00           H
ATOM   4883  CB  LEU A 956      28.150  39.890  45.670  1.00  0.00           C
ATOM   4884  HB1 LEU A 956      28.640  39.110  45.060  1.00  0.00           H
ATOM   4885  HB2 LEU A 956      27.650  40.690  45.080  1.00  0.00           H
ATOM   4886  CG  LEU A 956      27.070  39.310  46.510  1.00  0.00           C
ATOM   4887  HG  LEU A 956      26.980  39.960  47.410  1.00  0.00           H
ATOM   4888  CD1 LEU A 956      25.730  39.450  45.820  1.00  0.00           C
ATOM   4889 HD11 LEU A 956      25.720  39.040  44.790  1.00  0.00           H
ATOM   4890 HD12 LEU A 956      25.570  40.540  45.740  1.00  0.00           H
ATOM   4891 HD13 LEU A 956      24.890  39.130  46.480  1.00  0.00           H
ATOM   4892  CD2 LEU A 956      27.330  37.950  47.150  1.00  0.00           C
ATOM   4893 HD21 LEU A 956      28.310  37.840  47.670  1.00  0.00           H
ATOM   4894 HD22 LEU A 956      27.280  37.120  46.390  1.00  0.00           H
ATOM   4895 HD23 LEU A 956      26.590  37.600  47.900  1.00  0.00           H
ATOM   4896  C   LEU A 956      29.930  39.980  47.390  1.00  0.00           C
ATOM   4897  O   LEU A 956      29.750  40.000  48.630  1.00  0.00           O
ATOM   4898  N   MET A 957      30.940  39.220  46.900  1.00  0.00           N
ATOM   4899  HN  MET A 957      31.060  39.180  45.910  1.00  0.00           H
ATOM   4900  CA  MET A 957      31.780  38.420  47.630  1.00  0.00           C
ATOM   4901  HA  MET A 957      31.130  37.800  48.250  1.00  0.00           H
ATOM   4902  CB  MET A 957      32.610  37.530  46.710  1.00  0.00           C
ATOM   4903  HB1 MET A 957      33.380  36.990  47.310  1.00  0.00           H
ATOM   4904  HB2 MET A 957      33.150  38.120  45.940  1.00  0.00           H
ATOM   4905  CG  MET A 957      31.820  36.440  45.980  1.00  0.00           C
ATOM   4906  HG1 MET A 957      30.870  36.860  45.580  1.00  0.00           H
ATOM   4907  HG2 MET A 957      31.650  35.620  46.700  1.00  0.00           H
ATOM   4908  SD  MET A 957      32.800  35.660  44.650  1.00  0.00           S
ATOM   4909  CE  MET A 957      31.400  34.590  44.080  1.00  0.00           C
ATOM   4910  HE1 MET A 957      31.720  33.890  43.290  1.00  0.00           H
ATOM   4911  HE2 MET A 957      30.650  35.150  43.490  1.00  0.00           H
ATOM   4912  HE3 MET A 957      30.920  34.040  44.920  1.00  0.00           H
ATOM   4913  C   MET A 957      32.670  39.150  48.690  1.00  0.00           C
ATOM   4914  O   MET A 957      32.850  38.640  49.810  1.00  0.00           O
ATOM   4915  N   VAL A 958      33.300  40.370  48.200  1.00  0.00           N
ATOM   4916  HN  VAL A 958      33.310  40.570  47.230  1.00  0.00           H
ATOM   4917  CA  VAL A 958      33.990  41.240  49.130  1.00  0.00           C
ATOM   4918  HA  VAL A 958      34.790  40.560  49.440  1.00  0.00           H
ATOM   4919  CB  VAL A 958      34.710  42.370  48.370  1.00  0.00           C
ATOM   4920  HB  VAL A 958      33.980  42.870  47.710  1.00  0.00           H
ATOM   4921  CG1 VAL A 958      35.160  43.480  49.320  1.00  0.00           C
ATOM   4922 HG11 VAL A 958      35.620  44.320  48.760  1.00  0.00           H
ATOM   4923 HG12 VAL A 958      35.730  43.130  50.190  1.00  0.00           H
ATOM   4924 HG13 VAL A 958      34.250  43.990  49.740  1.00  0.00           H
ATOM   4925  CG2 VAL A 958      35.920  41.790  47.640  1.00  0.00           C
ATOM   4926 HG21 VAL A 958      36.780  41.470  48.280  1.00  0.00           H
ATOM   4927 HG22 VAL A 958      36.240  42.450  46.810  1.00  0.00           H
ATOM   4928 HG23 VAL A 958      35.560  40.880  47.120  1.00  0.00           H
ATOM   4929  C   VAL A 958      33.140  41.610  50.290  1.00  0.00           C
ATOM   4930  O   VAL A 958      33.530  41.340  51.420  1.00  0.00           O
ATOM   4931  N   GLY A 959      31.850  42.050  50.140  1.00  0.00           N
ATOM   4932  HN  GLY A 959      31.410  42.030  49.240  1.00  0.00           H
ATOM   4933  CA  GLY A 959      31.070  42.520  51.220  1.00  0.00           C
ATOM   4934  HA1 GLY A 959      30.140  42.790  50.730  1.00  0.00           H
ATOM   4935  HA2 GLY A 959      31.510  43.410  51.620  1.00  0.00           H
ATOM   4936  C   GLY A 959      30.570  41.470  52.170  1.00  0.00           C
ATOM   4937  O   GLY A 959      30.540  41.600  53.370  1.00  0.00           O
ATOM   4938  N   VAL A 960      30.170  40.300  51.640  1.00  0.00           N
ATOM   4939  HN  VAL A 960      29.980  40.160  50.680  1.00  0.00           H
ATOM   4940  CA  VAL A 960      29.740  39.050  52.350  1.00  0.00           C
ATOM   4941  HA  VAL A 960      28.900  39.280  53.000  1.00  0.00           H
ATOM   4942  CB  VAL A 960      29.440  38.110  51.200  1.00  0.00           C
ATOM   4943  HB  VAL A 960      30.150  38.340  50.370  1.00  0.00           H
ATOM   4944  CG1 VAL A 960      29.560  36.620  51.640  1.00  0.00           C
ATOM   4945 HG11 VAL A 960      28.750  36.380  52.360  1.00  0.00           H
ATOM   4946 HG12 VAL A 960      30.550  36.290  52.040  1.00  0.00           H
ATOM   4947 HG13 VAL A 960      29.400  36.020  50.730  1.00  0.00           H
ATOM   4948  CG2 VAL A 960      28.030  38.390  50.720  1.00  0.00           C
ATOM   4949 HG21 VAL A 960      27.350  38.270  51.590  1.00  0.00           H
ATOM   4950 HG22 VAL A 960      27.700  37.670  49.940  1.00  0.00           H
ATOM   4951 HG23 VAL A 960      28.060  39.430  50.350  1.00  0.00           H
ATOM   4952  C   VAL A 960      30.700  38.530  53.290  1.00  0.00           C
ATOM   4953  O   VAL A 960      30.450  38.210  54.460  1.00  0.00           O
ATOM   4954  N   MET A 961      31.980  38.430  52.890  1.00  0.00           N
ATOM   4955  HN  MET A 961      32.200  38.510  51.920  1.00  0.00           H
ATOM   4956  CA  MET A 961      33.090  37.940  53.690  1.00  0.00           C
ATOM   4957  HA  MET A 961      32.810  37.220  54.430  1.00  0.00           H
ATOM   4958  CB  MET A 961      34.170  37.320  52.790  1.00  0.00           C
ATOM   4959  HB1 MET A 961      34.960  37.030  53.510  1.00  0.00           H
ATOM   4960  HB2 MET A 961      34.730  38.020  52.150  1.00  0.00           H
ATOM   4961  CG  MET A 961      33.550  36.130  52.070  1.00  0.00           C
ATOM   4962  HG1 MET A 961      34.250  35.710  51.320  1.00  0.00           H
ATOM   4963  HG2 MET A 961      32.660  36.450  51.490  1.00  0.00           H
ATOM   4964  SD  MET A 961      32.940  34.830  53.300  1.00  0.00           S
ATOM   4965  CE  MET A 961      34.500  34.230  54.040  1.00  0.00           C
ATOM   4966  HE1 MET A 961      34.420  33.140  54.240  1.00  0.00           H
ATOM   4967  HE2 MET A 961      34.790  34.800  54.950  1.00  0.00           H
ATOM   4968  HE3 MET A 961      35.390  34.350  53.380  1.00  0.00           H
ATOM   4969  C   MET A 961      33.610  39.080  54.570  1.00  0.00           C
ATOM   4970  O   MET A 961      34.140  38.840  55.680  1.00  0.00           O
ATOM   4971  N   LEU A 962      33.510  40.380  54.200  1.00  0.00           N
ATOM   4972  HN  LEU A 962      33.230  40.630  53.280  1.00  0.00           H
ATOM   4973  CA  LEU A 962      33.830  41.560  54.950  1.00  0.00           C
ATOM   4974  HA  LEU A 962      34.830  41.410  55.320  1.00  0.00           H
ATOM   4975  CB  LEU A 962      33.590  42.820  54.050  1.00  0.00           C
ATOM   4976  HB1 LEU A 962      32.540  42.810  53.670  1.00  0.00           H
ATOM   4977  HB2 LEU A 962      34.170  42.710  53.100  1.00  0.00           H
ATOM   4978  CG  LEU A 962      33.630  44.320  54.490  1.00  0.00           C
ATOM   4979  HG  LEU A 962      34.510  44.480  55.160  1.00  0.00           H
ATOM   4980  CD1 LEU A 962      33.770  45.170  53.220  1.00  0.00           C
ATOM   4981 HD11 LEU A 962      34.680  44.850  52.660  1.00  0.00           H
ATOM   4982 HD12 LEU A 962      33.900  46.220  53.560  1.00  0.00           H
ATOM   4983 HD13 LEU A 962      32.920  45.130  52.510  1.00  0.00           H
ATOM   4984  CD2 LEU A 962      32.340  44.810  55.240  1.00  0.00           C
ATOM   4985 HD21 LEU A 962      31.470  45.120  54.620  1.00  0.00           H
ATOM   4986 HD22 LEU A 962      32.640  45.720  55.780  1.00  0.00           H
ATOM   4987 HD23 LEU A 962      32.000  44.080  56.020  1.00  0.00           H
ATOM   4988  C   LEU A 962      33.000  41.560  56.200  1.00  0.00           C
ATOM   4989  O   LEU A 962      33.390  41.830  57.310  1.00  0.00           O
ATOM   4990  N   GLY A 963      31.680  41.260  56.100  1.00  0.00           N
ATOM   4991  HN  GLY A 963      31.280  41.060  55.210  1.00  0.00           H
ATOM   4992  CA  GLY A 963      30.810  41.140  57.190  1.00  0.00           C
ATOM   4993  HA1 GLY A 963      29.870  40.910  56.720  1.00  0.00           H
ATOM   4994  HA2 GLY A 963      30.880  42.050  57.770  1.00  0.00           H
ATOM   4995  C   GLY A 963      31.140  39.960  58.130  1.00  0.00           C
ATOM   4996  O   GLY A 963      31.040  40.090  59.350  1.00  0.00           O
ATOM   4997  N   VAL A 964      31.640  38.870  57.560  1.00  0.00           N
ATOM   4998  HN  VAL A 964      31.710  38.830  56.570  1.00  0.00           H
ATOM   4999  CA  VAL A 964      32.160  37.720  58.200  1.00  0.00           C
ATOM   5000  HA  VAL A 964      31.420  37.390  58.920  1.00  0.00           H
ATOM   5001  CB  VAL A 964      32.500  36.560  57.260  1.00  0.00           C
ATOM   5002  HB  VAL A 964      33.220  36.870  56.480  1.00  0.00           H
ATOM   5003  CG1 VAL A 964      33.180  35.390  58.070  1.00  0.00           C
ATOM   5004 HG11 VAL A 964      34.230  35.700  58.250  1.00  0.00           H
ATOM   5005 HG12 VAL A 964      33.200  34.440  57.510  1.00  0.00           H
ATOM   5006 HG13 VAL A 964      32.570  35.130  58.960  1.00  0.00           H
ATOM   5007  CG2 VAL A 964      31.230  35.940  56.730  1.00  0.00           C
ATOM   5008 HG21 VAL A 964      30.720  36.580  55.990  1.00  0.00           H
ATOM   5009 HG22 VAL A 964      30.520  35.690  57.540  1.00  0.00           H
ATOM   5010 HG23 VAL A 964      31.480  34.950  56.260  1.00  0.00           H
ATOM   5011  C   VAL A 964      33.420  38.130  59.020  1.00  0.00           C
ATOM   5012  O   VAL A 964      33.530  37.850  60.230  1.00  0.00           O
ATOM   5013  N   CYS A 965      34.400  38.880  58.420  1.00  0.00           N
ATOM   5014  HN  CYS A 965      34.200  39.070  57.470  1.00  0.00           H
ATOM   5015  CA  CYS A 965      35.600  39.380  59.120  1.00  0.00           C
ATOM   5016  HA  CYS A 965      36.120  38.620  59.680  1.00  0.00           H
ATOM   5017  CB  CYS A 965      36.440  40.070  57.990  1.00  0.00           C
ATOM   5018  HB1 CYS A 965      37.240  40.740  58.410  1.00  0.00           H
ATOM   5019  HB2 CYS A 965      35.860  40.750  57.330  1.00  0.00           H
ATOM   5020  SG  CYS A 965      37.250  38.620  56.980  1.00  0.00           S
ATOM   5021  HG1 CYS A 965      36.180  38.430  56.210  1.00  0.00           H
ATOM   5022  C   CYS A 965      35.170  40.430  60.150  1.00  0.00           C
ATOM   5023  O   CYS A 965      35.720  40.410  61.280  1.00  0.00           O
ATOM   5024  N   SER A 966      34.170  41.320  59.860  1.00  0.00           N
ATOM   5025  HN  SER A 966      33.890  41.380  58.910  1.00  0.00           H
ATOM   5026  CA  SER A 966      33.550  42.200  60.860  1.00  0.00           C
ATOM   5027  HA  SER A 966      34.370  42.860  61.110  1.00  0.00           H
ATOM   5028  CB  SER A 966      32.370  43.070  60.310  1.00  0.00           C
ATOM   5029  HB1 SER A 966      31.960  43.760  61.060  1.00  0.00           H
ATOM   5030  HB2 SER A 966      31.710  42.220  60.010  1.00  0.00           H
ATOM   5031  OG  SER A 966      32.840  43.770  59.100  1.00  0.00           O
ATOM   5032  HG1 SER A 966      33.090  43.150  58.410  1.00  0.00           H
ATOM   5033  C   SER A 966      33.070  41.560  62.170  1.00  0.00           C
ATOM   5034  O   SER A 966      33.420  41.990  63.290  1.00  0.00           O
ATOM   5035  N   VAL A 967      32.280  40.400  62.060  1.00  0.00           N
ATOM   5036  HN  VAL A 967      31.990  40.100  61.150  1.00  0.00           H
ATOM   5037  CA  VAL A 967      31.940  39.640  63.260  1.00  0.00           C
ATOM   5038  HA  VAL A 967      31.590  40.390  63.940  1.00  0.00           H
ATOM   5039  CB  VAL A 967      30.700  38.880  63.090  1.00  0.00           C
ATOM   5040  HB  VAL A 967      30.510  38.300  64.020  1.00  0.00           H
ATOM   5041  CG1 VAL A 967      29.500  39.900  62.990  1.00  0.00           C
ATOM   5042 HG11 VAL A 967      29.360  40.550  63.880  1.00  0.00           H
ATOM   5043 HG12 VAL A 967      28.550  39.380  62.730  1.00  0.00           H
ATOM   5044 HG13 VAL A 967      29.770  40.560  62.140  1.00  0.00           H
ATOM   5045  CG2 VAL A 967      30.660  37.880  61.910  1.00  0.00           C
ATOM   5046 HG21 VAL A 967      30.650  38.330  60.900  1.00  0.00           H
ATOM   5047 HG22 VAL A 967      29.730  37.290  62.010  1.00  0.00           H
ATOM   5048 HG23 VAL A 967      31.490  37.140  62.070  1.00  0.00           H
ATOM   5049  C   VAL A 967      32.960  38.780  63.980  1.00  0.00           C
ATOM   5050  O   VAL A 967      32.820  38.610  65.170  1.00  0.00           O
ATOM   5051  N   MET A 968      34.080  38.330  63.350  1.00  0.00           N
ATOM   5052  HN  MET A 968      34.150  38.490  62.370  1.00  0.00           H
ATOM   5053  CA  MET A 968      35.170  37.590  64.010  1.00  0.00           C
ATOM   5054  HA  MET A 968      34.740  37.290  64.950  1.00  0.00           H
ATOM   5055  CB  MET A 968      35.650  36.300  63.280  1.00  0.00           C
ATOM   5056  HB1 MET A 968      36.170  35.600  63.970  1.00  0.00           H
ATOM   5057  HB2 MET A 968      36.050  36.620  62.300  1.00  0.00           H
ATOM   5058  CG  MET A 968      34.300  35.500  62.890  1.00  0.00           C
ATOM   5059  HG1 MET A 968      33.950  36.020  61.970  1.00  0.00           H
ATOM   5060  HG2 MET A 968      33.580  35.530  63.740  1.00  0.00           H
[truncated: 6,873,249 more chars]
