# Supplementary material for: CryoEM and computational modeling structural insights into the pH regulator NBCn1
Source: Nat Commun. 2025 Nov 11;16:9932. doi: 10.1038/s41467-025-64868-z (PMC12606367; doi:10.1038/s41467-025-64868-z)
Supplement: Supplementary file 7 — Supplementary Data 5 [file 41467_2025_64868_MOESM7_ESM.zip › 100ns_z_restr_MD_NBCn1_2NaCO3/hNBCn1_IF/z-restr_hNBCn1_IF_2NaCO3_first_step_33.pdb]

REMARK    GENERATED BY TRJCONV
TITLE     Title t= 4100.00000 step= 2050000
REMARK    THIS IS A SIMULATION BOX
CRYST1   93.207   93.207  103.214  90.00  90.00  90.00 P 1           1
MODEL        1
ATOM      1  N   LEU A 585      23.100  38.150  37.570  1.00  0.00           N
ATOM      2  HT1 LEU A 585      23.810  37.980  36.820  1.00  0.00           H
ATOM      3  HT2 LEU A 585      23.150  39.140  37.880  1.00  0.00           H
ATOM      4  HT3 LEU A 585      22.120  38.000  37.270  1.00  0.00           H
ATOM      5  CA  LEU A 585      23.380  37.280  38.720  1.00  0.00           C
ATOM      6  HA  LEU A 585      24.410  37.310  39.040  1.00  0.00           H
ATOM      7  CB  LEU A 585      22.800  37.960  39.940  1.00  0.00           C
ATOM      8  HB1 LEU A 585      21.800  38.440  39.780  1.00  0.00           H
ATOM      9  HB2 LEU A 585      23.510  38.690  40.380  1.00  0.00           H
ATOM     10  CG  LEU A 585      22.470  36.920  41.060  1.00  0.00           C
ATOM     11  HG  LEU A 585      21.740  36.210  40.620  1.00  0.00           H
ATOM     12  CD1 LEU A 585      23.690  36.240  41.620  1.00  0.00           C
ATOM     13 HD11 LEU A 585      24.590  36.890  41.770  1.00  0.00           H
ATOM     14 HD12 LEU A 585      23.950  35.400  40.940  1.00  0.00           H
ATOM     15 HD13 LEU A 585      23.560  35.820  42.640  1.00  0.00           H
ATOM     16  CD2 LEU A 585      21.770  37.610  42.210  1.00  0.00           C
ATOM     17 HD21 LEU A 585      21.500  36.680  42.770  1.00  0.00           H
ATOM     18 HD22 LEU A 585      20.870  38.230  42.020  1.00  0.00           H
ATOM     19 HD23 LEU A 585      22.460  38.210  42.860  1.00  0.00           H
ATOM     20  C   LEU A 585      23.130  35.820  38.310  1.00  0.00           C
ATOM     21  O   LEU A 585      24.030  35.040  38.030  1.00  0.00           O
ATOM     22  N   ILE A 586      21.840  35.410  38.180  1.00  0.00           N
ATOM     23  HN  ILE A 586      21.080  36.070  38.300  1.00  0.00           H
ATOM     24  CA  ILE A 586      21.360  34.070  37.990  1.00  0.00           C
ATOM     25  HA  ILE A 586      21.740  33.450  38.780  1.00  0.00           H
ATOM     26  CB  ILE A 586      19.830  34.020  38.130  1.00  0.00           C
ATOM     27  HB  ILE A 586      19.380  34.560  37.260  1.00  0.00           H
ATOM     28  CG2 ILE A 586      19.420  32.550  37.990  1.00  0.00           C
ATOM     29 HG21 ILE A 586      19.570  32.210  36.940  1.00  0.00           H
ATOM     30 HG22 ILE A 586      18.370  32.350  38.310  1.00  0.00           H
ATOM     31 HG23 ILE A 586      20.060  31.930  38.640  1.00  0.00           H
ATOM     32  CG1 ILE A 586      19.280  34.670  39.400  1.00  0.00           C
ATOM     33 HG11 ILE A 586      18.180  34.530  39.330  1.00  0.00           H
ATOM     34 HG12 ILE A 586      19.370  35.790  39.420  1.00  0.00           H
ATOM     35  CD  ILE A 586      19.800  34.000  40.690  1.00  0.00           C
ATOM     36  HD1 ILE A 586      20.870  34.190  40.930  1.00  0.00           H
ATOM     37  HD2 ILE A 586      19.570  32.910  40.670  1.00  0.00           H
ATOM     38  HD3 ILE A 586      19.140  34.480  41.430  1.00  0.00           H
ATOM     39  C   ILE A 586      21.830  33.460  36.680  1.00  0.00           C
ATOM     40  O   ILE A 586      22.250  32.350  36.560  1.00  0.00           O
ATOM     41  N   LEU A 587      21.740  34.240  35.610  1.00  0.00           N
ATOM     42  HN  LEU A 587      21.460  35.180  35.750  1.00  0.00           H
ATOM     43  CA  LEU A 587      22.290  33.830  34.260  1.00  0.00           C
ATOM     44  HA  LEU A 587      21.810  32.890  34.010  1.00  0.00           H
ATOM     45  CB  LEU A 587      21.930  34.800  33.100  1.00  0.00           C
ATOM     46  HB1 LEU A 587      22.380  35.800  33.260  1.00  0.00           H
ATOM     47  HB2 LEU A 587      20.820  34.890  33.150  1.00  0.00           H
ATOM     48  CG  LEU A 587      22.450  34.360  31.640  1.00  0.00           C
ATOM     49  HG  LEU A 587      23.560  34.360  31.680  1.00  0.00           H
ATOM     50  CD1 LEU A 587      21.960  33.000  31.110  1.00  0.00           C
ATOM     51 HD11 LEU A 587      22.620  32.230  31.560  1.00  0.00           H
ATOM     52 HD12 LEU A 587      22.030  33.080  30.010  1.00  0.00           H
ATOM     53 HD13 LEU A 587      20.910  32.800  31.420  1.00  0.00           H
ATOM     54  CD2 LEU A 587      22.280  35.400  30.570  1.00  0.00           C
ATOM     55 HD21 LEU A 587      22.520  36.440  30.910  1.00  0.00           H
ATOM     56 HD22 LEU A 587      21.210  35.350  30.280  1.00  0.00           H
ATOM     57 HD23 LEU A 587      22.850  35.190  29.650  1.00  0.00           H
ATOM     58  C   LEU A 587      23.840  33.600  34.220  1.00  0.00           C
ATOM     59  O   LEU A 587      24.280  32.590  33.670  1.00  0.00           O
ATOM     60  N   ASP A 588      24.690  34.480  34.800  1.00  0.00           N
ATOM     61  HN  ASP A 588      24.330  35.290  35.270  1.00  0.00           H
ATOM     62  CA  ASP A 588      26.080  34.220  35.080  1.00  0.00           C
ATOM     63  HA  ASP A 588      26.540  34.120  34.110  1.00  0.00           H
ATOM     64  CB  ASP A 588      26.810  35.310  35.970  1.00  0.00           C
ATOM     65  HB1 ASP A 588      27.880  35.390  35.720  1.00  0.00           H
ATOM     66  HB2 ASP A 588      26.680  35.190  37.070  1.00  0.00           H
ATOM     67  CG  ASP A 588      26.290  36.610  35.540  1.00  0.00           C
ATOM     68  OD1 ASP A 588      25.240  37.100  36.060  1.00  0.00           O
ATOM     69  OD2 ASP A 588      26.870  37.370  34.690  1.00  0.00           O
ATOM     70  C   ASP A 588      26.420  32.880  35.650  1.00  0.00           C
ATOM     71  O   ASP A 588      27.290  32.180  35.130  1.00  0.00           O
ATOM     72  N   ILE A 589      25.680  32.510  36.760  1.00  0.00           N
ATOM     73  HN  ILE A 589      24.920  33.090  37.060  1.00  0.00           H
ATOM     74  CA  ILE A 589      26.040  31.280  37.470  1.00  0.00           C
ATOM     75  HA  ILE A 589      27.100  31.400  37.680  1.00  0.00           H
ATOM     76  CB  ILE A 589      25.310  31.150  38.870  1.00  0.00           C
ATOM     77  HB  ILE A 589      24.220  31.110  38.710  1.00  0.00           H
ATOM     78  CG2 ILE A 589      25.670  29.850  39.570  1.00  0.00           C
ATOM     79 HG21 ILE A 589      26.740  29.910  39.890  1.00  0.00           H
ATOM     80 HG22 ILE A 589      25.370  28.960  38.980  1.00  0.00           H
ATOM     81 HG23 ILE A 589      25.240  29.720  40.580  1.00  0.00           H
ATOM     82  CG1 ILE A 589      25.740  32.380  39.780  1.00  0.00           C
ATOM     83 HG11 ILE A 589      25.400  33.230  39.160  1.00  0.00           H
ATOM     84 HG12 ILE A 589      26.840  32.400  39.900  1.00  0.00           H
ATOM     85  CD  ILE A 589      25.160  32.450  41.180  1.00  0.00           C
ATOM     86  HD1 ILE A 589      25.530  33.390  41.660  1.00  0.00           H
ATOM     87  HD2 ILE A 589      25.310  31.660  41.930  1.00  0.00           H
ATOM     88  HD3 ILE A 589      24.070  32.610  41.030  1.00  0.00           H
ATOM     89  C   ILE A 589      25.820  30.000  36.710  1.00  0.00           C
ATOM     90  O   ILE A 589      26.660  29.140  36.690  1.00  0.00           O
ATOM     91  N   LYS A 590      24.640  30.030  36.040  1.00  0.00           N
ATOM     92  HN  LYS A 590      24.120  30.810  36.330  1.00  0.00           H
ATOM     93  CA  LYS A 590      24.110  29.030  35.030  1.00  0.00           C
ATOM     94  HA  LYS A 590      24.060  28.050  35.470  1.00  0.00           H
ATOM     95  CB  LYS A 590      22.690  29.520  34.500  1.00  0.00           C
ATOM     96  HB1 LYS A 590      22.570  29.020  33.520  1.00  0.00           H
ATOM     97  HB2 LYS A 590      22.680  30.610  34.290  1.00  0.00           H
ATOM     98  CG  LYS A 590      21.470  29.210  35.400  1.00  0.00           C
ATOM     99  HG1 LYS A 590      21.560  29.780  36.340  1.00  0.00           H
ATOM    100  HG2 LYS A 590      21.520  28.130  35.670  1.00  0.00           H
ATOM    101  CD  LYS A 590      20.170  29.440  34.720  1.00  0.00           C
ATOM    102  HD1 LYS A 590      19.270  29.320  35.360  1.00  0.00           H
ATOM    103  HD2 LYS A 590      20.080  28.600  34.000  1.00  0.00           H
ATOM    104  CE  LYS A 590      20.060  30.730  33.920  1.00  0.00           C
ATOM    105  HE1 LYS A 590      20.800  30.910  33.110  1.00  0.00           H
ATOM    106  HE2 LYS A 590      20.210  31.620  34.560  1.00  0.00           H
ATOM    107  NZ  LYS A 590      18.720  30.870  33.250  1.00  0.00           N
ATOM    108  HZ1 LYS A 590      17.990  30.760  33.980  1.00  0.00           H
ATOM    109  HZ2 LYS A 590      18.780  30.230  32.440  1.00  0.00           H
ATOM    110  HZ3 LYS A 590      18.690  31.820  32.830  1.00  0.00           H
ATOM    111  C   LYS A 590      24.990  28.830  33.750  1.00  0.00           C
ATOM    112  O   LYS A 590      25.220  27.680  33.420  1.00  0.00           O
ATOM    113  N   ARG A 591      25.470  29.890  33.090  1.00  0.00           N
ATOM    114  HN  ARG A 591      25.320  30.790  33.460  1.00  0.00           H
ATOM    115  CA  ARG A 591      26.300  29.700  31.880  1.00  0.00           C
ATOM    116  HA  ARG A 591      25.880  29.070  31.100  1.00  0.00           H
ATOM    117  CB  ARG A 591      26.540  30.950  31.130  1.00  0.00           C
ATOM    118  HB1 ARG A 591      27.160  30.850  30.220  1.00  0.00           H
ATOM    119  HB2 ARG A 591      27.040  31.670  31.800  1.00  0.00           H
ATOM    120  CG  ARG A 591      25.230  31.620  30.550  1.00  0.00           C
ATOM    121  HG1 ARG A 591      25.520  32.590  30.090  1.00  0.00           H
ATOM    122  HG2 ARG A 591      24.540  31.820  31.400  1.00  0.00           H
ATOM    123  CD  ARG A 591      24.450  30.730  29.610  1.00  0.00           C
ATOM    124  HD1 ARG A 591      23.560  31.390  29.460  1.00  0.00           H
ATOM    125  HD2 ARG A 591      24.240  29.790  30.150  1.00  0.00           H
ATOM    126  NE  ARG A 591      25.100  30.490  28.330  1.00  0.00           N
ATOM    127  HE  ARG A 591      25.900  31.020  28.020  1.00  0.00           H
ATOM    128  CZ  ARG A 591      24.880  29.490  27.570  1.00  0.00           C
ATOM    129  NH1 ARG A 591      23.770  28.740  27.710  1.00  0.00           N
ATOM    130 HH11 ARG A 591      23.130  28.880  28.460  1.00  0.00           H
ATOM    131 HH12 ARG A 591      23.810  27.880  27.210  1.00  0.00           H
ATOM    132  NH2 ARG A 591      25.720  29.140  26.600  1.00  0.00           N
ATOM    133 HH21 ARG A 591      25.400  28.560  25.850  1.00  0.00           H
ATOM    134 HH22 ARG A 591      26.560  29.670  26.400  1.00  0.00           H
ATOM    135  C   ARG A 591      27.700  29.140  32.190  1.00  0.00           C
ATOM    136  O   ARG A 591      28.200  28.330  31.430  1.00  0.00           O
ATOM    137  N   LYS A 592      28.360  29.560  33.270  1.00  0.00           N
ATOM    138  HN  LYS A 592      28.040  30.330  33.800  1.00  0.00           H
ATOM    139  CA  LYS A 592      29.620  28.980  33.590  1.00  0.00           C
ATOM    140  HA  LYS A 592      30.200  28.740  32.720  1.00  0.00           H
ATOM    141  CB  LYS A 592      30.490  30.080  34.280  1.00  0.00           C
ATOM    142  HB1 LYS A 592      31.440  29.660  34.660  1.00  0.00           H
ATOM    143  HB2 LYS A 592      29.810  30.220  35.150  1.00  0.00           H
ATOM    144  CG  LYS A 592      30.620  31.420  33.650  1.00  0.00           C
ATOM    145  HG1 LYS A 592      31.240  32.030  34.350  1.00  0.00           H
ATOM    146  HG2 LYS A 592      29.640  31.920  33.510  1.00  0.00           H
ATOM    147  CD  LYS A 592      31.420  31.390  32.320  1.00  0.00           C
ATOM    148  HD1 LYS A 592      30.800  30.840  31.570  1.00  0.00           H
ATOM    149  HD2 LYS A 592      32.360  30.840  32.550  1.00  0.00           H
ATOM    150  CE  LYS A 592      31.810  32.800  31.810  1.00  0.00           C
ATOM    151  HE1 LYS A 592      32.470  33.410  32.460  1.00  0.00           H
ATOM    152  HE2 LYS A 592      30.900  33.380  31.540  1.00  0.00           H
ATOM    153  NZ  LYS A 592      32.700  32.640  30.660  1.00  0.00           N
ATOM    154  HZ1 LYS A 592      33.060  33.570  30.340  1.00  0.00           H
ATOM    155  HZ2 LYS A 592      32.080  32.260  29.910  1.00  0.00           H
ATOM    156  HZ3 LYS A 592      33.380  31.930  30.980  1.00  0.00           H
ATOM    157  C   LYS A 592      29.510  27.700  34.490  1.00  0.00           C
ATOM    158  O   LYS A 592      30.550  27.090  34.790  1.00  0.00           O
ATOM    159  N   ALA A 593      28.310  27.250  34.860  1.00  0.00           N
ATOM    160  HN  ALA A 593      27.480  27.810  34.790  1.00  0.00           H
ATOM    161  CA  ALA A 593      28.090  26.020  35.600  1.00  0.00           C
ATOM    162  HA  ALA A 593      28.590  26.140  36.540  1.00  0.00           H
ATOM    163  CB  ALA A 593      26.620  25.780  35.730  1.00  0.00           C
ATOM    164  HB1 ALA A 593      26.080  25.910  34.780  1.00  0.00           H
ATOM    165  HB2 ALA A 593      26.060  26.550  36.330  1.00  0.00           H
ATOM    166  HB3 ALA A 593      26.290  24.780  36.100  1.00  0.00           H
ATOM    167  C   ALA A 593      28.840  24.680  35.110  1.00  0.00           C
ATOM    168  O   ALA A 593      29.460  24.000  35.940  1.00  0.00           O
ATOM    169  N   PRO A 594      28.950  24.210  33.830  1.00  0.00           N
ATOM    170  CD  PRO A 594      28.520  24.910  32.560  1.00  0.00           C
ATOM    171  HD1 PRO A 594      29.020  25.890  32.460  1.00  0.00           H
ATOM    172  HD2 PRO A 594      27.410  24.970  32.530  1.00  0.00           H
ATOM    173  CA  PRO A 594      29.720  23.050  33.440  1.00  0.00           C
ATOM    174  HA  PRO A 594      29.530  22.280  34.180  1.00  0.00           H
ATOM    175  CB  PRO A 594      29.020  22.620  32.090  1.00  0.00           C
ATOM    176  HB1 PRO A 594      28.010  22.200  32.260  1.00  0.00           H
ATOM    177  HB2 PRO A 594      29.570  21.940  31.420  1.00  0.00           H
ATOM    178  CG  PRO A 594      28.920  23.970  31.380  1.00  0.00           C
ATOM    179  HG1 PRO A 594      29.850  24.290  30.870  1.00  0.00           H
ATOM    180  HG2 PRO A 594      28.150  23.990  30.580  1.00  0.00           H
ATOM    181  C   PRO A 594      31.220  23.280  33.230  1.00  0.00           C
ATOM    182  O   PRO A 594      31.840  22.340  32.690  1.00  0.00           O
ATOM    183  N   PHE A 595      31.900  24.440  33.680  1.00  0.00           N
ATOM    184  HN  PHE A 595      31.310  25.170  34.020  1.00  0.00           H
ATOM    185  CA  PHE A 595      33.280  24.580  33.390  1.00  0.00           C
ATOM    186  HA  PHE A 595      33.570  23.810  32.680  1.00  0.00           H
ATOM    187  CB  PHE A 595      33.630  25.920  32.730  1.00  0.00           C
ATOM    188  HB1 PHE A 595      34.710  25.900  32.490  1.00  0.00           H
ATOM    189  HB2 PHE A 595      33.330  26.720  33.450  1.00  0.00           H
ATOM    190  CG  PHE A 595      32.950  26.020  31.410  1.00  0.00           C
ATOM    191  CD1 PHE A 595      33.250  25.160  30.280  1.00  0.00           C
ATOM    192  HD1 PHE A 595      34.030  24.440  30.470  1.00  0.00           H
ATOM    193  CE1 PHE A 595      32.590  25.330  29.120  1.00  0.00           C
ATOM    194  HE1 PHE A 595      32.780  24.570  28.370  1.00  0.00           H
ATOM    195  CZ  PHE A 595      31.480  26.220  29.000  1.00  0.00           C
ATOM    196  HZ  PHE A 595      31.090  26.240  28.000  1.00  0.00           H
ATOM    197  CD2 PHE A 595      31.980  27.000  31.180  1.00  0.00           C
ATOM    198  HD2 PHE A 595      31.640  27.650  31.970  1.00  0.00           H
ATOM    199  CE2 PHE A 595      31.190  27.070  30.060  1.00  0.00           C
ATOM    200  HE2 PHE A 595      30.400  27.780  29.860  1.00  0.00           H
ATOM    201  C   PHE A 595      34.090  24.400  34.640  1.00  0.00           C
ATOM    202  O   PHE A 595      35.310  24.600  34.620  1.00  0.00           O
ATOM    203  N   PHE A 596      33.460  24.040  35.810  1.00  0.00           N
ATOM    204  HN  PHE A 596      32.480  23.890  35.750  1.00  0.00           H
ATOM    205  CA  PHE A 596      33.970  23.970  37.110  1.00  0.00           C
ATOM    206  HA  PHE A 596      34.500  24.880  37.350  1.00  0.00           H
ATOM    207  CB  PHE A 596      32.770  23.870  38.090  1.00  0.00           C
ATOM    208  HB1 PHE A 596      32.380  22.850  38.050  1.00  0.00           H
ATOM    209  HB2 PHE A 596      31.980  24.550  37.720  1.00  0.00           H
ATOM    210  CG  PHE A 596      33.000  24.110  39.590  1.00  0.00           C
ATOM    211  CD1 PHE A 596      33.880  23.350  40.410  1.00  0.00           C
ATOM    212  HD1 PHE A 596      34.370  22.520  39.920  1.00  0.00           H
ATOM    213  CE1 PHE A 596      34.050  23.640  41.810  1.00  0.00           C
ATOM    214  HE1 PHE A 596      34.690  23.060  42.450  1.00  0.00           H
ATOM    215  CZ  PHE A 596      33.280  24.680  42.400  1.00  0.00           C
ATOM    216  HZ  PHE A 596      33.500  24.890  43.440  1.00  0.00           H
ATOM    217  CD2 PHE A 596      32.300  25.160  40.240  1.00  0.00           C
ATOM    218  HD2 PHE A 596      31.630  25.680  39.570  1.00  0.00           H
ATOM    219  CE2 PHE A 596      32.470  25.460  41.590  1.00  0.00           C
ATOM    220  HE2 PHE A 596      32.010  26.350  41.980  1.00  0.00           H
ATOM    221  C   PHE A 596      35.080  22.950  37.400  1.00  0.00           C
ATOM    222  O   PHE A 596      36.070  23.200  38.000  1.00  0.00           O
ATOM    223  N   LEU A 597      34.840  21.640  37.010  1.00  0.00           N
ATOM    224  HN  LEU A 597      34.020  21.390  36.490  1.00  0.00           H
ATOM    225  CA  LEU A 597      35.760  20.530  37.270  1.00  0.00           C
ATOM    226  HA  LEU A 597      36.040  20.660  38.310  1.00  0.00           H
ATOM    227  CB  LEU A 597      35.030  19.150  37.010  1.00  0.00           C
ATOM    228  HB1 LEU A 597      34.590  19.110  35.990  1.00  0.00           H
ATOM    229  HB2 LEU A 597      34.120  19.060  37.650  1.00  0.00           H
ATOM    230  CG  LEU A 597      35.870  17.870  37.190  1.00  0.00           C
ATOM    231  HG  LEU A 597      36.820  17.940  36.630  1.00  0.00           H
ATOM    232  CD1 LEU A 597      36.230  17.790  38.670  1.00  0.00           C
ATOM    233 HD11 LEU A 597      36.780  16.850  38.860  1.00  0.00           H
ATOM    234 HD12 LEU A 597      35.270  17.810  39.240  1.00  0.00           H
ATOM    235 HD13 LEU A 597      36.760  18.700  39.010  1.00  0.00           H
ATOM    236  CD2 LEU A 597      35.110  16.570  36.750  1.00  0.00           C
ATOM    237 HD21 LEU A 597      35.830  15.730  36.760  1.00  0.00           H
ATOM    238 HD22 LEU A 597      34.700  16.680  35.720  1.00  0.00           H
ATOM    239 HD23 LEU A 597      34.250  16.390  37.430  1.00  0.00           H
ATOM    240  C   LEU A 597      36.970  20.600  36.530  1.00  0.00           C
ATOM    241  O   LEU A 597      38.080  20.240  37.010  1.00  0.00           O
ATOM    242  N   SER A 598      36.820  21.090  35.270  1.00  0.00           N
ATOM    243  HN  SER A 598      35.900  21.250  34.940  1.00  0.00           H
ATOM    244  CA  SER A 598      37.940  21.480  34.320  1.00  0.00           C
ATOM    245  HA  SER A 598      38.350  20.540  33.990  1.00  0.00           H
ATOM    246  CB  SER A 598      37.290  22.000  33.030  1.00  0.00           C
ATOM    247  HB1 SER A 598      36.590  22.840  33.250  1.00  0.00           H
ATOM    248  HB2 SER A 598      36.660  21.180  32.640  1.00  0.00           H
ATOM    249  OG  SER A 598      38.110  22.540  31.950  1.00  0.00           O
ATOM    250  HG1 SER A 598      38.860  21.960  31.820  1.00  0.00           H
ATOM    251  C   SER A 598      39.100  22.350  34.850  1.00  0.00           C
ATOM    252  O   SER A 598      40.270  22.050  34.590  1.00  0.00           O
ATOM    253  N   ASP A 599      38.860  23.210  35.800  1.00  0.00           N
ATOM    254  HN  ASP A 599      38.010  23.730  35.920  1.00  0.00           H
ATOM    255  CA  ASP A 599      39.910  23.910  36.530  1.00  0.00           C
ATOM    256  HA  ASP A 599      40.550  24.360  35.780  1.00  0.00           H
ATOM    257  CB  ASP A 599      39.400  24.950  37.550  1.00  0.00           C
ATOM    258  HB1 ASP A 599      40.170  25.330  38.250  1.00  0.00           H
ATOM    259  HB2 ASP A 599      38.600  24.520  38.190  1.00  0.00           H
ATOM    260  CG  ASP A 599      38.780  26.140  36.800  1.00  0.00           C
ATOM    261  OD1 ASP A 599      38.570  26.180  35.580  1.00  0.00           O
ATOM    262  OD2 ASP A 599      38.530  27.080  37.620  1.00  0.00           O
ATOM    263  C   ASP A 599      40.790  23.030  37.410  1.00  0.00           C
ATOM    264  O   ASP A 599      42.000  23.110  37.270  1.00  0.00           O
ATOM    265  N   PHE A 600      40.290  22.010  38.170  1.00  0.00           N
ATOM    266  HN  PHE A 600      39.300  22.000  38.120  1.00  0.00           H
ATOM    267  CA  PHE A 600      40.990  21.110  39.000  1.00  0.00           C
ATOM    268  HA  PHE A 600      41.700  21.740  39.530  1.00  0.00           H
ATOM    269  CB  PHE A 600      39.960  20.480  40.020  1.00  0.00           C
ATOM    270  HB1 PHE A 600      40.480  19.720  40.640  1.00  0.00           H
ATOM    271  HB2 PHE A 600      39.160  19.930  39.490  1.00  0.00           H
ATOM    272  CG  PHE A 600      39.200  21.430  40.960  1.00  0.00           C
ATOM    273  CD1 PHE A 600      38.120  22.280  40.550  1.00  0.00           C
ATOM    274  HD1 PHE A 600      37.640  22.230  39.580  1.00  0.00           H
ATOM    275  CE1 PHE A 600      37.500  23.140  41.500  1.00  0.00           C
ATOM    276  HE1 PHE A 600      36.750  23.830  41.160  1.00  0.00           H
ATOM    277  CZ  PHE A 600      37.970  23.240  42.790  1.00  0.00           C
ATOM    278  HZ  PHE A 600      37.510  23.990  43.410  1.00  0.00           H
ATOM    279  CD2 PHE A 600      39.550  21.540  42.340  1.00  0.00           C
ATOM    280  HD2 PHE A 600      40.380  20.960  42.710  1.00  0.00           H
ATOM    281  CE2 PHE A 600      39.010  22.470  43.210  1.00  0.00           C
ATOM    282  HE2 PHE A 600      39.330  22.650  44.230  1.00  0.00           H
ATOM    283  C   PHE A 600      41.850  20.110  38.350  1.00  0.00           C
ATOM    284  O   PHE A 600      42.970  19.770  38.670  1.00  0.00           O
ATOM    285  N   LYS A 601      41.300  19.590  37.200  1.00  0.00           N
ATOM    286  HN  LYS A 601      40.350  19.810  37.000  1.00  0.00           H
ATOM    287  CA  LYS A 601      42.120  18.870  36.170  1.00  0.00           C
ATOM    288  HA  LYS A 601      42.590  18.030  36.670  1.00  0.00           H
ATOM    289  CB  LYS A 601      41.120  18.390  35.140  1.00  0.00           C
ATOM    290  HB1 LYS A 601      41.640  17.980  34.250  1.00  0.00           H
ATOM    291  HB2 LYS A 601      40.770  19.320  34.630  1.00  0.00           H
ATOM    292  CG  LYS A 601      39.980  17.510  35.740  1.00  0.00           C
ATOM    293  HG1 LYS A 601      39.330  17.170  34.900  1.00  0.00           H
ATOM    294  HG2 LYS A 601      39.360  18.160  36.400  1.00  0.00           H
ATOM    295  CD  LYS A 601      40.440  16.280  36.550  1.00  0.00           C
ATOM    296  HD1 LYS A 601      39.550  15.630  36.720  1.00  0.00           H
ATOM    297  HD2 LYS A 601      40.850  16.630  37.510  1.00  0.00           H
ATOM    298  CE  LYS A 601      41.450  15.400  35.770  1.00  0.00           C
ATOM    299  HE1 LYS A 601      41.670  14.430  36.270  1.00  0.00           H
ATOM    300  HE2 LYS A 601      42.490  15.790  35.720  1.00  0.00           H
ATOM    301  NZ  LYS A 601      41.010  14.930  34.390  1.00  0.00           N
ATOM    302  HZ1 LYS A 601      41.230  15.680  33.720  1.00  0.00           H
ATOM    303  HZ2 LYS A 601      39.990  14.810  34.500  1.00  0.00           H
ATOM    304  HZ3 LYS A 601      41.410  13.990  34.170  1.00  0.00           H
ATOM    305  C   LYS A 601      43.260  19.730  35.510  1.00  0.00           C
ATOM    306  O   LYS A 601      44.360  19.250  35.430  1.00  0.00           O
ATOM    307  N   ASP A 602      43.010  21.000  35.200  1.00  0.00           N
ATOM    308  HN  ASP A 602      42.150  21.390  35.520  1.00  0.00           H
ATOM    309  CA  ASP A 602      43.970  21.960  34.650  1.00  0.00           C
ATOM    310  HA  ASP A 602      44.540  21.490  33.880  1.00  0.00           H
ATOM    311  CB  ASP A 602      43.390  23.360  34.200  1.00  0.00           C
ATOM    312  HB1 ASP A 602      44.200  24.070  33.960  1.00  0.00           H
ATOM    313  HB2 ASP A 602      42.760  23.860  34.970  1.00  0.00           H
ATOM    314  CG  ASP A 602      42.700  23.280  32.880  1.00  0.00           C
ATOM    315  OD1 ASP A 602      42.890  22.240  32.160  1.00  0.00           O
ATOM    316  OD2 ASP A 602      41.930  24.250  32.560  1.00  0.00           O
ATOM    317  C   ASP A 602      45.110  22.200  35.670  1.00  0.00           C
ATOM    318  O   ASP A 602      46.290  22.300  35.260  1.00  0.00           O
ATOM    319  N   ALA A 603      44.840  22.230  37.070  1.00  0.00           N
ATOM    320  HN  ALA A 603      44.010  21.830  37.460  1.00  0.00           H
ATOM    321  CA  ALA A 603      45.870  22.400  38.050  1.00  0.00           C
ATOM    322  HA  ALA A 603      46.480  23.170  37.600  1.00  0.00           H
ATOM    323  CB  ALA A 603      45.260  22.850  39.340  1.00  0.00           C
ATOM    324  HB1 ALA A 603      44.590  23.710  39.090  1.00  0.00           H
ATOM    325  HB2 ALA A 603      45.990  23.150  40.120  1.00  0.00           H
ATOM    326  HB3 ALA A 603      44.640  22.020  39.720  1.00  0.00           H
ATOM    327  C   ALA A 603      46.760  21.230  38.220  1.00  0.00           C
ATOM    328  O   ALA A 603      47.820  21.360  38.860  1.00  0.00           O
ATOM    329  N   LEU A 604      46.470  20.080  37.580  1.00  0.00           N
ATOM    330  HN  LEU A 604      45.630  20.030  37.040  1.00  0.00           H
ATOM    331  CA  LEU A 604      47.520  19.000  37.570  1.00  0.00           C
ATOM    332  HA  LEU A 604      48.090  18.860  38.490  1.00  0.00           H
ATOM    333  CB  LEU A 604      46.750  17.710  37.330  1.00  0.00           C
ATOM    334  HB1 LEU A 604      47.490  16.870  37.310  1.00  0.00           H
ATOM    335  HB2 LEU A 604      46.190  17.760  36.380  1.00  0.00           H
ATOM    336  CG  LEU A 604      45.760  17.290  38.410  1.00  0.00           C
ATOM    337  HG  LEU A 604      44.810  17.860  38.270  1.00  0.00           H
ATOM    338  CD1 LEU A 604      45.410  15.840  38.200  1.00  0.00           C
ATOM    339 HD11 LEU A 604      46.260  15.160  38.430  1.00  0.00           H
ATOM    340 HD12 LEU A 604      45.020  15.610  37.190  1.00  0.00           H
ATOM    341 HD13 LEU A 604      44.580  15.580  38.900  1.00  0.00           H
ATOM    342  CD2 LEU A 604      46.200  17.720  39.870  1.00  0.00           C
ATOM    343 HD21 LEU A 604      45.450  17.340  40.610  1.00  0.00           H
ATOM    344 HD22 LEU A 604      46.360  18.790  40.110  1.00  0.00           H
ATOM    345 HD23 LEU A 604      47.200  17.250  39.900  1.00  0.00           H
ATOM    346  C   LEU A 604      48.510  19.300  36.500  1.00  0.00           C
ATOM    347  O   LEU A 604      48.420  18.890  35.350  1.00  0.00           O
ATOM    348  N   SER A 605      49.480  20.050  36.970  1.00  0.00           N
ATOM    349  HN  SER A 605      49.410  20.440  37.880  1.00  0.00           H
ATOM    350  CA  SER A 605      50.560  20.480  36.140  1.00  0.00           C
ATOM    351  HA  SER A 605      50.790  19.740  35.410  1.00  0.00           H
ATOM    352  CB  SER A 605      50.080  21.780  35.410  1.00  0.00           C
ATOM    353  HB1 SER A 605      49.540  22.300  36.230  1.00  0.00           H
ATOM    354  HB2 SER A 605      49.270  21.470  34.710  1.00  0.00           H
ATOM    355  OG  SER A 605      51.150  22.610  34.860  1.00  0.00           O
ATOM    356  HG1 SER A 605      51.420  22.040  34.140  1.00  0.00           H
ATOM    357  C   SER A 605      51.790  20.820  36.950  1.00  0.00           C
ATOM    358  O   SER A 605      51.730  21.280  38.070  1.00  0.00           O
ATOM    359  N   LEU A 606      52.910  20.720  36.330  1.00  0.00           N
ATOM    360  HN  LEU A 606      52.850  20.430  35.380  1.00  0.00           H
ATOM    361  CA  LEU A 606      54.250  21.130  36.840  1.00  0.00           C
ATOM    362  HA  LEU A 606      54.530  20.670  37.780  1.00  0.00           H
ATOM    363  CB  LEU A 606      55.200  20.640  35.700  1.00  0.00           C
ATOM    364  HB1 LEU A 606      54.960  21.270  34.820  1.00  0.00           H
ATOM    365  HB2 LEU A 606      54.870  19.620  35.380  1.00  0.00           H
ATOM    366  CG  LEU A 606      56.760  20.720  35.920  1.00  0.00           C
ATOM    367  HG  LEU A 606      57.060  21.770  36.160  1.00  0.00           H
ATOM    368  CD1 LEU A 606      57.360  19.860  37.010  1.00  0.00           C
ATOM    369 HD11 LEU A 606      57.330  18.780  36.750  1.00  0.00           H
ATOM    370 HD12 LEU A 606      56.770  20.010  37.940  1.00  0.00           H
ATOM    371 HD13 LEU A 606      58.430  20.020  37.310  1.00  0.00           H
ATOM    372  CD2 LEU A 606      57.520  20.390  34.630  1.00  0.00           C
ATOM    373 HD21 LEU A 606      57.310  21.020  33.750  1.00  0.00           H
ATOM    374 HD22 LEU A 606      57.430  19.300  34.390  1.00  0.00           H
ATOM    375 HD23 LEU A 606      58.610  20.450  34.860  1.00  0.00           H
ATOM    376  C   LEU A 606      54.350  22.650  37.100  1.00  0.00           C
ATOM    377  O   LEU A 606      54.700  23.090  38.200  1.00  0.00           O
ATOM    378  N   GLN A 607      54.000  23.490  36.080  1.00  0.00           N
ATOM    379  HN  GLN A 607      53.600  23.110  35.260  1.00  0.00           H
ATOM    380  CA  GLN A 607      53.900  24.920  36.190  1.00  0.00           C
ATOM    381  HA  GLN A 607      54.890  25.240  36.480  1.00  0.00           H
ATOM    382  CB  GLN A 607      53.740  25.590  34.760  1.00  0.00           C
ATOM    383  HB1 GLN A 607      53.000  24.930  34.250  1.00  0.00           H
ATOM    384  HB2 GLN A 607      54.690  25.540  34.170  1.00  0.00           H
ATOM    385  CG  GLN A 607      53.280  27.060  34.660  1.00  0.00           C
ATOM    386  HG1 GLN A 607      53.730  27.750  35.410  1.00  0.00           H
ATOM    387  HG2 GLN A 607      52.210  27.070  34.970  1.00  0.00           H
ATOM    388  CD  GLN A 607      53.470  27.540  33.220  1.00  0.00           C
ATOM    389  OE1 GLN A 607      53.310  26.820  32.240  1.00  0.00           O
ATOM    390  NE2 GLN A 607      53.760  28.850  33.170  1.00  0.00           N
ATOM    391 HE21 GLN A 607      53.830  29.170  32.230  1.00  0.00           H
ATOM    392 HE22 GLN A 607      53.690  29.430  33.990  1.00  0.00           H
ATOM    393  C   GLN A 607      52.930  25.430  37.230  1.00  0.00           C
ATOM    394  O   GLN A 607      53.200  26.340  37.960  1.00  0.00           O
ATOM    395  N   CYS A 608      51.710  24.800  37.250  1.00  0.00           N
ATOM    396  HN  CYS A 608      51.600  24.040  36.610  1.00  0.00           H
ATOM    397  CA  CYS A 608      50.700  25.070  38.280  1.00  0.00           C
ATOM    398  HA  CYS A 608      50.600  26.140  38.280  1.00  0.00           H
ATOM    399  CB  CYS A 608      49.290  24.440  37.980  1.00  0.00           C
ATOM    400  HB1 CYS A 608      48.580  24.580  38.820  1.00  0.00           H
ATOM    401  HB2 CYS A 608      49.530  23.360  37.850  1.00  0.00           H
ATOM    402  SG  CYS A 608      48.590  25.160  36.460  1.00  0.00           S
ATOM    403  HG1 CYS A 608      47.680  24.200  36.460  1.00  0.00           H
ATOM    404  C   CYS A 608      51.050  24.860  39.680  1.00  0.00           C
ATOM    405  O   CYS A 608      50.800  25.690  40.580  1.00  0.00           O
ATOM    406  N   LEU A 609      51.670  23.720  40.000  1.00  0.00           N
ATOM    407  HN  LEU A 609      51.620  22.940  39.380  1.00  0.00           H
ATOM    408  CA  LEU A 609      52.070  23.280  41.300  1.00  0.00           C
ATOM    409  HA  LEU A 609      51.300  23.530  42.030  1.00  0.00           H
ATOM    410  CB  LEU A 609      52.110  21.740  41.430  1.00  0.00           C
ATOM    411  HB1 LEU A 609      52.520  21.370  42.390  1.00  0.00           H
ATOM    412  HB2 LEU A 609      52.790  21.370  40.630  1.00  0.00           H
ATOM    413  CG  LEU A 609      50.740  20.960  41.050  1.00  0.00           C
ATOM    414  HG  LEU A 609      50.450  21.320  40.040  1.00  0.00           H
ATOM    415  CD1 LEU A 609      51.130  19.450  41.000  1.00  0.00           C
ATOM    416 HD11 LEU A 609      51.350  19.020  42.000  1.00  0.00           H
ATOM    417 HD12 LEU A 609      51.950  19.180  40.320  1.00  0.00           H
ATOM    418 HD13 LEU A 609      50.310  18.830  40.580  1.00  0.00           H
ATOM    419  CD2 LEU A 609      49.610  21.280  42.040  1.00  0.00           C
ATOM    420 HD21 LEU A 609      48.730  20.690  41.690  1.00  0.00           H
ATOM    421 HD22 LEU A 609      49.310  22.340  42.140  1.00  0.00           H
ATOM    422 HD23 LEU A 609      49.930  20.860  43.020  1.00  0.00           H
ATOM    423  C   LEU A 609      53.270  24.080  41.850  1.00  0.00           C
ATOM    424  O   LEU A 609      53.250  24.710  42.890  1.00  0.00           O
ATOM    425  N   ALA A 610      54.200  24.450  41.040  1.00  0.00           N
ATOM    426  HN  ALA A 610      54.150  24.040  40.120  1.00  0.00           H
ATOM    427  CA  ALA A 610      55.340  25.310  41.340  1.00  0.00           C
ATOM    428  HA  ALA A 610      55.890  25.020  42.220  1.00  0.00           H
ATOM    429  CB  ALA A 610      56.060  25.330  39.980  1.00  0.00           C
ATOM    430  HB1 ALA A 610      56.650  24.430  39.690  1.00  0.00           H
ATOM    431  HB2 ALA A 610      56.840  26.120  40.130  1.00  0.00           H
ATOM    432  HB3 ALA A 610      55.500  25.730  39.120  1.00  0.00           H
ATOM    433  C   ALA A 610      54.790  26.770  41.680  1.00  0.00           C
ATOM    434  O   ALA A 610      55.230  27.460  42.560  1.00  0.00           O
ATOM    435  N   SER A 611      53.760  27.240  40.960  1.00  0.00           N
ATOM    436  HN  SER A 611      53.400  26.620  40.270  1.00  0.00           H
ATOM    437  CA  SER A 611      53.030  28.530  41.080  1.00  0.00           C
ATOM    438  HA  SER A 611      53.810  29.270  41.050  1.00  0.00           H
ATOM    439  CB  SER A 611      51.990  28.850  39.910  1.00  0.00           C
ATOM    440  HB1 SER A 611      51.280  29.670  40.130  1.00  0.00           H
ATOM    441  HB2 SER A 611      51.420  27.920  39.670  1.00  0.00           H
ATOM    442  OG  SER A 611      52.670  29.150  38.640  1.00  0.00           O
ATOM    443  HG1 SER A 611      53.080  28.300  38.400  1.00  0.00           H
ATOM    444  C   SER A 611      52.370  28.670  42.390  1.00  0.00           C
ATOM    445  O   SER A 611      52.360  29.690  42.990  1.00  0.00           O
ATOM    446  N   ILE A 612      51.760  27.550  42.910  1.00  0.00           N
ATOM    447  HN  ILE A 612      51.560  26.700  42.420  1.00  0.00           H
ATOM    448  CA  ILE A 612      51.260  27.570  44.230  1.00  0.00           C
ATOM    449  HA  ILE A 612      50.460  28.280  44.340  1.00  0.00           H
ATOM    450  CB  ILE A 612      50.440  26.290  44.520  1.00  0.00           C
ATOM    451  HB  ILE A 612      51.010  25.440  44.090  1.00  0.00           H
ATOM    452  CG2 ILE A 612      50.060  26.130  46.010  1.00  0.00           C
ATOM    453 HG21 ILE A 612      49.730  27.150  46.310  1.00  0.00           H
ATOM    454 HG22 ILE A 612      51.010  25.960  46.560  1.00  0.00           H
ATOM    455 HG23 ILE A 612      49.280  25.370  46.170  1.00  0.00           H
ATOM    456  CG1 ILE A 612      49.130  26.200  43.690  1.00  0.00           C
ATOM    457 HG11 ILE A 612      49.180  26.870  42.810  1.00  0.00           H
ATOM    458 HG12 ILE A 612      48.370  26.650  44.360  1.00  0.00           H
ATOM    459  CD  ILE A 612      48.830  24.760  43.330  1.00  0.00           C
ATOM    460  HD1 ILE A 612      48.650  24.040  44.160  1.00  0.00           H
ATOM    461  HD2 ILE A 612      49.620  24.280  42.700  1.00  0.00           H
ATOM    462  HD3 ILE A 612      47.920  24.790  42.690  1.00  0.00           H
ATOM    463  C   ILE A 612      52.390  27.880  45.270  1.00  0.00           C
ATOM    464  O   ILE A 612      52.230  28.770  46.080  1.00  0.00           O
ATOM    465  N   LEU A 613      53.590  27.220  45.190  1.00  0.00           N
ATOM    466  HN  LEU A 613      53.660  26.690  44.350  1.00  0.00           H
ATOM    467  CA  LEU A 613      54.730  27.390  46.020  1.00  0.00           C
ATOM    468  HA  LEU A 613      54.470  27.120  47.030  1.00  0.00           H
ATOM    469  CB  LEU A 613      55.730  26.260  45.610  1.00  0.00           C
ATOM    470  HB1 LEU A 613      56.520  26.330  46.370  1.00  0.00           H
ATOM    471  HB2 LEU A 613      56.200  26.410  44.610  1.00  0.00           H
ATOM    472  CG  LEU A 613      55.120  24.790  45.700  1.00  0.00           C
ATOM    473  HG  LEU A 613      54.210  24.740  45.070  1.00  0.00           H
ATOM    474  CD1 LEU A 613      56.140  23.710  45.140  1.00  0.00           C
ATOM    475 HD11 LEU A 613      55.710  22.710  45.360  1.00  0.00           H
ATOM    476 HD12 LEU A 613      57.140  23.820  45.610  1.00  0.00           H
ATOM    477 HD13 LEU A 613      56.160  23.790  44.030  1.00  0.00           H
ATOM    478  CD2 LEU A 613      54.630  24.430  47.100  1.00  0.00           C
ATOM    479 HD21 LEU A 613      54.350  23.360  47.060  1.00  0.00           H
ATOM    480 HD22 LEU A 613      53.730  25.040  47.290  1.00  0.00           H
ATOM    481 HD23 LEU A 613      55.310  24.580  47.960  1.00  0.00           H
ATOM    482  C   LEU A 613      55.460  28.770  46.040  1.00  0.00           C
ATOM    483  O   LEU A 613      55.680  29.270  47.120  1.00  0.00           O
ATOM    484  N   PHE A 614      55.780  29.360  44.790  1.00  0.00           N
ATOM    485  HN  PHE A 614      55.630  28.950  43.900  1.00  0.00           H
ATOM    486  CA  PHE A 614      56.250  30.740  44.610  1.00  0.00           C
ATOM    487  HA  PHE A 614      57.100  30.850  45.250  1.00  0.00           H
ATOM    488  CB  PHE A 614      56.660  30.890  43.070  1.00  0.00           C
ATOM    489  HB1 PHE A 614      55.820  30.430  42.520  1.00  0.00           H
ATOM    490  HB2 PHE A 614      57.590  30.290  43.020  1.00  0.00           H
ATOM    491  CG  PHE A 614      56.890  32.260  42.620  1.00  0.00           C
ATOM    492  CD1 PHE A 614      57.700  33.140  43.390  1.00  0.00           C
ATOM    493  HD1 PHE A 614      58.070  32.820  44.350  1.00  0.00           H
ATOM    494  CE1 PHE A 614      58.020  34.450  42.870  1.00  0.00           C
ATOM    495  HE1 PHE A 614      58.620  35.200  43.360  1.00  0.00           H
ATOM    496  CZ  PHE A 614      57.580  34.770  41.530  1.00  0.00           C
ATOM    497  HZ  PHE A 614      57.680  35.780  41.140  1.00  0.00           H
ATOM    498  CD2 PHE A 614      56.370  32.730  41.440  1.00  0.00           C
ATOM    499  HD2 PHE A 614      55.870  32.000  40.820  1.00  0.00           H
ATOM    500  CE2 PHE A 614      56.830  33.910  40.820  1.00  0.00           C
ATOM    501  HE2 PHE A 614      56.470  34.070  39.810  1.00  0.00           H
ATOM    502  C   PHE A 614      55.260  31.770  45.050  1.00  0.00           C
ATOM    503  O   PHE A 614      55.530  32.660  45.870  1.00  0.00           O
ATOM    504  N   LEU A 615      53.970  31.570  44.630  1.00  0.00           N
ATOM    505  HN  LEU A 615      53.600  30.830  44.070  1.00  0.00           H
ATOM    506  CA  LEU A 615      52.960  32.610  44.840  1.00  0.00           C
ATOM    507  HA  LEU A 615      53.490  33.550  44.770  1.00  0.00           H
ATOM    508  CB  LEU A 615      51.880  32.660  43.740  1.00  0.00           C
ATOM    509  HB1 LEU A 615      51.130  33.440  43.970  1.00  0.00           H
ATOM    510  HB2 LEU A 615      51.360  31.680  43.680  1.00  0.00           H
ATOM    511  CG  LEU A 615      52.430  32.950  42.300  1.00  0.00           C
ATOM    512  HG  LEU A 615      53.270  32.240  42.150  1.00  0.00           H
ATOM    513  CD1 LEU A 615      51.340  32.830  41.240  1.00  0.00           C
ATOM    514 HD11 LEU A 615      50.710  33.740  41.290  1.00  0.00           H
ATOM    515 HD12 LEU A 615      50.760  31.880  41.320  1.00  0.00           H
ATOM    516 HD13 LEU A 615      51.820  32.890  40.250  1.00  0.00           H
ATOM    517  CD2 LEU A 615      53.060  34.320  42.280  1.00  0.00           C
ATOM    518 HD21 LEU A 615      53.540  34.520  41.300  1.00  0.00           H
ATOM    519 HD22 LEU A 615      53.870  34.360  43.040  1.00  0.00           H
ATOM    520 HD23 LEU A 615      52.340  35.140  42.490  1.00  0.00           H
ATOM    521  C   LEU A 615      52.370  32.560  46.220  1.00  0.00           C
ATOM    522  O   LEU A 615      51.890  33.580  46.770  1.00  0.00           O
ATOM    523  N   TYR A 616      52.480  31.420  46.950  1.00  0.00           N
ATOM    524  HN  TYR A 616      52.730  30.540  46.540  1.00  0.00           H
ATOM    525  CA  TYR A 616      52.310  31.480  48.380  1.00  0.00           C
ATOM    526  HA  TYR A 616      51.300  31.840  48.440  1.00  0.00           H
ATOM    527  CB  TYR A 616      52.210  30.030  49.000  1.00  0.00           C
ATOM    528  HB1 TYR A 616      52.950  29.450  48.410  1.00  0.00           H
ATOM    529  HB2 TYR A 616      51.230  29.540  48.780  1.00  0.00           H
ATOM    530  CG  TYR A 616      52.510  29.920  50.570  1.00  0.00           C
ATOM    531  CD1 TYR A 616      53.710  29.290  51.020  1.00  0.00           C
ATOM    532  HD1 TYR A 616      54.470  28.910  50.350  1.00  0.00           H
ATOM    533  CE1 TYR A 616      54.050  29.240  52.350  1.00  0.00           C
ATOM    534  HE1 TYR A 616      55.010  28.880  52.660  1.00  0.00           H
ATOM    535  CZ  TYR A 616      53.100  29.580  53.300  1.00  0.00           C
ATOM    536  OH  TYR A 616      53.270  29.350  54.700  1.00  0.00           O
ATOM    537  HH  TYR A 616      52.400  29.370  55.120  1.00  0.00           H
ATOM    538  CD2 TYR A 616      51.590  30.340  51.480  1.00  0.00           C
ATOM    539  HD2 TYR A 616      50.700  30.860  51.140  1.00  0.00           H
ATOM    540  CE2 TYR A 616      51.850  30.140  52.830  1.00  0.00           C
ATOM    541  HE2 TYR A 616      51.120  30.520  53.550  1.00  0.00           H
ATOM    542  C   TYR A 616      53.230  32.410  49.120  1.00  0.00           C
ATOM    543  O   TYR A 616      52.700  33.280  49.840  1.00  0.00           O
ATOM    544  N   CYS A 617      54.590  32.330  48.970  1.00  0.00           N
ATOM    545  HN  CYS A 617      55.060  31.750  48.310  1.00  0.00           H
ATOM    546  CA  CYS A 617      55.470  33.170  49.720  1.00  0.00           C
ATOM    547  HA  CYS A 617      55.210  32.970  50.750  1.00  0.00           H
ATOM    548  CB  CYS A 617      56.920  32.680  49.620  1.00  0.00           C
ATOM    549  HB1 CYS A 617      57.600  33.210  50.310  1.00  0.00           H
ATOM    550  HB2 CYS A 617      57.270  32.830  48.590  1.00  0.00           H
ATOM    551  SG  CYS A 617      57.070  30.830  49.880  1.00  0.00           S
ATOM    552  HG1 CYS A 617      56.800  30.290  48.700  1.00  0.00           H
ATOM    553  C   CYS A 617      55.390  34.690  49.360  1.00  0.00           C
ATOM    554  O   CYS A 617      55.450  35.550  50.250  1.00  0.00           O
ATOM    555  N   ALA A 618      55.170  35.090  48.070  1.00  0.00           N
ATOM    556  HN  ALA A 618      54.940  34.420  47.370  1.00  0.00           H
ATOM    557  CA  ALA A 618      54.780  36.360  47.540  1.00  0.00           C
ATOM    558  HA  ALA A 618      55.510  37.070  47.900  1.00  0.00           H
ATOM    559  CB  ALA A 618      54.770  36.170  45.980  1.00  0.00           C
ATOM    560  HB1 ALA A 618      53.970  35.440  45.700  1.00  0.00           H
ATOM    561  HB2 ALA A 618      55.740  35.780  45.600  1.00  0.00           H
ATOM    562  HB3 ALA A 618      54.540  37.130  45.490  1.00  0.00           H
ATOM    563  C   ALA A 618      53.420  36.890  48.000  1.00  0.00           C
ATOM    564  O   ALA A 618      53.220  38.080  48.100  1.00  0.00           O
ATOM    565  N   CYS A 619      52.520  36.030  48.430  1.00  0.00           N
ATOM    566  HN  CYS A 619      52.530  35.070  48.160  1.00  0.00           H
ATOM    567  CA  CYS A 619      51.330  36.560  49.040  1.00  0.00           C
ATOM    568  HA  CYS A 619      51.000  37.530  48.720  1.00  0.00           H
ATOM    569  CB  CYS A 619      50.140  35.640  48.750  1.00  0.00           C
ATOM    570  HB1 CYS A 619      50.160  34.730  49.380  1.00  0.00           H
ATOM    571  HB2 CYS A 619      50.250  35.180  47.740  1.00  0.00           H
ATOM    572  SG  CYS A 619      48.510  36.460  48.830  1.00  0.00           S
ATOM    573  HG1 CYS A 619      48.510  36.720  50.130  1.00  0.00           H
ATOM    574  C   CYS A 619      51.460  36.640  50.640  1.00  0.00           C
ATOM    575  O   CYS A 619      50.730  37.510  51.190  1.00  0.00           O
ATOM    576  N   MET A 620      52.160  35.700  51.420  1.00  0.00           N
ATOM    577  HN  MET A 620      52.410  34.820  51.030  1.00  0.00           H
ATOM    578  CA  MET A 620      52.300  36.020  52.830  1.00  0.00           C
ATOM    579  HA  MET A 620      51.350  36.020  53.340  1.00  0.00           H
ATOM    580  CB  MET A 620      53.150  34.950  53.610  1.00  0.00           C
ATOM    581  HB1 MET A 620      53.570  35.390  54.540  1.00  0.00           H
ATOM    582  HB2 MET A 620      54.070  34.840  53.000  1.00  0.00           H
ATOM    583  CG  MET A 620      52.450  33.600  53.840  1.00  0.00           C
ATOM    584  HG1 MET A 620      53.080  32.780  54.240  1.00  0.00           H
ATOM    585  HG2 MET A 620      52.130  33.350  52.800  1.00  0.00           H
ATOM    586  SD  MET A 620      51.100  33.550  55.060  1.00  0.00           S
ATOM    587  CE  MET A 620      52.020  33.740  56.570  1.00  0.00           C
ATOM    588  HE1 MET A 620      52.730  32.890  56.690  1.00  0.00           H
ATOM    589  HE2 MET A 620      51.300  33.510  57.380  1.00  0.00           H
ATOM    590  HE3 MET A 620      52.560  34.700  56.610  1.00  0.00           H
ATOM    591  C   MET A 620      52.970  37.410  53.120  1.00  0.00           C
ATOM    592  O   MET A 620      52.520  38.190  54.040  1.00  0.00           O
ATOM    593  N   SER A 621      54.100  37.740  52.410  1.00  0.00           N
ATOM    594  HN  SER A 621      54.460  37.100  51.740  1.00  0.00           H
ATOM    595  CA  SER A 621      54.870  38.890  52.740  1.00  0.00           C
ATOM    596  HA  SER A 621      55.340  38.760  53.690  1.00  0.00           H
ATOM    597  CB  SER A 621      56.130  38.840  51.860  1.00  0.00           C
ATOM    598  HB1 SER A 621      56.810  39.570  52.350  1.00  0.00           H
ATOM    599  HB2 SER A 621      56.180  39.140  50.790  1.00  0.00           H
ATOM    600  OG  SER A 621      56.910  37.670  52.080  1.00  0.00           O
ATOM    601  HG1 SER A 621      56.580  36.980  51.480  1.00  0.00           H
ATOM    602  C   SER A 621      54.200  40.270  52.730  1.00  0.00           C
ATOM    603  O   SER A 621      54.460  41.150  53.620  1.00  0.00           O
ATOM    604  N   PRO A 622      53.330  40.650  51.870  1.00  0.00           N
ATOM    605  CD  PRO A 622      53.290  40.190  50.450  1.00  0.00           C
ATOM    606  HD1 PRO A 622      52.430  39.490  50.500  1.00  0.00           H
ATOM    607  HD2 PRO A 622      54.200  39.680  50.070  1.00  0.00           H
ATOM    608  CA  PRO A 622      52.660  41.890  52.040  1.00  0.00           C
ATOM    609  HA  PRO A 622      53.340  42.670  52.350  1.00  0.00           H
ATOM    610  CB  PRO A 622      51.960  42.180  50.710  1.00  0.00           C
ATOM    611  HB1 PRO A 622      51.960  43.280  50.520  1.00  0.00           H
ATOM    612  HB2 PRO A 622      50.970  41.670  50.630  1.00  0.00           H
ATOM    613  CG  PRO A 622      52.890  41.470  49.670  1.00  0.00           C
ATOM    614  HG1 PRO A 622      52.400  41.270  48.700  1.00  0.00           H
ATOM    615  HG2 PRO A 622      53.790  42.120  49.600  1.00  0.00           H
ATOM    616  C   PRO A 622      51.620  41.900  53.140  1.00  0.00           C
ATOM    617  O   PRO A 622      51.420  42.950  53.820  1.00  0.00           O
ATOM    618  N   VAL A 623      50.890  40.820  53.380  1.00  0.00           N
ATOM    619  HN  VAL A 623      51.060  39.960  52.890  1.00  0.00           H
ATOM    620  CA  VAL A 623      49.910  40.700  54.450  1.00  0.00           C
ATOM    621  HA  VAL A 623      49.250  41.560  54.410  1.00  0.00           H
ATOM    622  CB  VAL A 623      49.200  39.380  54.260  1.00  0.00           C
ATOM    623  HB  VAL A 623      50.010  38.630  54.120  1.00  0.00           H
ATOM    624  CG1 VAL A 623      48.170  38.880  55.280  1.00  0.00           C
ATOM    625 HG11 VAL A 623      48.710  38.510  56.180  1.00  0.00           H
ATOM    626 HG12 VAL A 623      47.590  38.060  54.810  1.00  0.00           H
ATOM    627 HG13 VAL A 623      47.490  39.700  55.590  1.00  0.00           H
ATOM    628  CG2 VAL A 623      48.410  39.430  52.940  1.00  0.00           C
ATOM    629 HG21 VAL A 623      47.610  40.200  52.970  1.00  0.00           H
ATOM    630 HG22 VAL A 623      47.830  38.530  52.620  1.00  0.00           H
ATOM    631 HG23 VAL A 623      49.090  39.630  52.090  1.00  0.00           H
ATOM    632  C   VAL A 623      50.400  40.810  55.910  1.00  0.00           C
ATOM    633  O   VAL A 623      49.710  41.340  56.760  1.00  0.00           O
ATOM    634  N   ILE A 624      51.580  40.340  56.220  1.00  0.00           N
ATOM    635  HN  ILE A 624      52.090  39.790  55.560  1.00  0.00           H
ATOM    636  CA  ILE A 624      52.290  40.450  57.490  1.00  0.00           C
ATOM    637  HA  ILE A 624      51.630  40.200  58.310  1.00  0.00           H
ATOM    638  CB  ILE A 624      53.560  39.550  57.530  1.00  0.00           C
ATOM    639  HB  ILE A 624      54.270  39.850  56.720  1.00  0.00           H
ATOM    640  CG2 ILE A 624      54.520  39.690  58.790  1.00  0.00           C
ATOM    641 HG21 ILE A 624      55.490  39.170  58.650  1.00  0.00           H
ATOM    642 HG22 ILE A 624      54.050  39.250  59.700  1.00  0.00           H
ATOM    643 HG23 ILE A 624      54.820  40.730  59.050  1.00  0.00           H
ATOM    644  CG1 ILE A 624      53.150  38.100  57.330  1.00  0.00           C
ATOM    645 HG11 ILE A 624      54.050  37.450  57.390  1.00  0.00           H
ATOM    646 HG12 ILE A 624      52.740  37.930  56.310  1.00  0.00           H
ATOM    647  CD  ILE A 624      52.300  37.610  58.460  1.00  0.00           C
ATOM    648  HD1 ILE A 624      52.190  36.510  58.480  1.00  0.00           H
ATOM    649  HD2 ILE A 624      51.300  38.110  58.510  1.00  0.00           H
ATOM    650  HD3 ILE A 624      52.690  37.790  59.490  1.00  0.00           H
ATOM    651  C   ILE A 624      52.710  41.920  57.770  1.00  0.00           C
ATOM    652  O   ILE A 624      52.650  42.500  58.910  1.00  0.00           O
ATOM    653  N   THR A 625      53.170  42.630  56.690  1.00  0.00           N
ATOM    654  HN  THR A 625      53.540  42.140  55.900  1.00  0.00           H
ATOM    655  CA  THR A 625      53.580  44.040  56.670  1.00  0.00           C
ATOM    656  HA  THR A 625      54.220  44.190  57.530  1.00  0.00           H
ATOM    657  CB  THR A 625      54.180  44.510  55.360  1.00  0.00           C
ATOM    658  HB  THR A 625      53.410  44.570  54.560  1.00  0.00           H
ATOM    659  OG1 THR A 625      55.200  43.610  55.020  1.00  0.00           O
ATOM    660  HG1 THR A 625      54.830  42.920  54.470  1.00  0.00           H
ATOM    661  CG2 THR A 625      54.770  45.880  55.560  1.00  0.00           C
ATOM    662 HG21 THR A 625      53.970  46.600  55.870  1.00  0.00           H
ATOM    663 HG22 THR A 625      55.160  46.200  54.570  1.00  0.00           H
ATOM    664 HG23 THR A 625      55.480  45.780  56.410  1.00  0.00           H
ATOM    665  C   THR A 625      52.350  44.940  56.900  1.00  0.00           C
ATOM    666  O   THR A 625      52.430  45.860  57.780  1.00  0.00           O
ATOM    667  N   PHE A 626      51.210  44.690  56.200  1.00  0.00           N
ATOM    668  HN  PHE A 626      51.300  43.950  55.540  1.00  0.00           H
ATOM    669  CA  PHE A 626      49.860  45.240  56.330  1.00  0.00           C
ATOM    670  HA  PHE A 626      50.000  46.300  56.250  1.00  0.00           H
ATOM    671  CB  PHE A 626      48.740  44.890  55.240  1.00  0.00           C
ATOM    672  HB1 PHE A 626      48.870  43.790  55.250  1.00  0.00           H
ATOM    673  HB2 PHE A 626      49.060  45.120  54.200  1.00  0.00           H
ATOM    674  CG  PHE A 626      47.290  45.220  55.490  1.00  0.00           C
ATOM    675  CD1 PHE A 626      46.540  44.500  56.440  1.00  0.00           C
ATOM    676  HD1 PHE A 626      47.030  43.690  56.960  1.00  0.00           H
ATOM    677  CE1 PHE A 626      45.200  44.910  56.650  1.00  0.00           C
ATOM    678  HE1 PHE A 626      44.590  44.460  57.420  1.00  0.00           H
ATOM    679  CZ  PHE A 626      44.530  45.880  55.810  1.00  0.00           C
ATOM    680  HZ  PHE A 626      43.490  46.100  56.000  1.00  0.00           H
ATOM    681  CD2 PHE A 626      46.640  46.040  54.560  1.00  0.00           C
ATOM    682  HD2 PHE A 626      47.170  46.550  53.770  1.00  0.00           H
ATOM    683  CE2 PHE A 626      45.240  46.260  54.690  1.00  0.00           C
ATOM    684  HE2 PHE A 626      44.740  46.900  53.970  1.00  0.00           H
ATOM    685  C   PHE A 626      49.390  45.070  57.760  1.00  0.00           C
ATOM    686  O   PHE A 626      49.170  46.130  58.340  1.00  0.00           O
ATOM    687  N   GLY A 627      49.380  43.840  58.340  1.00  0.00           N
ATOM    688  HN  GLY A 627      49.530  43.090  57.690  1.00  0.00           H
ATOM    689  CA  GLY A 627      48.990  43.530  59.690  1.00  0.00           C
ATOM    690  HA1 GLY A 627      49.000  42.450  59.780  1.00  0.00           H
ATOM    691  HA2 GLY A 627      48.000  43.940  59.810  1.00  0.00           H
ATOM    692  C   GLY A 627      49.910  44.260  60.690  1.00  0.00           C
ATOM    693  O   GLY A 627      49.450  44.780  61.720  1.00  0.00           O
ATOM    694  N   GLY A 628      51.220  44.410  60.410  1.00  0.00           N
ATOM    695  HN  GLY A 628      51.520  43.880  59.610  1.00  0.00           H
ATOM    696  CA  GLY A 628      52.270  44.940  61.260  1.00  0.00           C
ATOM    697  HA1 GLY A 628      53.210  44.890  60.720  1.00  0.00           H
ATOM    698  HA2 GLY A 628      52.220  44.430  62.200  1.00  0.00           H
ATOM    699  C   GLY A 628      52.050  46.340  61.540  1.00  0.00           C
ATOM    700  O   GLY A 628      52.220  46.880  62.700  1.00  0.00           O
ATOM    701  N   LEU A 629      51.730  47.090  60.400  1.00  0.00           N
ATOM    702  HN  LEU A 629      51.630  46.580  59.550  1.00  0.00           H
ATOM    703  CA  LEU A 629      51.570  48.510  60.400  1.00  0.00           C
ATOM    704  HA  LEU A 629      52.260  48.930  61.130  1.00  0.00           H
ATOM    705  CB  LEU A 629      51.980  49.150  59.050  1.00  0.00           C
ATOM    706  HB1 LEU A 629      51.400  50.070  58.820  1.00  0.00           H
ATOM    707  HB2 LEU A 629      51.840  48.510  58.150  1.00  0.00           H
ATOM    708  CG  LEU A 629      53.440  49.560  58.880  1.00  0.00           C
ATOM    709  HG  LEU A 629      53.560  50.050  57.890  1.00  0.00           H
ATOM    710  CD1 LEU A 629      53.790  50.660  59.850  1.00  0.00           C
ATOM    711 HD11 LEU A 629      54.750  51.220  59.750  1.00  0.00           H
ATOM    712 HD12 LEU A 629      53.570  50.360  60.890  1.00  0.00           H
ATOM    713 HD13 LEU A 629      53.060  51.490  59.740  1.00  0.00           H
ATOM    714  CD2 LEU A 629      54.480  48.450  58.930  1.00  0.00           C
ATOM    715 HD21 LEU A 629      55.380  48.640  58.330  1.00  0.00           H
ATOM    716 HD22 LEU A 629      54.070  47.500  58.510  1.00  0.00           H
ATOM    717 HD23 LEU A 629      54.740  48.170  59.980  1.00  0.00           H
ATOM    718  C   LEU A 629      50.200  48.850  60.890  1.00  0.00           C
ATOM    719  O   LEU A 629      49.980  49.780  61.690  1.00  0.00           O
ATOM    720  N   LEU A 630      49.180  47.960  60.480  1.00  0.00           N
ATOM    721  HN  LEU A 630      49.250  47.340  59.690  1.00  0.00           H
ATOM    722  CA  LEU A 630      47.840  48.070  61.090  1.00  0.00           C
ATOM    723  HA  LEU A 630      47.510  49.010  60.710  1.00  0.00           H
ATOM    724  CB  LEU A 630      46.800  47.000  60.550  1.00  0.00           C
ATOM    725  HB1 LEU A 630      47.100  45.960  60.780  1.00  0.00           H
ATOM    726  HB2 LEU A 630      46.830  47.180  59.460  1.00  0.00           H
ATOM    727  CG  LEU A 630      45.320  47.280  60.960  1.00  0.00           C
ATOM    728  HG  LEU A 630      45.330  47.500  62.050  1.00  0.00           H
ATOM    729  CD1 LEU A 630      44.770  48.630  60.360  1.00  0.00           C
ATOM    730 HD11 LEU A 630      44.730  48.310  59.300  1.00  0.00           H
ATOM    731 HD12 LEU A 630      45.390  49.540  60.520  1.00  0.00           H
ATOM    732 HD13 LEU A 630      43.760  48.870  60.740  1.00  0.00           H
ATOM    733  CD2 LEU A 630      44.440  46.020  60.570  1.00  0.00           C
ATOM    734 HD21 LEU A 630      44.790  45.720  59.560  1.00  0.00           H
ATOM    735 HD22 LEU A 630      43.360  46.260  60.600  1.00  0.00           H
ATOM    736 HD23 LEU A 630      44.730  45.230  61.290  1.00  0.00           H
ATOM    737  C   LEU A 630      47.840  48.020  62.630  1.00  0.00           C
ATOM    738  O   LEU A 630      47.090  48.710  63.270  1.00  0.00           O
ATOM    739  N   GLY A 631      48.770  47.150  63.170  1.00  0.00           N
ATOM    740  HN  GLY A 631      49.070  46.540  62.440  1.00  0.00           H
ATOM    741  CA  GLY A 631      49.050  47.110  64.580  1.00  0.00           C
ATOM    742  HA1 GLY A 631      49.920  46.470  64.630  1.00  0.00           H
ATOM    743  HA2 GLY A 631      48.150  46.750  65.040  1.00  0.00           H
ATOM    744  C   GLY A 631      49.420  48.390  65.260  1.00  0.00           C
ATOM    745  O   GLY A 631      48.880  48.730  66.270  1.00  0.00           O
ATOM    746  N   GLU A 632      50.320  49.160  64.600  1.00  0.00           N
ATOM    747  HN  GLU A 632      50.900  48.780  63.890  1.00  0.00           H
ATOM    748  CA  GLU A 632      50.580  50.580  64.990  1.00  0.00           C
ATOM    749  HA  GLU A 632      50.800  50.590  66.040  1.00  0.00           H
ATOM    750  CB  GLU A 632      51.740  51.180  64.150  1.00  0.00           C
ATOM    751  HB1 GLU A 632      51.770  52.230  64.520  1.00  0.00           H
ATOM    752  HB2 GLU A 632      51.390  51.250  63.100  1.00  0.00           H
ATOM    753  CG  GLU A 632      53.140  50.470  64.210  1.00  0.00           C
ATOM    754  HG1 GLU A 632      53.830  51.170  63.700  1.00  0.00           H
ATOM    755  HG2 GLU A 632      53.200  49.480  63.700  1.00  0.00           H
ATOM    756  CD  GLU A 632      53.790  50.280  65.520  1.00  0.00           C
ATOM    757  OE1 GLU A 632      53.260  49.480  66.310  1.00  0.00           O
ATOM    758  OE2 GLU A 632      54.800  50.980  65.840  1.00  0.00           O
ATOM    759  C   GLU A 632      49.450  51.490  64.930  1.00  0.00           C
ATOM    760  O   GLU A 632      49.120  52.130  65.880  1.00  0.00           O
ATOM    761  N   ALA A 633      48.780  51.470  63.770  1.00  0.00           N
ATOM    762  HN  ALA A 633      48.960  50.800  63.050  1.00  0.00           H
ATOM    763  CA  ALA A 633      47.670  52.360  63.400  1.00  0.00           C
ATOM    764  HA  ALA A 633      47.960  53.400  63.340  1.00  0.00           H
ATOM    765  CB  ALA A 633      47.150  51.980  61.980  1.00  0.00           C
ATOM    766  HB1 ALA A 633      48.000  52.230  61.320  1.00  0.00           H
ATOM    767  HB2 ALA A 633      46.280  52.590  61.720  1.00  0.00           H
ATOM    768  HB3 ALA A 633      46.890  50.900  61.870  1.00  0.00           H
ATOM    769  C   ALA A 633      46.470  52.220  64.250  1.00  0.00           C
ATOM    770  O   ALA A 633      45.970  53.190  64.750  1.00  0.00           O
ATOM    771  N   THR A 634      46.060  50.950  64.550  1.00  0.00           N
ATOM    772  HN  THR A 634      46.410  50.100  64.160  1.00  0.00           H
ATOM    773  CA  THR A 634      44.830  50.730  65.360  1.00  0.00           C
ATOM    774  HA  THR A 634      44.150  51.570  65.420  1.00  0.00           H
ATOM    775  CB  THR A 634      44.050  49.410  65.020  1.00  0.00           C
ATOM    776  HB  THR A 634      43.150  49.360  65.660  1.00  0.00           H
ATOM    777  OG1 THR A 634      44.820  48.240  65.200  1.00  0.00           O
ATOM    778  HG1 THR A 634      45.450  48.180  64.480  1.00  0.00           H
ATOM    779  CG2 THR A 634      43.660  49.460  63.490  1.00  0.00           C
ATOM    780 HG21 THR A 634      43.010  50.310  63.220  1.00  0.00           H
ATOM    781 HG22 THR A 634      43.150  48.480  63.300  1.00  0.00           H
ATOM    782 HG23 THR A 634      44.530  49.570  62.820  1.00  0.00           H
ATOM    783  C   THR A 634      45.250  50.600  66.820  1.00  0.00           C
ATOM    784  O   THR A 634      44.460  50.130  67.580  1.00  0.00           O
ATOM    785  N   GLU A 635      46.530  50.890  67.180  1.00  0.00           N
ATOM    786  HN  GLU A 635      47.200  51.240  66.520  1.00  0.00           H
ATOM    787  CA  GLU A 635      47.150  50.470  68.480  1.00  0.00           C
ATOM    788  HA  GLU A 635      48.200  50.580  68.270  1.00  0.00           H
ATOM    789  CB  GLU A 635      46.950  51.530  69.660  1.00  0.00           C
ATOM    790  HB1 GLU A 635      47.440  51.160  70.580  1.00  0.00           H
ATOM    791  HB2 GLU A 635      45.860  51.640  69.820  1.00  0.00           H
ATOM    792  CG  GLU A 635      47.300  52.950  69.190  1.00  0.00           C
ATOM    793  HG1 GLU A 635      46.620  53.200  68.340  1.00  0.00           H
ATOM    794  HG2 GLU A 635      48.330  53.110  68.800  1.00  0.00           H
ATOM    795  CD  GLU A 635      47.110  54.080  70.290  1.00  0.00           C
ATOM    796  OE1 GLU A 635      45.980  54.190  70.830  1.00  0.00           O
ATOM    797  OE2 GLU A 635      48.050  54.820  70.490  1.00  0.00           O
ATOM    798  C   GLU A 635      46.740  49.050  68.960  1.00  0.00           C
ATOM    799  O   GLU A 635      46.220  48.920  70.110  1.00  0.00           O
ATOM    800  N   GLY A 636      47.010  48.030  68.090  1.00  0.00           N
ATOM    801  HN  GLY A 636      47.330  48.240  67.160  1.00  0.00           H
ATOM    802  CA  GLY A 636      46.990  46.660  68.480  1.00  0.00           C
ATOM    803  HA1 GLY A 636      47.530  46.530  69.400  1.00  0.00           H
ATOM    804  HA2 GLY A 636      47.280  46.040  67.640  1.00  0.00           H
ATOM    805  C   GLY A 636      45.570  46.200  68.760  1.00  0.00           C
ATOM    806  O   GLY A 636      45.220  45.420  69.670  1.00  0.00           O
ATOM    807  N   ARG A 637      44.580  46.820  67.950  1.00  0.00           N
ATOM    808  HN  ARG A 637      44.820  47.590  67.360  1.00  0.00           H
ATOM    809  CA  ARG A 637      43.190  46.300  68.090  1.00  0.00           C
ATOM    810  HA  ARG A 637      43.100  45.750  69.020  1.00  0.00           H
ATOM    811  CB  ARG A 637      42.150  47.420  68.080  1.00  0.00           C
ATOM    812  HB1 ARG A 637      41.210  47.030  67.630  1.00  0.00           H
ATOM    813  HB2 ARG A 637      42.460  48.140  67.290  1.00  0.00           H
ATOM    814  CG  ARG A 637      41.890  48.080  69.430  1.00  0.00           C
ATOM    815  HG1 ARG A 637      41.450  47.360  70.150  1.00  0.00           H
ATOM    816  HG2 ARG A 637      41.070  48.810  69.270  1.00  0.00           H
ATOM    817  CD  ARG A 637      43.050  48.670  70.220  1.00  0.00           C
ATOM    818  HD1 ARG A 637      43.500  49.470  69.590  1.00  0.00           H
ATOM    819  HD2 ARG A 637      43.840  47.960  70.540  1.00  0.00           H
ATOM    820  NE  ARG A 637      42.440  49.370  71.460  1.00  0.00           N
ATOM    821  HE  ARG A 637      41.470  49.340  71.680  1.00  0.00           H
ATOM    822  CZ  ARG A 637      43.190  49.850  72.450  1.00  0.00           C
ATOM    823  NH1 ARG A 637      42.620  50.400  73.500  1.00  0.00           N
ATOM    824 HH11 ARG A 637      41.640  50.540  73.560  1.00  0.00           H
ATOM    825 HH12 ARG A 637      43.160  50.900  74.170  1.00  0.00           H
ATOM    826  NH2 ARG A 637      44.460  50.040  72.200  1.00  0.00           N
ATOM    827 HH21 ARG A 637      44.800  49.770  71.300  1.00  0.00           H
ATOM    828 HH22 ARG A 637      44.960  50.740  72.710  1.00  0.00           H
ATOM    829  C   ARG A 637      42.980  45.210  67.090  1.00  0.00           C
ATOM    830  O   ARG A 637      42.160  44.310  67.280  1.00  0.00           O
ATOM    831  N   ILE A 638      43.650  45.260  65.920  1.00  0.00           N
ATOM    832  HN  ILE A 638      44.360  45.960  65.890  1.00  0.00           H
ATOM    833  CA  ILE A 638      43.790  44.160  65.030  1.00  0.00           C
ATOM    834  HA  ILE A 638      43.790  43.240  65.610  1.00  0.00           H
ATOM    835  CB  ILE A 638      42.710  44.090  63.930  1.00  0.00           C
ATOM    836  HB  ILE A 638      43.080  43.470  63.090  1.00  0.00           H
ATOM    837  CG2 ILE A 638      41.370  43.580  64.510  1.00  0.00           C
ATOM    838 HG21 ILE A 638      40.570  43.450  63.750  1.00  0.00           H
ATOM    839 HG22 ILE A 638      40.940  44.330  65.220  1.00  0.00           H
ATOM    840 HG23 ILE A 638      41.520  42.600  65.020  1.00  0.00           H
ATOM    841  CG1 ILE A 638      42.440  45.570  63.420  1.00  0.00           C
ATOM    842 HG11 ILE A 638      43.460  45.910  63.130  1.00  0.00           H
ATOM    843 HG12 ILE A 638      42.140  46.300  64.200  1.00  0.00           H
ATOM    844  CD  ILE A 638      41.410  45.670  62.310  1.00  0.00           C
ATOM    845  HD1 ILE A 638      41.670  44.870  61.570  1.00  0.00           H
ATOM    846  HD2 ILE A 638      41.450  46.660  61.830  1.00  0.00           H
ATOM    847  HD3 ILE A 638      40.380  45.400  62.620  1.00  0.00           H
ATOM    848  C   ILE A 638      45.200  44.210  64.400  1.00  0.00           C
ATOM    849  O   ILE A 638      45.820  45.280  64.460  1.00  0.00           O
ATOM    850  N   SER A 639      45.740  43.110  63.940  1.00  0.00           N
ATOM    851  HN  SER A 639      45.340  42.210  63.990  1.00  0.00           H
ATOM    852  CA  SER A 639      47.050  43.100  63.320  1.00  0.00           C
ATOM    853  HA  SER A 639      47.060  44.000  62.730  1.00  0.00           H
ATOM    854  CB  SER A 639      48.140  43.340  64.480  1.00  0.00           C
ATOM    855  HB1 SER A 639      48.170  42.400  65.080  1.00  0.00           H
ATOM    856  HB2 SER A 639      47.760  44.120  65.170  1.00  0.00           H
ATOM    857  OG  SER A 639      49.500  43.580  64.080  1.00  0.00           O
ATOM    858  HG1 SER A 639      49.390  44.150  63.310  1.00  0.00           H
ATOM    859  C   SER A 639      47.240  41.870  62.420  1.00  0.00           C
ATOM    860  O   SER A 639      46.360  41.500  61.620  1.00  0.00           O
ATOM    861  N   ALA A 640      48.410  41.220  62.470  1.00  0.00           N
ATOM    862  HN  ALA A 640      49.000  41.570  63.190  1.00  0.00           H
ATOM    863  CA  ALA A 640      48.910  40.040  61.790  1.00  0.00           C
ATOM    864  HA  ALA A 640      49.050  40.290  60.740  1.00  0.00           H
ATOM    865  CB  ALA A 640      50.340  39.660  62.380  1.00  0.00           C
ATOM    866  HB1 ALA A 640      50.820  39.150  61.510  1.00  0.00           H
ATOM    867  HB2 ALA A 640      50.230  39.030  63.290  1.00  0.00           H
ATOM    868  HB3 ALA A 640      51.040  40.500  62.640  1.00  0.00           H
ATOM    869  C   ALA A 640      47.950  38.800  61.810  1.00  0.00           C
ATOM    870  O   ALA A 640      47.770  38.320  60.660  1.00  0.00           O
ATOM    871  N   ILE A 641      47.470  38.320  62.950  1.00  0.00           N
ATOM    872  HN  ILE A 641      47.830  38.640  63.820  1.00  0.00           H
ATOM    873  CA  ILE A 641      46.680  37.080  62.970  1.00  0.00           C
ATOM    874  HA  ILE A 641      47.150  36.280  62.410  1.00  0.00           H
ATOM    875  CB  ILE A 641      46.510  36.630  64.490  1.00  0.00           C
ATOM    876  HB  ILE A 641      46.180  37.500  65.090  1.00  0.00           H
ATOM    877  CG2 ILE A 641      45.510  35.520  64.580  1.00  0.00           C
ATOM    878 HG21 ILE A 641      44.490  35.800  64.240  1.00  0.00           H
ATOM    879 HG22 ILE A 641      45.400  35.070  65.600  1.00  0.00           H
ATOM    880 HG23 ILE A 641      45.750  34.710  63.860  1.00  0.00           H
ATOM    881  CG1 ILE A 641      47.780  36.220  65.180  1.00  0.00           C
ATOM    882 HG11 ILE A 641      47.530  35.750  66.150  1.00  0.00           H
ATOM    883 HG12 ILE A 641      48.270  37.160  65.500  1.00  0.00           H
ATOM    884  CD  ILE A 641      48.610  35.220  64.320  1.00  0.00           C
ATOM    885  HD1 ILE A 641      49.560  34.940  64.820  1.00  0.00           H
ATOM    886  HD2 ILE A 641      48.890  35.570  63.310  1.00  0.00           H
ATOM    887  HD3 ILE A 641      48.030  34.270  64.190  1.00  0.00           H
ATOM    888  C   ILE A 641      45.390  37.320  62.370  1.00  0.00           C
ATOM    889  O   ILE A 641      44.890  36.580  61.550  1.00  0.00           O
ATOM    890  N   GLU A 642      44.810  38.460  62.660  1.00  0.00           N
ATOM    891  HN  GLU A 642      45.170  39.240  63.170  1.00  0.00           H
ATOM    892  CA  GLU A 642      43.500  38.620  62.100  1.00  0.00           C
ATOM    893  HA  GLU A 642      42.960  37.700  62.240  1.00  0.00           H
ATOM    894  CB  GLU A 642      42.830  39.850  62.730  1.00  0.00           C
ATOM    895  HB1 GLU A 642      41.900  40.150  62.220  1.00  0.00           H
ATOM    896  HB2 GLU A 642      43.490  40.720  62.560  1.00  0.00           H
ATOM    897  CG  GLU A 642      42.520  39.700  64.220  1.00  0.00           C
ATOM    898  HG1 GLU A 642      42.200  38.650  64.350  1.00  0.00           H
ATOM    899  HG2 GLU A 642      41.680  40.380  64.500  1.00  0.00           H
ATOM    900  CD  GLU A 642      43.750  40.060  65.130  1.00  0.00           C
ATOM    901  OE1 GLU A 642      43.640  39.970  66.380  1.00  0.00           O
ATOM    902  OE2 GLU A 642      44.780  40.550  64.630  1.00  0.00           O
ATOM    903  C   GLU A 642      43.570  38.840  60.560  1.00  0.00           C
ATOM    904  O   GLU A 642      42.750  38.380  59.760  1.00  0.00           O
ATOM    905  N   SER A 643      44.680  39.460  60.050  1.00  0.00           N
ATOM    906  HN  SER A 643      45.440  39.730  60.630  1.00  0.00           H
ATOM    907  CA  SER A 643      45.010  39.670  58.620  1.00  0.00           C
ATOM    908  HA  SER A 643      44.290  40.340  58.180  1.00  0.00           H
ATOM    909  CB  SER A 643      46.340  40.450  58.270  1.00  0.00           C
ATOM    910  HB1 SER A 643      46.720  40.400  57.230  1.00  0.00           H
ATOM    911  HB2 SER A 643      47.220  40.140  58.860  1.00  0.00           H
ATOM    912  OG  SER A 643      46.150  41.830  58.560  1.00  0.00           O
ATOM    913  HG1 SER A 643      46.250  41.990  59.500  1.00  0.00           H
ATOM    914  C   SER A 643      45.150  38.440  57.710  1.00  0.00           C
ATOM    915  O   SER A 643      44.520  38.270  56.670  1.00  0.00           O
ATOM    916  N   LEU A 644      45.920  37.500  58.140  1.00  0.00           N
ATOM    917  HN  LEU A 644      46.410  37.620  59.000  1.00  0.00           H
ATOM    918  CA  LEU A 644      46.050  36.160  57.570  1.00  0.00           C
ATOM    919  HA  LEU A 644      46.400  36.310  56.570  1.00  0.00           H
ATOM    920  CB  LEU A 644      47.030  35.330  58.510  1.00  0.00           C
ATOM    921  HB1 LEU A 644      46.890  34.250  58.300  1.00  0.00           H
ATOM    922  HB2 LEU A 644      46.670  35.440  59.550  1.00  0.00           H
ATOM    923  CG  LEU A 644      48.430  35.700  58.320  1.00  0.00           C
ATOM    924  HG  LEU A 644      48.520  36.810  58.440  1.00  0.00           H
ATOM    925  CD1 LEU A 644      49.220  34.980  59.380  1.00  0.00           C
ATOM    926 HD11 LEU A 644      50.310  35.230  59.340  1.00  0.00           H
ATOM    927 HD12 LEU A 644      49.150  33.890  59.160  1.00  0.00           H
ATOM    928 HD13 LEU A 644      48.780  35.210  60.370  1.00  0.00           H
ATOM    929  CD2 LEU A 644      48.960  35.310  56.940  1.00  0.00           C
ATOM    930 HD21 LEU A 644      50.040  35.580  56.900  1.00  0.00           H
ATOM    931 HD22 LEU A 644      48.450  35.840  56.100  1.00  0.00           H
ATOM    932 HD23 LEU A 644      48.950  34.220  56.780  1.00  0.00           H
ATOM    933  C   LEU A 644      44.700  35.390  57.520  1.00  0.00           C
ATOM    934  O   LEU A 644      44.310  34.850  56.470  1.00  0.00           O
ATOM    935  N   PHE A 645      43.970  35.530  58.570  1.00  0.00           N
ATOM    936  HN  PHE A 645      44.330  36.050  59.340  1.00  0.00           H
ATOM    937  CA  PHE A 645      42.570  34.960  58.600  1.00  0.00           C
ATOM    938  HA  PHE A 645      42.750  33.920  58.410  1.00  0.00           H
ATOM    939  CB  PHE A 645      42.140  35.030  60.200  1.00  0.00           C
ATOM    940  HB1 PHE A 645      42.230  36.120  60.430  1.00  0.00           H
ATOM    941  HB2 PHE A 645      42.810  34.410  60.810  1.00  0.00           H
ATOM    942  CG  PHE A 645      40.780  34.560  60.680  1.00  0.00           C
ATOM    943  CD1 PHE A 645      40.540  34.600  62.040  1.00  0.00           C
ATOM    944  HD1 PHE A 645      41.220  35.110  62.720  1.00  0.00           H
ATOM    945  CE1 PHE A 645      39.370  33.870  62.540  1.00  0.00           C
ATOM    946  HE1 PHE A 645      39.220  33.890  63.610  1.00  0.00           H
ATOM    947  CZ  PHE A 645      38.520  33.190  61.700  1.00  0.00           C
ATOM    948  HZ  PHE A 645      37.580  32.750  62.010  1.00  0.00           H
ATOM    949  CD2 PHE A 645      39.840  33.840  59.880  1.00  0.00           C
ATOM    950  HD2 PHE A 645      40.090  33.730  58.830  1.00  0.00           H
ATOM    951  CE2 PHE A 645      38.760  33.210  60.340  1.00  0.00           C
ATOM    952  HE2 PHE A 645      38.030  32.790  59.670  1.00  0.00           H
ATOM    953  C   PHE A 645      41.650  35.660  57.590  1.00  0.00           C
ATOM    954  O   PHE A 645      40.890  35.080  56.810  1.00  0.00           O
ATOM    955  N   GLY A 646      41.540  37.050  57.490  1.00  0.00           N
ATOM    956  HN  GLY A 646      42.090  37.670  58.050  1.00  0.00           H
ATOM    957  CA  GLY A 646      40.600  37.750  56.630  1.00  0.00           C
ATOM    958  HA1 GLY A 646      40.790  38.800  56.770  1.00  0.00           H
ATOM    959  HA2 GLY A 646      39.620  37.360  56.870  1.00  0.00           H
ATOM    960  C   GLY A 646      40.990  37.570  55.160  1.00  0.00           C
ATOM    961  O   GLY A 646      40.120  37.490  54.310  1.00  0.00           O
ATOM    962  N   ALA A 647      42.290  37.420  54.950  1.00  0.00           N
ATOM    963  HN  ALA A 647      43.020  37.520  55.630  1.00  0.00           H
ATOM    964  CA  ALA A 647      42.690  37.120  53.600  1.00  0.00           C
ATOM    965  HA  ALA A 647      42.270  37.850  52.910  1.00  0.00           H
ATOM    966  CB  ALA A 647      44.250  37.260  53.470  1.00  0.00           C
ATOM    967  HB1 ALA A 647      44.720  36.720  52.620  1.00  0.00           H
ATOM    968  HB2 ALA A 647      44.710  36.710  54.320  1.00  0.00           H
ATOM    969  HB3 ALA A 647      44.650  38.280  53.640  1.00  0.00           H
ATOM    970  C   ALA A 647      42.340  35.690  53.090  1.00  0.00           C
ATOM    971  O   ALA A 647      41.800  35.460  52.030  1.00  0.00           O
ATOM    972  N   SER A 648      42.660  34.660  53.910  1.00  0.00           N
ATOM    973  HN  SER A 648      42.970  34.880  54.830  1.00  0.00           H
ATOM    974  CA  SER A 648      42.300  33.230  53.690  1.00  0.00           C
ATOM    975  HA  SER A 648      42.610  32.920  52.700  1.00  0.00           H
ATOM    976  CB  SER A 648      42.930  32.200  54.610  1.00  0.00           C
ATOM    977  HB1 SER A 648      44.030  32.170  54.440  1.00  0.00           H
ATOM    978  HB2 SER A 648      42.560  31.170  54.430  1.00  0.00           H
ATOM    979  OG  SER A 648      42.820  32.490  56.000  1.00  0.00           O
ATOM    980  HG1 SER A 648      43.430  33.190  56.230  1.00  0.00           H
ATOM    981  C   SER A 648      40.750  33.110  53.590  1.00  0.00           C
ATOM    982  O   SER A 648      40.230  32.460  52.700  1.00  0.00           O
ATOM    983  N   LEU A 649      40.010  33.740  54.530  1.00  0.00           N
ATOM    984  HN  LEU A 649      40.470  34.150  55.320  1.00  0.00           H
ATOM    985  CA  LEU A 649      38.520  33.770  54.420  1.00  0.00           C
ATOM    986  HA  LEU A 649      38.180  32.760  54.250  1.00  0.00           H
ATOM    987  CB  LEU A 649      38.000  34.410  55.780  1.00  0.00           C
ATOM    988  HB1 LEU A 649      38.670  35.260  56.020  1.00  0.00           H
ATOM    989  HB2 LEU A 649      38.230  33.620  56.510  1.00  0.00           H
ATOM    990  CG  LEU A 649      36.450  34.710  55.840  1.00  0.00           C
ATOM    991  HG  LEU A 649      36.180  35.510  55.130  1.00  0.00           H
ATOM    992  CD1 LEU A 649      35.630  33.480  55.590  1.00  0.00           C
ATOM    993 HD11 LEU A 649      34.560  33.790  55.620  1.00  0.00           H
ATOM    994 HD12 LEU A 649      35.820  32.620  56.280  1.00  0.00           H
ATOM    995 HD13 LEU A 649      35.780  33.150  54.540  1.00  0.00           H
ATOM    996  CD2 LEU A 649      36.140  35.230  57.260  1.00  0.00           C
ATOM    997 HD21 LEU A 649      36.240  34.330  57.890  1.00  0.00           H
ATOM    998 HD22 LEU A 649      35.100  35.590  57.300  1.00  0.00           H
ATOM    999 HD23 LEU A 649      36.760  36.060  57.670  1.00  0.00           H
ATOM   1000  C   LEU A 649      37.900  34.430  53.180  1.00  0.00           C
ATOM   1001  O   LEU A 649      37.010  33.930  52.500  1.00  0.00           O
ATOM   1002  N   THR A 650      38.390  35.600  52.890  1.00  0.00           N
ATOM   1003  HN  THR A 650      39.050  35.920  53.560  1.00  0.00           H
ATOM   1004  CA  THR A 650      37.880  36.330  51.700  1.00  0.00           C
ATOM   1005  HA  THR A 650      36.810  36.360  51.780  1.00  0.00           H
ATOM   1006  CB  THR A 650      38.480  37.820  51.620  1.00  0.00           C
ATOM   1007  HB  THR A 650      39.580  37.810  51.450  1.00  0.00           H
ATOM   1008  OG1 THR A 650      38.140  38.510  52.840  1.00  0.00           O
ATOM   1009  HG1 THR A 650      38.680  38.140  53.530  1.00  0.00           H
ATOM   1010  CG2 THR A 650      37.790  38.680  50.660  1.00  0.00           C
ATOM   1011 HG21 THR A 650      36.780  39.090  50.880  1.00  0.00           H
ATOM   1012 HG22 THR A 650      37.760  38.200  49.660  1.00  0.00           H
ATOM   1013 HG23 THR A 650      38.440  39.580  50.550  1.00  0.00           H
ATOM   1014  C   THR A 650      38.300  35.610  50.430  1.00  0.00           C
ATOM   1015  O   THR A 650      37.580  35.390  49.450  1.00  0.00           O
ATOM   1016  N   GLY A 651      39.570  35.140  50.380  1.00  0.00           N
ATOM   1017  HN  GLY A 651      40.280  35.160  51.080  1.00  0.00           H
ATOM   1018  CA  GLY A 651      40.170  34.520  49.120  1.00  0.00           C
ATOM   1019  HA1 GLY A 651      41.240  34.560  49.210  1.00  0.00           H
ATOM   1020  HA2 GLY A 651      39.850  35.080  48.250  1.00  0.00           H
ATOM   1021  C   GLY A 651      39.840  33.060  48.890  1.00  0.00           C
ATOM   1022  O   GLY A 651      39.670  32.690  47.680  1.00  0.00           O
ATOM   1023  N   ILE A 652      39.570  32.210  49.890  1.00  0.00           N
ATOM   1024  HN  ILE A 652      39.770  32.520  50.810  1.00  0.00           H
ATOM   1025  CA  ILE A 652      38.930  30.840  49.620  1.00  0.00           C
ATOM   1026  HA  ILE A 652      39.590  30.260  49.000  1.00  0.00           H
ATOM   1027  CB  ILE A 652      38.770  29.980  50.840  1.00  0.00           C
ATOM   1028  HB  ILE A 652      38.170  30.520  51.610  1.00  0.00           H
ATOM   1029  CG2 ILE A 652      37.790  28.700  50.580  1.00  0.00           C
ATOM   1030 HG21 ILE A 652      37.810  28.050  51.480  1.00  0.00           H
ATOM   1031 HG22 ILE A 652      38.270  28.190  49.720  1.00  0.00           H
ATOM   1032 HG23 ILE A 652      36.750  28.900  50.240  1.00  0.00           H
ATOM   1033  CG1 ILE A 652      40.070  29.530  51.550  1.00  0.00           C
ATOM   1034 HG11 ILE A 652      40.860  30.320  51.480  1.00  0.00           H
ATOM   1035 HG12 ILE A 652      40.500  28.670  50.990  1.00  0.00           H
ATOM   1036  CD  ILE A 652      39.940  29.100  53.020  1.00  0.00           C
ATOM   1037  HD1 ILE A 652      39.640  29.840  53.780  1.00  0.00           H
ATOM   1038  HD2 ILE A 652      40.920  28.700  53.370  1.00  0.00           H
ATOM   1039  HD3 ILE A 652      39.210  28.270  53.170  1.00  0.00           H
ATOM   1040  C   ILE A 652      37.570  30.990  48.950  1.00  0.00           C
ATOM   1041  O   ILE A 652      37.220  30.210  48.100  1.00  0.00           O
ATOM   1042  N   ALA A 653      36.720  31.860  49.350  1.00  0.00           N
ATOM   1043  HN  ALA A 653      36.990  32.530  50.030  1.00  0.00           H
ATOM   1044  CA  ALA A 653      35.370  31.970  48.670  1.00  0.00           C
ATOM   1045  HA  ALA A 653      35.020  30.950  48.640  1.00  0.00           H
ATOM   1046  CB  ALA A 653      34.590  32.850  49.580  1.00  0.00           C
ATOM   1047  HB1 ALA A 653      34.860  33.920  49.490  1.00  0.00           H
ATOM   1048  HB2 ALA A 653      34.640  32.590  50.660  1.00  0.00           H
ATOM   1049  HB3 ALA A 653      33.500  32.880  49.330  1.00  0.00           H
ATOM   1050  C   ALA A 653      35.370  32.660  47.290  1.00  0.00           C
ATOM   1051  O   ALA A 653      34.640  32.230  46.410  1.00  0.00           O
ATOM   1052  N   TYR A 654      36.200  33.720  47.110  1.00  0.00           N
ATOM   1053  HN  TYR A 654      36.720  34.030  47.900  1.00  0.00           H
ATOM   1054  CA  TYR A 654      36.350  34.460  45.850  1.00  0.00           C
ATOM   1055  HA  TYR A 654      35.400  34.920  45.610  1.00  0.00           H
ATOM   1056  CB  TYR A 654      37.290  35.610  46.200  1.00  0.00           C
ATOM   1057  HB1 TYR A 654      38.270  35.220  46.550  1.00  0.00           H
ATOM   1058  HB2 TYR A 654      36.700  36.150  46.980  1.00  0.00           H
ATOM   1059  CG  TYR A 654      37.570  36.540  45.050  1.00  0.00           C
ATOM   1060  CD1 TYR A 654      38.830  36.500  44.380  1.00  0.00           C
ATOM   1061  HD1 TYR A 654      39.480  35.710  44.710  1.00  0.00           H
ATOM   1062  CE1 TYR A 654      39.050  37.530  43.430  1.00  0.00           C
ATOM   1063  HE1 TYR A 654      39.930  37.540  42.800  1.00  0.00           H
ATOM   1064  CZ  TYR A 654      38.190  38.570  43.310  1.00  0.00           C
ATOM   1065  OH  TYR A 654      38.410  39.600  42.380  1.00  0.00           O
ATOM   1066  HH  TYR A 654      39.250  39.480  41.910  1.00  0.00           H
ATOM   1067  CD2 TYR A 654      36.770  37.710  44.980  1.00  0.00           C
ATOM   1068  HD2 TYR A 654      35.930  37.840  45.640  1.00  0.00           H
ATOM   1069  CE2 TYR A 654      37.080  38.770  44.070  1.00  0.00           C
ATOM   1070  HE2 TYR A 654      36.400  39.600  43.970  1.00  0.00           H
ATOM   1071  C   TYR A 654      36.820  33.690  44.690  1.00  0.00           C
ATOM   1072  O   TYR A 654      36.370  33.740  43.560  1.00  0.00           O
ATOM   1073  N   SER A 655      37.870  32.890  44.960  1.00  0.00           N
ATOM   1074  HN  SER A 655      38.260  32.830  45.880  1.00  0.00           H
ATOM   1075  CA  SER A 655      38.430  31.960  43.990  1.00  0.00           C
ATOM   1076  HA  SER A 655      38.460  32.540  43.070  1.00  0.00           H
ATOM   1077  CB  SER A 655      39.890  31.440  44.440  1.00  0.00           C
ATOM   1078  HB1 SER A 655      40.590  32.310  44.430  1.00  0.00           H
ATOM   1079  HB2 SER A 655      40.220  30.710  43.680  1.00  0.00           H
ATOM   1080  OG  SER A 655      39.850  30.740  45.680  1.00  0.00           O
ATOM   1081  HG1 SER A 655      39.790  31.420  46.340  1.00  0.00           H
ATOM   1082  C   SER A 655      37.550  30.730  43.760  1.00  0.00           C
ATOM   1083  O   SER A 655      37.430  30.240  42.680  1.00  0.00           O
ATOM   1084  N   LEU A 656      37.080  30.070  44.840  1.00  0.00           N
ATOM   1085  HN  LEU A 656      37.310  30.300  45.770  1.00  0.00           H
ATOM   1086  CA  LEU A 656      36.270  28.880  44.750  1.00  0.00           C
ATOM   1087  HA  LEU A 656      36.850  28.150  44.210  1.00  0.00           H
ATOM   1088  CB  LEU A 656      35.890  28.310  46.080  1.00  0.00           C
ATOM   1089  HB1 LEU A 656      35.190  29.020  46.560  1.00  0.00           H
ATOM   1090  HB2 LEU A 656      36.790  28.300  46.740  1.00  0.00           H
ATOM   1091  CG  LEU A 656      35.300  26.860  46.160  1.00  0.00           C
ATOM   1092  HG  LEU A 656      34.350  26.920  45.590  1.00  0.00           H
ATOM   1093  CD1 LEU A 656      36.340  25.840  45.620  1.00  0.00           C
ATOM   1094 HD11 LEU A 656      36.450  26.040  44.530  1.00  0.00           H
ATOM   1095 HD12 LEU A 656      35.930  24.820  45.780  1.00  0.00           H
ATOM   1096 HD13 LEU A 656      37.350  25.910  46.060  1.00  0.00           H
ATOM   1097  CD2 LEU A 656      34.980  26.410  47.590  1.00  0.00           C
ATOM   1098 HD21 LEU A 656      34.370  27.150  48.170  1.00  0.00           H
ATOM   1099 HD22 LEU A 656      35.790  26.390  48.350  1.00  0.00           H
ATOM   1100 HD23 LEU A 656      34.420  25.450  47.570  1.00  0.00           H
ATOM   1101  C   LEU A 656      34.990  29.090  43.890  1.00  0.00           C
ATOM   1102  O   LEU A 656      34.710  28.340  42.940  1.00  0.00           O
ATOM   1103  N   PHE A 657      34.170  30.090  44.180  1.00  0.00           N
ATOM   1104  HN  PHE A 657      34.360  30.630  45.000  1.00  0.00           H
ATOM   1105  CA  PHE A 657      32.910  30.340  43.590  1.00  0.00           C
ATOM   1106  HA  PHE A 657      32.520  29.370  43.280  1.00  0.00           H
ATOM   1107  CB  PHE A 657      32.030  30.890  44.720  1.00  0.00           C
ATOM   1108  HB1 PHE A 657      31.020  31.000  44.280  1.00  0.00           H
ATOM   1109  HB2 PHE A 657      32.370  31.910  44.990  1.00  0.00           H
ATOM   1110  CG  PHE A 657      31.900  30.030  45.950  1.00  0.00           C
ATOM   1111  CD1 PHE A 657      31.460  28.680  45.750  1.00  0.00           C
ATOM   1112  HD1 PHE A 657      31.490  28.230  44.770  1.00  0.00           H
ATOM   1113  CE1 PHE A 657      31.230  27.850  46.910  1.00  0.00           C
ATOM   1114  HE1 PHE A 657      30.990  26.820  46.740  1.00  0.00           H
ATOM   1115  CZ  PHE A 657      31.240  28.400  48.190  1.00  0.00           C
ATOM   1116  HZ  PHE A 657      31.300  27.700  49.020  1.00  0.00           H
ATOM   1117  CD2 PHE A 657      31.900  30.520  47.330  1.00  0.00           C
ATOM   1118  HD2 PHE A 657      32.120  31.570  47.450  1.00  0.00           H
ATOM   1119  CE2 PHE A 657      31.580  29.700  48.440  1.00  0.00           C
ATOM   1120  HE2 PHE A 657      31.430  30.200  49.380  1.00  0.00           H
ATOM   1121  C   PHE A 657      33.110  31.240  42.390  1.00  0.00           C
ATOM   1122  O   PHE A 657      32.160  31.490  41.730  1.00  0.00           O
ATOM   1123  N   ALA A 658      34.340  31.550  42.120  1.00  0.00           N
ATOM   1124  HN  ALA A 658      35.020  31.200  42.780  1.00  0.00           H
ATOM   1125  CA  ALA A 658      34.710  32.220  40.890  1.00  0.00           C
ATOM   1126  HA  ALA A 658      35.760  32.470  41.000  1.00  0.00           H
ATOM   1127  CB  ALA A 658      34.670  31.270  39.620  1.00  0.00           C
ATOM   1128  HB1 ALA A 658      34.650  31.880  38.700  1.00  0.00           H
ATOM   1129  HB2 ALA A 658      33.760  30.620  39.640  1.00  0.00           H
ATOM   1130  HB3 ALA A 658      35.590  30.630  39.670  1.00  0.00           H
ATOM   1131  C   ALA A 658      34.210  33.660  40.720  1.00  0.00           C
ATOM   1132  O   ALA A 658      33.410  33.900  39.790  1.00  0.00           O
ATOM   1133  N   GLY A 659      34.650  34.590  41.620  1.00  0.00           N
ATOM   1134  HN  GLY A 659      35.090  34.290  42.460  1.00  0.00           H
ATOM   1135  CA  GLY A 659      34.240  36.020  41.540  1.00  0.00           C
ATOM   1136  HA1 GLY A 659      34.540  36.400  42.510  1.00  0.00           H
ATOM   1137  HA2 GLY A 659      33.220  36.210  41.220  1.00  0.00           H
ATOM   1138  C   GLY A 659      35.060  36.730  40.520  1.00  0.00           C
ATOM   1139  O   GLY A 659      34.530  37.470  39.650  1.00  0.00           O
ATOM   1140  N   GLN A 660      36.360  36.340  40.520  1.00  0.00           N
ATOM   1141  HN  GLN A 660      36.740  35.870  41.290  1.00  0.00           H
ATOM   1142  CA  GLN A 660      37.300  36.580  39.400  1.00  0.00           C
ATOM   1143  HA  GLN A 660      36.840  36.080  38.560  1.00  0.00           H
ATOM   1144  CB  GLN A 660      37.490  38.120  38.990  1.00  0.00           C
ATOM   1145  HB1 GLN A 660      37.830  38.660  39.900  1.00  0.00           H
ATOM   1146  HB2 GLN A 660      36.460  38.470  38.750  1.00  0.00           H
ATOM   1147  CG  GLN A 660      38.350  38.400  37.730  1.00  0.00           C
ATOM   1148  HG1 GLN A 660      39.430  38.450  38.010  1.00  0.00           H
ATOM   1149  HG2 GLN A 660      38.090  39.390  37.300  1.00  0.00           H
ATOM   1150  CD  GLN A 660      38.250  37.330  36.650  1.00  0.00           C
ATOM   1151  OE1 GLN A 660      39.130  36.410  36.560  1.00  0.00           O
ATOM   1152  NE2 GLN A 660      37.180  37.500  35.810  1.00  0.00           N
ATOM   1153 HE21 GLN A 660      37.280  36.940  34.980  1.00  0.00           H
ATOM   1154 HE22 GLN A 660      36.460  38.170  35.990  1.00  0.00           H
ATOM   1155  C   GLN A 660      38.660  35.970  39.710  1.00  0.00           C
ATOM   1156  O   GLN A 660      39.640  36.600  40.200  1.00  0.00           O
ATOM   1157  N   PRO A 661      38.880  34.630  39.470  1.00  0.00           N
ATOM   1158  CD  PRO A 661      37.900  33.840  38.780  1.00  0.00           C
ATOM   1159  HD1 PRO A 661      38.010  34.060  37.690  1.00  0.00           H
ATOM   1160  HD2 PRO A 661      36.850  34.040  39.100  1.00  0.00           H
ATOM   1161  CA  PRO A 661      40.040  33.860  39.810  1.00  0.00           C
ATOM   1162  HA  PRO A 661      40.130  34.080  40.860  1.00  0.00           H
ATOM   1163  CB  PRO A 661      39.670  32.470  39.350  1.00  0.00           C
ATOM   1164  HB1 PRO A 661      40.110  31.730  40.050  1.00  0.00           H
ATOM   1165  HB2 PRO A 661      40.070  32.260  38.350  1.00  0.00           H
ATOM   1166  CG  PRO A 661      38.100  32.450  39.210  1.00  0.00           C
ATOM   1167  HG1 PRO A 661      37.920  31.690  38.410  1.00  0.00           H
ATOM   1168  HG2 PRO A 661      37.620  32.220  40.180  1.00  0.00           H
ATOM   1169  C   PRO A 661      41.390  34.370  39.170  1.00  0.00           C
ATOM   1170  O   PRO A 661      42.430  33.960  39.690  1.00  0.00           O
ATOM   1171  N   LEU A 662      41.510  35.230  38.090  1.00  0.00           N
ATOM   1172  HN  LEU A 662      40.710  35.510  37.580  1.00  0.00           H
ATOM   1173  CA  LEU A 662      42.840  35.670  37.660  1.00  0.00           C
ATOM   1174  HA  LEU A 662      43.500  34.820  37.790  1.00  0.00           H
ATOM   1175  CB  LEU A 662      42.700  36.060  36.120  1.00  0.00           C
ATOM   1176  HB1 LEU A 662      43.720  36.450  35.960  1.00  0.00           H
ATOM   1177  HB2 LEU A 662      42.020  36.940  36.080  1.00  0.00           H
ATOM   1178  CG  LEU A 662      42.250  35.030  35.220  1.00  0.00           C
ATOM   1179  HG  LEU A 662      41.210  34.700  35.450  1.00  0.00           H
ATOM   1180  CD1 LEU A 662      42.200  35.570  33.760  1.00  0.00           C
ATOM   1181 HD11 LEU A 662      41.530  36.450  33.590  1.00  0.00           H
ATOM   1182 HD12 LEU A 662      41.930  34.690  33.150  1.00  0.00           H
ATOM   1183 HD13 LEU A 662      43.180  35.890  33.360  1.00  0.00           H
ATOM   1184  CD2 LEU A 662      43.210  33.780  35.250  1.00  0.00           C
ATOM   1185 HD21 LEU A 662      44.200  34.100  34.880  1.00  0.00           H
ATOM   1186 HD22 LEU A 662      42.860  33.060  34.480  1.00  0.00           H
ATOM   1187 HD23 LEU A 662      43.270  33.330  36.260  1.00  0.00           H
ATOM   1188  C   LEU A 662      43.370  36.830  38.500  1.00  0.00           C
ATOM   1189  O   LEU A 662      44.530  37.190  38.440  1.00  0.00           O
ATOM   1190  N   THR A 663      42.560  37.440  39.380  1.00  0.00           N
ATOM   1191  HN  THR A 663      41.740  36.880  39.560  1.00  0.00           H
ATOM   1192  CA  THR A 663      43.110  38.340  40.400  1.00  0.00           C
ATOM   1193  HA  THR A 663      44.090  38.640  40.070  1.00  0.00           H
ATOM   1194  CB  THR A 663      42.210  39.590  40.540  1.00  0.00           C
ATOM   1195  HB  THR A 663      42.650  40.240  41.330  1.00  0.00           H
ATOM   1196  OG1 THR A 663      40.850  39.290  40.820  1.00  0.00           O
ATOM   1197  HG1 THR A 663      40.630  38.530  40.280  1.00  0.00           H
ATOM   1198  CG2 THR A 663      42.140  40.380  39.210  1.00  0.00           C
ATOM   1199 HG21 THR A 663      43.150  40.800  39.040  1.00  0.00           H
ATOM   1200 HG22 THR A 663      41.410  41.190  39.440  1.00  0.00           H
ATOM   1201 HG23 THR A 663      41.580  39.840  38.420  1.00  0.00           H
ATOM   1202  C   THR A 663      43.300  37.680  41.750  1.00  0.00           C
ATOM   1203  O   THR A 663      42.510  36.760  42.100  1.00  0.00           O
ATOM   1204  N   ILE A 664      44.340  38.040  42.530  1.00  0.00           N
ATOM   1205  HN  ILE A 664      44.880  38.820  42.190  1.00  0.00           H
ATOM   1206  CA  ILE A 664      44.640  37.510  43.930  1.00  0.00           C
ATOM   1207  HA  ILE A 664      43.950  36.750  44.270  1.00  0.00           H
ATOM   1208  CB  ILE A 664      46.050  36.890  43.990  1.00  0.00           C
ATOM   1209  HB  ILE A 664      46.800  37.630  43.640  1.00  0.00           H
ATOM   1210  CG2 ILE A 664      46.420  36.530  45.470  1.00  0.00           C
ATOM   1211 HG21 ILE A 664      47.430  36.070  45.520  1.00  0.00           H
ATOM   1212 HG22 ILE A 664      45.670  35.810  45.830  1.00  0.00           H
ATOM   1213 HG23 ILE A 664      46.490  37.440  46.100  1.00  0.00           H
ATOM   1214  CG1 ILE A 664      46.080  35.590  43.120  1.00  0.00           C
ATOM   1215 HG11 ILE A 664      47.140  35.240  43.120  1.00  0.00           H
ATOM   1216 HG12 ILE A 664      45.800  35.850  42.080  1.00  0.00           H
ATOM   1217  CD  ILE A 664      45.220  34.370  43.540  1.00  0.00           C
ATOM   1218  HD1 ILE A 664      44.170  34.640  43.810  1.00  0.00           H
ATOM   1219  HD2 ILE A 664      45.730  33.940  44.420  1.00  0.00           H
ATOM   1220  HD3 ILE A 664      45.270  33.550  42.790  1.00  0.00           H
ATOM   1221  C   ILE A 664      44.570  38.660  44.950  1.00  0.00           C
ATOM   1222  O   ILE A 664      45.010  39.790  44.750  1.00  0.00           O
ATOM   1223  N   LEU A 665      43.940  38.440  46.110  1.00  0.00           N
ATOM   1224  HN  LEU A 665      43.520  37.550  46.310  1.00  0.00           H
ATOM   1225  CA  LEU A 665      43.550  39.420  47.040  1.00  0.00           C
ATOM   1226  HA  LEU A 665      43.520  40.360  46.510  1.00  0.00           H
ATOM   1227  CB  LEU A 665      42.380  39.020  47.930  1.00  0.00           C
ATOM   1228  HB1 LEU A 665      42.000  39.950  48.410  1.00  0.00           H
ATOM   1229  HB2 LEU A 665      42.740  38.350  48.720  1.00  0.00           H
ATOM   1230  CG  LEU A 665      41.190  38.530  47.100  1.00  0.00           C
ATOM   1231  HG  LEU A 665      41.560  37.600  46.630  1.00  0.00           H
ATOM   1232  CD1 LEU A 665      40.130  38.110  48.130  1.00  0.00           C
ATOM   1233 HD11 LEU A 665      39.330  37.510  47.680  1.00  0.00           H
ATOM   1234 HD12 LEU A 665      39.660  39.050  48.510  1.00  0.00           H
ATOM   1235 HD13 LEU A 665      40.500  37.460  48.950  1.00  0.00           H
ATOM   1236  CD2 LEU A 665      40.510  39.500  46.130  1.00  0.00           C
ATOM   1237 HD21 LEU A 665      40.320  40.480  46.620  1.00  0.00           H
ATOM   1238 HD22 LEU A 665      39.560  39.040  45.800  1.00  0.00           H
ATOM   1239 HD23 LEU A 665      41.230  39.670  45.310  1.00  0.00           H
ATOM   1240  C   LEU A 665      44.750  39.750  47.910  1.00  0.00           C
ATOM   1241  O   LEU A 665      45.650  38.930  48.140  1.00  0.00           O
ATOM   1242  N   GLY A 666      44.770  41.050  48.340  1.00  0.00           N
ATOM   1243  HN  GLY A 666      43.970  41.610  48.130  1.00  0.00           H
ATOM   1244  CA  GLY A 666      45.950  41.480  48.990  1.00  0.00           C
ATOM   1245  HA1 GLY A 666      46.710  41.530  48.210  1.00  0.00           H
ATOM   1246  HA2 GLY A 666      46.180  40.750  49.750  1.00  0.00           H
ATOM   1247  C   GLY A 666      45.900  42.730  49.790  1.00  0.00           C
ATOM   1248  O   GLY A 666      44.870  43.370  49.770  1.00  0.00           O
ATOM   1249  N   SER A 667      47.040  43.160  50.280  1.00  0.00           N
ATOM   1250  HN  SER A 667      47.810  42.540  50.410  1.00  0.00           H
ATOM   1251  CA  SER A 667      47.330  44.460  50.910  1.00  0.00           C
ATOM   1252  HA  SER A 667      46.990  44.440  51.940  1.00  0.00           H
ATOM   1253  CB  SER A 667      48.880  44.710  50.900  1.00  0.00           C
ATOM   1254  HB1 SER A 667      49.180  45.750  51.160  1.00  0.00           H
ATOM   1255  HB2 SER A 667      49.190  44.500  49.860  1.00  0.00           H
ATOM   1256  OG  SER A 667      49.400  43.740  51.800  1.00  0.00           O
ATOM   1257  HG1 SER A 667      50.210  44.090  52.180  1.00  0.00           H
ATOM   1258  C   SER A 667      46.820  45.670  50.180  1.00  0.00           C
ATOM   1259  O   SER A 667      47.280  45.950  49.090  1.00  0.00           O
ATOM   1260  N   THR A 668      45.870  46.390  50.750  1.00  0.00           N
ATOM   1261  HN  THR A 668      45.500  46.000  51.590  1.00  0.00           H
ATOM   1262  CA  THR A 668      45.310  47.650  50.270  1.00  0.00           C
ATOM   1263  HA  THR A 668      45.780  47.910  49.340  1.00  0.00           H
ATOM   1264  CB  THR A 668      43.810  47.600  49.990  1.00  0.00           C
ATOM   1265  HB  THR A 668      43.690  46.810  49.210  1.00  0.00           H
ATOM   1266  OG1 THR A 668      43.390  48.850  49.570  1.00  0.00           O
ATOM   1267  HG1 THR A 668      43.020  48.690  48.690  1.00  0.00           H
ATOM   1268  CG2 THR A 668      42.970  47.140  51.170  1.00  0.00           C
ATOM   1269 HG21 THR A 668      43.330  47.470  52.170  1.00  0.00           H
ATOM   1270 HG22 THR A 668      42.930  46.040  51.200  1.00  0.00           H
ATOM   1271 HG23 THR A 668      41.920  47.480  51.020  1.00  0.00           H
ATOM   1272  C   THR A 668      45.760  48.860  51.170  1.00  0.00           C
ATOM   1273  O   THR A 668      45.380  48.940  52.330  1.00  0.00           O
ATOM   1274  N   GLY A 669      46.450  49.880  50.540  1.00  0.00           N
ATOM   1275  HN  GLY A 669      46.730  49.870  49.580  1.00  0.00           H
ATOM   1276  CA  GLY A 669      46.880  51.100  51.110  1.00  0.00           C
ATOM   1277  HA1 GLY A 669      47.580  51.680  50.520  1.00  0.00           H
ATOM   1278  HA2 GLY A 669      47.260  50.880  52.100  1.00  0.00           H
ATOM   1279  C   GLY A 669      45.780  52.050  51.420  1.00  0.00           C
ATOM   1280  O   GLY A 669      45.850  52.650  52.580  1.00  0.00           O
ATOM   1281  N   PRO A 670      44.720  52.310  50.650  1.00  0.00           N
ATOM   1282  CD  PRO A 670      44.650  52.200  49.150  1.00  0.00           C
ATOM   1283  HD1 PRO A 670      43.880  51.400  49.050  1.00  0.00           H
ATOM   1284  HD2 PRO A 670      45.580  51.880  48.650  1.00  0.00           H
ATOM   1285  CA  PRO A 670      43.860  53.380  51.040  1.00  0.00           C
ATOM   1286  HA  PRO A 670      44.500  54.200  51.320  1.00  0.00           H
ATOM   1287  CB  PRO A 670      42.970  53.740  49.810  1.00  0.00           C
ATOM   1288  HB1 PRO A 670      42.700  54.810  49.660  1.00  0.00           H
ATOM   1289  HB2 PRO A 670      42.140  53.030  49.680  1.00  0.00           H
ATOM   1290  CG  PRO A 670      44.010  53.440  48.680  1.00  0.00           C
ATOM   1291  HG1 PRO A 670      43.520  53.320  47.690  1.00  0.00           H
ATOM   1292  HG2 PRO A 670      44.740  54.260  48.530  1.00  0.00           H
ATOM   1293  C   PRO A 670      42.980  53.050  52.260  1.00  0.00           C
ATOM   1294  O   PRO A 670      42.630  53.900  53.090  1.00  0.00           O
ATOM   1295  N   VAL A 671      42.520  51.780  52.310  1.00  0.00           N
ATOM   1296  HN  VAL A 671      42.790  51.050  51.660  1.00  0.00           H
ATOM   1297  CA  VAL A 671      41.830  51.180  53.450  1.00  0.00           C
ATOM   1298  HA  VAL A 671      40.910  51.740  53.570  1.00  0.00           H
ATOM   1299  CB  VAL A 671      41.400  49.780  53.100  1.00  0.00           C
ATOM   1300  HB  VAL A 671      42.330  49.230  52.790  1.00  0.00           H
ATOM   1301  CG1 VAL A 671      40.770  49.060  54.290  1.00  0.00           C
ATOM   1302 HG11 VAL A 671      40.060  49.710  54.840  1.00  0.00           H
ATOM   1303 HG12 VAL A 671      41.620  48.880  54.990  1.00  0.00           H
ATOM   1304 HG13 VAL A 671      40.230  48.120  54.050  1.00  0.00           H
ATOM   1305  CG2 VAL A 671      40.290  49.920  51.990  1.00  0.00           C
ATOM   1306 HG21 VAL A 671      39.940  48.870  52.090  1.00  0.00           H
ATOM   1307 HG22 VAL A 671      40.740  50.130  51.000  1.00  0.00           H
ATOM   1308 HG23 VAL A 671      39.500  50.620  52.320  1.00  0.00           H
ATOM   1309  C   VAL A 671      42.740  51.290  54.600  1.00  0.00           C
ATOM   1310  O   VAL A 671      42.380  51.690  55.710  1.00  0.00           O
ATOM   1311  N   LEU A 672      44.070  51.030  54.490  1.00  0.00           N
ATOM   1312  HN  LEU A 672      44.550  50.750  53.670  1.00  0.00           H
ATOM   1313  CA  LEU A 672      45.010  51.240  55.610  1.00  0.00           C
ATOM   1314  HA  LEU A 672      44.730  50.660  56.470  1.00  0.00           H
ATOM   1315  CB  LEU A 672      46.410  50.780  55.240  1.00  0.00           C
ATOM   1316  HB1 LEU A 672      46.720  51.480  54.440  1.00  0.00           H
ATOM   1317  HB2 LEU A 672      46.440  49.730  54.890  1.00  0.00           H
ATOM   1318  CG  LEU A 672      47.410  50.860  56.460  1.00  0.00           C
ATOM   1319  HG  LEU A 672      47.300  51.890  56.850  1.00  0.00           H
ATOM   1320  CD1 LEU A 672      47.210  49.980  57.700  1.00  0.00           C
ATOM   1321 HD11 LEU A 672      46.140  50.100  58.030  1.00  0.00           H
ATOM   1322 HD12 LEU A 672      47.860  50.340  58.540  1.00  0.00           H
ATOM   1323 HD13 LEU A 672      47.370  48.910  57.460  1.00  0.00           H
ATOM   1324  CD2 LEU A 672      48.850  50.700  55.960  1.00  0.00           C
ATOM   1325 HD21 LEU A 672      49.580  51.000  56.740  1.00  0.00           H
ATOM   1326 HD22 LEU A 672      49.100  51.250  55.030  1.00  0.00           H
ATOM   1327 HD23 LEU A 672      48.940  49.610  55.800  1.00  0.00           H
ATOM   1328  C   LEU A 672      45.030  52.710  56.170  1.00  0.00           C
ATOM   1329  O   LEU A 672      45.030  52.800  57.440  1.00  0.00           O
ATOM   1330  N   VAL A 673      45.090  53.760  55.290  1.00  0.00           N
ATOM   1331  HN  VAL A 673      45.180  53.530  54.320  1.00  0.00           H
ATOM   1332  CA  VAL A 673      45.090  55.150  55.730  1.00  0.00           C
ATOM   1333  HA  VAL A 673      45.790  55.200  56.540  1.00  0.00           H
ATOM   1334  CB  VAL A 673      45.340  56.100  54.580  1.00  0.00           C
ATOM   1335  HB  VAL A 673      44.590  55.940  53.780  1.00  0.00           H
ATOM   1336  CG1 VAL A 673      45.130  57.650  54.980  1.00  0.00           C
ATOM   1337 HG11 VAL A 673      44.080  57.950  55.210  1.00  0.00           H
ATOM   1338 HG12 VAL A 673      45.500  58.240  54.130  1.00  0.00           H
ATOM   1339 HG13 VAL A 673      45.860  57.850  55.810  1.00  0.00           H
ATOM   1340  CG2 VAL A 673      46.800  55.930  54.020  1.00  0.00           C
ATOM   1341 HG21 VAL A 673      46.810  54.920  53.550  1.00  0.00           H
ATOM   1342 HG22 VAL A 673      47.520  55.940  54.870  1.00  0.00           H
ATOM   1343 HG23 VAL A 673      47.090  56.710  53.300  1.00  0.00           H
ATOM   1344  C   VAL A 673      43.840  55.590  56.460  1.00  0.00           C
ATOM   1345  O   VAL A 673      43.810  56.330  57.490  1.00  0.00           O
ATOM   1346  N   PHE A 674      42.730  55.070  55.890  1.00  0.00           N
ATOM   1347  HN  PHE A 674      42.820  54.510  55.080  1.00  0.00           H
ATOM   1348  CA  PHE A 674      41.470  55.180  56.360  1.00  0.00           C
ATOM   1349  HA  PHE A 674      41.220  56.220  56.380  1.00  0.00           H
ATOM   1350  CB  PHE A 674      40.480  54.750  55.280  1.00  0.00           C
ATOM   1351  HB1 PHE A 674      40.540  53.660  55.050  1.00  0.00           H
ATOM   1352  HB2 PHE A 674      40.640  55.300  54.340  1.00  0.00           H
ATOM   1353  CG  PHE A 674      39.060  55.070  55.730  1.00  0.00           C
ATOM   1354  CD1 PHE A 674      38.500  56.360  55.560  1.00  0.00           C
ATOM   1355  HD1 PHE A 674      39.200  57.170  55.410  1.00  0.00           H
ATOM   1356  CE1 PHE A 674      37.220  56.570  56.080  1.00  0.00           C
ATOM   1357  HE1 PHE A 674      36.740  57.530  56.020  1.00  0.00           H
ATOM   1358  CZ  PHE A 674      36.460  55.510  56.520  1.00  0.00           C
ATOM   1359  HZ  PHE A 674      35.450  55.720  56.850  1.00  0.00           H
ATOM   1360  CD2 PHE A 674      38.230  53.990  56.070  1.00  0.00           C
ATOM   1361  HD2 PHE A 674      38.620  52.990  56.180  1.00  0.00           H
ATOM   1362  CE2 PHE A 674      36.980  54.180  56.630  1.00  0.00           C
ATOM   1363  HE2 PHE A 674      36.290  53.400  56.910  1.00  0.00           H
ATOM   1364  C   PHE A 674      41.150  54.560  57.790  1.00  0.00           C
ATOM   1365  O   PHE A 674      40.540  55.260  58.640  1.00  0.00           O
ATOM   1366  N   GLU A 675      41.690  53.410  58.080  1.00  0.00           N
ATOM   1367  HN  GLU A 675      42.200  52.920  57.380  1.00  0.00           H
ATOM   1368  CA  GLU A 675      41.770  52.770  59.340  1.00  0.00           C
ATOM   1369  HA  GLU A 675      40.800  52.540  59.750  1.00  0.00           H
ATOM   1370  CB  GLU A 675      42.520  51.420  59.320  1.00  0.00           C
ATOM   1371  HB1 GLU A 675      42.740  51.010  60.320  1.00  0.00           H
ATOM   1372  HB2 GLU A 675      43.480  51.630  58.800  1.00  0.00           H
ATOM   1373  CG  GLU A 675      41.690  50.250  58.580  1.00  0.00           C
ATOM   1374  HG1 GLU A 675      42.430  49.470  58.330  1.00  0.00           H
ATOM   1375  HG2 GLU A 675      41.220  50.590  57.630  1.00  0.00           H
ATOM   1376  CD  GLU A 675      40.470  49.700  59.380  1.00  0.00           C
ATOM   1377  OE1 GLU A 675      39.680  48.840  58.770  1.00  0.00           O
ATOM   1378  OE2 GLU A 675      40.190  50.210  60.490  1.00  0.00           O
ATOM   1379  C   GLU A 675      42.450  53.650  60.500  1.00  0.00           C
ATOM   1380  O   GLU A 675      41.910  53.690  61.600  1.00  0.00           O
ATOM   1381  N   LYS A 676      43.550  54.410  60.160  1.00  0.00           N
ATOM   1382  HN  LYS A 676      43.930  54.400  59.230  1.00  0.00           H
ATOM   1383  CA  LYS A 676      44.260  55.410  61.000  1.00  0.00           C
ATOM   1384  HA  LYS A 676      44.270  54.920  61.970  1.00  0.00           H
ATOM   1385  CB  LYS A 676      45.830  55.640  60.750  1.00  0.00           C
ATOM   1386  HB1 LYS A 676      45.980  56.160  59.770  1.00  0.00           H
ATOM   1387  HB2 LYS A 676      46.200  54.590  60.750  1.00  0.00           H
ATOM   1388  CG  LYS A 676      46.400  56.530  61.880  1.00  0.00           C
ATOM   1389  HG1 LYS A 676      46.340  56.140  62.910  1.00  0.00           H
ATOM   1390  HG2 LYS A 676      45.900  57.510  61.770  1.00  0.00           H
ATOM   1391  CD  LYS A 676      47.930  56.900  61.530  1.00  0.00           C
ATOM   1392  HD1 LYS A 676      48.210  57.890  61.950  1.00  0.00           H
ATOM   1393  HD2 LYS A 676      48.130  56.810  60.440  1.00  0.00           H
ATOM   1394  CE  LYS A 676      48.870  55.950  62.350  1.00  0.00           C
ATOM   1395  HE1 LYS A 676      48.910  54.900  61.990  1.00  0.00           H
ATOM   1396  HE2 LYS A 676      48.630  56.030  63.440  1.00  0.00           H
ATOM   1397  NZ  LYS A 676      50.210  56.450  62.250  1.00  0.00           N
ATOM   1398  HZ1 LYS A 676      50.930  55.880  62.740  1.00  0.00           H
ATOM   1399  HZ2 LYS A 676      50.310  57.440  62.580  1.00  0.00           H
ATOM   1400  HZ3 LYS A 676      50.500  56.570  61.250  1.00  0.00           H
ATOM   1401  C   LYS A 676      43.460  56.710  61.290  1.00  0.00           C
ATOM   1402  O   LYS A 676      43.330  57.140  62.450  1.00  0.00           O
ATOM   1403  N   ILE A 677      42.850  57.230  60.190  1.00  0.00           N
ATOM   1404  HN  ILE A 677      42.920  56.730  59.320  1.00  0.00           H
ATOM   1405  CA  ILE A 677      41.830  58.250  60.360  1.00  0.00           C
ATOM   1406  HA  ILE A 677      42.190  59.200  60.710  1.00  0.00           H
ATOM   1407  CB  ILE A 677      41.210  58.660  59.000  1.00  0.00           C
ATOM   1408  HB  ILE A 677      40.820  57.780  58.450  1.00  0.00           H
ATOM   1409  CG2 ILE A 677      40.070  59.620  59.130  1.00  0.00           C
ATOM   1410 HG21 ILE A 677      39.690  59.920  58.130  1.00  0.00           H
ATOM   1411 HG22 ILE A 677      40.430  60.500  59.710  1.00  0.00           H
ATOM   1412 HG23 ILE A 677      39.240  59.290  59.780  1.00  0.00           H
ATOM   1413  CG1 ILE A 677      42.400  59.150  58.140  1.00  0.00           C
ATOM   1414 HG11 ILE A 677      43.290  58.500  58.320  1.00  0.00           H
ATOM   1415 HG12 ILE A 677      42.750  60.080  58.640  1.00  0.00           H
ATOM   1416  CD  ILE A 677      42.070  59.170  56.610  1.00  0.00           C
ATOM   1417  HD1 ILE A 677      42.110  58.150  56.200  1.00  0.00           H
ATOM   1418  HD2 ILE A 677      42.840  59.800  56.110  1.00  0.00           H
ATOM   1419  HD3 ILE A 677      41.100  59.710  56.480  1.00  0.00           H
ATOM   1420  C   ILE A 677      40.690  57.770  61.350  1.00  0.00           C
ATOM   1421  O   ILE A 677      40.360  58.420  62.290  1.00  0.00           O
ATOM   1422  N   LEU A 678      40.160  56.560  61.140  1.00  0.00           N
ATOM   1423  HN  LEU A 678      40.390  56.250  60.230  1.00  0.00           H
ATOM   1424  CA  LEU A 678      39.060  55.960  61.890  1.00  0.00           C
ATOM   1425  HA  LEU A 678      38.280  56.690  61.840  1.00  0.00           H
ATOM   1426  CB  LEU A 678      38.650  54.630  61.100  1.00  0.00           C
ATOM   1427  HB1 LEU A 678      39.530  53.940  61.110  1.00  0.00           H
ATOM   1428  HB2 LEU A 678      38.560  54.790  60.010  1.00  0.00           H
ATOM   1429  CG  LEU A 678      37.400  53.880  61.650  1.00  0.00           C
ATOM   1430  HG  LEU A 678      37.510  53.730  62.740  1.00  0.00           H
ATOM   1431  CD1 LEU A 678      36.180  54.670  61.400  1.00  0.00           C
ATOM   1432 HD11 LEU A 678      36.070  54.820  60.310  1.00  0.00           H
ATOM   1433 HD12 LEU A 678      36.120  55.630  61.950  1.00  0.00           H
ATOM   1434 HD13 LEU A 678      35.270  54.110  61.720  1.00  0.00           H
ATOM   1435  CD2 LEU A 678      37.240  52.570  60.900  1.00  0.00           C
ATOM   1436 HD21 LEU A 678      37.100  52.870  59.840  1.00  0.00           H
ATOM   1437 HD22 LEU A 678      36.330  51.970  61.090  1.00  0.00           H
ATOM   1438 HD23 LEU A 678      38.170  51.950  60.980  1.00  0.00           H
ATOM   1439  C   LEU A 678      39.250  55.740  63.380  1.00  0.00           C
ATOM   1440  O   LEU A 678      38.450  56.130  64.190  1.00  0.00           O
ATOM   1441  N   TYR A 679      40.430  55.110  63.730  1.00  0.00           N
ATOM   1442  HN  TYR A 679      40.990  54.810  62.970  1.00  0.00           H
ATOM   1443  CA  TYR A 679      40.960  54.910  65.050  1.00  0.00           C
ATOM   1444  HA  TYR A 679      40.260  54.430  65.720  1.00  0.00           H
ATOM   1445  CB  TYR A 679      42.200  53.910  64.990  1.00  0.00           C
ATOM   1446  HB1 TYR A 679      43.020  54.450  64.490  1.00  0.00           H
ATOM   1447  HB2 TYR A 679      41.890  53.000  64.420  1.00  0.00           H
ATOM   1448  CG  TYR A 679      42.630  53.610  66.350  1.00  0.00           C
ATOM   1449  CD1 TYR A 679      42.020  52.490  67.050  1.00  0.00           C
ATOM   1450  HD1 TYR A 679      41.340  51.840  66.530  1.00  0.00           H
ATOM   1451  CE1 TYR A 679      42.420  52.400  68.370  1.00  0.00           C
ATOM   1452  HE1 TYR A 679      41.980  51.620  68.970  1.00  0.00           H
ATOM   1453  CZ  TYR A 679      43.360  53.190  69.040  1.00  0.00           C
ATOM   1454  OH  TYR A 679      43.570  53.020  70.440  1.00  0.00           O
ATOM   1455  HH  TYR A 679      44.370  53.530  70.630  1.00  0.00           H
ATOM   1456  CD2 TYR A 679      43.550  54.450  67.030  1.00  0.00           C
ATOM   1457  HD2 TYR A 679      43.950  55.270  66.460  1.00  0.00           H
ATOM   1458  CE2 TYR A 679      43.840  54.290  68.420  1.00  0.00           C
ATOM   1459  HE2 TYR A 679      44.440  55.050  68.910  1.00  0.00           H
ATOM   1460  C   TYR A 679      41.260  56.180  65.670  1.00  0.00           C
ATOM   1461  O   TYR A 679      41.030  56.410  66.850  1.00  0.00           O
ATOM   1462  N   LYS A 680      41.850  57.140  64.910  1.00  0.00           N
ATOM   1463  HN  LYS A 680      42.210  57.000  63.990  1.00  0.00           H
ATOM   1464  CA  LYS A 680      42.060  58.490  65.430  1.00  0.00           C
ATOM   1465  HA  LYS A 680      42.620  58.540  66.360  1.00  0.00           H
ATOM   1466  CB  LYS A 680      42.750  59.370  64.330  1.00  0.00           C
ATOM   1467  HB1 LYS A 680      42.640  60.430  64.640  1.00  0.00           H
ATOM   1468  HB2 LYS A 680      42.260  59.180  63.350  1.00  0.00           H
ATOM   1469  CG  LYS A 680      44.360  59.270  64.320  1.00  0.00           C
ATOM   1470  HG1 LYS A 680      44.770  59.850  63.460  1.00  0.00           H
ATOM   1471  HG2 LYS A 680      44.660  58.220  64.120  1.00  0.00           H
ATOM   1472  CD  LYS A 680      45.080  59.880  65.590  1.00  0.00           C
ATOM   1473  HD1 LYS A 680      44.650  59.400  66.500  1.00  0.00           H
ATOM   1474  HD2 LYS A 680      44.640  60.900  65.640  1.00  0.00           H
ATOM   1475  CE  LYS A 680      46.550  59.580  65.670  1.00  0.00           C
ATOM   1476  HE1 LYS A 680      47.050  59.920  64.740  1.00  0.00           H
ATOM   1477  HE2 LYS A 680      46.630  58.480  65.760  1.00  0.00           H
ATOM   1478  NZ  LYS A 680      47.170  60.280  66.820  1.00  0.00           N
ATOM   1479  HZ1 LYS A 680      46.410  60.250  67.540  1.00  0.00           H
ATOM   1480  HZ2 LYS A 680      47.250  61.320  66.800  1.00  0.00           H
ATOM   1481  HZ3 LYS A 680      48.080  59.830  67.020  1.00  0.00           H
ATOM   1482  C   LYS A 680      40.750  59.190  65.760  1.00  0.00           C
ATOM   1483  O   LYS A 680      40.610  59.790  66.860  1.00  0.00           O
ATOM   1484  N   PHE A 681      39.780  59.150  64.900  1.00  0.00           N
ATOM   1485  HN  PHE A 681      40.030  58.720  64.050  1.00  0.00           H
ATOM   1486  CA  PHE A 681      38.440  59.820  64.980  1.00  0.00           C
ATOM   1487  HA  PHE A 681      38.640  60.870  65.120  1.00  0.00           H
ATOM   1488  CB  PHE A 681      37.660  59.580  63.650  1.00  0.00           C
ATOM   1489  HB1 PHE A 681      37.610  58.500  63.390  1.00  0.00           H
ATOM   1490  HB2 PHE A 681      38.260  59.980  62.800  1.00  0.00           H
ATOM   1491  CG  PHE A 681      36.270  60.180  63.640  1.00  0.00           C
ATOM   1492  CD1 PHE A 681      35.210  59.280  63.840  1.00  0.00           C
ATOM   1493  HD1 PHE A 681      35.360  58.260  64.140  1.00  0.00           H
ATOM   1494  CE1 PHE A 681      33.920  59.750  63.770  1.00  0.00           C
ATOM   1495  HE1 PHE A 681      33.070  59.140  64.040  1.00  0.00           H
ATOM   1496  CZ  PHE A 681      33.620  61.080  63.600  1.00  0.00           C
ATOM   1497  HZ  PHE A 681      32.610  61.430  63.660  1.00  0.00           H
ATOM   1498  CD2 PHE A 681      35.990  61.530  63.340  1.00  0.00           C
ATOM   1499  HD2 PHE A 681      36.790  62.220  63.110  1.00  0.00           H
ATOM   1500  CE2 PHE A 681      34.700  61.960  63.300  1.00  0.00           C
ATOM   1501  HE2 PHE A 681      34.500  63.020  63.180  1.00  0.00           H
ATOM   1502  C   PHE A 681      37.620  59.320  66.200  1.00  0.00           C
ATOM   1503  O   PHE A 681      37.060  60.080  66.980  1.00  0.00           O
ATOM   1504  N   CYS A 682      37.700  57.960  66.440  1.00  0.00           N
ATOM   1505  HN  CYS A 682      38.350  57.490  65.840  1.00  0.00           H
ATOM   1506  CA  CYS A 682      37.260  57.390  67.670  1.00  0.00           C
ATOM   1507  HA  CYS A 682      36.230  57.680  67.790  1.00  0.00           H
ATOM   1508  CB  CYS A 682      37.250  55.780  67.790  1.00  0.00           C
ATOM   1509  HB1 CYS A 682      36.660  55.570  68.700  1.00  0.00           H
ATOM   1510  HB2 CYS A 682      38.280  55.370  67.880  1.00  0.00           H
ATOM   1511  SG  CYS A 682      36.380  55.100  66.310  1.00  0.00           S
ATOM   1512  HG1 CYS A 682      37.190  55.520  65.340  1.00  0.00           H
ATOM   1513  C   CYS A 682      37.830  57.900  69.000  1.00  0.00           C
ATOM   1514  O   CYS A 682      37.120  57.890  69.950  1.00  0.00           O
ATOM   1515  N   ARG A 683      39.070  58.340  69.060  1.00  0.00           N
ATOM   1516  HN  ARG A 683      39.660  58.130  68.290  1.00  0.00           H
ATOM   1517  CA  ARG A 683      39.700  58.790  70.300  1.00  0.00           C
ATOM   1518  HA  ARG A 683      39.250  58.410  71.200  1.00  0.00           H
ATOM   1519  CB  ARG A 683      41.200  58.340  70.530  1.00  0.00           C
ATOM   1520  HB1 ARG A 683      41.560  58.930  71.410  1.00  0.00           H
ATOM   1521  HB2 ARG A 683      41.850  58.630  69.690  1.00  0.00           H
ATOM   1522  CG  ARG A 683      41.380  56.780  70.660  1.00  0.00           C
ATOM   1523  HG1 ARG A 683      42.460  56.550  70.550  1.00  0.00           H
ATOM   1524  HG2 ARG A 683      40.830  56.390  69.780  1.00  0.00           H
ATOM   1525  CD  ARG A 683      40.800  56.220  71.920  1.00  0.00           C
ATOM   1526  HD1 ARG A 683      40.750  55.110  72.000  1.00  0.00           H
ATOM   1527  HD2 ARG A 683      39.750  56.590  71.950  1.00  0.00           H
ATOM   1528  NE  ARG A 683      41.530  56.720  73.110  1.00  0.00           N
ATOM   1529  HE  ARG A 683      42.310  57.300  72.910  1.00  0.00           H
ATOM   1530  CZ  ARG A 683      41.170  56.500  74.360  1.00  0.00           C
ATOM   1531  NH1 ARG A 683      41.870  57.130  75.260  1.00  0.00           N
ATOM   1532 HH11 ARG A 683      41.630  56.960  76.220  1.00  0.00           H
ATOM   1533 HH12 ARG A 683      42.760  57.460  74.980  1.00  0.00           H
ATOM   1534  NH2 ARG A 683      40.220  55.640  74.740  1.00  0.00           N
ATOM   1535 HH21 ARG A 683      39.740  55.150  74.010  1.00  0.00           H
ATOM   1536 HH22 ARG A 683      39.880  55.490  75.660  1.00  0.00           H
ATOM   1537  C   ARG A 683      39.570  60.260  70.540  1.00  0.00           C
ATOM   1538  O   ARG A 683      39.750  60.750  71.650  1.00  0.00           O
ATOM   1539  N   ASP A 684      39.280  61.120  69.470  1.00  0.00           N
ATOM   1540  HN  ASP A 684      39.280  60.760  68.530  1.00  0.00           H
ATOM   1541  CA  ASP A 684      38.950  62.570  69.520  1.00  0.00           C
ATOM   1542  HA  ASP A 684      39.620  63.120  70.160  1.00  0.00           H
ATOM   1543  CB  ASP A 684      39.000  63.110  68.070  1.00  0.00           C
ATOM   1544  HB1 ASP A 684      38.490  64.100  67.970  1.00  0.00           H
ATOM   1545  HB2 ASP A 684      38.480  62.520  67.280  1.00  0.00           H
ATOM   1546  CG  ASP A 684      40.390  63.260  67.600  1.00  0.00           C
ATOM   1547  OD1 ASP A 684      41.320  63.460  68.410  1.00  0.00           O
ATOM   1548  OD2 ASP A 684      40.550  63.250  66.330  1.00  0.00           O
ATOM   1549  C   ASP A 684      37.610  62.720  70.170  1.00  0.00           C
ATOM   1550  O   ASP A 684      37.380  63.700  70.920  1.00  0.00           O
ATOM   1551  N   TYR A 685      36.680  61.800  69.870  1.00  0.00           N
ATOM   1552  HN  TYR A 685      36.800  61.060  69.210  1.00  0.00           H
ATOM   1553  CA  TYR A 685      35.280  61.900  70.200  1.00  0.00           C
ATOM   1554  HA  TYR A 685      35.090  62.750  70.840  1.00  0.00           H
ATOM   1555  CB  TYR A 685      34.400  61.810  68.960  1.00  0.00           C
ATOM   1556  HB1 TYR A 685      33.320  61.800  69.230  1.00  0.00           H
ATOM   1557  HB2 TYR A 685      34.790  60.940  68.390  1.00  0.00           H
ATOM   1558  CG  TYR A 685      34.550  62.970  67.970  1.00  0.00           C
ATOM   1559  CD1 TYR A 685      35.190  62.810  66.730  1.00  0.00           C
ATOM   1560  HD1 TYR A 685      35.260  61.790  66.370  1.00  0.00           H
ATOM   1561  CE1 TYR A 685      35.620  63.960  66.030  1.00  0.00           C
ATOM   1562  HE1 TYR A 685      36.000  63.920  65.020  1.00  0.00           H
ATOM   1563  CZ  TYR A 685      35.310  65.270  66.470  1.00  0.00           C
ATOM   1564  OH  TYR A 685      35.680  66.390  65.690  1.00  0.00           O
ATOM   1565  HH  TYR A 685      36.090  66.150  64.850  1.00  0.00           H
ATOM   1566  CD2 TYR A 685      34.180  64.260  68.450  1.00  0.00           C
ATOM   1567  HD2 TYR A 685      33.540  64.370  69.310  1.00  0.00           H
ATOM   1568  CE2 TYR A 685      34.570  65.410  67.680  1.00  0.00           C
ATOM   1569  HE2 TYR A 685      34.320  66.420  67.920  1.00  0.00           H
ATOM   1570  C   TYR A 685      34.860  60.740  71.080  1.00  0.00           C
ATOM   1571  O   TYR A 685      33.680  60.640  71.430  1.00  0.00           O
ATOM   1572  N   GLN A 686      35.780  59.950  71.480  1.00  0.00           N
ATOM   1573  HN  GLN A 686      36.730  59.930  71.200  1.00  0.00           H
ATOM   1574  CA  GLN A 686      35.590  58.860  72.480  1.00  0.00           C
ATOM   1575  HA  GLN A 686      36.490  58.260  72.400  1.00  0.00           H
ATOM   1576  CB  GLN A 686      35.540  59.410  73.900  1.00  0.00           C
ATOM   1577  HB1 GLN A 686      35.150  58.570  74.500  1.00  0.00           H
ATOM   1578  HB2 GLN A 686      34.880  60.310  73.970  1.00  0.00           H
ATOM   1579  CG  GLN A 686      36.900  59.950  74.480  1.00  0.00           C
ATOM   1580  HG1 GLN A 686      36.780  60.390  75.500  1.00  0.00           H
ATOM   1581  HG2 GLN A 686      37.120  60.790  73.780  1.00  0.00           H
ATOM   1582  CD  GLN A 686      38.010  58.890  74.440  1.00  0.00           C
ATOM   1583  OE1 GLN A 686      37.760  57.710  74.170  1.00  0.00           O
ATOM   1584  NE2 GLN A 686      39.230  59.290  74.910  1.00  0.00           N
ATOM   1585 HE21 GLN A 686      39.160  60.220  75.260  1.00  0.00           H
ATOM   1586 HE22 GLN A 686      39.860  58.580  75.230  1.00  0.00           H
ATOM   1587  C   GLN A 686      34.520  57.920  72.130  1.00  0.00           C
ATOM   1588  O   GLN A 686      33.410  57.880  72.770  1.00  0.00           O
ATOM   1589  N   LEU A 687      34.840  57.110  71.100  1.00  0.00           N
ATOM   1590  HN  LEU A 687      35.790  57.110  70.800  1.00  0.00           H
ATOM   1591  CA  LEU A 687      34.030  56.060  70.480  1.00  0.00           C
ATOM   1592  HA  LEU A 687      33.110  56.020  71.060  1.00  0.00           H
ATOM   1593  CB  LEU A 687      33.750  56.330  68.990  1.00  0.00           C
ATOM   1594  HB1 LEU A 687      33.110  55.550  68.560  1.00  0.00           H
ATOM   1595  HB2 LEU A 687      34.690  56.250  68.410  1.00  0.00           H
ATOM   1596  CG  LEU A 687      33.150  57.800  68.650  1.00  0.00           C
ATOM   1597  HG  LEU A 687      33.810  58.600  69.060  1.00  0.00           H
ATOM   1598  CD1 LEU A 687      33.150  58.040  67.150  1.00  0.00           C
ATOM   1599 HD11 LEU A 687      34.210  58.010  66.800  1.00  0.00           H
ATOM   1600 HD12 LEU A 687      32.550  58.930  66.890  1.00  0.00           H
ATOM   1601 HD13 LEU A 687      32.670  57.170  66.650  1.00  0.00           H
ATOM   1602  CD2 LEU A 687      31.780  57.870  69.280  1.00  0.00           C
ATOM   1603 HD21 LEU A 687      31.060  57.210  68.750  1.00  0.00           H
ATOM   1604 HD22 LEU A 687      31.270  58.850  69.150  1.00  0.00           H
ATOM   1605 HD23 LEU A 687      31.740  57.510  70.330  1.00  0.00           H
ATOM   1606  C   LEU A 687      34.770  54.770  70.670  1.00  0.00           C
ATOM   1607  O   LEU A 687      36.010  54.680  70.830  1.00  0.00           O
ATOM   1608  N   SER A 688      34.040  53.620  70.670  1.00  0.00           N
ATOM   1609  HN  SER A 688      33.160  53.710  70.210  1.00  0.00           H
ATOM   1610  CA  SER A 688      34.760  52.420  70.630  1.00  0.00           C
ATOM   1611  HA  SER A 688      35.670  52.410  71.190  1.00  0.00           H
ATOM   1612  CB  SER A 688      33.880  51.330  71.270  1.00  0.00           C
ATOM   1613  HB1 SER A 688      32.790  51.460  71.070  1.00  0.00           H
ATOM   1614  HB2 SER A 688      34.100  51.590  72.330  1.00  0.00           H
ATOM   1615  OG  SER A 688      34.330  49.980  71.070  1.00  0.00           O
ATOM   1616  HG1 SER A 688      35.200  49.800  71.430  1.00  0.00           H
ATOM   1617  C   SER A 688      35.100  52.000  69.260  1.00  0.00           C
ATOM   1618  O   SER A 688      34.160  51.780  68.500  1.00  0.00           O
ATOM   1619  N   TYR A 689      36.320  51.800  68.920  1.00  0.00           N
ATOM   1620  HN  TYR A 689      37.080  52.100  69.490  1.00  0.00           H
ATOM   1621  CA  TYR A 689      36.680  51.520  67.560  1.00  0.00           C
ATOM   1622  HA  TYR A 689      36.210  52.320  66.990  1.00  0.00           H
ATOM   1623  CB  TYR A 689      38.240  51.740  67.470  1.00  0.00           C
ATOM   1624  HB1 TYR A 689      38.780  51.370  68.370  1.00  0.00           H
ATOM   1625  HB2 TYR A 689      38.490  52.820  67.380  1.00  0.00           H
ATOM   1626  CG  TYR A 689      38.810  51.070  66.160  1.00  0.00           C
ATOM   1627  CD1 TYR A 689      39.410  49.740  66.270  1.00  0.00           C
ATOM   1628  HD1 TYR A 689      39.400  49.200  67.210  1.00  0.00           H
ATOM   1629  CE1 TYR A 689      40.080  49.250  65.220  1.00  0.00           C
ATOM   1630  HE1 TYR A 689      40.570  48.280  65.190  1.00  0.00           H
ATOM   1631  CZ  TYR A 689      40.000  49.880  63.950  1.00  0.00           C
ATOM   1632  OH  TYR A 689      40.660  49.200  62.880  1.00  0.00           O
ATOM   1633  HH  TYR A 689      40.470  49.700  62.090  1.00  0.00           H
ATOM   1634  CD2 TYR A 689      38.930  51.790  64.950  1.00  0.00           C
ATOM   1635  HD2 TYR A 689      38.590  52.800  64.840  1.00  0.00           H
ATOM   1636  CE2 TYR A 689      39.510  51.130  63.840  1.00  0.00           C
ATOM   1637  HE2 TYR A 689      39.600  51.670  62.910  1.00  0.00           H
ATOM   1638  C   TYR A 689      36.160  50.220  67.010  1.00  0.00           C
ATOM   1639  O   TYR A 689      35.540  50.180  65.960  1.00  0.00           O
ATOM   1640  N   LEU A 690      36.330  49.110  67.770  1.00  0.00           N
ATOM   1641  HN  LEU A 690      36.920  49.200  68.570  1.00  0.00           H
ATOM   1642  CA  LEU A 690      35.900  47.840  67.360  1.00  0.00           C
ATOM   1643  HA  LEU A 690      36.240  47.740  66.340  1.00  0.00           H
ATOM   1644  CB  LEU A 690      36.430  46.580  68.140  1.00  0.00           C
ATOM   1645  HB1 LEU A 690      35.820  45.700  67.850  1.00  0.00           H
ATOM   1646  HB2 LEU A 690      36.270  46.870  69.200  1.00  0.00           H
ATOM   1647  CG  LEU A 690      37.930  46.250  67.790  1.00  0.00           C
ATOM   1648  HG  LEU A 690      38.420  47.240  67.860  1.00  0.00           H
ATOM   1649  CD1 LEU A 690      38.630  45.450  68.950  1.00  0.00           C
ATOM   1650 HD11 LEU A 690      37.940  44.600  69.150  1.00  0.00           H
ATOM   1651 HD12 LEU A 690      38.640  45.980  69.920  1.00  0.00           H
ATOM   1652 HD13 LEU A 690      39.610  45.010  68.670  1.00  0.00           H
ATOM   1653  CD2 LEU A 690      38.180  45.620  66.380  1.00  0.00           C
ATOM   1654 HD21 LEU A 690      37.460  44.800  66.130  1.00  0.00           H
ATOM   1655 HD22 LEU A 690      39.240  45.300  66.270  1.00  0.00           H
ATOM   1656 HD23 LEU A 690      38.010  46.420  65.610  1.00  0.00           H
ATOM   1657  C   LEU A 690      34.370  47.750  67.200  1.00  0.00           C
ATOM   1658  O   LEU A 690      33.860  47.090  66.270  1.00  0.00           O
ATOM   1659  N   SER A 691      33.640  48.400  68.110  1.00  0.00           N
ATOM   1660  HN  SER A 691      34.020  48.760  68.950  1.00  0.00           H
ATOM   1661  CA  SER A 691      32.200  48.370  68.070  1.00  0.00           C
ATOM   1662  HA  SER A 691      31.820  47.360  68.070  1.00  0.00           H
ATOM   1663  CB  SER A 691      31.680  48.900  69.380  1.00  0.00           C
ATOM   1664  HB1 SER A 691      32.240  49.860  69.420  1.00  0.00           H
ATOM   1665  HB2 SER A 691      32.060  48.180  70.140  1.00  0.00           H
ATOM   1666  OG  SER A 691      30.220  49.060  69.460  1.00  0.00           O
ATOM   1667  HG1 SER A 691      30.070  49.230  70.390  1.00  0.00           H
ATOM   1668  C   SER A 691      31.670  49.120  66.970  1.00  0.00           C
ATOM   1669  O   SER A 691      30.600  48.860  66.400  1.00  0.00           O
ATOM   1670  N   LEU A 692      32.360  50.240  66.550  1.00  0.00           N
ATOM   1671  HN  LEU A 692      33.020  50.560  67.210  1.00  0.00           H
ATOM   1672  CA  LEU A 692      31.780  51.000  65.480  1.00  0.00           C
ATOM   1673  HA  LEU A 692      30.700  50.980  65.540  1.00  0.00           H
ATOM   1674  CB  LEU A 692      32.310  52.410  65.460  1.00  0.00           C
ATOM   1675  HB1 LEU A 692      33.380  52.410  65.160  1.00  0.00           H
ATOM   1676  HB2 LEU A 692      32.160  52.870  66.460  1.00  0.00           H
ATOM   1677  CG  LEU A 692      31.660  53.420  64.400  1.00  0.00           C
ATOM   1678  HG  LEU A 692      31.600  52.750  63.520  1.00  0.00           H
ATOM   1679  CD1 LEU A 692      30.300  53.800  64.930  1.00  0.00           C
ATOM   1680 HD11 LEU A 692      29.690  54.280  64.140  1.00  0.00           H
ATOM   1681 HD12 LEU A 692      30.460  54.530  65.750  1.00  0.00           H
ATOM   1682 HD13 LEU A 692      29.770  52.980  65.460  1.00  0.00           H
ATOM   1683  CD2 LEU A 692      32.630  54.630  64.290  1.00  0.00           C
ATOM   1684 HD21 LEU A 692      33.540  54.250  63.790  1.00  0.00           H
ATOM   1685 HD22 LEU A 692      32.900  55.030  65.300  1.00  0.00           H
ATOM   1686 HD23 LEU A 692      32.210  55.440  63.660  1.00  0.00           H
ATOM   1687  C   LEU A 692      32.190  50.410  64.160  1.00  0.00           C
ATOM   1688  O   LEU A 692      31.540  50.400  63.060  1.00  0.00           O
ATOM   1689  N   ARG A 693      33.450  49.880  64.130  1.00  0.00           N
ATOM   1690  HN  ARG A 693      33.950  50.000  65.000  1.00  0.00           H
ATOM   1691  CA  ARG A 693      34.040  49.070  63.040  1.00  0.00           C
ATOM   1692  HA  ARG A 693      34.040  49.680  62.150  1.00  0.00           H
ATOM   1693  CB  ARG A 693      35.500  48.730  63.220  1.00  0.00           C
ATOM   1694  HB1 ARG A 693      35.750  48.180  64.150  1.00  0.00           H
ATOM   1695  HB2 ARG A 693      36.070  49.680  63.310  1.00  0.00           H
ATOM   1696  CG  ARG A 693      36.110  48.080  61.920  1.00  0.00           C
ATOM   1697  HG1 ARG A 693      35.970  48.820  61.100  1.00  0.00           H
ATOM   1698  HG2 ARG A 693      35.610  47.130  61.660  1.00  0.00           H
ATOM   1699  CD  ARG A 693      37.640  48.000  62.130  1.00  0.00           C
ATOM   1700  HD1 ARG A 693      37.800  47.230  62.920  1.00  0.00           H
ATOM   1701  HD2 ARG A 693      37.970  49.020  62.420  1.00  0.00           H
ATOM   1702  NE  ARG A 693      38.270  47.570  60.840  1.00  0.00           N
ATOM   1703  HE  ARG A 693      38.890  48.180  60.360  1.00  0.00           H
ATOM   1704  CZ  ARG A 693      38.240  46.380  60.260  1.00  0.00           C
ATOM   1705  NH1 ARG A 693      37.520  45.380  60.720  1.00  0.00           N
ATOM   1706 HH11 ARG A 693      36.920  45.510  61.500  1.00  0.00           H
ATOM   1707 HH12 ARG A 693      37.610  44.490  60.260  1.00  0.00           H
ATOM   1708  NH2 ARG A 693      38.840  46.290  59.140  1.00  0.00           N
ATOM   1709 HH21 ARG A 693      38.290  45.770  58.490  1.00  0.00           H
ATOM   1710 HH22 ARG A 693      39.190  47.170  58.820  1.00  0.00           H
ATOM   1711  C   ARG A 693      33.180  47.880  62.560  1.00  0.00           C
ATOM   1712  O   ARG A 693      33.030  47.700  61.360  1.00  0.00           O
ATOM   1713  N   THR A 694      32.610  47.090  63.530  1.00  0.00           N
ATOM   1714  HN  THR A 694      32.900  47.310  64.460  1.00  0.00           H
ATOM   1715  CA  THR A 694      31.680  45.980  63.160  1.00  0.00           C
ATOM   1716  HA  THR A 694      32.200  45.420  62.390  1.00  0.00           H
ATOM   1717  CB  THR A 694      31.470  44.940  64.290  1.00  0.00           C
ATOM   1718  HB  THR A 694      31.550  45.580  65.180  1.00  0.00           H
ATOM   1719  OG1 THR A 694      32.520  43.960  64.290  1.00  0.00           O
ATOM   1720  HG1 THR A 694      32.280  43.430  63.520  1.00  0.00           H
ATOM   1721  CG2 THR A 694      30.180  44.180  64.290  1.00  0.00           C
ATOM   1722 HG21 THR A 694      29.330  44.880  64.280  1.00  0.00           H
ATOM   1723 HG22 THR A 694      29.980  43.750  65.290  1.00  0.00           H
ATOM   1724 HG23 THR A 694      30.070  43.400  63.510  1.00  0.00           H
ATOM   1725  C   THR A 694      30.340  46.400  62.470  1.00  0.00           C
ATOM   1726  O   THR A 694      29.940  45.870  61.480  1.00  0.00           O
ATOM   1727  N   SER A 695      29.640  47.480  62.940  1.00  0.00           N
ATOM   1728  HN  SER A 695      29.940  47.900  63.790  1.00  0.00           H
ATOM   1729  CA  SER A 695      28.460  48.070  62.300  1.00  0.00           C
ATOM   1730  HA  SER A 695      27.720  47.300  62.100  1.00  0.00           H
ATOM   1731  CB  SER A 695      27.810  49.130  63.230  1.00  0.00           C
ATOM   1732  HB1 SER A 695      26.920  49.460  62.660  1.00  0.00           H
ATOM   1733  HB2 SER A 695      28.480  49.980  63.500  1.00  0.00           H
ATOM   1734  OG  SER A 695      27.380  48.420  64.380  1.00  0.00           O
ATOM   1735  HG1 SER A 695      28.080  48.070  64.930  1.00  0.00           H
ATOM   1736  C   SER A 695      28.720  48.660  60.910  1.00  0.00           C
ATOM   1737  O   SER A 695      27.920  48.460  60.010  1.00  0.00           O
ATOM   1738  N   ILE A 696      29.860  49.380  60.700  1.00  0.00           N
ATOM   1739  HN  ILE A 696      30.540  49.410  61.420  1.00  0.00           H
ATOM   1740  CA  ILE A 696      30.310  50.100  59.420  1.00  0.00           C
ATOM   1741  HA  ILE A 696      29.490  50.760  59.160  1.00  0.00           H
ATOM   1742  CB  ILE A 696      31.550  50.890  59.610  1.00  0.00           C
ATOM   1743  HB  ILE A 696      32.320  50.380  60.200  1.00  0.00           H
ATOM   1744  CG2 ILE A 696      32.140  51.300  58.170  1.00  0.00           C
ATOM   1745 HG21 ILE A 696      32.950  52.050  58.340  1.00  0.00           H
ATOM   1746 HG22 ILE A 696      31.280  51.840  57.720  1.00  0.00           H
ATOM   1747 HG23 ILE A 696      32.560  50.490  57.550  1.00  0.00           H
ATOM   1748  CG1 ILE A 696      31.270  52.250  60.390  1.00  0.00           C
ATOM   1749 HG11 ILE A 696      30.670  51.890  61.250  1.00  0.00           H
ATOM   1750 HG12 ILE A 696      30.670  52.950  59.760  1.00  0.00           H
ATOM   1751  CD  ILE A 696      32.560  52.870  60.930  1.00  0.00           C
ATOM   1752  HD1 ILE A 696      32.330  53.900  61.300  1.00  0.00           H
ATOM   1753  HD2 ILE A 696      33.440  53.000  60.270  1.00  0.00           H
ATOM   1754  HD3 ILE A 696      32.920  52.350  61.840  1.00  0.00           H
ATOM   1755  C   ILE A 696      30.490  49.030  58.310  1.00  0.00           C
ATOM   1756  O   ILE A 696      30.110  49.150  57.160  1.00  0.00           O
ATOM   1757  N   GLY A 697      31.140  47.930  58.790  1.00  0.00           N
ATOM   1758  HN  GLY A 697      31.470  48.020  59.730  1.00  0.00           H
ATOM   1759  CA  GLY A 697      31.410  46.730  58.140  1.00  0.00           C
ATOM   1760  HA1 GLY A 697      31.480  45.990  58.930  1.00  0.00           H
ATOM   1761  HA2 GLY A 697      32.210  46.880  57.440  1.00  0.00           H
ATOM   1762  C   GLY A 697      30.180  46.180  57.430  1.00  0.00           C
ATOM   1763  O   GLY A 697      30.170  45.930  56.230  1.00  0.00           O
ATOM   1764  N   LEU A 698      29.060  45.980  58.130  1.00  0.00           N
ATOM   1765  HN  LEU A 698      29.080  46.160  59.110  1.00  0.00           H
ATOM   1766  CA  LEU A 698      27.810  45.550  57.600  1.00  0.00           C
ATOM   1767  HA  LEU A 698      28.030  44.690  56.970  1.00  0.00           H
ATOM   1768  CB  LEU A 698      26.850  45.050  58.660  1.00  0.00           C
ATOM   1769  HB1 LEU A 698      25.980  44.590  58.150  1.00  0.00           H
ATOM   1770  HB2 LEU A 698      26.460  45.960  59.190  1.00  0.00           H
ATOM   1771  CG  LEU A 698      27.430  43.970  59.510  1.00  0.00           C
ATOM   1772  HG  LEU A 698      27.960  44.420  60.380  1.00  0.00           H
ATOM   1773  CD1 LEU A 698      26.320  43.160  60.090  1.00  0.00           C
ATOM   1774 HD11 LEU A 698      25.570  43.920  60.400  1.00  0.00           H
ATOM   1775 HD12 LEU A 698      26.690  42.390  60.810  1.00  0.00           H
ATOM   1776 HD13 LEU A 698      25.820  42.620  59.250  1.00  0.00           H
ATOM   1777  CD2 LEU A 698      28.460  42.950  58.940  1.00  0.00           C
ATOM   1778 HD21 LEU A 698      28.640  42.130  59.660  1.00  0.00           H
ATOM   1779 HD22 LEU A 698      29.440  43.480  58.890  1.00  0.00           H
ATOM   1780 HD23 LEU A 698      28.120  42.550  57.960  1.00  0.00           H
ATOM   1781  C   LEU A 698      27.070  46.450  56.720  1.00  0.00           C
ATOM   1782  O   LEU A 698      26.380  46.040  55.770  1.00  0.00           O
ATOM   1783  N   TRP A 699      27.040  47.760  56.980  1.00  0.00           N
ATOM   1784  HN  TRP A 699      27.360  48.180  57.820  1.00  0.00           H
ATOM   1785  CA  TRP A 699      26.540  48.770  56.080  1.00  0.00           C
ATOM   1786  HA  TRP A 699      25.510  48.580  55.820  1.00  0.00           H
ATOM   1787  CB  TRP A 699      26.580  50.150  56.800  1.00  0.00           C
ATOM   1788  HB1 TRP A 699      26.090  50.810  56.060  1.00  0.00           H
ATOM   1789  HB2 TRP A 699      27.570  50.650  56.950  1.00  0.00           H
ATOM   1790  CG  TRP A 699      25.690  50.350  58.010  1.00  0.00           C
ATOM   1791  CD1 TRP A 699      25.950  51.320  58.950  1.00  0.00           C
ATOM   1792  HD1 TRP A 699      26.900  51.820  58.900  1.00  0.00           H
ATOM   1793  NE1 TRP A 699      24.940  51.350  59.870  1.00  0.00           N
ATOM   1794  HE1 TRP A 699      24.850  52.090  60.520  1.00  0.00           H
ATOM   1795  CE2 TRP A 699      23.990  50.490  59.480  1.00  0.00           C
ATOM   1796  CD2 TRP A 699      24.410  49.780  58.340  1.00  0.00           C
ATOM   1797  CE3 TRP A 699      23.610  48.780  57.780  1.00  0.00           C
ATOM   1798  HE3 TRP A 699      23.870  47.980  57.110  1.00  0.00           H
ATOM   1799  CZ3 TRP A 699      22.380  48.540  58.400  1.00  0.00           C
ATOM   1800  HZ3 TRP A 699      21.830  47.640  58.200  1.00  0.00           H
ATOM   1801  CZ2 TRP A 699      22.750  50.200  59.980  1.00  0.00           C
ATOM   1802  HZ2 TRP A 699      22.490  50.590  60.970  1.00  0.00           H
ATOM   1803  CH2 TRP A 699      21.930  49.220  59.460  1.00  0.00           C
ATOM   1804  HH2 TRP A 699      21.040  48.960  60.040  1.00  0.00           H
ATOM   1805  C   TRP A 699      27.360  48.800  54.780  1.00  0.00           C
ATOM   1806  O   TRP A 699      26.660  48.970  53.750  1.00  0.00           O
ATOM   1807  N   THR A 700      28.620  48.560  54.730  1.00  0.00           N
ATOM   1808  HN  THR A 700      29.030  48.330  55.610  1.00  0.00           H
ATOM   1809  CA  THR A 700      29.400  48.660  53.550  1.00  0.00           C
ATOM   1810  HA  THR A 700      29.100  49.460  52.900  1.00  0.00           H
ATOM   1811  CB  THR A 700      30.880  48.770  53.820  1.00  0.00           C
ATOM   1812  HB  THR A 700      31.180  47.870  54.400  1.00  0.00           H
ATOM   1813  OG1 THR A 700      31.190  49.880  54.620  1.00  0.00           O
ATOM   1814  HG1 THR A 700      30.830  49.730  55.500  1.00  0.00           H
ATOM   1815  CG2 THR A 700      31.750  48.940  52.540  1.00  0.00           C
ATOM   1816 HG21 THR A 700      32.820  48.680  52.710  1.00  0.00           H
ATOM   1817 HG22 THR A 700      31.670  49.950  52.110  1.00  0.00           H
ATOM   1818 HG23 THR A 700      31.320  48.290  51.760  1.00  0.00           H
ATOM   1819  C   THR A 700      29.090  47.380  52.750  1.00  0.00           C
ATOM   1820  O   THR A 700      28.900  47.270  51.510  1.00  0.00           O
ATOM   1821  N   SER A 701      28.680  46.270  53.460  1.00  0.00           N
ATOM   1822  HN  SER A 701      28.680  46.330  54.450  1.00  0.00           H
ATOM   1823  CA  SER A 701      28.410  44.940  52.830  1.00  0.00           C
ATOM   1824  HA  SER A 701      29.030  44.750  51.970  1.00  0.00           H
ATOM   1825  CB  SER A 701      28.490  43.900  53.990  1.00  0.00           C
ATOM   1826  HB1 SER A 701      27.700  44.030  54.750  1.00  0.00           H
ATOM   1827  HB2 SER A 701      29.500  44.180  54.380  1.00  0.00           H
ATOM   1828  OG  SER A 701      28.450  42.560  53.470  1.00  0.00           O
ATOM   1829  HG1 SER A 701      29.080  42.560  52.750  1.00  0.00           H
ATOM   1830  C   SER A 701      26.970  44.950  52.230  1.00  0.00           C
ATOM   1831  O   SER A 701      26.660  44.330  51.270  1.00  0.00           O
ATOM   1832  N   PHE A 702      26.100  45.820  52.920  1.00  0.00           N
ATOM   1833  HN  PHE A 702      26.400  46.290  53.750  1.00  0.00           H
ATOM   1834  CA  PHE A 702      24.780  46.170  52.540  1.00  0.00           C
ATOM   1835  HA  PHE A 702      24.260  45.310  52.160  1.00  0.00           H
ATOM   1836  CB  PHE A 702      23.970  46.760  53.650  1.00  0.00           C
ATOM   1837  HB1 PHE A 702      24.630  47.280  54.380  1.00  0.00           H
ATOM   1838  HB2 PHE A 702      23.560  45.860  54.140  1.00  0.00           H
ATOM   1839  CG  PHE A 702      22.820  47.720  53.320  1.00  0.00           C
ATOM   1840  CD1 PHE A 702      22.980  49.100  53.530  1.00  0.00           C
ATOM   1841  HD1 PHE A 702      23.930  49.440  53.910  1.00  0.00           H
ATOM   1842  CE1 PHE A 702      21.980  49.980  53.230  1.00  0.00           C
ATOM   1843  HE1 PHE A 702      22.090  51.020  53.460  1.00  0.00           H
ATOM   1844  CZ  PHE A 702      20.750  49.520  52.700  1.00  0.00           C
ATOM   1845  HZ  PHE A 702      19.930  50.160  52.420  1.00  0.00           H
ATOM   1846  CD2 PHE A 702      21.630  47.220  52.810  1.00  0.00           C
ATOM   1847  HD2 PHE A 702      21.410  46.160  52.720  1.00  0.00           H
ATOM   1848  CE2 PHE A 702      20.570  48.140  52.510  1.00  0.00           C
ATOM   1849  HE2 PHE A 702      19.670  47.710  52.080  1.00  0.00           H
ATOM   1850  C   PHE A 702      24.840  47.030  51.270  1.00  0.00           C
ATOM   1851  O   PHE A 702      24.160  46.690  50.310  1.00  0.00           O
ATOM   1852  N   LEU A 703      25.780  47.970  51.180  1.00  0.00           N
ATOM   1853  HN  LEU A 703      26.340  47.990  52.010  1.00  0.00           H
ATOM   1854  CA  LEU A 703      25.990  49.010  50.130  1.00  0.00           C
ATOM   1855  HA  LEU A 703      25.030  49.350  49.760  1.00  0.00           H
ATOM   1856  CB  LEU A 703      26.870  50.240  50.550  1.00  0.00           C
ATOM   1857  HB1 LEU A 703      27.200  50.860  49.700  1.00  0.00           H
ATOM   1858  HB2 LEU A 703      27.640  49.840  51.250  1.00  0.00           H
ATOM   1859  CG  LEU A 703      26.050  51.140  51.520  1.00  0.00           C
ATOM   1860  HG  LEU A 703      25.620  50.520  52.340  1.00  0.00           H
ATOM   1861  CD1 LEU A 703      26.980  52.210  52.140  1.00  0.00           C
ATOM   1862 HD11 LEU A 703      27.430  51.840  53.100  1.00  0.00           H
ATOM   1863 HD12 LEU A 703      26.450  53.140  52.430  1.00  0.00           H
ATOM   1864 HD13 LEU A 703      27.790  52.470  51.430  1.00  0.00           H
ATOM   1865  CD2 LEU A 703      24.900  51.890  50.810  1.00  0.00           C
ATOM   1866 HD21 LEU A 703      25.280  52.450  49.930  1.00  0.00           H
ATOM   1867 HD22 LEU A 703      24.380  52.670  51.420  1.00  0.00           H
ATOM   1868 HD23 LEU A 703      24.150  51.120  50.540  1.00  0.00           H
ATOM   1869  C   LEU A 703      26.720  48.380  48.910  1.00  0.00           C
ATOM   1870  O   LEU A 703      26.390  48.590  47.790  1.00  0.00           O
ATOM   1871  N   CYS A 704      27.590  47.390  49.180  1.00  0.00           N
ATOM   1872  HN  CYS A 704      27.840  47.170  50.130  1.00  0.00           H
ATOM   1873  CA  CYS A 704      28.170  46.590  48.110  1.00  0.00           C
ATOM   1874  HA  CYS A 704      28.540  47.340  47.420  1.00  0.00           H
ATOM   1875  CB  CYS A 704      29.480  45.680  48.530  1.00  0.00           C
ATOM   1876  HB1 CYS A 704      29.650  45.060  47.630  1.00  0.00           H
ATOM   1877  HB2 CYS A 704      29.150  45.040  49.390  1.00  0.00           H
ATOM   1878  SG  CYS A 704      30.950  46.690  49.120  1.00  0.00           S
ATOM   1879  HG1 CYS A 704      30.370  47.090  50.240  1.00  0.00           H
ATOM   1880  C   CYS A 704      27.190  45.770  47.200  1.00  0.00           C
ATOM   1881  O   CYS A 704      27.380  45.740  45.980  1.00  0.00           O
ATOM   1882  N   ILE A 705      26.200  45.160  47.910  1.00  0.00           N
ATOM   1883  HN  ILE A 705      26.010  45.250  48.880  1.00  0.00           H
ATOM   1884  CA  ILE A 705      25.170  44.360  47.340  1.00  0.00           C
ATOM   1885  HA  ILE A 705      25.610  43.740  46.560  1.00  0.00           H
ATOM   1886  CB  ILE A 705      24.570  43.510  48.390  1.00  0.00           C
ATOM   1887  HB  ILE A 705      24.380  44.160  49.270  1.00  0.00           H
ATOM   1888  CG2 ILE A 705      23.190  42.860  47.950  1.00  0.00           C
ATOM   1889 HG21 ILE A 705      23.470  42.220  47.080  1.00  0.00           H
ATOM   1890 HG22 ILE A 705      22.490  43.710  47.860  1.00  0.00           H
ATOM   1891 HG23 ILE A 705      22.820  42.230  48.790  1.00  0.00           H
ATOM   1892  CG1 ILE A 705      25.540  42.370  48.840  1.00  0.00           C
ATOM   1893 HG11 ILE A 705      26.550  42.810  48.920  1.00  0.00           H
ATOM   1894 HG12 ILE A 705      25.540  41.580  48.060  1.00  0.00           H
ATOM   1895  CD  ILE A 705      25.010  41.670  50.110  1.00  0.00           C
ATOM   1896  HD1 ILE A 705      25.860  41.140  50.620  1.00  0.00           H
ATOM   1897  HD2 ILE A 705      24.230  40.910  49.930  1.00  0.00           H
ATOM   1898  HD3 ILE A 705      24.640  42.400  50.860  1.00  0.00           H
ATOM   1899  C   ILE A 705      24.160  45.180  46.630  1.00  0.00           C
ATOM   1900  O   ILE A 705      23.920  44.850  45.450  1.00  0.00           O
ATOM   1901  N   VAL A 706      23.780  46.320  47.170  1.00  0.00           N
ATOM   1902  HN  VAL A 706      23.880  46.350  48.160  1.00  0.00           H
ATOM   1903  CA  VAL A 706      22.960  47.330  46.530  1.00  0.00           C
ATOM   1904  HA  VAL A 706      22.000  46.920  46.250  1.00  0.00           H
ATOM   1905  CB  VAL A 706      22.640  48.490  47.600  1.00  0.00           C
ATOM   1906  HB  VAL A 706      23.530  48.440  48.260  1.00  0.00           H
ATOM   1907  CG1 VAL A 706      22.500  49.970  47.020  1.00  0.00           C
ATOM   1908 HG11 VAL A 706      21.640  49.910  46.330  1.00  0.00           H
ATOM   1909 HG12 VAL A 706      23.350  50.420  46.470  1.00  0.00           H
ATOM   1910 HG13 VAL A 706      22.260  50.450  47.990  1.00  0.00           H
ATOM   1911  CG2 VAL A 706      21.470  47.940  48.390  1.00  0.00           C
ATOM   1912 HG21 VAL A 706      21.060  48.800  48.960  1.00  0.00           H
ATOM   1913 HG22 VAL A 706      21.720  47.130  49.110  1.00  0.00           H
ATOM   1914 HG23 VAL A 706      20.660  47.630  47.710  1.00  0.00           H
ATOM   1915  C   VAL A 706      23.510  47.900  45.310  1.00  0.00           C
ATOM   1916  O   VAL A 706      22.830  48.090  44.300  1.00  0.00           O
ATOM   1917  N   LEU A 707      24.770  48.260  45.390  1.00  0.00           N
ATOM   1918  HN  LEU A 707      25.240  48.190  46.270  1.00  0.00           H
ATOM   1919  CA  LEU A 707      25.470  48.820  44.260  1.00  0.00           C
ATOM   1920  HA  LEU A 707      24.880  49.680  43.950  1.00  0.00           H
ATOM   1921  CB  LEU A 707      26.840  49.430  44.650  1.00  0.00           C
ATOM   1922  HB1 LEU A 707      27.430  48.590  45.060  1.00  0.00           H
ATOM   1923  HB2 LEU A 707      26.740  50.210  45.430  1.00  0.00           H
ATOM   1924  CG  LEU A 707      27.770  49.960  43.600  1.00  0.00           C
ATOM   1925  HG  LEU A 707      27.840  49.240  42.770  1.00  0.00           H
ATOM   1926  CD1 LEU A 707      27.170  51.290  43.050  1.00  0.00           C
ATOM   1927 HD11 LEU A 707      27.920  51.820  42.440  1.00  0.00           H
ATOM   1928 HD12 LEU A 707      27.130  52.050  43.850  1.00  0.00           H
ATOM   1929 HD13 LEU A 707      26.250  51.110  42.460  1.00  0.00           H
ATOM   1930  CD2 LEU A 707      29.240  50.030  44.140  1.00  0.00           C
ATOM   1931 HD21 LEU A 707      29.170  50.700  45.030  1.00  0.00           H
ATOM   1932 HD22 LEU A 707      29.760  50.690  43.410  1.00  0.00           H
ATOM   1933 HD23 LEU A 707      29.820  49.110  44.350  1.00  0.00           H
ATOM   1934  C   LEU A 707      25.620  47.880  43.030  1.00  0.00           C
ATOM   1935  O   LEU A 707      25.280  48.150  41.860  1.00  0.00           O
ATOM   1936  N   VAL A 708      25.950  46.580  43.330  1.00  0.00           N
ATOM   1937  HN  VAL A 708      26.140  46.240  44.240  1.00  0.00           H
ATOM   1938  CA  VAL A 708      25.870  45.450  42.340  1.00  0.00           C
ATOM   1939  HA  VAL A 708      26.340  45.690  41.410  1.00  0.00           H
ATOM   1940  CB  VAL A 708      26.580  44.230  42.850  1.00  0.00           C
ATOM   1941  HB  VAL A 708      26.590  44.230  43.970  1.00  0.00           H
ATOM   1942  CG1 VAL A 708      25.940  42.930  42.270  1.00  0.00           C
ATOM   1943 HG11 VAL A 708      26.440  42.120  42.840  1.00  0.00           H
ATOM   1944 HG12 VAL A 708      25.920  42.860  41.170  1.00  0.00           H
ATOM   1945 HG13 VAL A 708      24.860  42.800  42.480  1.00  0.00           H
ATOM   1946  CG2 VAL A 708      28.080  44.320  42.450  1.00  0.00           C
ATOM   1947 HG21 VAL A 708      28.740  43.570  42.930  1.00  0.00           H
ATOM   1948 HG22 VAL A 708      28.450  45.340  42.730  1.00  0.00           H
ATOM   1949 HG23 VAL A 708      28.210  44.280  41.350  1.00  0.00           H
ATOM   1950  C   VAL A 708      24.480  45.260  41.800  1.00  0.00           C
ATOM   1951  O   VAL A 708      24.250  45.290  40.570  1.00  0.00           O
ATOM   1952  N   ALA A 709      23.500  45.220  42.700  1.00  0.00           N
ATOM   1953  HN  ALA A 709      23.690  45.210  43.680  1.00  0.00           H
ATOM   1954  CA  ALA A 709      22.130  44.990  42.380  1.00  0.00           C
ATOM   1955  HA  ALA A 709      22.070  44.010  41.920  1.00  0.00           H
ATOM   1956  CB  ALA A 709      21.370  44.970  43.660  1.00  0.00           C
ATOM   1957  HB1 ALA A 709      21.610  44.110  44.320  1.00  0.00           H
ATOM   1958  HB2 ALA A 709      20.260  44.980  43.540  1.00  0.00           H
ATOM   1959  HB3 ALA A 709      21.500  45.860  44.300  1.00  0.00           H
ATOM   1960  C   ALA A 709      21.500  46.100  41.440  1.00  0.00           C
ATOM   1961  O   ALA A 709      20.690  45.870  40.580  1.00  0.00           O
ATOM   1962  N   THR A 710      21.950  47.360  41.570  1.00  0.00           N
ATOM   1963  HN  THR A 710      22.670  47.480  42.260  1.00  0.00           H
ATOM   1964  CA  THR A 710      21.580  48.530  40.730  1.00  0.00           C
ATOM   1965  HA  THR A 710      20.760  48.270  40.080  1.00  0.00           H
ATOM   1966  CB  THR A 710      21.310  49.880  41.600  1.00  0.00           C
ATOM   1967  HB  THR A 710      20.950  50.680  40.920  1.00  0.00           H
ATOM   1968  OG1 THR A 710      22.450  50.260  42.290  1.00  0.00           O
ATOM   1969  HG1 THR A 710      22.790  49.540  42.830  1.00  0.00           H
ATOM   1970  CG2 THR A 710      20.220  49.700  42.610  1.00  0.00           C
ATOM   1971 HG21 THR A 710      19.390  49.160  42.110  1.00  0.00           H
ATOM   1972 HG22 THR A 710      19.970  50.680  43.070  1.00  0.00           H
ATOM   1973 HG23 THR A 710      20.580  49.080  43.450  1.00  0.00           H
ATOM   1974  C   THR A 710      22.630  48.820  39.670  1.00  0.00           C
ATOM   1975  O   THR A 710      22.520  49.780  38.910  1.00  0.00           O
ATOM   1976  N   ASP A 711      23.550  47.940  39.480  1.00  0.00           N
ATOM   1977  HN  ASP A 711      23.730  47.100  39.990  1.00  0.00           H
ATOM   1978  CA  ASP A 711      24.640  48.040  38.510  1.00  0.00           C
ATOM   1979  HA  ASP A 711      25.220  47.150  38.670  1.00  0.00           H
ATOM   1980  CB  ASP A 711      24.040  48.000  37.050  1.00  0.00           C
ATOM   1981  HB1 ASP A 711      23.590  48.970  36.720  1.00  0.00           H
ATOM   1982  HB2 ASP A 711      23.300  47.190  36.900  1.00  0.00           H
ATOM   1983  CG  ASP A 711      25.200  47.750  36.100  1.00  0.00           C
ATOM   1984  OD1 ASP A 711      26.280  47.170  36.450  1.00  0.00           O
ATOM   1985  OD2 ASP A 711      24.970  48.030  34.860  1.00  0.00           O
ATOM   1986  C   ASP A 711      25.660  49.100  38.880  1.00  0.00           C
ATOM   1987  O   ASP A 711      25.350  50.310  38.850  1.00  0.00           O
ATOM   1988  N   ALA A 712      26.930  48.670  39.140  1.00  0.00           N
ATOM   1989  HN  ALA A 712      27.170  47.720  38.960  1.00  0.00           H
ATOM   1990  CA  ALA A 712      28.080  49.590  39.450  1.00  0.00           C
ATOM   1991  HA  ALA A 712      27.780  50.330  40.150  1.00  0.00           H
ATOM   1992  CB  ALA A 712      29.210  48.910  40.270  1.00  0.00           C
ATOM   1993  HB1 ALA A 712      28.850  48.260  41.090  1.00  0.00           H
ATOM   1994  HB2 ALA A 712      29.920  49.600  40.800  1.00  0.00           H
ATOM   1995  HB3 ALA A 712      29.710  48.290  39.490  1.00  0.00           H
ATOM   1996  C   ALA A 712      28.700  50.240  38.190  1.00  0.00           C
ATOM   1997  O   ALA A 712      29.350  51.260  38.350  1.00  0.00           O
ATOM   1998  N   SER A 713      28.500  49.670  37.040  1.00  0.00           N
ATOM   1999  HN  SER A 713      27.930  48.860  37.060  1.00  0.00           H
ATOM   2000  CA  SER A 713      29.100  50.050  35.730  1.00  0.00           C
ATOM   2001  HA  SER A 713      30.160  49.950  35.860  1.00  0.00           H
ATOM   2002  CB  SER A 713      28.570  49.090  34.610  1.00  0.00           C
ATOM   2003  HB1 SER A 713      29.240  49.240  33.740  1.00  0.00           H
ATOM   2004  HB2 SER A 713      27.520  49.350  34.410  1.00  0.00           H
ATOM   2005  OG  SER A 713      28.600  47.680  34.950  1.00  0.00           O
ATOM   2006  HG1 SER A 713      27.770  47.470  35.380  1.00  0.00           H
ATOM   2007  C   SER A 713      29.100  51.470  35.230  1.00  0.00           C
ATOM   2008  O   SER A 713      30.090  51.970  34.710  1.00  0.00           O
ATOM   2009  N   SER A 714      27.920  52.230  35.500  1.00  0.00           N
ATOM   2010  HN  SER A 714      27.120  51.820  35.930  1.00  0.00           H
ATOM   2011  CA  SER A 714      27.830  53.670  35.160  1.00  0.00           C
ATOM   2012  HA  SER A 714      28.030  53.790  34.100  1.00  0.00           H
ATOM   2013  CB  SER A 714      26.430  54.240  35.520  1.00  0.00           C
ATOM   2014  HB1 SER A 714      26.360  55.270  35.130  1.00  0.00           H
ATOM   2015  HB2 SER A 714      26.150  54.120  36.580  1.00  0.00           H
ATOM   2016  OG  SER A 714      25.390  53.390  34.980  1.00  0.00           O
ATOM   2017  HG1 SER A 714      25.520  52.550  35.410  1.00  0.00           H
ATOM   2018  C   SER A 714      28.850  54.570  35.900  1.00  0.00           C
ATOM   2019  O   SER A 714      29.280  55.650  35.470  1.00  0.00           O
ATOM   2020  N   LEU A 715      29.260  54.170  37.070  1.00  0.00           N
ATOM   2021  HN  LEU A 715      29.110  53.220  37.360  1.00  0.00           H
ATOM   2022  CA  LEU A 715      30.150  55.010  37.840  1.00  0.00           C
ATOM   2023  HA  LEU A 715      29.840  56.030  37.690  1.00  0.00           H
ATOM   2024  CB  LEU A 715      29.970  54.770  39.360  1.00  0.00           C
ATOM   2025  HB1 LEU A 715      30.700  55.390  39.920  1.00  0.00           H
ATOM   2026  HB2 LEU A 715      30.370  53.750  39.530  1.00  0.00           H
ATOM   2027  CG  LEU A 715      28.530  55.020  39.940  1.00  0.00           C
ATOM   2028  HG  LEU A 715      28.020  55.660  39.190  1.00  0.00           H
ATOM   2029  CD1 LEU A 715      27.690  53.720  40.080  1.00  0.00           C
ATOM   2030 HD11 LEU A 715      26.850  53.810  40.800  1.00  0.00           H
ATOM   2031 HD12 LEU A 715      28.290  52.850  40.430  1.00  0.00           H
ATOM   2032 HD13 LEU A 715      27.320  53.360  39.090  1.00  0.00           H
ATOM   2033  CD2 LEU A 715      28.630  55.820  41.200  1.00  0.00           C
ATOM   2034 HD21 LEU A 715      29.180  55.200  41.950  1.00  0.00           H
ATOM   2035 HD22 LEU A 715      27.590  55.950  41.550  1.00  0.00           H
ATOM   2036 HD23 LEU A 715      29.180  56.780  41.190  1.00  0.00           H
ATOM   2037  C   LEU A 715      31.620  54.950  37.360  1.00  0.00           C
ATOM   2038  O   LEU A 715      32.420  55.830  37.670  1.00  0.00           O
ATOM   2039  N   VAL A 716      31.980  53.950  36.550  1.00  0.00           N
ATOM   2040  HN  VAL A 716      31.440  53.150  36.270  1.00  0.00           H
ATOM   2041  CA  VAL A 716      33.390  53.710  36.250  1.00  0.00           C
ATOM   2042  HA  VAL A 716      33.910  54.000  37.160  1.00  0.00           H
ATOM   2043  CB  VAL A 716      33.570  52.240  35.770  1.00  0.00           C
ATOM   2044  HB  VAL A 716      33.130  52.100  34.750  1.00  0.00           H
ATOM   2045  CG1 VAL A 716      35.080  51.840  35.600  1.00  0.00           C
ATOM   2046 HG11 VAL A 716      35.280  50.800  35.250  1.00  0.00           H
ATOM   2047 HG12 VAL A 716      35.640  51.930  36.560  1.00  0.00           H
ATOM   2048 HG13 VAL A 716      35.530  52.500  34.820  1.00  0.00           H
ATOM   2049  CG2 VAL A 716      32.740  51.330  36.700  1.00  0.00           C
ATOM   2050 HG21 VAL A 716      33.280  51.160  37.660  1.00  0.00           H
ATOM   2051 HG22 VAL A 716      32.620  50.280  36.360  1.00  0.00           H
ATOM   2052 HG23 VAL A 716      31.710  51.660  36.960  1.00  0.00           H
ATOM   2053  C   VAL A 716      33.760  54.780  35.130  1.00  0.00           C
ATOM   2054  O   VAL A 716      34.950  55.160  35.060  1.00  0.00           O
ATOM   2055  N   CYS A 717      32.900  55.240  34.310  1.00  0.00           N
ATOM   2056  HN  CYS A 717      31.970  54.890  34.440  1.00  0.00           H
ATOM   2057  CA  CYS A 717      33.140  56.210  33.280  1.00  0.00           C
ATOM   2058  HA  CYS A 717      33.960  55.800  32.700  1.00  0.00           H
ATOM   2059  CB  CYS A 717      31.930  56.500  32.300  1.00  0.00           C
ATOM   2060  HB1 CYS A 717      32.450  57.180  31.590  1.00  0.00           H
ATOM   2061  HB2 CYS A 717      31.100  57.040  32.810  1.00  0.00           H
ATOM   2062  SG  CYS A 717      31.320  55.000  31.510  1.00  0.00           S
ATOM   2063  HG1 CYS A 717      32.310  54.980  30.640  1.00  0.00           H
ATOM   2064  C   CYS A 717      33.640  57.540  33.860  1.00  0.00           C
ATOM   2065  O   CYS A 717      34.460  58.210  33.300  1.00  0.00           O
ATOM   2066  N   TYR A 718      33.260  57.860  35.150  1.00  0.00           N
ATOM   2067  HN  TYR A 718      32.600  57.330  35.670  1.00  0.00           H
ATOM   2068  CA  TYR A 718      33.610  59.190  35.600  1.00  0.00           C
ATOM   2069  HA  TYR A 718      33.560  59.910  34.800  1.00  0.00           H
ATOM   2070  CB  TYR A 718      32.730  59.660  36.800  1.00  0.00           C
ATOM   2071  HB1 TYR A 718      32.940  60.720  37.060  1.00  0.00           H
ATOM   2072  HB2 TYR A 718      32.910  59.120  37.740  1.00  0.00           H
ATOM   2073  CG  TYR A 718      31.190  59.610  36.470  1.00  0.00           C
ATOM   2074  CD1 TYR A 718      30.670  60.700  35.700  1.00  0.00           C
ATOM   2075  HD1 TYR A 718      31.340  61.380  35.190  1.00  0.00           H
ATOM   2076  CE1 TYR A 718      29.290  60.890  35.480  1.00  0.00           C
ATOM   2077  HE1 TYR A 718      28.940  61.740  34.900  1.00  0.00           H
ATOM   2078  CZ  TYR A 718      28.380  59.990  36.060  1.00  0.00           C
ATOM   2079  OH  TYR A 718      27.100  59.950  35.680  1.00  0.00           O
ATOM   2080  HH  TYR A 718      26.870  60.640  35.050  1.00  0.00           H
ATOM   2081  CD2 TYR A 718      30.290  58.880  37.250  1.00  0.00           C
ATOM   2082  HD2 TYR A 718      30.620  58.170  37.990  1.00  0.00           H
ATOM   2083  CE2 TYR A 718      28.900  59.030  37.000  1.00  0.00           C
ATOM   2084  HE2 TYR A 718      28.210  58.290  37.370  1.00  0.00           H
ATOM   2085  C   TYR A 718      35.120  59.190  36.020  1.00  0.00           C
ATOM   2086  O   TYR A 718      35.740  60.220  36.280  1.00  0.00           O
ATOM   2087  N   ILE A 719      35.600  58.030  36.360  1.00  0.00           N
ATOM   2088  HN  ILE A 719      35.030  57.270  36.060  1.00  0.00           H
ATOM   2089  CA  ILE A 719      36.950  57.720  36.870  1.00  0.00           C
ATOM   2090  HA  ILE A 719      37.340  58.640  37.280  1.00  0.00           H
ATOM   2091  CB  ILE A 719      36.900  56.490  37.760  1.00  0.00           C
ATOM   2092  HB  ILE A 719      36.520  55.670  37.120  1.00  0.00           H
ATOM   2093  CG2 ILE A 719      38.310  56.250  38.300  1.00  0.00           C
ATOM   2094 HG21 ILE A 719      38.280  55.260  38.770  1.00  0.00           H
ATOM   2095 HG22 ILE A 719      38.650  57.040  39.010  1.00  0.00           H
ATOM   2096 HG23 ILE A 719      38.990  56.080  37.440  1.00  0.00           H
ATOM   2097  CG1 ILE A 719      35.890  56.610  38.920  1.00  0.00           C
ATOM   2098 HG11 ILE A 719      35.930  55.630  39.460  1.00  0.00           H
ATOM   2099 HG12 ILE A 719      34.840  56.700  38.570  1.00  0.00           H
ATOM   2100  CD  ILE A 719      36.210  57.760  39.880  1.00  0.00           C
ATOM   2101  HD1 ILE A 719      35.740  58.690  39.480  1.00  0.00           H
ATOM   2102  HD2 ILE A 719      37.260  58.000  40.160  1.00  0.00           H
ATOM   2103  HD3 ILE A 719      35.720  57.660  40.880  1.00  0.00           H
ATOM   2104  C   ILE A 719      37.910  57.530  35.670  1.00  0.00           C
ATOM   2105  O   ILE A 719      37.800  56.610  34.890  1.00  0.00           O
ATOM   2106  N   THR A 720      38.930  58.490  35.520  1.00  0.00           N
ATOM   2107  HN  THR A 720      38.900  59.250  36.170  1.00  0.00           H
ATOM   2108  CA  THR A 720      39.810  58.600  34.410  1.00  0.00           C
ATOM   2109  HA  THR A 720      39.830  57.590  34.020  1.00  0.00           H
ATOM   2110  CB  THR A 720      39.430  59.640  33.400  1.00  0.00           C
ATOM   2111  HB  THR A 720      40.020  59.460  32.470  1.00  0.00           H
ATOM   2112  OG1 THR A 720      39.650  61.010  33.900  1.00  0.00           O
ATOM   2113  HG1 THR A 720      39.800  61.550  33.130  1.00  0.00           H
ATOM   2114  CG2 THR A 720      37.930  59.500  33.050  1.00  0.00           C
ATOM   2115 HG21 THR A 720      37.330  59.250  33.940  1.00  0.00           H
ATOM   2116 HG22 THR A 720      37.910  58.670  32.300  1.00  0.00           H
ATOM   2117 HG23 THR A 720      37.650  60.450  32.530  1.00  0.00           H
ATOM   2118  C   THR A 720      41.190  58.740  34.910  1.00  0.00           C
ATOM   2119  O   THR A 720      41.410  58.960  36.120  1.00  0.00           O
ATOM   2120  N   ARG A 721      42.210  58.470  34.090  1.00  0.00           N
ATOM   2121  HN  ARG A 721      42.000  58.140  33.180  1.00  0.00           H
ATOM   2122  CA  ARG A 721      43.650  58.390  34.520  1.00  0.00           C
ATOM   2123  HA  ARG A 721      43.740  57.410  34.970  1.00  0.00           H
ATOM   2124  CB  ARG A 721      44.530  58.210  33.280  1.00  0.00           C
ATOM   2125  HB1 ARG A 721      45.620  58.210  33.500  1.00  0.00           H
ATOM   2126  HB2 ARG A 721      44.340  59.120  32.670  1.00  0.00           H
ATOM   2127  CG  ARG A 721      44.300  56.810  32.480  1.00  0.00           C
ATOM   2128  HG1 ARG A 721      44.930  56.680  31.580  1.00  0.00           H
ATOM   2129  HG2 ARG A 721      43.240  56.840  32.180  1.00  0.00           H
ATOM   2130  CD  ARG A 721      44.390  55.530  33.280  1.00  0.00           C
ATOM   2131  HD1 ARG A 721      44.290  54.700  32.550  1.00  0.00           H
ATOM   2132  HD2 ARG A 721      43.710  55.460  34.160  1.00  0.00           H
ATOM   2133  NE  ARG A 721      45.820  55.500  33.700  1.00  0.00           N
ATOM   2134  HE  ARG A 721      46.500  55.760  33.020  1.00  0.00           H
ATOM   2135  CZ  ARG A 721      46.450  54.720  34.560  1.00  0.00           C
ATOM   2136  NH1 ARG A 721      45.830  53.940  35.440  1.00  0.00           N
ATOM   2137 HH11 ARG A 721      44.850  54.150  35.490  1.00  0.00           H
ATOM   2138 HH12 ARG A 721      46.300  53.290  36.040  1.00  0.00           H
ATOM   2139  NH2 ARG A 721      47.750  54.630  34.580  1.00  0.00           N
ATOM   2140 HH21 ARG A 721      48.300  55.360  34.190  1.00  0.00           H
ATOM   2141 HH22 ARG A 721      48.190  54.110  35.320  1.00  0.00           H
ATOM   2142  C   ARG A 721      44.140  59.430  35.500  1.00  0.00           C
ATOM   2143  O   ARG A 721      44.880  59.150  36.440  1.00  0.00           O
ATOM   2144  N   PHE A 722      43.720  60.680  35.220  1.00  0.00           N
ATOM   2145  HN  PHE A 722      43.130  60.840  34.440  1.00  0.00           H
ATOM   2146  CA  PHE A 722      43.730  61.790  36.240  1.00  0.00           C
ATOM   2147  HA  PHE A 722      44.770  62.080  36.170  1.00  0.00           H
ATOM   2148  CB  PHE A 722      42.900  63.020  35.810  1.00  0.00           C
ATOM   2149  HB1 PHE A 722      41.840  62.750  35.660  1.00  0.00           H
ATOM   2150  HB2 PHE A 722      43.150  63.270  34.760  1.00  0.00           H
ATOM   2151  CG  PHE A 722      42.850  64.210  36.720  1.00  0.00           C
ATOM   2152  CD1 PHE A 722      43.850  65.100  36.480  1.00  0.00           C
ATOM   2153  HD1 PHE A 722      44.600  65.020  35.710  1.00  0.00           H
ATOM   2154  CE1 PHE A 722      43.940  66.240  37.250  1.00  0.00           C
ATOM   2155  HE1 PHE A 722      44.670  67.020  37.110  1.00  0.00           H
ATOM   2156  CZ  PHE A 722      42.920  66.500  38.220  1.00  0.00           C
ATOM   2157  HZ  PHE A 722      42.930  67.440  38.750  1.00  0.00           H
ATOM   2158  CD2 PHE A 722      41.820  64.470  37.610  1.00  0.00           C
ATOM   2159  HD2 PHE A 722      41.030  63.750  37.790  1.00  0.00           H
ATOM   2160  CE2 PHE A 722      41.800  65.630  38.310  1.00  0.00           C
ATOM   2161  HE2 PHE A 722      41.030  65.930  39.000  1.00  0.00           H
ATOM   2162  C   PHE A 722      43.590  61.420  37.730  1.00  0.00           C
ATOM   2163  O   PHE A 722      44.540  61.460  38.500  1.00  0.00           O
ATOM   2164  N   THR A 723      42.360  61.030  38.050  1.00  0.00           N
ATOM   2165  HN  THR A 723      41.810  60.880  37.220  1.00  0.00           H
ATOM   2166  CA  THR A 723      41.770  60.720  39.370  1.00  0.00           C
ATOM   2167  HA  THR A 723      41.930  61.500  40.100  1.00  0.00           H
ATOM   2168  CB  THR A 723      40.270  60.580  39.470  1.00  0.00           C
ATOM   2169  HB  THR A 723      39.870  59.850  38.740  1.00  0.00           H
ATOM   2170  OG1 THR A 723      39.650  61.800  39.150  1.00  0.00           O
ATOM   2171  HG1 THR A 723      39.220  61.660  38.310  1.00  0.00           H
ATOM   2172  CG2 THR A 723      39.770  60.270  40.860  1.00  0.00           C
ATOM   2173 HG21 THR A 723      40.150  59.270  41.160  1.00  0.00           H
ATOM   2174 HG22 THR A 723      38.650  60.250  40.850  1.00  0.00           H
ATOM   2175 HG23 THR A 723      40.110  61.030  41.590  1.00  0.00           H
ATOM   2176  C   THR A 723      42.440  59.510  39.950  1.00  0.00           C
ATOM   2177  O   THR A 723      42.690  59.400  41.140  1.00  0.00           O
ATOM   2178  N   GLU A 724      42.720  58.560  39.040  1.00  0.00           N
ATOM   2179  HN  GLU A 724      42.240  58.600  38.180  1.00  0.00           H
ATOM   2180  CA  GLU A 724      43.590  57.410  39.290  1.00  0.00           C
ATOM   2181  HA  GLU A 724      43.200  56.800  40.090  1.00  0.00           H
ATOM   2182  CB  GLU A 724      43.540  56.570  37.940  1.00  0.00           C
ATOM   2183  HB1 GLU A 724      44.380  55.850  37.800  1.00  0.00           H
ATOM   2184  HB2 GLU A 724      43.520  57.220  37.050  1.00  0.00           H
ATOM   2185  CG  GLU A 724      42.200  55.720  37.820  1.00  0.00           C
ATOM   2186  HG1 GLU A 724      41.300  56.360  37.980  1.00  0.00           H
ATOM   2187  HG2 GLU A 724      42.130  54.980  38.640  1.00  0.00           H
ATOM   2188  CD  GLU A 724      42.290  55.090  36.390  1.00  0.00           C
ATOM   2189  OE1 GLU A 724      43.190  54.200  36.230  1.00  0.00           O
ATOM   2190  OE2 GLU A 724      41.540  55.510  35.520  1.00  0.00           O
ATOM   2191  C   GLU A 724      44.990  57.650  39.720  1.00  0.00           C
ATOM   2192  O   GLU A 724      45.520  57.050  40.640  1.00  0.00           O
ATOM   2193  N   GLU A 725      45.690  58.490  39.000  1.00  0.00           N
ATOM   2194  HN  GLU A 725      45.380  58.970  38.190  1.00  0.00           H
ATOM   2195  CA  GLU A 725      47.040  58.960  39.450  1.00  0.00           C
ATOM   2196  HA  GLU A 725      47.560  58.060  39.730  1.00  0.00           H
ATOM   2197  CB  GLU A 725      47.790  59.630  38.360  1.00  0.00           C
ATOM   2198  HB1 GLU A 725      48.720  60.090  38.760  1.00  0.00           H
ATOM   2199  HB2 GLU A 725      47.130  60.280  37.770  1.00  0.00           H
ATOM   2200  CG  GLU A 725      48.400  58.580  37.390  1.00  0.00           C
ATOM   2201  HG1 GLU A 725      47.550  58.300  36.750  1.00  0.00           H
ATOM   2202  HG2 GLU A 725      48.870  57.730  37.930  1.00  0.00           H
ATOM   2203  CD  GLU A 725      49.470  59.230  36.460  1.00  0.00           C
ATOM   2204  OE1 GLU A 725      50.540  59.690  36.890  1.00  0.00           O
ATOM   2205  OE2 GLU A 725      49.160  59.310  35.210  1.00  0.00           O
ATOM   2206  C   GLU A 725      47.040  59.930  40.670  1.00  0.00           C
ATOM   2207  O   GLU A 725      47.830  59.750  41.600  1.00  0.00           O
ATOM   2208  N   ALA A 726      46.130  60.920  40.700  1.00  0.00           N
ATOM   2209  HN  ALA A 726      45.380  61.110  40.090  1.00  0.00           H
ATOM   2210  CA  ALA A 726      46.260  61.930  41.680  1.00  0.00           C
ATOM   2211  HA  ALA A 726      47.270  62.310  41.770  1.00  0.00           H
ATOM   2212  CB  ALA A 726      45.360  63.100  41.280  1.00  0.00           C
ATOM   2213  HB1 ALA A 726      44.310  62.770  41.350  1.00  0.00           H
ATOM   2214  HB2 ALA A 726      45.570  63.510  40.270  1.00  0.00           H
ATOM   2215  HB3 ALA A 726      45.460  63.870  42.060  1.00  0.00           H
ATOM   2216  C   ALA A 726      45.930  61.600  43.100  1.00  0.00           C
ATOM   2217  O   ALA A 726      46.570  61.950  44.060  1.00  0.00           O
ATOM   2218  N   PHE A 727      44.860  60.750  43.190  1.00  0.00           N
ATOM   2219  HN  PHE A 727      44.540  60.290  42.370  1.00  0.00           H
ATOM   2220  CA  PHE A 727      44.510  60.150  44.450  1.00  0.00           C
ATOM   2221  HA  PHE A 727      44.540  60.860  45.270  1.00  0.00           H
ATOM   2222  CB  PHE A 727      43.080  59.490  44.360  1.00  0.00           C
ATOM   2223  HB1 PHE A 727      43.100  58.830  43.470  1.00  0.00           H
ATOM   2224  HB2 PHE A 727      42.300  60.270  44.150  1.00  0.00           H
ATOM   2225  CG  PHE A 727      42.650  58.730  45.590  1.00  0.00           C
ATOM   2226  CD1 PHE A 727      42.310  57.350  45.520  1.00  0.00           C
ATOM   2227  HD1 PHE A 727      42.410  56.740  44.640  1.00  0.00           H
ATOM   2228  CE1 PHE A 727      41.920  56.680  46.760  1.00  0.00           C
ATOM   2229  HE1 PHE A 727      41.660  55.630  46.760  1.00  0.00           H
ATOM   2230  CZ  PHE A 727      41.830  57.350  47.970  1.00  0.00           C
ATOM   2231  HZ  PHE A 727      41.470  56.750  48.790  1.00  0.00           H
ATOM   2232  CD2 PHE A 727      42.440  59.380  46.800  1.00  0.00           C
ATOM   2233  HD2 PHE A 727      42.780  60.400  46.880  1.00  0.00           H
ATOM   2234  CE2 PHE A 727      42.070  58.700  48.000  1.00  0.00           C
ATOM   2235  HE2 PHE A 727      41.950  59.280  48.910  1.00  0.00           H
ATOM   2236  C   PHE A 727      45.530  59.150  44.920  1.00  0.00           C
ATOM   2237  O   PHE A 727      45.970  59.190  46.090  1.00  0.00           O
ATOM   2238  N   ALA A 728      46.030  58.220  44.010  1.00  0.00           N
ATOM   2239  HN  ALA A 728      45.610  58.060  43.120  1.00  0.00           H
ATOM   2240  CA  ALA A 728      46.970  57.180  44.370  1.00  0.00           C
ATOM   2241  HA  ALA A 728      46.490  56.650  45.180  1.00  0.00           H
ATOM   2242  CB  ALA A 728      47.210  56.250  43.190  1.00  0.00           C
ATOM   2243  HB1 ALA A 728      47.530  56.830  42.300  1.00  0.00           H
ATOM   2244  HB2 ALA A 728      46.320  55.600  43.020  1.00  0.00           H
ATOM   2245  HB3 ALA A 728      47.990  55.480  43.360  1.00  0.00           H
ATOM   2246  C   ALA A 728      48.340  57.630  44.850  1.00  0.00           C
ATOM   2247  O   ALA A 728      48.990  57.100  45.790  1.00  0.00           O
ATOM   2248  N   ALA A 729      48.900  58.640  44.170  1.00  0.00           N
ATOM   2249  HN  ALA A 729      48.370  59.040  43.410  1.00  0.00           H
ATOM   2250  CA  ALA A 729      50.110  59.270  44.400  1.00  0.00           C
ATOM   2251  HA  ALA A 729      50.850  58.480  44.380  1.00  0.00           H
ATOM   2252  CB  ALA A 729      50.540  60.220  43.270  1.00  0.00           C
ATOM   2253  HB1 ALA A 729      51.620  60.480  43.330  1.00  0.00           H
ATOM   2254  HB2 ALA A 729      49.910  61.140  43.240  1.00  0.00           H
ATOM   2255  HB3 ALA A 729      50.230  59.750  42.320  1.00  0.00           H
ATOM   2256  C   ALA A 729      50.270  59.930  45.790  1.00  0.00           C
ATOM   2257  O   ALA A 729      51.330  59.850  46.450  1.00  0.00           O
ATOM   2258  N   LEU A 730      49.150  60.400  46.330  1.00  0.00           N
ATOM   2259  HN  LEU A 730      48.260  60.510  45.910  1.00  0.00           H
ATOM   2260  CA  LEU A 730      49.040  60.750  47.760  1.00  0.00           C
ATOM   2261  HA  LEU A 730      49.770  61.550  47.830  1.00  0.00           H
ATOM   2262  CB  LEU A 730      47.680  61.500  48.090  1.00  0.00           C
ATOM   2263  HB1 LEU A 730      46.810  60.920  47.730  1.00  0.00           H
ATOM   2264  HB2 LEU A 730      47.610  62.310  47.330  1.00  0.00           H
ATOM   2265  CG  LEU A 730      47.370  61.860  49.530  1.00  0.00           C
ATOM   2266  HG  LEU A 730      47.380  60.850  50.000  1.00  0.00           H
ATOM   2267  CD1 LEU A 730      48.430  62.790  50.050  1.00  0.00           C
ATOM   2268 HD11 LEU A 730      48.500  63.640  49.340  1.00  0.00           H
ATOM   2269 HD12 LEU A 730      49.450  62.390  50.220  1.00  0.00           H
ATOM   2270 HD13 LEU A 730      48.230  63.130  51.100  1.00  0.00           H
ATOM   2271  CD2 LEU A 730      45.990  62.430  49.800  1.00  0.00           C
ATOM   2272 HD21 LEU A 730      45.850  62.460  50.900  1.00  0.00           H
ATOM   2273 HD22 LEU A 730      45.160  61.880  49.300  1.00  0.00           H
ATOM   2274 HD23 LEU A 730      45.900  63.480  49.440  1.00  0.00           H
ATOM   2275  C   LEU A 730      49.400  59.780  48.850  1.00  0.00           C
ATOM   2276  O   LEU A 730      50.090  60.090  49.860  1.00  0.00           O
ATOM   2277  N   ILE A 731      48.900  58.510  48.690  1.00  0.00           N
ATOM   2278  HN  ILE A 731      48.500  58.220  47.830  1.00  0.00           H
ATOM   2279  CA  ILE A 731      48.950  57.480  49.570  1.00  0.00           C
ATOM   2280  HA  ILE A 731      48.450  57.770  50.480  1.00  0.00           H
ATOM   2281  CB  ILE A 731      48.120  56.230  49.090  1.00  0.00           C
ATOM   2282  HB  ILE A 731      48.630  55.820  48.200  1.00  0.00           H
ATOM   2283  CG2 ILE A 731      48.100  55.160  50.220  1.00  0.00           C
ATOM   2284 HG21 ILE A 731      49.110  54.830  50.530  1.00  0.00           H
ATOM   2285 HG22 ILE A 731      47.420  54.340  49.910  1.00  0.00           H
ATOM   2286 HG23 ILE A 731      47.730  55.650  51.140  1.00  0.00           H
ATOM   2287  CG1 ILE A 731      46.760  56.580  48.570  1.00  0.00           C
ATOM   2288 HG11 ILE A 731      46.180  55.710  48.180  1.00  0.00           H
ATOM   2289 HG12 ILE A 731      46.840  57.210  47.650  1.00  0.00           H
ATOM   2290  CD  ILE A 731      45.870  57.340  49.560  1.00  0.00           C
ATOM   2291  HD1 ILE A 731      46.290  58.230  50.070  1.00  0.00           H
ATOM   2292  HD2 ILE A 731      45.520  56.590  50.300  1.00  0.00           H
ATOM   2293  HD3 ILE A 731      45.040  57.820  49.000  1.00  0.00           H
ATOM   2294  C   ILE A 731      50.420  57.040  49.810  1.00  0.00           C
ATOM   2295  O   ILE A 731      50.750  56.820  50.960  1.00  0.00           O
ATOM   2296  N   CYS A 732      51.200  57.080  48.750  1.00  0.00           N
ATOM   2297  HN  CYS A 732      50.750  57.250  47.870  1.00  0.00           H
ATOM   2298  CA  CYS A 732      52.670  56.880  48.650  1.00  0.00           C
ATOM   2299  HA  CYS A 732      52.880  55.870  48.950  1.00  0.00           H
ATOM   2300  CB  CYS A 732      53.100  56.860  47.130  1.00  0.00           C
ATOM   2301  HB1 CYS A 732      54.070  56.300  47.120  1.00  0.00           H
ATOM   2302  HB2 CYS A 732      53.170  57.860  46.680  1.00  0.00           H
ATOM   2303  SG  CYS A 732      52.010  55.900  46.060  1.00  0.00           S
ATOM   2304  HG1 CYS A 732      52.540  54.710  46.250  1.00  0.00           H
ATOM   2305  C   CYS A 732      53.470  57.790  49.430  1.00  0.00           C
ATOM   2306  O   CYS A 732      54.280  57.390  50.320  1.00  0.00           O
ATOM   2307  N   ILE A 733      53.280  59.170  49.320  1.00  0.00           N
ATOM   2308  HN  ILE A 733      52.550  59.520  48.760  1.00  0.00           H
ATOM   2309  CA  ILE A 733      54.030  60.200  50.160  1.00  0.00           C
ATOM   2310  HA  ILE A 733      55.070  59.930  50.070  1.00  0.00           H
ATOM   2311  CB  ILE A 733      53.750  61.650  49.530  1.00  0.00           C
ATOM   2312  HB  ILE A 733      52.720  61.790  49.890  1.00  0.00           H
ATOM   2313  CG2 ILE A 733      54.540  62.710  50.320  1.00  0.00           C
ATOM   2314 HG21 ILE A 733      54.540  62.540  51.420  1.00  0.00           H
ATOM   2315 HG22 ILE A 733      54.190  63.750  50.150  1.00  0.00           H
ATOM   2316 HG23 ILE A 733      55.560  62.690  49.890  1.00  0.00           H
ATOM   2317  CG1 ILE A 733      53.830  61.730  48.040  1.00  0.00           C
ATOM   2318 HG11 ILE A 733      53.630  62.810  47.890  1.00  0.00           H
ATOM   2319 HG12 ILE A 733      53.040  61.150  47.530  1.00  0.00           H
ATOM   2320  CD  ILE A 733      55.270  61.420  47.560  1.00  0.00           C
ATOM   2321  HD1 ILE A 733      55.390  60.320  47.670  1.00  0.00           H
ATOM   2322  HD2 ILE A 733      56.090  61.920  48.120  1.00  0.00           H
ATOM   2323  HD3 ILE A 733      55.380  61.570  46.460  1.00  0.00           H
ATOM   2324  C   ILE A 733      53.540  60.130  51.630  1.00  0.00           C
ATOM   2325  O   ILE A 733      54.270  60.370  52.590  1.00  0.00           O
ATOM   2326  N   ILE A 734      52.290  59.820  51.880  1.00  0.00           N
ATOM   2327  HN  ILE A 734      51.620  59.690  51.150  1.00  0.00           H
ATOM   2328  CA  ILE A 734      51.820  59.420  53.220  1.00  0.00           C
ATOM   2329  HA  ILE A 734      52.040  60.270  53.830  1.00  0.00           H
ATOM   2330  CB  ILE A 734      50.340  59.050  53.370  1.00  0.00           C
ATOM   2331  HB  ILE A 734      50.040  58.270  52.650  1.00  0.00           H
ATOM   2332  CG2 ILE A 734      50.090  58.270  54.730  1.00  0.00           C
ATOM   2333 HG21 ILE A 734      50.470  58.980  55.490  1.00  0.00           H
ATOM   2334 HG22 ILE A 734      50.670  57.370  55.010  1.00  0.00           H
ATOM   2335 HG23 ILE A 734      49.010  58.140  55.010  1.00  0.00           H
ATOM   2336  CG1 ILE A 734      49.480  60.330  53.150  1.00  0.00           C
ATOM   2337 HG11 ILE A 734      49.940  60.920  52.330  1.00  0.00           H
ATOM   2338 HG12 ILE A 734      49.480  60.930  54.090  1.00  0.00           H
ATOM   2339  CD  ILE A 734      48.030  60.040  52.810  1.00  0.00           C
ATOM   2340  HD1 ILE A 734      47.550  59.650  53.730  1.00  0.00           H
ATOM   2341  HD2 ILE A 734      47.980  59.220  52.050  1.00  0.00           H
ATOM   2342  HD3 ILE A 734      47.550  60.950  52.390  1.00  0.00           H
ATOM   2343  C   ILE A 734      52.570  58.220  53.840  1.00  0.00           C
ATOM   2344  O   ILE A 734      53.110  58.380  54.940  1.00  0.00           O
ATOM   2345  N   PHE A 735      52.660  57.080  53.080  1.00  0.00           N
ATOM   2346  HN  PHE A 735      52.370  57.160  52.130  1.00  0.00           H
ATOM   2347  CA  PHE A 735      53.380  55.900  53.570  1.00  0.00           C
ATOM   2348  HA  PHE A 735      53.030  55.630  54.550  1.00  0.00           H
ATOM   2349  CB  PHE A 735      53.440  54.800  52.500  1.00  0.00           C
ATOM   2350  HB1 PHE A 735      54.240  54.050  52.670  1.00  0.00           H
ATOM   2351  HB2 PHE A 735      53.750  55.260  51.540  1.00  0.00           H
ATOM   2352  CG  PHE A 735      52.160  53.980  52.220  1.00  0.00           C
ATOM   2353  CD1 PHE A 735      50.930  54.180  52.920  1.00  0.00           C
ATOM   2354  HD1 PHE A 735      50.870  55.100  53.490  1.00  0.00           H
ATOM   2355  CE1 PHE A 735      49.880  53.260  52.740  1.00  0.00           C
ATOM   2356  HE1 PHE A 735      48.960  53.590  53.190  1.00  0.00           H
ATOM   2357  CZ  PHE A 735      50.040  52.110  51.950  1.00  0.00           C
ATOM   2358  HZ  PHE A 735      49.320  51.310  51.880  1.00  0.00           H
ATOM   2359  CD2 PHE A 735      52.310  52.850  51.380  1.00  0.00           C
ATOM   2360  HD2 PHE A 735      53.200  52.660  50.790  1.00  0.00           H
ATOM   2361  CE2 PHE A 735      51.270  51.940  51.230  1.00  0.00           C
ATOM   2362  HE2 PHE A 735      51.390  51.070  50.610  1.00  0.00           H
ATOM   2363  C   PHE A 735      54.850  56.180  53.970  1.00  0.00           C
ATOM   2364  O   PHE A 735      55.420  55.800  54.980  1.00  0.00           O
ATOM   2365  N   ILE A 736      55.530  57.000  53.180  1.00  0.00           N
ATOM   2366  HN  ILE A 736      55.040  57.460  52.430  1.00  0.00           H
ATOM   2367  CA  ILE A 736      56.870  57.500  53.470  1.00  0.00           C
ATOM   2368  HA  ILE A 736      57.580  56.730  53.740  1.00  0.00           H
ATOM   2369  CB  ILE A 736      57.360  58.110  52.190  1.00  0.00           C
ATOM   2370  HB  ILE A 736      56.590  58.840  51.880  1.00  0.00           H
ATOM   2371  CG2 ILE A 736      58.700  58.880  52.460  1.00  0.00           C
ATOM   2372 HG21 ILE A 736      59.260  59.200  51.560  1.00  0.00           H
ATOM   2373 HG22 ILE A 736      59.340  58.210  53.070  1.00  0.00           H
ATOM   2374 HG23 ILE A 736      58.550  59.850  52.980  1.00  0.00           H
ATOM   2375  CG1 ILE A 736      57.530  57.010  51.080  1.00  0.00           C
ATOM   2376 HG11 ILE A 736      56.770  56.210  51.090  1.00  0.00           H
ATOM   2377 HG12 ILE A 736      58.470  56.470  51.310  1.00  0.00           H
ATOM   2378  CD  ILE A 736      57.770  57.480  49.580  1.00  0.00           C
ATOM   2379  HD1 ILE A 736      56.850  58.070  49.350  1.00  0.00           H
ATOM   2380  HD2 ILE A 736      57.830  56.670  48.820  1.00  0.00           H
ATOM   2381  HD3 ILE A 736      58.700  58.080  49.560  1.00  0.00           H
ATOM   2382  C   ILE A 736      56.970  58.390  54.650  1.00  0.00           C
ATOM   2383  O   ILE A 736      57.770  58.150  55.530  1.00  0.00           O
ATOM   2384  N   TYR A 737      56.020  59.380  54.800  1.00  0.00           N
ATOM   2385  HN  TYR A 737      55.300  59.540  54.110  1.00  0.00           H
ATOM   2386  CA  TYR A 737      55.830  60.200  56.000  1.00  0.00           C
ATOM   2387  HA  TYR A 737      56.770  60.710  56.140  1.00  0.00           H
ATOM   2388  CB  TYR A 737      54.830  61.390  55.730  1.00  0.00           C
ATOM   2389  HB1 TYR A 737      53.810  61.000  55.510  1.00  0.00           H
ATOM   2390  HB2 TYR A 737      55.200  61.940  54.850  1.00  0.00           H
ATOM   2391  CG  TYR A 737      54.740  62.290  56.940  1.00  0.00           C
ATOM   2392  CD1 TYR A 737      53.690  62.240  57.880  1.00  0.00           C
ATOM   2393  HD1 TYR A 737      52.800  61.670  57.680  1.00  0.00           H
ATOM   2394  CE1 TYR A 737      53.650  63.160  58.940  1.00  0.00           C
ATOM   2395  HE1 TYR A 737      52.990  62.980  59.780  1.00  0.00           H
ATOM   2396  CZ  TYR A 737      54.680  64.020  59.130  1.00  0.00           C
ATOM   2397  OH  TYR A 737      54.750  64.790  60.280  1.00  0.00           O
ATOM   2398  HH  TYR A 737      54.080  64.560  60.930  1.00  0.00           H
ATOM   2399  CD2 TYR A 737      55.760  63.270  57.030  1.00  0.00           C
ATOM   2400  HD2 TYR A 737      56.520  63.400  56.270  1.00  0.00           H
ATOM   2401  CE2 TYR A 737      55.700  64.130  58.170  1.00  0.00           C
ATOM   2402  HE2 TYR A 737      56.510  64.820  58.250  1.00  0.00           H
ATOM   2403  C   TYR A 737      55.450  59.450  57.280  1.00  0.00           C
ATOM   2404  O   TYR A 737      55.980  59.810  58.330  1.00  0.00           O
ATOM   2405  N   GLU A 738      54.700  58.420  57.190  1.00  0.00           N
ATOM   2406  HN  GLU A 738      54.170  58.220  56.370  1.00  0.00           H
ATOM   2407  CA  GLU A 738      54.500  57.440  58.280  1.00  0.00           C
ATOM   2408  HA  GLU A 738      54.220  57.970  59.190  1.00  0.00           H
ATOM   2409  CB  GLU A 738      53.430  56.370  57.940  1.00  0.00           C
ATOM   2410  HB1 GLU A 738      53.510  55.480  58.600  1.00  0.00           H
ATOM   2411  HB2 GLU A 738      53.640  56.070  56.900  1.00  0.00           H
ATOM   2412  CG  GLU A 738      51.950  56.970  57.840  1.00  0.00           C
ATOM   2413  HG1 GLU A 738      51.490  56.400  57.000  1.00  0.00           H
ATOM   2414  HG2 GLU A 738      51.970  58.030  57.520  1.00  0.00           H
ATOM   2415  CD  GLU A 738      51.300  56.830  59.140  1.00  0.00           C
ATOM   2416  OE1 GLU A 738      50.240  56.170  59.230  1.00  0.00           O
ATOM   2417  OE2 GLU A 738      51.710  57.390  60.140  1.00  0.00           O
ATOM   2418  C   GLU A 738      55.730  56.650  58.580  1.00  0.00           C
ATOM   2419  O   GLU A 738      56.050  56.420  59.750  1.00  0.00           O
ATOM   2420  N   ALA A 739      56.490  56.180  57.550  1.00  0.00           N
ATOM   2421  HN  ALA A 739      56.270  56.170  56.580  1.00  0.00           H
ATOM   2422  CA  ALA A 739      57.750  55.440  57.880  1.00  0.00           C
ATOM   2423  HA  ALA A 739      57.410  54.670  58.560  1.00  0.00           H
ATOM   2424  CB  ALA A 739      58.270  54.670  56.680  1.00  0.00           C
ATOM   2425  HB1 ALA A 739      59.060  53.970  57.020  1.00  0.00           H
ATOM   2426  HB2 ALA A 739      58.610  55.300  55.830  1.00  0.00           H
ATOM   2427  HB3 ALA A 739      57.440  54.000  56.340  1.00  0.00           H
ATOM   2428  C   ALA A 739      58.810  56.340  58.510  1.00  0.00           C
ATOM   2429  O   ALA A 739      59.440  55.950  59.470  1.00  0.00           O
ATOM   2430  N   LEU A 740      59.030  57.620  58.040  1.00  0.00           N
ATOM   2431  HN  LEU A 740      58.530  57.870  57.210  1.00  0.00           H
ATOM   2432  CA  LEU A 740      59.760  58.680  58.610  1.00  0.00           C
ATOM   2433  HA  LEU A 740      60.780  58.350  58.660  1.00  0.00           H
ATOM   2434  CB  LEU A 740      59.910  59.920  57.690  1.00  0.00           C
ATOM   2435  HB1 LEU A 740      58.910  60.360  57.510  1.00  0.00           H
ATOM   2436  HB2 LEU A 740      60.240  59.660  56.660  1.00  0.00           H
ATOM   2437  CG  LEU A 740      60.620  61.170  58.240  1.00  0.00           C
ATOM   2438  HG  LEU A 740      60.130  61.460  59.190  1.00  0.00           H
ATOM   2439  CD1 LEU A 740      62.070  60.820  58.520  1.00  0.00           C
ATOM   2440 HD11 LEU A 740      62.650  60.580  57.610  1.00  0.00           H
ATOM   2441 HD12 LEU A 740      62.170  60.170  59.410  1.00  0.00           H
ATOM   2442 HD13 LEU A 740      62.570  61.680  59.020  1.00  0.00           H
ATOM   2443  CD2 LEU A 740      60.440  62.360  57.300  1.00  0.00           C
ATOM   2444 HD21 LEU A 740      61.330  63.020  57.390  1.00  0.00           H
ATOM   2445 HD22 LEU A 740      59.520  62.900  57.640  1.00  0.00           H
ATOM   2446 HD23 LEU A 740      60.250  61.930  56.280  1.00  0.00           H
ATOM   2447  C   LEU A 740      59.350  59.030  60.060  1.00  0.00           C
ATOM   2448  O   LEU A 740      60.210  58.940  60.950  1.00  0.00           O
ATOM   2449  N   GLU A 741      58.030  59.340  60.330  1.00  0.00           N
ATOM   2450  HN  GLU A 741      57.440  59.480  59.540  1.00  0.00           H
ATOM   2451  CA  GLU A 741      57.430  59.470  61.700  1.00  0.00           C
ATOM   2452  HA  GLU A 741      57.970  60.250  62.210  1.00  0.00           H
ATOM   2453  CB  GLU A 741      55.880  59.780  61.730  1.00  0.00           C
ATOM   2454  HB1 GLU A 741      55.420  59.320  62.630  1.00  0.00           H
ATOM   2455  HB2 GLU A 741      55.440  59.360  60.810  1.00  0.00           H
ATOM   2456  CG  GLU A 741      55.720  61.310  61.870  1.00  0.00           C
ATOM   2457  HG1 GLU A 741      56.080  61.800  60.950  1.00  0.00           H
ATOM   2458  HG2 GLU A 741      56.360  61.550  62.740  1.00  0.00           H
ATOM   2459  CD  GLU A 741      54.260  61.730  62.180  1.00  0.00           C
ATOM   2460  OE1 GLU A 741      53.350  60.840  62.260  1.00  0.00           O
ATOM   2461  OE2 GLU A 741      54.020  62.960  62.480  1.00  0.00           O
ATOM   2462  C   GLU A 741      57.670  58.250  62.640  1.00  0.00           C
ATOM   2463  O   GLU A 741      57.910  58.420  63.810  1.00  0.00           O
ATOM   2464  N   LYS A 742      57.720  57.030  62.110  1.00  0.00           N
ATOM   2465  HN  LYS A 742      57.490  56.800  61.170  1.00  0.00           H
ATOM   2466  CA  LYS A 742      58.250  55.810  62.790  1.00  0.00           C
ATOM   2467  HA  LYS A 742      57.800  55.730  63.780  1.00  0.00           H
ATOM   2468  CB  LYS A 742      57.950  54.500  62.050  1.00  0.00           C
ATOM   2469  HB1 LYS A 742      58.630  54.440  61.170  1.00  0.00           H
ATOM   2470  HB2 LYS A 742      56.920  54.680  61.680  1.00  0.00           H
ATOM   2471  CG  LYS A 742      57.970  53.310  63.050  1.00  0.00           C
ATOM   2472  HG1 LYS A 742      58.970  53.250  63.550  1.00  0.00           H
ATOM   2473  HG2 LYS A 742      57.830  52.410  62.400  1.00  0.00           H
ATOM   2474  CD  LYS A 742      57.170  53.320  64.310  1.00  0.00           C
ATOM   2475  HD1 LYS A 742      57.570  54.070  65.030  1.00  0.00           H
ATOM   2476  HD2 LYS A 742      57.090  52.300  64.750  1.00  0.00           H
ATOM   2477  CE  LYS A 742      55.670  53.690  64.150  1.00  0.00           C
ATOM   2478  HE1 LYS A 742      55.170  53.070  63.380  1.00  0.00           H
ATOM   2479  HE2 LYS A 742      55.660  54.770  63.910  1.00  0.00           H
ATOM   2480  NZ  LYS A 742      54.900  53.550  65.410  1.00  0.00           N
ATOM   2481  HZ1 LYS A 742      54.930  52.610  65.860  1.00  0.00           H
ATOM   2482  HZ2 LYS A 742      53.910  53.840  65.330  1.00  0.00           H
ATOM   2483  HZ3 LYS A 742      55.320  54.140  66.160  1.00  0.00           H
ATOM   2484  C   LYS A 742      59.670  56.010  63.200  1.00  0.00           C
ATOM   2485  O   LYS A 742      59.980  55.660  64.310  1.00  0.00           O
ATOM   2486  N   LEU A 743      60.550  56.530  62.380  1.00  0.00           N
ATOM   2487  HN  LEU A 743      60.340  56.870  61.470  1.00  0.00           H
ATOM   2488  CA  LEU A 743      61.910  56.720  62.850  1.00  0.00           C
ATOM   2489  HA  LEU A 743      62.380  55.790  63.100  1.00  0.00           H
ATOM   2490  CB  LEU A 743      62.900  57.370  61.860  1.00  0.00           C
ATOM   2491  HB1 LEU A 743      63.900  57.560  62.290  1.00  0.00           H
ATOM   2492  HB2 LEU A 743      62.520  58.390  61.630  1.00  0.00           H
ATOM   2493  CG  LEU A 743      63.130  56.600  60.490  1.00  0.00           C
ATOM   2494  HG  LEU A 743      62.180  56.080  60.230  1.00  0.00           H
ATOM   2495  CD1 LEU A 743      63.670  57.510  59.360  1.00  0.00           C
ATOM   2496 HD11 LEU A 743      62.910  58.260  59.040  1.00  0.00           H
ATOM   2497 HD12 LEU A 743      63.760  56.920  58.420  1.00  0.00           H
ATOM   2498 HD13 LEU A 743      64.570  58.100  59.630  1.00  0.00           H
ATOM   2499  CD2 LEU A 743      64.070  55.330  60.680  1.00  0.00           C
ATOM   2500 HD21 LEU A 743      64.410  55.010  59.670  1.00  0.00           H
ATOM   2501 HD22 LEU A 743      63.680  54.510  61.330  1.00  0.00           H
ATOM   2502 HD23 LEU A 743      65.060  55.590  61.100  1.00  0.00           H
ATOM   2503  C   LEU A 743      62.060  57.610  64.120  1.00  0.00           C
ATOM   2504  O   LEU A 743      62.760  57.230  65.060  1.00  0.00           O
ATOM   2505  N   PHE A 744      61.230  58.730  64.090  1.00  0.00           N
ATOM   2506  HN  PHE A 744      60.650  58.950  63.310  1.00  0.00           H
ATOM   2507  CA  PHE A 744      61.100  59.550  65.240  1.00  0.00           C
ATOM   2508  HA  PHE A 744      62.100  59.750  65.600  1.00  0.00           H
ATOM   2509  CB  PHE A 744      60.420  60.920  64.910  1.00  0.00           C
ATOM   2510  HB1 PHE A 744      60.220  61.520  65.810  1.00  0.00           H
ATOM   2511  HB2 PHE A 744      59.390  60.740  64.530  1.00  0.00           H
ATOM   2512  CG  PHE A 744      61.320  61.660  63.970  1.00  0.00           C
ATOM   2513  CD1 PHE A 744      61.030  61.650  62.560  1.00  0.00           C
ATOM   2514  HD1 PHE A 744      60.120  61.240  62.150  1.00  0.00           H
ATOM   2515  CE1 PHE A 744      61.740  62.520  61.760  1.00  0.00           C
ATOM   2516  HE1 PHE A 744      61.430  62.620  60.730  1.00  0.00           H
ATOM   2517  CZ  PHE A 744      62.930  63.130  62.230  1.00  0.00           C
ATOM   2518  HZ  PHE A 744      63.460  63.710  61.490  1.00  0.00           H
ATOM   2519  CD2 PHE A 744      62.450  62.260  64.510  1.00  0.00           C
ATOM   2520  HD2 PHE A 744      62.520  62.330  65.580  1.00  0.00           H
ATOM   2521  CE2 PHE A 744      63.240  63.070  63.630  1.00  0.00           C
ATOM   2522  HE2 PHE A 744      64.170  63.510  63.960  1.00  0.00           H
ATOM   2523  C   PHE A 744      60.540  58.940  66.390  1.00  0.00           C
ATOM   2524  O   PHE A 744      61.000  59.110  67.530  1.00  0.00           O
ATOM   2525  N   ASP A 745      59.560  58.040  66.160  1.00  0.00           N
ATOM   2526  HN  ASP A 745      59.190  57.970  65.230  1.00  0.00           H
ATOM   2527  CA  ASP A 745      58.880  57.280  67.220  1.00  0.00           C
ATOM   2528  HA  ASP A 745      58.460  57.960  67.950  1.00  0.00           H
ATOM   2529  CB  ASP A 745      57.650  56.580  66.610  1.00  0.00           C
ATOM   2530  HB1 ASP A 745      58.060  55.750  66.000  1.00  0.00           H
ATOM   2531  HB2 ASP A 745      57.010  57.350  66.130  1.00  0.00           H
ATOM   2532  CG  ASP A 745      56.740  55.880  67.670  1.00  0.00           C
ATOM   2533  OD1 ASP A 745      56.170  54.820  67.420  1.00  0.00           O
ATOM   2534  OD2 ASP A 745      56.530  56.570  68.690  1.00  0.00           O
ATOM   2535  C   ASP A 745      59.800  56.370  67.940  1.00  0.00           C
ATOM   2536  O   ASP A 745      59.830  56.290  69.140  1.00  0.00           O
ATOM   2537  N   LEU A 746      60.630  55.660  67.180  1.00  0.00           N
ATOM   2538  HN  LEU A 746      60.720  55.640  66.180  1.00  0.00           H
ATOM   2539  CA  LEU A 746      61.680  54.840  67.730  1.00  0.00           C
ATOM   2540  HA  LEU A 746      61.240  54.040  68.320  1.00  0.00           H
ATOM   2541  CB  LEU A 746      62.390  54.050  66.660  1.00  0.00           C
ATOM   2542  HB1 LEU A 746      63.220  53.530  67.170  1.00  0.00           H
ATOM   2543  HB2 LEU A 746      62.850  54.660  65.850  1.00  0.00           H
ATOM   2544  CG  LEU A 746      61.500  53.030  65.990  1.00  0.00           C
ATOM   2545  HG  LEU A 746      60.730  53.710  65.570  1.00  0.00           H
ATOM   2546  CD1 LEU A 746      62.110  52.380  64.680  1.00  0.00           C
ATOM   2547 HD11 LEU A 746      62.720  53.050  64.040  1.00  0.00           H
ATOM   2548 HD12 LEU A 746      61.220  51.960  64.160  1.00  0.00           H
ATOM   2549 HD13 LEU A 746      62.750  51.490  64.890  1.00  0.00           H
ATOM   2550  CD2 LEU A 746      60.900  51.950  66.890  1.00  0.00           C
ATOM   2551 HD21 LEU A 746      61.680  51.440  67.510  1.00  0.00           H
ATOM   2552 HD22 LEU A 746      60.470  51.210  66.180  1.00  0.00           H
ATOM   2553 HD23 LEU A 746      60.230  52.350  67.670  1.00  0.00           H
ATOM   2554  C   LEU A 746      62.730  55.620  68.450  1.00  0.00           C
ATOM   2555  O   LEU A 746      63.250  55.110  69.460  1.00  0.00           O
ATOM   2556  N   GLY A 747      63.050  56.820  68.040  1.00  0.00           N
ATOM   2557  HN  GLY A 747      62.740  57.070  67.120  1.00  0.00           H
ATOM   2558  CA  GLY A 747      63.850  57.810  68.820  1.00  0.00           C
ATOM   2559  HA1 GLY A 747      63.760  58.720  68.250  1.00  0.00           H
ATOM   2560  HA2 GLY A 747      64.850  57.480  69.050  1.00  0.00           H
ATOM   2561  C   GLY A 747      63.250  58.370  70.060  1.00  0.00           C
ATOM   2562  O   GLY A 747      64.050  58.440  71.030  1.00  0.00           O
ATOM   2563  N   GLU A 748      62.000  58.630  70.080  1.00  0.00           N
ATOM   2564  HN  GLU A 748      61.500  58.830  69.240  1.00  0.00           H
ATOM   2565  CA  GLU A 748      61.280  58.910  71.310  1.00  0.00           C
ATOM   2566  HA  GLU A 748      61.770  59.710  71.850  1.00  0.00           H
ATOM   2567  CB  GLU A 748      59.800  59.380  71.070  1.00  0.00           C
ATOM   2568  HB1 GLU A 748      59.330  58.670  70.350  1.00  0.00           H
ATOM   2569  HB2 GLU A 748      59.870  60.400  70.640  1.00  0.00           H
ATOM   2570  CG  GLU A 748      58.900  59.450  72.340  1.00  0.00           C
ATOM   2571  HG1 GLU A 748      59.450  60.120  73.030  1.00  0.00           H
ATOM   2572  HG2 GLU A 748      58.780  58.460  72.840  1.00  0.00           H
ATOM   2573  CD  GLU A 748      57.520  59.960  72.050  1.00  0.00           C
ATOM   2574  OE1 GLU A 748      57.260  61.150  71.900  1.00  0.00           O
ATOM   2575  OE2 GLU A 748      56.590  59.110  72.070  1.00  0.00           O
ATOM   2576  C   GLU A 748      61.260  57.720  72.230  1.00  0.00           C
ATOM   2577  O   GLU A 748      61.520  57.800  73.450  1.00  0.00           O
ATOM   2578  N   THR A 749      60.950  56.530  71.660  1.00  0.00           N
ATOM   2579  HN  THR A 749      60.650  56.450  70.710  1.00  0.00           H
ATOM   2580  CA  THR A 749      60.910  55.270  72.460  1.00  0.00           C
ATOM   2581  HA  THR A 749      60.160  55.510  73.190  1.00  0.00           H
ATOM   2582  CB  THR A 749      60.480  53.950  71.640  1.00  0.00           C
ATOM   2583  HB  THR A 749      61.210  53.720  70.840  1.00  0.00           H
ATOM   2584  OG1 THR A 749      59.170  54.170  71.020  1.00  0.00           O
ATOM   2585  HG1 THR A 749      59.190  55.060  70.640  1.00  0.00           H
ATOM   2586  CG2 THR A 749      60.250  52.700  72.530  1.00  0.00           C
ATOM   2587 HG21 THR A 749      61.290  52.330  72.710  1.00  0.00           H
ATOM   2588 HG22 THR A 749      59.820  51.870  71.910  1.00  0.00           H
ATOM   2589 HG23 THR A 749      59.680  52.840  73.460  1.00  0.00           H
ATOM   2590  C   THR A 749      62.240  54.870  73.090  1.00  0.00           C
ATOM   2591  O   THR A 749      62.330  54.470  74.280  1.00  0.00           O
ATOM   2592  N   TYR A 750      63.340  54.930  72.320  1.00  0.00           N
ATOM   2593  HN  TYR A 750      63.270  55.150  71.350  1.00  0.00           H
ATOM   2594  CA  TYR A 750      64.610  54.260  72.730  1.00  0.00           C
ATOM   2595  HA  TYR A 750      64.600  53.730  73.660  1.00  0.00           H
ATOM   2596  CB  TYR A 750      65.030  53.260  71.630  1.00  0.00           C
ATOM   2597  HB1 TYR A 750      66.040  52.950  71.960  1.00  0.00           H
ATOM   2598  HB2 TYR A 750      65.150  53.680  70.600  1.00  0.00           H
ATOM   2599  CG  TYR A 750      64.110  52.040  71.610  1.00  0.00           C
ATOM   2600  CD1 TYR A 750      63.320  51.960  70.470  1.00  0.00           C
ATOM   2601  HD1 TYR A 750      63.260  52.710  69.700  1.00  0.00           H
ATOM   2602  CE1 TYR A 750      62.400  50.970  70.420  1.00  0.00           C
ATOM   2603  HE1 TYR A 750      61.730  51.110  69.590  1.00  0.00           H
ATOM   2604  CZ  TYR A 750      62.170  50.070  71.450  1.00  0.00           C
ATOM   2605  OH  TYR A 750      60.950  49.420  71.430  1.00  0.00           O
ATOM   2606  HH  TYR A 750      60.550  49.650  70.590  1.00  0.00           H
ATOM   2607  CD2 TYR A 750      63.980  51.140  72.640  1.00  0.00           C
ATOM   2608  HD2 TYR A 750      64.650  51.100  73.480  1.00  0.00           H
ATOM   2609  CE2 TYR A 750      62.990  50.110  72.580  1.00  0.00           C
ATOM   2610  HE2 TYR A 750      62.850  49.450  73.420  1.00  0.00           H
ATOM   2611  C   TYR A 750      65.760  55.260  73.080  1.00  0.00           C
ATOM   2612  O   TYR A 750      66.620  54.960  73.930  1.00  0.00           O
ATOM   2613  N   ALA A 751      65.690  56.480  72.620  1.00  0.00           N
ATOM   2614  HN  ALA A 751      64.910  56.720  72.050  1.00  0.00           H
ATOM   2615  CA  ALA A 751      66.590  57.600  72.900  1.00  0.00           C
ATOM   2616  HA  ALA A 751      66.330  58.420  72.250  1.00  0.00           H
ATOM   2617  CB  ALA A 751      66.520  58.070  74.380  1.00  0.00           C
ATOM   2618  HB1 ALA A 751      65.500  57.960  74.790  1.00  0.00           H
ATOM   2619  HB2 ALA A 751      66.930  59.060  74.680  1.00  0.00           H
ATOM   2620  HB3 ALA A 751      66.900  57.260  75.030  1.00  0.00           H
ATOM   2621  C   ALA A 751      68.010  57.290  72.370  1.00  0.00           C
ATOM   2622  O   ALA A 751      68.190  56.590  71.360  1.00  0.00           O
ATOM   2623  N   PHE A 752      69.040  57.890  72.910  1.00  0.00           N
ATOM   2624  HN  PHE A 752      68.940  58.510  73.690  1.00  0.00           H
ATOM   2625  CA  PHE A 752      70.360  57.660  72.500  1.00  0.00           C
ATOM   2626  HA  PHE A 752      70.400  57.170  71.540  1.00  0.00           H
ATOM   2627  CB  PHE A 752      71.110  59.110  72.300  1.00  0.00           C
ATOM   2628  HB1 PHE A 752      72.220  59.050  72.370  1.00  0.00           H
ATOM   2629  HB2 PHE A 752      70.800  59.780  73.130  1.00  0.00           H
ATOM   2630  CG  PHE A 752      70.720  59.710  70.970  1.00  0.00           C
ATOM   2631  CD1 PHE A 752      71.230  59.240  69.760  1.00  0.00           C
ATOM   2632  HD1 PHE A 752      71.970  58.460  69.850  1.00  0.00           H
ATOM   2633  CE1 PHE A 752      70.900  59.780  68.520  1.00  0.00           C
ATOM   2634  HE1 PHE A 752      71.590  59.520  67.730  1.00  0.00           H
ATOM   2635  CZ  PHE A 752      69.980  60.880  68.460  1.00  0.00           C
ATOM   2636  HZ  PHE A 752      69.600  61.400  67.590  1.00  0.00           H
ATOM   2637  CD2 PHE A 752      69.870  60.840  70.900  1.00  0.00           C
ATOM   2638  HD2 PHE A 752      69.430  61.320  71.760  1.00  0.00           H
ATOM   2639  CE2 PHE A 752      69.490  61.400  69.640  1.00  0.00           C
ATOM   2640  HE2 PHE A 752      68.660  62.080  69.710  1.00  0.00           H
ATOM   2641  C   PHE A 752      71.310  56.970  73.480  1.00  0.00           C
ATOM   2642  O   PHE A 752      71.350  57.540  74.610  1.00  0.00           O
ATOM   2643  N   PRO A 822      72.100  55.820  73.390  1.00  0.00           N
ATOM   2644  CD  PRO A 822      73.320  55.690  74.230  1.00  0.00           C
ATOM   2645  HD1 PRO A 822      73.250  54.860  74.970  1.00  0.00           H
ATOM   2646  HD2 PRO A 822      73.510  56.680  74.710  1.00  0.00           H
ATOM   2647  CA  PRO A 822      72.430  55.330  72.030  1.00  0.00           C
ATOM   2648  HA  PRO A 822      71.720  55.630  71.270  1.00  0.00           H
ATOM   2649  CB  PRO A 822      73.860  55.670  71.790  1.00  0.00           C
ATOM   2650  HB1 PRO A 822      73.860  56.740  71.460  1.00  0.00           H
ATOM   2651  HB2 PRO A 822      74.500  55.100  71.080  1.00  0.00           H
ATOM   2652  CG  PRO A 822      74.500  55.470  73.230  1.00  0.00           C
ATOM   2653  HG1 PRO A 822      74.840  54.420  73.290  1.00  0.00           H
ATOM   2654  HG2 PRO A 822      75.400  56.100  73.390  1.00  0.00           H
ATOM   2655  C   PRO A 822      72.260  53.750  72.020  1.00  0.00           C
ATOM   2656  O   PRO A 822      72.600  53.270  70.990  1.00  0.00           O
ATOM   2657  N   ASP A 823      71.800  53.110  73.040  1.00  0.00           N
ATOM   2658  HN  ASP A 823      71.420  53.640  73.800  1.00  0.00           H
ATOM   2659  CA  ASP A 823      71.830  51.640  73.130  1.00  0.00           C
ATOM   2660  HA  ASP A 823      72.870  51.420  73.260  1.00  0.00           H
ATOM   2661  CB  ASP A 823      70.970  51.130  74.360  1.00  0.00           C
ATOM   2662  HB1 ASP A 823      71.030  50.030  74.390  1.00  0.00           H
ATOM   2663  HB2 ASP A 823      69.910  51.450  74.380  1.00  0.00           H
ATOM   2664  CG  ASP A 823      71.420  51.660  75.760  1.00  0.00           C
ATOM   2665  OD1 ASP A 823      70.540  51.910  76.670  1.00  0.00           O
ATOM   2666  OD2 ASP A 823      72.670  51.770  76.020  1.00  0.00           O
ATOM   2667  C   ASP A 823      71.300  50.870  71.980  1.00  0.00           C
ATOM   2668  O   ASP A 823      71.970  49.900  71.580  1.00  0.00           O
ATOM   2669  N   VAL A 824      70.140  51.220  71.440  1.00  0.00           N
ATOM   2670  HN  VAL A 824      69.660  52.040  71.730  1.00  0.00           H
ATOM   2671  CA  VAL A 824      69.540  50.360  70.520  1.00  0.00           C
ATOM   2672  HA  VAL A 824      70.350  49.880  69.970  1.00  0.00           H
ATOM   2673  CB  VAL A 824      68.550  49.390  71.150  1.00  0.00           C
ATOM   2674  HB  VAL A 824      69.040  48.900  72.020  1.00  0.00           H
ATOM   2675  CG1 VAL A 824      67.270  50.030  71.690  1.00  0.00           C
ATOM   2676 HG11 VAL A 824      66.650  49.470  72.410  1.00  0.00           H
ATOM   2677 HG12 VAL A 824      66.610  50.490  70.930  1.00  0.00           H
ATOM   2678 HG13 VAL A 824      67.760  50.810  72.300  1.00  0.00           H
ATOM   2679  CG2 VAL A 824      68.280  48.190  70.170  1.00  0.00           C
ATOM   2680 HG21 VAL A 824      67.810  47.440  70.840  1.00  0.00           H
ATOM   2681 HG22 VAL A 824      69.190  47.780  69.710  1.00  0.00           H
ATOM   2682 HG23 VAL A 824      67.570  48.490  69.370  1.00  0.00           H
ATOM   2683  C   VAL A 824      68.880  51.180  69.350  1.00  0.00           C
ATOM   2684  O   VAL A 824      68.670  50.590  68.260  1.00  0.00           O
ATOM   2685  N   LEU A 825      68.730  52.530  69.460  1.00  0.00           N
ATOM   2686  HN  LEU A 825      69.020  53.100  70.220  1.00  0.00           H
ATOM   2687  CA  LEU A 825      68.120  53.330  68.420  1.00  0.00           C
ATOM   2688  HA  LEU A 825      67.110  52.930  68.300  1.00  0.00           H
ATOM   2689  CB  LEU A 825      68.150  54.810  68.790  1.00  0.00           C
ATOM   2690  HB1 LEU A 825      69.170  55.170  69.030  1.00  0.00           H
ATOM   2691  HB2 LEU A 825      67.600  55.010  69.730  1.00  0.00           H
ATOM   2692  CG  LEU A 825      67.780  55.850  67.740  1.00  0.00           C
ATOM   2693  HG  LEU A 825      68.380  55.800  66.810  1.00  0.00           H
ATOM   2694  CD1 LEU A 825      66.350  55.520  67.200  1.00  0.00           C
ATOM   2695 HD11 LEU A 825      66.150  56.130  66.310  1.00  0.00           H
ATOM   2696 HD12 LEU A 825      65.560  55.810  67.940  1.00  0.00           H
ATOM   2697 HD13 LEU A 825      66.230  54.440  66.980  1.00  0.00           H
ATOM   2698  CD2 LEU A 825      67.870  57.220  68.390  1.00  0.00           C
ATOM   2699 HD21 LEU A 825      67.090  57.330  69.190  1.00  0.00           H
ATOM   2700 HD22 LEU A 825      67.680  58.100  67.750  1.00  0.00           H
ATOM   2701 HD23 LEU A 825      68.710  57.210  69.110  1.00  0.00           H
ATOM   2702  C   LEU A 825      68.720  53.270  67.060  1.00  0.00           C
ATOM   2703  O   LEU A 825      68.100  53.230  66.000  1.00  0.00           O
ATOM   2704  N   PHE A 826      70.100  53.150  67.000  1.00  0.00           N
ATOM   2705  HN  PHE A 826      70.620  53.240  67.840  1.00  0.00           H
ATOM   2706  CA  PHE A 826      70.850  52.940  65.740  1.00  0.00           C
ATOM   2707  HA  PHE A 826      70.520  53.670  65.010  1.00  0.00           H
ATOM   2708  CB  PHE A 826      72.350  53.100  66.030  1.00  0.00           C
ATOM   2709  HB1 PHE A 826      72.900  53.030  65.060  1.00  0.00           H
ATOM   2710  HB2 PHE A 826      72.670  52.290  66.700  1.00  0.00           H
ATOM   2711  CG  PHE A 826      72.670  54.440  66.580  1.00  0.00           C
ATOM   2712  CD1 PHE A 826      71.980  55.620  66.270  1.00  0.00           C
ATOM   2713  HD1 PHE A 826      71.110  55.580  65.630  1.00  0.00           H
ATOM   2714  CE1 PHE A 826      72.550  56.820  66.640  1.00  0.00           C
ATOM   2715  HE1 PHE A 826      72.150  57.770  66.290  1.00  0.00           H
ATOM   2716  CZ  PHE A 826      73.620  56.940  67.500  1.00  0.00           C
ATOM   2717  HZ  PHE A 826      73.960  57.890  67.900  1.00  0.00           H
ATOM   2718  CD2 PHE A 826      73.770  54.570  67.490  1.00  0.00           C
ATOM   2719  HD2 PHE A 826      74.090  53.630  67.930  1.00  0.00           H
ATOM   2720  CE2 PHE A 826      74.240  55.790  67.960  1.00  0.00           C
ATOM   2721  HE2 PHE A 826      75.030  55.810  68.710  1.00  0.00           H
ATOM   2722  C   PHE A 826      70.650  51.570  65.200  1.00  0.00           C
ATOM   2723  O   PHE A 826      70.670  51.260  64.010  1.00  0.00           O
ATOM   2724  N   TRP A 827      70.450  50.550  66.020  1.00  0.00           N
ATOM   2725  HN  TRP A 827      70.470  50.760  66.990  1.00  0.00           H
ATOM   2726  CA  TRP A 827      70.060  49.160  65.510  1.00  0.00           C
ATOM   2727  HA  TRP A 827      70.720  49.000  64.660  1.00  0.00           H
ATOM   2728  CB  TRP A 827      70.320  48.150  66.630  1.00  0.00           C
ATOM   2729  HB1 TRP A 827      70.030  47.100  66.430  1.00  0.00           H
ATOM   2730  HB2 TRP A 827      69.730  48.490  67.510  1.00  0.00           H
ATOM   2731  CG  TRP A 827      71.770  47.910  67.120  1.00  0.00           C
ATOM   2732  CD1 TRP A 827      72.350  47.910  68.380  1.00  0.00           C
ATOM   2733  HD1 TRP A 827      71.910  48.380  69.250  1.00  0.00           H
ATOM   2734  NE1 TRP A 827      73.640  47.500  68.290  1.00  0.00           N
ATOM   2735  HE1 TRP A 827      74.060  47.120  69.080  1.00  0.00           H
ATOM   2736  CE2 TRP A 827      73.910  47.200  66.960  1.00  0.00           C
ATOM   2737  CD2 TRP A 827      72.810  47.550  66.210  1.00  0.00           C
ATOM   2738  CE3 TRP A 827      72.860  47.340  64.830  1.00  0.00           C
ATOM   2739  HE3 TRP A 827      71.980  47.530  64.220  1.00  0.00           H
ATOM   2740  CZ3 TRP A 827      74.050  46.900  64.230  1.00  0.00           C
ATOM   2741  HZ3 TRP A 827      74.120  46.710  63.180  1.00  0.00           H
ATOM   2742  CZ2 TRP A 827      75.100  46.820  66.370  1.00  0.00           C
ATOM   2743  HZ2 TRP A 827      75.960  46.700  67.030  1.00  0.00           H
ATOM   2744  CH2 TRP A 827      75.200  46.680  65.000  1.00  0.00           C
ATOM   2745  HH2 TRP A 827      76.100  46.410  64.450  1.00  0.00           H
ATOM   2746  C   TRP A 827      68.690  49.100  64.840  1.00  0.00           C
ATOM   2747  O   TRP A 827      68.510  48.540  63.770  1.00  0.00           O
ATOM   2748  N   CYS A 828      67.710  49.900  65.250  1.00  0.00           N
ATOM   2749  HN  CYS A 828      67.820  50.320  66.160  1.00  0.00           H
ATOM   2750  CA  CYS A 828      66.430  50.140  64.630  1.00  0.00           C
ATOM   2751  HA  CYS A 828      65.860  49.220  64.550  1.00  0.00           H
ATOM   2752  CB  CYS A 828      65.660  51.070  65.620  1.00  0.00           C
ATOM   2753  HB1 CYS A 828      64.690  51.470  65.280  1.00  0.00           H
ATOM   2754  HB2 CYS A 828      66.170  51.990  65.970  1.00  0.00           H
ATOM   2755  SG  CYS A 828      65.200  50.070  67.130  1.00  0.00           S
ATOM   2756  HG1 CYS A 828      66.190  50.600  67.830  1.00  0.00           H
ATOM   2757  C   CYS A 828      66.540  50.850  63.300  1.00  0.00           C
ATOM   2758  O   CYS A 828      65.920  50.470  62.280  1.00  0.00           O
ATOM   2759  N   VAL A 829      67.350  51.970  63.280  1.00  0.00           N
ATOM   2760  HN  VAL A 829      67.630  52.420  64.120  1.00  0.00           H
ATOM   2761  CA  VAL A 829      67.610  52.850  62.120  1.00  0.00           C
ATOM   2762  HA  VAL A 829      66.640  53.020  61.680  1.00  0.00           H
ATOM   2763  CB  VAL A 829      68.320  54.140  62.480  1.00  0.00           C
ATOM   2764  HB  VAL A 829      69.220  53.850  63.070  1.00  0.00           H
ATOM   2765  CG1 VAL A 829      68.700  55.050  61.230  1.00  0.00           C
ATOM   2766 HG11 VAL A 829      67.730  55.310  60.740  1.00  0.00           H
ATOM   2767 HG12 VAL A 829      69.310  54.560  60.440  1.00  0.00           H
ATOM   2768 HG13 VAL A 829      69.280  55.890  61.640  1.00  0.00           H
ATOM   2769  CG2 VAL A 829      67.390  54.970  63.390  1.00  0.00           C
ATOM   2770 HG21 VAL A 829      66.700  55.680  62.880  1.00  0.00           H
ATOM   2771 HG22 VAL A 829      68.010  55.660  64.010  1.00  0.00           H
ATOM   2772 HG23 VAL A 829      66.900  54.260  64.100  1.00  0.00           H
ATOM   2773  C   VAL A 829      68.420  52.140  61.010  1.00  0.00           C
ATOM   2774  O   VAL A 829      68.110  52.200  59.860  1.00  0.00           O
ATOM   2775  N   ILE A 830      69.450  51.340  61.460  1.00  0.00           N
ATOM   2776  HN  ILE A 830      69.650  51.310  62.440  1.00  0.00           H
ATOM   2777  CA  ILE A 830      70.250  50.440  60.500  1.00  0.00           C
ATOM   2778  HA  ILE A 830      70.640  51.040  59.690  1.00  0.00           H
ATOM   2779  CB  ILE A 830      71.550  49.810  61.130  1.00  0.00           C
ATOM   2780  HB  ILE A 830      71.280  49.260  62.050  1.00  0.00           H
ATOM   2781  CG2 ILE A 830      72.170  48.780  60.110  1.00  0.00           C
ATOM   2782 HG21 ILE A 830      71.910  47.740  60.360  1.00  0.00           H
ATOM   2783 HG22 ILE A 830      73.270  48.860  60.200  1.00  0.00           H
ATOM   2784 HG23 ILE A 830      71.770  49.010  59.100  1.00  0.00           H
ATOM   2785  CG1 ILE A 830      72.600  50.820  61.560  1.00  0.00           C
ATOM   2786 HG11 ILE A 830      72.270  51.770  62.030  1.00  0.00           H
ATOM   2787 HG12 ILE A 830      73.180  51.100  60.650  1.00  0.00           H
ATOM   2788  CD  ILE A 830      73.620  50.110  62.510  1.00  0.00           C
ATOM   2789  HD1 ILE A 830      74.430  50.860  62.650  1.00  0.00           H
ATOM   2790  HD2 ILE A 830      74.090  49.260  61.980  1.00  0.00           H
ATOM   2791  HD3 ILE A 830      73.160  49.800  63.480  1.00  0.00           H
ATOM   2792  C   ILE A 830      69.360  49.370  59.860  1.00  0.00           C
ATOM   2793  O   ILE A 830      69.210  49.360  58.680  1.00  0.00           O
ATOM   2794  N   LEU A 831      68.630  48.540  60.730  1.00  0.00           N
ATOM   2795  HN  LEU A 831      68.780  48.650  61.710  1.00  0.00           H
ATOM   2796  CA  LEU A 831      67.770  47.440  60.290  1.00  0.00           C
ATOM   2797  HA  LEU A 831      68.440  46.770  59.780  1.00  0.00           H
ATOM   2798  CB  LEU A 831      67.190  46.680  61.500  1.00  0.00           C
ATOM   2799  HB1 LEU A 831      66.450  47.330  62.020  1.00  0.00           H
ATOM   2800  HB2 LEU A 831      68.030  46.530  62.200  1.00  0.00           H
ATOM   2801  CG  LEU A 831      66.450  45.360  61.250  1.00  0.00           C
ATOM   2802  HG  LEU A 831      65.540  45.560  60.640  1.00  0.00           H
ATOM   2803  CD1 LEU A 831      67.230  44.390  60.390  1.00  0.00           C
ATOM   2804 HD11 LEU A 831      66.660  43.470  60.150  1.00  0.00           H
ATOM   2805 HD12 LEU A 831      68.170  43.980  60.830  1.00  0.00           H
ATOM   2806 HD13 LEU A 831      67.370  44.810  59.360  1.00  0.00           H
ATOM   2807  CD2 LEU A 831      66.070  44.670  62.560  1.00  0.00           C
ATOM   2808 HD21 LEU A 831      65.230  45.180  63.090  1.00  0.00           H
ATOM   2809 HD22 LEU A 831      66.950  44.730  63.260  1.00  0.00           H
ATOM   2810 HD23 LEU A 831      65.850  43.660  62.170  1.00  0.00           H
ATOM   2811  C   LEU A 831      66.660  47.930  59.360  1.00  0.00           C
ATOM   2812  O   LEU A 831      66.480  47.350  58.290  1.00  0.00           O
ATOM   2813  N   PHE A 832      65.990  49.140  59.630  1.00  0.00           N
ATOM   2814  HN  PHE A 832      66.360  49.650  60.410  1.00  0.00           H
ATOM   2815  CA  PHE A 832      65.090  49.840  58.810  1.00  0.00           C
ATOM   2816  HA  PHE A 832      64.250  49.180  58.640  1.00  0.00           H
ATOM   2817  CB  PHE A 832      64.600  51.090  59.520  1.00  0.00           C
ATOM   2818  HB1 PHE A 832      65.450  51.710  59.880  1.00  0.00           H
ATOM   2819  HB2 PHE A 832      64.050  50.870  60.460  1.00  0.00           H
ATOM   2820  CG  PHE A 832      63.600  51.940  58.840  1.00  0.00           C
ATOM   2821  CD1 PHE A 832      64.150  52.850  57.920  1.00  0.00           C
ATOM   2822  HD1 PHE A 832      65.210  52.890  57.700  1.00  0.00           H
ATOM   2823  CE1 PHE A 832      63.280  53.770  57.340  1.00  0.00           C
ATOM   2824  HE1 PHE A 832      63.720  54.610  56.840  1.00  0.00           H
ATOM   2825  CZ  PHE A 832      61.930  53.800  57.650  1.00  0.00           C
ATOM   2826  HZ  PHE A 832      61.310  54.520  57.130  1.00  0.00           H
ATOM   2827  CD2 PHE A 832      62.250  51.950  59.150  1.00  0.00           C
ATOM   2828  HD2 PHE A 832      61.960  51.220  59.880  1.00  0.00           H
ATOM   2829  CE2 PHE A 832      61.440  52.920  58.630  1.00  0.00           C
ATOM   2830  HE2 PHE A 832      60.410  52.970  58.920  1.00  0.00           H
ATOM   2831  C   PHE A 832      65.640  50.130  57.410  1.00  0.00           C
ATOM   2832  O   PHE A 832      65.100  49.740  56.350  1.00  0.00           O
ATOM   2833  N   PHE A 833      66.720  51.010  57.420  1.00  0.00           N
ATOM   2834  HN  PHE A 833      67.120  51.390  58.260  1.00  0.00           H
ATOM   2835  CA  PHE A 833      67.280  51.430  56.080  1.00  0.00           C
ATOM   2836  HA  PHE A 833      66.510  51.780  55.410  1.00  0.00           H
ATOM   2837  CB  PHE A 833      68.240  52.610  56.260  1.00  0.00           C
ATOM   2838  HB1 PHE A 833      68.870  52.800  55.370  1.00  0.00           H
ATOM   2839  HB2 PHE A 833      68.970  52.510  57.090  1.00  0.00           H
ATOM   2840  CG  PHE A 833      67.450  53.910  56.380  1.00  0.00           C
ATOM   2841  CD1 PHE A 833      67.280  54.670  57.560  1.00  0.00           C
ATOM   2842  HD1 PHE A 833      67.640  54.360  58.520  1.00  0.00           H
ATOM   2843  CE1 PHE A 833      66.620  55.860  57.530  1.00  0.00           C
ATOM   2844  HE1 PHE A 833      66.620  56.470  58.420  1.00  0.00           H
ATOM   2845  CZ  PHE A 833      66.160  56.400  56.340  1.00  0.00           C
ATOM   2846  HZ  PHE A 833      65.550  57.290  56.350  1.00  0.00           H
ATOM   2847  CD2 PHE A 833      66.960  54.450  55.210  1.00  0.00           C
ATOM   2848  HD2 PHE A 833      67.150  53.890  54.310  1.00  0.00           H
ATOM   2849  CE2 PHE A 833      66.300  55.670  55.100  1.00  0.00           C
ATOM   2850  HE2 PHE A 833      65.940  55.990  54.140  1.00  0.00           H
ATOM   2851  C   PHE A 833      67.950  50.310  55.320  1.00  0.00           C
ATOM   2852  O   PHE A 833      67.740  50.270  54.110  1.00  0.00           O
ATOM   2853  N   THR A 834      68.710  49.390  56.000  1.00  0.00           N
ATOM   2854  HN  THR A 834      68.770  49.340  56.990  1.00  0.00           H
ATOM   2855  CA  THR A 834      69.350  48.230  55.360  1.00  0.00           C
ATOM   2856  HA  THR A 834      69.890  48.570  54.490  1.00  0.00           H
ATOM   2857  CB  THR A 834      70.410  47.520  56.250  1.00  0.00           C
ATOM   2858  HB  THR A 834      70.660  46.540  55.770  1.00  0.00           H
ATOM   2859  OG1 THR A 834      69.840  47.150  57.480  1.00  0.00           O
ATOM   2860  HG1 THR A 834      69.600  47.950  57.940  1.00  0.00           H
ATOM   2861  CG2 THR A 834      71.740  48.200  56.420  1.00  0.00           C
ATOM   2862 HG21 THR A 834      72.260  47.780  57.300  1.00  0.00           H
ATOM   2863 HG22 THR A 834      71.430  49.240  56.670  1.00  0.00           H
ATOM   2864 HG23 THR A 834      72.310  48.120  55.480  1.00  0.00           H
ATOM   2865  C   THR A 834      68.330  47.180  54.850  1.00  0.00           C
ATOM   2866  O   THR A 834      68.430  46.750  53.660  1.00  0.00           O
ATOM   2867  N   THR A 835      67.240  46.970  55.570  1.00  0.00           N
ATOM   2868  HN  THR A 835      67.130  47.120  56.550  1.00  0.00           H
ATOM   2869  CA  THR A 835      66.070  46.310  54.980  1.00  0.00           C
ATOM   2870  HA  THR A 835      66.250  45.260  54.790  1.00  0.00           H
ATOM   2871  CB  THR A 835      64.840  46.230  55.980  1.00  0.00           C
ATOM   2872  HB  THR A 835      64.560  47.200  56.430  1.00  0.00           H
ATOM   2873  OG1 THR A 835      65.030  45.400  57.080  1.00  0.00           O
ATOM   2874  HG1 THR A 835      65.420  46.050  57.680  1.00  0.00           H
ATOM   2875  CG2 THR A 835      63.540  45.700  55.320  1.00  0.00           C
ATOM   2876 HG21 THR A 835      62.790  45.840  56.120  1.00  0.00           H
ATOM   2877 HG22 THR A 835      63.680  44.630  55.080  1.00  0.00           H
ATOM   2878 HG23 THR A 835      63.150  46.270  54.440  1.00  0.00           H
ATOM   2879  C   THR A 835      65.570  46.950  53.800  1.00  0.00           C
ATOM   2880  O   THR A 835      65.240  46.360  52.800  1.00  0.00           O
ATOM   2881  N   PHE A 836      65.450  48.290  53.830  1.00  0.00           N
ATOM   2882  HN  PHE A 836      65.830  48.850  54.560  1.00  0.00           H
ATOM   2883  CA  PHE A 836      64.950  48.960  52.620  1.00  0.00           C
ATOM   2884  HA  PHE A 836      64.060  48.460  52.270  1.00  0.00           H
ATOM   2885  CB  PHE A 836      64.620  50.400  52.940  1.00  0.00           C
ATOM   2886  HB1 PHE A 836      65.310  50.930  53.620  1.00  0.00           H
ATOM   2887  HB2 PHE A 836      63.680  50.490  53.520  1.00  0.00           H
ATOM   2888  CG  PHE A 836      64.580  51.300  51.740  1.00  0.00           C
ATOM   2889  CD1 PHE A 836      65.580  52.260  51.420  1.00  0.00           C
ATOM   2890  HD1 PHE A 836      66.450  52.270  52.060  1.00  0.00           H
ATOM   2891  CE1 PHE A 836      65.420  53.130  50.360  1.00  0.00           C
ATOM   2892  HE1 PHE A 836      66.190  53.880  50.260  1.00  0.00           H
ATOM   2893  CZ  PHE A 836      64.290  53.050  49.610  1.00  0.00           C
ATOM   2894  HZ  PHE A 836      64.260  53.740  48.780  1.00  0.00           H
ATOM   2895  CD2 PHE A 836      63.390  51.280  50.970  1.00  0.00           C
ATOM   2896  HD2 PHE A 836      62.650  50.550  51.250  1.00  0.00           H
ATOM   2897  CE2 PHE A 836      63.280  52.100  49.860  1.00  0.00           C
ATOM   2898  HE2 PHE A 836      62.390  51.910  49.270  1.00  0.00           H
ATOM   2899  C   PHE A 836      65.810  48.740  51.350  1.00  0.00           C
ATOM   2900  O   PHE A 836      65.350  48.660  50.220  1.00  0.00           O
ATOM   2901  N   PHE A 837      67.140  48.820  51.580  1.00  0.00           N
ATOM   2902  HN  PHE A 837      67.430  49.140  52.480  1.00  0.00           H
ATOM   2903  CA  PHE A 837      68.100  48.600  50.580  1.00  0.00           C
ATOM   2904  HA  PHE A 837      67.810  49.190  49.720  1.00  0.00           H
ATOM   2905  CB  PHE A 837      69.530  48.840  51.080  1.00  0.00           C
ATOM   2906  HB1 PHE A 837      69.980  48.160  51.840  1.00  0.00           H
ATOM   2907  HB2 PHE A 837      69.560  49.900  51.410  1.00  0.00           H
ATOM   2908  CG  PHE A 837      70.490  48.850  49.950  1.00  0.00           C
ATOM   2909  CD1 PHE A 837      71.330  47.750  49.880  1.00  0.00           C
ATOM   2910  HD1 PHE A 837      71.490  47.060  50.680  1.00  0.00           H
ATOM   2911  CE1 PHE A 837      72.200  47.640  48.770  1.00  0.00           C
ATOM   2912  HE1 PHE A 837      72.880  46.800  48.730  1.00  0.00           H
ATOM   2913  CZ  PHE A 837      71.940  48.460  47.650  1.00  0.00           C
ATOM   2914  HZ  PHE A 837      72.490  48.270  46.740  1.00  0.00           H
ATOM   2915  CD2 PHE A 837      70.270  49.720  48.870  1.00  0.00           C
ATOM   2916  HD2 PHE A 837      69.610  50.570  48.970  1.00  0.00           H
ATOM   2917  CE2 PHE A 837      70.970  49.490  47.690  1.00  0.00           C
ATOM   2918  HE2 PHE A 837      70.900  50.220  46.890  1.00  0.00           H
ATOM   2919  C   PHE A 837      68.110  47.230  50.000  1.00  0.00           C
ATOM   2920  O   PHE A 837      68.070  46.990  48.820  1.00  0.00           O
ATOM   2921  N   LEU A 838      68.100  46.140  50.830  1.00  0.00           N
ATOM   2922  HN  LEU A 838      68.280  46.280  51.800  1.00  0.00           H
ATOM   2923  CA  LEU A 838      68.010  44.750  50.380  1.00  0.00           C
ATOM   2924  HA  LEU A 838      68.730  44.620  49.590  1.00  0.00           H
ATOM   2925  CB  LEU A 838      68.330  43.760  51.580  1.00  0.00           C
ATOM   2926  HB1 LEU A 838      67.520  43.930  52.320  1.00  0.00           H
ATOM   2927  HB2 LEU A 838      69.180  44.130  52.190  1.00  0.00           H
ATOM   2928  CG  LEU A 838      68.350  42.230  51.280  1.00  0.00           C
ATOM   2929  HG  LEU A 838      67.400  41.950  50.770  1.00  0.00           H
ATOM   2930  CD1 LEU A 838      69.560  41.850  50.380  1.00  0.00           C
ATOM   2931 HD11 LEU A 838      69.250  40.860  49.960  1.00  0.00           H
ATOM   2932 HD12 LEU A 838      70.510  41.700  50.940  1.00  0.00           H
ATOM   2933 HD13 LEU A 838      69.770  42.570  49.560  1.00  0.00           H
ATOM   2934  CD2 LEU A 838      68.250  41.500  52.630  1.00  0.00           C
ATOM   2935 HD21 LEU A 838      68.400  40.430  52.400  1.00  0.00           H
ATOM   2936 HD22 LEU A 838      67.310  41.630  53.200  1.00  0.00           H
ATOM   2937 HD23 LEU A 838      69.120  41.820  53.240  1.00  0.00           H
ATOM   2938  C   LEU A 838      66.640  44.490  49.590  1.00  0.00           C
ATOM   2939  O   LEU A 838      66.730  43.950  48.510  1.00  0.00           O
ATOM   2940  N   SER A 839      65.470  44.870  50.090  1.00  0.00           N
ATOM   2941  HN  SER A 839      65.430  45.320  50.980  1.00  0.00           H
ATOM   2942  CA  SER A 839      64.220  44.830  49.230  1.00  0.00           C
ATOM   2943  HA  SER A 839      64.120  43.840  48.820  1.00  0.00           H
ATOM   2944  CB  SER A 839      63.000  45.290  50.070  1.00  0.00           C
ATOM   2945  HB1 SER A 839      62.980  44.640  50.970  1.00  0.00           H
ATOM   2946  HB2 SER A 839      62.110  45.210  49.410  1.00  0.00           H
ATOM   2947  OG  SER A 839      63.210  46.590  50.570  1.00  0.00           O
ATOM   2948  HG1 SER A 839      64.040  46.440  51.040  1.00  0.00           H
ATOM   2949  C   SER A 839      64.400  45.680  47.930  1.00  0.00           C
ATOM   2950  O   SER A 839      64.000  45.170  46.900  1.00  0.00           O
ATOM   2951  N   SER A 840      64.830  46.960  47.920  1.00  0.00           N
ATOM   2952  HN  SER A 840      64.910  47.370  48.820  1.00  0.00           H
ATOM   2953  CA  SER A 840      64.910  47.740  46.620  1.00  0.00           C
ATOM   2954  HA  SER A 840      63.960  47.600  46.140  1.00  0.00           H
ATOM   2955  CB  SER A 840      65.170  49.320  46.720  1.00  0.00           C
ATOM   2956  HB1 SER A 840      64.220  49.740  47.100  1.00  0.00           H
ATOM   2957  HB2 SER A 840      65.360  49.720  45.710  1.00  0.00           H
ATOM   2958  OG  SER A 840      66.250  49.550  47.610  1.00  0.00           O
ATOM   2959  HG1 SER A 840      65.920  49.180  48.430  1.00  0.00           H
ATOM   2960  C   SER A 840      65.980  47.230  45.650  1.00  0.00           C
ATOM   2961  O   SER A 840      65.770  47.200  44.470  1.00  0.00           O
ATOM   2962  N   PHE A 841      67.110  46.730  46.200  1.00  0.00           N
ATOM   2963  HN  PHE A 841      67.290  46.770  47.170  1.00  0.00           H
ATOM   2964  CA  PHE A 841      68.190  46.140  45.380  1.00  0.00           C
ATOM   2965  HA  PHE A 841      68.460  46.830  44.590  1.00  0.00           H
ATOM   2966  CB  PHE A 841      69.350  45.940  46.360  1.00  0.00           C
ATOM   2967  HB1 PHE A 841      69.030  45.350  47.250  1.00  0.00           H
ATOM   2968  HB2 PHE A 841      69.650  46.960  46.670  1.00  0.00           H
ATOM   2969  CG  PHE A 841      70.460  45.050  45.900  1.00  0.00           C
ATOM   2970  CD1 PHE A 841      70.490  43.680  46.350  1.00  0.00           C
ATOM   2971  HD1 PHE A 841      69.620  43.330  46.880  1.00  0.00           H
ATOM   2972  CE1 PHE A 841      71.490  42.760  45.920  1.00  0.00           C
ATOM   2973  HE1 PHE A 841      71.420  41.740  46.230  1.00  0.00           H
ATOM   2974  CZ  PHE A 841      72.560  43.210  45.130  1.00  0.00           C
ATOM   2975  HZ  PHE A 841      73.370  42.540  44.890  1.00  0.00           H
ATOM   2976  CD2 PHE A 841      71.520  45.430  45.080  1.00  0.00           C
ATOM   2977  HD2 PHE A 841      71.670  46.450  44.760  1.00  0.00           H
ATOM   2978  CE2 PHE A 841      72.580  44.530  44.710  1.00  0.00           C
ATOM   2979  HE2 PHE A 841      73.340  44.970  44.090  1.00  0.00           H
ATOM   2980  C   PHE A 841      67.700  44.890  44.670  1.00  0.00           C
ATOM   2981  O   PHE A 841      67.960  44.580  43.460  1.00  0.00           O
ATOM   2982  N   LEU A 842      66.860  44.100  45.410  1.00  0.00           N
ATOM   2983  HN  LEU A 842      66.630  44.230  46.370  1.00  0.00           H
ATOM   2984  CA  LEU A 842      66.240  42.910  44.920  1.00  0.00           C
ATOM   2985  HA  LEU A 842      66.990  42.370  44.370  1.00  0.00           H
ATOM   2986  CB  LEU A 842      65.800  41.940  46.120  1.00  0.00           C
ATOM   2987  HB1 LEU A 842      65.370  41.030  45.640  1.00  0.00           H
ATOM   2988  HB2 LEU A 842      65.110  42.350  46.900  1.00  0.00           H
ATOM   2989  CG  LEU A 842      67.000  41.350  46.870  1.00  0.00           C
ATOM   2990  HG  LEU A 842      67.610  42.150  47.350  1.00  0.00           H
ATOM   2991  CD1 LEU A 842      66.450  40.390  48.020  1.00  0.00           C
ATOM   2992 HD11 LEU A 842      65.890  41.040  48.720  1.00  0.00           H
ATOM   2993 HD12 LEU A 842      67.330  39.990  48.570  1.00  0.00           H
ATOM   2994 HD13 LEU A 842      65.810  39.540  47.700  1.00  0.00           H
ATOM   2995  CD2 LEU A 842      67.830  40.420  45.980  1.00  0.00           C
ATOM   2996 HD21 LEU A 842      67.280  39.480  45.730  1.00  0.00           H
ATOM   2997 HD22 LEU A 842      68.770  40.070  46.470  1.00  0.00           H
ATOM   2998 HD23 LEU A 842      68.140  41.030  45.110  1.00  0.00           H
ATOM   2999  C   LEU A 842      65.110  43.090  44.020  1.00  0.00           C
ATOM   3000  O   LEU A 842      64.860  42.360  43.020  1.00  0.00           O
ATOM   3001  N   LYS A 843      64.360  44.220  44.190  1.00  0.00           N
ATOM   3002  HN  LYS A 843      64.380  44.720  45.050  1.00  0.00           H
ATOM   3003  CA  LYS A 843      63.320  44.730  43.230  1.00  0.00           C
ATOM   3004  HA  LYS A 843      62.630  43.920  43.030  1.00  0.00           H
ATOM   3005  CB  LYS A 843      62.610  45.830  43.950  1.00  0.00           C
ATOM   3006  HB1 LYS A 843      63.200  46.640  44.430  1.00  0.00           H
ATOM   3007  HB2 LYS A 843      62.110  45.320  44.810  1.00  0.00           H
ATOM   3008  CG  LYS A 843      61.560  46.440  43.070  1.00  0.00           C
ATOM   3009  HG1 LYS A 843      61.860  47.060  42.200  1.00  0.00           H
ATOM   3010  HG2 LYS A 843      60.820  47.030  43.660  1.00  0.00           H
ATOM   3011  CD  LYS A 843      60.580  45.440  42.470  1.00  0.00           C
ATOM   3012  HD1 LYS A 843      60.060  45.050  43.370  1.00  0.00           H
ATOM   3013  HD2 LYS A 843      61.180  44.630  42.000  1.00  0.00           H
ATOM   3014  CE  LYS A 843      59.570  46.130  41.490  1.00  0.00           C
ATOM   3015  HE1 LYS A 843      60.150  46.640  40.690  1.00  0.00           H
ATOM   3016  HE2 LYS A 843      59.030  46.910  42.070  1.00  0.00           H
ATOM   3017  NZ  LYS A 843      58.610  45.220  40.900  1.00  0.00           N
ATOM   3018  HZ1 LYS A 843      57.890  44.950  41.600  1.00  0.00           H
ATOM   3019  HZ2 LYS A 843      59.080  44.350  40.570  1.00  0.00           H
ATOM   3020  HZ3 LYS A 843      58.110  45.760  40.170  1.00  0.00           H
ATOM   3021  C   LYS A 843      63.960  45.230  41.940  1.00  0.00           C
ATOM   3022  O   LYS A 843      63.440  45.070  40.850  1.00  0.00           O
ATOM   3023  N   GLN A 844      65.170  45.800  41.970  1.00  0.00           N
ATOM   3024  HN  GLN A 844      65.510  46.160  42.830  1.00  0.00           H
ATOM   3025  CA  GLN A 844      65.890  46.340  40.750  1.00  0.00           C
ATOM   3026  HA  GLN A 844      65.230  46.510  39.920  1.00  0.00           H
ATOM   3027  CB  GLN A 844      66.680  47.620  41.240  1.00  0.00           C
ATOM   3028  HB1 GLN A 844      67.360  47.870  40.400  1.00  0.00           H
ATOM   3029  HB2 GLN A 844      67.320  47.340  42.100  1.00  0.00           H
ATOM   3030  CG  GLN A 844      65.860  48.840  41.710  1.00  0.00           C
ATOM   3031  HG1 GLN A 844      66.550  49.700  41.860  1.00  0.00           H
ATOM   3032  HG2 GLN A 844      65.270  48.720  42.650  1.00  0.00           H
ATOM   3033  CD  GLN A 844      64.850  49.200  40.730  1.00  0.00           C
ATOM   3034  OE1 GLN A 844      63.650  48.960  40.840  1.00  0.00           O
ATOM   3035  NE2 GLN A 844      65.310  49.760  39.550  1.00  0.00           N
ATOM   3036 HE21 GLN A 844      64.670  49.790  38.790  1.00  0.00           H
ATOM   3037 HE22 GLN A 844      66.270  49.990  39.350  1.00  0.00           H
ATOM   3038  C   GLN A 844      66.910  45.320  40.270  1.00  0.00           C
ATOM   3039  O   GLN A 844      67.900  45.720  39.650  1.00  0.00           O
ATOM   3040  N   PHE A 845      66.660  44.040  40.460  1.00  0.00           N
ATOM   3041  HN  PHE A 845      65.870  43.790  41.020  1.00  0.00           H
ATOM   3042  CA  PHE A 845      67.600  43.030  40.030  1.00  0.00           C
ATOM   3043  HA  PHE A 845      68.580  43.460  40.180  1.00  0.00           H
ATOM   3044  CB  PHE A 845      67.270  41.760  40.960  1.00  0.00           C
ATOM   3045  HB1 PHE A 845      66.560  41.140  40.390  1.00  0.00           H
ATOM   3046  HB2 PHE A 845      66.900  42.210  41.910  1.00  0.00           H
ATOM   3047  CG  PHE A 845      68.520  41.000  41.190  1.00  0.00           C
ATOM   3048  CD1 PHE A 845      69.590  41.610  41.850  1.00  0.00           C
ATOM   3049  HD1 PHE A 845      69.460  42.650  42.100  1.00  0.00           H
ATOM   3050  CE1 PHE A 845      70.740  40.850  42.220  1.00  0.00           C
ATOM   3051  HE1 PHE A 845      71.480  41.170  42.930  1.00  0.00           H
ATOM   3052  CZ  PHE A 845      70.720  39.480  41.920  1.00  0.00           C
ATOM   3053  HZ  PHE A 845      71.560  38.800  42.060  1.00  0.00           H
ATOM   3054  CD2 PHE A 845      68.430  39.610  41.010  1.00  0.00           C
ATOM   3055  HD2 PHE A 845      67.530  39.200  40.550  1.00  0.00           H
ATOM   3056  CE2 PHE A 845      69.560  38.890  41.350  1.00  0.00           C
ATOM   3057  HE2 PHE A 845      69.560  37.810  41.290  1.00  0.00           H
ATOM   3058  C   PHE A 845      67.260  42.830  38.520  1.00  0.00           C
ATOM   3059  O   PHE A 845      68.060  42.200  37.780  1.00  0.00           O
ATOM   3060  N   LYS A 846      66.140  43.340  37.900  1.00  0.00           N
ATOM   3061  HN  LYS A 846      65.410  43.630  38.520  1.00  0.00           H
ATOM   3062  CA  LYS A 846      65.830  43.200  36.510  1.00  0.00           C
ATOM   3063  HA  LYS A 846      66.360  42.340  36.160  1.00  0.00           H
ATOM   3064  CB  LYS A 846      64.280  42.980  36.450  1.00  0.00           C
ATOM   3065  HB1 LYS A 846      64.030  42.070  37.030  1.00  0.00           H
ATOM   3066  HB2 LYS A 846      64.090  42.760  35.380  1.00  0.00           H
ATOM   3067  CG  LYS A 846      63.290  44.060  36.940  1.00  0.00           C
ATOM   3068  HG1 LYS A 846      63.550  45.010  36.420  1.00  0.00           H
ATOM   3069  HG2 LYS A 846      63.490  44.230  38.020  1.00  0.00           H
ATOM   3070  CD  LYS A 846      61.790  43.710  36.700  1.00  0.00           C
ATOM   3071  HD1 LYS A 846      61.320  43.540  37.690  1.00  0.00           H
ATOM   3072  HD2 LYS A 846      61.790  42.820  36.030  1.00  0.00           H
ATOM   3073  CE  LYS A 846      61.000  44.770  35.990  1.00  0.00           C
ATOM   3074  HE1 LYS A 846      61.430  45.050  35.010  1.00  0.00           H
ATOM   3075  HE2 LYS A 846      60.940  45.720  36.560  1.00  0.00           H
ATOM   3076  NZ  LYS A 846      59.690  44.260  35.670  1.00  0.00           N
ATOM   3077  HZ1 LYS A 846      59.090  44.350  36.520  1.00  0.00           H
ATOM   3078  HZ2 LYS A 846      59.770  43.250  35.450  1.00  0.00           H
ATOM   3079  HZ3 LYS A 846      59.210  44.870  34.970  1.00  0.00           H
ATOM   3080  C   LYS A 846      66.370  44.410  35.730  1.00  0.00           C
ATOM   3081  O   LYS A 846      66.280  44.510  34.550  1.00  0.00           O
ATOM   3082  N   THR A 847      67.080  45.380  36.450  1.00  0.00           N
ATOM   3083  HN  THR A 847      67.040  45.360  37.450  1.00  0.00           H
ATOM   3084  CA  THR A 847      67.800  46.440  35.770  1.00  0.00           C
ATOM   3085  HA  THR A 847      67.390  46.530  34.770  1.00  0.00           H
ATOM   3086  CB  THR A 847      67.810  47.830  36.390  1.00  0.00           C
ATOM   3087  HB  THR A 847      68.180  48.430  35.530  1.00  0.00           H
ATOM   3088  OG1 THR A 847      68.590  47.920  37.560  1.00  0.00           O
ATOM   3089  HG1 THR A 847      69.030  48.770  37.550  1.00  0.00           H
ATOM   3090  CG2 THR A 847      66.400  48.310  36.690  1.00  0.00           C
ATOM   3091 HG21 THR A 847      65.970  47.780  37.560  1.00  0.00           H
ATOM   3092 HG22 THR A 847      65.790  48.230  35.770  1.00  0.00           H
ATOM   3093 HG23 THR A 847      66.390  49.400  36.930  1.00  0.00           H
ATOM   3094  C   THR A 847      69.250  45.990  35.580  1.00  0.00           C
ATOM   3095  O   THR A 847      70.020  46.410  34.700  1.00  0.00           O
ATOM   3096  N   LYS A 848      69.650  44.930  36.350  1.00  0.00           N
ATOM   3097  HN  LYS A 848      69.080  44.400  36.980  1.00  0.00           H
ATOM   3098  CA  LYS A 848      70.990  44.340  36.320  1.00  0.00           C
ATOM   3099  HA  LYS A 848      71.750  45.110  36.250  1.00  0.00           H
ATOM   3100  CB  LYS A 848      71.380  43.610  37.680  1.00  0.00           C
ATOM   3101  HB1 LYS A 848      72.460  43.360  37.700  1.00  0.00           H
ATOM   3102  HB2 LYS A 848      70.710  42.740  37.920  1.00  0.00           H
ATOM   3103  CG  LYS A 848      71.240  44.550  38.920  1.00  0.00           C
ATOM   3104  HG1 LYS A 848      71.670  44.050  39.820  1.00  0.00           H
ATOM   3105  HG2 LYS A 848      70.170  44.640  39.200  1.00  0.00           H
ATOM   3106  CD  LYS A 848      71.970  45.870  38.800  1.00  0.00           C
ATOM   3107  HD1 LYS A 848      71.670  46.340  37.830  1.00  0.00           H
ATOM   3108  HD2 LYS A 848      73.050  45.630  38.680  1.00  0.00           H
ATOM   3109  CE  LYS A 848      71.720  46.830  39.910  1.00  0.00           C
ATOM   3110  HE1 LYS A 848      72.380  47.720  39.960  1.00  0.00           H
ATOM   3111  HE2 LYS A 848      71.950  46.250  40.840  1.00  0.00           H
ATOM   3112  NZ  LYS A 848      70.320  47.270  39.980  1.00  0.00           N
ATOM   3113  HZ1 LYS A 848      69.850  47.300  39.060  1.00  0.00           H
ATOM   3114  HZ2 LYS A 848      70.180  48.240  40.320  1.00  0.00           H
ATOM   3115  HZ3 LYS A 848      69.850  46.600  40.640  1.00  0.00           H
ATOM   3116  C   LYS A 848      71.160  43.300  35.260  1.00  0.00           C
ATOM   3117  O   LYS A 848      70.220  42.720  34.810  1.00  0.00           O
ATOM   3118  N   ARG A 849      72.430  42.930  34.890  1.00  0.00           N
ATOM   3119  HN  ARG A 849      73.200  43.490  35.200  1.00  0.00           H
ATOM   3120  CA  ARG A 849      72.710  41.840  33.910  1.00  0.00           C
ATOM   3121  HA  ARG A 849      71.830  41.490  33.380  1.00  0.00           H
ATOM   3122  CB  ARG A 849      73.870  42.240  32.910  1.00  0.00           C
ATOM   3123  HB1 ARG A 849      73.930  41.350  32.240  1.00  0.00           H
ATOM   3124  HB2 ARG A 849      74.890  42.290  33.340  1.00  0.00           H
ATOM   3125  CG  ARG A 849      73.570  43.490  32.040  1.00  0.00           C
ATOM   3126  HG1 ARG A 849      74.540  43.630  31.510  1.00  0.00           H
ATOM   3127  HG2 ARG A 849      73.400  44.330  32.740  1.00  0.00           H
ATOM   3128  CD  ARG A 849      72.330  43.510  31.070  1.00  0.00           C
ATOM   3129  HD1 ARG A 849      71.390  43.350  31.630  1.00  0.00           H
ATOM   3130  HD2 ARG A 849      72.390  42.830  30.190  1.00  0.00           H
ATOM   3131  NE  ARG A 849      72.270  44.920  30.590  1.00  0.00           N
ATOM   3132  HE  ARG A 849      72.310  45.600  31.320  1.00  0.00           H
ATOM   3133  CZ  ARG A 849      72.720  45.380  29.470  1.00  0.00           C
ATOM   3134  NH1 ARG A 849      73.030  46.690  29.360  1.00  0.00           N
ATOM   3135 HH11 ARG A 849      73.150  47.250  30.160  1.00  0.00           H
ATOM   3136 HH12 ARG A 849      73.360  46.990  28.470  1.00  0.00           H
ATOM   3137  NH2 ARG A 849      72.880  44.620  28.400  1.00  0.00           N
ATOM   3138 HH21 ARG A 849      72.300  43.800  28.360  1.00  0.00           H
ATOM   3139 HH22 ARG A 849      73.060  45.170  27.580  1.00  0.00           H
ATOM   3140  C   ARG A 849      73.050  40.530  34.540  1.00  0.00           C
ATOM   3141  O   ARG A 849      73.730  39.660  33.910  1.00  0.00           O
ATOM   3142  N   TYR A 850      72.610  40.200  35.770  1.00  0.00           N
ATOM   3143  HN  TYR A 850      71.990  40.820  36.240  1.00  0.00           H
ATOM   3144  CA  TYR A 850      72.950  39.010  36.530  1.00  0.00           C
ATOM   3145  HA  TYR A 850      73.890  38.580  36.210  1.00  0.00           H
ATOM   3146  CB  TYR A 850      72.940  39.360  38.000  1.00  0.00           C
ATOM   3147  HB1 TYR A 850      73.530  38.640  38.600  1.00  0.00           H
ATOM   3148  HB2 TYR A 850      71.930  39.440  38.450  1.00  0.00           H
ATOM   3149  CG  TYR A 850      73.710  40.610  38.380  1.00  0.00           C
ATOM   3150  CD1 TYR A 850      74.870  41.070  37.700  1.00  0.00           C
ATOM   3151  HD1 TYR A 850      75.200  40.560  36.820  1.00  0.00           H
ATOM   3152  CE1 TYR A 850      75.390  42.330  37.980  1.00  0.00           C
ATOM   3153  HE1 TYR A 850      76.280  42.600  37.430  1.00  0.00           H
ATOM   3154  CZ  TYR A 850      75.050  42.990  39.150  1.00  0.00           C
ATOM   3155  OH  TYR A 850      75.820  44.160  39.470  1.00  0.00           O
ATOM   3156  HH  TYR A 850      75.460  44.540  40.280  1.00  0.00           H
ATOM   3157  CD2 TYR A 850      73.420  41.300  39.580  1.00  0.00           C
ATOM   3158  HD2 TYR A 850      72.680  40.850  40.200  1.00  0.00           H
ATOM   3159  CE2 TYR A 850      74.050  42.500  39.950  1.00  0.00           C
ATOM   3160  HE2 TYR A 850      73.830  42.890  40.930  1.00  0.00           H
ATOM   3161  C   TYR A 850      71.950  37.850  36.310  1.00  0.00           C
ATOM   3162  O   TYR A 850      70.760  38.040  36.140  1.00  0.00           O
ATOM   3163  N   PHE A 851      72.510  36.680  36.060  1.00  0.00           N
ATOM   3164  HN  PHE A 851      73.480  36.480  36.220  1.00  0.00           H
ATOM   3165  CA  PHE A 851      71.890  35.440  35.760  1.00  0.00           C
ATOM   3166  HA  PHE A 851      72.570  34.600  35.680  1.00  0.00           H
ATOM   3167  CB  PHE A 851      70.970  35.150  36.820  1.00  0.00           C
ATOM   3168  HB1 PHE A 851      70.680  34.070  36.870  1.00  0.00           H
ATOM   3169  HB2 PHE A 851      70.130  35.860  36.850  1.00  0.00           H
ATOM   3170  CG  PHE A 851      71.620  35.200  38.200  1.00  0.00           C
ATOM   3171  CD1 PHE A 851      72.670  34.300  38.460  1.00  0.00           C
ATOM   3172  HD1 PHE A 851      72.790  33.410  37.870  1.00  0.00           H
ATOM   3173  CE1 PHE A 851      73.430  34.480  39.540  1.00  0.00           C
ATOM   3174  HE1 PHE A 851      74.310  33.900  39.750  1.00  0.00           H
ATOM   3175  CZ  PHE A 851      73.240  35.620  40.380  1.00  0.00           C
ATOM   3176  HZ  PHE A 851      73.840  35.820  41.250  1.00  0.00           H
ATOM   3177  CD2 PHE A 851      71.330  36.240  39.130  1.00  0.00           C
ATOM   3178  HD2 PHE A 851      70.490  36.890  38.970  1.00  0.00           H
ATOM   3179  CE2 PHE A 851      72.120  36.440  40.200  1.00  0.00           C
ATOM   3180  HE2 PHE A 851      72.030  37.170  41.000  1.00  0.00           H
ATOM   3181  C   PHE A 851      71.070  35.450  34.470  1.00  0.00           C
ATOM   3182  O   PHE A 851      71.020  36.510  33.830  1.00  0.00           O
ATOM   3183  N   PRO A 852      70.600  34.350  33.850  1.00  0.00           N
ATOM   3184  CD  PRO A 852      70.860  32.960  34.310  1.00  0.00           C
ATOM   3185  HD1 PRO A 852      70.540  32.790  35.360  1.00  0.00           H
ATOM   3186  HD2 PRO A 852      71.940  32.780  34.200  1.00  0.00           H
ATOM   3187  CA  PRO A 852      69.470  34.400  32.910  1.00  0.00           C
ATOM   3188  HA  PRO A 852      69.780  34.750  31.930  1.00  0.00           H
ATOM   3189  CB  PRO A 852      68.860  32.950  32.920  1.00  0.00           C
ATOM   3190  HB1 PRO A 852      68.300  32.700  32.000  1.00  0.00           H
ATOM   3191  HB2 PRO A 852      68.220  32.790  33.820  1.00  0.00           H
ATOM   3192  CG  PRO A 852      70.020  32.140  33.260  1.00  0.00           C
ATOM   3193  HG1 PRO A 852      69.830  31.100  33.570  1.00  0.00           H
ATOM   3194  HG2 PRO A 852      70.660  32.170  32.340  1.00  0.00           H
ATOM   3195  C   PRO A 852      68.310  35.430  33.310  1.00  0.00           C
ATOM   3196  O   PRO A 852      67.930  35.690  34.430  1.00  0.00           O
ATOM   3197  N   THR A 853      67.700  36.000  32.310  1.00  0.00           N
ATOM   3198  HN  THR A 853      68.130  35.830  31.440  1.00  0.00           H
ATOM   3199  CA  THR A 853      66.610  36.970  32.360  1.00  0.00           C
ATOM   3200  HA  THR A 853      67.040  37.910  32.710  1.00  0.00           H
ATOM   3201  CB  THR A 853      66.220  37.290  30.920  1.00  0.00           C
ATOM   3202  HB  THR A 853      66.280  36.350  30.320  1.00  0.00           H
ATOM   3203  OG1 THR A 853      67.150  38.300  30.420  1.00  0.00           O
ATOM   3204  HG1 THR A 853      67.950  37.830  30.160  1.00  0.00           H
ATOM   3205  CG2 THR A 853      64.830  37.760  30.590  1.00  0.00           C
ATOM   3206 HG21 THR A 853      64.410  38.450  31.350  1.00  0.00           H
ATOM   3207 HG22 THR A 853      64.140  36.890  30.530  1.00  0.00           H
ATOM   3208 HG23 THR A 853      64.630  38.240  29.610  1.00  0.00           H
ATOM   3209  C   THR A 853      65.390  36.620  33.120  1.00  0.00           C
ATOM   3210  O   THR A 853      64.900  37.410  33.950  1.00  0.00           O
ATOM   3211  N   LYS A 854      64.900  35.390  32.970  1.00  0.00           N
ATOM   3212  HN  LYS A 854      65.200  34.870  32.160  1.00  0.00           H
ATOM   3213  CA  LYS A 854      63.800  34.830  33.720  1.00  0.00           C
ATOM   3214  HA  LYS A 854      62.930  35.470  33.730  1.00  0.00           H
ATOM   3215  CB  LYS A 854      63.520  33.440  32.990  1.00  0.00           C
ATOM   3216  HB1 LYS A 854      63.090  32.690  33.690  1.00  0.00           H
ATOM   3217  HB2 LYS A 854      64.430  32.910  32.610  1.00  0.00           H
ATOM   3218  CG  LYS A 854      62.570  33.640  31.810  1.00  0.00           C
ATOM   3219  HG1 LYS A 854      63.080  34.350  31.110  1.00  0.00           H
ATOM   3220  HG2 LYS A 854      61.650  34.140  32.160  1.00  0.00           H
ATOM   3221  CD  LYS A 854      62.210  32.330  31.010  1.00  0.00           C
ATOM   3222  HD1 LYS A 854      63.140  31.800  30.710  1.00  0.00           H
ATOM   3223  HD2 LYS A 854      61.690  32.490  30.040  1.00  0.00           H
ATOM   3224  CE  LYS A 854      61.370  31.300  31.770  1.00  0.00           C
ATOM   3225  HE1 LYS A 854      60.360  31.750  31.920  1.00  0.00           H
ATOM   3226  HE2 LYS A 854      61.880  30.940  32.690  1.00  0.00           H
ATOM   3227  NZ  LYS A 854      61.170  30.210  30.850  1.00  0.00           N
ATOM   3228  HZ1 LYS A 854      60.410  29.540  31.110  1.00  0.00           H
ATOM   3229  HZ2 LYS A 854      62.090  29.760  30.730  1.00  0.00           H
ATOM   3230  HZ3 LYS A 854      60.840  30.540  29.920  1.00  0.00           H
ATOM   3231  C   LYS A 854      64.180  34.520  35.130  1.00  0.00           C
ATOM   3232  O   LYS A 854      63.340  34.630  36.020  1.00  0.00           O
ATOM   3233  N   VAL A 855      65.430  34.260  35.430  1.00  0.00           N
ATOM   3234  HN  VAL A 855      66.100  34.210  34.680  1.00  0.00           H
ATOM   3235  CA  VAL A 855      65.890  34.160  36.820  1.00  0.00           C
ATOM   3236  HA  VAL A 855      65.180  33.530  37.330  1.00  0.00           H
ATOM   3237  CB  VAL A 855      67.260  33.430  36.810  1.00  0.00           C
ATOM   3238  HB  VAL A 855      67.970  34.050  36.210  1.00  0.00           H
ATOM   3239  CG1 VAL A 855      67.890  33.380  38.160  1.00  0.00           C
ATOM   3240 HG11 VAL A 855      68.120  34.410  38.450  1.00  0.00           H
ATOM   3241 HG12 VAL A 855      68.750  32.680  38.190  1.00  0.00           H
ATOM   3242 HG13 VAL A 855      67.080  32.910  38.750  1.00  0.00           H
ATOM   3243  CG2 VAL A 855      67.180  32.070  36.200  1.00  0.00           C
ATOM   3244 HG21 VAL A 855      66.680  32.080  35.200  1.00  0.00           H
ATOM   3245 HG22 VAL A 855      66.510  31.380  36.780  1.00  0.00           H
ATOM   3246 HG23 VAL A 855      68.140  31.510  36.170  1.00  0.00           H
ATOM   3247  C   VAL A 855      65.860  35.480  37.600  1.00  0.00           C
ATOM   3248  O   VAL A 855      65.320  35.620  38.700  1.00  0.00           O
ATOM   3249  N   ARG A 856      66.340  36.520  36.910  1.00  0.00           N
ATOM   3250  HN  ARG A 856      66.450  36.370  35.940  1.00  0.00           H
ATOM   3251  CA  ARG A 856      66.580  37.880  37.500  1.00  0.00           C
ATOM   3252  HA  ARG A 856      66.970  37.730  38.500  1.00  0.00           H
ATOM   3253  CB  ARG A 856      67.640  38.650  36.670  1.00  0.00           C
ATOM   3254  HB1 ARG A 856      68.480  37.940  36.490  1.00  0.00           H
ATOM   3255  HB2 ARG A 856      68.060  39.450  37.320  1.00  0.00           H
ATOM   3256  CG  ARG A 856      67.130  39.460  35.440  1.00  0.00           C
ATOM   3257  HG1 ARG A 856      66.260  40.080  35.760  1.00  0.00           H
ATOM   3258  HG2 ARG A 856      66.630  38.830  34.680  1.00  0.00           H
ATOM   3259  CD  ARG A 856      68.090  40.410  34.840  1.00  0.00           C
ATOM   3260  HD1 ARG A 856      68.620  41.050  35.570  1.00  0.00           H
ATOM   3261  HD2 ARG A 856      67.470  41.050  34.160  1.00  0.00           H
ATOM   3262  NE  ARG A 856      69.120  39.530  34.150  1.00  0.00           N
ATOM   3263  HE  ARG A 856      69.470  38.740  34.660  1.00  0.00           H
ATOM   3264  CZ  ARG A 856      69.650  39.720  32.960  1.00  0.00           C
ATOM   3265  NH1 ARG A 856      69.310  40.690  32.110  1.00  0.00           N
ATOM   3266 HH11 ARG A 856      68.670  41.420  32.360  1.00  0.00           H
ATOM   3267 HH12 ARG A 856      69.690  40.570  31.190  1.00  0.00           H
ATOM   3268  NH2 ARG A 856      70.500  38.830  32.530  1.00  0.00           N
ATOM   3269 HH21 ARG A 856      70.880  38.950  31.610  1.00  0.00           H
ATOM   3270 HH22 ARG A 856      70.760  38.040  33.090  1.00  0.00           H
ATOM   3271  C   ARG A 856      65.200  38.530  37.770  1.00  0.00           C
ATOM   3272  O   ARG A 856      64.890  39.060  38.830  1.00  0.00           O
ATOM   3273  N   SER A 857      64.320  38.310  36.790  1.00  0.00           N
ATOM   3274  HN  SER A 857      64.560  37.770  35.980  1.00  0.00           H
ATOM   3275  CA  SER A 857      62.960  38.750  36.980  1.00  0.00           C
ATOM   3276  HA  SER A 857      63.040  39.810  37.090  1.00  0.00           H
ATOM   3277  CB  SER A 857      62.150  38.570  35.700  1.00  0.00           C
ATOM   3278  HB1 SER A 857      61.150  38.970  35.950  1.00  0.00           H
ATOM   3279  HB2 SER A 857      62.030  37.490  35.430  1.00  0.00           H
ATOM   3280  OG  SER A 857      62.780  39.230  34.630  1.00  0.00           O
ATOM   3281  HG1 SER A 857      63.550  38.740  34.330  1.00  0.00           H
ATOM   3282  C   SER A 857      62.160  38.160  38.140  1.00  0.00           C
ATOM   3283  O   SER A 857      61.410  38.850  38.810  1.00  0.00           O
ATOM   3284  N   THR A 858      62.270  36.820  38.250  1.00  0.00           N
ATOM   3285  HN  THR A 858      62.850  36.350  37.590  1.00  0.00           H
ATOM   3286  CA  THR A 858      61.620  36.090  39.300  1.00  0.00           C
ATOM   3287  HA  THR A 858      60.560  36.260  39.210  1.00  0.00           H
ATOM   3288  CB  THR A 858      61.870  34.610  39.070  1.00  0.00           C
ATOM   3289  HB  THR A 858      62.970  34.400  39.070  1.00  0.00           H
ATOM   3290  OG1 THR A 858      61.260  34.160  37.810  1.00  0.00           O
ATOM   3291  HG1 THR A 858      61.790  34.470  37.080  1.00  0.00           H
ATOM   3292  CG2 THR A 858      61.300  33.720  40.110  1.00  0.00           C
ATOM   3293 HG21 THR A 858      60.270  33.970  40.440  1.00  0.00           H
ATOM   3294 HG22 THR A 858      61.930  33.770  41.020  1.00  0.00           H
ATOM   3295 HG23 THR A 858      61.260  32.650  39.830  1.00  0.00           H
ATOM   3296  C   THR A 858      62.040  36.510  40.700  1.00  0.00           C
ATOM   3297  O   THR A 858      61.240  36.640  41.630  1.00  0.00           O
ATOM   3298  N   ILE A 859      63.350  36.740  41.010  1.00  0.00           N
ATOM   3299  HN  ILE A 859      64.040  36.630  40.300  1.00  0.00           H
ATOM   3300  CA  ILE A 859      63.930  37.210  42.240  1.00  0.00           C
ATOM   3301  HA  ILE A 859      63.560  36.610  43.060  1.00  0.00           H
ATOM   3302  CB  ILE A 859      65.460  37.290  42.090  1.00  0.00           C
ATOM   3303  HB  ILE A 859      65.760  37.670  41.100  1.00  0.00           H
ATOM   3304  CG2 ILE A 859      66.010  38.180  43.220  1.00  0.00           C
ATOM   3305 HG21 ILE A 859      67.100  38.010  43.280  1.00  0.00           H
ATOM   3306 HG22 ILE A 859      65.490  37.840  44.140  1.00  0.00           H
ATOM   3307 HG23 ILE A 859      65.830  39.260  43.010  1.00  0.00           H
ATOM   3308  CG1 ILE A 859      66.120  35.900  42.070  1.00  0.00           C
ATOM   3309 HG11 ILE A 859      67.210  36.040  42.210  1.00  0.00           H
ATOM   3310 HG12 ILE A 859      65.860  35.310  41.160  1.00  0.00           H
ATOM   3311  CD  ILE A 859      65.710  34.940  43.210  1.00  0.00           C
ATOM   3312  HD1 ILE A 859      64.600  34.860  43.330  1.00  0.00           H
ATOM   3313  HD2 ILE A 859      65.820  35.400  44.200  1.00  0.00           H
ATOM   3314  HD3 ILE A 859      66.130  33.920  43.150  1.00  0.00           H
ATOM   3315  C   ILE A 859      63.340  38.520  42.670  1.00  0.00           C
ATOM   3316  O   ILE A 859      62.800  38.740  43.740  1.00  0.00           O
ATOM   3317  N   SER A 860      63.220  39.450  41.770  1.00  0.00           N
ATOM   3318  HN  SER A 860      63.680  39.440  40.890  1.00  0.00           H
ATOM   3319  CA  SER A 860      62.450  40.660  41.890  1.00  0.00           C
ATOM   3320  HA  SER A 860      62.950  41.210  42.680  1.00  0.00           H
ATOM   3321  CB  SER A 860      62.500  41.640  40.680  1.00  0.00           C
ATOM   3322  HB1 SER A 860      61.870  42.550  40.830  1.00  0.00           H
ATOM   3323  HB2 SER A 860      62.120  41.070  39.820  1.00  0.00           H
ATOM   3324  OG  SER A 860      63.820  42.150  40.490  1.00  0.00           O
ATOM   3325  HG1 SER A 860      64.190  42.170  41.370  1.00  0.00           H
ATOM   3326  C   SER A 860      60.940  40.600  42.430  1.00  0.00           C
ATOM   3327  O   SER A 860      60.470  41.320  43.310  1.00  0.00           O
ATOM   3328  N   ASP A 861      60.180  39.600  41.960  1.00  0.00           N
ATOM   3329  HN  ASP A 861      60.610  38.860  41.440  1.00  0.00           H
ATOM   3330  CA  ASP A 861      58.830  39.320  42.370  1.00  0.00           C
ATOM   3331  HA  ASP A 861      58.390  40.260  42.660  1.00  0.00           H
ATOM   3332  CB  ASP A 861      58.040  38.690  41.220  1.00  0.00           C
ATOM   3333  HB1 ASP A 861      57.050  38.370  41.590  1.00  0.00           H
ATOM   3334  HB2 ASP A 861      58.590  37.840  40.740  1.00  0.00           H
ATOM   3335  CG  ASP A 861      57.710  39.760  40.200  1.00  0.00           C
ATOM   3336  OD1 ASP A 861      57.680  40.940  40.490  1.00  0.00           O
ATOM   3337  OD2 ASP A 861      57.480  39.410  39.020  1.00  0.00           O
ATOM   3338  C   ASP A 861      58.880  38.400  43.650  1.00  0.00           C
ATOM   3339  O   ASP A 861      57.840  38.170  44.200  1.00  0.00           O
ATOM   3340  N   PHE A 862      60.040  37.910  44.160  1.00  0.00           N
ATOM   3341  HN  PHE A 862      60.730  37.980  43.450  1.00  0.00           H
ATOM   3342  CA  PHE A 862      60.280  37.030  45.350  1.00  0.00           C
ATOM   3343  HA  PHE A 862      59.330  36.680  45.730  1.00  0.00           H
ATOM   3344  CB  PHE A 862      61.150  35.880  44.810  1.00  0.00           C
ATOM   3345  HB1 PHE A 862      62.190  36.280  44.720  1.00  0.00           H
ATOM   3346  HB2 PHE A 862      60.700  35.410  43.910  1.00  0.00           H
ATOM   3347  CG  PHE A 862      61.280  34.670  45.680  1.00  0.00           C
ATOM   3348  CD1 PHE A 862      60.130  34.020  46.190  1.00  0.00           C
ATOM   3349  HD1 PHE A 862      59.140  34.300  45.840  1.00  0.00           H
ATOM   3350  CE1 PHE A 862      60.210  32.800  46.880  1.00  0.00           C
ATOM   3351  HE1 PHE A 862      59.300  32.330  47.220  1.00  0.00           H
ATOM   3352  CZ  PHE A 862      61.470  32.310  47.320  1.00  0.00           C
ATOM   3353  HZ  PHE A 862      61.640  31.420  47.890  1.00  0.00           H
ATOM   3354  CD2 PHE A 862      62.550  34.190  46.110  1.00  0.00           C
ATOM   3355  HD2 PHE A 862      63.460  34.720  45.860  1.00  0.00           H
ATOM   3356  CE2 PHE A 862      62.560  33.080  46.930  1.00  0.00           C
ATOM   3357  HE2 PHE A 862      63.500  32.710  47.320  1.00  0.00           H
ATOM   3358  C   PHE A 862      60.900  37.890  46.420  1.00  0.00           C
ATOM   3359  O   PHE A 862      61.040  37.420  47.560  1.00  0.00           O
ATOM   3360  N   ALA A 863      61.240  39.180  46.080  1.00  0.00           N
ATOM   3361  HN  ALA A 863      60.940  39.360  45.150  1.00  0.00           H
ATOM   3362  CA  ALA A 863      62.260  39.970  46.690  1.00  0.00           C
ATOM   3363  HA  ALA A 863      63.240  39.520  46.720  1.00  0.00           H
ATOM   3364  CB  ALA A 863      62.390  41.360  45.930  1.00  0.00           C
ATOM   3365  HB1 ALA A 863      62.800  41.220  44.910  1.00  0.00           H
ATOM   3366  HB2 ALA A 863      63.050  42.060  46.510  1.00  0.00           H
ATOM   3367  HB3 ALA A 863      61.400  41.840  45.850  1.00  0.00           H
ATOM   3368  C   ALA A 863      62.020  40.260  48.170  1.00  0.00           C
ATOM   3369  O   ALA A 863      62.980  40.200  48.950  1.00  0.00           O
ATOM   3370  N   VAL A 864      60.780  40.590  48.570  1.00  0.00           N
ATOM   3371  HN  VAL A 864      59.980  40.530  47.960  1.00  0.00           H
ATOM   3372  CA  VAL A 864      60.370  40.940  49.960  1.00  0.00           C
ATOM   3373  HA  VAL A 864      60.990  41.660  50.450  1.00  0.00           H
ATOM   3374  CB  VAL A 864      58.920  41.510  50.010  1.00  0.00           C
ATOM   3375  HB  VAL A 864      58.200  40.780  49.600  1.00  0.00           H
ATOM   3376  CG1 VAL A 864      58.540  41.760  51.570  1.00  0.00           C
ATOM   3377 HG11 VAL A 864      58.710  40.880  52.220  1.00  0.00           H
ATOM   3378 HG12 VAL A 864      57.480  42.080  51.470  1.00  0.00           H
ATOM   3379 HG13 VAL A 864      59.150  42.640  51.860  1.00  0.00           H
ATOM   3380  CG2 VAL A 864      58.730  42.870  49.300  1.00  0.00           C
ATOM   3381 HG21 VAL A 864      59.430  43.570  49.800  1.00  0.00           H
ATOM   3382 HG22 VAL A 864      57.690  43.250  49.420  1.00  0.00           H
ATOM   3383 HG23 VAL A 864      59.120  42.750  48.270  1.00  0.00           H
ATOM   3384  C   VAL A 864      60.600  39.770  50.890  1.00  0.00           C
ATOM   3385  O   VAL A 864      61.270  39.840  51.930  1.00  0.00           O
ATOM   3386  N   PHE A 865      60.110  38.530  50.580  1.00  0.00           N
ATOM   3387  HN  PHE A 865      59.640  38.470  49.700  1.00  0.00           H
ATOM   3388  CA  PHE A 865      60.340  37.290  51.300  1.00  0.00           C
ATOM   3389  HA  PHE A 865      59.960  37.410  52.310  1.00  0.00           H
ATOM   3390  CB  PHE A 865      59.490  36.210  50.660  1.00  0.00           C
ATOM   3391  HB1 PHE A 865      59.700  36.300  49.570  1.00  0.00           H
ATOM   3392  HB2 PHE A 865      58.390  36.340  50.720  1.00  0.00           H
ATOM   3393  CG  PHE A 865      59.790  34.840  51.160  1.00  0.00           C
ATOM   3394  CD1 PHE A 865      60.500  33.850  50.440  1.00  0.00           C
ATOM   3395  HD1 PHE A 865      60.860  34.000  49.440  1.00  0.00           H
ATOM   3396  CE1 PHE A 865      60.670  32.550  50.970  1.00  0.00           C
ATOM   3397  HE1 PHE A 865      61.220  31.830  50.390  1.00  0.00           H
ATOM   3398  CZ  PHE A 865      60.250  32.250  52.260  1.00  0.00           C
ATOM   3399  HZ  PHE A 865      60.520  31.350  52.800  1.00  0.00           H
ATOM   3400  CD2 PHE A 865      59.280  34.510  52.460  1.00  0.00           C
ATOM   3401  HD2 PHE A 865      58.770  35.290  53.000  1.00  0.00           H
ATOM   3402  CE2 PHE A 865      59.550  33.270  53.040  1.00  0.00           C
ATOM   3403  HE2 PHE A 865      59.260  33.070  54.070  1.00  0.00           H
ATOM   3404  C   PHE A 865      61.810  36.980  51.450  1.00  0.00           C
ATOM   3405  O   PHE A 865      62.320  36.640  52.500  1.00  0.00           O
ATOM   3406  N   LEU A 866      62.560  37.190  50.370  1.00  0.00           N
ATOM   3407  HN  LEU A 866      62.090  37.460  49.540  1.00  0.00           H
ATOM   3408  CA  LEU A 866      63.950  37.090  50.290  1.00  0.00           C
ATOM   3409  HA  LEU A 866      64.220  36.120  50.680  1.00  0.00           H
ATOM   3410  CB  LEU A 866      64.400  36.990  48.760  1.00  0.00           C
ATOM   3411  HB1 LEU A 866      64.050  37.920  48.250  1.00  0.00           H
ATOM   3412  HB2 LEU A 866      63.850  36.120  48.340  1.00  0.00           H
ATOM   3413  CG  LEU A 866      65.920  36.840  48.450  1.00  0.00           C
ATOM   3414  HG  LEU A 866      66.420  37.790  48.760  1.00  0.00           H
ATOM   3415  CD1 LEU A 866      66.570  35.630  49.100  1.00  0.00           C
ATOM   3416 HD11 LEU A 866      67.580  35.550  48.650  1.00  0.00           H
ATOM   3417 HD12 LEU A 866      66.000  34.700  48.920  1.00  0.00           H
ATOM   3418 HD13 LEU A 866      66.550  35.880  50.190  1.00  0.00           H
ATOM   3419  CD2 LEU A 866      66.170  36.800  46.950  1.00  0.00           C
ATOM   3420 HD21 LEU A 866      65.610  36.020  46.390  1.00  0.00           H
ATOM   3421 HD22 LEU A 866      67.240  36.780  46.660  1.00  0.00           H
ATOM   3422 HD23 LEU A 866      65.840  37.800  46.570  1.00  0.00           H
ATOM   3423  C   LEU A 866      64.700  38.080  51.190  1.00  0.00           C
ATOM   3424  O   LEU A 866      65.730  37.640  51.730  1.00  0.00           O
ATOM   3425  N   THR A 867      64.260  39.320  51.350  1.00  0.00           N
ATOM   3426  HN  THR A 867      63.470  39.580  50.800  1.00  0.00           H
ATOM   3427  CA  THR A 867      64.690  40.300  52.310  1.00  0.00           C
ATOM   3428  HA  THR A 867      65.750  40.410  52.200  1.00  0.00           H
ATOM   3429  CB  THR A 867      64.080  41.620  52.080  1.00  0.00           C
ATOM   3430  HB  THR A 867      62.980  41.590  52.230  1.00  0.00           H
ATOM   3431  OG1 THR A 867      64.270  41.960  50.740  1.00  0.00           O
ATOM   3432  HG1 THR A 867      64.230  41.150  50.240  1.00  0.00           H
ATOM   3433  CG2 THR A 867      64.650  42.690  53.010  1.00  0.00           C
ATOM   3434 HG21 THR A 867      65.750  42.800  52.820  1.00  0.00           H
ATOM   3435 HG22 THR A 867      64.570  42.380  54.080  1.00  0.00           H
ATOM   3436 HG23 THR A 867      64.220  43.680  52.750  1.00  0.00           H
ATOM   3437  C   THR A 867      64.400  39.860  53.680  1.00  0.00           C
ATOM   3438  O   THR A 867      65.380  39.860  54.450  1.00  0.00           O
ATOM   3439  N   ILE A 868      63.220  39.330  54.060  1.00  0.00           N
ATOM   3440  HN  ILE A 868      62.460  39.370  53.420  1.00  0.00           H
ATOM   3441  CA  ILE A 868      63.050  38.730  55.400  1.00  0.00           C
ATOM   3442  HA  ILE A 868      63.370  39.380  56.200  1.00  0.00           H
ATOM   3443  CB  ILE A 868      61.620  38.400  55.710  1.00  0.00           C
ATOM   3444  HB  ILE A 868      61.110  38.000  54.810  1.00  0.00           H
ATOM   3445  CG2 ILE A 868      61.430  37.330  56.880  1.00  0.00           C
ATOM   3446 HG21 ILE A 868      60.360  37.180  57.140  1.00  0.00           H
ATOM   3447 HG22 ILE A 868      61.880  37.890  57.730  1.00  0.00           H
ATOM   3448 HG23 ILE A 868      61.910  36.360  56.660  1.00  0.00           H
ATOM   3449  CG1 ILE A 868      60.880  39.730  56.100  1.00  0.00           C
ATOM   3450 HG11 ILE A 868      60.900  40.560  55.370  1.00  0.00           H
ATOM   3451 HG12 ILE A 868      61.400  40.000  57.050  1.00  0.00           H
ATOM   3452  CD  ILE A 868      59.390  39.480  56.350  1.00  0.00           C
ATOM   3453  HD1 ILE A 868      59.230  39.090  57.370  1.00  0.00           H
ATOM   3454  HD2 ILE A 868      58.870  38.860  55.580  1.00  0.00           H
ATOM   3455  HD3 ILE A 868      58.910  40.480  56.520  1.00  0.00           H
ATOM   3456  C   ILE A 868      63.870  37.510  55.680  1.00  0.00           C
ATOM   3457  O   ILE A 868      64.510  37.350  56.690  1.00  0.00           O
ATOM   3458  N   VAL A 869      63.950  36.540  54.760  1.00  0.00           N
ATOM   3459  HN  VAL A 869      63.320  36.520  53.990  1.00  0.00           H
ATOM   3460  CA  VAL A 869      64.710  35.310  54.930  1.00  0.00           C
ATOM   3461  HA  VAL A 869      64.440  34.880  55.890  1.00  0.00           H
ATOM   3462  CB  VAL A 869      64.550  34.230  53.800  1.00  0.00           C
ATOM   3463  HB  VAL A 869      64.750  34.780  52.850  1.00  0.00           H
ATOM   3464  CG1 VAL A 869      65.460  33.000  53.900  1.00  0.00           C
ATOM   3465 HG11 VAL A 869      66.440  33.120  53.390  1.00  0.00           H
ATOM   3466 HG12 VAL A 869      65.000  32.220  53.260  1.00  0.00           H
ATOM   3467 HG13 VAL A 869      65.450  32.770  54.990  1.00  0.00           H
ATOM   3468  CG2 VAL A 869      63.090  33.790  53.980  1.00  0.00           C
ATOM   3469 HG21 VAL A 869      62.820  33.090  53.150  1.00  0.00           H
ATOM   3470 HG22 VAL A 869      62.400  34.650  53.800  1.00  0.00           H
ATOM   3471 HG23 VAL A 869      62.830  33.380  54.970  1.00  0.00           H
ATOM   3472  C   VAL A 869      66.250  35.460  55.190  1.00  0.00           C
ATOM   3473  O   VAL A 869      66.780  34.920  56.160  1.00  0.00           O
ATOM   3474  N   ILE A 870      66.910  36.340  54.360  1.00  0.00           N
ATOM   3475  HN  ILE A 870      66.430  36.720  53.580  1.00  0.00           H
ATOM   3476  CA  ILE A 870      68.250  36.790  54.700  1.00  0.00           C
ATOM   3477  HA  ILE A 870      68.940  35.960  54.720  1.00  0.00           H
ATOM   3478  CB  ILE A 870      68.830  37.700  53.570  1.00  0.00           C
ATOM   3479  HB  ILE A 870      68.130  38.520  53.320  1.00  0.00           H
ATOM   3480  CG2 ILE A 870      70.150  38.300  54.110  1.00  0.00           C
ATOM   3481 HG21 ILE A 870      71.030  37.610  54.160  1.00  0.00           H
ATOM   3482 HG22 ILE A 870      70.140  38.850  55.080  1.00  0.00           H
ATOM   3483 HG23 ILE A 870      70.370  39.120  53.410  1.00  0.00           H
ATOM   3484  CG1 ILE A 870      69.110  36.910  52.270  1.00  0.00           C
ATOM   3485 HG11 ILE A 870      68.120  36.420  52.130  1.00  0.00           H
ATOM   3486 HG12 ILE A 870      69.820  36.050  52.320  1.00  0.00           H
ATOM   3487  CD  ILE A 870      69.330  37.770  51.060  1.00  0.00           C
ATOM   3488  HD1 ILE A 870      68.520  38.520  51.020  1.00  0.00           H
ATOM   3489  HD2 ILE A 870      69.170  37.220  50.110  1.00  0.00           H
ATOM   3490  HD3 ILE A 870      70.250  38.390  51.150  1.00  0.00           H
ATOM   3491  C   ILE A 870      68.280  37.410  56.080  1.00  0.00           C
ATOM   3492  O   ILE A 870      69.140  36.980  56.890  1.00  0.00           O
ATOM   3493  N   MET A 871      67.380  38.300  56.460  1.00  0.00           N
ATOM   3494  HN  MET A 871      66.720  38.600  55.780  1.00  0.00           H
ATOM   3495  CA  MET A 871      67.410  39.020  57.720  1.00  0.00           C
ATOM   3496  HA  MET A 871      68.430  39.320  57.930  1.00  0.00           H
ATOM   3497  CB  MET A 871      66.560  40.330  57.660  1.00  0.00           C
ATOM   3498  HB1 MET A 871      66.290  40.770  58.640  1.00  0.00           H
ATOM   3499  HB2 MET A 871      65.590  39.990  57.240  1.00  0.00           H
ATOM   3500  CG  MET A 871      67.130  41.480  56.870  1.00  0.00           C
ATOM   3501  HG1 MET A 871      66.310  42.210  56.740  1.00  0.00           H
ATOM   3502  HG2 MET A 871      67.570  41.100  55.930  1.00  0.00           H
ATOM   3503  SD  MET A 871      68.450  42.370  57.840  1.00  0.00           S
ATOM   3504  CE  MET A 871      68.600  43.870  56.760  1.00  0.00           C
ATOM   3505  HE1 MET A 871      67.790  44.620  56.920  1.00  0.00           H
ATOM   3506  HE2 MET A 871      68.780  43.660  55.690  1.00  0.00           H
ATOM   3507  HE3 MET A 871      69.500  44.450  57.080  1.00  0.00           H
ATOM   3508  C   MET A 871      67.170  38.110  58.950  1.00  0.00           C
ATOM   3509  O   MET A 871      67.970  38.170  59.860  1.00  0.00           O
ATOM   3510  N   VAL A 872      66.210  37.210  59.010  1.00  0.00           N
ATOM   3511  HN  VAL A 872      65.570  37.070  58.260  1.00  0.00           H
ATOM   3512  CA  VAL A 872      66.030  36.220  60.030  1.00  0.00           C
ATOM   3513  HA  VAL A 872      66.050  36.750  60.970  1.00  0.00           H
ATOM   3514  CB  VAL A 872      64.640  35.530  60.200  1.00  0.00           C
ATOM   3515  HB  VAL A 872      64.620  34.920  61.120  1.00  0.00           H
ATOM   3516  CG1 VAL A 872      63.480  36.640  60.310  1.00  0.00           C
ATOM   3517 HG11 VAL A 872      63.590  37.100  61.300  1.00  0.00           H
ATOM   3518 HG12 VAL A 872      62.520  36.130  60.030  1.00  0.00           H
ATOM   3519 HG13 VAL A 872      63.670  37.400  59.530  1.00  0.00           H
ATOM   3520  CG2 VAL A 872      64.430  34.670  58.940  1.00  0.00           C
ATOM   3521 HG21 VAL A 872      65.090  33.770  58.940  1.00  0.00           H
ATOM   3522 HG22 VAL A 872      64.440  35.300  58.030  1.00  0.00           H
ATOM   3523 HG23 VAL A 872      63.420  34.210  59.090  1.00  0.00           H
ATOM   3524  C   VAL A 872      67.180  35.250  60.080  1.00  0.00           C
ATOM   3525  O   VAL A 872      67.610  34.810  61.120  1.00  0.00           O
ATOM   3526  N   THR A 873      67.770  34.780  58.920  1.00  0.00           N
ATOM   3527  HN  THR A 873      67.450  35.090  58.040  1.00  0.00           H
ATOM   3528  CA  THR A 873      68.930  33.930  58.890  1.00  0.00           C
ATOM   3529  HA  THR A 873      68.720  32.980  59.370  1.00  0.00           H
ATOM   3530  CB  THR A 873      69.430  33.590  57.430  1.00  0.00           C
ATOM   3531  HB  THR A 873      69.720  34.550  56.950  1.00  0.00           H
ATOM   3532  OG1 THR A 873      68.490  33.010  56.550  1.00  0.00           O
ATOM   3533  HG1 THR A 873      67.680  33.520  56.650  1.00  0.00           H
ATOM   3534  CG2 THR A 873      70.730  32.760  57.340  1.00  0.00           C
ATOM   3535 HG21 THR A 873      70.550  31.750  57.770  1.00  0.00           H
ATOM   3536 HG22 THR A 873      71.500  33.210  57.990  1.00  0.00           H
ATOM   3537 HG23 THR A 873      71.040  32.690  56.280  1.00  0.00           H
ATOM   3538  C   THR A 873      70.060  34.580  59.660  1.00  0.00           C
ATOM   3539  O   THR A 873      70.640  34.030  60.540  1.00  0.00           O
ATOM   3540  N   ILE A 874      70.400  35.920  59.430  1.00  0.00           N
ATOM   3541  HN  ILE A 874      69.740  36.340  58.800  1.00  0.00           H
ATOM   3542  CA  ILE A 874      71.360  36.720  60.230  1.00  0.00           C
ATOM   3543  HA  ILE A 874      72.350  36.290  60.120  1.00  0.00           H
ATOM   3544  CB  ILE A 874      71.340  38.190  59.740  1.00  0.00           C
ATOM   3545  HB  ILE A 874      70.260  38.440  59.570  1.00  0.00           H
ATOM   3546  CG2 ILE A 874      71.970  39.210  60.750  1.00  0.00           C
ATOM   3547 HG21 ILE A 874      71.940  40.220  60.310  1.00  0.00           H
ATOM   3548 HG22 ILE A 874      73.020  38.930  61.000  1.00  0.00           H
ATOM   3549 HG23 ILE A 874      71.450  39.280  61.730  1.00  0.00           H
ATOM   3550  CG1 ILE A 874      72.120  38.230  58.380  1.00  0.00           C
ATOM   3551 HG11 ILE A 874      72.000  37.260  57.840  1.00  0.00           H
ATOM   3552 HG12 ILE A 874      73.220  38.210  58.600  1.00  0.00           H
ATOM   3553  CD  ILE A 874      71.720  39.380  57.490  1.00  0.00           C
ATOM   3554  HD1 ILE A 874      70.720  39.140  57.050  1.00  0.00           H
ATOM   3555  HD2 ILE A 874      72.450  39.420  56.650  1.00  0.00           H
ATOM   3556  HD3 ILE A 874      71.710  40.380  57.950  1.00  0.00           H
ATOM   3557  C   ILE A 874      71.080  36.710  61.720  1.00  0.00           C
ATOM   3558  O   ILE A 874      71.980  36.610  62.500  1.00  0.00           O
ATOM   3559  N   ASP A 875      69.730  36.890  62.100  1.00  0.00           N
ATOM   3560  HN  ASP A 875      69.050  36.910  61.370  1.00  0.00           H
ATOM   3561  CA  ASP A 875      69.270  36.990  63.540  1.00  0.00           C
ATOM   3562  HA  ASP A 875      69.960  37.670  64.020  1.00  0.00           H
ATOM   3563  CB  ASP A 875      67.800  37.440  63.530  1.00  0.00           C
ATOM   3564  HB1 ASP A 875      67.150  36.570  63.270  1.00  0.00           H
ATOM   3565  HB2 ASP A 875      67.690  38.240  62.770  1.00  0.00           H
ATOM   3566  CG  ASP A 875      67.380  38.020  64.870  1.00  0.00           C
ATOM   3567  OD1 ASP A 875      68.160  38.070  65.860  1.00  0.00           O
ATOM   3568  OD2 ASP A 875      66.170  38.350  64.900  1.00  0.00           O
ATOM   3569  C   ASP A 875      69.450  35.620  64.140  1.00  0.00           C
ATOM   3570  O   ASP A 875      69.810  35.460  65.300  1.00  0.00           O
ATOM   3571  N   TYR A 876      69.160  34.520  63.500  1.00  0.00           N
ATOM   3572  HN  TYR A 876      68.630  34.500  62.650  1.00  0.00           H
ATOM   3573  CA  TYR A 876      69.470  33.170  63.930  1.00  0.00           C
ATOM   3574  HA  TYR A 876      68.980  33.060  64.880  1.00  0.00           H
ATOM   3575  CB  TYR A 876      68.850  32.200  62.930  1.00  0.00           C
ATOM   3576  HB1 TYR A 876      69.240  32.210  61.890  1.00  0.00           H
ATOM   3577  HB2 TYR A 876      67.800  32.520  62.800  1.00  0.00           H
ATOM   3578  CG  TYR A 876      68.810  30.760  63.450  1.00  0.00           C
ATOM   3579  CD1 TYR A 876      69.870  29.880  63.190  1.00  0.00           C
ATOM   3580  HD1 TYR A 876      70.800  30.300  62.840  1.00  0.00           H
ATOM   3581  CE1 TYR A 876      69.720  28.490  63.510  1.00  0.00           C
ATOM   3582  HE1 TYR A 876      70.670  27.990  63.440  1.00  0.00           H
ATOM   3583  CZ  TYR A 876      68.530  28.020  64.080  1.00  0.00           C
ATOM   3584  OH  TYR A 876      68.470  26.730  64.710  1.00  0.00           O
ATOM   3585  HH  TYR A 876      69.300  26.270  64.560  1.00  0.00           H
ATOM   3586  CD2 TYR A 876      67.600  30.220  64.060  1.00  0.00           C
ATOM   3587  HD2 TYR A 876      66.690  30.780  64.170  1.00  0.00           H
ATOM   3588  CE2 TYR A 876      67.450  28.860  64.280  1.00  0.00           C
ATOM   3589  HE2 TYR A 876      66.530  28.550  64.760  1.00  0.00           H
ATOM   3590  C   TYR A 876      70.960  32.900  64.140  1.00  0.00           C
ATOM   3591  O   TYR A 876      71.360  32.360  65.170  1.00  0.00           O
ATOM   3592  N   LEU A 877      71.770  33.220  63.170  1.00  0.00           N
ATOM   3593  HN  LEU A 877      71.510  33.830  62.430  1.00  0.00           H
ATOM   3594  CA  LEU A 877      73.160  32.810  63.240  1.00  0.00           C
ATOM   3595  HA  LEU A 877      73.290  31.880  63.760  1.00  0.00           H
ATOM   3596  CB  LEU A 877      73.700  32.660  61.740  1.00  0.00           C
ATOM   3597  HB1 LEU A 877      74.760  32.350  61.580  1.00  0.00           H
ATOM   3598  HB2 LEU A 877      73.330  33.580  61.240  1.00  0.00           H
ATOM   3599  CG  LEU A 877      73.040  31.550  60.930  1.00  0.00           C
ATOM   3600  HG  LEU A 877      71.960  31.820  60.820  1.00  0.00           H
ATOM   3601  CD1 LEU A 877      73.570  31.540  59.430  1.00  0.00           C
ATOM   3602 HD11 LEU A 877      73.100  30.650  58.950  1.00  0.00           H
ATOM   3603 HD12 LEU A 877      74.670  31.440  59.490  1.00  0.00           H
ATOM   3604 HD13 LEU A 877      73.300  32.500  58.930  1.00  0.00           H
ATOM   3605  CD2 LEU A 877      73.120  30.170  61.590  1.00  0.00           C
ATOM   3606 HD21 LEU A 877      72.360  29.400  61.320  1.00  0.00           H
ATOM   3607 HD22 LEU A 877      72.880  30.320  62.670  1.00  0.00           H
ATOM   3608 HD23 LEU A 877      74.100  29.660  61.450  1.00  0.00           H
ATOM   3609  C   LEU A 877      74.130  33.780  63.910  1.00  0.00           C
ATOM   3610  O   LEU A 877      75.180  33.460  64.470  1.00  0.00           O
ATOM   3611  N   VAL A 878      73.770  35.070  63.960  1.00  0.00           N
ATOM   3612  HN  VAL A 878      72.990  35.370  63.410  1.00  0.00           H
ATOM   3613  CA  VAL A 878      74.670  36.090  64.560  1.00  0.00           C
ATOM   3614  HA  VAL A 878      75.510  35.660  65.100  1.00  0.00           H
ATOM   3615  CB  VAL A 878      75.320  36.980  63.490  1.00  0.00           C
ATOM   3616  HB  VAL A 878      74.510  37.410  62.860  1.00  0.00           H
ATOM   3617  CG1 VAL A 878      76.160  38.270  64.050  1.00  0.00           C
ATOM   3618 HG11 VAL A 878      75.490  39.160  64.160  1.00  0.00           H
ATOM   3619 HG12 VAL A 878      76.890  38.620  63.290  1.00  0.00           H
ATOM   3620 HG13 VAL A 878      76.770  38.090  64.950  1.00  0.00           H
ATOM   3621  CG2 VAL A 878      76.160  36.030  62.630  1.00  0.00           C
ATOM   3622 HG21 VAL A 878      76.820  35.480  63.330  1.00  0.00           H
ATOM   3623 HG22 VAL A 878      76.710  36.630  61.850  1.00  0.00           H
ATOM   3624 HG23 VAL A 878      75.540  35.330  62.040  1.00  0.00           H
ATOM   3625  C   VAL A 878      73.900  36.870  65.590  1.00  0.00           C
ATOM   3626  O   VAL A 878      74.420  37.200  66.610  1.00  0.00           O
ATOM   3627  N   GLY A 879      72.650  37.310  65.290  1.00  0.00           N
ATOM   3628  HN  GLY A 879      72.300  37.000  64.410  1.00  0.00           H
ATOM   3629  CA  GLY A 879      71.810  38.070  66.240  1.00  0.00           C
ATOM   3630  HA1 GLY A 879      72.240  37.930  67.230  1.00  0.00           H
ATOM   3631  HA2 GLY A 879      70.860  37.580  66.050  1.00  0.00           H
ATOM   3632  C   GLY A 879      71.590  39.470  65.990  1.00  0.00           C
ATOM   3633  O   GLY A 879      72.570  40.210  65.840  1.00  0.00           O
ATOM   3634  N   VAL A 880      70.320  40.030  65.910  1.00  0.00           N
ATOM   3635  HN  VAL A 880      69.560  39.390  65.960  1.00  0.00           H
ATOM   3636  CA  VAL A 880      70.000  41.450  65.720  1.00  0.00           C
ATOM   3637  HA  VAL A 880      70.900  42.010  65.600  1.00  0.00           H
ATOM   3638  CB  VAL A 880      69.150  41.690  64.470  1.00  0.00           C
ATOM   3639  HB  VAL A 880      68.200  41.130  64.440  1.00  0.00           H
ATOM   3640  CG1 VAL A 880      68.980  43.140  64.170  1.00  0.00           C
ATOM   3641 HG11 VAL A 880      68.370  43.230  63.250  1.00  0.00           H
ATOM   3642 HG12 VAL A 880      69.890  43.730  63.960  1.00  0.00           H
ATOM   3643 HG13 VAL A 880      68.350  43.560  64.990  1.00  0.00           H
ATOM   3644  CG2 VAL A 880      69.980  41.130  63.390  1.00  0.00           C
ATOM   3645 HG21 VAL A 880      70.170  40.030  63.450  1.00  0.00           H
ATOM   3646 HG22 VAL A 880      70.980  41.600  63.450  1.00  0.00           H
ATOM   3647 HG23 VAL A 880      69.540  41.300  62.380  1.00  0.00           H
ATOM   3648  C   VAL A 880      69.260  41.990  66.940  1.00  0.00           C
ATOM   3649  O   VAL A 880      68.130  41.640  67.290  1.00  0.00           O
ATOM   3650  N   PRO A 881      69.850  42.910  67.690  1.00  0.00           N
ATOM   3651  CD  PRO A 881      71.290  43.190  67.730  1.00  0.00           C
ATOM   3652  HD1 PRO A 881      71.560  43.640  66.760  1.00  0.00           H
ATOM   3653  HD2 PRO A 881      71.920  42.300  67.920  1.00  0.00           H
ATOM   3654  CA  PRO A 881      69.070  43.840  68.540  1.00  0.00           C
ATOM   3655  HA  PRO A 881      68.580  43.310  69.340  1.00  0.00           H
ATOM   3656  CB  PRO A 881      70.120  44.840  69.000  1.00  0.00           C
ATOM   3657  HB1 PRO A 881      69.960  45.110  70.060  1.00  0.00           H
ATOM   3658  HB2 PRO A 881      70.090  45.730  68.330  1.00  0.00           H
ATOM   3659  CG  PRO A 881      71.490  44.080  68.960  1.00  0.00           C
ATOM   3660  HG1 PRO A 881      72.400  44.720  68.970  1.00  0.00           H
ATOM   3661  HG2 PRO A 881      71.680  43.390  69.820  1.00  0.00           H
ATOM   3662  C   PRO A 881      67.870  44.480  67.920  1.00  0.00           C
ATOM   3663  O   PRO A 881      68.120  45.120  66.910  1.00  0.00           O
ATOM   3664  N   SER A 882      66.670  44.360  68.440  1.00  0.00           N
ATOM   3665  HN  SER A 882      66.620  43.880  69.320  1.00  0.00           H
ATOM   3666  CA  SER A 882      65.490  44.790  67.780  1.00  0.00           C
ATOM   3667  HA  SER A 882      65.500  45.850  67.980  1.00  0.00           H
ATOM   3668  CB  SER A 882      65.370  44.450  66.290  1.00  0.00           C
ATOM   3669  HB1 SER A 882      64.320  44.260  65.970  1.00  0.00           H
ATOM   3670  HB2 SER A 882      65.900  43.510  66.020  1.00  0.00           H
ATOM   3671  OG  SER A 882      65.730  45.580  65.540  1.00  0.00           O
ATOM   3672  HG1 SER A 882      66.690  45.650  65.510  1.00  0.00           H
ATOM   3673  C   SER A 882      64.180  44.320  68.360  1.00  0.00           C
ATOM   3674  O   SER A 882      64.120  43.140  68.580  1.00  0.00           O
ATOM   3675  N   PRO A 883      63.130  45.120  68.650  1.00  0.00           N
ATOM   3676  CD  PRO A 883      63.160  46.570  68.770  1.00  0.00           C
ATOM   3677  HD1 PRO A 883      63.920  47.020  68.090  1.00  0.00           H
ATOM   3678  HD2 PRO A 883      63.480  46.800  69.800  1.00  0.00           H
ATOM   3679  CA  PRO A 883      61.740  44.590  68.930  1.00  0.00           C
ATOM   3680  HA  PRO A 883      61.710  44.050  69.860  1.00  0.00           H
ATOM   3681  CB  PRO A 883      60.960  45.890  69.170  1.00  0.00           C
ATOM   3682  HB1 PRO A 883      60.930  46.090  70.270  1.00  0.00           H
ATOM   3683  HB2 PRO A 883      59.880  45.840  68.900  1.00  0.00           H
ATOM   3684  CG  PRO A 883      61.760  47.000  68.540  1.00  0.00           C
ATOM   3685  HG1 PRO A 883      61.510  47.040  67.460  1.00  0.00           H
ATOM   3686  HG2 PRO A 883      61.550  48.000  68.990  1.00  0.00           H
ATOM   3687  C   PRO A 883      61.170  43.700  67.890  1.00  0.00           C
ATOM   3688  O   PRO A 883      61.110  44.080  66.710  1.00  0.00           O
ATOM   3689  N   LYS A 884      60.620  42.550  68.310  1.00  0.00           N
ATOM   3690  HN  LYS A 884      60.630  42.390  69.290  1.00  0.00           H
ATOM   3691  CA  LYS A 884      60.100  41.490  67.450  1.00  0.00           C
ATOM   3692  HA  LYS A 884      60.330  41.780  66.430  1.00  0.00           H
ATOM   3693  CB  LYS A 884      60.770  40.190  67.880  1.00  0.00           C
ATOM   3694  HB1 LYS A 884      60.170  39.320  67.540  1.00  0.00           H
ATOM   3695  HB2 LYS A 884      60.860  40.160  68.980  1.00  0.00           H
ATOM   3696  CG  LYS A 884      62.160  39.950  67.250  1.00  0.00           C
ATOM   3697  HG1 LYS A 884      62.840  40.670  67.750  1.00  0.00           H
ATOM   3698  HG2 LYS A 884      62.150  40.330  66.200  1.00  0.00           H
ATOM   3699  CD  LYS A 884      62.680  38.490  67.470  1.00  0.00           C
ATOM   3700  HD1 LYS A 884      61.800  37.860  67.230  1.00  0.00           H
ATOM   3701  HD2 LYS A 884      62.830  38.300  68.560  1.00  0.00           H
ATOM   3702  CE  LYS A 884      63.840  38.090  66.560  1.00  0.00           C
ATOM   3703  HE1 LYS A 884      63.790  38.570  65.550  1.00  0.00           H
ATOM   3704  HE2 LYS A 884      63.740  37.000  66.360  1.00  0.00           H
ATOM   3705  NZ  LYS A 884      65.110  38.290  67.220  1.00  0.00           N
ATOM   3706  HZ1 LYS A 884      65.790  38.080  66.460  1.00  0.00           H
ATOM   3707  HZ2 LYS A 884      65.200  37.730  68.090  1.00  0.00           H
ATOM   3708  HZ3 LYS A 884      65.040  39.290  67.500  1.00  0.00           H
ATOM   3709  C   LYS A 884      58.560  41.380  67.560  1.00  0.00           C
ATOM   3710  O   LYS A 884      58.090  41.240  68.730  1.00  0.00           O
ATOM   3711  N   LEU A 885      57.870  41.350  66.430  1.00  0.00           N
ATOM   3712  HN  LEU A 885      58.490  41.060  65.690  1.00  0.00           H
ATOM   3713  CA  LEU A 885      56.400  41.200  66.280  1.00  0.00           C
ATOM   3714  HA  LEU A 885      55.900  42.150  66.220  1.00  0.00           H
ATOM   3715  CB  LEU A 885      56.080  40.470  64.830  1.00  0.00           C
ATOM   3716  HB1 LEU A 885      56.630  39.500  64.740  1.00  0.00           H
ATOM   3717  HB2 LEU A 885      56.640  41.130  64.140  1.00  0.00           H
ATOM   3718  CG  LEU A 885      54.580  40.240  64.590  1.00  0.00           C
ATOM   3719  HG  LEU A 885      54.110  39.540  65.310  1.00  0.00           H
ATOM   3720  CD1 LEU A 885      53.890  41.620  64.520  1.00  0.00           C
ATOM   3721 HD11 LEU A 885      54.660  42.400  64.320  1.00  0.00           H
ATOM   3722 HD12 LEU A 885      53.560  41.830  65.560  1.00  0.00           H
ATOM   3723 HD13 LEU A 885      52.930  41.690  63.960  1.00  0.00           H
ATOM   3724  CD2 LEU A 885      54.470  39.650  63.190  1.00  0.00           C
ATOM   3725 HD21 LEU A 885      54.690  38.560  63.270  1.00  0.00           H
ATOM   3726 HD22 LEU A 885      55.230  40.100  62.510  1.00  0.00           H
ATOM   3727 HD23 LEU A 885      53.470  39.610  62.710  1.00  0.00           H
ATOM   3728  C   LEU A 885      55.670  40.380  67.290  1.00  0.00           C
ATOM   3729  O   LEU A 885      55.780  39.140  67.430  1.00  0.00           O
ATOM   3730  N   HSD A 886      54.800  41.110  68.100  1.00  0.00           N
ATOM   3731  HN  HSD A 886      54.840  42.080  67.930  1.00  0.00           H
ATOM   3732  CA  HSD A 886      53.940  40.510  69.050  1.00  0.00           C
ATOM   3733  HA  HSD A 886      54.470  39.740  69.590  1.00  0.00           H
ATOM   3734  CB  HSD A 886      53.390  41.530  70.110  1.00  0.00           C
ATOM   3735  HB1 HSD A 886      52.810  40.960  70.860  1.00  0.00           H
ATOM   3736  HB2 HSD A 886      52.830  42.300  69.560  1.00  0.00           H
ATOM   3737  ND1 HSD A 886      54.690  41.830  72.240  1.00  0.00           N
ATOM   3738  HD1 HSD A 886      54.320  41.110  72.820  1.00  0.00           H
ATOM   3739  CG  HSD A 886      54.480  42.140  70.920  1.00  0.00           C
ATOM   3740  CE1 HSD A 886      55.540  42.740  72.740  1.00  0.00           C
ATOM   3741  HE1 HSD A 886      55.870  42.660  73.780  1.00  0.00           H
ATOM   3742  NE2 HSD A 886      56.020  43.540  71.790  1.00  0.00           N
ATOM   3743  CD2 HSD A 886      55.330  43.170  70.650  1.00  0.00           C
ATOM   3744  HD2 HSD A 886      55.540  43.590  69.680  1.00  0.00           H
ATOM   3745  C   HSD A 886      52.740  39.860  68.340  1.00  0.00           C
ATOM   3746  O   HSD A 886      51.990  40.530  67.600  1.00  0.00           O
ATOM   3747  N   VAL A 887      52.470  38.520  68.550  1.00  0.00           N
ATOM   3748  HN  VAL A 887      53.050  38.140  69.270  1.00  0.00           H
ATOM   3749  CA  VAL A 887      51.340  37.840  67.990  1.00  0.00           C
ATOM   3750  HA  VAL A 887      50.710  38.510  67.440  1.00  0.00           H
ATOM   3751  CB  VAL A 887      51.720  36.740  66.980  1.00  0.00           C
ATOM   3752  HB  VAL A 887      50.830  36.110  66.780  1.00  0.00           H
ATOM   3753  CG1 VAL A 887      52.050  37.400  65.650  1.00  0.00           C
ATOM   3754 HG11 VAL A 887      51.630  38.420  65.530  1.00  0.00           H
ATOM   3755 HG12 VAL A 887      51.740  36.710  64.830  1.00  0.00           H
ATOM   3756 HG13 VAL A 887      53.150  37.530  65.600  1.00  0.00           H
ATOM   3757  CG2 VAL A 887      52.910  35.910  67.470  1.00  0.00           C
ATOM   3758 HG21 VAL A 887      53.770  36.550  67.720  1.00  0.00           H
ATOM   3759 HG22 VAL A 887      53.260  35.310  66.590  1.00  0.00           H
ATOM   3760 HG23 VAL A 887      52.680  35.280  68.350  1.00  0.00           H
ATOM   3761  C   VAL A 887      50.550  37.220  69.090  1.00  0.00           C
ATOM   3762  O   VAL A 887      51.180  36.650  70.020  1.00  0.00           O
ATOM   3763  N   PRO A 888      49.210  37.340  69.270  1.00  0.00           N
ATOM   3764  CD  PRO A 888      48.340  38.010  68.390  1.00  0.00           C
ATOM   3765  HD1 PRO A 888      48.630  38.050  67.320  1.00  0.00           H
ATOM   3766  HD2 PRO A 888      48.250  39.110  68.470  1.00  0.00           H
ATOM   3767  CA  PRO A 888      48.490  36.470  70.180  1.00  0.00           C
ATOM   3768  HA  PRO A 888      48.800  36.650  71.200  1.00  0.00           H
ATOM   3769  CB  PRO A 888      47.050  36.910  70.100  1.00  0.00           C
ATOM   3770  HB1 PRO A 888      46.930  37.730  70.830  1.00  0.00           H
ATOM   3771  HB2 PRO A 888      46.240  36.210  70.370  1.00  0.00           H
ATOM   3772  CG  PRO A 888      46.930  37.500  68.680  1.00  0.00           C
ATOM   3773  HG1 PRO A 888      46.540  36.780  67.920  1.00  0.00           H
ATOM   3774  HG2 PRO A 888      46.150  38.270  68.760  1.00  0.00           H
ATOM   3775  C   PRO A 888      48.630  34.940  69.920  1.00  0.00           C
ATOM   3776  O   PRO A 888      48.340  34.450  68.870  1.00  0.00           O
ATOM   3777  N   GLU A 889      49.020  34.120  70.880  1.00  0.00           N
ATOM   3778  HN  GLU A 889      49.270  34.580  71.730  1.00  0.00           H
ATOM   3779  CA  GLU A 889      49.120  32.680  70.770  1.00  0.00           C
ATOM   3780  HA  GLU A 889      49.570  32.450  69.830  1.00  0.00           H
ATOM   3781  CB  GLU A 889      50.160  32.190  71.900  1.00  0.00           C
ATOM   3782  HB1 GLU A 889      50.290  31.090  71.790  1.00  0.00           H
ATOM   3783  HB2 GLU A 889      49.850  32.320  72.960  1.00  0.00           H
ATOM   3784  CG  GLU A 889      51.510  32.850  71.750  1.00  0.00           C
ATOM   3785  HG1 GLU A 889      51.380  33.880  72.160  1.00  0.00           H
ATOM   3786  HG2 GLU A 889      51.830  32.830  70.690  1.00  0.00           H
ATOM   3787  CD  GLU A 889      52.550  31.980  72.490  1.00  0.00           C
ATOM   3788  OE1 GLU A 889      53.720  32.060  72.080  1.00  0.00           O
ATOM   3789  OE2 GLU A 889      52.130  31.210  73.380  1.00  0.00           O
ATOM   3790  C   GLU A 889      47.760  31.950  70.920  1.00  0.00           C
ATOM   3791  O   GLU A 889      46.840  32.550  71.480  1.00  0.00           O
ATOM   3792  N   LYS A 890      47.760  30.660  70.540  1.00  0.00           N
ATOM   3793  HN  LYS A 890      48.430  30.320  69.890  1.00  0.00           H
ATOM   3794  CA  LYS A 890      46.780  29.660  70.950  1.00  0.00           C
ATOM   3795  HA  LYS A 890      47.310  28.740  70.750  1.00  0.00           H
ATOM   3796  CB  LYS A 890      46.510  29.680  72.480  1.00  0.00           C
ATOM   3797  HB1 LYS A 890      45.530  29.180  72.650  1.00  0.00           H
ATOM   3798  HB2 LYS A 890      46.230  30.700  72.790  1.00  0.00           H
ATOM   3799  CG  LYS A 890      47.590  29.050  73.340  1.00  0.00           C
ATOM   3800  HG1 LYS A 890      48.490  29.710  73.240  1.00  0.00           H
ATOM   3801  HG2 LYS A 890      47.930  28.090  72.890  1.00  0.00           H
ATOM   3802  CD  LYS A 890      47.170  28.870  74.810  1.00  0.00           C
ATOM   3803  HD1 LYS A 890      46.890  27.820  75.080  1.00  0.00           H
ATOM   3804  HD2 LYS A 890      46.290  29.530  74.970  1.00  0.00           H
ATOM   3805  CE  LYS A 890      48.270  29.220  75.800  1.00  0.00           C
ATOM   3806  HE1 LYS A 890      47.960  29.260  76.860  1.00  0.00           H
ATOM   3807  HE2 LYS A 890      48.730  30.200  75.590  1.00  0.00           H
ATOM   3808  NZ  LYS A 890      49.420  28.260  75.610  1.00  0.00           N
ATOM   3809  HZ1 LYS A 890      49.980  28.500  74.770  1.00  0.00           H
ATOM   3810  HZ2 LYS A 890      49.160  27.280  75.430  1.00  0.00           H
ATOM   3811  HZ3 LYS A 890      50.040  28.260  76.450  1.00  0.00           H
ATOM   3812  C   LYS A 890      45.480  29.620  70.260  1.00  0.00           C
ATOM   3813  O   LYS A 890      44.560  28.870  70.520  1.00  0.00           O
ATOM   3814  N   PHE A 891      45.340  30.470  69.170  1.00  0.00           N
ATOM   3815  HN  PHE A 891      46.200  30.900  68.910  1.00  0.00           H
ATOM   3816  CA  PHE A 891      44.240  30.940  68.420  1.00  0.00           C
ATOM   3817  HA  PHE A 891      44.600  31.680  67.730  1.00  0.00           H
ATOM   3818  CB  PHE A 891      43.750  29.850  67.520  1.00  0.00           C
ATOM   3819  HB1 PHE A 891      43.300  29.050  68.150  1.00  0.00           H
ATOM   3820  HB2 PHE A 891      44.640  29.370  67.060  1.00  0.00           H
ATOM   3821  CG  PHE A 891      42.830  30.340  66.390  1.00  0.00           C
ATOM   3822  CD1 PHE A 891      41.510  30.130  66.490  1.00  0.00           C
ATOM   3823  HD1 PHE A 891      41.170  29.460  67.270  1.00  0.00           H
ATOM   3824  CE1 PHE A 891      40.700  30.550  65.460  1.00  0.00           C
ATOM   3825  HE1 PHE A 891      39.630  30.340  65.430  1.00  0.00           H
ATOM   3826  CZ  PHE A 891      41.160  31.340  64.410  1.00  0.00           C
ATOM   3827  HZ  PHE A 891      40.450  31.830  63.750  1.00  0.00           H
ATOM   3828  CD2 PHE A 891      43.340  31.100  65.350  1.00  0.00           C
ATOM   3829  HD2 PHE A 891      44.410  31.290  65.350  1.00  0.00           H
ATOM   3830  CE2 PHE A 891      42.490  31.690  64.430  1.00  0.00           C
ATOM   3831  HE2 PHE A 891      42.930  32.290  63.650  1.00  0.00           H
ATOM   3832  C   PHE A 891      43.190  31.710  69.230  1.00  0.00           C
ATOM   3833  O   PHE A 891      42.020  31.300  69.350  1.00  0.00           O
ATOM   3834  N   GLU A 892      43.620  32.840  69.740  1.00  0.00           N
ATOM   3835  HN  GLU A 892      44.580  33.040  69.530  1.00  0.00           H
ATOM   3836  CA  GLU A 892      42.890  33.900  70.450  1.00  0.00           C
ATOM   3837  HA  GLU A 892      41.860  33.620  70.360  1.00  0.00           H
ATOM   3838  CB  GLU A 892      43.230  34.060  71.960  1.00  0.00           C
ATOM   3839  HB1 GLU A 892      42.720  35.000  72.230  1.00  0.00           H
ATOM   3840  HB2 GLU A 892      44.340  34.120  71.980  1.00  0.00           H
ATOM   3841  CG  GLU A 892      42.670  32.930  72.830  1.00  0.00           C
ATOM   3842  HG1 GLU A 892      43.110  31.970  72.480  1.00  0.00           H
ATOM   3843  HG2 GLU A 892      41.590  32.850  72.590  1.00  0.00           H
ATOM   3844  CD  GLU A 892      42.870  33.110  74.320  1.00  0.00           C
ATOM   3845  OE1 GLU A 892      44.030  33.030  74.850  1.00  0.00           O
ATOM   3846  OE2 GLU A 892      41.840  33.160  75.080  1.00  0.00           O
ATOM   3847  C   GLU A 892      43.160  35.140  69.630  1.00  0.00           C
ATOM   3848  O   GLU A 892      44.260  35.340  69.150  1.00  0.00           O
ATOM   3849  N   PRO A 893      42.220  36.080  69.500  1.00  0.00           N
ATOM   3850  CD  PRO A 893      40.820  36.010  70.070  1.00  0.00           C
ATOM   3851  HD1 PRO A 893      40.800  35.740  71.150  1.00  0.00           H
ATOM   3852  HD2 PRO A 893      40.260  35.150  69.640  1.00  0.00           H
ATOM   3853  CA  PRO A 893      42.480  37.270  68.740  1.00  0.00           C
ATOM   3854  HA  PRO A 893      42.990  37.050  67.810  1.00  0.00           H
ATOM   3855  CB  PRO A 893      41.050  37.770  68.440  1.00  0.00           C
ATOM   3856  HB1 PRO A 893      40.590  37.310  67.550  1.00  0.00           H
ATOM   3857  HB2 PRO A 893      40.930  38.870  68.310  1.00  0.00           H
ATOM   3858  CG  PRO A 893      40.240  37.420  69.770  1.00  0.00           C
ATOM   3859  HG1 PRO A 893      40.520  38.070  70.620  1.00  0.00           H
ATOM   3860  HG2 PRO A 893      39.130  37.410  69.680  1.00  0.00           H
ATOM   3861  C   PRO A 893      43.210  38.330  69.640  1.00  0.00           C
ATOM   3862  O   PRO A 893      43.240  38.210  70.880  1.00  0.00           O
ATOM   3863  N   THR A 894      43.810  39.380  69.060  1.00  0.00           N
ATOM   3864  HN  THR A 894      43.660  39.470  68.070  1.00  0.00           H
ATOM   3865  CA  THR A 894      44.560  40.450  69.800  1.00  0.00           C
ATOM   3866  HA  THR A 894      45.420  39.920  70.190  1.00  0.00           H
ATOM   3867  CB  THR A 894      45.230  41.490  68.900  1.00  0.00           C
ATOM   3868  HB  THR A 894      44.500  42.300  68.670  1.00  0.00           H
ATOM   3869  OG1 THR A 894      45.770  40.870  67.690  1.00  0.00           O
ATOM   3870  HG1 THR A 894      44.980  40.710  67.160  1.00  0.00           H
ATOM   3871  CG2 THR A 894      46.480  42.010  69.650  1.00  0.00           C
ATOM   3872 HG21 THR A 894      47.160  41.250  70.100  1.00  0.00           H
ATOM   3873 HG22 THR A 894      46.280  42.700  70.500  1.00  0.00           H
ATOM   3874 HG23 THR A 894      47.060  42.700  68.990  1.00  0.00           H
ATOM   3875  C   THR A 894      43.760  41.190  70.790  1.00  0.00           C
ATOM   3876  O   THR A 894      44.140  41.420  71.960  1.00  0.00           O
ATOM   3877  N   HSD A 895      42.490  41.460  70.440  1.00  0.00           N
ATOM   3878  HN  HSD A 895      42.100  41.400  69.540  1.00  0.00           H
ATOM   3879  CA  HSD A 895      41.630  42.170  71.450  1.00  0.00           C
ATOM   3880  HA  HSD A 895      42.220  43.060  71.650  1.00  0.00           H
ATOM   3881  CB  HSD A 895      40.430  42.770  70.700  1.00  0.00           C
ATOM   3882  HB1 HSD A 895      39.620  42.100  70.340  1.00  0.00           H
ATOM   3883  HB2 HSD A 895      40.860  43.250  69.800  1.00  0.00           H
ATOM   3884  ND1 HSD A 895      40.270  44.860  72.040  1.00  0.00           N
ATOM   3885  HD1 HSD A 895      41.240  45.080  72.100  1.00  0.00           H
ATOM   3886  CG  HSD A 895      39.710  43.710  71.590  1.00  0.00           C
ATOM   3887  CE1 HSD A 895      39.290  45.620  72.650  1.00  0.00           C
ATOM   3888  HE1 HSD A 895      39.480  46.610  73.060  1.00  0.00           H
ATOM   3889  NE2 HSD A 895      38.140  44.990  72.560  1.00  0.00           N
ATOM   3890  CD2 HSD A 895      38.400  43.800  71.910  1.00  0.00           C
ATOM   3891  HD2 HSD A 895      37.650  43.030  71.830  1.00  0.00           H
ATOM   3892  C   HSD A 895      41.250  41.380  72.730  1.00  0.00           C
ATOM   3893  O   HSD A 895      40.470  40.380  72.600  1.00  0.00           O
ATOM   3894  N   PRO A 896      41.690  41.690  74.000  1.00  0.00           N
ATOM   3895  CD  PRO A 896      42.530  42.840  74.390  1.00  0.00           C
ATOM   3896  HD1 PRO A 896      42.220  43.810  73.940  1.00  0.00           H
ATOM   3897  HD2 PRO A 896      43.580  42.700  74.030  1.00  0.00           H
ATOM   3898  CA  PRO A 896      41.550  40.750  75.070  1.00  0.00           C
ATOM   3899  HA  PRO A 896      41.910  39.810  74.660  1.00  0.00           H
ATOM   3900  CB  PRO A 896      42.510  41.330  76.150  1.00  0.00           C
ATOM   3901  HB1 PRO A 896      43.490  40.820  75.980  1.00  0.00           H
ATOM   3902  HB2 PRO A 896      42.290  41.150  77.220  1.00  0.00           H
ATOM   3903  CG  PRO A 896      42.480  42.760  75.900  1.00  0.00           C
ATOM   3904  HG1 PRO A 896      41.600  43.250  76.410  1.00  0.00           H
ATOM   3905  HG2 PRO A 896      43.280  43.320  76.430  1.00  0.00           H
ATOM   3906  C   PRO A 896      40.150  40.560  75.610  1.00  0.00           C
ATOM   3907  O   PRO A 896      39.830  39.590  76.250  1.00  0.00           O
ATOM   3908  N   GLU A 897      39.350  41.560  75.470  1.00  0.00           N
ATOM   3909  HN  GLU A 897      39.580  42.440  75.080  1.00  0.00           H
ATOM   3910  CA  GLU A 897      38.200  41.760  76.320  1.00  0.00           C
ATOM   3911  HA  GLU A 897      38.340  41.430  77.340  1.00  0.00           H
ATOM   3912  CB  GLU A 897      37.880  43.300  76.350  1.00  0.00           C
ATOM   3913  HB1 GLU A 897      36.820  43.460  76.640  1.00  0.00           H
ATOM   3914  HB2 GLU A 897      37.860  43.670  75.310  1.00  0.00           H
ATOM   3915  CG  GLU A 897      38.910  44.060  77.270  1.00  0.00           C
ATOM   3916  HG1 GLU A 897      39.950  43.710  77.260  1.00  0.00           H
ATOM   3917  HG2 GLU A 897      38.530  43.840  78.290  1.00  0.00           H
ATOM   3918  CD  GLU A 897      38.980  45.590  77.070  1.00  0.00           C
ATOM   3919  OE1 GLU A 897      39.470  46.180  78.100  1.00  0.00           O
ATOM   3920  OE2 GLU A 897      38.680  46.090  75.980  1.00  0.00           O
ATOM   3921  C   GLU A 897      36.940  40.980  75.810  1.00  0.00           C
ATOM   3922  O   GLU A 897      35.810  41.080  76.390  1.00  0.00           O
ATOM   3923  N   ARG A 898      37.060  40.160  74.730  1.00  0.00           N
ATOM   3924  HN  ARG A 898      37.890  40.070  74.200  1.00  0.00           H
ATOM   3925  CA  ARG A 898      35.960  39.430  74.150  1.00  0.00           C
ATOM   3926  HA  ARG A 898      35.460  38.790  74.860  1.00  0.00           H
ATOM   3927  CB  ARG A 898      34.880  40.410  73.490  1.00  0.00           C
ATOM   3928  HB1 ARG A 898      34.400  40.850  74.390  1.00  0.00           H
ATOM   3929  HB2 ARG A 898      34.070  39.760  73.090  1.00  0.00           H
ATOM   3930  CG  ARG A 898      35.280  41.480  72.460  1.00  0.00           C
ATOM   3931  HG1 ARG A 898      35.970  42.080  73.100  1.00  0.00           H
ATOM   3932  HG2 ARG A 898      34.350  42.040  72.240  1.00  0.00           H
ATOM   3933  CD  ARG A 898      35.910  40.810  71.170  1.00  0.00           C
ATOM   3934  HD1 ARG A 898      35.240  39.950  70.960  1.00  0.00           H
ATOM   3935  HD2 ARG A 898      36.920  40.390  71.380  1.00  0.00           H
ATOM   3936  NE  ARG A 898      35.900  41.790  70.050  1.00  0.00           N
ATOM   3937  HE  ARG A 898      35.480  42.700  70.120  1.00  0.00           H
ATOM   3938  CZ  ARG A 898      36.660  41.590  68.930  1.00  0.00           C
ATOM   3939  NH1 ARG A 898      37.260  40.440  68.780  1.00  0.00           N
ATOM   3940 HH11 ARG A 898      37.750  40.210  67.940  1.00  0.00           H
ATOM   3941 HH12 ARG A 898      37.070  39.630  69.340  1.00  0.00           H
ATOM   3942  NH2 ARG A 898      36.670  42.490  67.980  1.00  0.00           N
ATOM   3943 HH21 ARG A 898      37.310  42.270  67.240  1.00  0.00           H
ATOM   3944 HH22 ARG A 898      36.200  43.370  68.090  1.00  0.00           H
ATOM   3945  C   ARG A 898      36.470  38.340  73.230  1.00  0.00           C
ATOM   3946  O   ARG A 898      37.660  38.360  72.820  1.00  0.00           O
ATOM   3947  N   GLY A 899      35.620  37.430  72.850  1.00  0.00           N
ATOM   3948  HN  GLY A 899      34.700  37.390  73.230  1.00  0.00           H
ATOM   3949  CA  GLY A 899      35.940  36.320  71.920  1.00  0.00           C
ATOM   3950  HA1 GLY A 899      35.250  35.500  71.930  1.00  0.00           H
ATOM   3951  HA2 GLY A 899      36.940  35.980  72.150  1.00  0.00           H
ATOM   3952  C   GLY A 899      36.020  36.710  70.510  1.00  0.00           C
ATOM   3953  O   GLY A 899      36.230  37.800  70.090  1.00  0.00           O
ATOM   3954  N   TRP A 900      35.810  35.680  69.640  1.00  0.00           N
ATOM   3955  HN  TRP A 900      35.580  34.830  70.130  1.00  0.00           H
ATOM   3956  CA  TRP A 900      36.010  35.740  68.230  1.00  0.00           C
ATOM   3957  HA  TRP A 900      36.710  36.540  68.030  1.00  0.00           H
ATOM   3958  CB  TRP A 900      36.440  34.360  67.590  1.00  0.00           C
ATOM   3959  HB1 TRP A 900      36.120  34.370  66.520  1.00  0.00           H
ATOM   3960  HB2 TRP A 900      35.810  33.540  67.990  1.00  0.00           H
ATOM   3961  CG  TRP A 900      37.960  34.100  67.620  1.00  0.00           C
ATOM   3962  CD1 TRP A 900      38.630  33.140  68.420  1.00  0.00           C
ATOM   3963  HD1 TRP A 900      38.140  32.420  69.060  1.00  0.00           H
ATOM   3964  NE1 TRP A 900      39.910  33.040  68.060  1.00  0.00           N
ATOM   3965  HE1 TRP A 900      40.560  32.390  68.400  1.00  0.00           H
ATOM   3966  CE2 TRP A 900      40.260  34.050  67.220  1.00  0.00           C
ATOM   3967  CD2 TRP A 900      39.040  34.700  66.870  1.00  0.00           C
ATOM   3968  CE3 TRP A 900      39.120  35.770  65.960  1.00  0.00           C
ATOM   3969  HE3 TRP A 900      38.190  36.170  65.580  1.00  0.00           H
ATOM   3970  CZ3 TRP A 900      40.320  36.050  65.310  1.00  0.00           C
ATOM   3971  HZ3 TRP A 900      40.430  36.870  64.630  1.00  0.00           H
ATOM   3972  CZ2 TRP A 900      41.450  34.360  66.640  1.00  0.00           C
ATOM   3973  HZ2 TRP A 900      42.310  33.800  66.960  1.00  0.00           H
ATOM   3974  CH2 TRP A 900      41.490  35.360  65.680  1.00  0.00           C
ATOM   3975  HH2 TRP A 900      42.370  35.600  65.100  1.00  0.00           H
ATOM   3976  C   TRP A 900      34.830  36.230  67.510  1.00  0.00           C
ATOM   3977  O   TRP A 900      34.960  36.990  66.600  1.00  0.00           O
ATOM   3978  N   ILE A 901      33.600  35.890  67.950  1.00  0.00           N
ATOM   3979  HN  ILE A 901      33.530  35.160  68.630  1.00  0.00           H
ATOM   3980  CA  ILE A 901      32.440  36.650  67.550  1.00  0.00           C
ATOM   3981  HA  ILE A 901      32.550  36.770  66.490  1.00  0.00           H
ATOM   3982  CB  ILE A 901      31.100  35.910  67.830  1.00  0.00           C
ATOM   3983  HB  ILE A 901      31.230  35.520  68.860  1.00  0.00           H
ATOM   3984  CG2 ILE A 901      29.910  36.850  67.550  1.00  0.00           C
ATOM   3985 HG21 ILE A 901      29.790  37.270  66.530  1.00  0.00           H
ATOM   3986 HG22 ILE A 901      29.820  37.700  68.270  1.00  0.00           H
ATOM   3987 HG23 ILE A 901      29.020  36.220  67.710  1.00  0.00           H
ATOM   3988  CG1 ILE A 901      30.970  34.660  66.860  1.00  0.00           C
ATOM   3989 HG11 ILE A 901      30.080  34.050  67.090  1.00  0.00           H
ATOM   3990 HG12 ILE A 901      31.940  34.180  67.100  1.00  0.00           H
ATOM   3991  CD  ILE A 901      30.820  35.000  65.390  1.00  0.00           C
ATOM   3992  HD1 ILE A 901      29.760  35.250  65.230  1.00  0.00           H
ATOM   3993  HD2 ILE A 901      31.030  34.140  64.710  1.00  0.00           H
ATOM   3994  HD3 ILE A 901      31.420  35.900  65.140  1.00  0.00           H
ATOM   3995  C   ILE A 901      32.480  38.120  68.130  1.00  0.00           C
ATOM   3996  O   ILE A 901      32.720  38.360  69.310  1.00  0.00           O
ATOM   3997  N   ILE A 902      32.100  39.090  67.250  1.00  0.00           N
ATOM   3998  HN  ILE A 902      32.240  38.970  66.260  1.00  0.00           H
ATOM   3999  CA  ILE A 902      31.570  40.360  67.700  1.00  0.00           C
ATOM   4000  HA  ILE A 902      31.360  40.310  68.750  1.00  0.00           H
ATOM   4001  CB  ILE A 902      32.650  41.460  67.530  1.00  0.00           C
ATOM   4002  HB  ILE A 902      33.410  41.210  68.300  1.00  0.00           H
ATOM   4003  CG2 ILE A 902      33.260  41.450  66.090  1.00  0.00           C
ATOM   4004 HG21 ILE A 902      32.550  41.880  65.340  1.00  0.00           H
ATOM   4005 HG22 ILE A 902      33.630  40.450  65.770  1.00  0.00           H
ATOM   4006 HG23 ILE A 902      34.180  42.080  66.150  1.00  0.00           H
ATOM   4007  CG1 ILE A 902      32.130  42.850  67.900  1.00  0.00           C
ATOM   4008 HG11 ILE A 902      31.560  43.240  67.030  1.00  0.00           H
ATOM   4009 HG12 ILE A 902      33.060  43.420  68.110  1.00  0.00           H
ATOM   4010  CD  ILE A 902      31.300  43.040  69.240  1.00  0.00           C
ATOM   4011  HD1 ILE A 902      30.620  42.200  69.530  1.00  0.00           H
ATOM   4012  HD2 ILE A 902      30.740  44.010  69.250  1.00  0.00           H
ATOM   4013  HD3 ILE A 902      32.000  43.010  70.100  1.00  0.00           H
ATOM   4014  C   ILE A 902      30.270  40.570  66.910  1.00  0.00           C
ATOM   4015  O   ILE A 902      30.250  40.710  65.700  1.00  0.00           O
ATOM   4016  N   SER A 903      29.140  40.540  67.630  1.00  0.00           N
ATOM   4017  HN  SER A 903      29.150  40.520  68.620  1.00  0.00           H
ATOM   4018  CA  SER A 903      27.830  40.780  67.060  1.00  0.00           C
ATOM   4019  HA  SER A 903      27.840  40.460  66.030  1.00  0.00           H
ATOM   4020  CB  SER A 903      26.810  39.830  67.810  1.00  0.00           C
ATOM   4021  HB1 SER A 903      26.560  40.300  68.790  1.00  0.00           H
ATOM   4022  HB2 SER A 903      27.180  38.810  68.040  1.00  0.00           H
ATOM   4023  OG  SER A 903      25.630  39.710  67.050  1.00  0.00           O
ATOM   4024  HG1 SER A 903      24.940  39.220  67.500  1.00  0.00           H
ATOM   4025  C   SER A 903      27.320  42.220  67.190  1.00  0.00           C
ATOM   4026  O   SER A 903      27.500  42.860  68.210  1.00  0.00           O
ATOM   4027  N   PRO A 904      26.710  42.780  66.090  1.00  0.00           N
ATOM   4028  CD  PRO A 904      26.810  42.290  64.750  1.00  0.00           C
ATOM   4029  HD1 PRO A 904      26.190  41.380  64.730  1.00  0.00           H
ATOM   4030  HD2 PRO A 904      27.840  42.040  64.420  1.00  0.00           H
ATOM   4031  CA  PRO A 904      25.860  43.980  66.220  1.00  0.00           C
ATOM   4032  HA  PRO A 904      26.550  44.760  66.490  1.00  0.00           H
ATOM   4033  CB  PRO A 904      25.160  44.050  64.790  1.00  0.00           C
ATOM   4034  HB1 PRO A 904      25.110  45.100  64.430  1.00  0.00           H
ATOM   4035  HB2 PRO A 904      24.180  43.550  64.670  1.00  0.00           H
ATOM   4036  CG  PRO A 904      26.250  43.440  63.940  1.00  0.00           C
ATOM   4037  HG1 PRO A 904      25.820  43.210  62.930  1.00  0.00           H
ATOM   4038  HG2 PRO A 904      27.080  44.170  63.880  1.00  0.00           H
ATOM   4039  C   PRO A 904      24.790  43.980  67.170  1.00  0.00           C
ATOM   4040  O   PRO A 904      24.580  43.050  67.880  1.00  0.00           O
ATOM   4041  N   LEU A 905      24.030  45.060  67.220  1.00  0.00           N
ATOM   4042  HN  LEU A 905      24.180  45.790  66.560  1.00  0.00           H
ATOM   4043  CA  LEU A 905      23.140  45.380  68.260  1.00  0.00           C
ATOM   4044  HA  LEU A 905      23.090  46.450  68.170  1.00  0.00           H
ATOM   4045  CB  LEU A 905      21.610  44.980  67.890  1.00  0.00           C
ATOM   4046  HB1 LEU A 905      21.110  45.670  68.600  1.00  0.00           H
ATOM   4047  HB2 LEU A 905      21.320  43.920  67.980  1.00  0.00           H
ATOM   4048  CG  LEU A 905      21.120  45.240  66.400  1.00  0.00           C
ATOM   4049  HG  LEU A 905      21.730  44.700  65.640  1.00  0.00           H
ATOM   4050  CD1 LEU A 905      19.740  44.780  66.140  1.00  0.00           C
ATOM   4051 HD11 LEU A 905      19.420  45.150  65.140  1.00  0.00           H
ATOM   4052 HD12 LEU A 905      19.040  45.050  66.960  1.00  0.00           H
ATOM   4053 HD13 LEU A 905      19.690  43.670  66.180  1.00  0.00           H
ATOM   4054  CD2 LEU A 905      21.170  46.710  65.950  1.00  0.00           C
ATOM   4055 HD21 LEU A 905      20.730  46.680  64.920  1.00  0.00           H
ATOM   4056 HD22 LEU A 905      22.200  47.120  66.060  1.00  0.00           H
ATOM   4057 HD23 LEU A 905      20.490  47.350  66.550  1.00  0.00           H
ATOM   4058  C   LEU A 905      23.580  45.040  69.710  1.00  0.00           C
ATOM   4059  O   LEU A 905      24.750  45.040  70.070  1.00  0.00           O
ATOM   4060  N   GLY A 906      22.590  44.720  70.580  1.00  0.00           N
ATOM   4061  HN  GLY A 906      21.610  44.840  70.410  1.00  0.00           H
ATOM   4062  CA  GLY A 906      22.920  44.200  71.930  1.00  0.00           C
ATOM   4063  HA1 GLY A 906      23.720  43.480  71.890  1.00  0.00           H
ATOM   4064  HA2 GLY A 906      21.980  43.920  72.400  1.00  0.00           H
ATOM   4065  C   GLY A 906      23.310  45.310  72.890  1.00  0.00           C
ATOM   4066  O   GLY A 906      22.450  46.130  73.290  1.00  0.00           O
ATOM   4067  N   ASP A 907      24.540  45.420  73.300  1.00  0.00           N
ATOM   4068  HN  ASP A 907      25.340  44.870  73.060  1.00  0.00           H
ATOM   4069  CA  ASP A 907      24.900  46.190  74.440  1.00  0.00           C
ATOM   4070  HA  ASP A 907      24.040  46.420  75.040  1.00  0.00           H
ATOM   4071  CB  ASP A 907      25.900  45.310  75.230  1.00  0.00           C
ATOM   4072  HB1 ASP A 907      26.250  45.950  76.060  1.00  0.00           H
ATOM   4073  HB2 ASP A 907      26.730  44.920  74.580  1.00  0.00           H
ATOM   4074  CG  ASP A 907      25.310  44.120  75.940  1.00  0.00           C
ATOM   4075  OD1 ASP A 907      25.910  43.050  75.960  1.00  0.00           O
ATOM   4076  OD2 ASP A 907      24.190  44.290  76.500  1.00  0.00           O
ATOM   4077  C   ASP A 907      25.670  47.450  74.030  1.00  0.00           C
ATOM   4078  O   ASP A 907      26.220  48.190  74.880  1.00  0.00           O
ATOM   4079  N   ASN A 908      25.670  47.770  72.700  1.00  0.00           N
ATOM   4080  HN  ASN A 908      25.100  47.240  72.080  1.00  0.00           H
ATOM   4081  CA  ASN A 908      26.220  49.030  72.180  1.00  0.00           C
ATOM   4082  HA  ASN A 908      27.170  49.170  72.660  1.00  0.00           H
ATOM   4083  CB  ASN A 908      26.710  48.840  70.670  1.00  0.00           C
ATOM   4084  HB1 ASN A 908      27.550  48.120  70.630  1.00  0.00           H
ATOM   4085  HB2 ASN A 908      27.230  49.770  70.400  1.00  0.00           H
ATOM   4086  CG  ASN A 908      25.580  48.470  69.700  1.00  0.00           C
ATOM   4087  OD1 ASN A 908      24.380  48.490  69.920  1.00  0.00           O
ATOM   4088  ND2 ASN A 908      26.040  47.890  68.580  1.00  0.00           N
ATOM   4089 HD21 ASN A 908      25.380  47.670  67.870  1.00  0.00           H
ATOM   4090 HD22 ASN A 908      27.030  47.800  68.490  1.00  0.00           H
ATOM   4091  C   ASN A 908      25.340  50.230  72.460  1.00  0.00           C
ATOM   4092  O   ASN A 908      24.130  50.030  72.580  1.00  0.00           O
ATOM   4093  N   PRO A 909      25.820  51.510  72.470  1.00  0.00           N
ATOM   4094  CD  PRO A 909      27.270  51.880  72.770  1.00  0.00           C
ATOM   4095  HD1 PRO A 909      27.900  51.630  71.890  1.00  0.00           H
ATOM   4096  HD2 PRO A 909      27.600  51.190  73.570  1.00  0.00           H
ATOM   4097  CA  PRO A 909      24.980  52.710  72.290  1.00  0.00           C
ATOM   4098  HA  PRO A 909      24.580  52.840  73.290  1.00  0.00           H
ATOM   4099  CB  PRO A 909      26.090  53.760  72.040  1.00  0.00           C
ATOM   4100  HB1 PRO A 909      25.730  54.800  72.100  1.00  0.00           H
ATOM   4101  HB2 PRO A 909      26.460  53.670  71.000  1.00  0.00           H
ATOM   4102  CG  PRO A 909      27.160  53.310  73.040  1.00  0.00           C
ATOM   4103  HG1 PRO A 909      28.090  53.840  72.720  1.00  0.00           H
ATOM   4104  HG2 PRO A 909      26.900  53.540  74.090  1.00  0.00           H
ATOM   4105  C   PRO A 909      23.870  52.750  71.240  1.00  0.00           C
ATOM   4106  O   PRO A 909      24.050  52.060  70.210  1.00  0.00           O
ATOM   4107  N   TRP A 910      22.890  53.640  71.440  1.00  0.00           N
ATOM   4108  HN  TRP A 910      23.070  54.360  72.120  1.00  0.00           H
ATOM   4109  CA  TRP A 910      21.790  53.880  70.550  1.00  0.00           C
ATOM   4110  HA  TRP A 910      21.530  52.930  70.100  1.00  0.00           H
ATOM   4111  CB  TRP A 910      20.560  54.390  71.220  1.00  0.00           C
ATOM   4112  HB1 TRP A 910      20.700  55.340  71.780  1.00  0.00           H
ATOM   4113  HB2 TRP A 910      20.470  53.620  72.010  1.00  0.00           H
ATOM   4114  CG  TRP A 910      19.250  54.320  70.490  1.00  0.00           C
ATOM   4115  CD1 TRP A 910      18.410  53.270  70.650  1.00  0.00           C
ATOM   4116  HD1 TRP A 910      18.500  52.400  71.290  1.00  0.00           H
ATOM   4117  NE1 TRP A 910      17.380  53.450  69.730  1.00  0.00           N
ATOM   4118  HE1 TRP A 910      16.660  52.820  69.570  1.00  0.00           H
ATOM   4119  CE2 TRP A 910      17.550  54.610  69.080  1.00  0.00           C
ATOM   4120  CD2 TRP A 910      18.630  55.280  69.660  1.00  0.00           C
ATOM   4121  CE3 TRP A 910      18.990  56.600  69.190  1.00  0.00           C
ATOM   4122  HE3 TRP A 910      19.900  57.030  69.570  1.00  0.00           H
ATOM   4123  CZ3 TRP A 910      18.160  57.190  68.280  1.00  0.00           C
ATOM   4124  HZ3 TRP A 910      18.380  58.240  68.210  1.00  0.00           H
ATOM   4125  CZ2 TRP A 910      16.760  55.210  68.150  1.00  0.00           C
ATOM   4126  HZ2 TRP A 910      15.840  54.780  67.750  1.00  0.00           H
ATOM   4127  CH2 TRP A 910      17.040  56.540  67.730  1.00  0.00           C
ATOM   4128  HH2 TRP A 910      16.360  57.020  67.040  1.00  0.00           H
ATOM   4129  C   TRP A 910      22.170  54.760  69.320  1.00  0.00           C
ATOM   4130  O   TRP A 910      21.450  54.770  68.310  1.00  0.00           O
ATOM   4131  N   TRP A 911      23.330  55.420  69.400  1.00  0.00           N
ATOM   4132  HN  TRP A 911      23.750  55.510  70.310  1.00  0.00           H
ATOM   4133  CA  TRP A 911      23.770  56.230  68.250  1.00  0.00           C
ATOM   4134  HA  TRP A 911      22.940  56.510  67.610  1.00  0.00           H
ATOM   4135  CB  TRP A 911      24.540  57.500  68.810  1.00  0.00           C
ATOM   4136  HB1 TRP A 911      23.860  58.310  69.180  1.00  0.00           H
ATOM   4137  HB2 TRP A 911      24.990  58.000  67.930  1.00  0.00           H
ATOM   4138  CG  TRP A 911      25.590  57.310  69.890  1.00  0.00           C
ATOM   4139  CD1 TRP A 911      25.490  57.740  71.210  1.00  0.00           C
ATOM   4140  HD1 TRP A 911      24.640  58.240  71.640  1.00  0.00           H
ATOM   4141  NE1 TRP A 911      26.710  57.490  71.850  1.00  0.00           N
ATOM   4142  HE1 TRP A 911      27.000  57.630  72.780  1.00  0.00           H
ATOM   4143  CE2 TRP A 911      27.570  56.930  71.070  1.00  0.00           C
ATOM   4144  CD2 TRP A 911      26.920  56.700  69.790  1.00  0.00           C
ATOM   4145  CE3 TRP A 911      27.650  56.070  68.790  1.00  0.00           C
ATOM   4146  HE3 TRP A 911      27.330  55.970  67.760  1.00  0.00           H
ATOM   4147  CZ3 TRP A 911      28.890  55.530  69.120  1.00  0.00           C
ATOM   4148  HZ3 TRP A 911      29.360  55.000  68.290  1.00  0.00           H
ATOM   4149  CZ2 TRP A 911      28.830  56.460  71.310  1.00  0.00           C
ATOM   4150  HZ2 TRP A 911      29.150  56.570  72.350  1.00  0.00           H
ATOM   4151  CH2 TRP A 911      29.500  55.720  70.340  1.00  0.00           C
ATOM   4152  HH2 TRP A 911      30.400  55.180  70.630  1.00  0.00           H
ATOM   4153  C   TRP A 911      24.700  55.500  67.340  1.00  0.00           C
ATOM   4154  O   TRP A 911      25.130  56.050  66.320  1.00  0.00           O
ATOM   4155  N   THR A 912      24.920  54.190  67.620  1.00  0.00           N
ATOM   4156  HN  THR A 912      24.540  53.700  68.410  1.00  0.00           H
ATOM   4157  CA  THR A 912      25.950  53.350  66.920  1.00  0.00           C
ATOM   4158  HA  THR A 912      26.890  53.870  67.050  1.00  0.00           H
ATOM   4159  CB  THR A 912      26.170  51.900  67.430  1.00  0.00           C
ATOM   4160  HB  THR A 912      25.280  51.320  67.140  1.00  0.00           H
ATOM   4161  OG1 THR A 912      26.420  51.860  68.820  1.00  0.00           O
ATOM   4162  HG1 THR A 912      25.570  51.990  69.250  1.00  0.00           H
ATOM   4163  CG2 THR A 912      27.390  51.250  66.780  1.00  0.00           C
ATOM   4164 HG21 THR A 912      28.290  51.840  67.020  1.00  0.00           H
ATOM   4165 HG22 THR A 912      27.200  51.050  65.690  1.00  0.00           H
ATOM   4166 HG23 THR A 912      27.560  50.250  67.240  1.00  0.00           H
ATOM   4167  C   THR A 912      25.700  53.280  65.460  1.00  0.00           C
ATOM   4168  O   THR A 912      26.530  53.560  64.590  1.00  0.00           O
ATOM   4169  N   LEU A 913      24.550  52.970  65.060  1.00  0.00           N
ATOM   4170  HN  LEU A 913      23.830  52.830  65.730  1.00  0.00           H
ATOM   4171  CA  LEU A 913      24.200  52.840  63.660  1.00  0.00           C
ATOM   4172  HA  LEU A 913      24.900  52.200  63.160  1.00  0.00           H
ATOM   4173  CB  LEU A 913      22.860  52.110  63.510  1.00  0.00           C
ATOM   4174  HB1 LEU A 913      22.540  51.990  62.460  1.00  0.00           H
ATOM   4175  HB2 LEU A 913      22.070  52.680  64.050  1.00  0.00           H
ATOM   4176  CG  LEU A 913      22.630  50.710  64.160  1.00  0.00           C
ATOM   4177  HG  LEU A 913      22.770  50.960  65.240  1.00  0.00           H
ATOM   4178  CD1 LEU A 913      21.150  50.270  63.990  1.00  0.00           C
ATOM   4179 HD11 LEU A 913      20.890  49.380  64.600  1.00  0.00           H
ATOM   4180 HD12 LEU A 913      21.030  49.930  62.930  1.00  0.00           H
ATOM   4181 HD13 LEU A 913      20.450  51.080  64.280  1.00  0.00           H
ATOM   4182  CD2 LEU A 913      23.610  49.560  63.750  1.00  0.00           C
ATOM   4183 HD21 LEU A 913      23.310  48.750  64.450  1.00  0.00           H
ATOM   4184 HD22 LEU A 913      24.650  49.950  63.930  1.00  0.00           H
ATOM   4185 HD23 LEU A 913      23.470  49.230  62.700  1.00  0.00           H
ATOM   4186  C   LEU A 913      24.100  54.130  62.930  1.00  0.00           C
ATOM   4187  O   LEU A 913      24.490  54.090  61.820  1.00  0.00           O
ATOM   4188  N   LEU A 914      23.620  55.260  63.470  1.00  0.00           N
ATOM   4189  HN  LEU A 914      23.190  55.190  64.370  1.00  0.00           H
ATOM   4190  CA  LEU A 914      23.570  56.560  62.910  1.00  0.00           C
ATOM   4191  HA  LEU A 914      23.090  56.600  61.940  1.00  0.00           H
ATOM   4192  CB  LEU A 914      22.890  57.560  63.950  1.00  0.00           C
ATOM   4193  HB1 LEU A 914      23.370  57.390  64.940  1.00  0.00           H
ATOM   4194  HB2 LEU A 914      21.840  57.200  63.930  1.00  0.00           H
ATOM   4195  CG  LEU A 914      22.820  59.070  63.560  1.00  0.00           C
ATOM   4196  HG  LEU A 914      23.830  59.520  63.530  1.00  0.00           H
ATOM   4197  CD1 LEU A 914      22.180  59.220  62.170  1.00  0.00           C
ATOM   4198 HD11 LEU A 914      21.870  60.280  62.010  1.00  0.00           H
ATOM   4199 HD12 LEU A 914      21.290  58.560  62.080  1.00  0.00           H
ATOM   4200 HD13 LEU A 914      22.960  58.960  61.430  1.00  0.00           H
ATOM   4201  CD2 LEU A 914      22.030  59.770  64.710  1.00  0.00           C
ATOM   4202 HD21 LEU A 914      22.670  59.770  65.620  1.00  0.00           H
ATOM   4203 HD22 LEU A 914      21.140  59.130  64.850  1.00  0.00           H
ATOM   4204 HD23 LEU A 914      21.750  60.780  64.330  1.00  0.00           H
ATOM   4205  C   LEU A 914      24.960  57.200  62.570  1.00  0.00           C
ATOM   4206  O   LEU A 914      25.180  57.550  61.360  1.00  0.00           O
ATOM   4207  N   ILE A 915      25.880  57.190  63.520  1.00  0.00           N
ATOM   4208  HN  ILE A 915      25.690  56.760  64.400  1.00  0.00           H
ATOM   4209  CA  ILE A 915      27.330  57.570  63.310  1.00  0.00           C
ATOM   4210  HA  ILE A 915      27.400  58.560  62.890  1.00  0.00           H
ATOM   4211  CB  ILE A 915      28.050  57.540  64.680  1.00  0.00           C
ATOM   4212  HB  ILE A 915      27.970  56.500  65.060  1.00  0.00           H
ATOM   4213  CG2 ILE A 915      29.580  57.820  64.560  1.00  0.00           C
ATOM   4214 HG21 ILE A 915      30.090  57.020  63.980  1.00  0.00           H
ATOM   4215 HG22 ILE A 915      30.010  57.940  65.570  1.00  0.00           H
ATOM   4216 HG23 ILE A 915      29.690  58.850  64.140  1.00  0.00           H
ATOM   4217  CG1 ILE A 915      27.370  58.410  65.720  1.00  0.00           C
ATOM   4218 HG11 ILE A 915      27.930  58.210  66.660  1.00  0.00           H
ATOM   4219 HG12 ILE A 915      26.360  58.160  66.100  1.00  0.00           H
ATOM   4220  CD  ILE A 915      27.300  59.930  65.440  1.00  0.00           C
ATOM   4221  HD1 ILE A 915      26.670  60.120  64.540  1.00  0.00           H
ATOM   4222  HD2 ILE A 915      28.300  60.350  65.220  1.00  0.00           H
ATOM   4223  HD3 ILE A 915      26.950  60.440  66.370  1.00  0.00           H
ATOM   4224  C   ILE A 915      28.020  56.670  62.350  1.00  0.00           C
ATOM   4225  O   ILE A 915      28.890  57.060  61.590  1.00  0.00           O
ATOM   4226  N   ALA A 916      27.560  55.410  62.200  1.00  0.00           N
ATOM   4227  HN  ALA A 916      26.800  55.070  62.750  1.00  0.00           H
ATOM   4228  CA  ALA A 916      28.300  54.510  61.330  1.00  0.00           C
ATOM   4229  HA  ALA A 916      29.340  54.770  61.150  1.00  0.00           H
ATOM   4230  CB  ALA A 916      28.070  53.040  61.830  1.00  0.00           C
ATOM   4231  HB1 ALA A 916      27.070  52.790  62.230  1.00  0.00           H
ATOM   4232  HB2 ALA A 916      28.780  52.920  62.690  1.00  0.00           H
ATOM   4233  HB3 ALA A 916      28.480  52.350  61.060  1.00  0.00           H
ATOM   4234  C   ALA A 916      27.730  54.460  59.910  1.00  0.00           C
ATOM   4235  O   ALA A 916      28.340  53.910  58.990  1.00  0.00           O
ATOM   4236  N   ALA A 917      26.570  55.070  59.700  1.00  0.00           N
ATOM   4237  HN  ALA A 917      26.050  55.370  60.490  1.00  0.00           H
ATOM   4238  CA  ALA A 917      26.000  55.170  58.350  1.00  0.00           C
ATOM   4239  HA  ALA A 917      26.050  54.210  57.880  1.00  0.00           H
ATOM   4240  CB  ALA A 917      24.610  55.850  58.440  1.00  0.00           C
ATOM   4241  HB1 ALA A 917      24.010  55.180  59.110  1.00  0.00           H
ATOM   4242  HB2 ALA A 917      24.200  55.960  57.420  1.00  0.00           H
ATOM   4243  HB3 ALA A 917      24.630  56.880  58.880  1.00  0.00           H
ATOM   4244  C   ALA A 917      26.860  56.020  57.450  1.00  0.00           C
ATOM   4245  O   ALA A 917      27.110  55.700  56.300  1.00  0.00           O
ATOM   4246  N   ILE A 918      27.410  57.140  58.000  1.00  0.00           N
ATOM   4247  HN  ILE A 918      27.390  57.360  58.980  1.00  0.00           H
ATOM   4248  CA  ILE A 918      28.230  58.020  57.210  1.00  0.00           C
ATOM   4249  HA  ILE A 918      27.680  58.220  56.300  1.00  0.00           H
ATOM   4250  CB  ILE A 918      28.370  59.330  57.980  1.00  0.00           C
ATOM   4251  HB  ILE A 918      28.460  59.020  59.050  1.00  0.00           H
ATOM   4252  CG2 ILE A 918      29.530  60.160  57.410  1.00  0.00           C
ATOM   4253 HG21 ILE A 918      30.500  59.880  57.860  1.00  0.00           H
ATOM   4254 HG22 ILE A 918      29.440  61.250  57.640  1.00  0.00           H
ATOM   4255 HG23 ILE A 918      29.600  60.250  56.300  1.00  0.00           H
ATOM   4256  CG1 ILE A 918      27.020  60.160  57.940  1.00  0.00           C
ATOM   4257 HG11 ILE A 918      27.210  61.000  58.640  1.00  0.00           H
ATOM   4258 HG12 ILE A 918      26.170  59.560  58.330  1.00  0.00           H
ATOM   4259  CD  ILE A 918      26.660  60.690  56.520  1.00  0.00           C
ATOM   4260  HD1 ILE A 918      25.780  61.370  56.510  1.00  0.00           H
ATOM   4261  HD2 ILE A 918      26.270  59.880  55.870  1.00  0.00           H
ATOM   4262  HD3 ILE A 918      27.540  61.110  55.990  1.00  0.00           H
ATOM   4263  C   ILE A 918      29.620  57.450  56.730  1.00  0.00           C
ATOM   4264  O   ILE A 918      29.900  57.650  55.540  1.00  0.00           O
ATOM   4265  N   PRO A 919      30.550  56.880  57.430  1.00  0.00           N
ATOM   4266  CD  PRO A 919      30.580  56.940  58.880  1.00  0.00           C
ATOM   4267  HD1 PRO A 919      29.560  56.710  59.270  1.00  0.00           H
ATOM   4268  HD2 PRO A 919      30.910  57.970  59.120  1.00  0.00           H
ATOM   4269  CA  PRO A 919      31.830  56.540  56.820  1.00  0.00           C
ATOM   4270  HA  PRO A 919      32.180  57.400  56.270  1.00  0.00           H
ATOM   4271  CB  PRO A 919      32.740  56.210  57.980  1.00  0.00           C
ATOM   4272  HB1 PRO A 919      33.400  57.060  58.240  1.00  0.00           H
ATOM   4273  HB2 PRO A 919      33.410  55.340  57.850  1.00  0.00           H
ATOM   4274  CG  PRO A 919      31.730  55.970  59.170  1.00  0.00           C
ATOM   4275  HG1 PRO A 919      31.470  54.880  59.130  1.00  0.00           H
ATOM   4276  HG2 PRO A 919      32.290  56.200  60.100  1.00  0.00           H
ATOM   4277  C   PRO A 919      31.600  55.360  55.880  1.00  0.00           C
ATOM   4278  O   PRO A 919      32.510  54.920  55.170  1.00  0.00           O
ATOM   4279  N   ALA A 920      30.430  54.670  55.880  1.00  0.00           N
ATOM   4280  HN  ALA A 920      29.800  54.750  56.660  1.00  0.00           H
ATOM   4281  CA  ALA A 920      30.200  53.500  55.040  1.00  0.00           C
ATOM   4282  HA  ALA A 920      31.020  52.810  55.160  1.00  0.00           H
ATOM   4283  CB  ALA A 920      28.870  52.850  55.530  1.00  0.00           C
ATOM   4284  HB1 ALA A 920      27.920  53.390  55.330  1.00  0.00           H
ATOM   4285  HB2 ALA A 920      28.870  52.610  56.610  1.00  0.00           H
ATOM   4286  HB3 ALA A 920      28.780  51.890  54.990  1.00  0.00           H
ATOM   4287  C   ALA A 920      30.220  53.870  53.600  1.00  0.00           C
ATOM   4288  O   ALA A 920      30.790  53.260  52.710  1.00  0.00           O
ATOM   4289  N   LEU A 921      29.600  55.090  53.340  1.00  0.00           N
ATOM   4290  HN  LEU A 921      29.170  55.540  54.120  1.00  0.00           H
ATOM   4291  CA  LEU A 921      29.510  55.760  52.100  1.00  0.00           C
ATOM   4292  HA  LEU A 921      29.120  55.000  51.420  1.00  0.00           H
ATOM   4293  CB  LEU A 921      28.530  57.030  52.130  1.00  0.00           C
ATOM   4294  HB1 LEU A 921      28.590  57.440  51.100  1.00  0.00           H
ATOM   4295  HB2 LEU A 921      29.030  57.780  52.790  1.00  0.00           H
ATOM   4296  CG  LEU A 921      27.060  56.680  52.550  1.00  0.00           C
ATOM   4297  HG  LEU A 921      27.210  56.110  53.490  1.00  0.00           H
ATOM   4298  CD1 LEU A 921      26.330  58.030  52.900  1.00  0.00           C
ATOM   4299 HD11 LEU A 921      26.230  58.510  51.910  1.00  0.00           H
ATOM   4300 HD12 LEU A 921      26.940  58.630  53.610  1.00  0.00           H
ATOM   4301 HD13 LEU A 921      25.350  57.790  53.380  1.00  0.00           H
ATOM   4302  CD2 LEU A 921      26.260  55.860  51.510  1.00  0.00           C
ATOM   4303 HD21 LEU A 921      26.030  56.440  50.590  1.00  0.00           H
ATOM   4304 HD22 LEU A 921      25.400  55.440  52.070  1.00  0.00           H
ATOM   4305 HD23 LEU A 921      26.930  55.000  51.290  1.00  0.00           H
ATOM   4306  C   LEU A 921      30.950  56.160  51.590  1.00  0.00           C
ATOM   4307  O   LEU A 921      31.290  55.820  50.400  1.00  0.00           O
ATOM   4308  N   LEU A 922      31.810  56.760  52.470  1.00  0.00           N
ATOM   4309  HN  LEU A 922      31.520  57.010  53.390  1.00  0.00           H
ATOM   4310  CA  LEU A 922      33.200  56.920  52.130  1.00  0.00           C
ATOM   4311  HA  LEU A 922      33.170  57.590  51.290  1.00  0.00           H
ATOM   4312  CB  LEU A 922      33.950  57.710  53.250  1.00  0.00           C
ATOM   4313  HB1 LEU A 922      35.020  57.920  53.080  1.00  0.00           H
ATOM   4314  HB2 LEU A 922      33.760  57.260  54.250  1.00  0.00           H
ATOM   4315  CG  LEU A 922      33.420  59.200  53.380  1.00  0.00           C
ATOM   4316  HG  LEU A 922      32.320  59.140  53.400  1.00  0.00           H
ATOM   4317  CD1 LEU A 922      33.790  59.910  54.640  1.00  0.00           C
ATOM   4318 HD11 LEU A 922      34.830  59.660  54.900  1.00  0.00           H
ATOM   4319 HD12 LEU A 922      33.200  59.590  55.530  1.00  0.00           H
ATOM   4320 HD13 LEU A 922      33.700  61.010  54.510  1.00  0.00           H
ATOM   4321  CD2 LEU A 922      33.780  60.100  52.170  1.00  0.00           C
ATOM   4322 HD21 LEU A 922      33.190  59.690  51.340  1.00  0.00           H
ATOM   4323 HD22 LEU A 922      34.870  59.940  51.990  1.00  0.00           H
ATOM   4324 HD23 LEU A 922      33.710  61.200  52.350  1.00  0.00           H
ATOM   4325  C   LEU A 922      34.070  55.630  51.810  1.00  0.00           C
ATOM   4326  O   LEU A 922      34.770  55.620  50.840  1.00  0.00           O
ATOM   4327  N   CYS A 923      33.910  54.520  52.590  1.00  0.00           N
ATOM   4328  HN  CYS A 923      33.230  54.480  53.320  1.00  0.00           H
ATOM   4329  CA  CYS A 923      34.510  53.210  52.390  1.00  0.00           C
ATOM   4330  HA  CYS A 923      35.580  53.310  52.400  1.00  0.00           H
ATOM   4331  CB  CYS A 923      34.090  52.290  53.560  1.00  0.00           C
ATOM   4332  HB1 CYS A 923      33.010  52.090  53.440  1.00  0.00           H
ATOM   4333  HB2 CYS A 923      34.080  52.830  54.530  1.00  0.00           H
ATOM   4334  SG  CYS A 923      34.990  50.710  53.530  1.00  0.00           S
ATOM   4335  HG1 CYS A 923      34.250  50.090  54.440  1.00  0.00           H
ATOM   4336  C   CYS A 923      34.100  52.620  51.050  1.00  0.00           C
ATOM   4337  O   CYS A 923      34.910  52.030  50.330  1.00  0.00           O
ATOM   4338  N   THR A 924      32.860  52.650  50.590  1.00  0.00           N
ATOM   4339  HN  THR A 924      32.240  53.290  51.040  1.00  0.00           H
ATOM   4340  CA  THR A 924      32.420  52.030  49.320  1.00  0.00           C
ATOM   4341  HA  THR A 924      32.610  50.980  49.480  1.00  0.00           H
ATOM   4342  CB  THR A 924      30.830  52.340  49.090  1.00  0.00           C
ATOM   4343  HB  THR A 924      30.750  53.410  48.790  1.00  0.00           H
ATOM   4344  OG1 THR A 924      30.120  52.040  50.260  1.00  0.00           O
ATOM   4345  HG1 THR A 924      30.490  52.610  50.940  1.00  0.00           H
ATOM   4346  CG2 THR A 924      30.370  51.490  47.940  1.00  0.00           C
ATOM   4347 HG21 THR A 924      29.350  51.820  47.660  1.00  0.00           H
ATOM   4348 HG22 THR A 924      30.280  50.490  48.410  1.00  0.00           H
ATOM   4349 HG23 THR A 924      31.080  51.400  47.090  1.00  0.00           H
ATOM   4350  C   THR A 924      33.220  52.640  48.140  1.00  0.00           C
ATOM   4351  O   THR A 924      33.520  51.900  47.270  1.00  0.00           O
ATOM   4352  N   ILE A 925      33.650  53.980  48.090  1.00  0.00           N
ATOM   4353  HN  ILE A 925      33.220  54.580  48.770  1.00  0.00           H
ATOM   4354  CA  ILE A 925      34.610  54.440  47.110  1.00  0.00           C
ATOM   4355  HA  ILE A 925      34.140  54.230  46.150  1.00  0.00           H
ATOM   4356  CB  ILE A 925      34.840  55.970  47.270  1.00  0.00           C
ATOM   4357  HB  ILE A 925      35.060  56.140  48.340  1.00  0.00           H
ATOM   4358  CG2 ILE A 925      36.090  56.530  46.470  1.00  0.00           C
ATOM   4359 HG21 ILE A 925      36.960  56.210  47.070  1.00  0.00           H
ATOM   4360 HG22 ILE A 925      36.090  57.630  46.400  1.00  0.00           H
ATOM   4361 HG23 ILE A 925      36.160  56.100  45.450  1.00  0.00           H
ATOM   4362  CG1 ILE A 925      33.550  56.860  46.980  1.00  0.00           C
ATOM   4363 HG11 ILE A 925      32.700  56.130  47.050  1.00  0.00           H
ATOM   4364 HG12 ILE A 925      33.580  57.210  45.930  1.00  0.00           H
ATOM   4365  CD  ILE A 925      33.270  58.140  47.870  1.00  0.00           C
ATOM   4366  HD1 ILE A 925      34.160  58.800  47.790  1.00  0.00           H
ATOM   4367  HD2 ILE A 925      33.150  57.910  48.960  1.00  0.00           H
ATOM   4368  HD3 ILE A 925      32.340  58.630  47.520  1.00  0.00           H
ATOM   4369  C   ILE A 925      35.940  53.730  46.980  1.00  0.00           C
ATOM   4370  O   ILE A 925      36.470  53.420  45.920  1.00  0.00           O
ATOM   4371  N   LEU A 926      36.570  53.400  48.150  1.00  0.00           N
ATOM   4372  HN  LEU A 926      36.120  53.450  49.040  1.00  0.00           H
ATOM   4373  CA  LEU A 926      37.810  52.610  48.280  1.00  0.00           C
ATOM   4374  HA  LEU A 926      38.600  53.000  47.650  1.00  0.00           H
ATOM   4375  CB  LEU A 926      38.210  52.560  49.810  1.00  0.00           C
ATOM   4376  HB1 LEU A 926      39.200  52.070  49.910  1.00  0.00           H
ATOM   4377  HB2 LEU A 926      37.380  52.040  50.340  1.00  0.00           H
ATOM   4378  CG  LEU A 926      38.370  54.020  50.440  1.00  0.00           C
ATOM   4379  HG  LEU A 926      37.370  54.460  50.630  1.00  0.00           H
ATOM   4380  CD1 LEU A 926      38.910  53.880  51.880  1.00  0.00           C
ATOM   4381 HD11 LEU A 926      38.260  53.230  52.500  1.00  0.00           H
ATOM   4382 HD12 LEU A 926      39.040  54.880  52.330  1.00  0.00           H
ATOM   4383 HD13 LEU A 926      39.880  53.350  51.950  1.00  0.00           H
ATOM   4384  CD2 LEU A 926      39.310  54.910  49.560  1.00  0.00           C
ATOM   4385 HD21 LEU A 926      40.270  54.370  49.370  1.00  0.00           H
ATOM   4386 HD22 LEU A 926      39.440  55.940  49.970  1.00  0.00           H
ATOM   4387 HD23 LEU A 926      38.920  55.090  48.540  1.00  0.00           H
ATOM   4388  C   LEU A 926      37.630  51.120  47.780  1.00  0.00           C
ATOM   4389  O   LEU A 926      38.380  50.690  46.880  1.00  0.00           O
ATOM   4390  N   ILE A 927      36.570  50.370  48.180  1.00  0.00           N
ATOM   4391  HN  ILE A 927      35.910  50.740  48.840  1.00  0.00           H
ATOM   4392  CA  ILE A 927      36.260  49.040  47.760  1.00  0.00           C
ATOM   4393  HA  ILE A 927      37.040  48.370  48.060  1.00  0.00           H
ATOM   4394  CB  ILE A 927      34.890  48.430  48.320  1.00  0.00           C
ATOM   4395  HB  ILE A 927      33.980  48.840  47.840  1.00  0.00           H
ATOM   4396  CG2 ILE A 927      34.790  46.920  47.970  1.00  0.00           C
ATOM   4397 HG21 ILE A 927      34.620  46.790  46.870  1.00  0.00           H
ATOM   4398 HG22 ILE A 927      34.080  46.250  48.480  1.00  0.00           H
ATOM   4399 HG23 ILE A 927      35.770  46.600  48.360  1.00  0.00           H
ATOM   4400  CG1 ILE A 927      34.730  48.570  49.880  1.00  0.00           C
ATOM   4401 HG11 ILE A 927      33.950  47.870  50.260  1.00  0.00           H
ATOM   4402 HG12 ILE A 927      34.330  49.570  50.140  1.00  0.00           H
ATOM   4403  CD  ILE A 927      36.030  48.400  50.780  1.00  0.00           C
ATOM   4404  HD1 ILE A 927      36.390  49.420  50.990  1.00  0.00           H
ATOM   4405  HD2 ILE A 927      36.790  47.800  50.230  1.00  0.00           H
ATOM   4406  HD3 ILE A 927      35.770  47.980  51.780  1.00  0.00           H
ATOM   4407  C   ILE A 927      36.030  48.930  46.220  1.00  0.00           C
ATOM   4408  O   ILE A 927      36.550  48.070  45.490  1.00  0.00           O
ATOM   4409  N   PHE A 928      35.330  49.970  45.720  1.00  0.00           N
ATOM   4410  HN  PHE A 928      35.040  50.690  46.360  1.00  0.00           H
ATOM   4411  CA  PHE A 928      35.120  50.190  44.310  1.00  0.00           C
ATOM   4412  HA  PHE A 928      34.720  49.280  43.870  1.00  0.00           H
ATOM   4413  CB  PHE A 928      34.170  51.370  44.160  1.00  0.00           C
ATOM   4414  HB1 PHE A 928      34.560  52.330  44.570  1.00  0.00           H
ATOM   4415  HB2 PHE A 928      33.210  51.220  44.700  1.00  0.00           H
ATOM   4416  CG  PHE A 928      33.840  51.720  42.750  1.00  0.00           C
ATOM   4417  CD1 PHE A 928      32.720  51.290  42.040  1.00  0.00           C
ATOM   4418  HD1 PHE A 928      32.030  50.560  42.470  1.00  0.00           H
ATOM   4419  CE1 PHE A 928      32.340  51.790  40.790  1.00  0.00           C
ATOM   4420  HE1 PHE A 928      31.500  51.490  40.190  1.00  0.00           H
ATOM   4421  CZ  PHE A 928      33.030  52.880  40.300  1.00  0.00           C
ATOM   4422  HZ  PHE A 928      32.660  53.330  39.390  1.00  0.00           H
ATOM   4423  CD2 PHE A 928      34.570  52.800  42.170  1.00  0.00           C
ATOM   4424  HD2 PHE A 928      35.340  53.170  42.840  1.00  0.00           H
ATOM   4425  CE2 PHE A 928      34.180  53.380  40.990  1.00  0.00           C
ATOM   4426  HE2 PHE A 928      34.640  54.310  40.660  1.00  0.00           H
ATOM   4427  C   PHE A 928      36.440  50.320  43.560  1.00  0.00           C
ATOM   4428  O   PHE A 928      36.710  49.600  42.580  1.00  0.00           O
ATOM   4429  N   MET A 929      37.360  51.220  43.950  1.00  0.00           N
ATOM   4430  HN  MET A 929      37.260  51.630  44.840  1.00  0.00           H
ATOM   4431  CA  MET A 929      38.570  51.580  43.210  1.00  0.00           C
ATOM   4432  HA  MET A 929      38.140  51.850  42.260  1.00  0.00           H
ATOM   4433  CB  MET A 929      39.250  52.920  43.810  1.00  0.00           C
ATOM   4434  HB1 MET A 929      40.320  52.990  43.560  1.00  0.00           H
ATOM   4435  HB2 MET A 929      39.300  52.800  44.920  1.00  0.00           H
ATOM   4436  CG  MET A 929      38.650  54.270  43.410  1.00  0.00           C
ATOM   4437  HG1 MET A 929      39.170  55.080  43.970  1.00  0.00           H
ATOM   4438  HG2 MET A 929      37.670  54.360  43.930  1.00  0.00           H
ATOM   4439  SD  MET A 929      38.580  54.550  41.630  1.00  0.00           S
ATOM   4440  CE  MET A 929      40.230  55.280  41.430  1.00  0.00           C
ATOM   4441  HE1 MET A 929      40.420  56.260  41.910  1.00  0.00           H
ATOM   4442  HE2 MET A 929      40.410  55.480  40.350  1.00  0.00           H
ATOM   4443  HE3 MET A 929      40.960  54.560  41.870  1.00  0.00           H
ATOM   4444  C   MET A 929      39.560  50.430  42.950  1.00  0.00           C
ATOM   4445  O   MET A 929      39.840  50.150  41.800  1.00  0.00           O
ATOM   4446  N   ASP A 930      39.950  49.640  43.990  1.00  0.00           N
ATOM   4447  HN  ASP A 930      39.760  49.830  44.950  1.00  0.00           H
ATOM   4448  CA  ASP A 930      40.850  48.460  43.760  1.00  0.00           C
ATOM   4449  HA  ASP A 930      41.640  48.840  43.140  1.00  0.00           H
ATOM   4450  CB  ASP A 930      41.270  47.850  45.130  1.00  0.00           C
ATOM   4451  HB1 ASP A 930      41.840  46.900  44.990  1.00  0.00           H
ATOM   4452  HB2 ASP A 930      40.350  47.700  45.710  1.00  0.00           H
ATOM   4453  CG  ASP A 930      42.260  48.710  45.910  1.00  0.00           C
ATOM   4454  OD1 ASP A 930      43.010  49.460  45.230  1.00  0.00           O
ATOM   4455  OD2 ASP A 930      42.400  48.520  47.160  1.00  0.00           O
ATOM   4456  C   ASP A 930      40.250  47.350  42.970  1.00  0.00           C
ATOM   4457  O   ASP A 930      40.960  46.760  42.070  1.00  0.00           O
ATOM   4458  N   GLN A 931      38.970  46.980  43.040  1.00  0.00           N
ATOM   4459  HN  GLN A 931      38.370  47.570  43.570  1.00  0.00           H
ATOM   4460  CA  GLN A 931      38.240  46.100  42.160  1.00  0.00           C
ATOM   4461  HA  GLN A 931      38.800  45.180  42.030  1.00  0.00           H
ATOM   4462  CB  GLN A 931      36.850  45.880  42.790  1.00  0.00           C
ATOM   4463  HB1 GLN A 931      36.190  45.300  42.110  1.00  0.00           H
ATOM   4464  HB2 GLN A 931      36.410  46.890  42.960  1.00  0.00           H
ATOM   4465  CG  GLN A 931      36.800  45.070  44.110  1.00  0.00           C
ATOM   4466  HG1 GLN A 931      35.800  44.700  44.390  1.00  0.00           H
ATOM   4467  HG2 GLN A 931      37.120  45.720  44.950  1.00  0.00           H
ATOM   4468  CD  GLN A 931      37.730  43.790  44.130  1.00  0.00           C
ATOM   4469  OE1 GLN A 931      38.750  43.690  44.800  1.00  0.00           O
ATOM   4470  NE2 GLN A 931      37.270  42.810  43.330  1.00  0.00           N
ATOM   4471 HE21 GLN A 931      37.740  41.950  43.150  1.00  0.00           H
ATOM   4472 HE22 GLN A 931      36.480  42.960  42.730  1.00  0.00           H
ATOM   4473  C   GLN A 931      38.130  46.670  40.680  1.00  0.00           C
ATOM   4474  O   GLN A 931      38.380  45.970  39.730  1.00  0.00           O
ATOM   4475  N   GLN A 932      37.810  47.940  40.490  1.00  0.00           N
ATOM   4476  HN  GLN A 932      37.530  48.490  41.280  1.00  0.00           H
ATOM   4477  CA  GLN A 932      37.780  48.570  39.190  1.00  0.00           C
ATOM   4478  HA  GLN A 932      37.210  47.970  38.490  1.00  0.00           H
ATOM   4479  CB  GLN A 932      37.240  50.000  39.120  1.00  0.00           C
ATOM   4480  HB1 GLN A 932      37.290  50.320  38.050  1.00  0.00           H
ATOM   4481  HB2 GLN A 932      37.900  50.700  39.650  1.00  0.00           H
ATOM   4482  CG  GLN A 932      35.730  50.150  39.500  1.00  0.00           C
ATOM   4483  HG1 GLN A 932      35.300  51.130  39.190  1.00  0.00           H
ATOM   4484  HG2 GLN A 932      35.570  50.070  40.590  1.00  0.00           H
ATOM   4485  CD  GLN A 932      34.900  49.030  38.870  1.00  0.00           C
ATOM   4486  OE1 GLN A 932      34.980  48.750  37.650  1.00  0.00           O
ATOM   4487  NE2 GLN A 932      34.100  48.330  39.690  1.00  0.00           N
ATOM   4488 HE21 GLN A 932      34.090  48.540  40.660  1.00  0.00           H
ATOM   4489 HE22 GLN A 932      33.720  47.490  39.320  1.00  0.00           H
ATOM   4490  C   GLN A 932      39.190  48.570  38.600  1.00  0.00           C
ATOM   4491  O   GLN A 932      39.320  48.180  37.440  1.00  0.00           O
ATOM   4492  N   ILE A 933      40.240  48.930  39.380  1.00  0.00           N
ATOM   4493  HN  ILE A 933      40.190  49.240  40.330  1.00  0.00           H
ATOM   4494  CA  ILE A 933      41.640  48.980  38.860  1.00  0.00           C
ATOM   4495  HA  ILE A 933      41.610  49.650  38.010  1.00  0.00           H
ATOM   4496  CB  ILE A 933      42.620  49.590  39.900  1.00  0.00           C
ATOM   4497  HB  ILE A 933      42.330  49.230  40.900  1.00  0.00           H
ATOM   4498  CG2 ILE A 933      44.090  49.150  39.760  1.00  0.00           C
ATOM   4499 HG21 ILE A 933      44.250  49.370  38.680  1.00  0.00           H
ATOM   4500 HG22 ILE A 933      44.130  48.060  39.920  1.00  0.00           H
ATOM   4501 HG23 ILE A 933      44.730  49.690  40.500  1.00  0.00           H
ATOM   4502  CG1 ILE A 933      42.440  51.110  39.950  1.00  0.00           C
ATOM   4503 HG11 ILE A 933      42.670  51.490  40.970  1.00  0.00           H
ATOM   4504 HG12 ILE A 933      41.370  51.390  39.860  1.00  0.00           H
ATOM   4505  CD  ILE A 933      43.290  51.860  38.960  1.00  0.00           C
ATOM   4506  HD1 ILE A 933      43.410  51.380  37.970  1.00  0.00           H
ATOM   4507  HD2 ILE A 933      44.360  51.820  39.210  1.00  0.00           H
ATOM   4508  HD3 ILE A 933      42.850  52.880  38.880  1.00  0.00           H
ATOM   4509  C   ILE A 933      42.120  47.600  38.350  1.00  0.00           C
ATOM   4510  O   ILE A 933      42.810  47.460  37.380  1.00  0.00           O
ATOM   4511  N   THR A 934      41.710  46.510  39.110  1.00  0.00           N
ATOM   4512  HN  THR A 934      41.140  46.530  39.930  1.00  0.00           H
ATOM   4513  CA  THR A 934      42.090  45.190  38.770  1.00  0.00           C
ATOM   4514  HA  THR A 934      43.130  45.180  38.470  1.00  0.00           H
ATOM   4515  CB  THR A 934      42.090  44.260  40.010  1.00  0.00           C
ATOM   4516  HB  THR A 934      42.260  43.230  39.620  1.00  0.00           H
ATOM   4517  OG1 THR A 934      40.940  44.410  40.840  1.00  0.00           O
ATOM   4518  HG1 THR A 934      41.050  45.130  41.470  1.00  0.00           H
ATOM   4519  CG2 THR A 934      43.250  44.690  40.870  1.00  0.00           C
ATOM   4520 HG21 THR A 934      43.310  44.110  41.830  1.00  0.00           H
ATOM   4521 HG22 THR A 934      43.110  45.780  41.040  1.00  0.00           H
ATOM   4522 HG23 THR A 934      44.210  44.600  40.320  1.00  0.00           H
ATOM   4523  C   THR A 934      41.310  44.560  37.610  1.00  0.00           C
ATOM   4524  O   THR A 934      41.760  43.620  36.920  1.00  0.00           O
ATOM   4525  N   ALA A 935      40.090  45.140  37.190  1.00  0.00           N
ATOM   4526  HN  ALA A 935      39.750  45.970  37.610  1.00  0.00           H
ATOM   4527  CA  ALA A 935      39.420  44.740  35.980  1.00  0.00           C
ATOM   4528  HA  ALA A 935      39.220  43.690  36.000  1.00  0.00           H
ATOM   4529  CB  ALA A 935      38.080  45.510  36.030  1.00  0.00           C
ATOM   4530  HB1 ALA A 935      37.370  45.210  35.220  1.00  0.00           H
ATOM   4531  HB2 ALA A 935      38.180  46.610  35.880  1.00  0.00           H
ATOM   4532  HB3 ALA A 935      37.550  45.210  36.970  1.00  0.00           H
ATOM   4533  C   ALA A 935      40.180  45.020  34.710  1.00  0.00           C
ATOM   4534  O   ALA A 935      40.030  44.240  33.750  1.00  0.00           O
ATOM   4535  N   VAL A 936      40.970  46.080  34.670  1.00  0.00           N
ATOM   4536  HN  VAL A 936      41.020  46.670  35.480  1.00  0.00           H
ATOM   4537  CA  VAL A 936      41.810  46.440  33.610  1.00  0.00           C
ATOM   4538  HA  VAL A 936      41.250  46.550  32.700  1.00  0.00           H
ATOM   4539  CB  VAL A 936      42.580  47.700  33.840  1.00  0.00           C
ATOM   4540  HB  VAL A 936      43.490  47.660  34.480  1.00  0.00           H
ATOM   4541  CG1 VAL A 936      42.930  48.340  32.460  1.00  0.00           C
ATOM   4542 HG11 VAL A 936      42.050  48.640  31.860  1.00  0.00           H
ATOM   4543 HG12 VAL A 936      43.710  47.790  31.900  1.00  0.00           H
ATOM   4544 HG13 VAL A 936      43.480  49.300  32.570  1.00  0.00           H
ATOM   4545  CG2 VAL A 936      41.560  48.710  34.530  1.00  0.00           C
ATOM   4546 HG21 VAL A 936      41.050  48.400  35.460  1.00  0.00           H
ATOM   4547 HG22 VAL A 936      40.790  48.870  33.740  1.00  0.00           H
ATOM   4548 HG23 VAL A 936      42.120  49.640  34.750  1.00  0.00           H
ATOM   4549  C   VAL A 936      42.830  45.420  33.310  1.00  0.00           C
ATOM   4550  O   VAL A 936      43.330  45.300  32.190  1.00  0.00           O
ATOM   4551  N   ILE A 937      43.290  44.610  34.240  1.00  0.00           N
ATOM   4552  HN  ILE A 937      43.000  44.710  35.190  1.00  0.00           H
ATOM   4553  CA  ILE A 937      44.210  43.480  34.040  1.00  0.00           C
ATOM   4554  HA  ILE A 937      45.180  43.690  33.620  1.00  0.00           H
ATOM   4555  CB  ILE A 937      44.570  42.930  35.440  1.00  0.00           C
ATOM   4556  HB  ILE A 937      43.660  42.760  36.050  1.00  0.00           H
ATOM   4557  CG2 ILE A 937      45.280  41.530  35.280  1.00  0.00           C
ATOM   4558 HG21 ILE A 937      45.530  41.200  36.310  1.00  0.00           H
ATOM   4559 HG22 ILE A 937      46.230  41.750  34.750  1.00  0.00           H
ATOM   4560 HG23 ILE A 937      44.810  40.670  34.770  1.00  0.00           H
ATOM   4561  CG1 ILE A 937      45.390  43.970  36.250  1.00  0.00           C
ATOM   4562 HG11 ILE A 937      44.740  44.870  36.300  1.00  0.00           H
ATOM   4563 HG12 ILE A 937      46.370  44.220  35.800  1.00  0.00           H
ATOM   4564  CD  ILE A 937      45.580  43.540  37.660  1.00  0.00           C
ATOM   4565  HD1 ILE A 937      46.170  44.360  38.100  1.00  0.00           H
ATOM   4566  HD2 ILE A 937      46.150  42.600  37.750  1.00  0.00           H
ATOM   4567  HD3 ILE A 937      44.640  43.460  38.250  1.00  0.00           H
ATOM   4568  C   ILE A 937      43.640  42.470  33.180  1.00  0.00           C
ATOM   4569  O   ILE A 937      44.370  41.830  32.360  1.00  0.00           O
ATOM   4570  N   ILE A 938      42.390  42.270  33.330  1.00  0.00           N
ATOM   4571  HN  ILE A 938      41.800  42.660  34.040  1.00  0.00           H
ATOM   4572  CA  ILE A 938      41.710  41.230  32.590  1.00  0.00           C
ATOM   4573  HA  ILE A 938      42.190  40.270  32.580  1.00  0.00           H
ATOM   4574  CB  ILE A 938      40.240  40.990  33.210  1.00  0.00           C
ATOM   4575  HB  ILE A 938      39.680  41.920  33.040  1.00  0.00           H
ATOM   4576  CG2 ILE A 938      39.510  39.850  32.510  1.00  0.00           C
ATOM   4577 HG21 ILE A 938      40.220  39.000  32.370  1.00  0.00           H
ATOM   4578 HG22 ILE A 938      39.170  40.270  31.540  1.00  0.00           H
ATOM   4579 HG23 ILE A 938      38.590  39.580  33.080  1.00  0.00           H
ATOM   4580  CG1 ILE A 938      40.340  40.680  34.760  1.00  0.00           C
ATOM   4581 HG11 ILE A 938      39.310  40.540  35.160  1.00  0.00           H
ATOM   4582 HG12 ILE A 938      40.920  41.460  35.310  1.00  0.00           H
ATOM   4583  CD  ILE A 938      40.960  39.370  35.060  1.00  0.00           C
ATOM   4584  HD1 ILE A 938      41.330  39.390  36.110  1.00  0.00           H
ATOM   4585  HD2 ILE A 938      41.820  39.290  34.360  1.00  0.00           H
ATOM   4586  HD3 ILE A 938      40.250  38.560  34.800  1.00  0.00           H
ATOM   4587  C   ILE A 938      41.560  41.630  31.130  1.00  0.00           C
ATOM   4588  O   ILE A 938      41.480  40.800  30.240  1.00  0.00           O
ATOM   4589  N   ASN A 939      41.550  43.000  30.850  1.00  0.00           N
ATOM   4590  HN  ASN A 939      41.770  43.650  31.560  1.00  0.00           H
ATOM   4591  CA  ASN A 939      40.890  43.520  29.620  1.00  0.00           C
ATOM   4592  HA  ASN A 939      39.970  43.000  29.380  1.00  0.00           H
ATOM   4593  CB  ASN A 939      40.520  45.010  29.940  1.00  0.00           C
ATOM   4594  HB1 ASN A 939      41.450  45.610  29.840  1.00  0.00           H
ATOM   4595  HB2 ASN A 939      40.270  45.060  31.030  1.00  0.00           H
ATOM   4596  CG  ASN A 939      39.350  45.550  29.160  1.00  0.00           C
ATOM   4597  OD1 ASN A 939      39.630  46.620  28.580  1.00  0.00           O
ATOM   4598  ND2 ASN A 939      38.110  44.980  29.140  1.00  0.00           N
ATOM   4599 HD21 ASN A 939      37.930  44.210  29.760  1.00  0.00           H
ATOM   4600 HD22 ASN A 939      37.370  45.360  28.600  1.00  0.00           H
ATOM   4601  C   ASN A 939      41.910  43.430  28.500  1.00  0.00           C
ATOM   4602  O   ASN A 939      41.740  43.780  27.340  1.00  0.00           O
ATOM   4603  N   ARG A 940      43.180  43.160  28.920  1.00  0.00           N
ATOM   4604  HN  ARG A 940      43.290  42.970  29.890  1.00  0.00           H
ATOM   4605  CA  ARG A 940      44.400  43.130  28.060  1.00  0.00           C
ATOM   4606  HA  ARG A 940      44.520  44.100  27.600  1.00  0.00           H
ATOM   4607  CB  ARG A 940      45.640  42.850  29.040  1.00  0.00           C
ATOM   4608  HB1 ARG A 940      46.510  42.640  28.380  1.00  0.00           H
ATOM   4609  HB2 ARG A 940      45.480  41.950  29.680  1.00  0.00           H
ATOM   4610  CG  ARG A 940      46.010  44.020  29.970  1.00  0.00           C
ATOM   4611  HG1 ARG A 940      46.970  43.830  30.490  1.00  0.00           H
ATOM   4612  HG2 ARG A 940      45.320  44.020  30.830  1.00  0.00           H
ATOM   4613  CD  ARG A 940      45.800  45.410  29.390  1.00  0.00           C
ATOM   4614  HD1 ARG A 940      44.740  45.740  29.450  1.00  0.00           H
ATOM   4615  HD2 ARG A 940      46.340  45.390  28.420  1.00  0.00           H
ATOM   4616  NE  ARG A 940      46.560  46.520  30.130  1.00  0.00           N
ATOM   4617  HE  ARG A 940      47.140  46.250  30.900  1.00  0.00           H
ATOM   4618  CZ  ARG A 940      46.490  47.820  29.760  1.00  0.00           C
ATOM   4619  NH1 ARG A 940      47.170  48.650  30.500  1.00  0.00           N
ATOM   4620 HH11 ARG A 940      47.330  48.370  31.450  1.00  0.00           H
ATOM   4621 HH12 ARG A 940      47.260  49.630  30.340  1.00  0.00           H
ATOM   4622  NH2 ARG A 940      45.820  48.300  28.740  1.00  0.00           N
ATOM   4623 HH21 ARG A 940      45.450  47.600  28.130  1.00  0.00           H
ATOM   4624 HH22 ARG A 940      45.680  49.280  28.580  1.00  0.00           H
ATOM   4625  C   ARG A 940      44.190  42.030  27.000  1.00  0.00           C
ATOM   4626  O   ARG A 940      43.610  41.020  27.340  1.00  0.00           O
ATOM   4627  N   LYS A 941      44.650  42.310  25.780  1.00  0.00           N
ATOM   4628  HN  LYS A 941      45.290  43.080  25.750  1.00  0.00           H
ATOM   4629  CA  LYS A 941      44.100  41.730  24.610  1.00  0.00           C
ATOM   4630  HA  LYS A 941      43.030  41.760  24.710  1.00  0.00           H
ATOM   4631  CB  LYS A 941      44.440  42.500  23.300  1.00  0.00           C
ATOM   4632  HB1 LYS A 941      43.870  42.020  22.500  1.00  0.00           H
ATOM   4633  HB2 LYS A 941      45.530  42.570  23.070  1.00  0.00           H
ATOM   4634  CG  LYS A 941      43.910  43.950  23.110  1.00  0.00           C
ATOM   4635  HG1 LYS A 941      44.310  44.400  22.180  1.00  0.00           H
ATOM   4636  HG2 LYS A 941      44.310  44.620  23.900  1.00  0.00           H
ATOM   4637  CD  LYS A 941      42.340  44.100  23.130  1.00  0.00           C
ATOM   4638  HD1 LYS A 941      41.970  44.180  24.180  1.00  0.00           H
ATOM   4639  HD2 LYS A 941      41.920  43.220  22.600  1.00  0.00           H
ATOM   4640  CE  LYS A 941      41.770  45.320  22.370  1.00  0.00           C
ATOM   4641  HE1 LYS A 941      40.680  45.210  22.220  1.00  0.00           H
ATOM   4642  HE2 LYS A 941      42.310  45.420  21.410  1.00  0.00           H
ATOM   4643  NZ  LYS A 941      41.970  46.460  23.230  1.00  0.00           N
ATOM   4644  HZ1 LYS A 941      41.620  46.400  24.210  1.00  0.00           H
ATOM   4645  HZ2 LYS A 941      41.500  47.310  22.870  1.00  0.00           H
ATOM   4646  HZ3 LYS A 941      43.010  46.470  23.170  1.00  0.00           H
ATOM   4647  C   LYS A 941      44.380  40.210  24.460  1.00  0.00           C
ATOM   4648  O   LYS A 941      43.770  39.500  23.690  1.00  0.00           O
ATOM   4649  N   GLU A 942      45.470  39.680  25.170  1.00  0.00           N
ATOM   4650  HN  GLU A 942      46.130  40.270  25.640  1.00  0.00           H
ATOM   4651  CA  GLU A 942      45.720  38.210  25.130  1.00  0.00           C
ATOM   4652  HA  GLU A 942      45.600  37.940  24.090  1.00  0.00           H
ATOM   4653  CB  GLU A 942      47.140  37.950  25.550  1.00  0.00           C
ATOM   4654  HB1 GLU A 942      47.430  36.880  25.600  1.00  0.00           H
ATOM   4655  HB2 GLU A 942      47.330  38.360  26.570  1.00  0.00           H
ATOM   4656  CG  GLU A 942      48.090  38.700  24.540  1.00  0.00           C
ATOM   4657  HG1 GLU A 942      48.020  39.780  24.770  1.00  0.00           H
ATOM   4658  HG2 GLU A 942      47.730  38.510  23.510  1.00  0.00           H
ATOM   4659  CD  GLU A 942      49.550  38.280  24.720  1.00  0.00           C
ATOM   4660  OE1 GLU A 942      50.320  38.800  25.580  1.00  0.00           O
ATOM   4661  OE2 GLU A 942      49.980  37.310  24.000  1.00  0.00           O
ATOM   4662  C   GLU A 942      44.740  37.260  25.900  1.00  0.00           C
ATOM   4663  O   GLU A 942      44.750  36.010  25.760  1.00  0.00           O
ATOM   4664  N   HSD A 943      43.850  37.790  26.690  1.00  0.00           N
ATOM   4665  HN  HSD A 943      43.730  38.780  26.680  1.00  0.00           H
ATOM   4666  CA  HSD A 943      42.860  37.110  27.380  1.00  0.00           C
ATOM   4667  HA  HSD A 943      43.290  36.150  27.610  1.00  0.00           H
ATOM   4668  CB  HSD A 943      42.430  37.800  28.720  1.00  0.00           C
ATOM   4669  HB1 HSD A 943      41.650  37.220  29.260  1.00  0.00           H
ATOM   4670  HB2 HSD A 943      42.070  38.820  28.480  1.00  0.00           H
ATOM   4671  ND1 HSD A 943      43.750  36.900  30.490  1.00  0.00           N
ATOM   4672  HD1 HSD A 943      43.490  35.920  30.470  1.00  0.00           H
ATOM   4673  CG  HSD A 943      43.480  37.900  29.620  1.00  0.00           C
ATOM   4674  CE1 HSD A 943      44.670  37.390  31.360  1.00  0.00           C
ATOM   4675  HE1 HSD A 943      45.020  36.830  32.230  1.00  0.00           H
ATOM   4676  NE2 HSD A 943      45.010  38.630  31.110  1.00  0.00           N
ATOM   4677  CD2 HSD A 943      44.300  38.930  29.990  1.00  0.00           C
ATOM   4678  HD2 HSD A 943      44.330  39.960  29.640  1.00  0.00           H
ATOM   4679  C   HSD A 943      41.660  36.830  26.560  1.00  0.00           C
ATOM   4680  O   HSD A 943      40.960  37.780  26.250  1.00  0.00           O
ATOM   4681  N   LYS A 944      41.330  35.580  26.310  1.00  0.00           N
ATOM   4682  HN  LYS A 944      42.000  34.870  26.490  1.00  0.00           H
ATOM   4683  CA  LYS A 944      40.130  35.220  25.490  1.00  0.00           C
ATOM   4684  HA  LYS A 944      39.680  36.100  25.070  1.00  0.00           H
ATOM   4685  CB  LYS A 944      40.370  34.320  24.300  1.00  0.00           C
ATOM   4686  HB1 LYS A 944      39.450  34.070  23.730  1.00  0.00           H
ATOM   4687  HB2 LYS A 944      40.980  33.440  24.570  1.00  0.00           H
ATOM   4688  CG  LYS A 944      41.300  35.030  23.310  1.00  0.00           C
ATOM   4689  HG1 LYS A 944      41.630  34.250  22.590  1.00  0.00           H
ATOM   4690  HG2 LYS A 944      42.250  35.350  23.810  1.00  0.00           H
ATOM   4691  CD  LYS A 944      40.790  36.280  22.610  1.00  0.00           C
ATOM   4692  HD1 LYS A 944      40.600  36.970  23.460  1.00  0.00           H
ATOM   4693  HD2 LYS A 944      39.900  36.070  21.970  1.00  0.00           H
ATOM   4694  CE  LYS A 944      41.840  36.870  21.720  1.00  0.00           C
ATOM   4695  HE1 LYS A 944      41.870  36.310  20.760  1.00  0.00           H
ATOM   4696  HE2 LYS A 944      42.850  36.670  22.140  1.00  0.00           H
ATOM   4697  NZ  LYS A 944      41.620  38.320  21.540  1.00  0.00           N
ATOM   4698  HZ1 LYS A 944      40.810  38.490  20.900  1.00  0.00           H
ATOM   4699  HZ2 LYS A 944      42.410  38.870  21.140  1.00  0.00           H
ATOM   4700  HZ3 LYS A 944      41.350  38.690  22.470  1.00  0.00           H
ATOM   4701  C   LYS A 944      38.970  34.710  26.380  1.00  0.00           C
ATOM   4702  O   LYS A 944      37.920  34.410  25.840  1.00  0.00           O
ATOM   4703  N   LEU A 945      39.300  34.610  27.710  1.00  0.00           N
ATOM   4704  HN  LEU A 945      40.210  34.940  27.950  1.00  0.00           H
ATOM   4705  CA  LEU A 945      38.410  34.140  28.780  1.00  0.00           C
ATOM   4706  HA  LEU A 945      38.920  33.990  29.720  1.00  0.00           H
ATOM   4707  CB  LEU A 945      37.390  35.240  29.050  1.00  0.00           C
ATOM   4708  HB1 LEU A 945      36.670  34.980  29.860  1.00  0.00           H
ATOM   4709  HB2 LEU A 945      36.700  35.470  28.200  1.00  0.00           H
ATOM   4710  CG  LEU A 945      37.950  36.610  29.480  1.00  0.00           C
ATOM   4711  HG  LEU A 945      38.790  37.000  28.840  1.00  0.00           H
ATOM   4712  CD1 LEU A 945      36.870  37.770  29.420  1.00  0.00           C
ATOM   4713 HD11 LEU A 945      35.840  37.500  29.770  1.00  0.00           H
ATOM   4714 HD12 LEU A 945      36.830  38.260  28.420  1.00  0.00           H
ATOM   4715 HD13 LEU A 945      37.140  38.570  30.130  1.00  0.00           H
ATOM   4716  CD2 LEU A 945      38.610  36.600  30.890  1.00  0.00           C
ATOM   4717 HD21 LEU A 945      38.930  37.610  31.220  1.00  0.00           H
ATOM   4718 HD22 LEU A 945      39.520  35.980  30.750  1.00  0.00           H
ATOM   4719 HD23 LEU A 945      37.810  36.170  31.540  1.00  0.00           H
ATOM   4720  C   LEU A 945      37.630  32.770  28.530  1.00  0.00           C
ATOM   4721  O   LEU A 945      36.490  32.810  28.140  1.00  0.00           O
ATOM   4722  N   LYS A 946      38.320  31.580  28.580  1.00  0.00           N
ATOM   4723  HN  LYS A 946      39.300  31.500  28.700  1.00  0.00           H
ATOM   4724  CA  LYS A 946      37.740  30.230  28.380  1.00  0.00           C
ATOM   4725  HA  LYS A 946      36.970  30.340  27.650  1.00  0.00           H
ATOM   4726  CB  LYS A 946      38.730  29.180  27.920  1.00  0.00           C
ATOM   4727  HB1 LYS A 946      39.650  29.680  27.570  1.00  0.00           H
ATOM   4728  HB2 LYS A 946      38.200  28.870  27.000  1.00  0.00           H
ATOM   4729  CG  LYS A 946      38.990  27.900  28.810  1.00  0.00           C
ATOM   4730  HG1 LYS A 946      38.160  27.190  28.960  1.00  0.00           H
ATOM   4731  HG2 LYS A 946      39.160  28.220  29.870  1.00  0.00           H
ATOM   4732  CD  LYS A 946      40.240  27.130  28.490  1.00  0.00           C
ATOM   4733  HD1 LYS A 946      40.400  26.450  29.370  1.00  0.00           H
ATOM   4734  HD2 LYS A 946      41.130  27.780  28.370  1.00  0.00           H
ATOM   4735  CE  LYS A 946      40.160  26.200  27.290  1.00  0.00           C
ATOM   4736  HE1 LYS A 946      40.870  25.340  27.310  1.00  0.00           H
ATOM   4737  HE2 LYS A 946      40.370  26.950  26.500  1.00  0.00           H
ATOM   4738  NZ  LYS A 946      38.820  25.490  27.090  1.00  0.00           N
ATOM   4739  HZ1 LYS A 946      39.040  24.740  26.390  1.00  0.00           H
ATOM   4740  HZ2 LYS A 946      38.080  26.100  26.710  1.00  0.00           H
ATOM   4741  HZ3 LYS A 946      38.570  25.050  28.000  1.00  0.00           H
ATOM   4742  C   LYS A 946      37.060  29.810  29.720  1.00  0.00           C
ATOM   4743  O   LYS A 946      36.230  28.960  29.730  1.00  0.00           O
ATOM   4744  N   LYS A 947      37.530  30.480  30.750  1.00  0.00           N
ATOM   4745  HN  LYS A 947      38.320  31.070  30.620  1.00  0.00           H
ATOM   4746  CA  LYS A 947      36.920  30.350  32.020  1.00  0.00           C
ATOM   4747  HA  LYS A 947      36.130  29.600  31.990  1.00  0.00           H
ATOM   4748  CB  LYS A 947      37.830  29.890  33.190  1.00  0.00           C
ATOM   4749  HB1 LYS A 947      37.290  29.590  34.120  1.00  0.00           H
ATOM   4750  HB2 LYS A 947      38.370  30.800  33.520  1.00  0.00           H
ATOM   4751  CG  LYS A 947      38.840  28.750  32.780  1.00  0.00           C
ATOM   4752  HG1 LYS A 947      39.550  28.650  33.630  1.00  0.00           H
ATOM   4753  HG2 LYS A 947      39.310  29.040  31.810  1.00  0.00           H
ATOM   4754  CD  LYS A 947      38.090  27.440  32.520  1.00  0.00           C
ATOM   4755  HD1 LYS A 947      37.410  27.580  31.650  1.00  0.00           H
ATOM   4756  HD2 LYS A 947      37.500  27.130  33.410  1.00  0.00           H
ATOM   4757  CE  LYS A 947      39.010  26.220  32.170  1.00  0.00           C
ATOM   4758  HE1 LYS A 947      39.750  26.480  31.380  1.00  0.00           H
ATOM   4759  HE2 LYS A 947      38.430  25.350  31.780  1.00  0.00           H
ATOM   4760  NZ  LYS A 947      39.790  25.700  33.290  1.00  0.00           N
ATOM   4761  HZ1 LYS A 947      40.170  24.750  33.080  1.00  0.00           H
ATOM   4762  HZ2 LYS A 947      39.240  25.660  34.170  1.00  0.00           H
ATOM   4763  HZ3 LYS A 947      40.720  26.100  33.500  1.00  0.00           H
ATOM   4764  C   LYS A 947      36.120  31.600  32.390  1.00  0.00           C
ATOM   4765  O   LYS A 947      34.870  31.540  32.320  1.00  0.00           O
ATOM   4766  N   GLY A 948      36.770  32.710  32.820  1.00  0.00           N
ATOM   4767  HN  GLY A 948      37.770  32.660  32.850  1.00  0.00           H
ATOM   4768  CA  GLY A 948      36.250  33.950  33.360  1.00  0.00           C
ATOM   4769  HA1 GLY A 948      35.790  34.610  32.630  1.00  0.00           H
ATOM   4770  HA2 GLY A 948      37.090  34.420  33.850  1.00  0.00           H
ATOM   4771  C   GLY A 948      35.230  33.850  34.480  1.00  0.00           C
ATOM   4772  O   GLY A 948      34.880  32.840  35.090  1.00  0.00           O
ATOM   4773  N   ALA A 949      34.780  35.060  34.790  1.00  0.00           N
ATOM   4774  HN  ALA A 949      35.090  35.890  34.320  1.00  0.00           H
ATOM   4775  CA  ALA A 949      33.630  35.280  35.630  1.00  0.00           C
ATOM   4776  HA  ALA A 949      32.870  34.550  35.400  1.00  0.00           H
ATOM   4777  CB  ALA A 949      34.080  35.230  37.080  1.00  0.00           C
ATOM   4778  HB1 ALA A 949      34.430  34.210  37.350  1.00  0.00           H
ATOM   4779  HB2 ALA A 949      33.210  35.430  37.750  1.00  0.00           H
ATOM   4780  HB3 ALA A 949      34.900  35.950  37.310  1.00  0.00           H
ATOM   4781  C   ALA A 949      33.050  36.610  35.420  1.00  0.00           C
ATOM   4782  O   ALA A 949      33.750  37.500  34.970  1.00  0.00           O
ATOM   4783  N   GLY A 950      31.750  36.820  35.700  1.00  0.00           N
ATOM   4784  HN  GLY A 950      31.110  36.070  35.850  1.00  0.00           H
ATOM   4785  CA  GLY A 950      31.050  38.130  35.570  1.00  0.00           C
ATOM   4786  HA1 GLY A 950      30.100  38.050  36.080  1.00  0.00           H
ATOM   4787  HA2 GLY A 950      30.940  38.370  34.530  1.00  0.00           H
ATOM   4788  C   GLY A 950      31.620  39.420  36.240  1.00  0.00           C
ATOM   4789  O   GLY A 950      32.110  39.400  37.350  1.00  0.00           O
ATOM   4790  N   TYR A 951      31.650  40.510  35.510  1.00  0.00           N
ATOM   4791  HN  TYR A 951      31.300  40.460  34.570  1.00  0.00           H
ATOM   4792  CA  TYR A 951      32.150  41.850  35.920  1.00  0.00           C
ATOM   4793  HA  TYR A 951      33.120  41.660  36.340  1.00  0.00           H
ATOM   4794  CB  TYR A 951      32.350  42.800  34.700  1.00  0.00           C
ATOM   4795  HB1 TYR A 951      31.480  42.720  34.020  1.00  0.00           H
ATOM   4796  HB2 TYR A 951      33.240  42.460  34.140  1.00  0.00           H
ATOM   4797  CG  TYR A 951      32.610  44.270  35.050  1.00  0.00           C
ATOM   4798  CD1 TYR A 951      31.820  45.250  34.430  1.00  0.00           C
ATOM   4799  HD1 TYR A 951      31.020  44.980  33.760  1.00  0.00           H
ATOM   4800  CE1 TYR A 951      32.260  46.620  34.510  1.00  0.00           C
ATOM   4801  HE1 TYR A 951      31.750  47.340  33.910  1.00  0.00           H
ATOM   4802  CZ  TYR A 951      33.270  46.990  35.380  1.00  0.00           C
ATOM   4803  OH  TYR A 951      33.570  48.350  35.550  1.00  0.00           O
ATOM   4804  HH  TYR A 951      34.260  48.450  36.210  1.00  0.00           H
ATOM   4805  CD2 TYR A 951      33.750  44.660  35.830  1.00  0.00           C
ATOM   4806  HD2 TYR A 951      34.430  44.000  36.360  1.00  0.00           H
ATOM   4807  CE2 TYR A 951      34.060  45.990  36.020  1.00  0.00           C
ATOM   4808  HE2 TYR A 951      34.900  46.210  36.660  1.00  0.00           H
ATOM   4809  C   TYR A 951      31.600  42.450  37.170  1.00  0.00           C
ATOM   4810  O   TYR A 951      32.250  43.060  38.040  1.00  0.00           O
ATOM   4811  N   HSD A 952      30.260  42.270  37.450  1.00  0.00           N
ATOM   4812  HN  HSD A 952      29.680  41.770  36.800  1.00  0.00           H
ATOM   4813  CA  HSD A 952      29.630  42.500  38.740  1.00  0.00           C
ATOM   4814  HA  HSD A 952      29.850  43.540  38.920  1.00  0.00           H
ATOM   4815  CB  HSD A 952      28.050  42.470  38.630  1.00  0.00           C
ATOM   4816  HB1 HSD A 952      27.830  42.950  37.660  1.00  0.00           H
ATOM   4817  HB2 HSD A 952      27.590  43.220  39.320  1.00  0.00           H
ATOM   4818  ND1 HSD A 952      27.280  40.300  37.630  1.00  0.00           N
ATOM   4819  HD1 HSD A 952      27.580  40.520  36.710  1.00  0.00           H
ATOM   4820  CG  HSD A 952      27.440  41.100  38.710  1.00  0.00           C
ATOM   4821  CE1 HSD A 952      26.590  39.210  38.000  1.00  0.00           C
ATOM   4822  HE1 HSD A 952      26.450  38.320  37.380  1.00  0.00           H
ATOM   4823  NE2 HSD A 952      26.320  39.160  39.270  1.00  0.00           N
ATOM   4824  CD2 HSD A 952      26.830  40.360  39.720  1.00  0.00           C
ATOM   4825  HD2 HSD A 952      26.590  40.660  40.740  1.00  0.00           H
ATOM   4826  C   HSD A 952      30.010  41.580  39.890  1.00  0.00           C
ATOM   4827  O   HSD A 952      29.940  41.940  41.040  1.00  0.00           O
ATOM   4828  N   LEU A 953      30.350  40.310  39.590  1.00  0.00           N
ATOM   4829  HN  LEU A 953      30.580  40.050  38.660  1.00  0.00           H
ATOM   4830  CA  LEU A 953      30.530  39.240  40.580  1.00  0.00           C
ATOM   4831  HA  LEU A 953      29.690  39.300  41.260  1.00  0.00           H
ATOM   4832  CB  LEU A 953      30.700  37.790  39.960  1.00  0.00           C
ATOM   4833  HB1 LEU A 953      31.100  37.110  40.740  1.00  0.00           H
ATOM   4834  HB2 LEU A 953      31.520  37.660  39.230  1.00  0.00           H
ATOM   4835  CG  LEU A 953      29.430  37.120  39.400  1.00  0.00           C
ATOM   4836  HG  LEU A 953      28.880  37.810  38.730  1.00  0.00           H
ATOM   4837  CD1 LEU A 953      29.830  35.810  38.750  1.00  0.00           C
ATOM   4838 HD11 LEU A 953      30.330  35.210  39.540  1.00  0.00           H
ATOM   4839 HD12 LEU A 953      30.480  36.020  37.880  1.00  0.00           H
ATOM   4840 HD13 LEU A 953      29.040  35.100  38.420  1.00  0.00           H
ATOM   4841  CD2 LEU A 953      28.510  36.810  40.620  1.00  0.00           C
ATOM   4842 HD21 LEU A 953      29.100  36.270  41.390  1.00  0.00           H
ATOM   4843 HD22 LEU A 953      27.610  36.210  40.350  1.00  0.00           H
ATOM   4844 HD23 LEU A 953      28.270  37.770  41.110  1.00  0.00           H
ATOM   4845  C   LEU A 953      31.720  39.510  41.520  1.00  0.00           C
ATOM   4846  O   LEU A 953      31.700  39.290  42.750  1.00  0.00           O
ATOM   4847  N   ASP A 954      32.900  40.050  41.000  1.00  0.00           N
ATOM   4848  HN  ASP A 954      32.920  40.150  40.010  1.00  0.00           H
ATOM   4849  CA  ASP A 954      34.080  40.160  41.830  1.00  0.00           C
ATOM   4850  HA  ASP A 954      34.190  39.170  42.260  1.00  0.00           H
ATOM   4851  CB  ASP A 954      35.370  40.660  41.010  1.00  0.00           C
ATOM   4852  HB1 ASP A 954      35.620  39.900  40.240  1.00  0.00           H
ATOM   4853  HB2 ASP A 954      36.180  40.760  41.750  1.00  0.00           H
ATOM   4854  CG  ASP A 954      35.170  41.960  40.290  1.00  0.00           C
ATOM   4855  OD1 ASP A 954      35.280  43.080  40.750  1.00  0.00           O
ATOM   4856  OD2 ASP A 954      34.620  41.770  39.080  1.00  0.00           O
ATOM   4857  HD2 ASP A 954      34.320  42.640  38.810  1.00  0.00           H
ATOM   4858  C   ASP A 954      33.810  41.100  43.040  1.00  0.00           C
ATOM   4859  O   ASP A 954      34.190  40.850  44.160  1.00  0.00           O
ATOM   4860  N   LEU A 955      33.150  42.180  42.800  1.00  0.00           N
ATOM   4861  HN  LEU A 955      32.910  42.430  41.860  1.00  0.00           H
ATOM   4862  CA  LEU A 955      32.730  43.160  43.740  1.00  0.00           C
ATOM   4863  HA  LEU A 955      33.590  43.640  44.210  1.00  0.00           H
ATOM   4864  CB  LEU A 955      32.240  44.310  42.850  1.00  0.00           C
ATOM   4865  HB1 LEU A 955      31.310  43.930  42.390  1.00  0.00           H
ATOM   4866  HB2 LEU A 955      33.110  44.430  42.170  1.00  0.00           H
ATOM   4867  CG  LEU A 955      32.020  45.680  43.500  1.00  0.00           C
ATOM   4868  HG  LEU A 955      31.380  45.610  44.410  1.00  0.00           H
ATOM   4869  CD1 LEU A 955      33.300  46.250  44.110  1.00  0.00           C
ATOM   4870 HD11 LEU A 955      33.040  47.190  44.640  1.00  0.00           H
ATOM   4871 HD12 LEU A 955      34.090  46.350  43.330  1.00  0.00           H
ATOM   4872 HD13 LEU A 955      33.660  45.550  44.900  1.00  0.00           H
ATOM   4873  CD2 LEU A 955      31.510  46.680  42.570  1.00  0.00           C
ATOM   4874 HD21 LEU A 955      30.440  46.520  42.340  1.00  0.00           H
ATOM   4875 HD22 LEU A 955      32.070  46.560  41.620  1.00  0.00           H
ATOM   4876 HD23 LEU A 955      31.630  47.740  42.920  1.00  0.00           H
ATOM   4877  C   LEU A 955      31.650  42.550  44.700  1.00  0.00           C
ATOM   4878  O   LEU A 955      31.590  42.800  45.940  1.00  0.00           O
ATOM   4879  N   LEU A 956      30.610  41.860  44.170  1.00  0.00           N
ATOM   4880  HN  LEU A 956      30.470  41.770  43.190  1.00  0.00           H
ATOM   4881  CA  LEU A 956      29.600  41.230  44.930  1.00  0.00           C
ATOM   4882  HA  LEU A 956      29.090  41.970  45.510  1.00  0.00           H
ATOM   4883  CB  LEU A 956      28.640  40.480  43.980  1.00  0.00           C
ATOM   4884  HB1 LEU A 956      29.140  39.670  43.410  1.00  0.00           H
ATOM   4885  HB2 LEU A 956      28.180  41.080  43.160  1.00  0.00           H
ATOM   4886  CG  LEU A 956      27.430  39.750  44.750  1.00  0.00           C
ATOM   4887  HG  LEU A 956      27.830  39.040  45.510  1.00  0.00           H
ATOM   4888  CD1 LEU A 956      26.640  40.820  45.620  1.00  0.00           C
ATOM   4889 HD11 LEU A 956      26.470  41.700  44.950  1.00  0.00           H
ATOM   4890 HD12 LEU A 956      27.230  41.190  46.470  1.00  0.00           H
ATOM   4891 HD13 LEU A 956      25.760  40.250  45.990  1.00  0.00           H
ATOM   4892  CD2 LEU A 956      26.430  38.950  43.860  1.00  0.00           C
ATOM   4893 HD21 LEU A 956      27.080  38.310  43.230  1.00  0.00           H
ATOM   4894 HD22 LEU A 956      25.780  39.560  43.190  1.00  0.00           H
ATOM   4895 HD23 LEU A 956      25.660  38.300  44.340  1.00  0.00           H
ATOM   4896  C   LEU A 956      30.160  40.270  45.940  1.00  0.00           C
ATOM   4897  O   LEU A 956      29.760  40.220  47.080  1.00  0.00           O
ATOM   4898  N   MET A 957      31.090  39.460  45.470  1.00  0.00           N
ATOM   4899  HN  MET A 957      31.360  39.410  44.510  1.00  0.00           H
ATOM   4900  CA  MET A 957      31.700  38.430  46.360  1.00  0.00           C
ATOM   4901  HA  MET A 957      30.860  37.990  46.890  1.00  0.00           H
ATOM   4902  CB  MET A 957      32.510  37.380  45.610  1.00  0.00           C
ATOM   4903  HB1 MET A 957      32.870  36.680  46.380  1.00  0.00           H
ATOM   4904  HB2 MET A 957      33.360  37.840  45.090  1.00  0.00           H
ATOM   4905  CG  MET A 957      31.670  36.540  44.620  1.00  0.00           C
ATOM   4906  HG1 MET A 957      31.750  36.980  43.610  1.00  0.00           H
ATOM   4907  HG2 MET A 957      30.630  36.460  44.980  1.00  0.00           H
ATOM   4908  SD  MET A 957      32.220  34.800  44.600  1.00  0.00           S
ATOM   4909  CE  MET A 957      31.180  34.440  43.180  1.00  0.00           C
ATOM   4910  HE1 MET A 957      31.710  34.740  42.250  1.00  0.00           H
ATOM   4911  HE2 MET A 957      30.190  34.910  43.260  1.00  0.00           H
ATOM   4912  HE3 MET A 957      30.990  33.350  43.050  1.00  0.00           H
ATOM   4913  C   MET A 957      32.500  39.070  47.460  1.00  0.00           C
ATOM   4914  O   MET A 957      32.420  38.650  48.630  1.00  0.00           O
ATOM   4915  N   VAL A 958      33.360  40.020  47.140  1.00  0.00           N
ATOM   4916  HN  VAL A 958      33.600  40.250  46.200  1.00  0.00           H
ATOM   4917  CA  VAL A 958      34.040  40.830  48.170  1.00  0.00           C
ATOM   4918  HA  VAL A 958      34.650  40.100  48.670  1.00  0.00           H
ATOM   4919  CB  VAL A 958      35.000  41.950  47.500  1.00  0.00           C
ATOM   4920  HB  VAL A 958      34.540  42.450  46.620  1.00  0.00           H
ATOM   4921  CG1 VAL A 958      35.500  42.880  48.570  1.00  0.00           C
ATOM   4922 HG11 VAL A 958      36.080  43.720  48.120  1.00  0.00           H
ATOM   4923 HG12 VAL A 958      35.880  42.290  49.430  1.00  0.00           H
ATOM   4924 HG13 VAL A 958      34.650  43.410  49.040  1.00  0.00           H
ATOM   4925  CG2 VAL A 958      36.170  41.100  47.080  1.00  0.00           C
ATOM   4926 HG21 VAL A 958      36.700  41.640  46.280  1.00  0.00           H
ATOM   4927 HG22 VAL A 958      35.770  40.180  46.600  1.00  0.00           H
ATOM   4928 HG23 VAL A 958      37.020  40.970  47.780  1.00  0.00           H
ATOM   4929  C   VAL A 958      33.140  41.480  49.190  1.00  0.00           C
ATOM   4930  O   VAL A 958      33.340  41.370  50.380  1.00  0.00           O
ATOM   4931  N   GLY A 959      32.110  42.220  48.700  1.00  0.00           N
ATOM   4932  HN  GLY A 959      31.880  42.150  47.730  1.00  0.00           H
ATOM   4933  CA  GLY A 959      31.140  42.900  49.510  1.00  0.00           C
ATOM   4934  HA1 GLY A 959      30.300  43.150  48.890  1.00  0.00           H
ATOM   4935  HA2 GLY A 959      31.560  43.700  50.100  1.00  0.00           H
ATOM   4936  C   GLY A 959      30.470  42.100  50.530  1.00  0.00           C
ATOM   4937  O   GLY A 959      30.330  42.560  51.660  1.00  0.00           O
ATOM   4938  N   VAL A 960      29.990  40.920  50.210  1.00  0.00           N
ATOM   4939  HN  VAL A 960      30.140  40.730  49.240  1.00  0.00           H
ATOM   4940  CA  VAL A 960      29.510  39.850  51.070  1.00  0.00           C
ATOM   4941  HA  VAL A 960      28.690  40.260  51.630  1.00  0.00           H
ATOM   4942  CB  VAL A 960      28.890  38.620  50.250  1.00  0.00           C
ATOM   4943  HB  VAL A 960      29.700  38.200  49.630  1.00  0.00           H
ATOM   4944  CG1 VAL A 960      28.530  37.530  51.270  1.00  0.00           C
ATOM   4945 HG11 VAL A 960      27.940  38.080  52.030  1.00  0.00           H
ATOM   4946 HG12 VAL A 960      29.390  37.130  51.850  1.00  0.00           H
ATOM   4947 HG13 VAL A 960      28.020  36.670  50.780  1.00  0.00           H
ATOM   4948  CG2 VAL A 960      27.710  38.980  49.340  1.00  0.00           C
ATOM   4949 HG21 VAL A 960      27.150  38.120  48.920  1.00  0.00           H
ATOM   4950 HG22 VAL A 960      27.950  39.800  48.630  1.00  0.00           H
ATOM   4951 HG23 VAL A 960      26.940  39.300  50.080  1.00  0.00           H
ATOM   4952  C   VAL A 960      30.580  39.330  52.030  1.00  0.00           C
ATOM   4953  O   VAL A 960      30.390  39.290  53.260  1.00  0.00           O
ATOM   4954  N   MET A 961      31.800  38.930  51.600  1.00  0.00           N
ATOM   4955  HN  MET A 961      31.890  38.750  50.630  1.00  0.00           H
ATOM   4956  CA  MET A 961      32.860  38.520  52.450  1.00  0.00           C
ATOM   4957  HA  MET A 961      32.370  37.750  53.020  1.00  0.00           H
ATOM   4958  CB  MET A 961      33.990  37.920  51.590  1.00  0.00           C
ATOM   4959  HB1 MET A 961      34.810  37.720  52.310  1.00  0.00           H
ATOM   4960  HB2 MET A 961      34.370  38.600  50.800  1.00  0.00           H
ATOM   4961  CG  MET A 961      33.660  36.570  50.850  1.00  0.00           C
ATOM   4962  HG1 MET A 961      34.610  36.050  50.610  1.00  0.00           H
ATOM   4963  HG2 MET A 961      32.990  36.860  50.010  1.00  0.00           H
ATOM   4964  SD  MET A 961      32.620  35.350  51.700  1.00  0.00           S
ATOM   4965  CE  MET A 961      33.610  34.770  53.100  1.00  0.00           C
ATOM   4966  HE1 MET A 961      34.360  34.100  52.620  1.00  0.00           H
ATOM   4967  HE2 MET A 961      32.870  34.200  53.700  1.00  0.00           H
ATOM   4968  HE3 MET A 961      34.120  35.550  53.710  1.00  0.00           H
ATOM   4969  C   MET A 961      33.420  39.600  53.390  1.00  0.00           C
ATOM   4970  O   MET A 961      33.770  39.270  54.520  1.00  0.00           O
ATOM   4971  N   LEU A 962      33.480  40.900  53.020  1.00  0.00           N
ATOM   4972  HN  LEU A 962      33.450  41.120  52.050  1.00  0.00           H
ATOM   4973  CA  LEU A 962      33.670  42.020  53.980  1.00  0.00           C
ATOM   4974  HA  LEU A 962      34.670  41.900  54.380  1.00  0.00           H
ATOM   4975  CB  LEU A 962      33.530  43.280  53.080  1.00  0.00           C
ATOM   4976  HB1 LEU A 962      32.520  43.430  52.650  1.00  0.00           H
ATOM   4977  HB2 LEU A 962      34.140  43.090  52.160  1.00  0.00           H
ATOM   4978  CG  LEU A 962      34.050  44.670  53.490  1.00  0.00           C
ATOM   4979  HG  LEU A 962      35.130  44.580  53.700  1.00  0.00           H
ATOM   4980  CD1 LEU A 962      33.680  45.730  52.370  1.00  0.00           C
ATOM   4981 HD11 LEU A 962      34.200  45.500  51.410  1.00  0.00           H
ATOM   4982 HD12 LEU A 962      34.000  46.760  52.610  1.00  0.00           H
ATOM   4983 HD13 LEU A 962      32.620  45.480  52.180  1.00  0.00           H
ATOM   4984  CD2 LEU A 962      33.370  45.220  54.730  1.00  0.00           C
ATOM   4985 HD21 LEU A 962      32.340  45.630  54.600  1.00  0.00           H
ATOM   4986 HD22 LEU A 962      33.920  46.150  55.020  1.00  0.00           H
ATOM   4987 HD23 LEU A 962      33.410  44.500  55.560  1.00  0.00           H
ATOM   4988  C   LEU A 962      32.710  41.990  55.190  1.00  0.00           C
ATOM   4989  O   LEU A 962      33.040  42.220  56.360  1.00  0.00           O
ATOM   4990  N   GLY A 963      31.440  41.630  54.970  1.00  0.00           N
ATOM   4991  HN  GLY A 963      31.030  41.480  54.070  1.00  0.00           H
ATOM   4992  CA  GLY A 963      30.440  41.480  55.970  1.00  0.00           C
ATOM   4993  HA1 GLY A 963      29.500  41.310  55.460  1.00  0.00           H
ATOM   4994  HA2 GLY A 963      30.500  42.300  56.660  1.00  0.00           H
ATOM   4995  C   GLY A 963      30.560  40.310  56.890  1.00  0.00           C
ATOM   4996  O   GLY A 963      30.450  40.390  58.150  1.00  0.00           O
ATOM   4997  N   VAL A 964      30.920  39.140  56.300  1.00  0.00           N
ATOM   4998  HN  VAL A 964      30.860  39.160  55.310  1.00  0.00           H
ATOM   4999  CA  VAL A 964      31.290  38.010  57.070  1.00  0.00           C
ATOM   5000  HA  VAL A 964      30.520  37.960  57.820  1.00  0.00           H
ATOM   5001  CB  VAL A 964      31.300  36.680  56.240  1.00  0.00           C
ATOM   5002  HB  VAL A 964      31.910  36.800  55.310  1.00  0.00           H
ATOM   5003  CG1 VAL A 964      31.900  35.450  57.060  1.00  0.00           C
ATOM   5004 HG11 VAL A 964      31.400  35.490  58.060  1.00  0.00           H
ATOM   5005 HG12 VAL A 964      32.990  35.460  57.270  1.00  0.00           H
ATOM   5006 HG13 VAL A 964      31.710  34.470  56.580  1.00  0.00           H
ATOM   5007  CG2 VAL A 964      29.890  36.350  55.710  1.00  0.00           C
ATOM   5008 HG21 VAL A 964      29.390  37.230  55.280  1.00  0.00           H
ATOM   5009 HG22 VAL A 964      29.230  35.940  56.510  1.00  0.00           H
ATOM   5010 HG23 VAL A 964      30.040  35.580  54.920  1.00  0.00           H
ATOM   5011  C   VAL A 964      32.590  38.150  57.880  1.00  0.00           C
ATOM   5012  O   VAL A 964      32.710  37.780  59.050  1.00  0.00           O
ATOM   5013  N   CYS A 965      33.640  38.860  57.360  1.00  0.00           N
ATOM   5014  HN  CYS A 965      33.720  38.940  56.360  1.00  0.00           H
ATOM   5015  CA  CYS A 965      34.850  39.300  58.110  1.00  0.00           C
ATOM   5016  HA  CYS A 965      35.370  38.440  58.500  1.00  0.00           H
ATOM   5017  CB  CYS A 965      35.840  40.110  57.140  1.00  0.00           C
ATOM   5018  HB1 CYS A 965      36.600  40.560  57.810  1.00  0.00           H
ATOM   5019  HB2 CYS A 965      35.150  40.870  56.710  1.00  0.00           H
ATOM   5020  SG  CYS A 965      36.510  38.980  55.910  1.00  0.00           S
ATOM   5021  HG1 CYS A 965      35.710  39.470  54.980  1.00  0.00           H
ATOM   5022  C   CYS A 965      34.570  40.160  59.310  1.00  0.00           C
ATOM   5023  O   CYS A 965      35.140  40.120  60.380  1.00  0.00           O
ATOM   5024  N   SER A 966      33.570  40.970  59.160  1.00  0.00           N
ATOM   5025  HN  SER A 966      33.070  40.790  58.310  1.00  0.00           H
ATOM   5026  CA  SER A 966      33.280  42.060  60.050  1.00  0.00           C
ATOM   5027  HA  SER A 966      34.160  42.460  60.530  1.00  0.00           H
ATOM   5028  CB  SER A 966      32.510  43.200  59.380  1.00  0.00           C
ATOM   5029  HB1 SER A 966      32.200  43.940  60.150  1.00  0.00           H
ATOM   5030  HB2 SER A 966      31.610  42.870  58.820  1.00  0.00           H
ATOM   5031  OG  SER A 966      33.290  43.910  58.440  1.00  0.00           O
ATOM   5032  HG1 SER A 966      33.190  43.420  57.620  1.00  0.00           H
ATOM   5033  C   SER A 966      32.430  41.590  61.220  1.00  0.00           C
ATOM   5034  O   SER A 966      32.290  42.400  62.150  1.00  0.00           O
ATOM   5035  N   VAL A 967      32.030  40.300  61.280  1.00  0.00           N
ATOM   5036  HN  VAL A 967      32.330  39.730  60.520  1.00  0.00           H
ATOM   5037  CA  VAL A 967      31.340  39.600  62.390  1.00  0.00           C
ATOM   5038  HA  VAL A 967      30.750  40.330  62.920  1.00  0.00           H
ATOM   5039  CB  VAL A 967      30.370  38.550  61.720  1.00  0.00           C
ATOM   5040  HB  VAL A 967      30.840  38.210  60.780  1.00  0.00           H
ATOM   5041  CG1 VAL A 967      30.010  37.350  62.540  1.00  0.00           C
ATOM   5042 HG11 VAL A 967      29.400  36.590  62.010  1.00  0.00           H
ATOM   5043 HG12 VAL A 967      29.500  37.700  63.460  1.00  0.00           H
ATOM   5044 HG13 VAL A 967      30.920  36.750  62.740  1.00  0.00           H
ATOM   5045  CG2 VAL A 967      29.000  39.160  61.400  1.00  0.00           C
ATOM   5046 HG21 VAL A 967      29.260  39.970  60.690  1.00  0.00           H
ATOM   5047 HG22 VAL A 967      28.510  39.530  62.320  1.00  0.00           H
ATOM   5048 HG23 VAL A 967      28.380  38.340  60.990  1.00  0.00           H
ATOM   5049  C   VAL A 967      32.280  38.900  63.290  1.00  0.00           C
ATOM   5050  O   VAL A 967      31.980  38.570  64.490  1.00  0.00           O
ATOM   5051  N   MET A 968      33.520  38.700  62.830  1.00  0.00           N
ATOM   5052  HN  MET A 968      33.720  38.930  61.870  1.00  0.00           H
ATOM   5053  CA  MET A 968      34.590  38.090  63.520  1.00  0.00           C
ATOM   5054  HA  MET A 968      34.270  37.730  64.490  1.00  0.00           H
ATOM   5055  CB  MET A 968      35.080  36.890  62.650  1.00  0.00           C
ATOM   5056  HB1 MET A 968      36.050  36.500  63.050  1.00  0.00           H
ATOM   5057  HB2 MET A 968      35.290  37.360  61.670  1.00  0.00           H
ATOM   5058  CG  MET A 968      34.000  35.780  62.470  1.00  0.00           C
ATOM   5059  HG1 MET A 968      33.330  35.930  61.600  1.00  0.00           H
ATOM   5060  HG2 MET A 968      33.360  35.850  63.380  1.00  0.00           H
[truncated: 6,873,249 more chars]
