# Supplementary material for: CryoEM and computational modeling structural insights into the pH regulator NBCn1
Source: Nat Commun. 2025 Nov 11;16:9932. doi: 10.1038/s41467-025-64868-z (PMC12606367; doi:10.1038/s41467-025-64868-z)
Supplement: Supplementary file 7 — Supplementary Data 5 [file 41467_2025_64868_MOESM7_ESM.zip › 100ns_z_restr_MD_NBCn1_2NaCO3/hNBCn1_IF/z-restr_hNBCn1_IF_2NaCO3_first_step_36.pdb]

REMARK    GENERATED BY TRJCONV
TITLE     Title t= 4100.00000 step= 2050000
REMARK    THIS IS A SIMULATION BOX
CRYST1   93.808   93.808  101.759  90.00  90.00  90.00 P 1           1
MODEL        1
ATOM      1  N   LEU A 585      22.190  35.880  39.170  1.00  0.00           N
ATOM      2  HT1 LEU A 585      21.670  36.760  38.970  1.00  0.00           H
ATOM      3  HT2 LEU A 585      21.550  35.080  39.050  1.00  0.00           H
ATOM      4  HT3 LEU A 585      22.900  35.830  38.400  1.00  0.00           H
ATOM      5  CA  LEU A 585      22.800  35.710  40.550  1.00  0.00           C
ATOM      6  HA  LEU A 585      23.690  36.300  40.580  1.00  0.00           H
ATOM      7  CB  LEU A 585      21.750  36.260  41.540  1.00  0.00           C
ATOM      8  HB1 LEU A 585      20.770  35.770  41.410  1.00  0.00           H
ATOM      9  HB2 LEU A 585      21.610  37.360  41.460  1.00  0.00           H
ATOM     10  CG  LEU A 585      22.240  35.970  43.040  1.00  0.00           C
ATOM     11  HG  LEU A 585      22.360  34.890  43.210  1.00  0.00           H
ATOM     12  CD1 LEU A 585      23.490  36.820  43.320  1.00  0.00           C
ATOM     13 HD11 LEU A 585      23.760  36.790  44.390  1.00  0.00           H
ATOM     14 HD12 LEU A 585      23.290  37.850  42.960  1.00  0.00           H
ATOM     15 HD13 LEU A 585      24.350  36.530  42.670  1.00  0.00           H
ATOM     16  CD2 LEU A 585      21.120  36.250  44.120  1.00  0.00           C
ATOM     17 HD21 LEU A 585      20.310  35.500  44.030  1.00  0.00           H
ATOM     18 HD22 LEU A 585      20.730  37.280  43.940  1.00  0.00           H
ATOM     19 HD23 LEU A 585      21.480  36.210  45.180  1.00  0.00           H
ATOM     20  C   LEU A 585      23.120  34.210  40.820  1.00  0.00           C
ATOM     21  O   LEU A 585      24.320  33.900  40.890  1.00  0.00           O
ATOM     22  N   ILE A 586      22.150  33.210  41.150  1.00  0.00           N
ATOM     23  HN  ILE A 586      21.180  33.400  41.250  1.00  0.00           H
ATOM     24  CA  ILE A 586      22.460  31.780  41.400  1.00  0.00           C
ATOM     25  HA  ILE A 586      23.290  31.830  42.100  1.00  0.00           H
ATOM     26  CB  ILE A 586      21.320  30.980  42.060  1.00  0.00           C
ATOM     27  HB  ILE A 586      20.500  31.000  41.300  1.00  0.00           H
ATOM     28  CG2 ILE A 586      21.590  29.490  42.350  1.00  0.00           C
ATOM     29 HG21 ILE A 586      21.890  28.950  41.430  1.00  0.00           H
ATOM     30 HG22 ILE A 586      20.700  28.970  42.740  1.00  0.00           H
ATOM     31 HG23 ILE A 586      22.410  29.350  43.080  1.00  0.00           H
ATOM     32  CG1 ILE A 586      20.750  31.590  43.380  1.00  0.00           C
ATOM     33 HG11 ILE A 586      19.890  30.970  43.720  1.00  0.00           H
ATOM     34 HG12 ILE A 586      20.460  32.620  43.110  1.00  0.00           H
ATOM     35  CD  ILE A 586      21.760  31.620  44.510  1.00  0.00           C
ATOM     36  HD1 ILE A 586      22.100  30.630  44.880  1.00  0.00           H
ATOM     37  HD2 ILE A 586      21.390  32.160  45.400  1.00  0.00           H
ATOM     38  HD3 ILE A 586      22.670  32.180  44.200  1.00  0.00           H
ATOM     39  C   ILE A 586      22.990  31.150  40.110  1.00  0.00           C
ATOM     40  O   ILE A 586      23.960  30.410  40.050  1.00  0.00           O
ATOM     41  N   LEU A 587      22.410  31.470  38.950  1.00  0.00           N
ATOM     42  HN  LEU A 587      21.680  32.150  39.030  1.00  0.00           H
ATOM     43  CA  LEU A 587      22.490  30.980  37.630  1.00  0.00           C
ATOM     44  HA  LEU A 587      22.140  29.960  37.610  1.00  0.00           H
ATOM     45  CB  LEU A 587      21.490  31.770  36.780  1.00  0.00           C
ATOM     46  HB1 LEU A 587      21.560  32.860  36.990  1.00  0.00           H
ATOM     47  HB2 LEU A 587      20.510  31.580  37.230  1.00  0.00           H
ATOM     48  CG  LEU A 587      21.480  31.450  35.280  1.00  0.00           C
ATOM     49  HG  LEU A 587      22.460  31.780  34.880  1.00  0.00           H
ATOM     50  CD1 LEU A 587      21.400  29.890  34.980  1.00  0.00           C
ATOM     51 HD11 LEU A 587      20.590  29.410  35.570  1.00  0.00           H
ATOM     52 HD12 LEU A 587      22.350  29.350  35.120  1.00  0.00           H
ATOM     53 HD13 LEU A 587      21.190  29.770  33.890  1.00  0.00           H
ATOM     54  CD2 LEU A 587      20.270  32.160  34.610  1.00  0.00           C
ATOM     55 HD21 LEU A 587      20.350  33.260  34.730  1.00  0.00           H
ATOM     56 HD22 LEU A 587      19.340  31.750  35.070  1.00  0.00           H
ATOM     57 HD23 LEU A 587      20.190  31.920  33.530  1.00  0.00           H
ATOM     58  C   LEU A 587      23.940  31.170  37.080  1.00  0.00           C
ATOM     59  O   LEU A 587      24.550  30.230  36.640  1.00  0.00           O
ATOM     60  N   ASP A 588      24.390  32.410  37.380  1.00  0.00           N
ATOM     61  HN  ASP A 588      23.820  33.110  37.780  1.00  0.00           H
ATOM     62  CA  ASP A 588      25.670  32.820  37.030  1.00  0.00           C
ATOM     63  HA  ASP A 588      25.920  32.860  35.980  1.00  0.00           H
ATOM     64  CB  ASP A 588      25.910  34.260  37.630  1.00  0.00           C
ATOM     65  HB1 ASP A 588      26.850  34.610  37.140  1.00  0.00           H
ATOM     66  HB2 ASP A 588      25.910  34.270  38.740  1.00  0.00           H
ATOM     67  CG  ASP A 588      24.890  35.360  37.350  1.00  0.00           C
ATOM     68  OD1 ASP A 588      23.720  35.100  37.260  1.00  0.00           O
ATOM     69  OD2 ASP A 588      25.370  36.550  37.400  1.00  0.00           O
ATOM     70  C   ASP A 588      26.790  32.090  37.780  1.00  0.00           C
ATOM     71  O   ASP A 588      27.820  31.840  37.200  1.00  0.00           O
ATOM     72  N   ILE A 589      26.590  31.680  39.070  1.00  0.00           N
ATOM     73  HN  ILE A 589      25.730  31.970  39.480  1.00  0.00           H
ATOM     74  CA  ILE A 589      27.450  30.760  39.890  1.00  0.00           C
ATOM     75  HA  ILE A 589      28.430  31.190  39.770  1.00  0.00           H
ATOM     76  CB  ILE A 589      27.020  30.810  41.360  1.00  0.00           C
ATOM     77  HB  ILE A 589      25.990  30.390  41.400  1.00  0.00           H
ATOM     78  CG2 ILE A 589      27.840  29.770  42.150  1.00  0.00           C
ATOM     79 HG21 ILE A 589      27.820  29.930  43.250  1.00  0.00           H
ATOM     80 HG22 ILE A 589      28.890  29.680  41.800  1.00  0.00           H
ATOM     81 HG23 ILE A 589      27.470  28.730  42.000  1.00  0.00           H
ATOM     82  CG1 ILE A 589      27.040  32.250  41.920  1.00  0.00           C
ATOM     83 HG11 ILE A 589      26.570  32.910  41.160  1.00  0.00           H
ATOM     84 HG12 ILE A 589      28.070  32.640  42.100  1.00  0.00           H
ATOM     85  CD  ILE A 589      26.330  32.480  43.190  1.00  0.00           C
ATOM     86  HD1 ILE A 589      26.420  33.540  43.520  1.00  0.00           H
ATOM     87  HD2 ILE A 589      26.770  31.860  43.990  1.00  0.00           H
ATOM     88  HD3 ILE A 589      25.260  32.230  43.290  1.00  0.00           H
ATOM     89  C   ILE A 589      27.430  29.320  39.400  1.00  0.00           C
ATOM     90  O   ILE A 589      28.520  28.620  39.390  1.00  0.00           O
ATOM     91  N   LYS A 590      26.280  28.820  38.910  1.00  0.00           N
ATOM     92  HN  LYS A 590      25.430  29.340  38.960  1.00  0.00           H
ATOM     93  CA  LYS A 590      26.180  27.490  38.320  1.00  0.00           C
ATOM     94  HA  LYS A 590      26.460  26.710  39.010  1.00  0.00           H
ATOM     95  CB  LYS A 590      24.710  27.200  38.040  1.00  0.00           C
ATOM     96  HB1 LYS A 590      24.620  26.230  37.500  1.00  0.00           H
ATOM     97  HB2 LYS A 590      24.340  28.030  37.400  1.00  0.00           H
ATOM     98  CG  LYS A 590      23.930  27.080  39.310  1.00  0.00           C
ATOM     99  HG1 LYS A 590      23.860  28.130  39.680  1.00  0.00           H
ATOM    100  HG2 LYS A 590      24.460  26.430  40.040  1.00  0.00           H
ATOM    101  CD  LYS A 590      22.500  26.580  39.210  1.00  0.00           C
ATOM    102  HD1 LYS A 590      21.950  27.310  39.840  1.00  0.00           H
ATOM    103  HD2 LYS A 590      22.400  25.590  39.690  1.00  0.00           H
ATOM    104  CE  LYS A 590      21.720  26.510  37.920  1.00  0.00           C
ATOM    105  HE1 LYS A 590      22.210  25.670  37.370  1.00  0.00           H
ATOM    106  HE2 LYS A 590      21.860  27.360  37.210  1.00  0.00           H
ATOM    107  NZ  LYS A 590      20.240  26.270  38.060  1.00  0.00           N
ATOM    108  HZ1 LYS A 590      20.110  25.270  38.280  1.00  0.00           H
ATOM    109  HZ2 LYS A 590      19.560  26.480  37.310  1.00  0.00           H
ATOM    110  HZ3 LYS A 590      19.930  26.820  38.890  1.00  0.00           H
ATOM    111  C   LYS A 590      26.980  27.400  37.030  1.00  0.00           C
ATOM    112  O   LYS A 590      27.390  26.260  36.630  1.00  0.00           O
ATOM    113  N   ARG A 591      27.180  28.480  36.280  1.00  0.00           N
ATOM    114  HN  ARG A 591      26.700  29.350  36.350  1.00  0.00           H
ATOM    115  CA  ARG A 591      27.930  28.490  34.990  1.00  0.00           C
ATOM    116  HA  ARG A 591      27.370  27.830  34.350  1.00  0.00           H
ATOM    117  CB  ARG A 591      28.050  29.900  34.320  1.00  0.00           C
ATOM    118  HB1 ARG A 591      28.690  29.930  33.410  1.00  0.00           H
ATOM    119  HB2 ARG A 591      28.440  30.550  35.140  1.00  0.00           H
ATOM    120  CG  ARG A 591      26.720  30.530  33.930  1.00  0.00           C
ATOM    121  HG1 ARG A 591      26.860  31.540  33.510  1.00  0.00           H
ATOM    122  HG2 ARG A 591      26.030  30.580  34.790  1.00  0.00           H
ATOM    123  CD  ARG A 591      26.120  29.870  32.690  1.00  0.00           C
ATOM    124  HD1 ARG A 591      25.740  28.850  32.900  1.00  0.00           H
ATOM    125  HD2 ARG A 591      26.780  29.950  31.800  1.00  0.00           H
ATOM    126  NE  ARG A 591      24.920  30.690  32.240  1.00  0.00           N
ATOM    127  HE  ARG A 591      24.980  31.680  32.140  1.00  0.00           H
ATOM    128  CZ  ARG A 591      23.690  30.230  31.980  1.00  0.00           C
ATOM    129  NH1 ARG A 591      23.480  28.900  32.080  1.00  0.00           N
ATOM    130 HH11 ARG A 591      23.820  28.250  32.760  1.00  0.00           H
ATOM    131 HH12 ARG A 591      22.510  28.670  31.980  1.00  0.00           H
ATOM    132  NH2 ARG A 591      22.740  30.960  31.530  1.00  0.00           N
ATOM    133 HH21 ARG A 591      21.950  30.440  31.180  1.00  0.00           H
ATOM    134 HH22 ARG A 591      23.180  31.840  31.350  1.00  0.00           H
ATOM    135  C   ARG A 591      29.320  27.900  35.160  1.00  0.00           C
ATOM    136  O   ARG A 591      29.810  27.120  34.290  1.00  0.00           O
ATOM    137  N   LYS A 592      29.980  28.320  36.250  1.00  0.00           N
ATOM    138  HN  LYS A 592      29.630  28.910  36.980  1.00  0.00           H
ATOM    139  CA  LYS A 592      31.340  28.000  36.410  1.00  0.00           C
ATOM    140  HA  LYS A 592      31.710  27.650  35.450  1.00  0.00           H
ATOM    141  CB  LYS A 592      32.230  29.260  36.730  1.00  0.00           C
ATOM    142  HB1 LYS A 592      33.270  28.920  36.530  1.00  0.00           H
ATOM    143  HB2 LYS A 592      32.090  29.610  37.760  1.00  0.00           H
ATOM    144  CG  LYS A 592      31.980  30.530  35.830  1.00  0.00           C
ATOM    145  HG1 LYS A 592      32.770  31.290  36.060  1.00  0.00           H
ATOM    146  HG2 LYS A 592      31.000  30.940  36.130  1.00  0.00           H
ATOM    147  CD  LYS A 592      32.070  30.200  34.340  1.00  0.00           C
ATOM    148  HD1 LYS A 592      31.240  29.500  34.110  1.00  0.00           H
ATOM    149  HD2 LYS A 592      32.990  29.680  34.010  1.00  0.00           H
ATOM    150  CE  LYS A 592      31.850  31.530  33.640  1.00  0.00           C
ATOM    151  HE1 LYS A 592      32.490  32.320  34.080  1.00  0.00           H
ATOM    152  HE2 LYS A 592      30.790  31.840  33.760  1.00  0.00           H
ATOM    153  NZ  LYS A 592      32.150  31.370  32.180  1.00  0.00           N
ATOM    154  HZ1 LYS A 592      33.160  31.250  31.990  1.00  0.00           H
ATOM    155  HZ2 LYS A 592      31.730  32.120  31.610  1.00  0.00           H
ATOM    156  HZ3 LYS A 592      31.700  30.470  31.890  1.00  0.00           H
ATOM    157  C   LYS A 592      31.500  26.920  37.550  1.00  0.00           C
ATOM    158  O   LYS A 592      32.650  26.490  37.890  1.00  0.00           O
ATOM    159  N   ALA A 593      30.360  26.380  38.060  1.00  0.00           N
ATOM    160  HN  ALA A 593      29.480  26.770  37.780  1.00  0.00           H
ATOM    161  CA  ALA A 593      30.330  25.310  39.060  1.00  0.00           C
ATOM    162  HA  ALA A 593      31.150  25.650  39.670  1.00  0.00           H
ATOM    163  CB  ALA A 593      28.990  25.130  39.810  1.00  0.00           C
ATOM    164  HB1 ALA A 593      28.730  26.040  40.400  1.00  0.00           H
ATOM    165  HB2 ALA A 593      28.900  24.330  40.570  1.00  0.00           H
ATOM    166  HB3 ALA A 593      28.260  25.000  39.000  1.00  0.00           H
ATOM    167  C   ALA A 593      30.820  23.990  38.490  1.00  0.00           C
ATOM    168  O   ALA A 593      31.620  23.420  39.250  1.00  0.00           O
ATOM    169  N   PRO A 594      30.470  23.450  37.340  1.00  0.00           N
ATOM    170  CD  PRO A 594      29.490  23.980  36.280  1.00  0.00           C
ATOM    171  HD1 PRO A 594      29.740  24.920  35.740  1.00  0.00           H
ATOM    172  HD2 PRO A 594      28.460  23.970  36.700  1.00  0.00           H
ATOM    173  CA  PRO A 594      30.740  22.020  37.090  1.00  0.00           C
ATOM    174  HA  PRO A 594      30.600  21.500  38.020  1.00  0.00           H
ATOM    175  CB  PRO A 594      29.870  21.600  35.950  1.00  0.00           C
ATOM    176  HB1 PRO A 594      28.870  21.260  36.300  1.00  0.00           H
ATOM    177  HB2 PRO A 594      30.290  20.820  35.280  1.00  0.00           H
ATOM    178  CG  PRO A 594      29.550  22.970  35.170  1.00  0.00           C
ATOM    179  HG1 PRO A 594      30.380  23.090  34.450  1.00  0.00           H
ATOM    180  HG2 PRO A 594      28.520  22.900  34.740  1.00  0.00           H
ATOM    181  C   PRO A 594      32.220  21.900  36.800  1.00  0.00           C
ATOM    182  O   PRO A 594      32.720  20.810  36.960  1.00  0.00           O
ATOM    183  N   PHE A 595      32.880  22.990  36.420  1.00  0.00           N
ATOM    184  HN  PHE A 595      32.300  23.800  36.320  1.00  0.00           H
ATOM    185  CA  PHE A 595      34.170  23.240  35.900  1.00  0.00           C
ATOM    186  HA  PHE A 595      34.500  22.420  35.270  1.00  0.00           H
ATOM    187  CB  PHE A 595      34.200  24.510  34.960  1.00  0.00           C
ATOM    188  HB1 PHE A 595      35.230  24.700  34.610  1.00  0.00           H
ATOM    189  HB2 PHE A 595      33.830  25.350  35.580  1.00  0.00           H
ATOM    190  CG  PHE A 595      33.450  24.290  33.650  1.00  0.00           C
ATOM    191  CD1 PHE A 595      33.490  23.170  32.760  1.00  0.00           C
ATOM    192  HD1 PHE A 595      34.220  22.420  33.010  1.00  0.00           H
ATOM    193  CE1 PHE A 595      32.510  23.110  31.760  1.00  0.00           C
ATOM    194  HE1 PHE A 595      32.490  22.300  31.060  1.00  0.00           H
ATOM    195  CZ  PHE A 595      31.560  24.120  31.610  1.00  0.00           C
ATOM    196  HZ  PHE A 595      30.890  24.050  30.770  1.00  0.00           H
ATOM    197  CD2 PHE A 595      32.650  25.360  33.300  1.00  0.00           C
ATOM    198  HD2 PHE A 595      32.780  26.230  33.940  1.00  0.00           H
ATOM    199  CE2 PHE A 595      31.700  25.320  32.340  1.00  0.00           C
ATOM    200  HE2 PHE A 595      31.050  26.170  32.150  1.00  0.00           H
ATOM    201  C   PHE A 595      35.250  23.370  36.930  1.00  0.00           C
ATOM    202  O   PHE A 595      36.430  23.360  36.650  1.00  0.00           O
ATOM    203  N   PHE A 596      34.820  23.350  38.200  1.00  0.00           N
ATOM    204  HN  PHE A 596      33.870  23.480  38.450  1.00  0.00           H
ATOM    205  CA  PHE A 596      35.720  23.240  39.310  1.00  0.00           C
ATOM    206  HA  PHE A 596      36.310  24.150  39.300  1.00  0.00           H
ATOM    207  CB  PHE A 596      34.920  23.400  40.720  1.00  0.00           C
ATOM    208  HB1 PHE A 596      34.260  22.510  40.640  1.00  0.00           H
ATOM    209  HB2 PHE A 596      34.350  24.350  40.730  1.00  0.00           H
ATOM    210  CG  PHE A 596      35.720  23.290  41.920  1.00  0.00           C
ATOM    211  CD1 PHE A 596      36.910  23.910  42.060  1.00  0.00           C
ATOM    212  HD1 PHE A 596      37.390  24.450  41.260  1.00  0.00           H
ATOM    213  CE1 PHE A 596      37.730  23.780  43.220  1.00  0.00           C
ATOM    214  HE1 PHE A 596      38.730  24.190  43.220  1.00  0.00           H
ATOM    215  CZ  PHE A 596      37.200  23.170  44.380  1.00  0.00           C
ATOM    216  HZ  PHE A 596      37.740  23.220  45.310  1.00  0.00           H
ATOM    217  CD2 PHE A 596      35.210  22.640  43.090  1.00  0.00           C
ATOM    218  HD2 PHE A 596      34.220  22.210  43.020  1.00  0.00           H
ATOM    219  CE2 PHE A 596      35.840  22.780  44.290  1.00  0.00           C
ATOM    220  HE2 PHE A 596      35.530  22.250  45.170  1.00  0.00           H
ATOM    221  C   PHE A 596      36.680  22.030  39.250  1.00  0.00           C
ATOM    222  O   PHE A 596      37.850  22.210  39.370  1.00  0.00           O
ATOM    223  N   LEU A 597      36.200  20.810  38.930  1.00  0.00           N
ATOM    224  HN  LEU A 597      35.220  20.690  38.890  1.00  0.00           H
ATOM    225  CA  LEU A 597      37.040  19.670  38.680  1.00  0.00           C
ATOM    226  HA  LEU A 597      37.630  19.560  39.580  1.00  0.00           H
ATOM    227  CB  LEU A 597      36.300  18.340  38.660  1.00  0.00           C
ATOM    228  HB1 LEU A 597      37.010  17.490  38.570  1.00  0.00           H
ATOM    229  HB2 LEU A 597      35.620  18.220  37.780  1.00  0.00           H
ATOM    230  CG  LEU A 597      35.530  17.920  39.970  1.00  0.00           C
ATOM    231  HG  LEU A 597      34.610  18.540  40.050  1.00  0.00           H
ATOM    232  CD1 LEU A 597      35.120  16.430  39.790  1.00  0.00           C
ATOM    233 HD11 LEU A 597      34.420  15.950  40.510  1.00  0.00           H
ATOM    234 HD12 LEU A 597      35.960  15.720  39.720  1.00  0.00           H
ATOM    235 HD13 LEU A 597      34.540  16.360  38.840  1.00  0.00           H
ATOM    236  CD2 LEU A 597      36.390  18.100  41.330  1.00  0.00           C
ATOM    237 HD21 LEU A 597      36.040  17.590  42.260  1.00  0.00           H
ATOM    238 HD22 LEU A 597      36.500  19.190  41.520  1.00  0.00           H
ATOM    239 HD23 LEU A 597      37.370  17.670  41.060  1.00  0.00           H
ATOM    240  C   LEU A 597      37.980  19.810  37.420  1.00  0.00           C
ATOM    241  O   LEU A 597      39.160  19.550  37.560  1.00  0.00           O
ATOM    242  N   SER A 598      37.540  20.380  36.300  1.00  0.00           N
ATOM    243  HN  SER A 598      36.600  20.720  36.330  1.00  0.00           H
ATOM    244  CA  SER A 598      38.390  20.800  35.210  1.00  0.00           C
ATOM    245  HA  SER A 598      38.980  19.990  34.780  1.00  0.00           H
ATOM    246  CB  SER A 598      37.680  21.440  34.040  1.00  0.00           C
ATOM    247  HB1 SER A 598      38.400  21.650  33.220  1.00  0.00           H
ATOM    248  HB2 SER A 598      37.250  22.390  34.410  1.00  0.00           H
ATOM    249  OG  SER A 598      36.720  20.480  33.500  1.00  0.00           O
ATOM    250  HG1 SER A 598      36.050  20.430  34.170  1.00  0.00           H
ATOM    251  C   SER A 598      39.480  21.780  35.630  1.00  0.00           C
ATOM    252  O   SER A 598      40.570  21.690  35.070  1.00  0.00           O
ATOM    253  N   ASP A 599      39.220  22.760  36.540  1.00  0.00           N
ATOM    254  HN  ASP A 599      38.290  22.830  36.890  1.00  0.00           H
ATOM    255  CA  ASP A 599      40.170  23.790  37.020  1.00  0.00           C
ATOM    256  HA  ASP A 599      40.650  24.180  36.130  1.00  0.00           H
ATOM    257  CB  ASP A 599      39.430  24.880  37.890  1.00  0.00           C
ATOM    258  HB1 ASP A 599      40.240  25.250  38.550  1.00  0.00           H
ATOM    259  HB2 ASP A 599      38.610  24.400  38.470  1.00  0.00           H
ATOM    260  CG  ASP A 599      38.850  26.040  37.070  1.00  0.00           C
ATOM    261  OD1 ASP A 599      38.680  25.970  35.820  1.00  0.00           O
ATOM    262  OD2 ASP A 599      38.680  27.090  37.740  1.00  0.00           O
ATOM    263  C   ASP A 599      41.180  23.050  37.790  1.00  0.00           C
ATOM    264  O   ASP A 599      42.310  23.540  37.880  1.00  0.00           O
ATOM    265  N   PHE A 600      40.860  21.810  38.280  1.00  0.00           N
ATOM    266  HN  PHE A 600      39.960  21.400  38.210  1.00  0.00           H
ATOM    267  CA  PHE A 600      41.980  20.970  38.780  1.00  0.00           C
ATOM    268  HA  PHE A 600      42.650  21.660  39.260  1.00  0.00           H
ATOM    269  CB  PHE A 600      41.430  19.810  39.740  1.00  0.00           C
ATOM    270  HB1 PHE A 600      42.260  19.110  39.920  1.00  0.00           H
ATOM    271  HB2 PHE A 600      40.510  19.390  39.270  1.00  0.00           H
ATOM    272  CG  PHE A 600      41.060  20.320  41.150  1.00  0.00           C
ATOM    273  CD1 PHE A 600      42.030  20.310  42.210  1.00  0.00           C
ATOM    274  HD1 PHE A 600      43.060  20.140  41.930  1.00  0.00           H
ATOM    275  CE1 PHE A 600      41.700  20.610  43.510  1.00  0.00           C
ATOM    276  HE1 PHE A 600      42.450  20.550  44.300  1.00  0.00           H
ATOM    277  CZ  PHE A 600      40.390  20.890  43.750  1.00  0.00           C
ATOM    278  HZ  PHE A 600      40.020  20.980  44.760  1.00  0.00           H
ATOM    279  CD2 PHE A 600      39.740  20.650  41.440  1.00  0.00           C
ATOM    280  HD2 PHE A 600      39.030  20.630  40.630  1.00  0.00           H
ATOM    281  CE2 PHE A 600      39.370  20.890  42.760  1.00  0.00           C
ATOM    282  HE2 PHE A 600      38.310  21.030  42.970  1.00  0.00           H
ATOM    283  C   PHE A 600      42.840  20.350  37.740  1.00  0.00           C
ATOM    284  O   PHE A 600      44.070  20.480  37.750  1.00  0.00           O
ATOM    285  N   LYS A 601      42.320  19.850  36.650  1.00  0.00           N
ATOM    286  HN  LYS A 601      41.340  19.900  36.500  1.00  0.00           H
ATOM    287  CA  LYS A 601      43.110  19.200  35.650  1.00  0.00           C
ATOM    288  HA  LYS A 601      43.710  18.440  36.100  1.00  0.00           H
ATOM    289  CB  LYS A 601      42.130  18.400  34.650  1.00  0.00           C
ATOM    290  HB1 LYS A 601      41.180  18.970  34.570  1.00  0.00           H
ATOM    291  HB2 LYS A 601      41.750  17.490  35.180  1.00  0.00           H
ATOM    292  CG  LYS A 601      42.710  18.010  33.350  1.00  0.00           C
ATOM    293  HG1 LYS A 601      42.150  17.150  32.930  1.00  0.00           H
ATOM    294  HG2 LYS A 601      43.780  17.690  33.420  1.00  0.00           H
ATOM    295  CD  LYS A 601      42.500  19.030  32.210  1.00  0.00           C
ATOM    296  HD1 LYS A 601      42.850  18.420  31.340  1.00  0.00           H
ATOM    297  HD2 LYS A 601      43.070  19.970  32.370  1.00  0.00           H
ATOM    298  CE  LYS A 601      41.060  19.470  31.970  1.00  0.00           C
ATOM    299  HE1 LYS A 601      40.620  20.140  32.750  1.00  0.00           H
ATOM    300  HE2 LYS A 601      40.360  18.630  31.790  1.00  0.00           H
ATOM    301  NZ  LYS A 601      41.100  20.260  30.660  1.00  0.00           N
ATOM    302  HZ1 LYS A 601      41.630  19.820  29.890  1.00  0.00           H
ATOM    303  HZ2 LYS A 601      41.550  21.150  30.950  1.00  0.00           H
ATOM    304  HZ3 LYS A 601      40.110  20.450  30.390  1.00  0.00           H
ATOM    305  C   LYS A 601      43.980  20.120  34.930  1.00  0.00           C
ATOM    306  O   LYS A 601      45.160  19.770  34.650  1.00  0.00           O
ATOM    307  N   ASP A 602      43.460  21.330  34.700  1.00  0.00           N
ATOM    308  HN  ASP A 602      42.550  21.570  35.030  1.00  0.00           H
ATOM    309  CA  ASP A 602      44.130  22.450  34.160  1.00  0.00           C
ATOM    310  HA  ASP A 602      44.750  22.190  33.310  1.00  0.00           H
ATOM    311  CB  ASP A 602      43.180  23.600  33.790  1.00  0.00           C
ATOM    312  HB1 ASP A 602      43.680  24.530  33.450  1.00  0.00           H
ATOM    313  HB2 ASP A 602      42.500  23.920  34.610  1.00  0.00           H
ATOM    314  CG  ASP A 602      42.180  23.230  32.670  1.00  0.00           C
ATOM    315  OD1 ASP A 602      42.410  22.330  31.860  1.00  0.00           O
ATOM    316  OD2 ASP A 602      41.100  23.910  32.660  1.00  0.00           O
ATOM    317  C   ASP A 602      45.220  23.050  35.080  1.00  0.00           C
ATOM    318  O   ASP A 602      46.100  23.760  34.580  1.00  0.00           O
ATOM    319  N   ALA A 603      45.210  22.820  36.420  1.00  0.00           N
ATOM    320  HN  ALA A 603      44.440  22.380  36.860  1.00  0.00           H
ATOM    321  CA  ALA A 603      46.110  23.340  37.410  1.00  0.00           C
ATOM    322  HA  ALA A 603      46.540  24.250  37.020  1.00  0.00           H
ATOM    323  CB  ALA A 603      45.420  23.590  38.700  1.00  0.00           C
ATOM    324  HB1 ALA A 603      44.500  24.210  38.540  1.00  0.00           H
ATOM    325  HB2 ALA A 603      46.080  24.150  39.380  1.00  0.00           H
ATOM    326  HB3 ALA A 603      45.010  22.680  39.200  1.00  0.00           H
ATOM    327  C   ALA A 603      47.280  22.400  37.700  1.00  0.00           C
ATOM    328  O   ALA A 603      48.180  22.590  38.510  1.00  0.00           O
ATOM    329  N   LEU A 604      47.220  21.170  37.150  1.00  0.00           N
ATOM    330  HN  LEU A 604      46.370  20.900  36.700  1.00  0.00           H
ATOM    331  CA  LEU A 604      48.210  20.140  37.390  1.00  0.00           C
ATOM    332  HA  LEU A 604      48.460  20.200  38.450  1.00  0.00           H
ATOM    333  CB  LEU A 604      47.570  18.790  36.980  1.00  0.00           C
ATOM    334  HB1 LEU A 604      47.260  18.800  35.900  1.00  0.00           H
ATOM    335  HB2 LEU A 604      46.650  18.780  37.590  1.00  0.00           H
ATOM    336  CG  LEU A 604      48.330  17.490  37.130  1.00  0.00           C
ATOM    337  HG  LEU A 604      49.350  17.620  36.710  1.00  0.00           H
ATOM    338  CD1 LEU A 604      48.550  17.060  38.550  1.00  0.00           C
ATOM    339 HD11 LEU A 604      49.150  16.130  38.570  1.00  0.00           H
ATOM    340 HD12 LEU A 604      47.550  16.920  39.010  1.00  0.00           H
ATOM    341 HD13 LEU A 604      49.070  17.830  39.160  1.00  0.00           H
ATOM    342  CD2 LEU A 604      47.550  16.480  36.280  1.00  0.00           C
ATOM    343 HD21 LEU A 604      46.450  16.610  36.420  1.00  0.00           H
ATOM    344 HD22 LEU A 604      47.950  15.500  36.650  1.00  0.00           H
ATOM    345 HD23 LEU A 604      47.730  16.550  35.180  1.00  0.00           H
ATOM    346  C   LEU A 604      49.500  20.350  36.570  1.00  0.00           C
ATOM    347  O   LEU A 604      49.710  19.800  35.520  1.00  0.00           O
ATOM    348  N   SER A 605      50.390  21.270  37.020  1.00  0.00           N
ATOM    349  HN  SER A 605      50.270  21.770  37.890  1.00  0.00           H
ATOM    350  CA  SER A 605      51.730  21.340  36.400  1.00  0.00           C
ATOM    351  HA  SER A 605      52.100  20.330  36.290  1.00  0.00           H
ATOM    352  CB  SER A 605      51.680  22.110  35.040  1.00  0.00           C
ATOM    353  HB1 SER A 605      51.120  21.400  34.390  1.00  0.00           H
ATOM    354  HB2 SER A 605      52.710  22.160  34.610  1.00  0.00           H
ATOM    355  OG  SER A 605      51.210  23.420  35.100  1.00  0.00           O
ATOM    356  HG1 SER A 605      50.310  23.480  34.770  1.00  0.00           H
ATOM    357  C   SER A 605      52.680  21.940  37.340  1.00  0.00           C
ATOM    358  O   SER A 605      52.350  22.620  38.330  1.00  0.00           O
ATOM    359  N   LEU A 606      53.970  21.690  37.000  1.00  0.00           N
ATOM    360  HN  LEU A 606      54.280  21.140  36.230  1.00  0.00           H
ATOM    361  CA  LEU A 606      55.100  22.330  37.660  1.00  0.00           C
ATOM    362  HA  LEU A 606      55.060  22.150  38.730  1.00  0.00           H
ATOM    363  CB  LEU A 606      56.450  21.840  37.190  1.00  0.00           C
ATOM    364  HB1 LEU A 606      57.200  22.410  37.790  1.00  0.00           H
ATOM    365  HB2 LEU A 606      56.600  21.980  36.090  1.00  0.00           H
ATOM    366  CG  LEU A 606      56.780  20.290  37.480  1.00  0.00           C
ATOM    367  HG  LEU A 606      56.060  19.710  36.850  1.00  0.00           H
ATOM    368  CD1 LEU A 606      58.190  20.030  37.020  1.00  0.00           C
ATOM    369 HD11 LEU A 606      58.250  20.460  36.000  1.00  0.00           H
ATOM    370 HD12 LEU A 606      58.370  18.930  36.990  1.00  0.00           H
ATOM    371 HD13 LEU A 606      58.970  20.490  37.670  1.00  0.00           H
ATOM    372  CD2 LEU A 606      56.500  19.880  38.960  1.00  0.00           C
ATOM    373 HD21 LEU A 606      57.070  18.970  39.230  1.00  0.00           H
ATOM    374 HD22 LEU A 606      55.410  19.720  39.080  1.00  0.00           H
ATOM    375 HD23 LEU A 606      56.720  20.680  39.710  1.00  0.00           H
ATOM    376  C   LEU A 606      55.000  23.850  37.550  1.00  0.00           C
ATOM    377  O   LEU A 606      55.200  24.510  38.590  1.00  0.00           O
ATOM    378  N   GLN A 607      54.630  24.420  36.390  1.00  0.00           N
ATOM    379  HN  GLN A 607      54.280  23.930  35.600  1.00  0.00           H
ATOM    380  CA  GLN A 607      54.450  25.860  36.260  1.00  0.00           C
ATOM    381  HA  GLN A 607      55.370  26.300  36.600  1.00  0.00           H
ATOM    382  CB  GLN A 607      54.290  26.270  34.740  1.00  0.00           C
ATOM    383  HB1 GLN A 607      53.600  25.690  34.100  1.00  0.00           H
ATOM    384  HB2 GLN A 607      55.260  26.190  34.190  1.00  0.00           H
ATOM    385  CG  GLN A 607      53.930  27.760  34.590  1.00  0.00           C
ATOM    386  HG1 GLN A 607      54.450  28.440  35.320  1.00  0.00           H
ATOM    387  HG2 GLN A 607      52.860  28.020  34.730  1.00  0.00           H
ATOM    388  CD  GLN A 607      53.990  28.250  33.130  1.00  0.00           C
ATOM    389  OE1 GLN A 607      53.680  27.550  32.170  1.00  0.00           O
ATOM    390  NE2 GLN A 607      54.480  29.510  32.980  1.00  0.00           N
ATOM    391 HE21 GLN A 607      54.590  29.900  32.070  1.00  0.00           H
ATOM    392 HE22 GLN A 607      54.570  30.000  33.850  1.00  0.00           H
ATOM    393  C   GLN A 607      53.370  26.450  37.110  1.00  0.00           C
ATOM    394  O   GLN A 607      53.510  27.580  37.560  1.00  0.00           O
ATOM    395  N   CYS A 608      52.230  25.700  37.360  1.00  0.00           N
ATOM    396  HN  CYS A 608      52.070  24.780  36.990  1.00  0.00           H
ATOM    397  CA  CYS A 608      51.240  26.200  38.320  1.00  0.00           C
ATOM    398  HA  CYS A 608      51.170  27.260  38.080  1.00  0.00           H
ATOM    399  CB  CYS A 608      49.830  25.700  38.100  1.00  0.00           C
ATOM    400  HB1 CYS A 608      49.300  26.180  38.940  1.00  0.00           H
ATOM    401  HB2 CYS A 608      49.690  24.600  38.190  1.00  0.00           H
ATOM    402  SG  CYS A 608      48.990  26.390  36.630  1.00  0.00           S
ATOM    403  HG1 CYS A 608      50.020  26.100  35.860  1.00  0.00           H
ATOM    404  C   CYS A 608      51.610  26.100  39.750  1.00  0.00           C
ATOM    405  O   CYS A 608      51.370  27.040  40.530  1.00  0.00           O
ATOM    406  N   LEU A 609      52.370  25.080  40.170  1.00  0.00           N
ATOM    407  HN  LEU A 609      52.680  24.390  39.520  1.00  0.00           H
ATOM    408  CA  LEU A 609      53.000  24.870  41.470  1.00  0.00           C
ATOM    409  HA  LEU A 609      52.220  24.980  42.220  1.00  0.00           H
ATOM    410  CB  LEU A 609      53.620  23.400  41.490  1.00  0.00           C
ATOM    411  HB1 LEU A 609      54.100  23.250  40.510  1.00  0.00           H
ATOM    412  HB2 LEU A 609      52.840  22.600  41.410  1.00  0.00           H
ATOM    413  CG  LEU A 609      54.560  22.950  42.590  1.00  0.00           C
ATOM    414  HG  LEU A 609      55.470  23.580  42.540  1.00  0.00           H
ATOM    415  CD1 LEU A 609      53.930  23.050  43.930  1.00  0.00           C
ATOM    416 HD11 LEU A 609      53.450  24.040  44.090  1.00  0.00           H
ATOM    417 HD12 LEU A 609      54.630  22.800  44.760  1.00  0.00           H
ATOM    418 HD13 LEU A 609      53.180  22.250  44.000  1.00  0.00           H
ATOM    419  CD2 LEU A 609      55.020  21.470  42.360  1.00  0.00           C
ATOM    420 HD21 LEU A 609      55.470  21.080  43.290  1.00  0.00           H
ATOM    421 HD22 LEU A 609      55.770  21.420  41.540  1.00  0.00           H
ATOM    422 HD23 LEU A 609      54.220  20.770  42.050  1.00  0.00           H
ATOM    423  C   LEU A 609      53.990  25.920  41.830  1.00  0.00           C
ATOM    424  O   LEU A 609      54.010  26.560  42.880  1.00  0.00           O
ATOM    425  N   ALA A 610      54.820  26.240  40.790  1.00  0.00           N
ATOM    426  HN  ALA A 610      54.850  25.640  40.000  1.00  0.00           H
ATOM    427  CA  ALA A 610      55.760  27.380  40.840  1.00  0.00           C
ATOM    428  HA  ALA A 610      56.350  27.240  41.740  1.00  0.00           H
ATOM    429  CB  ALA A 610      56.530  27.520  39.520  1.00  0.00           C
ATOM    430  HB1 ALA A 610      55.870  27.700  38.650  1.00  0.00           H
ATOM    431  HB2 ALA A 610      57.080  26.570  39.460  1.00  0.00           H
ATOM    432  HB3 ALA A 610      57.400  28.230  39.510  1.00  0.00           H
ATOM    433  C   ALA A 610      55.070  28.710  41.080  1.00  0.00           C
ATOM    434  O   ALA A 610      55.480  29.560  41.890  1.00  0.00           O
ATOM    435  N   SER A 611      54.000  28.940  40.380  1.00  0.00           N
ATOM    436  HN  SER A 611      53.700  28.270  39.710  1.00  0.00           H
ATOM    437  CA  SER A 611      53.240  30.100  40.530  1.00  0.00           C
ATOM    438  HA  SER A 611      53.940  30.920  40.510  1.00  0.00           H
ATOM    439  CB  SER A 611      52.140  30.220  39.380  1.00  0.00           C
ATOM    440  HB1 SER A 611      51.630  31.210  39.410  1.00  0.00           H
ATOM    441  HB2 SER A 611      51.440  29.360  39.420  1.00  0.00           H
ATOM    442  OG  SER A 611      52.730  30.210  38.080  1.00  0.00           O
ATOM    443  HG1 SER A 611      52.930  29.280  37.980  1.00  0.00           H
ATOM    444  C   SER A 611      52.520  30.220  41.870  1.00  0.00           C
ATOM    445  O   SER A 611      52.600  31.220  42.560  1.00  0.00           O
ATOM    446  N   ILE A 612      52.000  29.130  42.460  1.00  0.00           N
ATOM    447  HN  ILE A 612      51.940  28.310  41.880  1.00  0.00           H
ATOM    448  CA  ILE A 612      51.550  29.150  43.810  1.00  0.00           C
ATOM    449  HA  ILE A 612      50.800  29.920  43.850  1.00  0.00           H
ATOM    450  CB  ILE A 612      50.880  27.800  44.180  1.00  0.00           C
ATOM    451  HB  ILE A 612      51.620  27.020  43.910  1.00  0.00           H
ATOM    452  CG2 ILE A 612      50.500  27.570  45.630  1.00  0.00           C
ATOM    453 HG21 ILE A 612      49.850  28.380  46.050  1.00  0.00           H
ATOM    454 HG22 ILE A 612      51.430  27.600  46.250  1.00  0.00           H
ATOM    455 HG23 ILE A 612      49.850  26.670  45.710  1.00  0.00           H
ATOM    456  CG1 ILE A 612      49.680  27.570  43.230  1.00  0.00           C
ATOM    457 HG11 ILE A 612      49.890  27.930  42.200  1.00  0.00           H
ATOM    458 HG12 ILE A 612      48.960  28.260  43.720  1.00  0.00           H
ATOM    459  CD  ILE A 612      49.110  26.140  43.170  1.00  0.00           C
ATOM    460  HD1 ILE A 612      48.150  26.130  42.620  1.00  0.00           H
ATOM    461  HD2 ILE A 612      49.050  25.650  44.170  1.00  0.00           H
ATOM    462  HD3 ILE A 612      49.770  25.460  42.590  1.00  0.00           H
ATOM    463  C   ILE A 612      52.580  29.400  44.840  1.00  0.00           C
ATOM    464  O   ILE A 612      52.430  30.180  45.780  1.00  0.00           O
ATOM    465  N   LEU A 613      53.700  28.910  44.670  1.00  0.00           N
ATOM    466  HN  LEU A 613      53.780  28.340  43.850  1.00  0.00           H
ATOM    467  CA  LEU A 613      54.900  29.050  45.520  1.00  0.00           C
ATOM    468  HA  LEU A 613      54.510  28.790  46.490  1.00  0.00           H
ATOM    469  CB  LEU A 613      55.970  28.070  44.940  1.00  0.00           C
ATOM    470  HB1 LEU A 613      56.270  28.330  43.900  1.00  0.00           H
ATOM    471  HB2 LEU A 613      55.680  27.000  44.810  1.00  0.00           H
ATOM    472  CG  LEU A 613      57.280  27.880  45.790  1.00  0.00           C
ATOM    473  HG  LEU A 613      57.680  28.910  45.920  1.00  0.00           H
ATOM    474  CD1 LEU A 613      56.910  27.340  47.180  1.00  0.00           C
ATOM    475 HD11 LEU A 613      57.880  27.170  47.690  1.00  0.00           H
ATOM    476 HD12 LEU A 613      56.350  26.370  47.140  1.00  0.00           H
ATOM    477 HD13 LEU A 613      56.330  28.100  47.750  1.00  0.00           H
ATOM    478  CD2 LEU A 613      58.430  27.100  45.040  1.00  0.00           C
ATOM    479 HD21 LEU A 613      59.330  27.100  45.690  1.00  0.00           H
ATOM    480 HD22 LEU A 613      58.680  27.680  44.120  1.00  0.00           H
ATOM    481 HD23 LEU A 613      58.230  26.030  44.850  1.00  0.00           H
ATOM    482  C   LEU A 613      55.450  30.510  45.560  1.00  0.00           C
ATOM    483  O   LEU A 613      55.710  30.970  46.620  1.00  0.00           O
ATOM    484  N   PHE A 614      55.530  31.170  44.390  1.00  0.00           N
ATOM    485  HN  PHE A 614      55.460  30.590  43.570  1.00  0.00           H
ATOM    486  CA  PHE A 614      55.890  32.570  44.280  1.00  0.00           C
ATOM    487  HA  PHE A 614      56.670  32.800  44.990  1.00  0.00           H
ATOM    488  CB  PHE A 614      56.270  32.930  42.840  1.00  0.00           C
ATOM    489  HB1 PHE A 614      56.240  33.990  42.510  1.00  0.00           H
ATOM    490  HB2 PHE A 614      55.490  32.440  42.220  1.00  0.00           H
ATOM    491  CG  PHE A 614      57.610  32.460  42.320  1.00  0.00           C
ATOM    492  CD1 PHE A 614      57.740  31.780  41.090  1.00  0.00           C
ATOM    493  HD1 PHE A 614      56.860  31.610  40.490  1.00  0.00           H
ATOM    494  CE1 PHE A 614      58.950  31.490  40.510  1.00  0.00           C
ATOM    495  HE1 PHE A 614      58.940  31.130  39.500  1.00  0.00           H
ATOM    496  CZ  PHE A 614      60.160  31.910  41.090  1.00  0.00           C
ATOM    497  HZ  PHE A 614      61.090  31.770  40.550  1.00  0.00           H
ATOM    498  CD2 PHE A 614      58.890  32.830  43.000  1.00  0.00           C
ATOM    499  HD2 PHE A 614      58.870  33.390  43.920  1.00  0.00           H
ATOM    500  CE2 PHE A 614      60.130  32.680  42.300  1.00  0.00           C
ATOM    501  HE2 PHE A 614      60.970  33.020  42.890  1.00  0.00           H
ATOM    502  C   PHE A 614      54.760  33.420  44.790  1.00  0.00           C
ATOM    503  O   PHE A 614      54.990  34.310  45.530  1.00  0.00           O
ATOM    504  N   LEU A 615      53.530  33.100  44.390  1.00  0.00           N
ATOM    505  HN  LEU A 615      53.320  32.380  43.730  1.00  0.00           H
ATOM    506  CA  LEU A 615      52.340  33.810  44.720  1.00  0.00           C
ATOM    507  HA  LEU A 615      52.600  34.830  44.510  1.00  0.00           H
ATOM    508  CB  LEU A 615      51.200  33.430  43.770  1.00  0.00           C
ATOM    509  HB1 LEU A 615      50.930  32.370  43.590  1.00  0.00           H
ATOM    510  HB2 LEU A 615      51.610  33.850  42.820  1.00  0.00           H
ATOM    511  CG  LEU A 615      49.870  34.140  43.890  1.00  0.00           C
ATOM    512  HG  LEU A 615      49.480  34.000  44.920  1.00  0.00           H
ATOM    513  CD1 LEU A 615      50.060  35.640  43.490  1.00  0.00           C
ATOM    514 HD11 LEU A 615      49.150  36.260  43.440  1.00  0.00           H
ATOM    515 HD12 LEU A 615      50.610  35.740  42.510  1.00  0.00           H
ATOM    516 HD13 LEU A 615      50.790  36.030  44.220  1.00  0.00           H
ATOM    517  CD2 LEU A 615      48.780  33.460  43.060  1.00  0.00           C
ATOM    518 HD21 LEU A 615      47.780  33.940  43.150  1.00  0.00           H
ATOM    519 HD22 LEU A 615      48.680  32.430  43.470  1.00  0.00           H
ATOM    520 HD23 LEU A 615      49.000  33.420  41.970  1.00  0.00           H
ATOM    521  C   LEU A 615      52.020  33.790  46.170  1.00  0.00           C
ATOM    522  O   LEU A 615      51.700  34.820  46.770  1.00  0.00           O
ATOM    523  N   TYR A 616      52.120  32.640  46.900  1.00  0.00           N
ATOM    524  HN  TYR A 616      52.260  31.760  46.470  1.00  0.00           H
ATOM    525  CA  TYR A 616      52.080  32.740  48.390  1.00  0.00           C
ATOM    526  HA  TYR A 616      51.120  33.100  48.710  1.00  0.00           H
ATOM    527  CB  TYR A 616      52.180  31.230  48.870  1.00  0.00           C
ATOM    528  HB1 TYR A 616      53.040  30.780  48.340  1.00  0.00           H
ATOM    529  HB2 TYR A 616      51.370  30.530  48.550  1.00  0.00           H
ATOM    530  CG  TYR A 616      52.350  31.030  50.430  1.00  0.00           C
ATOM    531  CD1 TYR A 616      53.610  30.970  50.950  1.00  0.00           C
ATOM    532  HD1 TYR A 616      54.470  31.170  50.320  1.00  0.00           H
ATOM    533  CE1 TYR A 616      53.740  30.780  52.330  1.00  0.00           C
ATOM    534  HE1 TYR A 616      54.680  30.990  52.830  1.00  0.00           H
ATOM    535  CZ  TYR A 616      52.650  30.590  53.170  1.00  0.00           C
ATOM    536  OH  TYR A 616      52.730  30.380  54.610  1.00  0.00           O
ATOM    537  HH  TYR A 616      51.850  30.380  54.990  1.00  0.00           H
ATOM    538  CD2 TYR A 616      51.200  30.820  51.250  1.00  0.00           C
ATOM    539  HD2 TYR A 616      50.170  30.940  50.960  1.00  0.00           H
ATOM    540  CE2 TYR A 616      51.410  30.510  52.620  1.00  0.00           C
ATOM    541  HE2 TYR A 616      50.570  30.240  53.250  1.00  0.00           H
ATOM    542  C   TYR A 616      53.150  33.660  49.000  1.00  0.00           C
ATOM    543  O   TYR A 616      52.760  34.440  49.860  1.00  0.00           O
ATOM    544  N   CYS A 617      54.470  33.570  48.570  1.00  0.00           N
ATOM    545  HN  CYS A 617      54.690  32.930  47.850  1.00  0.00           H
ATOM    546  CA  CYS A 617      55.560  34.410  49.090  1.00  0.00           C
ATOM    547  HA  CYS A 617      55.480  34.460  50.150  1.00  0.00           H
ATOM    548  CB  CYS A 617      56.980  33.920  48.670  1.00  0.00           C
ATOM    549  HB1 CYS A 617      57.800  34.620  48.900  1.00  0.00           H
ATOM    550  HB2 CYS A 617      56.950  33.840  47.560  1.00  0.00           H
ATOM    551  SG  CYS A 617      57.310  32.300  49.330  1.00  0.00           S
ATOM    552  HG1 CYS A 617      56.530  31.730  48.420  1.00  0.00           H
ATOM    553  C   CYS A 617      55.400  35.890  48.760  1.00  0.00           C
ATOM    554  O   CYS A 617      55.760  36.730  49.600  1.00  0.00           O
ATOM    555  N   ALA A 618      54.750  36.140  47.560  1.00  0.00           N
ATOM    556  HN  ALA A 618      54.500  35.390  46.950  1.00  0.00           H
ATOM    557  CA  ALA A 618      54.210  37.390  47.130  1.00  0.00           C
ATOM    558  HA  ALA A 618      54.980  38.130  47.260  1.00  0.00           H
ATOM    559  CB  ALA A 618      53.700  37.340  45.730  1.00  0.00           C
ATOM    560  HB1 ALA A 618      52.920  36.570  45.510  1.00  0.00           H
ATOM    561  HB2 ALA A 618      54.630  37.150  45.170  1.00  0.00           H
ATOM    562  HB3 ALA A 618      53.430  38.350  45.360  1.00  0.00           H
ATOM    563  C   ALA A 618      53.120  37.970  48.100  1.00  0.00           C
ATOM    564  O   ALA A 618      53.170  39.150  48.490  1.00  0.00           O
ATOM    565  N   CYS A 619      52.230  37.120  48.540  1.00  0.00           N
ATOM    566  HN  CYS A 619      52.200  36.130  48.380  1.00  0.00           H
ATOM    567  CA  CYS A 619      51.000  37.560  49.190  1.00  0.00           C
ATOM    568  HA  CYS A 619      50.830  38.540  48.760  1.00  0.00           H
ATOM    569  CB  CYS A 619      49.750  36.680  48.950  1.00  0.00           C
ATOM    570  HB1 CYS A 619      48.840  37.080  49.460  1.00  0.00           H
ATOM    571  HB2 CYS A 619      49.840  35.690  49.430  1.00  0.00           H
ATOM    572  SG  CYS A 619      49.280  36.710  47.140  1.00  0.00           S
ATOM    573  HG1 CYS A 619      50.280  35.940  46.730  1.00  0.00           H
ATOM    574  C   CYS A 619      51.130  37.800  50.650  1.00  0.00           C
ATOM    575  O   CYS A 619      50.630  38.760  51.310  1.00  0.00           O
ATOM    576  N   MET A 620      51.990  36.990  51.260  1.00  0.00           N
ATOM    577  HN  MET A 620      52.220  36.180  50.730  1.00  0.00           H
ATOM    578  CA  MET A 620      52.330  36.980  52.660  1.00  0.00           C
ATOM    579  HA  MET A 620      51.400  37.080  53.210  1.00  0.00           H
ATOM    580  CB  MET A 620      53.070  35.620  53.000  1.00  0.00           C
ATOM    581  HB1 MET A 620      53.710  35.690  53.900  1.00  0.00           H
ATOM    582  HB2 MET A 620      53.790  35.310  52.220  1.00  0.00           H
ATOM    583  CG  MET A 620      52.140  34.420  53.130  1.00  0.00           C
ATOM    584  HG1 MET A 620      52.640  33.440  52.970  1.00  0.00           H
ATOM    585  HG2 MET A 620      51.450  34.490  52.260  1.00  0.00           H
ATOM    586  SD  MET A 620      51.120  34.490  54.610  1.00  0.00           S
ATOM    587  CE  MET A 620      52.480  34.090  55.740  1.00  0.00           C
ATOM    588  HE1 MET A 620      52.130  33.520  56.620  1.00  0.00           H
ATOM    589  HE2 MET A 620      53.060  35.000  55.960  1.00  0.00           H
ATOM    590  HE3 MET A 620      53.170  33.470  55.130  1.00  0.00           H
ATOM    591  C   MET A 620      53.040  38.240  53.080  1.00  0.00           C
ATOM    592  O   MET A 620      52.770  38.890  54.100  1.00  0.00           O
ATOM    593  N   SER A 621      53.990  38.710  52.220  1.00  0.00           N
ATOM    594  HN  SER A 621      54.140  38.220  51.360  1.00  0.00           H
ATOM    595  CA  SER A 621      54.770  39.920  52.430  1.00  0.00           C
ATOM    596  HA  SER A 621      55.410  39.750  53.290  1.00  0.00           H
ATOM    597  CB  SER A 621      55.730  40.310  51.230  1.00  0.00           C
ATOM    598  HB1 SER A 621      56.380  41.100  51.660  1.00  0.00           H
ATOM    599  HB2 SER A 621      55.220  40.670  50.300  1.00  0.00           H
ATOM    600  OG  SER A 621      56.740  39.360  51.010  1.00  0.00           O
ATOM    601  HG1 SER A 621      56.310  38.510  50.850  1.00  0.00           H
ATOM    602  C   SER A 621      53.970  41.180  52.740  1.00  0.00           C
ATOM    603  O   SER A 621      54.290  41.860  53.680  1.00  0.00           O
ATOM    604  N   PRO A 622      52.970  41.660  52.040  1.00  0.00           N
ATOM    605  CD  PRO A 622      52.640  41.320  50.650  1.00  0.00           C
ATOM    606  HD1 PRO A 622      52.610  40.210  50.550  1.00  0.00           H
ATOM    607  HD2 PRO A 622      53.490  41.680  50.020  1.00  0.00           H
ATOM    608  CA  PRO A 622      52.040  42.680  52.540  1.00  0.00           C
ATOM    609  HA  PRO A 622      52.590  43.520  52.940  1.00  0.00           H
ATOM    610  CB  PRO A 622      51.220  43.160  51.310  1.00  0.00           C
ATOM    611  HB1 PRO A 622      51.660  44.110  50.930  1.00  0.00           H
ATOM    612  HB2 PRO A 622      50.170  43.420  51.560  1.00  0.00           H
ATOM    613  CG  PRO A 622      51.380  42.060  50.270  1.00  0.00           C
ATOM    614  HG1 PRO A 622      50.500  41.410  50.410  1.00  0.00           H
ATOM    615  HG2 PRO A 622      51.360  42.470  49.240  1.00  0.00           H
ATOM    616  C   PRO A 622      51.110  42.190  53.660  1.00  0.00           C
ATOM    617  O   PRO A 622      50.990  42.980  54.550  1.00  0.00           O
ATOM    618  N   VAL A 623      50.480  41.010  53.560  1.00  0.00           N
ATOM    619  HN  VAL A 623      50.550  40.420  52.780  1.00  0.00           H
ATOM    620  CA  VAL A 623      49.350  40.670  54.370  1.00  0.00           C
ATOM    621  HA  VAL A 623      48.670  41.500  54.490  1.00  0.00           H
ATOM    622  CB  VAL A 623      48.590  39.500  53.860  1.00  0.00           C
ATOM    623  HB  VAL A 623      49.360  38.710  53.770  1.00  0.00           H
ATOM    624  CG1 VAL A 623      47.440  38.920  54.740  1.00  0.00           C
ATOM    625 HG11 VAL A 623      46.900  38.150  54.150  1.00  0.00           H
ATOM    626 HG12 VAL A 623      46.680  39.670  55.010  1.00  0.00           H
ATOM    627 HG13 VAL A 623      47.780  38.470  55.690  1.00  0.00           H
ATOM    628  CG2 VAL A 623      47.860  39.850  52.580  1.00  0.00           C
ATOM    629 HG21 VAL A 623      47.240  40.740  52.770  1.00  0.00           H
ATOM    630 HG22 VAL A 623      47.090  39.080  52.370  1.00  0.00           H
ATOM    631 HG23 VAL A 623      48.560  39.890  51.710  1.00  0.00           H
ATOM    632  C   VAL A 623      49.670  40.510  55.870  1.00  0.00           C
ATOM    633  O   VAL A 623      48.940  40.900  56.750  1.00  0.00           O
ATOM    634  N   ILE A 624      50.900  40.040  56.240  1.00  0.00           N
ATOM    635  HN  ILE A 624      51.470  39.750  55.480  1.00  0.00           H
ATOM    636  CA  ILE A 624      51.490  40.110  57.580  1.00  0.00           C
ATOM    637  HA  ILE A 624      50.750  39.690  58.240  1.00  0.00           H
ATOM    638  CB  ILE A 624      52.730  39.100  57.500  1.00  0.00           C
ATOM    639  HB  ILE A 624      53.420  39.450  56.720  1.00  0.00           H
ATOM    640  CG2 ILE A 624      53.530  39.180  58.790  1.00  0.00           C
ATOM    641 HG21 ILE A 624      53.020  38.860  59.720  1.00  0.00           H
ATOM    642 HG22 ILE A 624      53.890  40.200  59.020  1.00  0.00           H
ATOM    643 HG23 ILE A 624      54.460  38.580  58.760  1.00  0.00           H
ATOM    644  CG1 ILE A 624      52.320  37.720  57.110  1.00  0.00           C
ATOM    645 HG11 ILE A 624      53.220  37.190  56.750  1.00  0.00           H
ATOM    646 HG12 ILE A 624      51.830  37.780  56.110  1.00  0.00           H
ATOM    647  CD  ILE A 624      51.550  36.940  58.170  1.00  0.00           C
ATOM    648  HD1 ILE A 624      50.680  37.580  58.430  1.00  0.00           H
ATOM    649  HD2 ILE A 624      52.140  36.840  59.110  1.00  0.00           H
ATOM    650  HD3 ILE A 624      51.350  35.920  57.760  1.00  0.00           H
ATOM    651  C   ILE A 624      51.830  41.510  58.010  1.00  0.00           C
ATOM    652  O   ILE A 624      51.500  42.030  59.070  1.00  0.00           O
ATOM    653  N   THR A 625      52.610  42.210  57.080  1.00  0.00           N
ATOM    654  HN  THR A 625      52.790  41.860  56.160  1.00  0.00           H
ATOM    655  CA  THR A 625      53.130  43.580  57.380  1.00  0.00           C
ATOM    656  HA  THR A 625      53.810  43.490  58.210  1.00  0.00           H
ATOM    657  CB  THR A 625      53.910  44.120  56.140  1.00  0.00           C
ATOM    658  HB  THR A 625      53.320  44.090  55.200  1.00  0.00           H
ATOM    659  OG1 THR A 625      55.050  43.310  56.050  1.00  0.00           O
ATOM    660  HG1 THR A 625      55.010  43.140  55.100  1.00  0.00           H
ATOM    661  CG2 THR A 625      54.420  45.590  56.410  1.00  0.00           C
ATOM    662 HG21 THR A 625      55.060  45.920  55.570  1.00  0.00           H
ATOM    663 HG22 THR A 625      54.910  45.700  57.400  1.00  0.00           H
ATOM    664 HG23 THR A 625      53.570  46.310  56.460  1.00  0.00           H
ATOM    665  C   THR A 625      52.080  44.650  57.700  1.00  0.00           C
ATOM    666  O   THR A 625      52.100  45.430  58.660  1.00  0.00           O
ATOM    667  N   PHE A 626      50.960  44.580  56.930  1.00  0.00           N
ATOM    668  HN  PHE A 626      51.020  43.920  56.190  1.00  0.00           H
ATOM    669  CA  PHE A 626      49.660  45.260  57.090  1.00  0.00           C
ATOM    670  HA  PHE A 626      49.910  46.310  57.040  1.00  0.00           H
ATOM    671  CB  PHE A 626      48.700  44.990  55.880  1.00  0.00           C
ATOM    672  HB1 PHE A 626      48.860  43.910  55.640  1.00  0.00           H
ATOM    673  HB2 PHE A 626      49.000  45.610  55.020  1.00  0.00           H
ATOM    674  CG  PHE A 626      47.270  45.320  56.140  1.00  0.00           C
ATOM    675  CD1 PHE A 626      46.300  44.330  56.410  1.00  0.00           C
ATOM    676  HD1 PHE A 626      46.600  43.290  56.420  1.00  0.00           H
ATOM    677  CE1 PHE A 626      44.920  44.660  56.520  1.00  0.00           C
ATOM    678  HE1 PHE A 626      44.170  43.930  56.790  1.00  0.00           H
ATOM    679  CZ  PHE A 626      44.510  46.000  56.440  1.00  0.00           C
ATOM    680  HZ  PHE A 626      43.500  46.340  56.650  1.00  0.00           H
ATOM    681  CD2 PHE A 626      46.760  46.640  55.960  1.00  0.00           C
ATOM    682  HD2 PHE A 626      47.400  47.360  55.460  1.00  0.00           H
ATOM    683  CE2 PHE A 626      45.400  46.970  56.120  1.00  0.00           C
ATOM    684  HE2 PHE A 626      45.050  47.980  56.010  1.00  0.00           H
ATOM    685  C   PHE A 626      49.050  45.070  58.460  1.00  0.00           C
ATOM    686  O   PHE A 626      48.540  45.980  59.130  1.00  0.00           O
ATOM    687  N   GLY A 627      49.190  43.850  58.980  1.00  0.00           N
ATOM    688  HN  GLY A 627      49.620  43.130  58.440  1.00  0.00           H
ATOM    689  CA  GLY A 627      48.740  43.400  60.230  1.00  0.00           C
ATOM    690  HA1 GLY A 627      49.030  42.370  60.370  1.00  0.00           H
ATOM    691  HA2 GLY A 627      47.660  43.540  60.340  1.00  0.00           H
ATOM    692  C   GLY A 627      49.470  44.050  61.400  1.00  0.00           C
ATOM    693  O   GLY A 627      48.930  44.320  62.470  1.00  0.00           O
ATOM    694  N   GLY A 628      50.780  44.210  61.190  1.00  0.00           N
ATOM    695  HN  GLY A 628      51.270  43.720  60.470  1.00  0.00           H
ATOM    696  CA  GLY A 628      51.690  44.900  62.080  1.00  0.00           C
ATOM    697  HA1 GLY A 628      52.670  44.700  61.670  1.00  0.00           H
ATOM    698  HA2 GLY A 628      51.560  44.610  63.100  1.00  0.00           H
ATOM    699  C   GLY A 628      51.470  46.410  62.060  1.00  0.00           C
ATOM    700  O   GLY A 628      51.560  47.010  63.160  1.00  0.00           O
ATOM    701  N   LEU A 629      51.320  47.050  60.900  1.00  0.00           N
ATOM    702  HN  LEU A 629      51.300  46.500  60.070  1.00  0.00           H
ATOM    703  CA  LEU A 629      50.890  48.450  60.680  1.00  0.00           C
ATOM    704  HA  LEU A 629      51.660  49.110  61.050  1.00  0.00           H
ATOM    705  CB  LEU A 629      50.850  48.820  59.150  1.00  0.00           C
ATOM    706  HB1 LEU A 629      50.510  49.850  58.980  1.00  0.00           H
ATOM    707  HB2 LEU A 629      50.260  48.100  58.520  1.00  0.00           H
ATOM    708  CG  LEU A 629      52.140  48.810  58.380  1.00  0.00           C
ATOM    709  HG  LEU A 629      52.630  47.820  58.510  1.00  0.00           H
ATOM    710  CD1 LEU A 629      51.880  48.880  56.850  1.00  0.00           C
ATOM    711 HD11 LEU A 629      51.160  49.690  56.640  1.00  0.00           H
ATOM    712 HD12 LEU A 629      51.440  47.970  56.390  1.00  0.00           H
ATOM    713 HD13 LEU A 629      52.780  49.250  56.310  1.00  0.00           H
ATOM    714  CD2 LEU A 629      53.180  49.930  58.810  1.00  0.00           C
ATOM    715 HD21 LEU A 629      52.660  50.880  58.620  1.00  0.00           H
ATOM    716 HD22 LEU A 629      54.080  49.950  58.160  1.00  0.00           H
ATOM    717 HD23 LEU A 629      53.530  49.820  59.860  1.00  0.00           H
ATOM    718  C   LEU A 629      49.460  48.760  61.240  1.00  0.00           C
ATOM    719  O   LEU A 629      49.380  49.770  61.960  1.00  0.00           O
ATOM    720  N   LEU A 630      48.410  47.920  60.970  1.00  0.00           N
ATOM    721  HN  LEU A 630      48.470  47.270  60.220  1.00  0.00           H
ATOM    722  CA  LEU A 630      47.090  48.140  61.570  1.00  0.00           C
ATOM    723  HA  LEU A 630      46.870  49.180  61.440  1.00  0.00           H
ATOM    724  CB  LEU A 630      46.110  47.240  60.800  1.00  0.00           C
ATOM    725  HB1 LEU A 630      46.330  46.150  60.770  1.00  0.00           H
ATOM    726  HB2 LEU A 630      46.230  47.680  59.790  1.00  0.00           H
ATOM    727  CG  LEU A 630      44.590  47.310  61.170  1.00  0.00           C
ATOM    728  HG  LEU A 630      44.390  46.990  62.220  1.00  0.00           H
ATOM    729  CD1 LEU A 630      44.150  48.710  61.070  1.00  0.00           C
ATOM    730 HD11 LEU A 630      43.080  48.810  61.360  1.00  0.00           H
ATOM    731 HD12 LEU A 630      44.180  49.060  60.010  1.00  0.00           H
ATOM    732 HD13 LEU A 630      44.720  49.340  61.790  1.00  0.00           H
ATOM    733  CD2 LEU A 630      43.890  46.410  60.230  1.00  0.00           C
ATOM    734 HD21 LEU A 630      42.770  46.380  60.290  1.00  0.00           H
ATOM    735 HD22 LEU A 630      44.310  45.390  60.170  1.00  0.00           H
ATOM    736 HD23 LEU A 630      44.030  46.850  59.210  1.00  0.00           H
ATOM    737  C   LEU A 630      46.960  47.830  63.070  1.00  0.00           C
ATOM    738  O   LEU A 630      46.200  48.510  63.780  1.00  0.00           O
ATOM    739  N   GLY A 631      47.830  46.930  63.600  1.00  0.00           N
ATOM    740  HN  GLY A 631      48.440  46.420  63.000  1.00  0.00           H
ATOM    741  CA  GLY A 631      48.110  46.980  65.060  1.00  0.00           C
ATOM    742  HA1 GLY A 631      48.860  46.230  65.250  1.00  0.00           H
ATOM    743  HA2 GLY A 631      47.130  46.870  65.500  1.00  0.00           H
ATOM    744  C   GLY A 631      48.610  48.380  65.470  1.00  0.00           C
ATOM    745  O   GLY A 631      48.280  48.950  66.470  1.00  0.00           O
ATOM    746  N   GLU A 632      49.600  48.950  64.750  1.00  0.00           N
ATOM    747  HN  GLU A 632      49.920  48.680  63.850  1.00  0.00           H
ATOM    748  CA  GLU A 632      50.040  50.330  65.200  1.00  0.00           C
ATOM    749  HA  GLU A 632      50.440  50.270  66.210  1.00  0.00           H
ATOM    750  CB  GLU A 632      51.310  50.860  64.520  1.00  0.00           C
ATOM    751  HB1 GLU A 632      51.420  51.960  64.580  1.00  0.00           H
ATOM    752  HB2 GLU A 632      51.370  50.650  63.440  1.00  0.00           H
ATOM    753  CG  GLU A 632      52.620  50.180  65.060  1.00  0.00           C
ATOM    754  HG1 GLU A 632      53.550  50.590  64.590  1.00  0.00           H
ATOM    755  HG2 GLU A 632      52.540  49.080  64.990  1.00  0.00           H
ATOM    756  CD  GLU A 632      52.880  50.560  66.530  1.00  0.00           C
ATOM    757  OE1 GLU A 632      53.330  51.730  66.750  1.00  0.00           O
ATOM    758  OE2 GLU A 632      52.860  49.680  67.460  1.00  0.00           O
ATOM    759  C   GLU A 632      49.000  51.440  65.260  1.00  0.00           C
ATOM    760  O   GLU A 632      48.860  52.110  66.230  1.00  0.00           O
ATOM    761  N   ALA A 633      48.220  51.400  64.170  1.00  0.00           N
ATOM    762  HN  ALA A 633      48.450  50.830  63.390  1.00  0.00           H
ATOM    763  CA  ALA A 633      47.170  52.320  63.980  1.00  0.00           C
ATOM    764  HA  ALA A 633      47.560  53.300  64.180  1.00  0.00           H
ATOM    765  CB  ALA A 633      46.770  52.170  62.470  1.00  0.00           C
ATOM    766  HB1 ALA A 633      47.680  52.340  61.840  1.00  0.00           H
ATOM    767  HB2 ALA A 633      46.020  52.940  62.210  1.00  0.00           H
ATOM    768  HB3 ALA A 633      46.400  51.130  62.330  1.00  0.00           H
ATOM    769  C   ALA A 633      45.980  52.120  64.910  1.00  0.00           C
ATOM    770  O   ALA A 633      45.320  53.140  65.160  1.00  0.00           O
ATOM    771  N   THR A 634      45.830  51.000  65.520  1.00  0.00           N
ATOM    772  HN  THR A 634      46.370  50.250  65.130  1.00  0.00           H
ATOM    773  CA  THR A 634      44.760  50.810  66.450  1.00  0.00           C
ATOM    774  HA  THR A 634      44.110  51.660  66.400  1.00  0.00           H
ATOM    775  CB  THR A 634      43.920  49.560  66.200  1.00  0.00           C
ATOM    776  HB  THR A 634      43.120  49.370  66.950  1.00  0.00           H
ATOM    777  OG1 THR A 634      44.640  48.300  66.190  1.00  0.00           O
ATOM    778  HG1 THR A 634      45.120  48.330  65.360  1.00  0.00           H
ATOM    779  CG2 THR A 634      43.150  49.700  64.840  1.00  0.00           C
ATOM    780 HG21 THR A 634      42.800  50.730  64.570  1.00  0.00           H
ATOM    781 HG22 THR A 634      42.400  48.910  64.640  1.00  0.00           H
ATOM    782 HG23 THR A 634      43.980  49.630  64.110  1.00  0.00           H
ATOM    783  C   THR A 634      45.240  50.810  67.970  1.00  0.00           C
ATOM    784  O   THR A 634      44.500  50.600  68.930  1.00  0.00           O
ATOM    785  N   GLU A 635      46.540  50.950  68.100  1.00  0.00           N
ATOM    786  HN  GLU A 635      47.100  51.080  67.290  1.00  0.00           H
ATOM    787  CA  GLU A 635      47.200  50.670  69.350  1.00  0.00           C
ATOM    788  HA  GLU A 635      48.250  50.740  69.100  1.00  0.00           H
ATOM    789  CB  GLU A 635      46.870  51.880  70.300  1.00  0.00           C
ATOM    790  HB1 GLU A 635      47.000  51.570  71.360  1.00  0.00           H
ATOM    791  HB2 GLU A 635      45.800  52.180  70.310  1.00  0.00           H
ATOM    792  CG  GLU A 635      47.600  53.200  69.900  1.00  0.00           C
ATOM    793  HG1 GLU A 635      47.160  53.570  68.940  1.00  0.00           H
ATOM    794  HG2 GLU A 635      48.680  52.930  69.780  1.00  0.00           H
ATOM    795  CD  GLU A 635      47.400  54.280  70.910  1.00  0.00           C
ATOM    796  OE1 GLU A 635      46.340  54.900  70.920  1.00  0.00           O
ATOM    797  OE2 GLU A 635      48.340  54.600  71.740  1.00  0.00           O
ATOM    798  C   GLU A 635      46.970  49.220  69.800  1.00  0.00           C
ATOM    799  O   GLU A 635      46.460  48.940  70.890  1.00  0.00           O
ATOM    800  N   GLY A 636      47.380  48.260  68.920  1.00  0.00           N
ATOM    801  HN  GLY A 636      47.720  48.540  68.030  1.00  0.00           H
ATOM    802  CA  GLY A 636      47.410  46.840  69.250  1.00  0.00           C
ATOM    803  HA1 GLY A 636      47.990  46.670  70.150  1.00  0.00           H
ATOM    804  HA2 GLY A 636      47.800  46.290  68.410  1.00  0.00           H
ATOM    805  C   GLY A 636      46.200  46.090  69.310  1.00  0.00           C
ATOM    806  O   GLY A 636      46.230  45.140  70.100  1.00  0.00           O
ATOM    807  N   ARG A 637      45.150  46.360  68.490  1.00  0.00           N
ATOM    808  HN  ARG A 637      45.230  47.110  67.840  1.00  0.00           H
ATOM    809  CA  ARG A 637      43.930  45.560  68.500  1.00  0.00           C
ATOM    810  HA  ARG A 637      43.930  45.000  69.410  1.00  0.00           H
ATOM    811  CB  ARG A 637      42.590  46.400  68.370  1.00  0.00           C
ATOM    812  HB1 ARG A 637      41.830  45.870  67.770  1.00  0.00           H
ATOM    813  HB2 ARG A 637      42.850  47.300  67.760  1.00  0.00           H
ATOM    814  CG  ARG A 637      42.010  47.010  69.680  1.00  0.00           C
ATOM    815  HG1 ARG A 637      41.650  46.170  70.320  1.00  0.00           H
ATOM    816  HG2 ARG A 637      41.190  47.690  69.370  1.00  0.00           H
ATOM    817  CD  ARG A 637      43.050  47.730  70.490  1.00  0.00           C
ATOM    818  HD1 ARG A 637      43.660  48.390  69.850  1.00  0.00           H
ATOM    819  HD2 ARG A 637      43.880  47.090  70.890  1.00  0.00           H
ATOM    820  NE  ARG A 637      42.300  48.560  71.470  1.00  0.00           N
ATOM    821  HE  ARG A 637      41.310  48.460  71.630  1.00  0.00           H
ATOM    822  CZ  ARG A 637      42.790  49.650  72.080  1.00  0.00           C
ATOM    823  NH1 ARG A 637      42.050  50.510  72.790  1.00  0.00           N
ATOM    824 HH11 ARG A 637      41.130  50.210  73.040  1.00  0.00           H
ATOM    825 HH12 ARG A 637      42.420  51.320  73.240  1.00  0.00           H
ATOM    826  NH2 ARG A 637      43.950  50.220  71.790  1.00  0.00           N
ATOM    827 HH21 ARG A 637      44.450  49.920  70.990  1.00  0.00           H
ATOM    828 HH22 ARG A 637      44.040  51.130  72.200  1.00  0.00           H
ATOM    829  C   ARG A 637      43.900  44.480  67.430  1.00  0.00           C
ATOM    830  O   ARG A 637      43.020  43.600  67.370  1.00  0.00           O
ATOM    831  N   ILE A 638      44.970  44.470  66.560  1.00  0.00           N
ATOM    832  HN  ILE A 638      45.710  45.120  66.700  1.00  0.00           H
ATOM    833  CA  ILE A 638      44.970  43.620  65.380  1.00  0.00           C
ATOM    834  HA  ILE A 638      44.210  42.850  65.400  1.00  0.00           H
ATOM    835  CB  ILE A 638      44.590  44.460  64.150  1.00  0.00           C
ATOM    836  HB  ILE A 638      45.140  45.410  64.180  1.00  0.00           H
ATOM    837  CG2 ILE A 638      44.900  43.750  62.800  1.00  0.00           C
ATOM    838 HG21 ILE A 638      44.320  42.800  62.750  1.00  0.00           H
ATOM    839 HG22 ILE A 638      46.000  43.600  62.660  1.00  0.00           H
ATOM    840 HG23 ILE A 638      44.580  44.320  61.910  1.00  0.00           H
ATOM    841  CG1 ILE A 638      43.080  44.830  64.010  1.00  0.00           C
ATOM    842 HG11 ILE A 638      43.000  45.210  62.970  1.00  0.00           H
ATOM    843 HG12 ILE A 638      42.860  45.660  64.720  1.00  0.00           H
ATOM    844  CD  ILE A 638      42.110  43.650  64.090  1.00  0.00           C
ATOM    845  HD1 ILE A 638      42.140  43.190  65.100  1.00  0.00           H
ATOM    846  HD2 ILE A 638      42.420  42.770  63.480  1.00  0.00           H
ATOM    847  HD3 ILE A 638      41.060  43.900  63.860  1.00  0.00           H
ATOM    848  C   ILE A 638      46.320  42.940  65.140  1.00  0.00           C
ATOM    849  O   ILE A 638      47.300  43.640  65.090  1.00  0.00           O
ATOM    850  N   SER A 639      46.430  41.650  64.830  1.00  0.00           N
ATOM    851  HN  SER A 639      45.510  41.260  64.770  1.00  0.00           H
ATOM    852  CA  SER A 639      47.640  40.840  64.600  1.00  0.00           C
ATOM    853  HA  SER A 639      48.480  41.510  64.770  1.00  0.00           H
ATOM    854  CB  SER A 639      47.650  39.560  65.450  1.00  0.00           C
ATOM    855  HB1 SER A 639      46.680  39.030  65.290  1.00  0.00           H
ATOM    856  HB2 SER A 639      47.670  39.930  66.500  1.00  0.00           H
ATOM    857  OG  SER A 639      48.850  38.760  65.230  1.00  0.00           O
ATOM    858  HG1 SER A 639      49.640  39.300  65.360  1.00  0.00           H
ATOM    859  C   SER A 639      47.860  40.590  63.210  1.00  0.00           C
ATOM    860  O   SER A 639      46.940  40.660  62.360  1.00  0.00           O
ATOM    861  N   ALA A 640      49.090  40.220  62.850  1.00  0.00           N
ATOM    862  HN  ALA A 640      49.940  40.300  63.380  1.00  0.00           H
ATOM    863  CA  ALA A 640      49.350  39.680  61.550  1.00  0.00           C
ATOM    864  HA  ALA A 640      49.080  40.410  60.800  1.00  0.00           H
ATOM    865  CB  ALA A 640      50.800  39.240  61.530  1.00  0.00           C
ATOM    866  HB1 ALA A 640      50.930  38.370  62.210  1.00  0.00           H
ATOM    867  HB2 ALA A 640      51.450  40.110  61.780  1.00  0.00           H
ATOM    868  HB3 ALA A 640      51.040  39.020  60.460  1.00  0.00           H
ATOM    869  C   ALA A 640      48.440  38.410  61.260  1.00  0.00           C
ATOM    870  O   ALA A 640      47.900  38.300  60.200  1.00  0.00           O
ATOM    871  N   ILE A 641      48.200  37.510  62.280  1.00  0.00           N
ATOM    872  HN  ILE A 641      48.620  37.710  63.170  1.00  0.00           H
ATOM    873  CA  ILE A 641      47.340  36.290  62.260  1.00  0.00           C
ATOM    874  HA  ILE A 641      47.620  35.570  61.510  1.00  0.00           H
ATOM    875  CB  ILE A 641      47.240  35.670  63.700  1.00  0.00           C
ATOM    876  HB  ILE A 641      46.910  36.380  64.500  1.00  0.00           H
ATOM    877  CG2 ILE A 641      46.200  34.560  63.690  1.00  0.00           C
ATOM    878 HG21 ILE A 641      46.430  33.930  64.560  1.00  0.00           H
ATOM    879 HG22 ILE A 641      46.230  34.130  62.670  1.00  0.00           H
ATOM    880 HG23 ILE A 641      45.160  34.880  63.900  1.00  0.00           H
ATOM    881  CG1 ILE A 641      48.660  35.150  64.150  1.00  0.00           C
ATOM    882 HG11 ILE A 641      48.450  34.620  65.110  1.00  0.00           H
ATOM    883 HG12 ILE A 641      49.310  36.010  64.400  1.00  0.00           H
ATOM    884  CD  ILE A 641      49.360  34.240  63.100  1.00  0.00           C
ATOM    885  HD1 ILE A 641      48.680  33.420  62.790  1.00  0.00           H
ATOM    886  HD2 ILE A 641      50.180  33.700  63.620  1.00  0.00           H
ATOM    887  HD3 ILE A 641      49.710  34.710  62.160  1.00  0.00           H
ATOM    888  C   ILE A 641      45.850  36.590  61.910  1.00  0.00           C
ATOM    889  O   ILE A 641      45.150  35.870  61.150  1.00  0.00           O
ATOM    890  N   GLU A 642      45.270  37.750  62.420  1.00  0.00           N
ATOM    891  HN  GLU A 642      45.790  38.080  63.210  1.00  0.00           H
ATOM    892  CA  GLU A 642      43.930  38.160  62.110  1.00  0.00           C
ATOM    893  HA  GLU A 642      43.390  37.240  62.250  1.00  0.00           H
ATOM    894  CB  GLU A 642      43.560  39.210  63.210  1.00  0.00           C
ATOM    895  HB1 GLU A 642      42.650  39.750  62.870  1.00  0.00           H
ATOM    896  HB2 GLU A 642      44.310  40.010  63.280  1.00  0.00           H
ATOM    897  CG  GLU A 642      43.280  38.450  64.560  1.00  0.00           C
ATOM    898  HG1 GLU A 642      43.970  37.600  64.760  1.00  0.00           H
ATOM    899  HG2 GLU A 642      42.300  37.930  64.440  1.00  0.00           H
ATOM    900  CD  GLU A 642      43.290  39.350  65.820  1.00  0.00           C
ATOM    901  OE1 GLU A 642      42.250  39.500  66.580  1.00  0.00           O
ATOM    902  OE2 GLU A 642      44.360  39.820  66.080  1.00  0.00           O
ATOM    903  C   GLU A 642      43.680  38.600  60.740  1.00  0.00           C
ATOM    904  O   GLU A 642      42.630  38.290  60.130  1.00  0.00           O
ATOM    905  N   SER A 643      44.730  39.210  60.210  1.00  0.00           N
ATOM    906  HN  SER A 643      45.520  39.640  60.660  1.00  0.00           H
ATOM    907  CA  SER A 643      44.850  39.550  58.790  1.00  0.00           C
ATOM    908  HA  SER A 643      44.120  40.290  58.490  1.00  0.00           H
ATOM    909  CB  SER A 643      46.250  40.180  58.480  1.00  0.00           C
ATOM    910  HB1 SER A 643      47.140  39.530  58.430  1.00  0.00           H
ATOM    911  HB2 SER A 643      46.440  40.990  59.230  1.00  0.00           H
ATOM    912  OG  SER A 643      46.110  40.820  57.200  1.00  0.00           O
ATOM    913  HG1 SER A 643      46.930  41.190  56.860  1.00  0.00           H
ATOM    914  C   SER A 643      44.860  38.140  57.930  1.00  0.00           C
ATOM    915  O   SER A 643      44.050  38.080  56.990  1.00  0.00           O
ATOM    916  N   LEU A 644      45.650  37.120  58.270  1.00  0.00           N
ATOM    917  HN  LEU A 644      46.220  37.180  59.090  1.00  0.00           H
ATOM    918  CA  LEU A 644      45.540  35.870  57.630  1.00  0.00           C
ATOM    919  HA  LEU A 644      45.790  36.020  56.590  1.00  0.00           H
ATOM    920  CB  LEU A 644      46.680  34.920  58.210  1.00  0.00           C
ATOM    921  HB1 LEU A 644      46.570  33.920  57.740  1.00  0.00           H
ATOM    922  HB2 LEU A 644      46.470  34.800  59.300  1.00  0.00           H
ATOM    923  CG  LEU A 644      48.090  35.400  58.060  1.00  0.00           C
ATOM    924  HG  LEU A 644      48.300  36.380  58.570  1.00  0.00           H
ATOM    925  CD1 LEU A 644      49.030  34.400  58.750  1.00  0.00           C
ATOM    926 HD11 LEU A 644      48.880  33.380  58.320  1.00  0.00           H
ATOM    927 HD12 LEU A 644      48.760  34.380  59.820  1.00  0.00           H
ATOM    928 HD13 LEU A 644      50.100  34.650  58.550  1.00  0.00           H
ATOM    929  CD2 LEU A 644      48.560  35.540  56.620  1.00  0.00           C
ATOM    930 HD21 LEU A 644      49.590  35.970  56.490  1.00  0.00           H
ATOM    931 HD22 LEU A 644      47.870  36.170  56.040  1.00  0.00           H
ATOM    932 HD23 LEU A 644      48.480  34.590  56.080  1.00  0.00           H
ATOM    933  C   LEU A 644      44.170  35.140  57.740  1.00  0.00           C
ATOM    934  O   LEU A 644      43.590  34.720  56.740  1.00  0.00           O
ATOM    935  N   PHE A 645      43.560  35.170  59.000  1.00  0.00           N
ATOM    936  HN  PHE A 645      44.120  35.360  59.790  1.00  0.00           H
ATOM    937  CA  PHE A 645      42.180  34.740  59.090  1.00  0.00           C
ATOM    938  HA  PHE A 645      42.060  33.750  58.670  1.00  0.00           H
ATOM    939  CB  PHE A 645      41.860  34.660  60.610  1.00  0.00           C
ATOM    940  HB1 PHE A 645      41.820  35.680  61.040  1.00  0.00           H
ATOM    941  HB2 PHE A 645      42.680  34.120  61.140  1.00  0.00           H
ATOM    942  CG  PHE A 645      40.500  34.030  60.870  1.00  0.00           C
ATOM    943  CD1 PHE A 645      39.940  34.270  62.160  1.00  0.00           C
ATOM    944  HD1 PHE A 645      40.530  34.930  62.780  1.00  0.00           H
ATOM    945  CE1 PHE A 645      38.670  33.870  62.510  1.00  0.00           C
ATOM    946  HE1 PHE A 645      38.210  34.030  63.480  1.00  0.00           H
ATOM    947  CZ  PHE A 645      37.900  33.150  61.550  1.00  0.00           C
ATOM    948  HZ  PHE A 645      36.910  32.800  61.790  1.00  0.00           H
ATOM    949  CD2 PHE A 645      39.790  33.180  60.030  1.00  0.00           C
ATOM    950  HD2 PHE A 645      40.180  32.950  59.040  1.00  0.00           H
ATOM    951  CE2 PHE A 645      38.410  32.730  60.300  1.00  0.00           C
ATOM    952  HE2 PHE A 645      37.890  32.000  59.720  1.00  0.00           H
ATOM    953  C   PHE A 645      41.100  35.650  58.300  1.00  0.00           C
ATOM    954  O   PHE A 645      40.180  35.150  57.710  1.00  0.00           O
ATOM    955  N   GLY A 646      41.300  36.990  58.340  1.00  0.00           N
ATOM    956  HN  GLY A 646      41.990  37.370  58.950  1.00  0.00           H
ATOM    957  CA  GLY A 646      40.440  37.770  57.550  1.00  0.00           C
ATOM    958  HA1 GLY A 646      40.500  38.820  57.730  1.00  0.00           H
ATOM    959  HA2 GLY A 646      39.450  37.380  57.800  1.00  0.00           H
ATOM    960  C   GLY A 646      40.590  37.520  56.050  1.00  0.00           C
ATOM    961  O   GLY A 646      39.640  37.270  55.380  1.00  0.00           O
ATOM    962  N   ALA A 647      41.800  37.390  55.490  1.00  0.00           N
ATOM    963  HN  ALA A 647      42.530  37.580  56.160  1.00  0.00           H
ATOM    964  CA  ALA A 647      42.220  37.090  54.230  1.00  0.00           C
ATOM    965  HA  ALA A 647      41.810  37.830  53.560  1.00  0.00           H
ATOM    966  CB  ALA A 647      43.680  37.180  54.070  1.00  0.00           C
ATOM    967  HB1 ALA A 647      43.830  38.270  54.270  1.00  0.00           H
ATOM    968  HB2 ALA A 647      44.130  36.940  53.090  1.00  0.00           H
ATOM    969  HB3 ALA A 647      44.170  36.770  54.980  1.00  0.00           H
ATOM    970  C   ALA A 647      41.810  35.740  53.710  1.00  0.00           C
ATOM    971  O   ALA A 647      41.220  35.560  52.630  1.00  0.00           O
ATOM    972  N   SER A 648      42.010  34.690  54.520  1.00  0.00           N
ATOM    973  HN  SER A 648      42.450  34.800  55.410  1.00  0.00           H
ATOM    974  CA  SER A 648      41.410  33.450  54.130  1.00  0.00           C
ATOM    975  HA  SER A 648      41.720  33.270  53.120  1.00  0.00           H
ATOM    976  CB  SER A 648      41.980  32.270  54.940  1.00  0.00           C
ATOM    977  HB1 SER A 648      42.950  32.110  54.430  1.00  0.00           H
ATOM    978  HB2 SER A 648      41.420  31.320  54.740  1.00  0.00           H
ATOM    979  OG  SER A 648      42.030  32.470  56.380  1.00  0.00           O
ATOM    980  HG1 SER A 648      42.540  33.270  56.500  1.00  0.00           H
ATOM    981  C   SER A 648      39.910  33.400  54.140  1.00  0.00           C
ATOM    982  O   SER A 648      39.250  32.780  53.260  1.00  0.00           O
ATOM    983  N   LEU A 649      39.260  34.050  55.180  1.00  0.00           N
ATOM    984  HN  LEU A 649      39.770  34.530  55.900  1.00  0.00           H
ATOM    985  CA  LEU A 649      37.830  33.950  55.300  1.00  0.00           C
ATOM    986  HA  LEU A 649      37.530  32.930  55.100  1.00  0.00           H
ATOM    987  CB  LEU A 649      37.430  34.310  56.720  1.00  0.00           C
ATOM    988  HB1 LEU A 649      37.960  35.250  56.950  1.00  0.00           H
ATOM    989  HB2 LEU A 649      37.820  33.620  57.490  1.00  0.00           H
ATOM    990  CG  LEU A 649      35.940  34.470  56.980  1.00  0.00           C
ATOM    991  HG  LEU A 649      35.450  35.160  56.270  1.00  0.00           H
ATOM    992  CD1 LEU A 649      35.210  33.110  56.940  1.00  0.00           C
ATOM    993 HD11 LEU A 649      34.130  33.360  56.960  1.00  0.00           H
ATOM    994 HD12 LEU A 649      35.340  32.510  57.870  1.00  0.00           H
ATOM    995 HD13 LEU A 649      35.450  32.480  56.070  1.00  0.00           H
ATOM    996  CD2 LEU A 649      35.680  35.080  58.400  1.00  0.00           C
ATOM    997 HD21 LEU A 649      36.160  36.080  58.330  1.00  0.00           H
ATOM    998 HD22 LEU A 649      36.060  34.420  59.210  1.00  0.00           H
ATOM    999 HD23 LEU A 649      34.590  35.250  58.460  1.00  0.00           H
ATOM   1000  C   LEU A 649      37.090  34.740  54.240  1.00  0.00           C
ATOM   1001  O   LEU A 649      36.120  34.280  53.690  1.00  0.00           O
ATOM   1002  N   THR A 650      37.630  35.930  53.950  1.00  0.00           N
ATOM   1003  HN  THR A 650      38.470  36.260  54.380  1.00  0.00           H
ATOM   1004  CA  THR A 650      37.190  36.780  52.820  1.00  0.00           C
ATOM   1005  HA  THR A 650      36.140  36.960  52.990  1.00  0.00           H
ATOM   1006  CB  THR A 650      37.960  38.130  52.730  1.00  0.00           C
ATOM   1007  HB  THR A 650      39.000  38.020  52.320  1.00  0.00           H
ATOM   1008  OG1 THR A 650      37.960  38.800  53.990  1.00  0.00           O
ATOM   1009  HG1 THR A 650      37.990  38.170  54.710  1.00  0.00           H
ATOM   1010  CG2 THR A 650      37.120  39.080  51.780  1.00  0.00           C
ATOM   1011 HG21 THR A 650      37.100  38.650  50.760  1.00  0.00           H
ATOM   1012 HG22 THR A 650      37.520  40.110  51.740  1.00  0.00           H
ATOM   1013 HG23 THR A 650      36.100  39.190  52.220  1.00  0.00           H
ATOM   1014  C   THR A 650      37.340  36.050  51.490  1.00  0.00           C
ATOM   1015  O   THR A 650      36.540  36.040  50.540  1.00  0.00           O
ATOM   1016  N   GLY A 651      38.520  35.460  51.320  1.00  0.00           N
ATOM   1017  HN  GLY A 651      39.160  35.520  52.090  1.00  0.00           H
ATOM   1018  CA  GLY A 651      39.070  34.920  50.060  1.00  0.00           C
ATOM   1019  HA1 GLY A 651      40.140  34.900  50.210  1.00  0.00           H
ATOM   1020  HA2 GLY A 651      38.810  35.580  49.240  1.00  0.00           H
ATOM   1021  C   GLY A 651      38.660  33.580  49.670  1.00  0.00           C
ATOM   1022  O   GLY A 651      38.590  33.300  48.490  1.00  0.00           O
ATOM   1023  N   ILE A 652      38.380  32.640  50.570  1.00  0.00           N
ATOM   1024  HN  ILE A 652      38.480  32.850  51.540  1.00  0.00           H
ATOM   1025  CA  ILE A 652      37.920  31.370  50.140  1.00  0.00           C
ATOM   1026  HA  ILE A 652      38.600  30.880  49.470  1.00  0.00           H
ATOM   1027  CB  ILE A 652      37.950  30.400  51.360  1.00  0.00           C
ATOM   1028  HB  ILE A 652      38.910  30.550  51.870  1.00  0.00           H
ATOM   1029  CG2 ILE A 652      36.820  30.600  52.430  1.00  0.00           C
ATOM   1030 HG21 ILE A 652      37.060  30.130  53.400  1.00  0.00           H
ATOM   1031 HG22 ILE A 652      35.850  30.300  51.970  1.00  0.00           H
ATOM   1032 HG23 ILE A 652      36.570  31.650  52.680  1.00  0.00           H
ATOM   1033  CG1 ILE A 652      37.920  28.930  50.960  1.00  0.00           C
ATOM   1034 HG11 ILE A 652      38.400  28.820  49.960  1.00  0.00           H
ATOM   1035 HG12 ILE A 652      36.860  28.620  50.830  1.00  0.00           H
ATOM   1036  CD  ILE A 652      38.720  27.970  51.920  1.00  0.00           C
ATOM   1037  HD1 ILE A 652      38.140  27.920  52.870  1.00  0.00           H
ATOM   1038  HD2 ILE A 652      39.800  28.190  52.070  1.00  0.00           H
ATOM   1039  HD3 ILE A 652      38.700  26.980  51.430  1.00  0.00           H
ATOM   1040  C   ILE A 652      36.580  31.280  49.390  1.00  0.00           C
ATOM   1041  O   ILE A 652      36.510  30.720  48.320  1.00  0.00           O
ATOM   1042  N   ALA A 653      35.540  32.010  49.830  1.00  0.00           N
ATOM   1043  HN  ALA A 653      35.770  32.680  50.530  1.00  0.00           H
ATOM   1044  CA  ALA A 653      34.300  32.190  49.120  1.00  0.00           C
ATOM   1045  HA  ALA A 653      33.810  31.230  49.020  1.00  0.00           H
ATOM   1046  CB  ALA A 653      33.390  33.200  49.850  1.00  0.00           C
ATOM   1047  HB1 ALA A 653      32.380  33.040  49.410  1.00  0.00           H
ATOM   1048  HB2 ALA A 653      33.650  34.270  49.790  1.00  0.00           H
ATOM   1049  HB3 ALA A 653      33.360  32.900  50.920  1.00  0.00           H
ATOM   1050  C   ALA A 653      34.550  32.760  47.730  1.00  0.00           C
ATOM   1051  O   ALA A 653      34.020  32.320  46.710  1.00  0.00           O
ATOM   1052  N   TYR A 654      35.420  33.790  47.550  1.00  0.00           N
ATOM   1053  HN  TYR A 654      35.830  34.120  48.390  1.00  0.00           H
ATOM   1054  CA  TYR A 654      35.800  34.500  46.350  1.00  0.00           C
ATOM   1055  HA  TYR A 654      34.890  34.780  45.820  1.00  0.00           H
ATOM   1056  CB  TYR A 654      36.630  35.780  46.730  1.00  0.00           C
ATOM   1057  HB1 TYR A 654      37.550  35.410  47.240  1.00  0.00           H
ATOM   1058  HB2 TYR A 654      36.090  36.320  47.550  1.00  0.00           H
ATOM   1059  CG  TYR A 654      36.990  36.810  45.650  1.00  0.00           C
ATOM   1060  CD1 TYR A 654      36.170  37.910  45.510  1.00  0.00           C
ATOM   1061  HD1 TYR A 654      35.260  38.030  46.070  1.00  0.00           H
ATOM   1062  CE1 TYR A 654      36.630  38.960  44.630  1.00  0.00           C
ATOM   1063  HE1 TYR A 654      35.970  39.790  44.460  1.00  0.00           H
ATOM   1064  CZ  TYR A 654      37.830  38.920  43.980  1.00  0.00           C
ATOM   1065  OH  TYR A 654      38.150  39.950  43.020  1.00  0.00           O
ATOM   1066  HH  TYR A 654      38.900  39.520  42.600  1.00  0.00           H
ATOM   1067  CD2 TYR A 654      38.350  36.820  45.180  1.00  0.00           C
ATOM   1068  HD2 TYR A 654      39.090  36.060  45.420  1.00  0.00           H
ATOM   1069  CE2 TYR A 654      38.680  37.870  44.250  1.00  0.00           C
ATOM   1070  HE2 TYR A 654      39.690  37.800  43.850  1.00  0.00           H
ATOM   1071  C   TYR A 654      36.580  33.750  45.320  1.00  0.00           C
ATOM   1072  O   TYR A 654      36.440  33.880  44.090  1.00  0.00           O
ATOM   1073  N   SER A 655      37.450  32.740  45.840  1.00  0.00           N
ATOM   1074  HN  SER A 655      37.680  32.860  46.800  1.00  0.00           H
ATOM   1075  CA  SER A 655      38.160  31.720  45.080  1.00  0.00           C
ATOM   1076  HA  SER A 655      38.410  32.130  44.120  1.00  0.00           H
ATOM   1077  CB  SER A 655      39.590  31.360  45.640  1.00  0.00           C
ATOM   1078  HB1 SER A 655      40.190  32.280  45.790  1.00  0.00           H
ATOM   1079  HB2 SER A 655      40.020  30.630  44.910  1.00  0.00           H
ATOM   1080  OG  SER A 655      39.460  30.840  46.990  1.00  0.00           O
ATOM   1081  HG1 SER A 655      39.050  31.530  47.520  1.00  0.00           H
ATOM   1082  C   SER A 655      37.390  30.460  44.640  1.00  0.00           C
ATOM   1083  O   SER A 655      37.400  30.110  43.470  1.00  0.00           O
ATOM   1084  N   LEU A 656      36.650  29.780  45.590  1.00  0.00           N
ATOM   1085  HN  LEU A 656      36.640  30.230  46.480  1.00  0.00           H
ATOM   1086  CA  LEU A 656      35.800  28.640  45.380  1.00  0.00           C
ATOM   1087  HA  LEU A 656      36.500  27.830  45.200  1.00  0.00           H
ATOM   1088  CB  LEU A 656      35.270  28.380  46.730  1.00  0.00           C
ATOM   1089  HB1 LEU A 656      34.700  29.190  47.210  1.00  0.00           H
ATOM   1090  HB2 LEU A 656      36.150  28.260  47.420  1.00  0.00           H
ATOM   1091  CG  LEU A 656      34.490  27.040  47.030  1.00  0.00           C
ATOM   1092  HG  LEU A 656      33.460  27.110  46.630  1.00  0.00           H
ATOM   1093  CD1 LEU A 656      35.330  25.880  46.500  1.00  0.00           C
ATOM   1094 HD11 LEU A 656      36.380  25.910  46.870  1.00  0.00           H
ATOM   1095 HD12 LEU A 656      35.240  25.760  45.410  1.00  0.00           H
ATOM   1096 HD13 LEU A 656      34.970  24.900  46.890  1.00  0.00           H
ATOM   1097  CD2 LEU A 656      34.210  26.780  48.530  1.00  0.00           C
ATOM   1098 HD21 LEU A 656      33.760  25.770  48.660  1.00  0.00           H
ATOM   1099 HD22 LEU A 656      33.450  27.510  48.870  1.00  0.00           H
ATOM   1100 HD23 LEU A 656      35.130  26.900  49.150  1.00  0.00           H
ATOM   1101  C   LEU A 656      34.680  28.700  44.320  1.00  0.00           C
ATOM   1102  O   LEU A 656      34.540  27.880  43.390  1.00  0.00           O
ATOM   1103  N   PHE A 657      33.890  29.840  44.370  1.00  0.00           N
ATOM   1104  HN  PHE A 657      34.020  30.650  44.940  1.00  0.00           H
ATOM   1105  CA  PHE A 657      32.800  29.940  43.420  1.00  0.00           C
ATOM   1106  HA  PHE A 657      32.500  28.950  43.130  1.00  0.00           H
ATOM   1107  CB  PHE A 657      31.690  30.700  44.120  1.00  0.00           C
ATOM   1108  HB1 PHE A 657      30.840  30.990  43.470  1.00  0.00           H
ATOM   1109  HB2 PHE A 657      32.190  31.670  44.340  1.00  0.00           H
ATOM   1110  CG  PHE A 657      31.240  30.100  45.480  1.00  0.00           C
ATOM   1111  CD1 PHE A 657      31.300  28.760  45.880  1.00  0.00           C
ATOM   1112  HD1 PHE A 657      31.560  27.980  45.170  1.00  0.00           H
ATOM   1113  CE1 PHE A 657      30.970  28.430  47.150  1.00  0.00           C
ATOM   1114  HE1 PHE A 657      30.790  27.390  47.400  1.00  0.00           H
ATOM   1115  CZ  PHE A 657      30.590  29.460  48.110  1.00  0.00           C
ATOM   1116  HZ  PHE A 657      30.420  29.170  49.130  1.00  0.00           H
ATOM   1117  CD2 PHE A 657      30.750  31.100  46.370  1.00  0.00           C
ATOM   1118  HD2 PHE A 657      30.580  32.120  46.070  1.00  0.00           H
ATOM   1119  CE2 PHE A 657      30.540  30.790  47.690  1.00  0.00           C
ATOM   1120  HE2 PHE A 657      30.300  31.500  48.470  1.00  0.00           H
ATOM   1121  C   PHE A 657      33.140  30.690  42.190  1.00  0.00           C
ATOM   1122  O   PHE A 657      32.410  30.790  41.230  1.00  0.00           O
ATOM   1123  N   ALA A 658      34.450  31.100  42.190  1.00  0.00           N
ATOM   1124  HN  ALA A 658      34.940  30.740  42.970  1.00  0.00           H
ATOM   1125  CA  ALA A 658      35.120  32.070  41.270  1.00  0.00           C
ATOM   1126  HA  ALA A 658      36.100  32.310  41.660  1.00  0.00           H
ATOM   1127  CB  ALA A 658      35.510  31.150  39.970  1.00  0.00           C
ATOM   1128  HB1 ALA A 658      34.600  30.660  39.550  1.00  0.00           H
ATOM   1129  HB2 ALA A 658      35.970  30.170  40.230  1.00  0.00           H
ATOM   1130  HB3 ALA A 658      35.930  31.650  39.070  1.00  0.00           H
ATOM   1131  C   ALA A 658      34.280  33.370  41.050  1.00  0.00           C
ATOM   1132  O   ALA A 658      33.550  33.580  40.100  1.00  0.00           O
ATOM   1133  N   GLY A 659      34.390  34.400  41.990  1.00  0.00           N
ATOM   1134  HN  GLY A 659      34.880  34.230  42.850  1.00  0.00           H
ATOM   1135  CA  GLY A 659      33.830  35.700  41.660  1.00  0.00           C
ATOM   1136  HA1 GLY A 659      33.950  36.350  42.520  1.00  0.00           H
ATOM   1137  HA2 GLY A 659      32.800  35.550  41.350  1.00  0.00           H
ATOM   1138  C   GLY A 659      34.630  36.490  40.620  1.00  0.00           C
ATOM   1139  O   GLY A 659      34.070  37.230  39.870  1.00  0.00           O
ATOM   1140  N   GLN A 660      35.910  36.190  40.500  1.00  0.00           N
ATOM   1141  HN  GLN A 660      36.240  35.500  41.140  1.00  0.00           H
ATOM   1142  CA  GLN A 660      36.850  36.740  39.510  1.00  0.00           C
ATOM   1143  HA  GLN A 660      36.370  36.630  38.550  1.00  0.00           H
ATOM   1144  CB  GLN A 660      37.090  38.250  39.560  1.00  0.00           C
ATOM   1145  HB1 GLN A 660      37.140  38.590  40.620  1.00  0.00           H
ATOM   1146  HB2 GLN A 660      36.180  38.780  39.200  1.00  0.00           H
ATOM   1147  CG  GLN A 660      38.170  38.850  38.660  1.00  0.00           C
ATOM   1148  HG1 GLN A 660      39.140  38.560  39.130  1.00  0.00           H
ATOM   1149  HG2 GLN A 660      38.070  39.950  38.600  1.00  0.00           H
ATOM   1150  CD  GLN A 660      38.360  38.330  37.290  1.00  0.00           C
ATOM   1151  OE1 GLN A 660      38.860  37.240  37.100  1.00  0.00           O
ATOM   1152  NE2 GLN A 660      37.880  39.050  36.210  1.00  0.00           N
ATOM   1153 HE21 GLN A 660      37.660  38.550  35.390  1.00  0.00           H
ATOM   1154 HE22 GLN A 660      37.210  39.780  36.340  1.00  0.00           H
ATOM   1155  C   GLN A 660      38.160  35.930  39.650  1.00  0.00           C
ATOM   1156  O   GLN A 660      39.050  36.290  40.490  1.00  0.00           O
ATOM   1157  N   PRO A 661      38.260  34.820  38.980  1.00  0.00           N
ATOM   1158  CD  PRO A 661      37.290  34.250  38.030  1.00  0.00           C
ATOM   1159  HD1 PRO A 661      36.960  34.880  37.190  1.00  0.00           H
ATOM   1160  HD2 PRO A 661      36.410  33.870  38.590  1.00  0.00           H
ATOM   1161  CA  PRO A 661      39.320  33.830  39.220  1.00  0.00           C
ATOM   1162  HA  PRO A 661      39.570  33.700  40.270  1.00  0.00           H
ATOM   1163  CB  PRO A 661      38.850  32.550  38.570  1.00  0.00           C
ATOM   1164  HB1 PRO A 661      38.150  32.090  39.310  1.00  0.00           H
ATOM   1165  HB2 PRO A 661      39.630  31.840  38.250  1.00  0.00           H
ATOM   1166  CG  PRO A 661      37.990  33.040  37.400  1.00  0.00           C
ATOM   1167  HG1 PRO A 661      38.640  33.390  36.580  1.00  0.00           H
ATOM   1168  HG2 PRO A 661      37.390  32.190  37.000  1.00  0.00           H
ATOM   1169  C   PRO A 661      40.630  34.330  38.630  1.00  0.00           C
ATOM   1170  O   PRO A 661      41.610  33.660  38.840  1.00  0.00           O
ATOM   1171  N   LEU A 662      40.790  35.460  38.000  1.00  0.00           N
ATOM   1172  HN  LEU A 662      39.980  35.990  37.750  1.00  0.00           H
ATOM   1173  CA  LEU A 662      42.180  35.910  37.650  1.00  0.00           C
ATOM   1174  HA  LEU A 662      42.850  35.070  37.570  1.00  0.00           H
ATOM   1175  CB  LEU A 662      42.130  36.550  36.230  1.00  0.00           C
ATOM   1176  HB1 LEU A 662      43.180  36.890  36.020  1.00  0.00           H
ATOM   1177  HB2 LEU A 662      41.380  37.360  36.300  1.00  0.00           H
ATOM   1178  CG  LEU A 662      41.660  35.610  34.970  1.00  0.00           C
ATOM   1179  HG  LEU A 662      40.970  34.920  35.500  1.00  0.00           H
ATOM   1180  CD1 LEU A 662      41.070  36.410  33.790  1.00  0.00           C
ATOM   1181 HD11 LEU A 662      40.380  35.800  33.160  1.00  0.00           H
ATOM   1182 HD12 LEU A 662      41.710  36.860  33.010  1.00  0.00           H
ATOM   1183 HD13 LEU A 662      40.360  37.160  34.220  1.00  0.00           H
ATOM   1184  CD2 LEU A 662      42.810  34.790  34.560  1.00  0.00           C
ATOM   1185 HD21 LEU A 662      42.650  34.060  33.740  1.00  0.00           H
ATOM   1186 HD22 LEU A 662      43.280  34.160  35.340  1.00  0.00           H
ATOM   1187 HD23 LEU A 662      43.560  35.530  34.190  1.00  0.00           H
ATOM   1188  C   LEU A 662      42.700  36.840  38.760  1.00  0.00           C
ATOM   1189  O   LEU A 662      43.860  37.190  38.710  1.00  0.00           O
ATOM   1190  N   THR A 663      41.900  37.320  39.770  1.00  0.00           N
ATOM   1191  HN  THR A 663      41.010  36.860  39.910  1.00  0.00           H
ATOM   1192  CA  THR A 663      42.380  38.210  40.830  1.00  0.00           C
ATOM   1193  HA  THR A 663      43.200  38.820  40.460  1.00  0.00           H
ATOM   1194  CB  THR A 663      41.400  39.260  41.230  1.00  0.00           C
ATOM   1195  HB  THR A 663      41.730  39.920  42.050  1.00  0.00           H
ATOM   1196  OG1 THR A 663      40.170  38.670  41.510  1.00  0.00           O
ATOM   1197  HG1 THR A 663      40.220  37.720  41.400  1.00  0.00           H
ATOM   1198  CG2 THR A 663      41.130  40.310  40.080  1.00  0.00           C
ATOM   1199 HG21 THR A 663      40.270  40.940  40.390  1.00  0.00           H
ATOM   1200 HG22 THR A 663      40.780  39.840  39.130  1.00  0.00           H
ATOM   1201 HG23 THR A 663      42.010  40.940  39.850  1.00  0.00           H
ATOM   1202  C   THR A 663      42.750  37.630  42.130  1.00  0.00           C
ATOM   1203  O   THR A 663      42.260  36.590  42.490  1.00  0.00           O
ATOM   1204  N   ILE A 664      43.640  38.240  42.960  1.00  0.00           N
ATOM   1205  HN  ILE A 664      43.950  39.120  42.590  1.00  0.00           H
ATOM   1206  CA  ILE A 664      43.750  37.870  44.380  1.00  0.00           C
ATOM   1207  HA  ILE A 664      43.120  37.030  44.630  1.00  0.00           H
ATOM   1208  CB  ILE A 664      45.150  37.490  44.910  1.00  0.00           C
ATOM   1209  HB  ILE A 664      45.820  38.380  44.950  1.00  0.00           H
ATOM   1210  CG2 ILE A 664      45.240  36.800  46.270  1.00  0.00           C
ATOM   1211 HG21 ILE A 664      44.910  37.420  47.140  1.00  0.00           H
ATOM   1212 HG22 ILE A 664      46.310  36.580  46.490  1.00  0.00           H
ATOM   1213 HG23 ILE A 664      44.610  35.890  46.310  1.00  0.00           H
ATOM   1214  CG1 ILE A 664      45.870  36.660  43.890  1.00  0.00           C
ATOM   1215 HG11 ILE A 664      46.920  36.590  44.240  1.00  0.00           H
ATOM   1216 HG12 ILE A 664      45.900  37.230  42.940  1.00  0.00           H
ATOM   1217  CD  ILE A 664      45.360  35.230  43.690  1.00  0.00           C
ATOM   1218  HD1 ILE A 664      45.940  34.750  42.870  1.00  0.00           H
ATOM   1219  HD2 ILE A 664      44.330  35.360  43.300  1.00  0.00           H
ATOM   1220  HD3 ILE A 664      45.290  34.570  44.580  1.00  0.00           H
ATOM   1221  C   ILE A 664      43.290  38.980  45.310  1.00  0.00           C
ATOM   1222  O   ILE A 664      43.430  40.170  44.920  1.00  0.00           O
ATOM   1223  N   LEU A 665      42.800  38.660  46.510  1.00  0.00           N
ATOM   1224  HN  LEU A 665      42.550  37.720  46.750  1.00  0.00           H
ATOM   1225  CA  LEU A 665      42.360  39.740  47.460  1.00  0.00           C
ATOM   1226  HA  LEU A 665      42.190  40.560  46.780  1.00  0.00           H
ATOM   1227  CB  LEU A 665      41.170  39.290  48.310  1.00  0.00           C
ATOM   1228  HB1 LEU A 665      40.980  40.070  49.080  1.00  0.00           H
ATOM   1229  HB2 LEU A 665      41.480  38.370  48.830  1.00  0.00           H
ATOM   1230  CG  LEU A 665      39.810  39.190  47.590  1.00  0.00           C
ATOM   1231  HG  LEU A 665      39.760  38.380  46.830  1.00  0.00           H
ATOM   1232  CD1 LEU A 665      38.810  38.810  48.660  1.00  0.00           C
ATOM   1233 HD11 LEU A 665      39.130  37.820  49.060  1.00  0.00           H
ATOM   1234 HD12 LEU A 665      37.780  38.840  48.220  1.00  0.00           H
ATOM   1235 HD13 LEU A 665      38.770  39.540  49.500  1.00  0.00           H
ATOM   1236  CD2 LEU A 665      39.320  40.480  46.960  1.00  0.00           C
ATOM   1237 HD21 LEU A 665      38.360  40.420  46.410  1.00  0.00           H
ATOM   1238 HD22 LEU A 665      40.150  40.760  46.280  1.00  0.00           H
ATOM   1239 HD23 LEU A 665      39.320  41.290  47.740  1.00  0.00           H
ATOM   1240  C   LEU A 665      43.500  40.000  48.430  1.00  0.00           C
ATOM   1241  O   LEU A 665      44.200  39.100  48.910  1.00  0.00           O
ATOM   1242  N   GLY A 666      43.610  41.270  48.780  1.00  0.00           N
ATOM   1243  HN  GLY A 666      42.930  41.920  48.460  1.00  0.00           H
ATOM   1244  CA  GLY A 666      44.690  41.850  49.530  1.00  0.00           C
ATOM   1245  HA1 GLY A 666      45.440  42.270  48.870  1.00  0.00           H
ATOM   1246  HA2 GLY A 666      45.110  41.050  50.110  1.00  0.00           H
ATOM   1247  C   GLY A 666      44.320  42.970  50.390  1.00  0.00           C
ATOM   1248  O   GLY A 666      43.230  43.550  50.260  1.00  0.00           O
ATOM   1249  N   SER A 667      45.260  43.430  51.270  1.00  0.00           N
ATOM   1250  HN  SER A 667      46.140  42.970  51.140  1.00  0.00           H
ATOM   1251  CA  SER A 667      45.170  44.680  51.960  1.00  0.00           C
ATOM   1252  HA  SER A 667      44.200  44.710  52.450  1.00  0.00           H
ATOM   1253  CB  SER A 667      46.320  44.780  52.980  1.00  0.00           C
ATOM   1254  HB1 SER A 667      46.070  44.300  53.950  1.00  0.00           H
ATOM   1255  HB2 SER A 667      46.600  45.830  53.230  1.00  0.00           H
ATOM   1256  OG  SER A 667      47.580  44.180  52.550  1.00  0.00           O
ATOM   1257  HG1 SER A 667      48.180  44.880  52.290  1.00  0.00           H
ATOM   1258  C   SER A 667      45.320  45.930  51.100  1.00  0.00           C
ATOM   1259  O   SER A 667      45.970  45.910  50.070  1.00  0.00           O
ATOM   1260  N   THR A 668      44.660  47.040  51.490  1.00  0.00           N
ATOM   1261  HN  THR A 668      44.050  47.140  52.260  1.00  0.00           H
ATOM   1262  CA  THR A 668      44.690  48.290  50.700  1.00  0.00           C
ATOM   1263  HA  THR A 668      45.540  48.260  50.050  1.00  0.00           H
ATOM   1264  CB  THR A 668      43.440  48.380  49.770  1.00  0.00           C
ATOM   1265  HB  THR A 668      43.480  47.410  49.220  1.00  0.00           H
ATOM   1266  OG1 THR A 668      43.420  49.440  48.820  1.00  0.00           O
ATOM   1267  HG1 THR A 668      42.680  49.290  48.250  1.00  0.00           H
ATOM   1268  CG2 THR A 668      42.150  48.570  50.550  1.00  0.00           C
ATOM   1269 HG21 THR A 668      41.190  48.580  49.980  1.00  0.00           H
ATOM   1270 HG22 THR A 668      42.140  49.520  51.130  1.00  0.00           H
ATOM   1271 HG23 THR A 668      42.000  47.690  51.210  1.00  0.00           H
ATOM   1272  C   THR A 668      44.900  49.550  51.450  1.00  0.00           C
ATOM   1273  O   THR A 668      44.650  49.620  52.650  1.00  0.00           O
ATOM   1274  N   GLY A 669      45.430  50.560  50.680  1.00  0.00           N
ATOM   1275  HN  GLY A 669      45.500  50.480  49.690  1.00  0.00           H
ATOM   1276  CA  GLY A 669      46.010  51.800  51.400  1.00  0.00           C
ATOM   1277  HA1 GLY A 669      46.490  52.430  50.680  1.00  0.00           H
ATOM   1278  HA2 GLY A 669      46.620  51.340  52.160  1.00  0.00           H
ATOM   1279  C   GLY A 669      45.000  52.680  52.080  1.00  0.00           C
ATOM   1280  O   GLY A 669      45.270  53.040  53.240  1.00  0.00           O
ATOM   1281  N   PRO A 670      43.870  53.120  51.490  1.00  0.00           N
ATOM   1282  CD  PRO A 670      43.680  53.180  50.000  1.00  0.00           C
ATOM   1283  HD1 PRO A 670      43.840  52.250  49.420  1.00  0.00           H
ATOM   1284  HD2 PRO A 670      44.390  53.890  49.500  1.00  0.00           H
ATOM   1285  CA  PRO A 670      43.040  54.150  52.050  1.00  0.00           C
ATOM   1286  HA  PRO A 670      43.620  54.850  52.620  1.00  0.00           H
ATOM   1287  CB  PRO A 670      42.160  54.790  50.960  1.00  0.00           C
ATOM   1288  HB1 PRO A 670      42.630  55.730  50.610  1.00  0.00           H
ATOM   1289  HB2 PRO A 670      41.110  54.960  51.250  1.00  0.00           H
ATOM   1290  CG  PRO A 670      42.290  53.760  49.730  1.00  0.00           C
ATOM   1291  HG1 PRO A 670      41.500  52.980  49.720  1.00  0.00           H
ATOM   1292  HG2 PRO A 670      42.200  54.320  48.780  1.00  0.00           H
ATOM   1293  C   PRO A 670      42.270  53.590  53.150  1.00  0.00           C
ATOM   1294  O   PRO A 670      41.740  54.320  54.040  1.00  0.00           O
ATOM   1295  N   VAL A 671      42.030  52.250  53.100  1.00  0.00           N
ATOM   1296  HN  VAL A 671      42.290  51.700  52.320  1.00  0.00           H
ATOM   1297  CA  VAL A 671      41.390  51.540  54.210  1.00  0.00           C
ATOM   1298  HA  VAL A 671      40.440  52.010  54.420  1.00  0.00           H
ATOM   1299  CB  VAL A 671      41.030  50.070  53.840  1.00  0.00           C
ATOM   1300  HB  VAL A 671      41.930  49.530  53.460  1.00  0.00           H
ATOM   1301  CG1 VAL A 671      40.500  49.320  55.020  1.00  0.00           C
ATOM   1302 HG11 VAL A 671      41.260  49.220  55.830  1.00  0.00           H
ATOM   1303 HG12 VAL A 671      40.350  48.250  54.780  1.00  0.00           H
ATOM   1304 HG13 VAL A 671      39.580  49.800  55.430  1.00  0.00           H
ATOM   1305  CG2 VAL A 671      39.920  50.120  52.760  1.00  0.00           C
ATOM   1306 HG21 VAL A 671      39.510  49.110  52.570  1.00  0.00           H
ATOM   1307 HG22 VAL A 671      40.350  50.630  51.880  1.00  0.00           H
ATOM   1308 HG23 VAL A 671      39.090  50.760  53.160  1.00  0.00           H
ATOM   1309  C   VAL A 671      42.120  51.660  55.490  1.00  0.00           C
ATOM   1310  O   VAL A 671      41.510  51.940  56.510  1.00  0.00           O
ATOM   1311  N   LEU A 672      43.460  51.560  55.590  1.00  0.00           N
ATOM   1312  HN  LEU A 672      43.960  51.320  54.760  1.00  0.00           H
ATOM   1313  CA  LEU A 672      44.250  51.620  56.750  1.00  0.00           C
ATOM   1314  HA  LEU A 672      43.790  50.890  57.410  1.00  0.00           H
ATOM   1315  CB  LEU A 672      45.790  51.280  56.440  1.00  0.00           C
ATOM   1316  HB1 LEU A 672      46.360  51.930  55.750  1.00  0.00           H
ATOM   1317  HB2 LEU A 672      45.860  50.210  56.120  1.00  0.00           H
ATOM   1318  CG  LEU A 672      46.630  51.510  57.730  1.00  0.00           C
ATOM   1319  HG  LEU A 672      46.610  52.530  58.190  1.00  0.00           H
ATOM   1320  CD1 LEU A 672      46.290  50.440  58.810  1.00  0.00           C
ATOM   1321 HD11 LEU A 672      45.430  50.840  59.390  1.00  0.00           H
ATOM   1322 HD12 LEU A 672      47.080  50.510  59.610  1.00  0.00           H
ATOM   1323 HD13 LEU A 672      46.110  49.380  58.530  1.00  0.00           H
ATOM   1324  CD2 LEU A 672      48.160  51.370  57.520  1.00  0.00           C
ATOM   1325 HD21 LEU A 672      48.440  51.990  56.650  1.00  0.00           H
ATOM   1326 HD22 LEU A 672      48.460  50.310  57.400  1.00  0.00           H
ATOM   1327 HD23 LEU A 672      48.790  51.720  58.360  1.00  0.00           H
ATOM   1328  C   LEU A 672      44.140  53.010  57.470  1.00  0.00           C
ATOM   1329  O   LEU A 672      44.010  53.200  58.720  1.00  0.00           O
ATOM   1330  N   VAL A 673      44.110  54.060  56.540  1.00  0.00           N
ATOM   1331  HN  VAL A 673      44.020  53.850  55.570  1.00  0.00           H
ATOM   1332  CA  VAL A 673      44.170  55.460  56.960  1.00  0.00           C
ATOM   1333  HA  VAL A 673      44.910  55.590  57.730  1.00  0.00           H
ATOM   1334  CB  VAL A 673      44.430  56.470  55.870  1.00  0.00           C
ATOM   1335  HB  VAL A 673      43.640  56.540  55.090  1.00  0.00           H
ATOM   1336  CG1 VAL A 673      44.560  57.770  56.500  1.00  0.00           C
ATOM   1337 HG11 VAL A 673      44.670  58.610  55.780  1.00  0.00           H
ATOM   1338 HG12 VAL A 673      45.430  57.840  57.190  1.00  0.00           H
ATOM   1339 HG13 VAL A 673      43.660  58.070  57.060  1.00  0.00           H
ATOM   1340  CG2 VAL A 673      45.700  56.210  55.080  1.00  0.00           C
ATOM   1341 HG21 VAL A 673      46.190  57.140  54.690  1.00  0.00           H
ATOM   1342 HG22 VAL A 673      45.570  55.540  54.210  1.00  0.00           H
ATOM   1343 HG23 VAL A 673      46.480  55.800  55.760  1.00  0.00           H
ATOM   1344  C   VAL A 673      42.790  55.740  57.580  1.00  0.00           C
ATOM   1345  O   VAL A 673      42.630  56.410  58.630  1.00  0.00           O
ATOM   1346  N   PHE A 674      41.680  55.200  56.930  1.00  0.00           N
ATOM   1347  HN  PHE A 674      41.910  54.610  56.150  1.00  0.00           H
ATOM   1348  CA  PHE A 674      40.250  55.260  57.450  1.00  0.00           C
ATOM   1349  HA  PHE A 674      40.110  56.320  57.560  1.00  0.00           H
ATOM   1350  CB  PHE A 674      39.250  54.670  56.380  1.00  0.00           C
ATOM   1351  HB1 PHE A 674      39.540  53.690  55.930  1.00  0.00           H
ATOM   1352  HB2 PHE A 674      39.250  55.370  55.510  1.00  0.00           H
ATOM   1353  CG  PHE A 674      37.880  54.540  56.880  1.00  0.00           C
ATOM   1354  CD1 PHE A 674      37.220  55.700  57.350  1.00  0.00           C
ATOM   1355  HD1 PHE A 674      37.680  56.660  57.470  1.00  0.00           H
ATOM   1356  CE1 PHE A 674      35.880  55.640  57.660  1.00  0.00           C
ATOM   1357  HE1 PHE A 674      35.430  56.550  58.010  1.00  0.00           H
ATOM   1358  CZ  PHE A 674      35.160  54.380  57.690  1.00  0.00           C
ATOM   1359  HZ  PHE A 674      34.160  54.430  58.080  1.00  0.00           H
ATOM   1360  CD2 PHE A 674      37.150  53.280  56.850  1.00  0.00           C
ATOM   1361  HD2 PHE A 674      37.690  52.380  56.590  1.00  0.00           H
ATOM   1362  CE2 PHE A 674      35.840  53.260  57.220  1.00  0.00           C
ATOM   1363  HE2 PHE A 674      35.330  52.310  57.210  1.00  0.00           H
ATOM   1364  C   PHE A 674      40.140  54.650  58.820  1.00  0.00           C
ATOM   1365  O   PHE A 674      39.770  55.220  59.850  1.00  0.00           O
ATOM   1366  N   GLU A 675      40.710  53.370  58.950  1.00  0.00           N
ATOM   1367  HN  GLU A 675      41.040  52.900  58.140  1.00  0.00           H
ATOM   1368  CA  GLU A 675      40.710  52.710  60.270  1.00  0.00           C
ATOM   1369  HA  GLU A 675      39.690  52.610  60.600  1.00  0.00           H
ATOM   1370  CB  GLU A 675      41.220  51.200  60.090  1.00  0.00           C
ATOM   1371  HB1 GLU A 675      41.490  50.880  61.120  1.00  0.00           H
ATOM   1372  HB2 GLU A 675      42.140  51.080  59.480  1.00  0.00           H
ATOM   1373  CG  GLU A 675      40.040  50.250  59.620  1.00  0.00           C
ATOM   1374  HG1 GLU A 675      39.870  50.110  58.530  1.00  0.00           H
ATOM   1375  HG2 GLU A 675      39.080  50.770  59.850  1.00  0.00           H
ATOM   1376  CD  GLU A 675      40.000  48.920  60.310  1.00  0.00           C
ATOM   1377  OE1 GLU A 675      39.620  48.900  61.540  1.00  0.00           O
ATOM   1378  OE2 GLU A 675      40.260  47.800  59.820  1.00  0.00           O
ATOM   1379  C   GLU A 675      41.480  53.380  61.420  1.00  0.00           C
ATOM   1380  O   GLU A 675      40.970  53.450  62.490  1.00  0.00           O
ATOM   1381  N   LYS A 676      42.660  53.990  61.130  1.00  0.00           N
ATOM   1382  HN  LYS A 676      43.000  53.910  60.200  1.00  0.00           H
ATOM   1383  CA  LYS A 676      43.310  54.930  62.100  1.00  0.00           C
ATOM   1384  HA  LYS A 676      43.550  54.330  62.950  1.00  0.00           H
ATOM   1385  CB  LYS A 676      44.670  55.280  61.520  1.00  0.00           C
ATOM   1386  HB1 LYS A 676      44.490  56.060  60.750  1.00  0.00           H
ATOM   1387  HB2 LYS A 676      45.010  54.450  60.860  1.00  0.00           H
ATOM   1388  CG  LYS A 676      45.710  55.910  62.460  1.00  0.00           C
ATOM   1389  HG1 LYS A 676      45.820  55.200  63.310  1.00  0.00           H
ATOM   1390  HG2 LYS A 676      45.340  56.870  62.880  1.00  0.00           H
ATOM   1391  CD  LYS A 676      47.130  56.110  61.900  1.00  0.00           C
ATOM   1392  HD1 LYS A 676      46.930  56.740  61.000  1.00  0.00           H
ATOM   1393  HD2 LYS A 676      47.550  55.180  61.460  1.00  0.00           H
ATOM   1394  CE  LYS A 676      48.050  56.890  62.790  1.00  0.00           C
ATOM   1395  HE1 LYS A 676      48.140  56.500  63.830  1.00  0.00           H
ATOM   1396  HE2 LYS A 676      47.720  57.940  62.830  1.00  0.00           H
ATOM   1397  NZ  LYS A 676      49.420  56.960  62.230  1.00  0.00           N
ATOM   1398  HZ1 LYS A 676      49.450  56.940  61.200  1.00  0.00           H
ATOM   1399  HZ2 LYS A 676      50.130  56.280  62.570  1.00  0.00           H
ATOM   1400  HZ3 LYS A 676      49.930  57.800  62.580  1.00  0.00           H
ATOM   1401  C   LYS A 676      42.500  56.060  62.580  1.00  0.00           C
ATOM   1402  O   LYS A 676      42.540  56.470  63.740  1.00  0.00           O
ATOM   1403  N   ILE A 677      41.710  56.740  61.700  1.00  0.00           N
ATOM   1404  HN  ILE A 677      41.730  56.490  60.740  1.00  0.00           H
ATOM   1405  CA  ILE A 677      40.790  57.850  61.980  1.00  0.00           C
ATOM   1406  HA  ILE A 677      41.330  58.530  62.620  1.00  0.00           H
ATOM   1407  CB  ILE A 677      40.360  58.550  60.630  1.00  0.00           C
ATOM   1408  HB  ILE A 677      40.060  57.740  59.920  1.00  0.00           H
ATOM   1409  CG2 ILE A 677      39.190  59.590  60.850  1.00  0.00           C
ATOM   1410 HG21 ILE A 677      39.510  60.320  61.630  1.00  0.00           H
ATOM   1411 HG22 ILE A 677      38.240  59.140  61.210  1.00  0.00           H
ATOM   1412 HG23 ILE A 677      39.020  60.160  59.910  1.00  0.00           H
ATOM   1413  CG1 ILE A 677      41.510  59.180  59.850  1.00  0.00           C
ATOM   1414 HG11 ILE A 677      42.410  58.570  60.070  1.00  0.00           H
ATOM   1415 HG12 ILE A 677      41.740  60.140  60.350  1.00  0.00           H
ATOM   1416  CD  ILE A 677      41.290  59.320  58.310  1.00  0.00           C
ATOM   1417  HD1 ILE A 677      40.280  59.770  58.230  1.00  0.00           H
ATOM   1418  HD2 ILE A 677      41.300  58.440  57.650  1.00  0.00           H
ATOM   1419  HD3 ILE A 677      41.990  60.080  57.880  1.00  0.00           H
ATOM   1420  C   ILE A 677      39.590  57.450  62.850  1.00  0.00           C
ATOM   1421  O   ILE A 677      39.290  58.110  63.840  1.00  0.00           O
ATOM   1422  N   LEU A 678      38.900  56.340  62.560  1.00  0.00           N
ATOM   1423  HN  LEU A 678      39.080  55.830  61.720  1.00  0.00           H
ATOM   1424  CA  LEU A 678      37.810  55.720  63.350  1.00  0.00           C
ATOM   1425  HA  LEU A 678      37.050  56.480  63.440  1.00  0.00           H
ATOM   1426  CB  LEU A 678      37.230  54.370  62.720  1.00  0.00           C
ATOM   1427  HB1 LEU A 678      36.550  54.030  63.530  1.00  0.00           H
ATOM   1428  HB2 LEU A 678      38.030  53.600  62.640  1.00  0.00           H
ATOM   1429  CG  LEU A 678      36.400  54.350  61.540  1.00  0.00           C
ATOM   1430  HG  LEU A 678      37.050  54.420  60.640  1.00  0.00           H
ATOM   1431  CD1 LEU A 678      35.850  52.930  61.290  1.00  0.00           C
ATOM   1432 HD11 LEU A 678      35.450  52.440  62.200  1.00  0.00           H
ATOM   1433 HD12 LEU A 678      36.720  52.300  60.990  1.00  0.00           H
ATOM   1434 HD13 LEU A 678      35.120  52.900  60.460  1.00  0.00           H
ATOM   1435  CD2 LEU A 678      35.350  55.410  61.570  1.00  0.00           C
ATOM   1436 HD21 LEU A 678      34.570  55.100  60.840  1.00  0.00           H
ATOM   1437 HD22 LEU A 678      35.810  56.350  61.220  1.00  0.00           H
ATOM   1438 HD23 LEU A 678      34.930  55.460  62.600  1.00  0.00           H
ATOM   1439  C   LEU A 678      38.260  55.440  64.720  1.00  0.00           C
ATOM   1440  O   LEU A 678      37.600  55.630  65.710  1.00  0.00           O
ATOM   1441  N   TYR A 679      39.480  54.830  64.840  1.00  0.00           N
ATOM   1442  HN  TYR A 679      40.020  54.570  64.050  1.00  0.00           H
ATOM   1443  CA  TYR A 679      40.070  54.580  66.150  1.00  0.00           C
ATOM   1444  HA  TYR A 679      39.360  54.040  66.760  1.00  0.00           H
ATOM   1445  CB  TYR A 679      41.240  53.530  65.970  1.00  0.00           C
ATOM   1446  HB1 TYR A 679      41.890  53.900  65.150  1.00  0.00           H
ATOM   1447  HB2 TYR A 679      40.760  52.540  65.780  1.00  0.00           H
ATOM   1448  CG  TYR A 679      42.050  53.530  67.190  1.00  0.00           C
ATOM   1449  CD1 TYR A 679      41.530  52.820  68.290  1.00  0.00           C
ATOM   1450  HD1 TYR A 679      40.600  52.270  68.250  1.00  0.00           H
ATOM   1451  CE1 TYR A 679      42.220  52.880  69.500  1.00  0.00           C
ATOM   1452  HE1 TYR A 679      41.930  52.360  70.400  1.00  0.00           H
ATOM   1453  CZ  TYR A 679      43.450  53.490  69.640  1.00  0.00           C
ATOM   1454  OH  TYR A 679      44.090  53.600  70.860  1.00  0.00           O
ATOM   1455  HH  TYR A 679      44.830  54.170  70.680  1.00  0.00           H
ATOM   1456  CD2 TYR A 679      43.260  54.200  67.320  1.00  0.00           C
ATOM   1457  HD2 TYR A 679      43.590  54.820  66.490  1.00  0.00           H
ATOM   1458  CE2 TYR A 679      43.950  54.090  68.460  1.00  0.00           C
ATOM   1459  HE2 TYR A 679      44.960  54.500  68.530  1.00  0.00           H
ATOM   1460  C   TYR A 679      40.330  55.850  66.970  1.00  0.00           C
ATOM   1461  O   TYR A 679      39.920  55.940  68.160  1.00  0.00           O
ATOM   1462  N   LYS A 680      40.930  56.880  66.360  1.00  0.00           N
ATOM   1463  HN  LYS A 680      41.250  56.890  65.420  1.00  0.00           H
ATOM   1464  CA  LYS A 680      41.140  58.180  67.080  1.00  0.00           C
ATOM   1465  HA  LYS A 680      41.590  57.960  68.040  1.00  0.00           H
ATOM   1466  CB  LYS A 680      41.880  58.960  66.090  1.00  0.00           C
ATOM   1467  HB1 LYS A 680      41.850  60.050  66.280  1.00  0.00           H
ATOM   1468  HB2 LYS A 680      41.360  58.710  65.140  1.00  0.00           H
ATOM   1469  CG  LYS A 680      43.330  58.440  65.940  1.00  0.00           C
ATOM   1470  HG1 LYS A 680      43.670  58.780  64.930  1.00  0.00           H
ATOM   1471  HG2 LYS A 680      43.300  57.330  65.870  1.00  0.00           H
ATOM   1472  CD  LYS A 680      44.180  58.830  67.130  1.00  0.00           C
ATOM   1473  HD1 LYS A 680      43.760  58.440  68.080  1.00  0.00           H
ATOM   1474  HD2 LYS A 680      44.270  59.910  67.310  1.00  0.00           H
ATOM   1475  CE  LYS A 680      45.600  58.170  67.130  1.00  0.00           C
ATOM   1476  HE1 LYS A 680      46.080  58.620  66.250  1.00  0.00           H
ATOM   1477  HE2 LYS A 680      45.600  57.070  67.200  1.00  0.00           H
ATOM   1478  NZ  LYS A 680      46.420  58.580  68.310  1.00  0.00           N
ATOM   1479  HZ1 LYS A 680      45.950  58.210  69.160  1.00  0.00           H
ATOM   1480  HZ2 LYS A 680      46.470  59.620  68.340  1.00  0.00           H
ATOM   1481  HZ3 LYS A 680      47.350  58.120  68.210  1.00  0.00           H
ATOM   1482  C   LYS A 680      39.870  58.910  67.490  1.00  0.00           C
ATOM   1483  O   LYS A 680      39.770  59.430  68.610  1.00  0.00           O
ATOM   1484  N   PHE A 681      38.850  58.890  66.650  1.00  0.00           N
ATOM   1485  HN  PHE A 681      38.960  58.550  65.720  1.00  0.00           H
ATOM   1486  CA  PHE A 681      37.520  59.520  66.910  1.00  0.00           C
ATOM   1487  HA  PHE A 681      37.650  60.550  67.170  1.00  0.00           H
ATOM   1488  CB  PHE A 681      36.620  59.470  65.620  1.00  0.00           C
ATOM   1489  HB1 PHE A 681      36.680  58.450  65.190  1.00  0.00           H
ATOM   1490  HB2 PHE A 681      37.020  60.130  64.810  1.00  0.00           H
ATOM   1491  CG  PHE A 681      35.160  59.710  65.900  1.00  0.00           C
ATOM   1492  CD1 PHE A 681      34.290  58.620  65.900  1.00  0.00           C
ATOM   1493  HD1 PHE A 681      34.570  57.600  65.720  1.00  0.00           H
ATOM   1494  CE1 PHE A 681      32.910  58.970  66.090  1.00  0.00           C
ATOM   1495  HE1 PHE A 681      32.220  58.150  66.000  1.00  0.00           H
ATOM   1496  CZ  PHE A 681      32.490  60.280  66.150  1.00  0.00           C
ATOM   1497  HZ  PHE A 681      31.440  60.550  66.170  1.00  0.00           H
ATOM   1498  CD2 PHE A 681      34.680  61.050  66.110  1.00  0.00           C
ATOM   1499  HD2 PHE A 681      35.410  61.840  66.150  1.00  0.00           H
ATOM   1500  CE2 PHE A 681      33.340  61.330  66.140  1.00  0.00           C
ATOM   1501  HE2 PHE A 681      32.870  62.300  66.270  1.00  0.00           H
ATOM   1502  C   PHE A 681      36.870  58.810  68.130  1.00  0.00           C
ATOM   1503  O   PHE A 681      36.300  59.530  68.960  1.00  0.00           O
ATOM   1504  N   CYS A 682      36.910  57.450  68.250  1.00  0.00           N
ATOM   1505  HN  CYS A 682      37.300  56.970  67.470  1.00  0.00           H
ATOM   1506  CA  CYS A 682      36.400  56.750  69.380  1.00  0.00           C
ATOM   1507  HA  CYS A 682      35.410  57.100  69.620  1.00  0.00           H
ATOM   1508  CB  CYS A 682      36.400  55.260  69.190  1.00  0.00           C
ATOM   1509  HB1 CYS A 682      36.230  54.700  70.130  1.00  0.00           H
ATOM   1510  HB2 CYS A 682      37.360  54.960  68.710  1.00  0.00           H
ATOM   1511  SG  CYS A 682      35.120  54.930  68.000  1.00  0.00           S
ATOM   1512  HG1 CYS A 682      35.400  55.490  66.830  1.00  0.00           H
ATOM   1513  C   CYS A 682      37.080  57.050  70.680  1.00  0.00           C
ATOM   1514  O   CYS A 682      36.510  57.380  71.710  1.00  0.00           O
ATOM   1515  N   ARG A 683      38.380  57.080  70.680  1.00  0.00           N
ATOM   1516  HN  ARG A 683      38.920  56.960  69.850  1.00  0.00           H
ATOM   1517  CA  ARG A 683      39.150  57.350  71.870  1.00  0.00           C
ATOM   1518  HA  ARG A 683      38.710  56.750  72.650  1.00  0.00           H
ATOM   1519  CB  ARG A 683      40.570  56.860  71.610  1.00  0.00           C
ATOM   1520  HB1 ARG A 683      41.120  57.120  72.540  1.00  0.00           H
ATOM   1521  HB2 ARG A 683      40.880  57.360  70.660  1.00  0.00           H
ATOM   1522  CG  ARG A 683      40.890  55.350  71.450  1.00  0.00           C
ATOM   1523  HG1 ARG A 683      41.980  55.140  71.330  1.00  0.00           H
ATOM   1524  HG2 ARG A 683      40.420  54.990  70.510  1.00  0.00           H
ATOM   1525  CD  ARG A 683      40.490  54.480  72.620  1.00  0.00           C
ATOM   1526  HD1 ARG A 683      40.720  53.430  72.330  1.00  0.00           H
ATOM   1527  HD2 ARG A 683      39.430  54.740  72.860  1.00  0.00           H
ATOM   1528  NE  ARG A 683      41.400  54.840  73.740  1.00  0.00           N
ATOM   1529  HE  ARG A 683      42.360  55.050  73.640  1.00  0.00           H
ATOM   1530  CZ  ARG A 683      40.960  54.950  74.980  1.00  0.00           C
ATOM   1531  NH1 ARG A 683      41.860  55.470  75.880  1.00  0.00           N
ATOM   1532 HH11 ARG A 683      41.460  55.750  76.750  1.00  0.00           H
ATOM   1533 HH12 ARG A 683      42.730  55.830  75.550  1.00  0.00           H
ATOM   1534  NH2 ARG A 683      39.810  54.570  75.370  1.00  0.00           N
ATOM   1535 HH21 ARG A 683      39.300  53.960  74.780  1.00  0.00           H
ATOM   1536 HH22 ARG A 683      39.570  54.520  76.340  1.00  0.00           H
ATOM   1537  C   ARG A 683      39.000  58.800  72.430  1.00  0.00           C
ATOM   1538  O   ARG A 683      39.160  59.010  73.650  1.00  0.00           O
ATOM   1539  N   ASP A 684      38.570  59.730  71.570  1.00  0.00           N
ATOM   1540  HN  ASP A 684      38.570  59.420  70.630  1.00  0.00           H
ATOM   1541  CA  ASP A 684      38.190  61.110  71.880  1.00  0.00           C
ATOM   1542  HA  ASP A 684      38.660  61.440  72.800  1.00  0.00           H
ATOM   1543  CB  ASP A 684      38.610  62.080  70.780  1.00  0.00           C
ATOM   1544  HB1 ASP A 684      38.100  63.060  70.890  1.00  0.00           H
ATOM   1545  HB2 ASP A 684      38.430  61.630  69.780  1.00  0.00           H
ATOM   1546  CG  ASP A 684      40.110  62.420  70.810  1.00  0.00           C
ATOM   1547  OD1 ASP A 684      40.780  62.250  71.870  1.00  0.00           O
ATOM   1548  OD2 ASP A 684      40.700  62.930  69.800  1.00  0.00           O
ATOM   1549  C   ASP A 684      36.740  61.410  72.220  1.00  0.00           C
ATOM   1550  O   ASP A 684      36.420  61.950  73.260  1.00  0.00           O
ATOM   1551  N   TYR A 685      35.760  60.950  71.370  1.00  0.00           N
ATOM   1552  HN  TYR A 685      35.910  60.580  70.460  1.00  0.00           H
ATOM   1553  CA  TYR A 685      34.420  61.390  71.690  1.00  0.00           C
ATOM   1554  HA  TYR A 685      34.370  62.280  72.300  1.00  0.00           H
ATOM   1555  CB  TYR A 685      33.550  61.530  70.380  1.00  0.00           C
ATOM   1556  HB1 TYR A 685      32.480  61.630  70.640  1.00  0.00           H
ATOM   1557  HB2 TYR A 685      33.760  60.680  69.690  1.00  0.00           H
ATOM   1558  CG  TYR A 685      33.870  62.770  69.630  1.00  0.00           C
ATOM   1559  CD1 TYR A 685      35.190  62.950  69.070  1.00  0.00           C
ATOM   1560  HD1 TYR A 685      35.980  62.240  69.290  1.00  0.00           H
ATOM   1561  CE1 TYR A 685      35.520  63.940  68.130  1.00  0.00           C
ATOM   1562  HE1 TYR A 685      36.420  63.880  67.520  1.00  0.00           H
ATOM   1563  CZ  TYR A 685      34.510  64.900  67.850  1.00  0.00           C
ATOM   1564  OH  TYR A 685      34.690  65.980  66.860  1.00  0.00           O
ATOM   1565  HH  TYR A 685      33.820  66.380  66.830  1.00  0.00           H
ATOM   1566  CD2 TYR A 685      32.970  63.760  69.310  1.00  0.00           C
ATOM   1567  HD2 TYR A 685      31.920  63.580  69.510  1.00  0.00           H
ATOM   1568  CE2 TYR A 685      33.270  64.780  68.420  1.00  0.00           C
ATOM   1569  HE2 TYR A 685      32.490  65.460  68.110  1.00  0.00           H
ATOM   1570  C   TYR A 685      33.710  60.310  72.580  1.00  0.00           C
ATOM   1571  O   TYR A 685      32.470  60.350  72.660  1.00  0.00           O
ATOM   1572  N   GLN A 686      34.430  59.420  73.290  1.00  0.00           N
ATOM   1573  HN  GLN A 686      35.420  59.480  73.240  1.00  0.00           H
ATOM   1574  CA  GLN A 686      33.910  58.570  74.320  1.00  0.00           C
ATOM   1575  HA  GLN A 686      34.830  58.160  74.710  1.00  0.00           H
ATOM   1576  CB  GLN A 686      33.250  59.270  75.550  1.00  0.00           C
ATOM   1577  HB1 GLN A 686      32.930  58.440  76.210  1.00  0.00           H
ATOM   1578  HB2 GLN A 686      32.340  59.830  75.250  1.00  0.00           H
ATOM   1579  CG  GLN A 686      34.180  60.230  76.390  1.00  0.00           C
ATOM   1580  HG1 GLN A 686      33.760  60.480  77.390  1.00  0.00           H
ATOM   1581  HG2 GLN A 686      34.180  61.160  75.790  1.00  0.00           H
ATOM   1582  CD  GLN A 686      35.570  59.750  76.580  1.00  0.00           C
ATOM   1583  OE1 GLN A 686      35.680  58.610  77.030  1.00  0.00           O
ATOM   1584  NE2 GLN A 686      36.620  60.530  76.220  1.00  0.00           N
ATOM   1585 HE21 GLN A 686      37.550  60.180  76.290  1.00  0.00           H
ATOM   1586 HE22 GLN A 686      36.520  61.470  75.880  1.00  0.00           H
ATOM   1587  C   GLN A 686      33.070  57.440  73.680  1.00  0.00           C
ATOM   1588  O   GLN A 686      32.220  56.880  74.280  1.00  0.00           O
ATOM   1589  N   LEU A 687      33.290  57.030  72.430  1.00  0.00           N
ATOM   1590  HN  LEU A 687      34.090  57.330  71.920  1.00  0.00           H
ATOM   1591  CA  LEU A 687      32.690  55.860  71.810  1.00  0.00           C
ATOM   1592  HA  LEU A 687      31.700  55.710  72.220  1.00  0.00           H
ATOM   1593  CB  LEU A 687      32.500  56.060  70.310  1.00  0.00           C
ATOM   1594  HB1 LEU A 687      32.070  55.140  69.860  1.00  0.00           H
ATOM   1595  HB2 LEU A 687      33.400  56.260  69.700  1.00  0.00           H
ATOM   1596  CG  LEU A 687      31.680  57.330  69.920  1.00  0.00           C
ATOM   1597  HG  LEU A 687      32.210  58.270  70.120  1.00  0.00           H
ATOM   1598  CD1 LEU A 687      31.140  57.180  68.490  1.00  0.00           C
ATOM   1599 HD11 LEU A 687      31.960  56.940  67.780  1.00  0.00           H
ATOM   1600 HD12 LEU A 687      30.740  58.190  68.300  1.00  0.00           H
ATOM   1601 HD13 LEU A 687      30.400  56.360  68.290  1.00  0.00           H
ATOM   1602  CD2 LEU A 687      30.380  57.410  70.780  1.00  0.00           C
ATOM   1603 HD21 LEU A 687      29.740  56.510  70.780  1.00  0.00           H
ATOM   1604 HD22 LEU A 687      29.830  58.290  70.400  1.00  0.00           H
ATOM   1605 HD23 LEU A 687      30.630  57.800  71.790  1.00  0.00           H
ATOM   1606  C   LEU A 687      33.380  54.560  72.190  1.00  0.00           C
ATOM   1607  O   LEU A 687      34.550  54.540  72.600  1.00  0.00           O
ATOM   1608  N   SER A 688      32.660  53.430  72.090  1.00  0.00           N
ATOM   1609  HN  SER A 688      31.710  53.590  71.840  1.00  0.00           H
ATOM   1610  CA  SER A 688      33.190  52.090  72.230  1.00  0.00           C
ATOM   1611  HA  SER A 688      34.020  52.140  72.910  1.00  0.00           H
ATOM   1612  CB  SER A 688      32.290  51.050  72.960  1.00  0.00           C
ATOM   1613  HB1 SER A 688      32.770  50.040  72.980  1.00  0.00           H
ATOM   1614  HB2 SER A 688      31.360  50.830  72.420  1.00  0.00           H
ATOM   1615  OG  SER A 688      31.980  51.450  74.290  1.00  0.00           O
ATOM   1616  HG1 SER A 688      31.230  52.040  74.230  1.00  0.00           H
ATOM   1617  C   SER A 688      33.660  51.550  70.880  1.00  0.00           C
ATOM   1618  O   SER A 688      32.890  51.120  70.000  1.00  0.00           O
ATOM   1619  N   TYR A 689      34.960  51.550  70.650  1.00  0.00           N
ATOM   1620  HN  TYR A 689      35.540  52.000  71.320  1.00  0.00           H
ATOM   1621  CA  TYR A 689      35.660  51.290  69.350  1.00  0.00           C
ATOM   1622  HA  TYR A 689      35.490  52.200  68.800  1.00  0.00           H
ATOM   1623  CB  TYR A 689      37.200  51.370  69.570  1.00  0.00           C
ATOM   1624  HB1 TYR A 689      37.430  50.700  70.410  1.00  0.00           H
ATOM   1625  HB2 TYR A 689      37.510  52.410  69.820  1.00  0.00           H
ATOM   1626  CG  TYR A 689      38.040  50.940  68.450  1.00  0.00           C
ATOM   1627  CD1 TYR A 689      38.950  49.850  68.620  1.00  0.00           C
ATOM   1628  HD1 TYR A 689      39.080  49.250  69.510  1.00  0.00           H
ATOM   1629  CE1 TYR A 689      39.620  49.370  67.400  1.00  0.00           C
ATOM   1630  HE1 TYR A 689      40.350  48.590  67.480  1.00  0.00           H
ATOM   1631  CZ  TYR A 689      39.230  49.870  66.170  1.00  0.00           C
ATOM   1632  OH  TYR A 689      39.850  49.280  65.010  1.00  0.00           O
ATOM   1633  HH  TYR A 689      39.770  49.850  64.240  1.00  0.00           H
ATOM   1634  CD2 TYR A 689      37.880  51.570  67.230  1.00  0.00           C
ATOM   1635  HD2 TYR A 689      37.220  52.420  67.170  1.00  0.00           H
ATOM   1636  CE2 TYR A 689      38.450  51.030  66.090  1.00  0.00           C
ATOM   1637  HE2 TYR A 689      38.140  51.470  65.150  1.00  0.00           H
ATOM   1638  C   TYR A 689      35.270  50.080  68.440  1.00  0.00           C
ATOM   1639  O   TYR A 689      34.910  50.330  67.290  1.00  0.00           O
ATOM   1640  N   LEU A 690      35.410  48.750  68.930  1.00  0.00           N
ATOM   1641  HN  LEU A 690      35.880  48.660  69.810  1.00  0.00           H
ATOM   1642  CA  LEU A 690      35.310  47.530  68.190  1.00  0.00           C
ATOM   1643  HA  LEU A 690      35.920  47.590  67.300  1.00  0.00           H
ATOM   1644  CB  LEU A 690      35.780  46.340  69.000  1.00  0.00           C
ATOM   1645  HB1 LEU A 690      35.810  45.420  68.380  1.00  0.00           H
ATOM   1646  HB2 LEU A 690      35.170  46.090  69.900  1.00  0.00           H
ATOM   1647  CG  LEU A 690      37.250  46.440  69.250  1.00  0.00           C
ATOM   1648  HG  LEU A 690      37.370  47.520  69.490  1.00  0.00           H
ATOM   1649  CD1 LEU A 690      37.690  45.590  70.470  1.00  0.00           C
ATOM   1650 HD11 LEU A 690      38.670  45.900  70.880  1.00  0.00           H
ATOM   1651 HD12 LEU A 690      37.620  44.530  70.160  1.00  0.00           H
ATOM   1652 HD13 LEU A 690      37.020  45.710  71.350  1.00  0.00           H
ATOM   1653  CD2 LEU A 690      38.190  46.120  68.020  1.00  0.00           C
ATOM   1654 HD21 LEU A 690      37.780  46.640  67.140  1.00  0.00           H
ATOM   1655 HD22 LEU A 690      38.170  45.040  67.740  1.00  0.00           H
ATOM   1656 HD23 LEU A 690      39.210  46.440  68.330  1.00  0.00           H
ATOM   1657  C   LEU A 690      33.900  47.420  67.740  1.00  0.00           C
ATOM   1658  O   LEU A 690      33.670  47.120  66.570  1.00  0.00           O
ATOM   1659  N   SER A 691      32.970  47.750  68.620  1.00  0.00           N
ATOM   1660  HN  SER A 691      33.230  48.090  69.520  1.00  0.00           H
ATOM   1661  CA  SER A 691      31.560  47.900  68.340  1.00  0.00           C
ATOM   1662  HA  SER A 691      31.310  46.930  67.970  1.00  0.00           H
ATOM   1663  CB  SER A 691      30.690  48.160  69.560  1.00  0.00           C
ATOM   1664  HB1 SER A 691      30.920  49.210  69.850  1.00  0.00           H
ATOM   1665  HB2 SER A 691      30.910  47.460  70.390  1.00  0.00           H
ATOM   1666  OG  SER A 691      29.300  48.100  69.260  1.00  0.00           O
ATOM   1667  HG1 SER A 691      29.040  47.170  69.180  1.00  0.00           H
ATOM   1668  C   SER A 691      31.230  48.930  67.330  1.00  0.00           C
ATOM   1669  O   SER A 691      30.460  48.640  66.450  1.00  0.00           O
ATOM   1670  N   LEU A 692      31.750  50.140  67.390  1.00  0.00           N
ATOM   1671  HN  LEU A 692      32.240  50.370  68.220  1.00  0.00           H
ATOM   1672  CA  LEU A 692      31.500  51.200  66.420  1.00  0.00           C
ATOM   1673  HA  LEU A 692      30.420  51.340  66.360  1.00  0.00           H
ATOM   1674  CB  LEU A 692      32.090  52.520  66.960  1.00  0.00           C
ATOM   1675  HB1 LEU A 692      33.130  52.310  67.300  1.00  0.00           H
ATOM   1676  HB2 LEU A 692      31.520  52.730  67.880  1.00  0.00           H
ATOM   1677  CG  LEU A 692      31.990  53.780  66.060  1.00  0.00           C
ATOM   1678  HG  LEU A 692      32.300  54.640  66.690  1.00  0.00           H
ATOM   1679  CD1 LEU A 692      32.920  53.840  64.830  1.00  0.00           C
ATOM   1680 HD11 LEU A 692      33.970  53.630  65.130  1.00  0.00           H
ATOM   1681 HD12 LEU A 692      32.980  54.900  64.520  1.00  0.00           H
ATOM   1682 HD13 LEU A 692      32.660  53.220  63.950  1.00  0.00           H
ATOM   1683  CD2 LEU A 692      30.590  54.060  65.640  1.00  0.00           C
ATOM   1684 HD21 LEU A 692      30.310  53.420  64.780  1.00  0.00           H
ATOM   1685 HD22 LEU A 692      30.390  55.110  65.360  1.00  0.00           H
ATOM   1686 HD23 LEU A 692      29.920  53.930  66.510  1.00  0.00           H
ATOM   1687  C   LEU A 692      32.040  50.890  65.000  1.00  0.00           C
ATOM   1688  O   LEU A 692      31.330  51.010  64.040  1.00  0.00           O
ATOM   1689  N   ARG A 693      33.300  50.440  64.950  1.00  0.00           N
ATOM   1690  HN  ARG A 693      33.680  50.200  65.850  1.00  0.00           H
ATOM   1691  CA  ARG A 693      34.050  49.750  63.870  1.00  0.00           C
ATOM   1692  HA  ARG A 693      34.200  50.500  63.110  1.00  0.00           H
ATOM   1693  CB  ARG A 693      35.500  49.300  64.250  1.00  0.00           C
ATOM   1694  HB1 ARG A 693      35.570  48.750  65.210  1.00  0.00           H
ATOM   1695  HB2 ARG A 693      36.010  50.230  64.590  1.00  0.00           H
ATOM   1696  CG  ARG A 693      36.390  48.790  63.140  1.00  0.00           C
ATOM   1697  HG1 ARG A 693      37.420  48.890  63.550  1.00  0.00           H
ATOM   1698  HG2 ARG A 693      36.310  49.390  62.210  1.00  0.00           H
ATOM   1699  CD  ARG A 693      36.300  47.320  62.820  1.00  0.00           C
ATOM   1700  HD1 ARG A 693      35.330  47.150  62.300  1.00  0.00           H
ATOM   1701  HD2 ARG A 693      36.420  46.570  63.630  1.00  0.00           H
ATOM   1702  NE  ARG A 693      37.450  47.050  61.900  1.00  0.00           N
ATOM   1703  HE  ARG A 693      38.140  47.710  61.630  1.00  0.00           H
ATOM   1704  CZ  ARG A 693      37.570  45.890  61.230  1.00  0.00           C
ATOM   1705  NH1 ARG A 693      36.770  44.820  61.310  1.00  0.00           N
ATOM   1706 HH11 ARG A 693      35.890  44.940  61.750  1.00  0.00           H
ATOM   1707 HH12 ARG A 693      37.150  43.990  60.890  1.00  0.00           H
ATOM   1708  NH2 ARG A 693      38.540  45.700  60.370  1.00  0.00           N
ATOM   1709 HH21 ARG A 693      38.410  44.910  59.770  1.00  0.00           H
ATOM   1710 HH22 ARG A 693      39.180  46.460  60.190  1.00  0.00           H
ATOM   1711  C   ARG A 693      33.280  48.580  63.210  1.00  0.00           C
ATOM   1712  O   ARG A 693      33.130  48.520  61.990  1.00  0.00           O
ATOM   1713  N   THR A 694      32.670  47.720  64.060  1.00  0.00           N
ATOM   1714  HN  THR A 694      32.910  47.700  65.030  1.00  0.00           H
ATOM   1715  CA  THR A 694      31.660  46.740  63.610  1.00  0.00           C
ATOM   1716  HA  THR A 694      32.080  46.000  62.950  1.00  0.00           H
ATOM   1717  CB  THR A 694      31.180  45.840  64.770  1.00  0.00           C
ATOM   1718  HB  THR A 694      30.720  46.490  65.540  1.00  0.00           H
ATOM   1719  OG1 THR A 694      32.270  45.190  65.350  1.00  0.00           O
ATOM   1720  HG1 THR A 694      32.870  45.900  65.590  1.00  0.00           H
ATOM   1721  CG2 THR A 694      30.250  44.660  64.340  1.00  0.00           C
ATOM   1722 HG21 THR A 694      30.750  43.960  63.640  1.00  0.00           H
ATOM   1723 HG22 THR A 694      29.400  45.160  63.810  1.00  0.00           H
ATOM   1724 HG23 THR A 694      29.840  44.190  65.250  1.00  0.00           H
ATOM   1725  C   THR A 694      30.420  47.250  62.990  1.00  0.00           C
ATOM   1726  O   THR A 694      29.930  46.760  61.980  1.00  0.00           O
ATOM   1727  N   SER A 695      29.830  48.280  63.610  1.00  0.00           N
ATOM   1728  HN  SER A 695      30.140  48.540  64.520  1.00  0.00           H
ATOM   1729  CA  SER A 695      28.650  48.920  63.110  1.00  0.00           C
ATOM   1730  HA  SER A 695      27.900  48.180  62.870  1.00  0.00           H
ATOM   1731  CB  SER A 695      28.110  50.120  64.010  1.00  0.00           C
ATOM   1732  HB1 SER A 695      28.690  51.040  63.800  1.00  0.00           H
ATOM   1733  HB2 SER A 695      28.200  49.880  65.090  1.00  0.00           H
ATOM   1734  OG  SER A 695      26.750  50.330  63.670  1.00  0.00           O
ATOM   1735  HG1 SER A 695      26.640  50.510  62.730  1.00  0.00           H
ATOM   1736  C   SER A 695      28.820  49.610  61.710  1.00  0.00           C
ATOM   1737  O   SER A 695      28.000  49.500  60.800  1.00  0.00           O
ATOM   1738  N   ILE A 696      29.930  50.320  61.510  1.00  0.00           N
ATOM   1739  HN  ILE A 696      30.500  50.560  62.300  1.00  0.00           H
ATOM   1740  CA  ILE A 696      30.390  50.910  60.230  1.00  0.00           C
ATOM   1741  HA  ILE A 696      29.530  51.450  59.860  1.00  0.00           H
ATOM   1742  CB  ILE A 696      31.540  51.760  60.380  1.00  0.00           C
ATOM   1743  HB  ILE A 696      32.260  51.200  61.010  1.00  0.00           H
ATOM   1744  CG2 ILE A 696      32.220  52.160  59.050  1.00  0.00           C
ATOM   1745 HG21 ILE A 696      31.630  52.940  58.520  1.00  0.00           H
ATOM   1746 HG22 ILE A 696      32.350  51.260  58.420  1.00  0.00           H
ATOM   1747 HG23 ILE A 696      33.230  52.570  59.230  1.00  0.00           H
ATOM   1748  CG1 ILE A 696      31.100  53.020  61.210  1.00  0.00           C
ATOM   1749 HG11 ILE A 696      30.760  52.690  62.210  1.00  0.00           H
ATOM   1750 HG12 ILE A 696      30.350  53.670  60.700  1.00  0.00           H
ATOM   1751  CD  ILE A 696      32.230  54.060  61.500  1.00  0.00           C
ATOM   1752  HD1 ILE A 696      31.750  54.880  62.080  1.00  0.00           H
ATOM   1753  HD2 ILE A 696      32.570  54.450  60.530  1.00  0.00           H
ATOM   1754  HD3 ILE A 696      33.070  53.640  62.090  1.00  0.00           H
ATOM   1755  C   ILE A 696      30.520  49.870  59.130  1.00  0.00           C
ATOM   1756  O   ILE A 696      30.210  50.100  57.960  1.00  0.00           O
ATOM   1757  N   GLY A 697      31.100  48.670  59.460  1.00  0.00           N
ATOM   1758  HN  GLY A 697      31.450  48.520  60.380  1.00  0.00           H
ATOM   1759  CA  GLY A 697      31.310  47.630  58.480  1.00  0.00           C
ATOM   1760  HA1 GLY A 697      31.930  46.840  58.880  1.00  0.00           H
ATOM   1761  HA2 GLY A 697      31.730  48.120  57.600  1.00  0.00           H
ATOM   1762  C   GLY A 697      30.060  46.980  58.040  1.00  0.00           C
ATOM   1763  O   GLY A 697      29.860  46.590  56.890  1.00  0.00           O
ATOM   1764  N   LEU A 698      29.080  46.800  59.020  1.00  0.00           N
ATOM   1765  HN  LEU A 698      29.210  47.170  59.950  1.00  0.00           H
ATOM   1766  CA  LEU A 698      27.810  46.260  58.640  1.00  0.00           C
ATOM   1767  HA  LEU A 698      28.100  45.410  58.060  1.00  0.00           H
ATOM   1768  CB  LEU A 698      26.850  45.880  59.760  1.00  0.00           C
ATOM   1769  HB1 LEU A 698      25.800  45.640  59.490  1.00  0.00           H
ATOM   1770  HB2 LEU A 698      26.760  46.720  60.480  1.00  0.00           H
ATOM   1771  CG  LEU A 698      27.280  44.590  60.480  1.00  0.00           C
ATOM   1772  HG  LEU A 698      28.240  44.550  61.030  1.00  0.00           H
ATOM   1773  CD1 LEU A 698      26.280  44.210  61.580  1.00  0.00           C
ATOM   1774 HD11 LEU A 698      25.330  44.340  61.020  1.00  0.00           H
ATOM   1775 HD12 LEU A 698      26.500  44.690  62.560  1.00  0.00           H
ATOM   1776 HD13 LEU A 698      26.320  43.120  61.790  1.00  0.00           H
ATOM   1777  CD2 LEU A 698      27.530  43.360  59.480  1.00  0.00           C
ATOM   1778 HD21 LEU A 698      26.670  43.350  58.770  1.00  0.00           H
ATOM   1779 HD22 LEU A 698      27.490  42.430  60.090  1.00  0.00           H
ATOM   1780 HD23 LEU A 698      28.410  43.380  58.800  1.00  0.00           H
ATOM   1781  C   LEU A 698      26.980  47.150  57.690  1.00  0.00           C
ATOM   1782  O   LEU A 698      26.450  46.650  56.730  1.00  0.00           O
ATOM   1783  N   TRP A 699      26.970  48.490  57.970  1.00  0.00           N
ATOM   1784  HN  TRP A 699      27.420  48.930  58.750  1.00  0.00           H
ATOM   1785  CA  TRP A 699      26.400  49.430  57.000  1.00  0.00           C
ATOM   1786  HA  TRP A 699      25.350  49.240  56.780  1.00  0.00           H
ATOM   1787  CB  TRP A 699      26.440  50.790  57.650  1.00  0.00           C
ATOM   1788  HB1 TRP A 699      26.120  51.470  56.820  1.00  0.00           H
ATOM   1789  HB2 TRP A 699      27.490  51.120  57.840  1.00  0.00           H
ATOM   1790  CG  TRP A 699      25.690  51.020  58.920  1.00  0.00           C
ATOM   1791  CD1 TRP A 699      26.170  51.800  59.920  1.00  0.00           C
ATOM   1792  HD1 TRP A 699      27.150  52.260  59.900  1.00  0.00           H
ATOM   1793  NE1 TRP A 699      25.320  51.730  60.980  1.00  0.00           N
ATOM   1794  HE1 TRP A 699      25.350  52.240  61.820  1.00  0.00           H
ATOM   1795  CE2 TRP A 699      24.220  51.000  60.640  1.00  0.00           C
ATOM   1796  CD2 TRP A 699      24.440  50.610  59.300  1.00  0.00           C
ATOM   1797  CE3 TRP A 699      23.450  49.850  58.670  1.00  0.00           C
ATOM   1798  HE3 TRP A 699      23.560  49.610  57.630  1.00  0.00           H
ATOM   1799  CZ3 TRP A 699      22.350  49.380  59.420  1.00  0.00           C
ATOM   1800  HZ3 TRP A 699      21.660  48.670  58.990  1.00  0.00           H
ATOM   1801  CZ2 TRP A 699      23.140  50.530  61.390  1.00  0.00           C
ATOM   1802  HZ2 TRP A 699      23.110  50.650  62.460  1.00  0.00           H
ATOM   1803  CH2 TRP A 699      22.270  49.630  60.770  1.00  0.00           C
ATOM   1804  HH2 TRP A 699      21.400  49.310  61.330  1.00  0.00           H
ATOM   1805  C   TRP A 699      27.090  49.510  55.640  1.00  0.00           C
ATOM   1806  O   TRP A 699      26.320  49.560  54.660  1.00  0.00           O
ATOM   1807  N   THR A 700      28.380  49.480  55.550  1.00  0.00           N
ATOM   1808  HN  THR A 700      28.950  49.390  56.370  1.00  0.00           H
ATOM   1809  CA  THR A 700      29.060  49.310  54.220  1.00  0.00           C
ATOM   1810  HA  THR A 700      28.650  50.080  53.590  1.00  0.00           H
ATOM   1811  CB  THR A 700      30.560  49.360  54.410  1.00  0.00           C
ATOM   1812  HB  THR A 700      30.890  48.520  55.070  1.00  0.00           H
ATOM   1813  OG1 THR A 700      30.900  50.550  55.140  1.00  0.00           O
ATOM   1814  HG1 THR A 700      30.590  50.520  56.040  1.00  0.00           H
ATOM   1815  CG2 THR A 700      31.340  49.420  53.080  1.00  0.00           C
ATOM   1816 HG21 THR A 700      31.320  48.490  52.490  1.00  0.00           H
ATOM   1817 HG22 THR A 700      32.400  49.700  53.280  1.00  0.00           H
ATOM   1818 HG23 THR A 700      30.880  50.260  52.500  1.00  0.00           H
ATOM   1819  C   THR A 700      28.720  47.990  53.590  1.00  0.00           C
ATOM   1820  O   THR A 700      28.490  47.970  52.360  1.00  0.00           O
ATOM   1821  N   SER A 701      28.630  46.800  54.300  1.00  0.00           N
ATOM   1822  HN  SER A 701      28.970  46.630  55.220  1.00  0.00           H
ATOM   1823  CA  SER A 701      28.170  45.510  53.650  1.00  0.00           C
ATOM   1824  HA  SER A 701      28.890  45.290  52.850  1.00  0.00           H
ATOM   1825  CB  SER A 701      28.260  44.230  54.600  1.00  0.00           C
ATOM   1826  HB1 SER A 701      27.640  44.340  55.520  1.00  0.00           H
ATOM   1827  HB2 SER A 701      29.290  44.030  54.970  1.00  0.00           H
ATOM   1828  OG  SER A 701      27.770  43.080  54.010  1.00  0.00           O
ATOM   1829  HG1 SER A 701      28.520  42.760  53.500  1.00  0.00           H
ATOM   1830  C   SER A 701      26.770  45.540  53.010  1.00  0.00           C
ATOM   1831  O   SER A 701      26.620  45.040  51.910  1.00  0.00           O
ATOM   1832  N   PHE A 702      25.810  46.240  53.700  1.00  0.00           N
ATOM   1833  HN  PHE A 702      25.960  46.560  54.640  1.00  0.00           H
ATOM   1834  CA  PHE A 702      24.510  46.510  53.220  1.00  0.00           C
ATOM   1835  HA  PHE A 702      24.110  45.530  53.030  1.00  0.00           H
ATOM   1836  CB  PHE A 702      23.670  47.150  54.400  1.00  0.00           C
ATOM   1837  HB1 PHE A 702      24.170  48.010  54.910  1.00  0.00           H
ATOM   1838  HB2 PHE A 702      23.410  46.450  55.220  1.00  0.00           H
ATOM   1839  CG  PHE A 702      22.330  47.620  53.980  1.00  0.00           C
ATOM   1840  CD1 PHE A 702      21.310  46.630  53.640  1.00  0.00           C
ATOM   1841  HD1 PHE A 702      21.500  45.570  53.680  1.00  0.00           H
ATOM   1842  CE1 PHE A 702      20.060  47.070  53.180  1.00  0.00           C
ATOM   1843  HE1 PHE A 702      19.290  46.350  52.930  1.00  0.00           H
ATOM   1844  CZ  PHE A 702      19.770  48.470  53.170  1.00  0.00           C
ATOM   1845  HZ  PHE A 702      18.760  48.860  53.060  1.00  0.00           H
ATOM   1846  CD2 PHE A 702      22.080  48.920  53.800  1.00  0.00           C
ATOM   1847  HD2 PHE A 702      22.810  49.650  54.140  1.00  0.00           H
ATOM   1848  CE2 PHE A 702      20.790  49.400  53.410  1.00  0.00           C
ATOM   1849  HE2 PHE A 702      20.540  50.450  53.470  1.00  0.00           H
ATOM   1850  C   PHE A 702      24.490  47.270  51.900  1.00  0.00           C
ATOM   1851  O   PHE A 702      23.820  46.890  50.910  1.00  0.00           O
ATOM   1852  N   LEU A 703      25.200  48.430  51.870  1.00  0.00           N
ATOM   1853  HN  LEU A 703      25.760  48.750  52.630  1.00  0.00           H
ATOM   1854  CA  LEU A 703      25.320  49.270  50.700  1.00  0.00           C
ATOM   1855  HA  LEU A 703      24.340  49.530  50.340  1.00  0.00           H
ATOM   1856  CB  LEU A 703      26.100  50.580  51.110  1.00  0.00           C
ATOM   1857  HB1 LEU A 703      26.190  51.270  50.240  1.00  0.00           H
ATOM   1858  HB2 LEU A 703      27.120  50.240  51.390  1.00  0.00           H
ATOM   1859  CG  LEU A 703      25.370  51.420  52.310  1.00  0.00           C
ATOM   1860  HG  LEU A 703      25.010  50.640  53.020  1.00  0.00           H
ATOM   1861  CD1 LEU A 703      26.220  52.350  53.080  1.00  0.00           C
ATOM   1862 HD11 LEU A 703      26.440  53.310  52.560  1.00  0.00           H
ATOM   1863 HD12 LEU A 703      27.140  51.900  53.510  1.00  0.00           H
ATOM   1864 HD13 LEU A 703      25.610  52.620  53.980  1.00  0.00           H
ATOM   1865  CD2 LEU A 703      24.130  52.130  51.810  1.00  0.00           C
ATOM   1866 HD21 LEU A 703      24.350  52.890  51.040  1.00  0.00           H
ATOM   1867 HD22 LEU A 703      23.740  52.630  52.720  1.00  0.00           H
ATOM   1868 HD23 LEU A 703      23.340  51.380  51.550  1.00  0.00           H
ATOM   1869  C   LEU A 703      26.130  48.590  49.550  1.00  0.00           C
ATOM   1870  O   LEU A 703      25.870  48.860  48.360  1.00  0.00           O
ATOM   1871  N   CYS A 704      26.980  47.610  49.880  1.00  0.00           N
ATOM   1872  HN  CYS A 704      27.090  47.380  50.840  1.00  0.00           H
ATOM   1873  CA  CYS A 704      27.680  46.850  48.860  1.00  0.00           C
ATOM   1874  HA  CYS A 704      27.920  47.590  48.110  1.00  0.00           H
ATOM   1875  CB  CYS A 704      28.990  46.190  49.520  1.00  0.00           C
ATOM   1876  HB1 CYS A 704      29.330  45.420  48.800  1.00  0.00           H
ATOM   1877  HB2 CYS A 704      28.600  45.630  50.390  1.00  0.00           H
ATOM   1878  SG  CYS A 704      30.280  47.350  49.930  1.00  0.00           S
ATOM   1879  HG1 CYS A 704      29.490  48.020  50.750  1.00  0.00           H
ATOM   1880  C   CYS A 704      26.790  45.810  48.260  1.00  0.00           C
ATOM   1881  O   CYS A 704      26.890  45.450  47.040  1.00  0.00           O
ATOM   1882  N   ILE A 705      25.820  45.330  48.990  1.00  0.00           N
ATOM   1883  HN  ILE A 705      25.840  45.620  49.940  1.00  0.00           H
ATOM   1884  CA  ILE A 705      24.730  44.470  48.550  1.00  0.00           C
ATOM   1885  HA  ILE A 705      25.070  43.770  47.800  1.00  0.00           H
ATOM   1886  CB  ILE A 705      24.100  43.730  49.740  1.00  0.00           C
ATOM   1887  HB  ILE A 705      23.770  44.400  50.570  1.00  0.00           H
ATOM   1888  CG2 ILE A 705      22.950  42.790  49.290  1.00  0.00           C
ATOM   1889 HG21 ILE A 705      22.030  43.390  49.060  1.00  0.00           H
ATOM   1890 HG22 ILE A 705      22.680  42.210  50.190  1.00  0.00           H
ATOM   1891 HG23 ILE A 705      23.250  42.180  48.410  1.00  0.00           H
ATOM   1892  CG1 ILE A 705      25.180  42.770  50.430  1.00  0.00           C
ATOM   1893 HG11 ILE A 705      26.150  43.300  50.530  1.00  0.00           H
ATOM   1894 HG12 ILE A 705      25.290  41.910  49.750  1.00  0.00           H
ATOM   1895  CD  ILE A 705      24.820  42.340  51.900  1.00  0.00           C
ATOM   1896  HD1 ILE A 705      25.210  41.310  52.110  1.00  0.00           H
ATOM   1897  HD2 ILE A 705      23.760  42.270  52.210  1.00  0.00           H
ATOM   1898  HD3 ILE A 705      25.360  43.020  52.590  1.00  0.00           H
ATOM   1899  C   ILE A 705      23.750  45.210  47.640  1.00  0.00           C
ATOM   1900  O   ILE A 705      23.310  44.780  46.570  1.00  0.00           O
ATOM   1901  N   VAL A 706      23.370  46.420  48.100  1.00  0.00           N
ATOM   1902  HN  VAL A 706      23.610  46.760  49.010  1.00  0.00           H
ATOM   1903  CA  VAL A 706      22.500  47.330  47.350  1.00  0.00           C
ATOM   1904  HA  VAL A 706      21.590  46.780  47.160  1.00  0.00           H
ATOM   1905  CB  VAL A 706      22.150  48.510  48.330  1.00  0.00           C
ATOM   1906  HB  VAL A 706      23.150  48.760  48.750  1.00  0.00           H
ATOM   1907  CG1 VAL A 706      21.580  49.800  47.700  1.00  0.00           C
ATOM   1908 HG11 VAL A 706      22.130  50.250  46.840  1.00  0.00           H
ATOM   1909 HG12 VAL A 706      21.570  50.570  48.500  1.00  0.00           H
ATOM   1910 HG13 VAL A 706      20.560  49.550  47.350  1.00  0.00           H
ATOM   1911  CG2 VAL A 706      21.230  47.950  49.420  1.00  0.00           C
ATOM   1912 HG21 VAL A 706      21.560  47.040  49.960  1.00  0.00           H
ATOM   1913 HG22 VAL A 706      20.180  47.810  49.130  1.00  0.00           H
ATOM   1914 HG23 VAL A 706      21.180  48.800  50.130  1.00  0.00           H
ATOM   1915  C   VAL A 706      23.040  47.830  46.030  1.00  0.00           C
ATOM   1916  O   VAL A 706      22.320  47.770  45.030  1.00  0.00           O
ATOM   1917  N   LEU A 707      24.310  48.330  46.000  1.00  0.00           N
ATOM   1918  HN  LEU A 707      24.670  48.600  46.900  1.00  0.00           H
ATOM   1919  CA  LEU A 707      25.050  48.810  44.860  1.00  0.00           C
ATOM   1920  HA  LEU A 707      24.460  49.640  44.490  1.00  0.00           H
ATOM   1921  CB  LEU A 707      26.520  49.190  45.260  1.00  0.00           C
ATOM   1922  HB1 LEU A 707      26.910  48.210  45.650  1.00  0.00           H
ATOM   1923  HB2 LEU A 707      26.450  49.930  46.080  1.00  0.00           H
ATOM   1924  CG  LEU A 707      27.470  49.730  44.190  1.00  0.00           C
ATOM   1925  HG  LEU A 707      27.600  48.980  43.380  1.00  0.00           H
ATOM   1926  CD1 LEU A 707      26.930  51.020  43.590  1.00  0.00           C
ATOM   1927 HD11 LEU A 707      25.960  50.820  43.090  1.00  0.00           H
ATOM   1928 HD12 LEU A 707      27.680  51.380  42.850  1.00  0.00           H
ATOM   1929 HD13 LEU A 707      26.660  51.680  44.440  1.00  0.00           H
ATOM   1930  CD2 LEU A 707      28.880  50.110  44.750  1.00  0.00           C
ATOM   1931 HD21 LEU A 707      29.230  49.340  45.470  1.00  0.00           H
ATOM   1932 HD22 LEU A 707      28.810  51.050  45.360  1.00  0.00           H
ATOM   1933 HD23 LEU A 707      29.600  50.330  43.940  1.00  0.00           H
ATOM   1934  C   LEU A 707      25.020  47.750  43.740  1.00  0.00           C
ATOM   1935  O   LEU A 707      24.710  48.090  42.640  1.00  0.00           O
ATOM   1936  N   VAL A 708      25.320  46.470  44.090  1.00  0.00           N
ATOM   1937  HN  VAL A 708      25.690  46.270  45.000  1.00  0.00           H
ATOM   1938  CA  VAL A 708      25.140  45.290  43.200  1.00  0.00           C
ATOM   1939  HA  VAL A 708      25.810  45.450  42.360  1.00  0.00           H
ATOM   1940  CB  VAL A 708      25.640  44.020  43.780  1.00  0.00           C
ATOM   1941  HB  VAL A 708      25.220  43.790  44.790  1.00  0.00           H
ATOM   1942  CG1 VAL A 708      25.330  42.740  42.900  1.00  0.00           C
ATOM   1943 HG11 VAL A 708      24.230  42.560  42.930  1.00  0.00           H
ATOM   1944 HG12 VAL A 708      25.770  41.830  43.350  1.00  0.00           H
ATOM   1945 HG13 VAL A 708      25.650  42.870  41.840  1.00  0.00           H
ATOM   1946  CG2 VAL A 708      27.130  44.170  43.740  1.00  0.00           C
ATOM   1947 HG21 VAL A 708      27.580  43.200  44.060  1.00  0.00           H
ATOM   1948 HG22 VAL A 708      27.610  44.890  44.430  1.00  0.00           H
ATOM   1949 HG23 VAL A 708      27.410  44.290  42.680  1.00  0.00           H
ATOM   1950  C   VAL A 708      23.750  45.050  42.670  1.00  0.00           C
ATOM   1951  O   VAL A 708      23.510  44.850  41.450  1.00  0.00           O
ATOM   1952  N   ALA A 709      22.650  45.100  43.480  1.00  0.00           N
ATOM   1953  HN  ALA A 709      22.830  45.170  44.460  1.00  0.00           H
ATOM   1954  CA  ALA A 709      21.240  45.030  43.000  1.00  0.00           C
ATOM   1955  HA  ALA A 709      21.310  44.280  42.230  1.00  0.00           H
ATOM   1956  CB  ALA A 709      20.280  44.500  44.130  1.00  0.00           C
ATOM   1957  HB1 ALA A 709      20.640  43.530  44.530  1.00  0.00           H
ATOM   1958  HB2 ALA A 709      19.320  44.250  43.620  1.00  0.00           H
ATOM   1959  HB3 ALA A 709      20.100  45.240  44.930  1.00  0.00           H
ATOM   1960  C   ALA A 709      20.670  46.230  42.270  1.00  0.00           C
ATOM   1961  O   ALA A 709      19.620  46.120  41.570  1.00  0.00           O
ATOM   1962  N   THR A 710      21.320  47.410  42.420  1.00  0.00           N
ATOM   1963  HN  THR A 710      22.090  47.390  43.050  1.00  0.00           H
ATOM   1964  CA  THR A 710      20.940  48.660  41.790  1.00  0.00           C
ATOM   1965  HA  THR A 710      19.920  48.490  41.470  1.00  0.00           H
ATOM   1966  CB  THR A 710      20.920  49.800  42.740  1.00  0.00           C
ATOM   1967  HB  THR A 710      21.940  50.010  43.110  1.00  0.00           H
ATOM   1968  OG1 THR A 710      20.210  49.410  43.930  1.00  0.00           O
ATOM   1969  HG1 THR A 710      20.780  48.770  44.340  1.00  0.00           H
ATOM   1970  CG2 THR A 710      20.080  50.930  42.200  1.00  0.00           C
ATOM   1971 HG21 THR A 710      19.060  50.640  41.860  1.00  0.00           H
ATOM   1972 HG22 THR A 710      20.490  51.490  41.350  1.00  0.00           H
ATOM   1973 HG23 THR A 710      20.030  51.750  42.970  1.00  0.00           H
ATOM   1974  C   THR A 710      21.760  48.970  40.580  1.00  0.00           C
ATOM   1975  O   THR A 710      21.440  49.880  39.790  1.00  0.00           O
ATOM   1976  N   ASP A 711      22.730  48.050  40.310  1.00  0.00           N
ATOM   1977  HN  ASP A 711      22.970  47.360  40.980  1.00  0.00           H
ATOM   1978  CA  ASP A 711      23.760  48.160  39.220  1.00  0.00           C
ATOM   1979  HA  ASP A 711      24.280  47.220  39.230  1.00  0.00           H
ATOM   1980  CB  ASP A 711      23.060  48.240  37.850  1.00  0.00           C
ATOM   1981  HB1 ASP A 711      22.710  49.290  37.830  1.00  0.00           H
ATOM   1982  HB2 ASP A 711      22.270  47.490  37.650  1.00  0.00           H
ATOM   1983  CG  ASP A 711      24.110  48.080  36.740  1.00  0.00           C
ATOM   1984  OD1 ASP A 711      25.210  47.550  36.980  1.00  0.00           O
ATOM   1985  OD2 ASP A 711      23.830  48.520  35.610  1.00  0.00           O
ATOM   1986  C   ASP A 711      24.750  49.310  39.370  1.00  0.00           C
ATOM   1987  O   ASP A 711      24.370  50.430  39.700  1.00  0.00           O
ATOM   1988  N   ALA A 712      26.050  49.150  39.150  1.00  0.00           N
ATOM   1989  HN  ALA A 712      26.380  48.260  38.860  1.00  0.00           H
ATOM   1990  CA  ALA A 712      27.030  50.140  39.350  1.00  0.00           C
ATOM   1991  HA  ALA A 712      26.610  51.080  39.640  1.00  0.00           H
ATOM   1992  CB  ALA A 712      27.920  49.490  40.430  1.00  0.00           C
ATOM   1993  HB1 ALA A 712      28.780  50.120  40.770  1.00  0.00           H
ATOM   1994  HB2 ALA A 712      28.380  48.500  40.210  1.00  0.00           H
ATOM   1995  HB3 ALA A 712      27.220  49.280  41.270  1.00  0.00           H
ATOM   1996  C   ALA A 712      27.740  50.340  38.080  1.00  0.00           C
ATOM   1997  O   ALA A 712      28.650  51.090  38.050  1.00  0.00           O
ATOM   1998  N   SER A 713      27.200  49.820  36.990  1.00  0.00           N
ATOM   1999  HN  SER A 713      26.410  49.210  36.920  1.00  0.00           H
ATOM   2000  CA  SER A 713      27.850  49.900  35.670  1.00  0.00           C
ATOM   2001  HA  SER A 713      28.820  49.420  35.790  1.00  0.00           H
ATOM   2002  CB  SER A 713      27.130  49.060  34.560  1.00  0.00           C
ATOM   2003  HB1 SER A 713      27.680  49.070  33.590  1.00  0.00           H
ATOM   2004  HB2 SER A 713      26.090  49.410  34.420  1.00  0.00           H
ATOM   2005  OG  SER A 713      27.030  47.700  34.940  1.00  0.00           O
ATOM   2006  HG1 SER A 713      26.480  47.590  35.730  1.00  0.00           H
ATOM   2007  C   SER A 713      28.080  51.270  35.090  1.00  0.00           C
ATOM   2008  O   SER A 713      29.080  51.650  34.480  1.00  0.00           O
ATOM   2009  N   SER A 714      27.050  52.110  35.230  1.00  0.00           N
ATOM   2010  HN  SER A 714      26.250  51.850  35.770  1.00  0.00           H
ATOM   2011  CA  SER A 714      27.050  53.500  34.880  1.00  0.00           C
ATOM   2012  HA  SER A 714      27.350  53.600  33.850  1.00  0.00           H
ATOM   2013  CB  SER A 714      25.670  54.050  35.140  1.00  0.00           C
ATOM   2014  HB1 SER A 714      25.500  55.070  34.760  1.00  0.00           H
ATOM   2015  HB2 SER A 714      25.360  54.110  36.200  1.00  0.00           H
ATOM   2016  OG  SER A 714      24.730  53.300  34.290  1.00  0.00           O
ATOM   2017  HG1 SER A 714      24.600  52.450  34.710  1.00  0.00           H
ATOM   2018  C   SER A 714      27.940  54.340  35.760  1.00  0.00           C
ATOM   2019  O   SER A 714      28.090  55.570  35.480  1.00  0.00           O
ATOM   2020  N   LEU A 715      28.380  53.740  36.810  1.00  0.00           N
ATOM   2021  HN  LEU A 715      28.240  52.810  37.170  1.00  0.00           H
ATOM   2022  CA  LEU A 715      29.230  54.450  37.770  1.00  0.00           C
ATOM   2023  HA  LEU A 715      29.140  55.530  37.740  1.00  0.00           H
ATOM   2024  CB  LEU A 715      28.760  54.050  39.270  1.00  0.00           C
ATOM   2025  HB1 LEU A 715      29.290  54.770  39.930  1.00  0.00           H
ATOM   2026  HB2 LEU A 715      29.120  53.030  39.500  1.00  0.00           H
ATOM   2027  CG  LEU A 715      27.280  54.040  39.480  1.00  0.00           C
ATOM   2028  HG  LEU A 715      26.840  53.320  38.760  1.00  0.00           H
ATOM   2029  CD1 LEU A 715      27.060  53.570  40.950  1.00  0.00           C
ATOM   2030 HD11 LEU A 715      27.610  52.630  41.200  1.00  0.00           H
ATOM   2031 HD12 LEU A 715      25.980  53.370  41.120  1.00  0.00           H
ATOM   2032 HD13 LEU A 715      27.350  54.400  41.630  1.00  0.00           H
ATOM   2033  CD2 LEU A 715      26.550  55.360  39.220  1.00  0.00           C
ATOM   2034 HD21 LEU A 715      26.840  55.770  38.230  1.00  0.00           H
ATOM   2035 HD22 LEU A 715      26.940  56.160  39.880  1.00  0.00           H
ATOM   2036 HD23 LEU A 715      25.440  55.420  39.230  1.00  0.00           H
ATOM   2037  C   LEU A 715      30.740  54.300  37.600  1.00  0.00           C
ATOM   2038  O   LEU A 715      31.460  55.160  38.130  1.00  0.00           O
ATOM   2039  N   VAL A 716      31.200  53.340  36.910  1.00  0.00           N
ATOM   2040  HN  VAL A 716      30.640  52.720  36.360  1.00  0.00           H
ATOM   2041  CA  VAL A 716      32.610  52.890  36.820  1.00  0.00           C
ATOM   2042  HA  VAL A 716      32.930  52.780  37.850  1.00  0.00           H
ATOM   2043  CB  VAL A 716      32.650  51.570  35.920  1.00  0.00           C
ATOM   2044  HB  VAL A 716      32.270  51.830  34.900  1.00  0.00           H
ATOM   2045  CG1 VAL A 716      34.110  51.040  35.790  1.00  0.00           C
ATOM   2046 HG11 VAL A 716      34.040  50.000  35.360  1.00  0.00           H
ATOM   2047 HG12 VAL A 716      34.530  50.910  36.820  1.00  0.00           H
ATOM   2048 HG13 VAL A 716      34.710  51.610  35.060  1.00  0.00           H
ATOM   2049  CG2 VAL A 716      31.790  50.500  36.600  1.00  0.00           C
ATOM   2050 HG21 VAL A 716      30.730  50.800  36.530  1.00  0.00           H
ATOM   2051 HG22 VAL A 716      32.080  50.360  37.660  1.00  0.00           H
ATOM   2052 HG23 VAL A 716      31.930  49.590  35.970  1.00  0.00           H
ATOM   2053  C   VAL A 716      33.550  53.930  36.230  1.00  0.00           C
ATOM   2054  O   VAL A 716      34.680  54.110  36.740  1.00  0.00           O
ATOM   2055  N   CYS A 717      33.170  54.740  35.190  1.00  0.00           N
ATOM   2056  HN  CYS A 717      32.230  54.730  34.880  1.00  0.00           H
ATOM   2057  CA  CYS A 717      34.040  55.630  34.500  1.00  0.00           C
ATOM   2058  HA  CYS A 717      35.060  55.400  34.780  1.00  0.00           H
ATOM   2059  CB  CYS A 717      33.810  55.430  32.970  1.00  0.00           C
ATOM   2060  HB1 CYS A 717      34.200  56.310  32.420  1.00  0.00           H
ATOM   2061  HB2 CYS A 717      32.710  55.500  32.790  1.00  0.00           H
ATOM   2062  SG  CYS A 717      34.400  53.910  32.310  1.00  0.00           S
ATOM   2063  HG1 CYS A 717      35.660  54.150  32.660  1.00  0.00           H
ATOM   2064  C   CYS A 717      33.880  57.000  35.070  1.00  0.00           C
ATOM   2065  O   CYS A 717      34.470  57.960  34.520  1.00  0.00           O
ATOM   2066  N   TYR A 718      33.140  57.300  36.220  1.00  0.00           N
ATOM   2067  HN  TYR A 718      32.600  56.600  36.680  1.00  0.00           H
ATOM   2068  CA  TYR A 718      33.110  58.640  36.850  1.00  0.00           C
ATOM   2069  HA  TYR A 718      33.100  59.390  36.070  1.00  0.00           H
ATOM   2070  CB  TYR A 718      31.910  58.760  37.850  1.00  0.00           C
ATOM   2071  HB1 TYR A 718      32.010  59.760  38.330  1.00  0.00           H
ATOM   2072  HB2 TYR A 718      32.000  57.890  38.540  1.00  0.00           H
ATOM   2073  CG  TYR A 718      30.590  58.730  37.220  1.00  0.00           C
ATOM   2074  CD1 TYR A 718      30.440  59.040  35.820  1.00  0.00           C
ATOM   2075  HD1 TYR A 718      31.180  59.330  35.090  1.00  0.00           H
ATOM   2076  CE1 TYR A 718      29.160  59.000  35.240  1.00  0.00           C
ATOM   2077  HE1 TYR A 718      29.200  59.180  34.180  1.00  0.00           H
ATOM   2078  CZ  TYR A 718      27.990  58.680  35.930  1.00  0.00           C
ATOM   2079  OH  TYR A 718      26.710  58.620  35.330  1.00  0.00           O
ATOM   2080  HH  TYR A 718      26.070  58.280  35.960  1.00  0.00           H
ATOM   2081  CD2 TYR A 718      29.350  58.440  37.930  1.00  0.00           C
ATOM   2082  HD2 TYR A 718      29.490  58.040  38.930  1.00  0.00           H
ATOM   2083  CE2 TYR A 718      28.110  58.400  37.290  1.00  0.00           C
ATOM   2084  HE2 TYR A 718      27.210  58.050  37.770  1.00  0.00           H
ATOM   2085  C   TYR A 718      34.370  58.810  37.680  1.00  0.00           C
ATOM   2086  O   TYR A 718      34.580  59.880  38.040  1.00  0.00           O
ATOM   2087  N   ILE A 719      35.160  57.740  37.880  1.00  0.00           N
ATOM   2088  HN  ILE A 719      34.910  56.820  37.590  1.00  0.00           H
ATOM   2089  CA  ILE A 719      36.430  57.780  38.490  1.00  0.00           C
ATOM   2090  HA  ILE A 719      36.630  58.850  38.540  1.00  0.00           H
ATOM   2091  CB  ILE A 719      36.580  57.040  39.810  1.00  0.00           C
ATOM   2092  HB  ILE A 719      36.610  55.940  39.630  1.00  0.00           H
ATOM   2093  CG2 ILE A 719      37.940  57.340  40.380  1.00  0.00           C
ATOM   2094 HG21 ILE A 719      38.050  56.800  41.340  1.00  0.00           H
ATOM   2095 HG22 ILE A 719      38.080  58.430  40.550  1.00  0.00           H
ATOM   2096 HG23 ILE A 719      38.700  56.910  39.690  1.00  0.00           H
ATOM   2097  CG1 ILE A 719      35.430  57.470  40.760  1.00  0.00           C
ATOM   2098 HG11 ILE A 719      34.420  57.440  40.290  1.00  0.00           H
ATOM   2099 HG12 ILE A 719      35.720  58.520  40.900  1.00  0.00           H
ATOM   2100  CD  ILE A 719      35.350  56.740  42.130  1.00  0.00           C
ATOM   2101  HD1 ILE A 719      34.550  57.230  42.730  1.00  0.00           H
ATOM   2102  HD2 ILE A 719      36.270  56.880  42.720  1.00  0.00           H
ATOM   2103  HD3 ILE A 719      35.200  55.660  41.900  1.00  0.00           H
ATOM   2104  C   ILE A 719      37.450  57.380  37.410  1.00  0.00           C
ATOM   2105  O   ILE A 719      37.430  56.290  36.770  1.00  0.00           O
ATOM   2106  N   THR A 720      38.460  58.180  37.120  1.00  0.00           N
ATOM   2107  HN  THR A 720      38.520  59.080  37.560  1.00  0.00           H
ATOM   2108  CA  THR A 720      39.380  58.060  36.040  1.00  0.00           C
ATOM   2109  HA  THR A 720      39.310  57.120  35.520  1.00  0.00           H
ATOM   2110  CB  THR A 720      39.260  59.070  34.970  1.00  0.00           C
ATOM   2111  HB  THR A 720      39.690  58.630  34.050  1.00  0.00           H
ATOM   2112  OG1 THR A 720      39.910  60.320  35.150  1.00  0.00           O
ATOM   2113  HG1 THR A 720      40.020  60.710  34.280  1.00  0.00           H
ATOM   2114  CG2 THR A 720      37.750  59.310  34.660  1.00  0.00           C
ATOM   2115 HG21 THR A 720      37.320  58.340  34.330  1.00  0.00           H
ATOM   2116 HG22 THR A 720      37.650  59.990  33.800  1.00  0.00           H
ATOM   2117 HG23 THR A 720      37.190  59.810  35.480  1.00  0.00           H
ATOM   2118  C   THR A 720      40.790  58.230  36.710  1.00  0.00           C
ATOM   2119  O   THR A 720      41.000  58.580  37.870  1.00  0.00           O
ATOM   2120  N   ARG A 721      41.830  58.050  35.840  1.00  0.00           N
ATOM   2121  HN  ARG A 721      41.670  57.720  34.910  1.00  0.00           H
ATOM   2122  CA  ARG A 721      43.320  58.180  36.050  1.00  0.00           C
ATOM   2123  HA  ARG A 721      43.520  57.370  36.740  1.00  0.00           H
ATOM   2124  CB  ARG A 721      44.070  57.930  34.730  1.00  0.00           C
ATOM   2125  HB1 ARG A 721      45.140  58.210  34.890  1.00  0.00           H
ATOM   2126  HB2 ARG A 721      43.490  58.570  34.020  1.00  0.00           H
ATOM   2127  CG  ARG A 721      43.920  56.480  34.280  1.00  0.00           C
ATOM   2128  HG1 ARG A 721      44.620  56.340  33.440  1.00  0.00           H
ATOM   2129  HG2 ARG A 721      42.880  56.270  33.920  1.00  0.00           H
ATOM   2130  CD  ARG A 721      44.140  55.340  35.350  1.00  0.00           C
ATOM   2131  HD1 ARG A 721      43.920  54.380  34.840  1.00  0.00           H
ATOM   2132  HD2 ARG A 721      43.430  55.430  36.190  1.00  0.00           H
ATOM   2133  NE  ARG A 721      45.530  55.400  35.910  1.00  0.00           N
ATOM   2134  HE  ARG A 721      46.190  55.880  35.340  1.00  0.00           H
ATOM   2135  CZ  ARG A 721      45.980  54.870  37.070  1.00  0.00           C
ATOM   2136  NH1 ARG A 721      45.150  54.340  37.990  1.00  0.00           N
ATOM   2137 HH11 ARG A 721      44.150  54.320  37.890  1.00  0.00           H
ATOM   2138 HH12 ARG A 721      45.590  54.000  38.820  1.00  0.00           H
ATOM   2139  NH2 ARG A 721      47.260  54.680  37.270  1.00  0.00           N
ATOM   2140 HH21 ARG A 721      47.820  54.980  36.500  1.00  0.00           H
ATOM   2141 HH22 ARG A 721      47.630  54.410  38.160  1.00  0.00           H
ATOM   2142  C   ARG A 721      43.760  59.400  36.830  1.00  0.00           C
ATOM   2143  O   ARG A 721      44.430  59.190  37.860  1.00  0.00           O
ATOM   2144  N   PHE A 722      43.290  60.620  36.460  1.00  0.00           N
ATOM   2145  HN  PHE A 722      42.880  60.670  35.550  1.00  0.00           H
ATOM   2146  CA  PHE A 722      43.490  61.830  37.280  1.00  0.00           C
ATOM   2147  HA  PHE A 722      44.560  61.930  37.340  1.00  0.00           H
ATOM   2148  CB  PHE A 722      43.000  63.180  36.690  1.00  0.00           C
ATOM   2149  HB1 PHE A 722      41.930  63.040  36.470  1.00  0.00           H
ATOM   2150  HB2 PHE A 722      43.550  63.350  35.740  1.00  0.00           H
ATOM   2151  CG  PHE A 722      43.150  64.470  37.540  1.00  0.00           C
ATOM   2152  CD1 PHE A 722      44.370  65.190  37.340  1.00  0.00           C
ATOM   2153  HD1 PHE A 722      45.070  64.910  36.570  1.00  0.00           H
ATOM   2154  CE1 PHE A 722      44.540  66.430  38.000  1.00  0.00           C
ATOM   2155  HE1 PHE A 722      45.440  67.030  37.930  1.00  0.00           H
ATOM   2156  CZ  PHE A 722      43.590  66.770  39.030  1.00  0.00           C
ATOM   2157  HZ  PHE A 722      43.890  67.470  39.800  1.00  0.00           H
ATOM   2158  CD2 PHE A 722      42.280  64.890  38.540  1.00  0.00           C
ATOM   2159  HD2 PHE A 722      41.520  64.150  38.750  1.00  0.00           H
ATOM   2160  CE2 PHE A 722      42.510  65.970  39.340  1.00  0.00           C
ATOM   2161  HE2 PHE A 722      41.880  66.090  40.200  1.00  0.00           H
ATOM   2162  C   PHE A 722      43.060  61.680  38.670  1.00  0.00           C
ATOM   2163  O   PHE A 722      43.880  61.830  39.600  1.00  0.00           O
ATOM   2164  N   THR A 723      41.830  61.170  38.860  1.00  0.00           N
ATOM   2165  HN  THR A 723      41.260  60.880  38.100  1.00  0.00           H
ATOM   2166  CA  THR A 723      41.390  60.920  40.220  1.00  0.00           C
ATOM   2167  HA  THR A 723      41.530  61.770  40.860  1.00  0.00           H
ATOM   2168  CB  THR A 723      39.840  60.760  40.430  1.00  0.00           C
ATOM   2169  HB  THR A 723      39.450  59.920  39.820  1.00  0.00           H
ATOM   2170  OG1 THR A 723      39.280  62.030  40.070  1.00  0.00           O
ATOM   2171  HG1 THR A 723      38.780  61.850  39.260  1.00  0.00           H
ATOM   2172  CG2 THR A 723      39.570  60.450  41.850  1.00  0.00           C
ATOM   2173 HG21 THR A 723      39.860  59.430  42.180  1.00  0.00           H
ATOM   2174 HG22 THR A 723      38.470  60.500  42.050  1.00  0.00           H
ATOM   2175 HG23 THR A 723      39.980  61.100  42.650  1.00  0.00           H
ATOM   2176  C   THR A 723      42.210  59.790  40.880  1.00  0.00           C
ATOM   2177  O   THR A 723      42.660  59.890  41.970  1.00  0.00           O
ATOM   2178  N   GLU A 724      42.400  58.650  40.240  1.00  0.00           N
ATOM   2179  HN  GLU A 724      41.970  58.490  39.350  1.00  0.00           H
ATOM   2180  CA  GLU A 724      43.220  57.540  40.740  1.00  0.00           C
ATOM   2181  HA  GLU A 724      42.680  57.130  41.590  1.00  0.00           H
ATOM   2182  CB  GLU A 724      43.200  56.370  39.750  1.00  0.00           C
ATOM   2183  HB1 GLU A 724      43.930  55.550  39.930  1.00  0.00           H
ATOM   2184  HB2 GLU A 724      43.490  56.730  38.740  1.00  0.00           H
ATOM   2185  CG  GLU A 724      41.870  55.670  39.850  1.00  0.00           C
ATOM   2186  HG1 GLU A 724      41.100  56.410  40.170  1.00  0.00           H
ATOM   2187  HG2 GLU A 724      41.970  54.960  40.690  1.00  0.00           H
ATOM   2188  CD  GLU A 724      41.510  54.830  38.640  1.00  0.00           C
ATOM   2189  OE1 GLU A 724      40.360  54.730  38.260  1.00  0.00           O
ATOM   2190  OE2 GLU A 724      42.460  54.340  37.960  1.00  0.00           O
ATOM   2191  C   GLU A 724      44.690  57.790  41.110  1.00  0.00           C
ATOM   2192  O   GLU A 724      45.170  57.600  42.230  1.00  0.00           O
ATOM   2193  N   GLU A 725      45.510  58.380  40.170  1.00  0.00           N
ATOM   2194  HN  GLU A 725      45.170  58.510  39.230  1.00  0.00           H
ATOM   2195  CA  GLU A 725      46.850  58.900  40.280  1.00  0.00           C
ATOM   2196  HA  GLU A 725      47.440  58.120  40.760  1.00  0.00           H
ATOM   2197  CB  GLU A 725      47.480  59.330  38.930  1.00  0.00           C
ATOM   2198  HB1 GLU A 725      48.460  59.860  39.090  1.00  0.00           H
ATOM   2199  HB2 GLU A 725      46.900  60.140  38.440  1.00  0.00           H
ATOM   2200  CG  GLU A 725      47.910  58.090  37.970  1.00  0.00           C
ATOM   2201  HG1 GLU A 725      46.920  57.700  37.620  1.00  0.00           H
ATOM   2202  HG2 GLU A 725      48.490  57.400  38.620  1.00  0.00           H
ATOM   2203  CD  GLU A 725      48.840  58.540  36.870  1.00  0.00           C
ATOM   2204  OE1 GLU A 725      50.060  58.220  36.810  1.00  0.00           O
ATOM   2205  OE2 GLU A 725      48.320  59.170  35.970  1.00  0.00           O
ATOM   2206  C   GLU A 725      47.000  59.980  41.350  1.00  0.00           C
ATOM   2207  O   GLU A 725      47.840  59.850  42.200  1.00  0.00           O
ATOM   2208  N   ALA A 726      46.130  60.990  41.360  1.00  0.00           N
ATOM   2209  HN  ALA A 726      45.380  61.040  40.700  1.00  0.00           H
ATOM   2210  CA  ALA A 726      46.100  62.010  42.400  1.00  0.00           C
ATOM   2211  HA  ALA A 726      47.030  62.510  42.190  1.00  0.00           H
ATOM   2212  CB  ALA A 726      45.020  63.060  41.960  1.00  0.00           C
ATOM   2213  HB1 ALA A 726      44.020  62.720  42.280  1.00  0.00           H
ATOM   2214  HB2 ALA A 726      45.120  63.200  40.860  1.00  0.00           H
ATOM   2215  HB3 ALA A 726      45.220  64.060  42.420  1.00  0.00           H
ATOM   2216  C   ALA A 726      45.930  61.600  43.840  1.00  0.00           C
ATOM   2217  O   ALA A 726      46.610  62.110  44.720  1.00  0.00           O
ATOM   2218  N   PHE A 727      45.020  60.690  44.150  1.00  0.00           N
ATOM   2219  HN  PHE A 727      44.570  60.210  43.410  1.00  0.00           H
ATOM   2220  CA  PHE A 727      44.790  60.250  45.550  1.00  0.00           C
ATOM   2221  HA  PHE A 727      44.900  61.170  46.100  1.00  0.00           H
ATOM   2222  CB  PHE A 727      43.420  59.660  45.530  1.00  0.00           C
ATOM   2223  HB1 PHE A 727      43.480  58.770  44.870  1.00  0.00           H
ATOM   2224  HB2 PHE A 727      42.610  60.260  45.040  1.00  0.00           H
ATOM   2225  CG  PHE A 727      42.880  59.370  46.960  1.00  0.00           C
ATOM   2226  CD1 PHE A 727      42.150  58.100  47.130  1.00  0.00           C
ATOM   2227  HD1 PHE A 727      42.380  57.320  46.410  1.00  0.00           H
ATOM   2228  CE1 PHE A 727      41.440  57.860  48.330  1.00  0.00           C
ATOM   2229  HE1 PHE A 727      40.940  56.920  48.550  1.00  0.00           H
ATOM   2230  CZ  PHE A 727      41.340  58.870  49.310  1.00  0.00           C
ATOM   2231  HZ  PHE A 727      40.690  58.780  50.180  1.00  0.00           H
ATOM   2232  CD2 PHE A 727      42.680  60.350  47.980  1.00  0.00           C
ATOM   2233  HD2 PHE A 727      43.050  61.360  47.870  1.00  0.00           H
ATOM   2234  CE2 PHE A 727      41.940  60.100  49.110  1.00  0.00           C
ATOM   2235  HE2 PHE A 727      41.760  60.810  49.890  1.00  0.00           H
ATOM   2236  C   PHE A 727      45.820  59.170  45.960  1.00  0.00           C
ATOM   2237  O   PHE A 727      46.290  59.110  47.100  1.00  0.00           O
ATOM   2238  N   ALA A 728      46.280  58.440  44.950  1.00  0.00           N
ATOM   2239  HN  ALA A 728      45.910  58.440  44.030  1.00  0.00           H
ATOM   2240  CA  ALA A 728      47.410  57.590  45.220  1.00  0.00           C
ATOM   2241  HA  ALA A 728      47.090  57.030  46.090  1.00  0.00           H
ATOM   2242  CB  ALA A 728      47.740  56.770  43.980  1.00  0.00           C
ATOM   2243  HB1 ALA A 728      47.970  57.510  43.180  1.00  0.00           H
ATOM   2244  HB2 ALA A 728      46.920  56.140  43.590  1.00  0.00           H
ATOM   2245  HB3 ALA A 728      48.680  56.200  44.110  1.00  0.00           H
ATOM   2246  C   ALA A 728      48.720  58.240  45.580  1.00  0.00           C
ATOM   2247  O   ALA A 728      49.560  57.740  46.350  1.00  0.00           O
ATOM   2248  N   ALA A 729      49.010  59.330  44.910  1.00  0.00           N
ATOM   2249  HN  ALA A 729      48.490  59.700  44.140  1.00  0.00           H
ATOM   2250  CA  ALA A 729      50.080  60.270  45.220  1.00  0.00           C
ATOM   2251  HA  ALA A 729      50.940  59.620  45.260  1.00  0.00           H
ATOM   2252  CB  ALA A 729      50.190  61.240  44.070  1.00  0.00           C
ATOM   2253  HB1 ALA A 729      50.120  60.820  43.050  1.00  0.00           H
ATOM   2254  HB2 ALA A 729      51.140  61.830  44.140  1.00  0.00           H
ATOM   2255  HB3 ALA A 729      49.410  62.020  44.150  1.00  0.00           H
ATOM   2256  C   ALA A 729      50.060  60.810  46.630  1.00  0.00           C
ATOM   2257  O   ALA A 729      51.140  61.040  47.180  1.00  0.00           O
ATOM   2258  N   LEU A 730      48.920  61.110  47.240  1.00  0.00           N
ATOM   2259  HN  LEU A 730      48.050  61.240  46.760  1.00  0.00           H
ATOM   2260  CA  LEU A 730      48.880  61.550  48.670  1.00  0.00           C
ATOM   2261  HA  LEU A 730      49.630  62.320  48.810  1.00  0.00           H
ATOM   2262  CB  LEU A 730      47.450  62.060  48.990  1.00  0.00           C
ATOM   2263  HB1 LEU A 730      46.640  61.420  48.540  1.00  0.00           H
ATOM   2264  HB2 LEU A 730      47.250  63.090  48.640  1.00  0.00           H
ATOM   2265  CG  LEU A 730      47.180  62.090  50.550  1.00  0.00           C
ATOM   2266  HG  LEU A 730      47.460  61.160  51.090  1.00  0.00           H
ATOM   2267  CD1 LEU A 730      47.990  63.240  51.200  1.00  0.00           C
ATOM   2268 HD11 LEU A 730      47.710  64.230  50.770  1.00  0.00           H
ATOM   2269 HD12 LEU A 730      49.090  63.090  51.150  1.00  0.00           H
ATOM   2270 HD13 LEU A 730      47.840  63.300  52.290  1.00  0.00           H
ATOM   2271  CD2 LEU A 730      45.670  62.250  50.790  1.00  0.00           C
ATOM   2272 HD21 LEU A 730      45.570  62.310  51.900  1.00  0.00           H
ATOM   2273 HD22 LEU A 730      45.110  61.370  50.420  1.00  0.00           H
ATOM   2274 HD23 LEU A 730      45.220  63.170  50.370  1.00  0.00           H
ATOM   2275  C   LEU A 730      49.240  60.310  49.470  1.00  0.00           C
ATOM   2276  O   LEU A 730      50.090  60.400  50.330  1.00  0.00           O
ATOM   2277  N   ILE A 731      48.620  59.170  49.220  1.00  0.00           N
ATOM   2278  HN  ILE A 731      48.060  59.120  48.400  1.00  0.00           H
ATOM   2279  CA  ILE A 731      48.780  57.940  49.960  1.00  0.00           C
ATOM   2280  HA  ILE A 731      48.550  58.100  51.010  1.00  0.00           H
ATOM   2281  CB  ILE A 731      47.800  56.910  49.260  1.00  0.00           C
ATOM   2282  HB  ILE A 731      47.940  57.030  48.170  1.00  0.00           H
ATOM   2283  CG2 ILE A 731      48.210  55.460  49.510  1.00  0.00           C
ATOM   2284 HG21 ILE A 731      47.240  54.900  49.420  1.00  0.00           H
ATOM   2285 HG22 ILE A 731      48.500  55.390  50.570  1.00  0.00           H
ATOM   2286 HG23 ILE A 731      49.020  55.050  48.870  1.00  0.00           H
ATOM   2287  CG1 ILE A 731      46.350  57.080  49.770  1.00  0.00           C
ATOM   2288 HG11 ILE A 731      45.750  56.480  49.060  1.00  0.00           H
ATOM   2289 HG12 ILE A 731      45.900  58.090  49.690  1.00  0.00           H
ATOM   2290  CD  ILE A 731      46.070  56.490  51.210  1.00  0.00           C
ATOM   2291  HD1 ILE A 731      45.990  55.380  51.190  1.00  0.00           H
ATOM   2292  HD2 ILE A 731      45.140  56.880  51.670  1.00  0.00           H
ATOM   2293  HD3 ILE A 731      46.920  56.570  51.910  1.00  0.00           H
ATOM   2294  C   ILE A 731      50.280  57.430  49.990  1.00  0.00           C
ATOM   2295  O   ILE A 731      50.760  57.080  51.000  1.00  0.00           O
ATOM   2296  N   CYS A 732      51.000  57.470  48.880  1.00  0.00           N
ATOM   2297  HN  CYS A 732      50.640  57.870  48.030  1.00  0.00           H
ATOM   2298  CA  CYS A 732      52.420  57.140  48.880  1.00  0.00           C
ATOM   2299  HA  CYS A 732      52.640  56.160  49.310  1.00  0.00           H
ATOM   2300  CB  CYS A 732      53.090  57.230  47.440  1.00  0.00           C
ATOM   2301  HB1 CYS A 732      54.160  56.930  47.510  1.00  0.00           H
ATOM   2302  HB2 CYS A 732      53.090  58.250  47.020  1.00  0.00           H
ATOM   2303  SG  CYS A 732      52.160  56.080  46.380  1.00  0.00           S
ATOM   2304  HG1 CYS A 732      51.530  56.990  45.650  1.00  0.00           H
ATOM   2305  C   CYS A 732      53.290  58.060  49.770  1.00  0.00           C
ATOM   2306  O   CYS A 732      54.170  57.480  50.360  1.00  0.00           O
ATOM   2307  N   ILE A 733      53.020  59.430  49.770  1.00  0.00           N
ATOM   2308  HN  ILE A 733      52.320  59.770  49.160  1.00  0.00           H
ATOM   2309  CA  ILE A 733      53.780  60.340  50.530  1.00  0.00           C
ATOM   2310  HA  ILE A 733      54.830  60.120  50.520  1.00  0.00           H
ATOM   2311  CB  ILE A 733      53.700  61.800  50.010  1.00  0.00           C
ATOM   2312  HB  ILE A 733      52.670  62.210  49.960  1.00  0.00           H
ATOM   2313  CG2 ILE A 733      54.520  62.720  51.020  1.00  0.00           C
ATOM   2314 HG21 ILE A 733      54.440  63.780  50.690  1.00  0.00           H
ATOM   2315 HG22 ILE A 733      55.600  62.500  50.850  1.00  0.00           H
ATOM   2316 HG23 ILE A 733      54.110  62.660  52.040  1.00  0.00           H
ATOM   2317  CG1 ILE A 733      54.310  61.810  48.600  1.00  0.00           C
ATOM   2318 HG11 ILE A 733      53.510  61.410  47.920  1.00  0.00           H
ATOM   2319 HG12 ILE A 733      55.240  61.220  48.740  1.00  0.00           H
ATOM   2320  CD  ILE A 733      54.780  63.270  48.060  1.00  0.00           C
ATOM   2321  HD1 ILE A 733      55.220  64.040  48.730  1.00  0.00           H
ATOM   2322  HD2 ILE A 733      53.850  63.680  47.620  1.00  0.00           H
ATOM   2323  HD3 ILE A 733      55.330  63.100  47.100  1.00  0.00           H
ATOM   2324  C   ILE A 733      53.410  60.300  52.030  1.00  0.00           C
ATOM   2325  O   ILE A 733      54.200  60.440  52.920  1.00  0.00           O
ATOM   2326  N   ILE A 734      52.140  59.880  52.340  1.00  0.00           N
ATOM   2327  HN  ILE A 734      51.460  59.990  51.620  1.00  0.00           H
ATOM   2328  CA  ILE A 734      51.750  59.440  53.670  1.00  0.00           C
ATOM   2329  HA  ILE A 734      52.000  60.160  54.430  1.00  0.00           H
ATOM   2330  CB  ILE A 734      50.250  59.160  53.820  1.00  0.00           C
ATOM   2331  HB  ILE A 734      49.920  58.560  52.950  1.00  0.00           H
ATOM   2332  CG2 ILE A 734      49.830  58.390  55.090  1.00  0.00           C
ATOM   2333 HG21 ILE A 734      48.740  58.240  55.130  1.00  0.00           H
ATOM   2334 HG22 ILE A 734      50.220  58.910  56.000  1.00  0.00           H
ATOM   2335 HG23 ILE A 734      50.330  57.390  55.100  1.00  0.00           H
ATOM   2336  CG1 ILE A 734      49.340  60.410  53.730  1.00  0.00           C
ATOM   2337 HG11 ILE A 734      48.260  60.140  53.660  1.00  0.00           H
ATOM   2338 HG12 ILE A 734      49.570  60.960  52.780  1.00  0.00           H
ATOM   2339  CD  ILE A 734      49.450  61.430  54.830  1.00  0.00           C
ATOM   2340  HD1 ILE A 734      48.660  61.270  55.610  1.00  0.00           H
ATOM   2341  HD2 ILE A 734      49.360  62.430  54.350  1.00  0.00           H
ATOM   2342  HD3 ILE A 734      50.450  61.360  55.300  1.00  0.00           H
ATOM   2343  C   ILE A 734      52.520  58.190  54.150  1.00  0.00           C
ATOM   2344  O   ILE A 734      53.050  58.240  55.240  1.00  0.00           O
ATOM   2345  N   PHE A 735      52.790  57.220  53.230  1.00  0.00           N
ATOM   2346  HN  PHE A 735      52.430  57.270  52.300  1.00  0.00           H
ATOM   2347  CA  PHE A 735      53.540  56.030  53.660  1.00  0.00           C
ATOM   2348  HA  PHE A 735      53.200  55.720  54.640  1.00  0.00           H
ATOM   2349  CB  PHE A 735      53.480  54.880  52.590  1.00  0.00           C
ATOM   2350  HB1 PHE A 735      54.240  54.120  52.840  1.00  0.00           H
ATOM   2351  HB2 PHE A 735      53.650  55.290  51.570  1.00  0.00           H
ATOM   2352  CG  PHE A 735      52.160  54.070  52.540  1.00  0.00           C
ATOM   2353  CD1 PHE A 735      50.990  54.410  53.110  1.00  0.00           C
ATOM   2354  HD1 PHE A 735      50.860  55.350  53.620  1.00  0.00           H
ATOM   2355  CE1 PHE A 735      49.810  53.630  52.970  1.00  0.00           C
ATOM   2356  HE1 PHE A 735      48.900  53.980  53.410  1.00  0.00           H
ATOM   2357  CZ  PHE A 735      49.890  52.460  52.250  1.00  0.00           C
ATOM   2358  HZ  PHE A 735      49.080  51.750  52.120  1.00  0.00           H
ATOM   2359  CD2 PHE A 735      52.250  52.820  51.860  1.00  0.00           C
ATOM   2360  HD2 PHE A 735      53.160  52.460  51.400  1.00  0.00           H
ATOM   2361  CE2 PHE A 735      51.120  52.070  51.660  1.00  0.00           C
ATOM   2362  HE2 PHE A 735      51.220  51.120  51.150  1.00  0.00           H
ATOM   2363  C   PHE A 735      54.970  56.350  54.020  1.00  0.00           C
ATOM   2364  O   PHE A 735      55.510  55.740  54.970  1.00  0.00           O
ATOM   2365  N   ILE A 736      55.660  57.260  53.310  1.00  0.00           N
ATOM   2366  HN  ILE A 736      55.220  57.720  52.530  1.00  0.00           H
ATOM   2367  CA  ILE A 736      57.010  57.630  53.620  1.00  0.00           C
ATOM   2368  HA  ILE A 736      57.630  56.750  53.690  1.00  0.00           H
ATOM   2369  CB  ILE A 736      57.780  58.470  52.480  1.00  0.00           C
ATOM   2370  HB  ILE A 736      57.400  59.500  52.620  1.00  0.00           H
ATOM   2371  CG2 ILE A 736      59.260  58.490  52.820  1.00  0.00           C
ATOM   2372 HG21 ILE A 736      59.910  59.080  52.140  1.00  0.00           H
ATOM   2373 HG22 ILE A 736      59.640  57.460  52.660  1.00  0.00           H
ATOM   2374 HG23 ILE A 736      59.510  58.820  53.840  1.00  0.00           H
ATOM   2375  CG1 ILE A 736      57.480  57.980  51.020  1.00  0.00           C
ATOM   2376 HG11 ILE A 736      58.020  58.580  50.250  1.00  0.00           H
ATOM   2377 HG12 ILE A 736      56.380  58.070  50.870  1.00  0.00           H
ATOM   2378  CD  ILE A 736      57.850  56.470  50.820  1.00  0.00           C
ATOM   2379  HD1 ILE A 736      57.750  56.050  49.790  1.00  0.00           H
ATOM   2380  HD2 ILE A 736      57.410  55.730  51.510  1.00  0.00           H
ATOM   2381  HD3 ILE A 736      58.930  56.290  51.030  1.00  0.00           H
ATOM   2382  C   ILE A 736      57.040  58.500  54.900  1.00  0.00           C
ATOM   2383  O   ILE A 736      57.950  58.340  55.740  1.00  0.00           O
ATOM   2384  N   TYR A 737      56.060  59.350  55.170  1.00  0.00           N
ATOM   2385  HN  TYR A 737      55.360  59.370  54.470  1.00  0.00           H
ATOM   2386  CA  TYR A 737      55.860  60.140  56.380  1.00  0.00           C
ATOM   2387  HA  TYR A 737      56.730  60.750  56.540  1.00  0.00           H
ATOM   2388  CB  TYR A 737      54.540  60.940  56.260  1.00  0.00           C
ATOM   2389  HB1 TYR A 737      53.610  60.330  56.280  1.00  0.00           H
ATOM   2390  HB2 TYR A 737      54.610  61.500  55.300  1.00  0.00           H
ATOM   2391  CG  TYR A 737      54.480  61.900  57.400  1.00  0.00           C
ATOM   2392  CD1 TYR A 737      53.770  61.540  58.540  1.00  0.00           C
ATOM   2393  HD1 TYR A 737      53.350  60.540  58.490  1.00  0.00           H
ATOM   2394  CE1 TYR A 737      53.450  62.420  59.550  1.00  0.00           C
ATOM   2395  HE1 TYR A 737      52.820  62.120  60.380  1.00  0.00           H
ATOM   2396  CZ  TYR A 737      53.880  63.740  59.410  1.00  0.00           C
ATOM   2397  OH  TYR A 737      53.660  64.780  60.280  1.00  0.00           O
ATOM   2398  HH  TYR A 737      53.480  64.450  61.170  1.00  0.00           H
ATOM   2399  CD2 TYR A 737      55.090  63.150  57.390  1.00  0.00           C
ATOM   2400  HD2 TYR A 737      55.550  63.440  56.460  1.00  0.00           H
ATOM   2401  CE2 TYR A 737      54.730  64.100  58.360  1.00  0.00           C
ATOM   2402  HE2 TYR A 737      55.090  65.100  58.230  1.00  0.00           H
ATOM   2403  C   TYR A 737      55.730  59.230  57.660  1.00  0.00           C
ATOM   2404  O   TYR A 737      56.360  59.410  58.710  1.00  0.00           O
ATOM   2405  N   GLU A 738      54.930  58.130  57.440  1.00  0.00           N
ATOM   2406  HN  GLU A 738      54.530  58.050  56.540  1.00  0.00           H
ATOM   2407  CA  GLU A 738      54.620  57.070  58.430  1.00  0.00           C
ATOM   2408  HA  GLU A 738      54.360  57.560  59.360  1.00  0.00           H
ATOM   2409  CB  GLU A 738      53.460  56.220  57.830  1.00  0.00           C
ATOM   2410  HB1 GLU A 738      53.390  55.220  58.310  1.00  0.00           H
ATOM   2411  HB2 GLU A 738      53.650  56.140  56.740  1.00  0.00           H
ATOM   2412  CG  GLU A 738      52.070  56.840  57.930  1.00  0.00           C
ATOM   2413  HG1 GLU A 738      51.340  56.270  57.300  1.00  0.00           H
ATOM   2414  HG2 GLU A 738      52.070  57.940  57.750  1.00  0.00           H
ATOM   2415  CD  GLU A 738      51.480  56.750  59.380  1.00  0.00           C
ATOM   2416  OE1 GLU A 738      50.490  57.430  59.680  1.00  0.00           O
ATOM   2417  OE2 GLU A 738      52.000  55.870  60.080  1.00  0.00           O
ATOM   2418  C   GLU A 738      55.740  56.120  58.840  1.00  0.00           C
ATOM   2419  O   GLU A 738      55.810  55.650  59.970  1.00  0.00           O
ATOM   2420  N   ALA A 739      56.690  55.810  57.890  1.00  0.00           N
ATOM   2421  HN  ALA A 739      56.640  56.180  56.970  1.00  0.00           H
ATOM   2422  CA  ALA A 739      57.960  55.230  58.210  1.00  0.00           C
ATOM   2423  HA  ALA A 739      57.850  54.320  58.760  1.00  0.00           H
ATOM   2424  CB  ALA A 739      58.600  54.730  56.900  1.00  0.00           C
ATOM   2425  HB1 ALA A 739      58.800  55.650  56.320  1.00  0.00           H
ATOM   2426  HB2 ALA A 739      57.930  54.190  56.200  1.00  0.00           H
ATOM   2427  HB3 ALA A 739      59.530  54.150  57.080  1.00  0.00           H
ATOM   2428  C   ALA A 739      58.840  56.180  58.990  1.00  0.00           C
ATOM   2429  O   ALA A 739      59.420  55.750  59.980  1.00  0.00           O
ATOM   2430  N   LEU A 740      58.940  57.520  58.590  1.00  0.00           N
ATOM   2431  HN  LEU A 740      58.570  57.770  57.700  1.00  0.00           H
ATOM   2432  CA  LEU A 740      59.760  58.560  59.320  1.00  0.00           C
ATOM   2433  HA  LEU A 740      60.720  58.120  59.550  1.00  0.00           H
ATOM   2434  CB  LEU A 740      59.950  59.670  58.370  1.00  0.00           C
ATOM   2435  HB1 LEU A 740      60.270  60.600  58.880  1.00  0.00           H
ATOM   2436  HB2 LEU A 740      59.020  59.980  57.830  1.00  0.00           H
ATOM   2437  CG  LEU A 740      61.050  59.470  57.210  1.00  0.00           C
ATOM   2438  HG  LEU A 740      60.910  58.540  56.610  1.00  0.00           H
ATOM   2439  CD1 LEU A 740      60.890  60.560  56.120  1.00  0.00           C
ATOM   2440 HD11 LEU A 740      61.610  60.500  55.260  1.00  0.00           H
ATOM   2441 HD12 LEU A 740      61.110  61.560  56.560  1.00  0.00           H
ATOM   2442 HD13 LEU A 740      59.860  60.510  55.720  1.00  0.00           H
ATOM   2443  CD2 LEU A 740      62.510  59.330  57.780  1.00  0.00           C
ATOM   2444 HD21 LEU A 740      63.150  58.940  56.970  1.00  0.00           H
ATOM   2445 HD22 LEU A 740      62.490  58.490  58.510  1.00  0.00           H
ATOM   2446 HD23 LEU A 740      62.710  60.330  58.230  1.00  0.00           H
ATOM   2447  C   LEU A 740      59.290  58.940  60.720  1.00  0.00           C
ATOM   2448  O   LEU A 740      60.030  58.990  61.710  1.00  0.00           O
ATOM   2449  N   GLU A 741      58.000  59.260  60.890  1.00  0.00           N
ATOM   2450  HN  GLU A 741      57.430  59.380  60.080  1.00  0.00           H
ATOM   2451  CA  GLU A 741      57.290  59.370  62.150  1.00  0.00           C
ATOM   2452  HA  GLU A 741      57.610  60.280  62.640  1.00  0.00           H
ATOM   2453  CB  GLU A 741      55.740  59.430  61.940  1.00  0.00           C
ATOM   2454  HB1 GLU A 741      55.240  58.560  61.460  1.00  0.00           H
ATOM   2455  HB2 GLU A 741      55.540  60.190  61.170  1.00  0.00           H
ATOM   2456  CG  GLU A 741      54.920  59.860  63.170  1.00  0.00           C
ATOM   2457  HG1 GLU A 741      55.300  60.760  63.700  1.00  0.00           H
ATOM   2458  HG2 GLU A 741      54.880  59.050  63.920  1.00  0.00           H
ATOM   2459  CD  GLU A 741      53.530  60.270  62.810  1.00  0.00           C
ATOM   2460  OE1 GLU A 741      52.700  59.530  62.170  1.00  0.00           O
ATOM   2461  OE2 GLU A 741      53.110  61.380  63.310  1.00  0.00           O
ATOM   2462  C   GLU A 741      57.620  58.200  63.100  1.00  0.00           C
ATOM   2463  O   GLU A 741      58.050  58.450  64.260  1.00  0.00           O
ATOM   2464  N   LYS A 742      57.750  56.970  62.600  1.00  0.00           N
ATOM   2465  HN  LYS A 742      57.330  56.850  61.700  1.00  0.00           H
ATOM   2466  CA  LYS A 742      58.110  55.750  63.280  1.00  0.00           C
ATOM   2467  HA  LYS A 742      57.740  55.820  64.280  1.00  0.00           H
ATOM   2468  CB  LYS A 742      57.490  54.550  62.540  1.00  0.00           C
ATOM   2469  HB1 LYS A 742      57.770  54.710  61.470  1.00  0.00           H
ATOM   2470  HB2 LYS A 742      56.400  54.730  62.580  1.00  0.00           H
ATOM   2471  CG  LYS A 742      57.810  53.120  63.090  1.00  0.00           C
ATOM   2472  HG1 LYS A 742      58.870  52.880  62.870  1.00  0.00           H
ATOM   2473  HG2 LYS A 742      57.260  52.370  62.480  1.00  0.00           H
ATOM   2474  CD  LYS A 742      57.540  52.820  64.550  1.00  0.00           C
ATOM   2475  HD1 LYS A 742      58.060  53.620  65.120  1.00  0.00           H
ATOM   2476  HD2 LYS A 742      57.900  51.810  64.870  1.00  0.00           H
ATOM   2477  CE  LYS A 742      56.060  52.940  64.970  1.00  0.00           C
ATOM   2478  HE1 LYS A 742      55.430  52.190  64.440  1.00  0.00           H
ATOM   2479  HE2 LYS A 742      55.680  53.960  64.730  1.00  0.00           H
ATOM   2480  NZ  LYS A 742      55.930  52.660  66.420  1.00  0.00           N
ATOM   2481  HZ1 LYS A 742      56.390  51.800  66.790  1.00  0.00           H
ATOM   2482  HZ2 LYS A 742      54.910  52.510  66.560  1.00  0.00           H
ATOM   2483  HZ3 LYS A 742      56.220  53.490  66.980  1.00  0.00           H
ATOM   2484  C   LYS A 742      59.640  55.600  63.560  1.00  0.00           C
ATOM   2485  O   LYS A 742      60.050  55.160  64.620  1.00  0.00           O
ATOM   2486  N   LEU A 743      60.540  56.080  62.700  1.00  0.00           N
ATOM   2487  HN  LEU A 743      60.260  56.400  61.800  1.00  0.00           H
ATOM   2488  CA  LEU A 743      61.960  56.250  63.000  1.00  0.00           C
ATOM   2489  HA  LEU A 743      62.430  55.300  63.230  1.00  0.00           H
ATOM   2490  CB  LEU A 743      62.570  56.830  61.640  1.00  0.00           C
ATOM   2491  HB1 LEU A 743      62.230  57.860  61.410  1.00  0.00           H
ATOM   2492  HB2 LEU A 743      62.170  56.160  60.840  1.00  0.00           H
ATOM   2493  CG  LEU A 743      64.100  57.070  61.630  1.00  0.00           C
ATOM   2494  HG  LEU A 743      64.270  57.950  62.270  1.00  0.00           H
ATOM   2495  CD1 LEU A 743      64.940  55.940  62.250  1.00  0.00           C
ATOM   2496 HD11 LEU A 743      65.900  56.300  62.670  1.00  0.00           H
ATOM   2497 HD12 LEU A 743      65.270  55.090  61.600  1.00  0.00           H
ATOM   2498 HD13 LEU A 743      64.400  55.510  63.120  1.00  0.00           H
ATOM   2499  CD2 LEU A 743      64.630  57.350  60.250  1.00  0.00           C
ATOM   2500 HD21 LEU A 743      64.490  58.390  59.910  1.00  0.00           H
ATOM   2501 HD22 LEU A 743      64.170  56.710  59.450  1.00  0.00           H
ATOM   2502 HD23 LEU A 743      65.710  57.080  60.140  1.00  0.00           H
ATOM   2503  C   LEU A 743      62.150  57.190  64.220  1.00  0.00           C
ATOM   2504  O   LEU A 743      63.030  56.990  65.070  1.00  0.00           O
ATOM   2505  N   PHE A 744      61.400  58.290  64.270  1.00  0.00           N
ATOM   2506  HN  PHE A 744      60.670  58.350  63.600  1.00  0.00           H
ATOM   2507  CA  PHE A 744      61.440  59.240  65.350  1.00  0.00           C
ATOM   2508  HA  PHE A 744      62.490  59.460  65.500  1.00  0.00           H
ATOM   2509  CB  PHE A 744      60.820  60.620  64.910  1.00  0.00           C
ATOM   2510  HB1 PHE A 744      60.600  61.080  65.890  1.00  0.00           H
ATOM   2511  HB2 PHE A 744      59.900  60.540  64.270  1.00  0.00           H
ATOM   2512  CG  PHE A 744      61.780  61.550  64.290  1.00  0.00           C
ATOM   2513  CD1 PHE A 744      61.990  61.530  62.860  1.00  0.00           C
ATOM   2514  HD1 PHE A 744      61.540  60.750  62.270  1.00  0.00           H
ATOM   2515  CE1 PHE A 744      62.940  62.400  62.360  1.00  0.00           C
ATOM   2516  HE1 PHE A 744      63.050  62.440  61.290  1.00  0.00           H
ATOM   2517  CZ  PHE A 744      63.610  63.390  63.100  1.00  0.00           C
ATOM   2518  HZ  PHE A 744      64.470  63.930  62.750  1.00  0.00           H
ATOM   2519  CD2 PHE A 744      62.430  62.500  65.080  1.00  0.00           C
ATOM   2520  HD2 PHE A 744      62.270  62.710  66.120  1.00  0.00           H
ATOM   2521  CE2 PHE A 744      63.320  63.410  64.470  1.00  0.00           C
ATOM   2522  HE2 PHE A 744      63.830  64.220  64.980  1.00  0.00           H
ATOM   2523  C   PHE A 744      60.970  58.610  66.610  1.00  0.00           C
ATOM   2524  O   PHE A 744      61.560  58.940  67.640  1.00  0.00           O
ATOM   2525  N   ASP A 745      59.970  57.660  66.620  1.00  0.00           N
ATOM   2526  HN  ASP A 745      59.340  57.510  65.860  1.00  0.00           H
ATOM   2527  CA  ASP A 745      59.510  56.880  67.730  1.00  0.00           C
ATOM   2528  HA  ASP A 745      59.230  57.600  68.490  1.00  0.00           H
ATOM   2529  CB  ASP A 745      58.260  56.100  67.260  1.00  0.00           C
ATOM   2530  HB1 ASP A 745      58.480  55.390  66.420  1.00  0.00           H
ATOM   2531  HB2 ASP A 745      57.470  56.790  66.900  1.00  0.00           H
ATOM   2532  CG  ASP A 745      57.640  55.390  68.390  1.00  0.00           C
ATOM   2533  OD1 ASP A 745      57.930  55.700  69.620  1.00  0.00           O
ATOM   2534  OD2 ASP A 745      56.770  54.520  68.080  1.00  0.00           O
ATOM   2535  C   ASP A 745      60.730  56.050  68.330  1.00  0.00           C
ATOM   2536  O   ASP A 745      61.060  56.150  69.480  1.00  0.00           O
ATOM   2537  N   LEU A 746      61.370  55.250  67.440  1.00  0.00           N
ATOM   2538  HN  LEU A 746      61.040  55.140  66.500  1.00  0.00           H
ATOM   2539  CA  LEU A 746      62.430  54.370  67.820  1.00  0.00           C
ATOM   2540  HA  LEU A 746      62.120  53.730  68.620  1.00  0.00           H
ATOM   2541  CB  LEU A 746      62.950  53.560  66.570  1.00  0.00           C
ATOM   2542  HB1 LEU A 746      63.750  52.840  66.820  1.00  0.00           H
ATOM   2543  HB2 LEU A 746      63.390  54.210  65.790  1.00  0.00           H
ATOM   2544  CG  LEU A 746      61.870  52.690  65.980  1.00  0.00           C
ATOM   2545  HG  LEU A 746      60.890  53.210  65.830  1.00  0.00           H
ATOM   2546  CD1 LEU A 746      62.100  52.370  64.480  1.00  0.00           C
ATOM   2547 HD11 LEU A 746      61.290  51.930  63.870  1.00  0.00           H
ATOM   2548 HD12 LEU A 746      62.900  51.600  64.510  1.00  0.00           H
ATOM   2549 HD13 LEU A 746      62.500  53.250  63.940  1.00  0.00           H
ATOM   2550  CD2 LEU A 746      61.730  51.380  66.730  1.00  0.00           C
ATOM   2551 HD21 LEU A 746      61.000  50.710  66.240  1.00  0.00           H
ATOM   2552 HD22 LEU A 746      61.440  51.560  67.790  1.00  0.00           H
ATOM   2553 HD23 LEU A 746      62.700  50.810  66.710  1.00  0.00           H
ATOM   2554  C   LEU A 746      63.570  55.300  68.410  1.00  0.00           C
ATOM   2555  O   LEU A 746      64.150  55.020  69.450  1.00  0.00           O
ATOM   2556  N   GLY A 747      63.830  56.410  67.730  1.00  0.00           N
ATOM   2557  HN  GLY A 747      63.460  56.480  66.810  1.00  0.00           H
ATOM   2558  CA  GLY A 747      64.920  57.330  68.120  1.00  0.00           C
ATOM   2559  HA1 GLY A 747      65.170  58.050  67.360  1.00  0.00           H
ATOM   2560  HA2 GLY A 747      65.780  56.680  68.220  1.00  0.00           H
ATOM   2561  C   GLY A 747      64.840  58.060  69.440  1.00  0.00           C
ATOM   2562  O   GLY A 747      65.830  58.250  70.190  1.00  0.00           O
ATOM   2563  N   GLU A 748      63.620  58.530  69.850  1.00  0.00           N
ATOM   2564  HN  GLU A 748      62.890  58.440  69.180  1.00  0.00           H
ATOM   2565  CA  GLU A 748      63.400  59.080  71.150  1.00  0.00           C
ATOM   2566  HA  GLU A 748      64.200  59.760  71.410  1.00  0.00           H
ATOM   2567  CB  GLU A 748      62.000  59.770  71.240  1.00  0.00           C
ATOM   2568  HB1 GLU A 748      61.890  60.180  72.270  1.00  0.00           H
ATOM   2569  HB2 GLU A 748      61.210  59.040  71.010  1.00  0.00           H
ATOM   2570  CG  GLU A 748      62.010  61.060  70.390  1.00  0.00           C
ATOM   2571  HG1 GLU A 748      62.360  60.820  69.370  1.00  0.00           H
ATOM   2572  HG2 GLU A 748      62.810  61.670  70.840  1.00  0.00           H
ATOM   2573  CD  GLU A 748      60.700  61.860  70.410  1.00  0.00           C
ATOM   2574  OE1 GLU A 748      59.590  61.320  70.090  1.00  0.00           O
ATOM   2575  OE2 GLU A 748      60.760  63.070  70.850  1.00  0.00           O
ATOM   2576  C   GLU A 748      63.450  58.070  72.320  1.00  0.00           C
ATOM   2577  O   GLU A 748      63.890  58.370  73.400  1.00  0.00           O
ATOM   2578  N   THR A 749      62.700  56.900  72.080  1.00  0.00           N
ATOM   2579  HN  THR A 749      62.050  56.870  71.330  1.00  0.00           H
ATOM   2580  CA  THR A 749      62.660  55.750  72.940  1.00  0.00           C
ATOM   2581  HA  THR A 749      62.170  56.040  73.860  1.00  0.00           H
ATOM   2582  CB  THR A 749      61.720  54.640  72.460  1.00  0.00           C
ATOM   2583  HB  THR A 749      62.260  54.120  71.640  1.00  0.00           H
ATOM   2584  OG1 THR A 749      60.480  55.170  72.030  1.00  0.00           O
ATOM   2585  HG1 THR A 749      60.560  55.340  71.090  1.00  0.00           H
ATOM   2586  CG2 THR A 749      61.440  53.560  73.550  1.00  0.00           C
ATOM   2587 HG21 THR A 749      62.410  53.140  73.840  1.00  0.00           H
ATOM   2588 HG22 THR A 749      60.850  52.750  73.060  1.00  0.00           H
ATOM   2589 HG23 THR A 749      61.020  54.030  74.460  1.00  0.00           H
ATOM   2590  C   THR A 749      63.960  55.100  73.320  1.00  0.00           C
ATOM   2591  O   THR A 749      64.140  54.650  74.460  1.00  0.00           O
ATOM   2592  N   TYR A 750      64.860  54.910  72.310  1.00  0.00           N
ATOM   2593  HN  TYR A 750      64.680  55.430  71.480  1.00  0.00           H
ATOM   2594  CA  TYR A 750      66.070  54.160  72.360  1.00  0.00           C
ATOM   2595  HA  TYR A 750      66.110  53.610  73.280  1.00  0.00           H
ATOM   2596  CB  TYR A 750      66.160  53.100  71.220  1.00  0.00           C
ATOM   2597  HB1 TYR A 750      67.010  52.400  71.410  1.00  0.00           H
ATOM   2598  HB2 TYR A 750      66.190  53.620  70.250  1.00  0.00           H
ATOM   2599  CG  TYR A 750      65.060  52.100  71.360  1.00  0.00           C
ATOM   2600  CD1 TYR A 750      64.310  51.690  70.190  1.00  0.00           C
ATOM   2601  HD1 TYR A 750      64.730  52.050  69.270  1.00  0.00           H
ATOM   2602  CE1 TYR A 750      63.320  50.670  70.210  1.00  0.00           C
ATOM   2603  HE1 TYR A 750      62.840  50.410  69.270  1.00  0.00           H
ATOM   2604  CZ  TYR A 750      62.970  50.120  71.460  1.00  0.00           C
ATOM   2605  OH  TYR A 750      61.950  49.200  71.490  1.00  0.00           O
ATOM   2606  HH  TYR A 750      61.420  49.350  70.710  1.00  0.00           H
ATOM   2607  CD2 TYR A 750      64.620  51.440  72.580  1.00  0.00           C
ATOM   2608  HD2 TYR A 750      65.150  51.690  73.480  1.00  0.00           H
ATOM   2609  CE2 TYR A 750      63.590  50.520  72.640  1.00  0.00           C
ATOM   2610  HE2 TYR A 750      63.370  49.950  73.520  1.00  0.00           H
ATOM   2611  C   TYR A 750      67.260  55.090  72.370  1.00  0.00           C
ATOM   2612  O   TYR A 750      67.350  56.140  71.790  1.00  0.00           O
ATOM   2613  N   ALA A 751      68.290  54.690  73.130  1.00  0.00           N
ATOM   2614  HN  ALA A 751      68.310  53.790  73.540  1.00  0.00           H
ATOM   2615  CA  ALA A 751      69.600  55.370  73.240  1.00  0.00           C
ATOM   2616  HA  ALA A 751      69.400  56.420  73.070  1.00  0.00           H
ATOM   2617  CB  ALA A 751      70.210  55.140  74.630  1.00  0.00           C
ATOM   2618  HB1 ALA A 751      70.530  54.090  74.750  1.00  0.00           H
ATOM   2619  HB2 ALA A 751      69.460  55.400  75.400  1.00  0.00           H
ATOM   2620  HB3 ALA A 751      71.080  55.800  74.810  1.00  0.00           H
ATOM   2621  C   ALA A 751      70.550  54.960  72.130  1.00  0.00           C
ATOM   2622  O   ALA A 751      70.330  53.840  71.640  1.00  0.00           O
ATOM   2623  N   PHE A 752      71.530  55.820  71.820  1.00  0.00           N
ATOM   2624  HN  PHE A 752      71.810  56.630  72.320  1.00  0.00           H
ATOM   2625  CA  PHE A 752      72.380  55.620  70.680  1.00  0.00           C
ATOM   2626  HA  PHE A 752      72.020  54.790  70.080  1.00  0.00           H
ATOM   2627  CB  PHE A 752      72.150  56.850  69.780  1.00  0.00           C
ATOM   2628  HB1 PHE A 752      72.640  57.760  70.190  1.00  0.00           H
ATOM   2629  HB2 PHE A 752      71.080  57.150  69.680  1.00  0.00           H
ATOM   2630  CG  PHE A 752      72.640  56.710  68.330  1.00  0.00           C
ATOM   2631  CD1 PHE A 752      72.060  55.680  67.510  1.00  0.00           C
ATOM   2632  HD1 PHE A 752      71.320  55.080  68.000  1.00  0.00           H
ATOM   2633  CE1 PHE A 752      72.480  55.580  66.200  1.00  0.00           C
ATOM   2634  HE1 PHE A 752      72.090  54.810  65.570  1.00  0.00           H
ATOM   2635  CZ  PHE A 752      73.560  56.340  65.720  1.00  0.00           C
ATOM   2636  HZ  PHE A 752      73.790  56.340  64.660  1.00  0.00           H
ATOM   2637  CD2 PHE A 752      73.700  57.450  67.860  1.00  0.00           C
ATOM   2638  HD2 PHE A 752      74.220  58.080  68.580  1.00  0.00           H
ATOM   2639  CE2 PHE A 752      74.200  57.270  66.580  1.00  0.00           C
ATOM   2640  HE2 PHE A 752      75.030  57.810  66.160  1.00  0.00           H
ATOM   2641  C   PHE A 752      73.820  55.610  71.190  1.00  0.00           C
ATOM   2642  O   PHE A 752      74.150  56.530  71.970  1.00  0.00           O
ATOM   2643  N   PRO A 822      74.670  54.720  70.790  1.00  0.00           N
ATOM   2644  CD  PRO A 822      76.030  54.810  71.160  1.00  0.00           C
ATOM   2645  HD1 PRO A 822      76.200  54.920  72.250  1.00  0.00           H
ATOM   2646  HD2 PRO A 822      76.540  55.660  70.660  1.00  0.00           H
ATOM   2647  CA  PRO A 822      74.400  53.750  69.770  1.00  0.00           C
ATOM   2648  HA  PRO A 822      74.100  54.200  68.830  1.00  0.00           H
ATOM   2649  CB  PRO A 822      75.730  53.100  69.500  1.00  0.00           C
ATOM   2650  HB1 PRO A 822      76.180  53.560  68.590  1.00  0.00           H
ATOM   2651  HB2 PRO A 822      75.640  52.010  69.390  1.00  0.00           H
ATOM   2652  CG  PRO A 822      76.690  53.520  70.640  1.00  0.00           C
ATOM   2653  HG1 PRO A 822      76.620  52.800  71.480  1.00  0.00           H
ATOM   2654  HG2 PRO A 822      77.730  53.750  70.320  1.00  0.00           H
ATOM   2655  C   PRO A 822      73.370  52.690  70.240  1.00  0.00           C
ATOM   2656  O   PRO A 822      72.430  52.450  69.530  1.00  0.00           O
ATOM   2657  N   ASP A 823      73.520  52.090  71.430  1.00  0.00           N
ATOM   2658  HN  ASP A 823      74.340  52.250  71.970  1.00  0.00           H
ATOM   2659  CA  ASP A 823      72.720  51.010  72.080  1.00  0.00           C
ATOM   2660  HA  ASP A 823      73.540  50.370  72.360  1.00  0.00           H
ATOM   2661  CB  ASP A 823      71.870  51.620  73.270  1.00  0.00           C
ATOM   2662  HB1 ASP A 823      70.950  52.130  72.930  1.00  0.00           H
ATOM   2663  HB2 ASP A 823      72.460  52.400  73.790  1.00  0.00           H
ATOM   2664  CG  ASP A 823      71.390  50.590  74.380  1.00  0.00           C
ATOM   2665  OD1 ASP A 823      70.560  50.970  75.260  1.00  0.00           O
ATOM   2666  OD2 ASP A 823      72.030  49.490  74.410  1.00  0.00           O
ATOM   2667  C   ASP A 823      71.810  50.140  71.270  1.00  0.00           C
ATOM   2668  O   ASP A 823      72.210  49.630  70.190  1.00  0.00           O
ATOM   2669  N   VAL A 824      70.460  49.950  71.670  1.00  0.00           N
ATOM   2670  HN  VAL A 824      70.200  50.450  72.490  1.00  0.00           H
ATOM   2671  CA  VAL A 824      69.440  49.210  70.880  1.00  0.00           C
ATOM   2672  HA  VAL A 824      69.970  48.300  70.640  1.00  0.00           H
ATOM   2673  CB  VAL A 824      68.250  48.930  71.760  1.00  0.00           C
ATOM   2674  HB  VAL A 824      67.980  49.890  72.270  1.00  0.00           H
ATOM   2675  CG1 VAL A 824      67.060  48.470  70.960  1.00  0.00           C
ATOM   2676 HG11 VAL A 824      67.260  47.790  70.100  1.00  0.00           H
ATOM   2677 HG12 VAL A 824      66.460  49.310  70.560  1.00  0.00           H
ATOM   2678 HG13 VAL A 824      66.360  47.890  71.610  1.00  0.00           H
ATOM   2679  CG2 VAL A 824      68.540  47.920  72.880  1.00  0.00           C
ATOM   2680 HG21 VAL A 824      69.550  48.110  73.290  1.00  0.00           H
ATOM   2681 HG22 VAL A 824      68.540  46.860  72.550  1.00  0.00           H
ATOM   2682 HG23 VAL A 824      67.800  47.940  73.700  1.00  0.00           H
ATOM   2683  C   VAL A 824      69.150  50.030  69.640  1.00  0.00           C
ATOM   2684  O   VAL A 824      68.810  49.480  68.610  1.00  0.00           O
ATOM   2685  N   LEU A 825      69.220  51.370  69.720  1.00  0.00           N
ATOM   2686  HN  LEU A 825      69.270  51.760  70.640  1.00  0.00           H
ATOM   2687  CA  LEU A 825      68.870  52.190  68.590  1.00  0.00           C
ATOM   2688  HA  LEU A 825      67.850  51.890  68.440  1.00  0.00           H
ATOM   2689  CB  LEU A 825      68.910  53.670  69.070  1.00  0.00           C
ATOM   2690  HB1 LEU A 825      69.960  53.980  69.290  1.00  0.00           H
ATOM   2691  HB2 LEU A 825      68.260  53.790  69.960  1.00  0.00           H
ATOM   2692  CG  LEU A 825      68.410  54.620  68.000  1.00  0.00           C
ATOM   2693  HG  LEU A 825      69.210  54.580  67.220  1.00  0.00           H
ATOM   2694  CD1 LEU A 825      67.090  54.310  67.360  1.00  0.00           C
ATOM   2695 HD11 LEU A 825      67.110  53.260  67.020  1.00  0.00           H
ATOM   2696 HD12 LEU A 825      66.940  54.810  66.380  1.00  0.00           H
ATOM   2697 HD13 LEU A 825      66.230  54.430  68.060  1.00  0.00           H
ATOM   2698  CD2 LEU A 825      68.340  56.130  68.460  1.00  0.00           C
ATOM   2699 HD21 LEU A 825      69.340  56.280  68.930  1.00  0.00           H
ATOM   2700 HD22 LEU A 825      67.540  56.250  69.240  1.00  0.00           H
ATOM   2701 HD23 LEU A 825      68.170  56.720  67.540  1.00  0.00           H
ATOM   2702  C   LEU A 825      69.670  51.940  67.260  1.00  0.00           C
ATOM   2703  O   LEU A 825      69.050  51.920  66.170  1.00  0.00           O
ATOM   2704  N   PHE A 826      70.960  51.680  67.360  1.00  0.00           N
ATOM   2705  HN  PHE A 826      71.500  51.790  68.190  1.00  0.00           H
ATOM   2706  CA  PHE A 826      71.850  51.680  66.210  1.00  0.00           C
ATOM   2707  HA  PHE A 826      71.650  52.580  65.650  1.00  0.00           H
ATOM   2708  CB  PHE A 826      73.280  51.620  66.800  1.00  0.00           C
ATOM   2709  HB1 PHE A 826      73.280  50.660  67.340  1.00  0.00           H
ATOM   2710  HB2 PHE A 826      73.430  52.530  67.430  1.00  0.00           H
ATOM   2711  CG  PHE A 826      74.270  51.550  65.710  1.00  0.00           C
ATOM   2712  CD1 PHE A 826      75.440  50.960  65.920  1.00  0.00           C
ATOM   2713  HD1 PHE A 826      75.730  50.330  66.740  1.00  0.00           H
ATOM   2714  CE1 PHE A 826      76.470  50.990  64.940  1.00  0.00           C
ATOM   2715  HE1 PHE A 826      77.370  50.390  64.950  1.00  0.00           H
ATOM   2716  CZ  PHE A 826      76.290  51.800  63.740  1.00  0.00           C
ATOM   2717  HZ  PHE A 826      77.060  51.920  62.990  1.00  0.00           H
ATOM   2718  CD2 PHE A 826      74.010  52.350  64.520  1.00  0.00           C
ATOM   2719  HD2 PHE A 826      73.160  53.020  64.610  1.00  0.00           H
ATOM   2720  CE2 PHE A 826      75.030  52.480  63.580  1.00  0.00           C
ATOM   2721  HE2 PHE A 826      74.880  53.020  62.670  1.00  0.00           H
ATOM   2722  C   PHE A 826      71.510  50.640  65.190  1.00  0.00           C
ATOM   2723  O   PHE A 826      71.480  50.820  63.970  1.00  0.00           O
ATOM   2724  N   TRP A 827      71.230  49.520  65.720  1.00  0.00           N
ATOM   2725  HN  TRP A 827      71.530  49.320  66.660  1.00  0.00           H
ATOM   2726  CA  TRP A 827      70.790  48.350  65.000  1.00  0.00           C
ATOM   2727  HA  TRP A 827      71.440  48.290  64.140  1.00  0.00           H
ATOM   2728  CB  TRP A 827      70.870  47.090  66.000  1.00  0.00           C
ATOM   2729  HB1 TRP A 827      70.700  46.180  65.390  1.00  0.00           H
ATOM   2730  HB2 TRP A 827      70.020  47.170  66.710  1.00  0.00           H
ATOM   2731  CG  TRP A 827      72.220  46.870  66.620  1.00  0.00           C
ATOM   2732  CD1 TRP A 827      72.580  46.840  67.920  1.00  0.00           C
ATOM   2733  HD1 TRP A 827      71.930  47.070  68.750  1.00  0.00           H
ATOM   2734  NE1 TRP A 827      73.930  46.530  68.080  1.00  0.00           N
ATOM   2735  HE1 TRP A 827      74.430  46.230  68.870  1.00  0.00           H
ATOM   2736  CE2 TRP A 827      74.520  46.430  66.810  1.00  0.00           C
ATOM   2737  CD2 TRP A 827      73.430  46.640  65.870  1.00  0.00           C
ATOM   2738  CE3 TRP A 827      73.760  46.650  64.520  1.00  0.00           C
ATOM   2739  HE3 TRP A 827      73.020  46.700  63.730  1.00  0.00           H
ATOM   2740  CZ3 TRP A 827      75.080  46.620  64.170  1.00  0.00           C
ATOM   2741  HZ3 TRP A 827      75.360  46.800  63.150  1.00  0.00           H
ATOM   2742  CZ2 TRP A 827      75.820  46.160  66.450  1.00  0.00           C
ATOM   2743  HZ2 TRP A 827      76.610  46.090  67.170  1.00  0.00           H
ATOM   2744  CH2 TRP A 827      76.070  46.410  65.110  1.00  0.00           C
ATOM   2745  HH2 TRP A 827      77.090  46.230  64.780  1.00  0.00           H
ATOM   2746  C   TRP A 827      69.470  48.390  64.300  1.00  0.00           C
ATOM   2747  O   TRP A 827      69.370  47.780  63.250  1.00  0.00           O
ATOM   2748  N   CYS A 828      68.490  49.120  64.950  1.00  0.00           N
ATOM   2749  HN  CYS A 828      68.750  49.680  65.730  1.00  0.00           H
ATOM   2750  CA  CYS A 828      67.120  49.210  64.540  1.00  0.00           C
ATOM   2751  HA  CYS A 828      66.790  48.190  64.440  1.00  0.00           H
ATOM   2752  CB  CYS A 828      66.180  49.760  65.640  1.00  0.00           C
ATOM   2753  HB1 CYS A 828      65.250  49.860  65.050  1.00  0.00           H
ATOM   2754  HB2 CYS A 828      66.520  50.760  65.990  1.00  0.00           H
ATOM   2755  SG  CYS A 828      66.090  48.670  67.140  1.00  0.00           S
ATOM   2756  HG1 CYS A 828      67.380  48.710  67.430  1.00  0.00           H
ATOM   2757  C   CYS A 828      66.990  50.010  63.210  1.00  0.00           C
ATOM   2758  O   CYS A 828      66.220  49.660  62.330  1.00  0.00           O
ATOM   2759  N   VAL A 829      67.860  51.060  63.060  1.00  0.00           N
ATOM   2760  HN  VAL A 829      68.400  51.320  63.850  1.00  0.00           H
ATOM   2761  CA  VAL A 829      67.890  51.970  61.880  1.00  0.00           C
ATOM   2762  HA  VAL A 829      66.910  51.990  61.420  1.00  0.00           H
ATOM   2763  CB  VAL A 829      68.320  53.350  62.380  1.00  0.00           C
ATOM   2764  HB  VAL A 829      69.320  53.500  62.840  1.00  0.00           H
ATOM   2765  CG1 VAL A 829      68.270  54.390  61.220  1.00  0.00           C
ATOM   2766 HG11 VAL A 829      67.310  54.330  60.670  1.00  0.00           H
ATOM   2767 HG12 VAL A 829      69.130  54.170  60.540  1.00  0.00           H
ATOM   2768 HG13 VAL A 829      68.490  55.390  61.630  1.00  0.00           H
ATOM   2769  CG2 VAL A 829      67.200  53.790  63.410  1.00  0.00           C
ATOM   2770 HG21 VAL A 829      66.170  53.540  63.060  1.00  0.00           H
ATOM   2771 HG22 VAL A 829      67.340  54.900  63.440  1.00  0.00           H
ATOM   2772 HG23 VAL A 829      67.340  53.290  64.390  1.00  0.00           H
ATOM   2773  C   VAL A 829      68.770  51.430  60.700  1.00  0.00           C
ATOM   2774  O   VAL A 829      68.680  51.750  59.490  1.00  0.00           O
ATOM   2775  N   ILE A 830      69.750  50.520  61.150  1.00  0.00           N
ATOM   2776  HN  ILE A 830      69.840  50.540  62.150  1.00  0.00           H
ATOM   2777  CA  ILE A 830      70.590  49.810  60.270  1.00  0.00           C
ATOM   2778  HA  ILE A 830      70.990  50.540  59.580  1.00  0.00           H
ATOM   2779  CB  ILE A 830      71.850  49.320  60.970  1.00  0.00           C
ATOM   2780  HB  ILE A 830      71.520  49.010  61.990  1.00  0.00           H
ATOM   2781  CG2 ILE A 830      72.610  48.150  60.330  1.00  0.00           C
ATOM   2782 HG21 ILE A 830      72.920  48.380  59.290  1.00  0.00           H
ATOM   2783 HG22 ILE A 830      71.870  47.320  60.270  1.00  0.00           H
ATOM   2784 HG23 ILE A 830      73.440  47.700  60.900  1.00  0.00           H
ATOM   2785  CG1 ILE A 830      72.790  50.560  61.290  1.00  0.00           C
ATOM   2786 HG11 ILE A 830      73.350  50.360  62.230  1.00  0.00           H
ATOM   2787 HG12 ILE A 830      72.110  51.440  61.290  1.00  0.00           H
ATOM   2788  CD  ILE A 830      73.760  50.760  60.140  1.00  0.00           C
ATOM   2789  HD1 ILE A 830      74.690  50.160  60.300  1.00  0.00           H
ATOM   2790  HD2 ILE A 830      74.150  51.800  60.180  1.00  0.00           H
ATOM   2791  HD3 ILE A 830      73.100  50.660  59.250  1.00  0.00           H
ATOM   2792  C   ILE A 830      69.810  48.730  59.480  1.00  0.00           C
ATOM   2793  O   ILE A 830      69.880  48.710  58.280  1.00  0.00           O
ATOM   2794  N   LEU A 831      68.980  47.970  60.260  1.00  0.00           N
ATOM   2795  HN  LEU A 831      69.070  48.010  61.260  1.00  0.00           H
ATOM   2796  CA  LEU A 831      68.040  46.930  59.850  1.00  0.00           C
ATOM   2797  HA  LEU A 831      68.600  46.360  59.130  1.00  0.00           H
ATOM   2798  CB  LEU A 831      67.660  46.170  61.090  1.00  0.00           C
ATOM   2799  HB1 LEU A 831      67.060  46.770  61.800  1.00  0.00           H
ATOM   2800  HB2 LEU A 831      68.620  45.750  61.450  1.00  0.00           H
ATOM   2801  CG  LEU A 831      66.820  44.940  60.750  1.00  0.00           C
ATOM   2802  HG  LEU A 831      65.980  45.200  60.060  1.00  0.00           H
ATOM   2803  CD1 LEU A 831      67.710  43.980  59.970  1.00  0.00           C
ATOM   2804 HD11 LEU A 831      67.310  42.960  60.140  1.00  0.00           H
ATOM   2805 HD12 LEU A 831      68.730  43.970  60.400  1.00  0.00           H
ATOM   2806 HD13 LEU A 831      67.730  44.230  58.890  1.00  0.00           H
ATOM   2807  CD2 LEU A 831      66.330  44.240  62.030  1.00  0.00           C
ATOM   2808 HD21 LEU A 831      65.860  44.860  62.820  1.00  0.00           H
ATOM   2809 HD22 LEU A 831      67.250  43.890  62.530  1.00  0.00           H
ATOM   2810 HD23 LEU A 831      65.610  43.420  61.800  1.00  0.00           H
ATOM   2811  C   LEU A 831      66.890  47.520  59.010  1.00  0.00           C
ATOM   2812  O   LEU A 831      66.360  46.920  58.010  1.00  0.00           O
ATOM   2813  N   PHE A 832      66.400  48.670  59.430  1.00  0.00           N
ATOM   2814  HN  PHE A 832      66.610  49.070  60.320  1.00  0.00           H
ATOM   2815  CA  PHE A 832      65.430  49.480  58.710  1.00  0.00           C
ATOM   2816  HA  PHE A 832      64.530  48.900  58.560  1.00  0.00           H
ATOM   2817  CB  PHE A 832      64.890  50.670  59.550  1.00  0.00           C
ATOM   2818  HB1 PHE A 832      65.800  51.160  59.980  1.00  0.00           H
ATOM   2819  HB2 PHE A 832      64.310  50.180  60.350  1.00  0.00           H
ATOM   2820  CG  PHE A 832      64.190  51.840  58.850  1.00  0.00           C
ATOM   2821  CD1 PHE A 832      64.760  53.090  58.670  1.00  0.00           C
ATOM   2822  HD1 PHE A 832      65.800  53.200  58.940  1.00  0.00           H
ATOM   2823  CE1 PHE A 832      64.080  54.130  57.990  1.00  0.00           C
ATOM   2824  HE1 PHE A 832      64.700  54.980  57.690  1.00  0.00           H
ATOM   2825  CZ  PHE A 832      62.760  54.020  57.650  1.00  0.00           C
ATOM   2826  HZ  PHE A 832      62.280  54.740  57.020  1.00  0.00           H
ATOM   2827  CD2 PHE A 832      62.850  51.680  58.570  1.00  0.00           C
ATOM   2828  HD2 PHE A 832      62.410  50.720  58.770  1.00  0.00           H
ATOM   2829  CE2 PHE A 832      62.110  52.770  58.010  1.00  0.00           C
ATOM   2830  HE2 PHE A 832      61.090  52.530  57.780  1.00  0.00           H
ATOM   2831  C   PHE A 832      65.870  49.940  57.380  1.00  0.00           C
ATOM   2832  O   PHE A 832      65.110  49.950  56.380  1.00  0.00           O
ATOM   2833  N   PHE A 833      67.120  50.390  57.240  1.00  0.00           N
ATOM   2834  HN  PHE A 833      67.600  50.570  58.100  1.00  0.00           H
ATOM   2835  CA  PHE A 833      67.730  50.880  56.000  1.00  0.00           C
ATOM   2836  HA  PHE A 833      67.000  51.460  55.440  1.00  0.00           H
ATOM   2837  CB  PHE A 833      68.880  51.860  56.380  1.00  0.00           C
ATOM   2838  HB1 PHE A 833      69.580  51.550  57.180  1.00  0.00           H
ATOM   2839  HB2 PHE A 833      68.310  52.750  56.740  1.00  0.00           H
ATOM   2840  CG  PHE A 833      69.650  52.290  55.140  1.00  0.00           C
ATOM   2841  CD1 PHE A 833      70.880  51.790  54.770  1.00  0.00           C
ATOM   2842  HD1 PHE A 833      71.380  51.070  55.420  1.00  0.00           H
ATOM   2843  CE1 PHE A 833      71.450  52.080  53.480  1.00  0.00           C
ATOM   2844  HE1 PHE A 833      72.400  51.640  53.160  1.00  0.00           H
ATOM   2845  CZ  PHE A 833      70.880  53.120  52.710  1.00  0.00           C
ATOM   2846  HZ  PHE A 833      71.390  53.470  51.830  1.00  0.00           H
ATOM   2847  CD2 PHE A 833      69.100  53.300  54.290  1.00  0.00           C
ATOM   2848  HD2 PHE A 833      68.150  53.700  54.580  1.00  0.00           H
ATOM   2849  CE2 PHE A 833      69.700  53.760  53.130  1.00  0.00           C
ATOM   2850  HE2 PHE A 833      69.310  54.640  52.640  1.00  0.00           H
ATOM   2851  C   PHE A 833      68.100  49.700  55.200  1.00  0.00           C
ATOM   2852  O   PHE A 833      67.780  49.580  54.030  1.00  0.00           O
ATOM   2853  N   THR A 834      68.870  48.760  55.800  1.00  0.00           N
ATOM   2854  HN  THR A 834      69.190  48.990  56.730  1.00  0.00           H
ATOM   2855  CA  THR A 834      69.440  47.610  55.040  1.00  0.00           C
ATOM   2856  HA  THR A 834      69.960  48.040  54.190  1.00  0.00           H
ATOM   2857  CB  THR A 834      70.430  46.700  55.730  1.00  0.00           C
ATOM   2858  HB  THR A 834      70.810  45.850  55.110  1.00  0.00           H
ATOM   2859  OG1 THR A 834      69.800  46.370  56.980  1.00  0.00           O
ATOM   2860  HG1 THR A 834      69.900  47.100  57.600  1.00  0.00           H
ATOM   2861  CG2 THR A 834      71.650  47.620  56.000  1.00  0.00           C
ATOM   2862 HG21 THR A 834      72.000  47.820  54.960  1.00  0.00           H
ATOM   2863 HG22 THR A 834      72.490  47.140  56.560  1.00  0.00           H
ATOM   2864 HG23 THR A 834      71.390  48.570  56.500  1.00  0.00           H
ATOM   2865  C   THR A 834      68.340  46.670  54.570  1.00  0.00           C
ATOM   2866  O   THR A 834      68.520  45.960  53.600  1.00  0.00           O
ATOM   2867  N   THR A 835      67.150  46.580  55.200  1.00  0.00           N
ATOM   2868  HN  THR A 835      67.180  46.910  56.140  1.00  0.00           H
ATOM   2869  CA  THR A 835      66.010  45.880  54.610  1.00  0.00           C
ATOM   2870  HA  THR A 835      66.220  44.850  54.370  1.00  0.00           H
ATOM   2871  CB  THR A 835      64.830  45.800  55.610  1.00  0.00           C
ATOM   2872  HB  THR A 835      64.540  46.800  55.990  1.00  0.00           H
ATOM   2873  OG1 THR A 835      65.120  44.930  56.730  1.00  0.00           O
ATOM   2874  HG1 THR A 835      65.790  45.410  57.210  1.00  0.00           H
ATOM   2875  CG2 THR A 835      63.580  45.210  55.040  1.00  0.00           C
ATOM   2876 HG21 THR A 835      62.690  45.290  55.700  1.00  0.00           H
ATOM   2877 HG22 THR A 835      63.700  44.110  54.880  1.00  0.00           H
ATOM   2878 HG23 THR A 835      63.250  45.800  54.150  1.00  0.00           H
ATOM   2879  C   THR A 835      65.480  46.590  53.350  1.00  0.00           C
ATOM   2880  O   THR A 835      65.050  46.000  52.350  1.00  0.00           O
ATOM   2881  N   PHE A 836      65.520  47.930  53.330  1.00  0.00           N
ATOM   2882  HN  PHE A 836      65.880  48.440  54.110  1.00  0.00           H
ATOM   2883  CA  PHE A 836      65.160  48.750  52.170  1.00  0.00           C
ATOM   2884  HA  PHE A 836      64.230  48.440  51.730  1.00  0.00           H
ATOM   2885  CB  PHE A 836      64.930  50.240  52.650  1.00  0.00           C
ATOM   2886  HB1 PHE A 836      65.910  50.660  52.960  1.00  0.00           H
ATOM   2887  HB2 PHE A 836      64.110  50.370  53.390  1.00  0.00           H
ATOM   2888  CG  PHE A 836      64.450  51.160  51.530  1.00  0.00           C
ATOM   2889  CD1 PHE A 836      65.230  52.310  51.170  1.00  0.00           C
ATOM   2890  HD1 PHE A 836      66.210  52.460  51.600  1.00  0.00           H
ATOM   2891  CE1 PHE A 836      64.750  53.190  50.160  1.00  0.00           C
ATOM   2892  HE1 PHE A 836      65.290  54.090  49.910  1.00  0.00           H
ATOM   2893  CZ  PHE A 836      63.500  52.980  49.600  1.00  0.00           C
ATOM   2894  HZ  PHE A 836      63.180  53.700  48.850  1.00  0.00           H
ATOM   2895  CD2 PHE A 836      63.190  50.980  50.940  1.00  0.00           C
ATOM   2896  HD2 PHE A 836      62.520  50.160  51.200  1.00  0.00           H
ATOM   2897  CE2 PHE A 836      62.780  51.840  50.000  1.00  0.00           C
ATOM   2898  HE2 PHE A 836      61.810  51.780  49.530  1.00  0.00           H
ATOM   2899  C   PHE A 836      66.110  48.600  50.960  1.00  0.00           C
ATOM   2900  O   PHE A 836      65.690  48.410  49.830  1.00  0.00           O
ATOM   2901  N   PHE A 837      67.460  48.570  51.190  1.00  0.00           N
ATOM   2902  HN  PHE A 837      67.630  48.720  52.170  1.00  0.00           H
ATOM   2903  CA  PHE A 837      68.470  48.270  50.230  1.00  0.00           C
ATOM   2904  HA  PHE A 837      68.300  48.810  49.310  1.00  0.00           H
ATOM   2905  CB  PHE A 837      69.860  48.500  50.880  1.00  0.00           C
ATOM   2906  HB1 PHE A 837      70.040  48.110  51.890  1.00  0.00           H
ATOM   2907  HB2 PHE A 837      69.900  49.590  51.150  1.00  0.00           H
ATOM   2908  CG  PHE A 837      71.050  48.170  49.930  1.00  0.00           C
ATOM   2909  CD1 PHE A 837      71.190  48.870  48.750  1.00  0.00           C
ATOM   2910  HD1 PHE A 837      70.390  49.530  48.420  1.00  0.00           H
ATOM   2911  CE1 PHE A 837      72.260  48.550  47.920  1.00  0.00           C
ATOM   2912  HE1 PHE A 837      72.360  49.060  46.980  1.00  0.00           H
ATOM   2913  CZ  PHE A 837      73.190  47.540  48.240  1.00  0.00           C
ATOM   2914  HZ  PHE A 837      74.050  47.420  47.600  1.00  0.00           H
ATOM   2915  CD2 PHE A 837      71.980  47.200  50.360  1.00  0.00           C
ATOM   2916  HD2 PHE A 837      71.860  46.670  51.290  1.00  0.00           H
ATOM   2917  CE2 PHE A 837      73.070  46.910  49.480  1.00  0.00           C
ATOM   2918  HE2 PHE A 837      73.740  46.080  49.620  1.00  0.00           H
ATOM   2919  C   PHE A 837      68.330  46.790  49.730  1.00  0.00           C
ATOM   2920  O   PHE A 837      68.300  46.440  48.510  1.00  0.00           O
ATOM   2921  N   LEU A 838      68.360  45.810  50.650  1.00  0.00           N
ATOM   2922  HN  LEU A 838      68.610  45.960  51.610  1.00  0.00           H
ATOM   2923  CA  LEU A 838      68.430  44.410  50.310  1.00  0.00           C
ATOM   2924  HA  LEU A 838      69.260  44.220  49.650  1.00  0.00           H
ATOM   2925  CB  LEU A 838      68.720  43.530  51.650  1.00  0.00           C
ATOM   2926  HB1 LEU A 838      67.860  43.710  52.320  1.00  0.00           H
ATOM   2927  HB2 LEU A 838      69.630  43.850  52.190  1.00  0.00           H
ATOM   2928  CG  LEU A 838      68.900  41.980  51.310  1.00  0.00           C
ATOM   2929  HG  LEU A 838      68.050  41.570  50.730  1.00  0.00           H
ATOM   2930  CD1 LEU A 838      70.170  41.670  50.530  1.00  0.00           C
ATOM   2931 HD11 LEU A 838      70.460  40.600  50.530  1.00  0.00           H
ATOM   2932 HD12 LEU A 838      71.070  42.080  51.060  1.00  0.00           H
ATOM   2933 HD13 LEU A 838      70.170  41.990  49.480  1.00  0.00           H
ATOM   2934  CD2 LEU A 838      68.810  41.300  52.640  1.00  0.00           C
ATOM   2935 HD21 LEU A 838      69.600  41.620  53.360  1.00  0.00           H
ATOM   2936 HD22 LEU A 838      68.990  40.200  52.510  1.00  0.00           H
ATOM   2937 HD23 LEU A 838      67.800  41.380  53.070  1.00  0.00           H
ATOM   2938  C   LEU A 838      67.310  43.860  49.440  1.00  0.00           C
ATOM   2939  O   LEU A 838      67.520  43.300  48.360  1.00  0.00           O
ATOM   2940  N   SER A 839      66.030  44.190  49.710  1.00  0.00           N
ATOM   2941  HN  SER A 839      65.900  44.620  50.600  1.00  0.00           H
ATOM   2942  CA  SER A 839      64.810  43.920  48.860  1.00  0.00           C
ATOM   2943  HA  SER A 839      64.790  42.870  48.620  1.00  0.00           H
ATOM   2944  CB  SER A 839      63.380  44.130  49.510  1.00  0.00           C
ATOM   2945  HB1 SER A 839      63.270  43.550  50.450  1.00  0.00           H
ATOM   2946  HB2 SER A 839      62.520  43.810  48.890  1.00  0.00           H
ATOM   2947  OG  SER A 839      63.230  45.500  49.930  1.00  0.00           O
ATOM   2948  HG1 SER A 839      63.780  45.490  50.720  1.00  0.00           H
ATOM   2949  C   SER A 839      64.870  44.540  47.510  1.00  0.00           C
ATOM   2950  O   SER A 839      64.590  43.990  46.450  1.00  0.00           O
ATOM   2951  N   SER A 840      65.280  45.840  47.460  1.00  0.00           N
ATOM   2952  HN  SER A 840      65.440  46.370  48.290  1.00  0.00           H
ATOM   2953  CA  SER A 840      65.510  46.530  46.200  1.00  0.00           C
ATOM   2954  HA  SER A 840      64.650  46.420  45.550  1.00  0.00           H
ATOM   2955  CB  SER A 840      65.500  48.090  46.380  1.00  0.00           C
ATOM   2956  HB1 SER A 840      64.480  48.380  46.720  1.00  0.00           H
ATOM   2957  HB2 SER A 840      65.690  48.510  45.360  1.00  0.00           H
ATOM   2958  OG  SER A 840      66.490  48.490  47.330  1.00  0.00           O
ATOM   2959  HG1 SER A 840      66.110  48.440  48.210  1.00  0.00           H
ATOM   2960  C   SER A 840      66.710  46.010  45.410  1.00  0.00           C
ATOM   2961  O   SER A 840      66.600  45.930  44.170  1.00  0.00           O
ATOM   2962  N   PHE A 841      67.780  45.560  46.060  1.00  0.00           N
ATOM   2963  HN  PHE A 841      67.710  45.570  47.060  1.00  0.00           H
ATOM   2964  CA  PHE A 841      69.000  45.070  45.480  1.00  0.00           C
ATOM   2965  HA  PHE A 841      69.320  45.690  44.670  1.00  0.00           H
ATOM   2966  CB  PHE A 841      70.210  45.010  46.490  1.00  0.00           C
ATOM   2967  HB1 PHE A 841      69.990  44.350  47.350  1.00  0.00           H
ATOM   2968  HB2 PHE A 841      70.320  46.040  46.910  1.00  0.00           H
ATOM   2969  CG  PHE A 841      71.520  44.670  45.800  1.00  0.00           C
ATOM   2970  CD1 PHE A 841      72.470  45.640  45.410  1.00  0.00           C
ATOM   2971  HD1 PHE A 841      72.230  46.690  45.540  1.00  0.00           H
ATOM   2972  CE1 PHE A 841      73.670  45.300  44.760  1.00  0.00           C
ATOM   2973  HE1 PHE A 841      74.470  45.980  44.550  1.00  0.00           H
ATOM   2974  CZ  PHE A 841      73.890  43.970  44.450  1.00  0.00           C
ATOM   2975  HZ  PHE A 841      74.880  43.760  44.070  1.00  0.00           H
ATOM   2976  CD2 PHE A 841      71.780  43.320  45.490  1.00  0.00           C
ATOM   2977  HD2 PHE A 841      71.100  42.510  45.710  1.00  0.00           H
ATOM   2978  CE2 PHE A 841      73.000  42.970  44.870  1.00  0.00           C
ATOM   2979  HE2 PHE A 841      73.250  41.930  44.700  1.00  0.00           H
ATOM   2980  C   PHE A 841      68.730  43.770  44.850  1.00  0.00           C
ATOM   2981  O   PHE A 841      69.020  43.560  43.670  1.00  0.00           O
ATOM   2982  N   LEU A 842      68.070  42.820  45.580  1.00  0.00           N
ATOM   2983  HN  LEU A 842      67.830  42.960  46.540  1.00  0.00           H
ATOM   2984  CA  LEU A 842      67.710  41.530  45.070  1.00  0.00           C
ATOM   2985  HA  LEU A 842      68.560  41.010  44.650  1.00  0.00           H
ATOM   2986  CB  LEU A 842      67.040  40.670  46.190  1.00  0.00           C
ATOM   2987  HB1 LEU A 842      66.690  39.720  45.730  1.00  0.00           H
ATOM   2988  HB2 LEU A 842      66.220  41.290  46.610  1.00  0.00           H
ATOM   2989  CG  LEU A 842      68.030  40.230  47.290  1.00  0.00           C
ATOM   2990  HG  LEU A 842      68.710  40.970  47.760  1.00  0.00           H
ATOM   2991  CD1 LEU A 842      67.340  39.600  48.460  1.00  0.00           C
ATOM   2992 HD11 LEU A 842      66.730  40.350  49.000  1.00  0.00           H
ATOM   2993 HD12 LEU A 842      68.020  39.170  49.230  1.00  0.00           H
ATOM   2994 HD13 LEU A 842      66.610  38.800  48.180  1.00  0.00           H
ATOM   2995  CD2 LEU A 842      68.800  39.130  46.680  1.00  0.00           C
ATOM   2996 HD21 LEU A 842      68.120  38.260  46.530  1.00  0.00           H
ATOM   2997 HD22 LEU A 842      69.490  38.870  47.510  1.00  0.00           H
ATOM   2998 HD23 LEU A 842      69.430  39.350  45.790  1.00  0.00           H
ATOM   2999  C   LEU A 842      66.710  41.750  43.980  1.00  0.00           C
ATOM   3000  O   LEU A 842      66.610  40.990  43.020  1.00  0.00           O
ATOM   3001  N   LYS A 843      65.830  42.840  44.040  1.00  0.00           N
ATOM   3002  HN  LYS A 843      65.770  43.340  44.910  1.00  0.00           H
ATOM   3003  CA  LYS A 843      64.860  43.100  42.960  1.00  0.00           C
ATOM   3004  HA  LYS A 843      64.360  42.170  42.760  1.00  0.00           H
ATOM   3005  CB  LYS A 843      63.800  44.100  43.360  1.00  0.00           C
ATOM   3006  HB1 LYS A 843      64.340  44.920  43.870  1.00  0.00           H
ATOM   3007  HB2 LYS A 843      63.180  43.750  44.200  1.00  0.00           H
ATOM   3008  CG  LYS A 843      62.890  44.670  42.230  1.00  0.00           C
ATOM   3009  HG1 LYS A 843      63.410  45.090  41.340  1.00  0.00           H
ATOM   3010  HG2 LYS A 843      62.350  45.500  42.720  1.00  0.00           H
ATOM   3011  CD  LYS A 843      61.880  43.570  41.800  1.00  0.00           C
ATOM   3012  HD1 LYS A 843      61.230  43.290  42.650  1.00  0.00           H
ATOM   3013  HD2 LYS A 843      62.380  42.680  41.340  1.00  0.00           H
ATOM   3014  CE  LYS A 843      60.960  44.130  40.710  1.00  0.00           C
ATOM   3015  HE1 LYS A 843      61.520  44.560  39.860  1.00  0.00           H
ATOM   3016  HE2 LYS A 843      60.370  45.020  41.020  1.00  0.00           H
ATOM   3017  NZ  LYS A 843      59.980  43.170  40.130  1.00  0.00           N
ATOM   3018  HZ1 LYS A 843      59.200  43.160  40.810  1.00  0.00           H
ATOM   3019  HZ2 LYS A 843      60.340  42.190  40.050  1.00  0.00           H
ATOM   3020  HZ3 LYS A 843      59.530  43.440  39.220  1.00  0.00           H
ATOM   3021  C   LYS A 843      65.420  43.480  41.610  1.00  0.00           C
ATOM   3022  O   LYS A 843      64.910  43.130  40.550  1.00  0.00           O
ATOM   3023  N   GLN A 844      66.550  44.170  41.640  1.00  0.00           N
ATOM   3024  HN  GLN A 844      67.010  44.410  42.490  1.00  0.00           H
ATOM   3025  CA  GLN A 844      67.150  44.760  40.550  1.00  0.00           C
ATOM   3026  HA  GLN A 844      66.580  44.700  39.630  1.00  0.00           H
ATOM   3027  CB  GLN A 844      67.430  46.310  40.910  1.00  0.00           C
ATOM   3028  HB1 GLN A 844      68.210  46.740  40.250  1.00  0.00           H
ATOM   3029  HB2 GLN A 844      67.850  46.180  41.930  1.00  0.00           H
ATOM   3030  CG  GLN A 844      66.100  47.080  40.970  1.00  0.00           C
ATOM   3031  HG1 GLN A 844      66.420  48.140  41.170  1.00  0.00           H
ATOM   3032  HG2 GLN A 844      65.450  46.740  41.810  1.00  0.00           H
ATOM   3033  CD  GLN A 844      65.280  47.010  39.670  1.00  0.00           C
ATOM   3034  OE1 GLN A 844      64.130  46.550  39.590  1.00  0.00           O
ATOM   3035  NE2 GLN A 844      65.950  47.380  38.590  1.00  0.00           N
ATOM   3036 HE21 GLN A 844      65.500  47.190  37.720  1.00  0.00           H
ATOM   3037 HE22 GLN A 844      66.880  47.730  38.670  1.00  0.00           H
ATOM   3038  C   GLN A 844      68.350  44.000  40.080  1.00  0.00           C
ATOM   3039  O   GLN A 844      69.000  44.380  39.040  1.00  0.00           O
ATOM   3040  N   PHE A 845      68.700  42.880  40.730  1.00  0.00           N
ATOM   3041  HN  PHE A 845      68.200  42.610  41.550  1.00  0.00           H
ATOM   3042  CA  PHE A 845      69.630  41.860  40.310  1.00  0.00           C
ATOM   3043  HA  PHE A 845      70.660  42.160  40.440  1.00  0.00           H
ATOM   3044  CB  PHE A 845      69.370  40.750  41.320  1.00  0.00           C
ATOM   3045  HB1 PHE A 845      68.370  40.290  41.160  1.00  0.00           H
ATOM   3046  HB2 PHE A 845      69.450  41.130  42.360  1.00  0.00           H
ATOM   3047  CG  PHE A 845      70.360  39.660  41.260  1.00  0.00           C
ATOM   3048  CD1 PHE A 845      71.590  39.870  41.820  1.00  0.00           C
ATOM   3049  HD1 PHE A 845      71.830  40.870  42.190  1.00  0.00           H
ATOM   3050  CE1 PHE A 845      72.550  38.810  41.830  1.00  0.00           C
ATOM   3051  HE1 PHE A 845      73.560  39.120  42.090  1.00  0.00           H
ATOM   3052  CZ  PHE A 845      72.250  37.630  41.240  1.00  0.00           C
ATOM   3053  HZ  PHE A 845      73.010  36.880  41.060  1.00  0.00           H
ATOM   3054  CD2 PHE A 845      70.090  38.470  40.520  1.00  0.00           C
ATOM   3055  HD2 PHE A 845      69.130  38.290  40.050  1.00  0.00           H
ATOM   3056  CE2 PHE A 845      71.020  37.420  40.600  1.00  0.00           C
ATOM   3057  HE2 PHE A 845      70.690  36.510  40.100  1.00  0.00           H
ATOM   3058  C   PHE A 845      69.510  41.440  38.850  1.00  0.00           C
ATOM   3059  O   PHE A 845      70.560  41.350  38.190  1.00  0.00           O
ATOM   3060  N   LYS A 846      68.310  41.150  38.380  1.00  0.00           N
ATOM   3061  HN  LYS A 846      67.520  41.210  39.010  1.00  0.00           H
ATOM   3062  CA  LYS A 846      68.070  40.500  37.080  1.00  0.00           C
ATOM   3063  HA  LYS A 846      68.800  39.750  36.810  1.00  0.00           H
ATOM   3064  CB  LYS A 846      66.650  39.860  37.050  1.00  0.00           C
ATOM   3065  HB1 LYS A 846      66.540  39.120  37.870  1.00  0.00           H
ATOM   3066  HB2 LYS A 846      66.520  39.320  36.090  1.00  0.00           H
ATOM   3067  CG  LYS A 846      65.370  40.770  37.050  1.00  0.00           C
ATOM   3068  HG1 LYS A 846      65.410  41.420  36.150  1.00  0.00           H
ATOM   3069  HG2 LYS A 846      65.390  41.520  37.870  1.00  0.00           H
ATOM   3070  CD  LYS A 846      64.120  39.940  37.090  1.00  0.00           C
ATOM   3071  HD1 LYS A 846      64.160  39.020  37.720  1.00  0.00           H
ATOM   3072  HD2 LYS A 846      63.900  39.620  36.050  1.00  0.00           H
ATOM   3073  CE  LYS A 846      62.840  40.770  37.450  1.00  0.00           C
ATOM   3074  HE1 LYS A 846      62.870  40.930  38.550  1.00  0.00           H
ATOM   3075  HE2 LYS A 846      61.980  40.100  37.230  1.00  0.00           H
ATOM   3076  NZ  LYS A 846      62.760  42.060  36.720  1.00  0.00           N
ATOM   3077  HZ1 LYS A 846      63.050  41.870  35.750  1.00  0.00           H
ATOM   3078  HZ2 LYS A 846      63.320  42.850  37.110  1.00  0.00           H
ATOM   3079  HZ3 LYS A 846      61.760  42.380  36.690  1.00  0.00           H
ATOM   3080  C   LYS A 846      68.110  41.550  35.940  1.00  0.00           C
ATOM   3081  O   LYS A 846      67.840  41.260  34.740  1.00  0.00           O
ATOM   3082  N   THR A 847      68.580  42.730  36.220  1.00  0.00           N
ATOM   3083  HN  THR A 847      68.700  43.070  37.160  1.00  0.00           H
ATOM   3084  CA  THR A 847      69.240  43.590  35.210  1.00  0.00           C
ATOM   3085  HA  THR A 847      68.470  43.620  34.450  1.00  0.00           H
ATOM   3086  CB  THR A 847      69.560  45.030  35.750  1.00  0.00           C
ATOM   3087  HB  THR A 847      70.130  45.610  35.010  1.00  0.00           H
ATOM   3088  OG1 THR A 847      70.390  45.060  36.890  1.00  0.00           O
ATOM   3089  HG1 THR A 847      69.820  45.320  37.620  1.00  0.00           H
ATOM   3090  CG2 THR A 847      68.190  45.660  36.150  1.00  0.00           C
ATOM   3091 HG21 THR A 847      67.760  45.220  37.070  1.00  0.00           H
ATOM   3092 HG22 THR A 847      67.480  45.450  35.320  1.00  0.00           H
ATOM   3093 HG23 THR A 847      68.360  46.750  36.290  1.00  0.00           H
ATOM   3094  C   THR A 847      70.490  43.020  34.560  1.00  0.00           C
ATOM   3095  O   THR A 847      70.570  43.090  33.330  1.00  0.00           O
ATOM   3096  N   LYS A 848      71.410  42.440  35.320  1.00  0.00           N
ATOM   3097  HN  LYS A 848      71.260  42.260  36.290  1.00  0.00           H
ATOM   3098  CA  LYS A 848      72.630  41.740  34.830  1.00  0.00           C
ATOM   3099  HA  LYS A 848      73.090  42.260  34.000  1.00  0.00           H
ATOM   3100  CB  LYS A 848      73.700  41.830  35.870  1.00  0.00           C
ATOM   3101  HB1 LYS A 848      74.610  41.240  35.650  1.00  0.00           H
ATOM   3102  HB2 LYS A 848      73.220  41.340  36.740  1.00  0.00           H
ATOM   3103  CG  LYS A 848      74.140  43.300  36.250  1.00  0.00           C
ATOM   3104  HG1 LYS A 848      74.770  43.000  37.110  1.00  0.00           H
ATOM   3105  HG2 LYS A 848      73.240  43.700  36.770  1.00  0.00           H
ATOM   3106  CD  LYS A 848      74.740  44.230  35.160  1.00  0.00           C
ATOM   3107  HD1 LYS A 848      74.010  44.300  34.310  1.00  0.00           H
ATOM   3108  HD2 LYS A 848      75.720  43.860  34.790  1.00  0.00           H
ATOM   3109  CE  LYS A 848      75.030  45.660  35.640  1.00  0.00           C
ATOM   3110  HE1 LYS A 848      75.950  45.650  36.260  1.00  0.00           H
ATOM   3111  HE2 LYS A 848      74.150  46.020  36.210  1.00  0.00           H
ATOM   3112  NZ  LYS A 848      75.300  46.540  34.480  1.00  0.00           N
ATOM   3113  HZ1 LYS A 848      76.100  46.260  33.880  1.00  0.00           H
ATOM   3114  HZ2 LYS A 848      75.300  47.530  34.810  1.00  0.00           H
ATOM   3115  HZ3 LYS A 848      74.490  46.570  33.840  1.00  0.00           H
ATOM   3116  C   LYS A 848      72.240  40.380  34.300  1.00  0.00           C
ATOM   3117  O   LYS A 848      71.190  39.850  34.680  1.00  0.00           O
ATOM   3118  N   ARG A 849      73.170  39.720  33.540  1.00  0.00           N
ATOM   3119  HN  ARG A 849      74.050  40.180  33.470  1.00  0.00           H
ATOM   3120  CA  ARG A 849      72.890  38.490  32.780  1.00  0.00           C
ATOM   3121  HA  ARG A 849      71.850  38.210  32.880  1.00  0.00           H
ATOM   3122  CB  ARG A 849      73.320  38.790  31.290  1.00  0.00           C
ATOM   3123  HB1 ARG A 849      73.020  37.940  30.640  1.00  0.00           H
ATOM   3124  HB2 ARG A 849      74.430  38.780  31.360  1.00  0.00           H
ATOM   3125  CG  ARG A 849      72.840  40.110  30.580  1.00  0.00           C
ATOM   3126  HG1 ARG A 849      73.250  40.100  29.540  1.00  0.00           H
ATOM   3127  HG2 ARG A 849      73.220  41.060  31.010  1.00  0.00           H
ATOM   3128  CD  ARG A 849      71.370  40.280  30.560  1.00  0.00           C
ATOM   3129  HD1 ARG A 849      71.100  41.260  30.110  1.00  0.00           H
ATOM   3130  HD2 ARG A 849      71.060  40.250  31.620  1.00  0.00           H
ATOM   3131  NE  ARG A 849      70.860  39.070  29.750  1.00  0.00           N
ATOM   3132  HE  ARG A 849      71.560  38.520  29.290  1.00  0.00           H
ATOM   3133  CZ  ARG A 849      69.680  38.760  29.240  1.00  0.00           C
ATOM   3134  NH1 ARG A 849      69.560  37.910  28.260  1.00  0.00           N
ATOM   3135 HH11 ARG A 849      70.390  37.540  27.840  1.00  0.00           H
ATOM   3136 HH12 ARG A 849      68.660  37.840  27.830  1.00  0.00           H
ATOM   3137  NH2 ARG A 849      68.510  39.220  29.670  1.00  0.00           N
ATOM   3138 HH21 ARG A 849      68.480  39.910  30.390  1.00  0.00           H
ATOM   3139 HH22 ARG A 849      67.600  39.090  29.270  1.00  0.00           H
ATOM   3140  C   ARG A 849      73.560  37.270  33.250  1.00  0.00           C
ATOM   3141  O   ARG A 849      73.620  36.250  32.520  1.00  0.00           O
ATOM   3142  N   TYR A 850      74.060  37.310  34.530  1.00  0.00           N
ATOM   3143  HN  TYR A 850      74.130  38.130  35.080  1.00  0.00           H
ATOM   3144  CA  TYR A 850      74.370  36.150  35.300  1.00  0.00           C
ATOM   3145  HA  TYR A 850      75.330  35.760  34.970  1.00  0.00           H
ATOM   3146  CB  TYR A 850      74.380  36.610  36.830  1.00  0.00           C
ATOM   3147  HB1 TYR A 850      74.930  35.900  37.470  1.00  0.00           H
ATOM   3148  HB2 TYR A 850      73.310  36.740  37.120  1.00  0.00           H
ATOM   3149  CG  TYR A 850      75.040  38.000  37.090  1.00  0.00           C
ATOM   3150  CD1 TYR A 850      76.220  38.460  36.380  1.00  0.00           C
ATOM   3151  HD1 TYR A 850      76.790  37.930  35.640  1.00  0.00           H
ATOM   3152  CE1 TYR A 850      76.800  39.640  36.850  1.00  0.00           C
ATOM   3153  HE1 TYR A 850      77.680  39.920  36.290  1.00  0.00           H
ATOM   3154  CZ  TYR A 850      76.210  40.390  37.860  1.00  0.00           C
ATOM   3155  OH  TYR A 850      76.720  41.700  38.270  1.00  0.00           O
ATOM   3156  HH  TYR A 850      77.470  41.960  37.730  1.00  0.00           H
ATOM   3157  CD2 TYR A 850      74.430  38.760  38.100  1.00  0.00           C
ATOM   3158  HD2 TYR A 850      73.590  38.420  38.670  1.00  0.00           H
ATOM   3159  CE2 TYR A 850      74.980  40.020  38.410  1.00  0.00           C
ATOM   3160  HE2 TYR A 850      74.520  40.650  39.150  1.00  0.00           H
ATOM   3161  C   TYR A 850      73.320  35.050  35.200  1.00  0.00           C
ATOM   3162  O   TYR A 850      72.190  35.370  35.430  1.00  0.00           O
ATOM   3163  N   PHE A 851      73.720  33.790  34.990  1.00  0.00           N
ATOM   3164  HN  PHE A 851      74.670  33.530  34.880  1.00  0.00           H
ATOM   3165  CA  PHE A 851      72.820  32.610  35.090  1.00  0.00           C
ATOM   3166  HA  PHE A 851      73.530  31.810  35.130  1.00  0.00           H
ATOM   3167  CB  PHE A 851      71.920  32.470  36.350  1.00  0.00           C
ATOM   3168  HB1 PHE A 851      71.510  31.450  36.520  1.00  0.00           H
ATOM   3169  HB2 PHE A 851      71.100  33.210  36.440  1.00  0.00           H
ATOM   3170  CG  PHE A 851      72.690  32.850  37.600  1.00  0.00           C
ATOM   3171  CD1 PHE A 851      72.210  33.710  38.560  1.00  0.00           C
ATOM   3172  HD1 PHE A 851      71.340  34.330  38.370  1.00  0.00           H
ATOM   3173  CE1 PHE A 851      72.750  33.760  39.840  1.00  0.00           C
ATOM   3174  HE1 PHE A 851      72.200  34.250  40.640  1.00  0.00           H
ATOM   3175  CZ  PHE A 851      73.880  33.080  40.170  1.00  0.00           C
ATOM   3176  HZ  PHE A 851      74.250  33.090  41.200  1.00  0.00           H
ATOM   3177  CD2 PHE A 851      73.930  32.160  37.870  1.00  0.00           C
ATOM   3178  HD2 PHE A 851      74.280  31.400  37.190  1.00  0.00           H
ATOM   3179  CE2 PHE A 851      74.550  32.290  39.140  1.00  0.00           C
ATOM   3180  HE2 PHE A 851      75.460  31.770  39.380  1.00  0.00           H
ATOM   3181  C   PHE A 851      71.950  32.460  33.860  1.00  0.00           C
ATOM   3182  O   PHE A 851      71.670  33.500  33.190  1.00  0.00           O
ATOM   3183  N   PRO A 852      71.460  31.230  33.650  1.00  0.00           N
ATOM   3184  CD  PRO A 852      72.050  29.980  33.980  1.00  0.00           C
ATOM   3185  HD1 PRO A 852      72.140  29.810  35.070  1.00  0.00           H
ATOM   3186  HD2 PRO A 852      73.040  29.810  33.510  1.00  0.00           H
ATOM   3187  CA  PRO A 852      70.160  31.100  32.960  1.00  0.00           C
ATOM   3188  HA  PRO A 852      70.460  31.390  31.970  1.00  0.00           H
ATOM   3189  CB  PRO A 852      69.720  29.690  33.330  1.00  0.00           C
ATOM   3190  HB1 PRO A 852      69.020  29.480  32.500  1.00  0.00           H
ATOM   3191  HB2 PRO A 852      69.150  29.540  34.270  1.00  0.00           H
ATOM   3192  CG  PRO A 852      71.030  28.990  33.350  1.00  0.00           C
ATOM   3193  HG1 PRO A 852      71.050  28.050  33.960  1.00  0.00           H
ATOM   3194  HG2 PRO A 852      71.230  28.720  32.290  1.00  0.00           H
ATOM   3195  C   PRO A 852      69.040  32.060  33.250  1.00  0.00           C
ATOM   3196  O   PRO A 852      69.010  32.490  34.400  1.00  0.00           O
ATOM   3197  N   THR A 853      68.080  32.440  32.370  1.00  0.00           N
ATOM   3198  HN  THR A 853      68.170  32.130  31.430  1.00  0.00           H
ATOM   3199  CA  THR A 853      66.940  33.310  32.680  1.00  0.00           C
ATOM   3200  HA  THR A 853      67.350  34.300  32.820  1.00  0.00           H
ATOM   3201  CB  THR A 853      65.900  33.470  31.560  1.00  0.00           C
ATOM   3202  HB  THR A 853      65.080  32.720  31.540  1.00  0.00           H
ATOM   3203  OG1 THR A 853      66.440  33.510  30.290  1.00  0.00           O
ATOM   3204  HG1 THR A 853      66.420  32.650  29.870  1.00  0.00           H
ATOM   3205  CG2 THR A 853      65.090  34.730  31.850  1.00  0.00           C
ATOM   3206 HG21 THR A 853      65.680  35.670  31.940  1.00  0.00           H
ATOM   3207 HG22 THR A 853      64.520  34.480  32.770  1.00  0.00           H
ATOM   3208 HG23 THR A 853      64.360  34.760  31.010  1.00  0.00           H
ATOM   3209  C   THR A 853      66.180  32.830  33.960  1.00  0.00           C
ATOM   3210  O   THR A 853      65.930  33.650  34.840  1.00  0.00           O
ATOM   3211  N   LYS A 854      65.700  31.550  34.070  1.00  0.00           N
ATOM   3212  HN  LYS A 854      66.060  30.900  33.410  1.00  0.00           H
ATOM   3213  CA  LYS A 854      64.780  31.100  35.190  1.00  0.00           C
ATOM   3214  HA  LYS A 854      64.020  31.870  35.120  1.00  0.00           H
ATOM   3215  CB  LYS A 854      64.150  29.720  34.920  1.00  0.00           C
ATOM   3216  HB1 LYS A 854      63.580  29.260  35.760  1.00  0.00           H
ATOM   3217  HB2 LYS A 854      65.010  29.020  34.780  1.00  0.00           H
ATOM   3218  CG  LYS A 854      63.190  29.630  33.680  1.00  0.00           C
ATOM   3219  HG1 LYS A 854      62.970  28.560  33.480  1.00  0.00           H
ATOM   3220  HG2 LYS A 854      63.560  30.040  32.720  1.00  0.00           H
ATOM   3221  CD  LYS A 854      61.780  30.170  33.970  1.00  0.00           C
ATOM   3222  HD1 LYS A 854      61.760  31.280  33.940  1.00  0.00           H
ATOM   3223  HD2 LYS A 854      61.520  29.620  34.900  1.00  0.00           H
ATOM   3224  CE  LYS A 854      60.660  29.810  32.970  1.00  0.00           C
ATOM   3225  HE1 LYS A 854      59.680  30.260  33.260  1.00  0.00           H
ATOM   3226  HE2 LYS A 854      60.630  28.720  32.800  1.00  0.00           H
ATOM   3227  NZ  LYS A 854      60.990  30.420  31.580  1.00  0.00           N
ATOM   3228  HZ1 LYS A 854      61.260  31.430  31.540  1.00  0.00           H
ATOM   3229  HZ2 LYS A 854      60.150  30.290  30.990  1.00  0.00           H
ATOM   3230  HZ3 LYS A 854      61.710  29.760  31.210  1.00  0.00           H
ATOM   3231  C   LYS A 854      65.310  31.250  36.620  1.00  0.00           C
ATOM   3232  O   LYS A 854      64.670  31.730  37.560  1.00  0.00           O
ATOM   3233  N   VAL A 855      66.550  30.770  36.770  1.00  0.00           N
ATOM   3234  HN  VAL A 855      66.900  30.250  35.990  1.00  0.00           H
ATOM   3235  CA  VAL A 855      67.430  30.930  37.930  1.00  0.00           C
ATOM   3236  HA  VAL A 855      66.900  30.410  38.710  1.00  0.00           H
ATOM   3237  CB  VAL A 855      68.800  30.300  37.620  1.00  0.00           C
ATOM   3238  HB  VAL A 855      69.150  30.650  36.620  1.00  0.00           H
ATOM   3239  CG1 VAL A 855      69.830  30.720  38.650  1.00  0.00           C
ATOM   3240 HG11 VAL A 855      70.800  30.330  38.300  1.00  0.00           H
ATOM   3241 HG12 VAL A 855      69.600  30.350  39.680  1.00  0.00           H
ATOM   3242 HG13 VAL A 855      70.210  31.750  38.830  1.00  0.00           H
ATOM   3243  CG2 VAL A 855      68.900  28.800  37.570  1.00  0.00           C
ATOM   3244 HG21 VAL A 855      68.680  28.400  38.580  1.00  0.00           H
ATOM   3245 HG22 VAL A 855      69.910  28.460  37.300  1.00  0.00           H
ATOM   3246 HG23 VAL A 855      68.080  28.340  36.960  1.00  0.00           H
ATOM   3247  C   VAL A 855      67.520  32.400  38.330  1.00  0.00           C
ATOM   3248  O   VAL A 855      67.320  32.760  39.450  1.00  0.00           O
ATOM   3249  N   ARG A 856      67.820  33.280  37.360  1.00  0.00           N
ATOM   3250  HN  ARG A 856      67.730  32.920  36.430  1.00  0.00           H
ATOM   3251  CA  ARG A 856      68.140  34.680  37.520  1.00  0.00           C
ATOM   3252  HA  ARG A 856      68.890  34.800  38.280  1.00  0.00           H
ATOM   3253  CB  ARG A 856      68.580  35.290  36.160  1.00  0.00           C
ATOM   3254  HB1 ARG A 856      67.710  35.330  35.450  1.00  0.00           H
ATOM   3255  HB2 ARG A 856      69.300  34.680  35.560  1.00  0.00           H
ATOM   3256  CG  ARG A 856      69.140  36.760  36.170  1.00  0.00           C
ATOM   3257  HG1 ARG A 856      70.230  36.780  36.390  1.00  0.00           H
ATOM   3258  HG2 ARG A 856      68.640  37.420  36.930  1.00  0.00           H
ATOM   3259  CD  ARG A 856      69.020  37.410  34.780  1.00  0.00           C
ATOM   3260  HD1 ARG A 856      69.410  38.450  34.840  1.00  0.00           H
ATOM   3261  HD2 ARG A 856      67.950  37.400  34.510  1.00  0.00           H
ATOM   3262  NE  ARG A 856      69.880  36.560  33.820  1.00  0.00           N
ATOM   3263  HE  ARG A 856      70.470  35.850  34.210  1.00  0.00           H
ATOM   3264  CZ  ARG A 856      69.450  36.300  32.620  1.00  0.00           C
ATOM   3265  NH1 ARG A 856      68.500  36.940  32.010  1.00  0.00           N
ATOM   3266 HH11 ARG A 856      68.160  37.750  32.510  1.00  0.00           H
ATOM   3267 HH12 ARG A 856      68.350  36.820  31.030  1.00  0.00           H
ATOM   3268  NH2 ARG A 856      69.990  35.300  31.960  1.00  0.00           N
ATOM   3269 HH21 ARG A 856      69.620  34.890  31.120  1.00  0.00           H
ATOM   3270 HH22 ARG A 856      70.720  34.820  32.430  1.00  0.00           H
ATOM   3271  C   ARG A 856      66.990  35.450  37.960  1.00  0.00           C
ATOM   3272  O   ARG A 856      67.140  36.440  38.680  1.00  0.00           O
ATOM   3273  N   SER A 857      65.870  34.990  37.580  1.00  0.00           N
ATOM   3274  HN  SER A 857      65.870  34.200  36.990  1.00  0.00           H
ATOM   3275  CA  SER A 857      64.530  35.480  37.870  1.00  0.00           C
ATOM   3276  HA  SER A 857      64.590  36.480  38.270  1.00  0.00           H
ATOM   3277  CB  SER A 857      63.590  35.310  36.640  1.00  0.00           C
ATOM   3278  HB1 SER A 857      62.640  35.850  36.900  1.00  0.00           H
ATOM   3279  HB2 SER A 857      63.450  34.220  36.530  1.00  0.00           H
ATOM   3280  OG  SER A 857      64.230  35.960  35.560  1.00  0.00           O
ATOM   3281  HG1 SER A 857      64.900  35.360  35.210  1.00  0.00           H
ATOM   3282  C   SER A 857      63.930  34.820  39.010  1.00  0.00           C
ATOM   3283  O   SER A 857      62.860  35.150  39.490  1.00  0.00           O
ATOM   3284  N   THR A 858      64.590  33.810  39.600  1.00  0.00           N
ATOM   3285  HN  THR A 858      65.440  33.470  39.210  1.00  0.00           H
ATOM   3286  CA  THR A 858      64.170  33.300  40.850  1.00  0.00           C
ATOM   3287  HA  THR A 858      63.100  33.230  40.760  1.00  0.00           H
ATOM   3288  CB  THR A 858      64.760  31.920  41.210  1.00  0.00           C
ATOM   3289  HB  THR A 858      65.840  31.950  41.010  1.00  0.00           H
ATOM   3290  OG1 THR A 858      64.310  30.920  40.320  1.00  0.00           O
ATOM   3291  HG1 THR A 858      64.360  31.290  39.430  1.00  0.00           H
ATOM   3292  CG2 THR A 858      64.520  31.440  42.690  1.00  0.00           C
ATOM   3293 HG21 THR A 858      64.980  30.440  42.870  1.00  0.00           H
ATOM   3294 HG22 THR A 858      63.430  31.410  42.930  1.00  0.00           H
ATOM   3295 HG23 THR A 858      65.040  32.080  43.440  1.00  0.00           H
ATOM   3296  C   THR A 858      64.410  34.240  41.980  1.00  0.00           C
ATOM   3297  O   THR A 858      63.600  34.430  42.940  1.00  0.00           O
ATOM   3298  N   ILE A 859      65.620  34.810  42.020  1.00  0.00           N
ATOM   3299  HN  ILE A 859      66.320  34.610  41.340  1.00  0.00           H
ATOM   3300  CA  ILE A 859      66.230  35.540  43.180  1.00  0.00           C
ATOM   3301  HA  ILE A 859      66.090  34.810  43.970  1.00  0.00           H
ATOM   3302  CB  ILE A 859      67.710  35.710  42.930  1.00  0.00           C
ATOM   3303  HB  ILE A 859      67.820  36.310  42.000  1.00  0.00           H
ATOM   3304  CG2 ILE A 859      68.290  36.620  44.040  1.00  0.00           C
ATOM   3305 HG21 ILE A 859      68.210  36.160  45.040  1.00  0.00           H
ATOM   3306 HG22 ILE A 859      67.790  37.610  44.180  1.00  0.00           H
ATOM   3307 HG23 ILE A 859      69.360  36.830  43.820  1.00  0.00           H
ATOM   3308  CG1 ILE A 859      68.430  34.350  42.630  1.00  0.00           C
ATOM   3309 HG11 ILE A 859      69.450  34.660  42.340  1.00  0.00           H
ATOM   3310 HG12 ILE A 859      67.940  33.800  41.800  1.00  0.00           H
ATOM   3311  CD  ILE A 859      68.440  33.290  43.820  1.00  0.00           C
ATOM   3312  HD1 ILE A 859      67.410  33.170  44.250  1.00  0.00           H
ATOM   3313  HD2 ILE A 859      69.030  33.650  44.690  1.00  0.00           H
ATOM   3314  HD3 ILE A 859      68.880  32.320  43.530  1.00  0.00           H
ATOM   3315  C   ILE A 859      65.370  36.840  43.450  1.00  0.00           C
ATOM   3316  O   ILE A 859      64.990  37.040  44.580  1.00  0.00           O
ATOM   3317  N   SER A 860      65.120  37.600  42.310  1.00  0.00           N
ATOM   3318  HN  SER A 860      65.770  37.570  41.550  1.00  0.00           H
ATOM   3319  CA  SER A 860      64.350  38.780  42.230  1.00  0.00           C
ATOM   3320  HA  SER A 860      64.760  39.490  42.930  1.00  0.00           H
ATOM   3321  CB  SER A 860      64.530  39.400  40.810  1.00  0.00           C
ATOM   3322  HB1 SER A 860      63.790  40.210  40.620  1.00  0.00           H
ATOM   3323  HB2 SER A 860      64.410  38.670  39.980  1.00  0.00           H
ATOM   3324  OG  SER A 860      65.800  39.940  40.610  1.00  0.00           O
ATOM   3325  HG1 SER A 860      65.970  40.340  41.470  1.00  0.00           H
ATOM   3326  C   SER A 860      62.870  38.540  42.550  1.00  0.00           C
ATOM   3327  O   SER A 860      62.170  39.450  43.010  1.00  0.00           O
ATOM   3328  N   ASP A 861      62.310  37.360  42.220  1.00  0.00           N
ATOM   3329  HN  ASP A 861      62.850  36.600  41.860  1.00  0.00           H
ATOM   3330  CA  ASP A 861      60.840  37.230  42.410  1.00  0.00           C
ATOM   3331  HA  ASP A 861      60.330  38.130  42.100  1.00  0.00           H
ATOM   3332  CB  ASP A 861      60.170  36.150  41.490  1.00  0.00           C
ATOM   3333  HB1 ASP A 861      59.290  35.730  42.020  1.00  0.00           H
ATOM   3334  HB2 ASP A 861      60.830  35.280  41.260  1.00  0.00           H
ATOM   3335  CG  ASP A 861      59.620  36.670  40.120  1.00  0.00           C
ATOM   3336  OD1 ASP A 861      58.860  35.950  39.450  1.00  0.00           O
ATOM   3337  OD2 ASP A 861      59.960  37.850  39.760  1.00  0.00           O
ATOM   3338  C   ASP A 861      60.510  36.840  43.900  1.00  0.00           C
ATOM   3339  O   ASP A 861      59.500  37.320  44.470  1.00  0.00           O
ATOM   3340  N   PHE A 862      61.440  36.230  44.640  1.00  0.00           N
ATOM   3341  HN  PHE A 862      62.220  35.780  44.210  1.00  0.00           H
ATOM   3342  CA  PHE A 862      61.340  35.990  46.050  1.00  0.00           C
ATOM   3343  HA  PHE A 862      60.280  36.000  46.290  1.00  0.00           H
ATOM   3344  CB  PHE A 862      62.130  34.720  46.540  1.00  0.00           C
ATOM   3345  HB1 PHE A 862      61.970  34.710  47.640  1.00  0.00           H
ATOM   3346  HB2 PHE A 862      63.190  34.640  46.210  1.00  0.00           H
ATOM   3347  CG  PHE A 862      61.500  33.460  45.960  1.00  0.00           C
ATOM   3348  CD1 PHE A 862      62.300  32.430  45.370  1.00  0.00           C
ATOM   3349  HD1 PHE A 862      63.270  32.740  45.000  1.00  0.00           H
ATOM   3350  CE1 PHE A 862      61.850  31.130  45.180  1.00  0.00           C
ATOM   3351  HE1 PHE A 862      62.510  30.440  44.660  1.00  0.00           H
ATOM   3352  CZ  PHE A 862      60.510  30.800  45.530  1.00  0.00           C
ATOM   3353  HZ  PHE A 862      60.070  29.820  45.440  1.00  0.00           H
ATOM   3354  CD2 PHE A 862      60.240  33.050  46.390  1.00  0.00           C
ATOM   3355  HD2 PHE A 862      59.670  33.780  46.960  1.00  0.00           H
ATOM   3356  CE2 PHE A 862      59.690  31.780  46.080  1.00  0.00           C
ATOM   3357  HE2 PHE A 862      58.640  31.630  46.300  1.00  0.00           H
ATOM   3358  C   PHE A 862      61.830  37.190  46.840  1.00  0.00           C
ATOM   3359  O   PHE A 862      61.590  37.260  48.010  1.00  0.00           O
ATOM   3360  N   ALA A 863      62.530  38.230  46.250  1.00  0.00           N
ATOM   3361  HN  ALA A 863      62.660  38.140  45.260  1.00  0.00           H
ATOM   3362  CA  ALA A 863      63.210  39.400  46.860  1.00  0.00           C
ATOM   3363  HA  ALA A 863      64.270  39.220  46.990  1.00  0.00           H
ATOM   3364  CB  ALA A 863      63.160  40.560  45.820  1.00  0.00           C
ATOM   3365  HB1 ALA A 863      62.090  40.740  45.530  1.00  0.00           H
ATOM   3366  HB2 ALA A 863      63.660  40.140  44.920  1.00  0.00           H
ATOM   3367  HB3 ALA A 863      63.550  41.510  46.240  1.00  0.00           H
ATOM   3368  C   ALA A 863      62.610  39.950  48.150  1.00  0.00           C
ATOM   3369  O   ALA A 863      63.370  40.170  49.110  1.00  0.00           O
ATOM   3370  N   VAL A 864      61.310  40.200  48.340  1.00  0.00           N
ATOM   3371  HN  VAL A 864      60.680  39.950  47.610  1.00  0.00           H
ATOM   3372  CA  VAL A 864      60.850  40.750  49.630  1.00  0.00           C
ATOM   3373  HA  VAL A 864      61.500  41.520  50.030  1.00  0.00           H
ATOM   3374  CB  VAL A 864      59.420  41.330  49.460  1.00  0.00           C
ATOM   3375  HB  VAL A 864      58.650  40.610  49.120  1.00  0.00           H
ATOM   3376  CG1 VAL A 864      59.040  42.150  50.750  1.00  0.00           C
ATOM   3377 HG11 VAL A 864      59.890  42.700  51.200  1.00  0.00           H
ATOM   3378 HG12 VAL A 864      58.790  41.500  51.620  1.00  0.00           H
ATOM   3379 HG13 VAL A 864      58.270  42.910  50.540  1.00  0.00           H
ATOM   3380  CG2 VAL A 864      59.480  42.320  48.280  1.00  0.00           C
ATOM   3381 HG21 VAL A 864      58.590  42.980  48.220  1.00  0.00           H
ATOM   3382 HG22 VAL A 864      59.550  41.890  47.260  1.00  0.00           H
ATOM   3383 HG23 VAL A 864      60.240  43.120  48.380  1.00  0.00           H
ATOM   3384  C   VAL A 864      60.760  39.700  50.740  1.00  0.00           C
ATOM   3385  O   VAL A 864      61.290  39.900  51.840  1.00  0.00           O
ATOM   3386  N   PHE A 865      60.130  38.550  50.480  1.00  0.00           N
ATOM   3387  HN  PHE A 865      59.780  38.400  49.550  1.00  0.00           H
ATOM   3388  CA  PHE A 865      60.120  37.370  51.450  1.00  0.00           C
ATOM   3389  HA  PHE A 865      59.730  37.710  52.400  1.00  0.00           H
ATOM   3390  CB  PHE A 865      59.230  36.250  50.830  1.00  0.00           C
ATOM   3391  HB1 PHE A 865      59.600  36.040  49.790  1.00  0.00           H
ATOM   3392  HB2 PHE A 865      58.270  36.750  50.590  1.00  0.00           H
ATOM   3393  CG  PHE A 865      58.990  34.990  51.570  1.00  0.00           C
ATOM   3394  CD1 PHE A 865      59.850  33.890  51.470  1.00  0.00           C
ATOM   3395  HD1 PHE A 865      60.700  34.090  50.830  1.00  0.00           H
ATOM   3396  CE1 PHE A 865      59.710  32.760  52.250  1.00  0.00           C
ATOM   3397  HE1 PHE A 865      60.530  32.090  52.450  1.00  0.00           H
ATOM   3398  CZ  PHE A 865      58.510  32.560  52.910  1.00  0.00           C
ATOM   3399  HZ  PHE A 865      58.450  31.650  53.490  1.00  0.00           H
ATOM   3400  CD2 PHE A 865      57.780  34.770  52.340  1.00  0.00           C
ATOM   3401  HD2 PHE A 865      57.050  35.560  52.380  1.00  0.00           H
ATOM   3402  CE2 PHE A 865      57.530  33.550  53.020  1.00  0.00           C
ATOM   3403  HE2 PHE A 865      56.650  33.340  53.600  1.00  0.00           H
ATOM   3404  C   PHE A 865      61.620  36.940  51.700  1.00  0.00           C
ATOM   3405  O   PHE A 865      62.090  36.820  52.860  1.00  0.00           O
ATOM   3406  N   LEU A 866      62.430  36.840  50.660  1.00  0.00           N
ATOM   3407  HN  LEU A 866      62.030  37.140  49.800  1.00  0.00           H
ATOM   3408  CA  LEU A 866      63.850  36.500  50.820  1.00  0.00           C
ATOM   3409  HA  LEU A 866      63.920  35.650  51.500  1.00  0.00           H
ATOM   3410  CB  LEU A 866      64.530  36.150  49.450  1.00  0.00           C
ATOM   3411  HB1 LEU A 866      64.260  36.880  48.660  1.00  0.00           H
ATOM   3412  HB2 LEU A 866      64.060  35.200  49.160  1.00  0.00           H
ATOM   3413  CG  LEU A 866      66.040  35.890  49.340  1.00  0.00           C
ATOM   3414  HG  LEU A 866      66.540  36.790  49.760  1.00  0.00           H
ATOM   3415  CD1 LEU A 866      66.610  34.730  50.220  1.00  0.00           C
ATOM   3416 HD11 LEU A 866      66.070  34.720  51.200  1.00  0.00           H
ATOM   3417 HD12 LEU A 866      67.700  34.910  50.390  1.00  0.00           H
ATOM   3418 HD13 LEU A 866      66.390  33.750  49.730  1.00  0.00           H
ATOM   3419  CD2 LEU A 866      66.480  35.830  47.910  1.00  0.00           C
ATOM   3420 HD21 LEU A 866      65.740  35.110  47.480  1.00  0.00           H
ATOM   3421 HD22 LEU A 866      67.510  35.510  47.690  1.00  0.00           H
ATOM   3422 HD23 LEU A 866      66.200  36.770  47.380  1.00  0.00           H
ATOM   3423  C   LEU A 866      64.660  37.470  51.710  1.00  0.00           C
ATOM   3424  O   LEU A 866      65.450  37.020  52.600  1.00  0.00           O
ATOM   3425  N   THR A 867      64.310  38.780  51.530  1.00  0.00           N
ATOM   3426  HN  THR A 867      63.510  39.110  51.040  1.00  0.00           H
ATOM   3427  CA  THR A 867      64.870  39.800  52.410  1.00  0.00           C
ATOM   3428  HA  THR A 867      65.930  39.810  52.270  1.00  0.00           H
ATOM   3429  CB  THR A 867      64.490  41.260  52.060  1.00  0.00           C
ATOM   3430  HB  THR A 867      63.380  41.290  51.940  1.00  0.00           H
ATOM   3431  OG1 THR A 867      65.100  41.510  50.840  1.00  0.00           O
ATOM   3432  HG1 THR A 867      64.580  41.030  50.210  1.00  0.00           H
ATOM   3433  CG2 THR A 867      64.900  42.350  53.020  1.00  0.00           C
ATOM   3434 HG21 THR A 867      64.150  42.300  53.840  1.00  0.00           H
ATOM   3435 HG22 THR A 867      64.840  43.340  52.540  1.00  0.00           H
ATOM   3436 HG23 THR A 867      65.910  42.120  53.450  1.00  0.00           H
ATOM   3437  C   THR A 867      64.620  39.560  53.910  1.00  0.00           C
ATOM   3438  O   THR A 867      65.460  39.590  54.820  1.00  0.00           O
ATOM   3439  N   ILE A 868      63.380  39.150  54.180  1.00  0.00           N
ATOM   3440  HN  ILE A 868      62.660  39.140  53.490  1.00  0.00           H
ATOM   3441  CA  ILE A 868      63.010  38.780  55.600  1.00  0.00           C
ATOM   3442  HA  ILE A 868      63.370  39.620  56.190  1.00  0.00           H
ATOM   3443  CB  ILE A 868      61.460  38.790  55.690  1.00  0.00           C
ATOM   3444  HB  ILE A 868      61.080  38.120  54.880  1.00  0.00           H
ATOM   3445  CG2 ILE A 868      60.980  38.400  57.070  1.00  0.00           C
ATOM   3446 HG21 ILE A 868      61.460  37.450  57.360  1.00  0.00           H
ATOM   3447 HG22 ILE A 868      59.870  38.300  57.140  1.00  0.00           H
ATOM   3448 HG23 ILE A 868      61.290  39.200  57.770  1.00  0.00           H
ATOM   3449  CG1 ILE A 868      60.730  40.130  55.220  1.00  0.00           C
ATOM   3450 HG11 ILE A 868      61.190  40.610  54.330  1.00  0.00           H
ATOM   3451 HG12 ILE A 868      60.900  40.790  56.100  1.00  0.00           H
ATOM   3452  CD  ILE A 868      59.250  39.960  54.990  1.00  0.00           C
ATOM   3453  HD1 ILE A 868      58.670  40.870  54.750  1.00  0.00           H
ATOM   3454  HD2 ILE A 868      58.800  39.410  55.860  1.00  0.00           H
ATOM   3455  HD3 ILE A 868      59.060  39.230  54.170  1.00  0.00           H
ATOM   3456  C   ILE A 868      63.680  37.520  56.120  1.00  0.00           C
ATOM   3457  O   ILE A 868      64.070  37.520  57.260  1.00  0.00           O
ATOM   3458  N   VAL A 869      63.870  36.470  55.310  1.00  0.00           N
ATOM   3459  HN  VAL A 869      63.470  36.620  54.400  1.00  0.00           H
ATOM   3460  CA  VAL A 869      64.580  35.250  55.800  1.00  0.00           C
ATOM   3461  HA  VAL A 869      64.080  34.960  56.720  1.00  0.00           H
ATOM   3462  CB  VAL A 869      64.470  34.120  54.840  1.00  0.00           C
ATOM   3463  HB  VAL A 869      65.110  34.350  53.950  1.00  0.00           H
ATOM   3464  CG1 VAL A 869      65.120  32.810  55.500  1.00  0.00           C
ATOM   3465 HG11 VAL A 869      66.230  32.780  55.480  1.00  0.00           H
ATOM   3466 HG12 VAL A 869      64.810  31.930  54.900  1.00  0.00           H
ATOM   3467 HG13 VAL A 869      64.750  32.600  56.520  1.00  0.00           H
ATOM   3468  CG2 VAL A 869      63.000  33.890  54.430  1.00  0.00           C
ATOM   3469 HG21 VAL A 869      62.450  34.440  55.210  1.00  0.00           H
ATOM   3470 HG22 VAL A 869      62.720  32.820  54.530  1.00  0.00           H
ATOM   3471 HG23 VAL A 869      62.720  34.220  53.400  1.00  0.00           H
ATOM   3472  C   VAL A 869      66.000  35.570  56.090  1.00  0.00           C
ATOM   3473  O   VAL A 869      66.630  35.130  57.140  1.00  0.00           O
ATOM   3474  N   ILE A 870      66.700  36.390  55.270  1.00  0.00           N
ATOM   3475  HN  ILE A 870      66.170  36.650  54.460  1.00  0.00           H
ATOM   3476  CA  ILE A 870      68.070  36.720  55.460  1.00  0.00           C
ATOM   3477  HA  ILE A 870      68.550  35.760  55.520  1.00  0.00           H
ATOM   3478  CB  ILE A 870      68.610  37.520  54.270  1.00  0.00           C
ATOM   3479  HB  ILE A 870      67.800  38.270  54.160  1.00  0.00           H
ATOM   3480  CG2 ILE A 870      70.010  38.100  54.600  1.00  0.00           C
ATOM   3481 HG21 ILE A 870      70.460  38.560  53.690  1.00  0.00           H
ATOM   3482 HG22 ILE A 870      70.720  37.260  54.690  1.00  0.00           H
ATOM   3483 HG23 ILE A 870      70.110  38.870  55.400  1.00  0.00           H
ATOM   3484  CG1 ILE A 870      68.770  36.640  52.950  1.00  0.00           C
ATOM   3485 HG11 ILE A 870      67.840  36.030  52.940  1.00  0.00           H
ATOM   3486 HG12 ILE A 870      69.550  35.860  53.060  1.00  0.00           H
ATOM   3487  CD  ILE A 870      69.050  37.450  51.710  1.00  0.00           C
ATOM   3488  HD1 ILE A 870      70.120  37.740  51.660  1.00  0.00           H
ATOM   3489  HD2 ILE A 870      68.440  38.350  51.510  1.00  0.00           H
ATOM   3490  HD3 ILE A 870      68.950  36.740  50.850  1.00  0.00           H
ATOM   3491  C   ILE A 870      68.280  37.500  56.800  1.00  0.00           C
ATOM   3492  O   ILE A 870      69.110  37.000  57.590  1.00  0.00           O
ATOM   3493  N   MET A 871      67.490  38.530  57.160  1.00  0.00           N
ATOM   3494  HN  MET A 871      66.780  38.750  56.510  1.00  0.00           H
ATOM   3495  CA  MET A 871      67.550  39.230  58.410  1.00  0.00           C
ATOM   3496  HA  MET A 871      68.550  39.620  58.470  1.00  0.00           H
ATOM   3497  CB  MET A 871      66.570  40.380  58.340  1.00  0.00           C
ATOM   3498  HB1 MET A 871      66.600  40.990  59.260  1.00  0.00           H
ATOM   3499  HB2 MET A 871      65.560  39.930  58.190  1.00  0.00           H
ATOM   3500  CG  MET A 871      66.730  41.370  57.110  1.00  0.00           C
ATOM   3501  HG1 MET A 871      66.110  42.280  57.270  1.00  0.00           H
ATOM   3502  HG2 MET A 871      66.370  40.850  56.200  1.00  0.00           H
ATOM   3503  SD  MET A 871      68.470  41.850  56.820  1.00  0.00           S
ATOM   3504  CE  MET A 871      68.130  43.270  55.690  1.00  0.00           C
ATOM   3505  HE1 MET A 871      68.980  43.450  55.000  1.00  0.00           H
ATOM   3506  HE2 MET A 871      67.930  44.170  56.310  1.00  0.00           H
ATOM   3507  HE3 MET A 871      67.280  43.040  55.030  1.00  0.00           H
ATOM   3508  C   MET A 871      67.310  38.450  59.690  1.00  0.00           C
ATOM   3509  O   MET A 871      68.000  38.570  60.700  1.00  0.00           O
ATOM   3510  N   VAL A 872      66.250  37.570  59.660  1.00  0.00           N
ATOM   3511  HN  VAL A 872      65.730  37.460  58.820  1.00  0.00           H
ATOM   3512  CA  VAL A 872      65.950  36.590  60.740  1.00  0.00           C
ATOM   3513  HA  VAL A 872      66.050  37.180  61.640  1.00  0.00           H
ATOM   3514  CB  VAL A 872      64.520  36.060  60.710  1.00  0.00           C
ATOM   3515  HB  VAL A 872      64.360  35.570  61.710  1.00  0.00           H
ATOM   3516  CG1 VAL A 872      63.570  37.310  60.830  1.00  0.00           C
ATOM   3517 HG11 VAL A 872      63.440  37.840  59.860  1.00  0.00           H
ATOM   3518 HG12 VAL A 872      64.130  38.040  61.470  1.00  0.00           H
ATOM   3519 HG13 VAL A 872      62.550  37.130  61.240  1.00  0.00           H
ATOM   3520  CG2 VAL A 872      64.280  35.010  59.660  1.00  0.00           C
ATOM   3521 HG21 VAL A 872      64.280  35.500  58.660  1.00  0.00           H
ATOM   3522 HG22 VAL A 872      63.160  34.920  59.710  1.00  0.00           H
ATOM   3523 HG23 VAL A 872      64.900  34.090  59.650  1.00  0.00           H
ATOM   3524  C   VAL A 872      66.980  35.440  60.910  1.00  0.00           C
ATOM   3525  O   VAL A 872      67.280  34.900  61.970  1.00  0.00           O
ATOM   3526  N   THR A 873      67.750  35.090  59.790  1.00  0.00           N
ATOM   3527  HN  THR A 873      67.520  35.410  58.880  1.00  0.00           H
ATOM   3528  CA  THR A 873      68.770  34.030  59.870  1.00  0.00           C
ATOM   3529  HA  THR A 873      68.390  33.210  60.460  1.00  0.00           H
ATOM   3530  CB  THR A 873      69.080  33.480  58.460  1.00  0.00           C
ATOM   3531  HB  THR A 873      69.580  34.170  57.740  1.00  0.00           H
ATOM   3532  OG1 THR A 873      67.840  33.010  57.930  1.00  0.00           O
ATOM   3533  HG1 THR A 873      67.210  33.720  57.740  1.00  0.00           H
ATOM   3534  CG2 THR A 873      70.000  32.150  58.510  1.00  0.00           C
ATOM   3535 HG21 THR A 873      71.000  32.290  58.950  1.00  0.00           H
ATOM   3536 HG22 THR A 873      70.110  31.910  57.430  1.00  0.00           H
ATOM   3537 HG23 THR A 873      69.450  31.390  59.120  1.00  0.00           H
ATOM   3538  C   THR A 873      70.050  34.610  60.430  1.00  0.00           C
ATOM   3539  O   THR A 873      70.900  33.940  61.020  1.00  0.00           O
ATOM   3540  N   ILE A 874      70.310  35.960  60.170  1.00  0.00           N
ATOM   3541  HN  ILE A 874      69.840  36.410  59.410  1.00  0.00           H
ATOM   3542  CA  ILE A 874      71.330  36.770  60.900  1.00  0.00           C
ATOM   3543  HA  ILE A 874      72.280  36.250  60.850  1.00  0.00           H
ATOM   3544  CB  ILE A 874      71.590  38.170  60.340  1.00  0.00           C
ATOM   3545  HB  ILE A 874      70.670  38.780  60.310  1.00  0.00           H
ATOM   3546  CG2 ILE A 874      72.650  38.990  61.070  1.00  0.00           C
ATOM   3547 HG21 ILE A 874      72.400  39.000  62.160  1.00  0.00           H
ATOM   3548 HG22 ILE A 874      72.800  40.040  60.740  1.00  0.00           H
ATOM   3549 HG23 ILE A 874      73.600  38.420  61.020  1.00  0.00           H
ATOM   3550  CG1 ILE A 874      72.050  38.120  58.870  1.00  0.00           C
ATOM   3551 HG11 ILE A 874      71.430  37.380  58.320  1.00  0.00           H
ATOM   3552 HG12 ILE A 874      73.100  37.760  58.850  1.00  0.00           H
ATOM   3553  CD  ILE A 874      72.030  39.540  58.150  1.00  0.00           C
ATOM   3554  HD1 ILE A 874      72.760  40.240  58.600  1.00  0.00           H
ATOM   3555  HD2 ILE A 874      71.010  39.920  58.380  1.00  0.00           H
ATOM   3556  HD3 ILE A 874      72.150  39.450  57.050  1.00  0.00           H
ATOM   3557  C   ILE A 874      71.160  36.840  62.370  1.00  0.00           C
ATOM   3558  O   ILE A 874      72.010  36.630  63.200  1.00  0.00           O
ATOM   3559  N   ASP A 875      69.900  37.110  62.850  1.00  0.00           N
ATOM   3560  HN  ASP A 875      69.180  37.130  62.160  1.00  0.00           H
ATOM   3561  CA  ASP A 875      69.430  37.040  64.220  1.00  0.00           C
ATOM   3562  HA  ASP A 875      70.040  37.740  64.780  1.00  0.00           H
ATOM   3563  CB  ASP A 875      67.930  37.440  64.390  1.00  0.00           C
ATOM   3564  HB1 ASP A 875      67.420  36.600  63.870  1.00  0.00           H
ATOM   3565  HB2 ASP A 875      67.720  38.350  63.820  1.00  0.00           H
ATOM   3566  CG  ASP A 875      67.410  37.750  65.800  1.00  0.00           C
ATOM   3567  OD1 ASP A 875      68.130  38.470  66.540  1.00  0.00           O
ATOM   3568  OD2 ASP A 875      66.330  37.190  66.180  1.00  0.00           O
ATOM   3569  C   ASP A 875      69.700  35.680  64.910  1.00  0.00           C
ATOM   3570  O   ASP A 875      70.190  35.690  66.030  1.00  0.00           O
ATOM   3571  N   TYR A 876      69.500  34.510  64.300  1.00  0.00           N
ATOM   3572  HN  TYR A 876      69.010  34.390  63.440  1.00  0.00           H
ATOM   3573  CA  TYR A 876      69.780  33.240  64.910  1.00  0.00           C
ATOM   3574  HA  TYR A 876      69.430  33.260  65.930  1.00  0.00           H
ATOM   3575  CB  TYR A 876      69.140  32.050  64.230  1.00  0.00           C
ATOM   3576  HB1 TYR A 876      69.510  32.020  63.190  1.00  0.00           H
ATOM   3577  HB2 TYR A 876      68.050  32.220  64.290  1.00  0.00           H
ATOM   3578  CG  TYR A 876      69.380  30.780  64.970  1.00  0.00           C
ATOM   3579  CD1 TYR A 876      70.050  29.700  64.390  1.00  0.00           C
ATOM   3580  HD1 TYR A 876      70.510  29.770  63.420  1.00  0.00           H
ATOM   3581  CE1 TYR A 876      70.370  28.490  65.110  1.00  0.00           C
ATOM   3582  HE1 TYR A 876      70.800  27.660  64.590  1.00  0.00           H
ATOM   3583  CZ  TYR A 876      69.810  28.440  66.410  1.00  0.00           C
ATOM   3584  OH  TYR A 876      70.150  27.330  67.180  1.00  0.00           O
ATOM   3585  HH  TYR A 876      70.790  26.760  66.720  1.00  0.00           H
ATOM   3586  CD2 TYR A 876      68.940  30.680  66.300  1.00  0.00           C
ATOM   3587  HD2 TYR A 876      68.460  31.540  66.740  1.00  0.00           H
ATOM   3588  CE2 TYR A 876      69.130  29.520  67.060  1.00  0.00           C
ATOM   3589  HE2 TYR A 876      68.720  29.310  68.020  1.00  0.00           H
ATOM   3590  C   TYR A 876      71.350  33.040  65.030  1.00  0.00           C
ATOM   3591  O   TYR A 876      71.850  32.760  66.060  1.00  0.00           O
ATOM   3592  N   LEU A 877      72.040  33.370  63.850  1.00  0.00           N
ATOM   3593  HN  LEU A 877      71.550  33.850  63.120  1.00  0.00           H
ATOM   3594  CA  LEU A 877      73.470  33.260  63.800  1.00  0.00           C
ATOM   3595  HA  LEU A 877      73.790  32.250  63.950  1.00  0.00           H
ATOM   3596  CB  LEU A 877      73.820  33.430  62.290  1.00  0.00           C
ATOM   3597  HB1 LEU A 877      73.130  34.180  61.860  1.00  0.00           H
ATOM   3598  HB2 LEU A 877      73.570  32.520  61.720  1.00  0.00           H
ATOM   3599  CG  LEU A 877      75.300  33.790  61.850  1.00  0.00           C
ATOM   3600  HG  LEU A 877      75.550  34.770  62.330  1.00  0.00           H
ATOM   3601  CD1 LEU A 877      76.350  32.720  62.230  1.00  0.00           C
ATOM   3602 HD11 LEU A 877      77.250  32.840  61.580  1.00  0.00           H
ATOM   3603 HD12 LEU A 877      76.000  31.660  62.130  1.00  0.00           H
ATOM   3604 HD13 LEU A 877      76.670  32.880  63.290  1.00  0.00           H
ATOM   3605  CD2 LEU A 877      75.510  33.980  60.360  1.00  0.00           C
ATOM   3606 HD21 LEU A 877      76.520  34.380  60.130  1.00  0.00           H
ATOM   3607 HD22 LEU A 877      74.770  34.760  60.080  1.00  0.00           H
ATOM   3608 HD23 LEU A 877      75.380  33.080  59.730  1.00  0.00           H
ATOM   3609  C   LEU A 877      74.300  34.120  64.690  1.00  0.00           C
ATOM   3610  O   LEU A 877      75.220  33.610  65.340  1.00  0.00           O
ATOM   3611  N   VAL A 878      74.130  35.450  64.730  1.00  0.00           N
ATOM   3612  HN  VAL A 878      73.400  35.960  64.290  1.00  0.00           H
ATOM   3613  CA  VAL A 878      74.970  36.300  65.570  1.00  0.00           C
ATOM   3614  HA  VAL A 878      75.570  35.740  66.270  1.00  0.00           H
ATOM   3615  CB  VAL A 878      75.950  37.100  64.750  1.00  0.00           C
ATOM   3616  HB  VAL A 878      76.490  36.390  64.090  1.00  0.00           H
ATOM   3617  CG1 VAL A 878      75.220  38.060  63.720  1.00  0.00           C
ATOM   3618 HG11 VAL A 878      76.050  38.440  63.080  1.00  0.00           H
ATOM   3619 HG12 VAL A 878      74.760  38.930  64.220  1.00  0.00           H
ATOM   3620 HG13 VAL A 878      74.490  37.590  63.040  1.00  0.00           H
ATOM   3621  CG2 VAL A 878      77.000  37.850  65.540  1.00  0.00           C
ATOM   3622 HG21 VAL A 878      76.560  38.790  65.920  1.00  0.00           H
ATOM   3623 HG22 VAL A 878      77.790  38.050  64.780  1.00  0.00           H
ATOM   3624 HG23 VAL A 878      77.460  37.220  66.340  1.00  0.00           H
ATOM   3625  C   VAL A 878      74.110  37.200  66.360  1.00  0.00           C
ATOM   3626  O   VAL A 878      74.460  37.650  67.440  1.00  0.00           O
ATOM   3627  N   GLY A 879      72.910  37.540  65.880  1.00  0.00           N
ATOM   3628  HN  GLY A 879      72.680  37.220  64.970  1.00  0.00           H
ATOM   3629  CA  GLY A 879      71.950  38.370  66.610  1.00  0.00           C
ATOM   3630  HA1 GLY A 879      72.300  38.420  67.620  1.00  0.00           H
ATOM   3631  HA2 GLY A 879      70.990  37.880  66.550  1.00  0.00           H
ATOM   3632  C   GLY A 879      71.710  39.740  66.070  1.00  0.00           C
ATOM   3633  O   GLY A 879      72.640  40.470  65.770  1.00  0.00           O
ATOM   3634  N   VAL A 880      70.450  40.240  65.940  1.00  0.00           N
ATOM   3635  HN  VAL A 880      69.560  39.810  66.000  1.00  0.00           H
ATOM   3636  CA  VAL A 880      70.260  41.690  65.630  1.00  0.00           C
ATOM   3637  HA  VAL A 880      71.210  42.190  65.640  1.00  0.00           H
ATOM   3638  CB  VAL A 880      69.690  41.910  64.190  1.00  0.00           C
ATOM   3639  HB  VAL A 880      68.620  41.640  64.060  1.00  0.00           H
ATOM   3640  CG1 VAL A 880      69.890  43.410  63.890  1.00  0.00           C
ATOM   3641 HG11 VAL A 880      69.490  43.990  64.740  1.00  0.00           H
ATOM   3642 HG12 VAL A 880      69.290  43.820  63.040  1.00  0.00           H
ATOM   3643 HG13 VAL A 880      70.980  43.510  63.760  1.00  0.00           H
ATOM   3644  CG2 VAL A 880      70.440  41.060  63.100  1.00  0.00           C
ATOM   3645 HG21 VAL A 880      70.040  40.020  63.060  1.00  0.00           H
ATOM   3646 HG22 VAL A 880      71.550  40.980  63.170  1.00  0.00           H
ATOM   3647 HG23 VAL A 880      70.340  41.490  62.090  1.00  0.00           H
ATOM   3648  C   VAL A 880      69.380  42.180  66.790  1.00  0.00           C
ATOM   3649  O   VAL A 880      68.190  41.940  66.770  1.00  0.00           O
ATOM   3650  N   PRO A 881      69.880  42.960  67.760  1.00  0.00           N
ATOM   3651  CD  PRO A 881      71.250  43.130  68.080  1.00  0.00           C
ATOM   3652  HD1 PRO A 881      71.620  43.760  67.240  1.00  0.00           H
ATOM   3653  HD2 PRO A 881      71.850  42.200  68.200  1.00  0.00           H
ATOM   3654  CA  PRO A 881      68.970  43.660  68.650  1.00  0.00           C
ATOM   3655  HA  PRO A 881      68.560  42.810  69.190  1.00  0.00           H
ATOM   3656  CB  PRO A 881      69.910  44.580  69.410  1.00  0.00           C
ATOM   3657  HB1 PRO A 881      69.570  44.840  70.430  1.00  0.00           H
ATOM   3658  HB2 PRO A 881      70.190  45.510  68.860  1.00  0.00           H
ATOM   3659  CG  PRO A 881      71.230  43.820  69.460  1.00  0.00           C
ATOM   3660  HG1 PRO A 881      72.140  44.420  69.710  1.00  0.00           H
ATOM   3661  HG2 PRO A 881      71.120  43.010  70.220  1.00  0.00           H
ATOM   3662  C   PRO A 881      67.870  44.420  67.980  1.00  0.00           C
ATOM   3663  O   PRO A 881      68.190  44.970  66.960  1.00  0.00           O
ATOM   3664  N   SER A 882      66.630  44.500  68.550  1.00  0.00           N
ATOM   3665  HN  SER A 882      66.430  44.090  69.440  1.00  0.00           H
ATOM   3666  CA  SER A 882      65.450  45.040  67.910  1.00  0.00           C
ATOM   3667  HA  SER A 882      65.480  46.110  68.070  1.00  0.00           H
ATOM   3668  CB  SER A 882      65.310  44.590  66.400  1.00  0.00           C
ATOM   3669  HB1 SER A 882      64.240  44.620  66.110  1.00  0.00           H
ATOM   3670  HB2 SER A 882      65.690  43.550  66.260  1.00  0.00           H
ATOM   3671  OG  SER A 882      65.990  45.470  65.520  1.00  0.00           O
ATOM   3672  HG1 SER A 882      66.910  45.470  65.780  1.00  0.00           H
ATOM   3673  C   SER A 882      64.160  44.570  68.510  1.00  0.00           C
ATOM   3674  O   SER A 882      64.200  43.470  69.000  1.00  0.00           O
ATOM   3675  N   PRO A 883      63.080  45.270  68.500  1.00  0.00           N
ATOM   3676  CD  PRO A 883      63.070  46.680  68.140  1.00  0.00           C
ATOM   3677  HD1 PRO A 883      63.580  46.770  67.140  1.00  0.00           H
ATOM   3678  HD2 PRO A 883      63.630  47.240  68.910  1.00  0.00           H
ATOM   3679  CA  PRO A 883      61.680  44.870  68.770  1.00  0.00           C
ATOM   3680  HA  PRO A 883      61.750  44.330  69.700  1.00  0.00           H
ATOM   3681  CB  PRO A 883      60.810  46.100  68.750  1.00  0.00           C
ATOM   3682  HB1 PRO A 883      60.760  46.500  69.780  1.00  0.00           H
ATOM   3683  HB2 PRO A 883      59.790  45.970  68.310  1.00  0.00           H
ATOM   3684  CG  PRO A 883      61.600  47.160  67.980  1.00  0.00           C
ATOM   3685  HG1 PRO A 883      61.300  47.040  66.920  1.00  0.00           H
ATOM   3686  HG2 PRO A 883      61.630  48.240  68.240  1.00  0.00           H
ATOM   3687  C   PRO A 883      61.180  43.770  67.790  1.00  0.00           C
ATOM   3688  O   PRO A 883      61.640  43.770  66.630  1.00  0.00           O
ATOM   3689  N   LYS A 884      60.280  42.840  68.260  1.00  0.00           N
ATOM   3690  HN  LYS A 884      59.720  42.960  69.080  1.00  0.00           H
ATOM   3691  CA  LYS A 884      59.700  41.780  67.380  1.00  0.00           C
ATOM   3692  HA  LYS A 884      60.040  41.790  66.350  1.00  0.00           H
ATOM   3693  CB  LYS A 884      60.030  40.330  68.020  1.00  0.00           C
ATOM   3694  HB1 LYS A 884      59.730  39.510  67.350  1.00  0.00           H
ATOM   3695  HB2 LYS A 884      59.370  40.210  68.910  1.00  0.00           H
ATOM   3696  CG  LYS A 884      61.480  39.990  68.510  1.00  0.00           C
ATOM   3697  HG1 LYS A 884      61.580  38.990  69.000  1.00  0.00           H
ATOM   3698  HG2 LYS A 884      61.670  40.720  69.320  1.00  0.00           H
ATOM   3699  CD  LYS A 884      62.520  40.140  67.380  1.00  0.00           C
ATOM   3700  HD1 LYS A 884      62.390  41.130  66.900  1.00  0.00           H
ATOM   3701  HD2 LYS A 884      62.350  39.320  66.640  1.00  0.00           H
ATOM   3702  CE  LYS A 884      63.970  39.990  67.770  1.00  0.00           C
ATOM   3703  HE1 LYS A 884      64.190  40.740  68.560  1.00  0.00           H
ATOM   3704  HE2 LYS A 884      64.770  40.250  67.050  1.00  0.00           H
ATOM   3705  NZ  LYS A 884      64.280  38.650  68.300  1.00  0.00           N
ATOM   3706  HZ1 LYS A 884      63.730  38.330  69.110  1.00  0.00           H
ATOM   3707  HZ2 LYS A 884      65.310  38.740  68.380  1.00  0.00           H
ATOM   3708  HZ3 LYS A 884      64.290  37.970  67.520  1.00  0.00           H
ATOM   3709  C   LYS A 884      58.180  41.950  67.330  1.00  0.00           C
ATOM   3710  O   LYS A 884      57.520  42.660  68.110  1.00  0.00           O
ATOM   3711  N   LEU A 885      57.580  41.270  66.370  1.00  0.00           N
ATOM   3712  HN  LEU A 885      58.120  40.880  65.630  1.00  0.00           H
ATOM   3713  CA  LEU A 885      56.170  40.910  66.130  1.00  0.00           C
ATOM   3714  HA  LEU A 885      55.520  41.760  66.280  1.00  0.00           H
ATOM   3715  CB  LEU A 885      56.010  40.340  64.660  1.00  0.00           C
ATOM   3716  HB1 LEU A 885      56.610  39.400  64.680  1.00  0.00           H
ATOM   3717  HB2 LEU A 885      56.470  40.970  63.870  1.00  0.00           H
ATOM   3718  CG  LEU A 885      54.540  40.120  64.220  1.00  0.00           C
ATOM   3719  HG  LEU A 885      54.010  39.570  65.010  1.00  0.00           H
ATOM   3720  CD1 LEU A 885      53.840  41.390  63.920  1.00  0.00           C
ATOM   3721 HD11 LEU A 885      53.730  41.990  64.840  1.00  0.00           H
ATOM   3722 HD12 LEU A 885      52.840  41.170  63.480  1.00  0.00           H
ATOM   3723 HD13 LEU A 885      54.290  41.880  63.030  1.00  0.00           H
ATOM   3724  CD2 LEU A 885      54.400  39.030  63.050  1.00  0.00           C
ATOM   3725 HD21 LEU A 885      53.380  38.630  63.000  1.00  0.00           H
ATOM   3726 HD22 LEU A 885      55.000  38.110  63.210  1.00  0.00           H
ATOM   3727 HD23 LEU A 885      54.680  39.530  62.090  1.00  0.00           H
ATOM   3728  C   LEU A 885      55.570  40.040  67.290  1.00  0.00           C
ATOM   3729  O   LEU A 885      56.080  38.950  67.680  1.00  0.00           O
ATOM   3730  N   HSD A 886      54.500  40.500  67.930  1.00  0.00           N
ATOM   3731  HN  HSD A 886      54.150  41.410  67.800  1.00  0.00           H
ATOM   3732  CA  HSD A 886      53.850  39.650  68.920  1.00  0.00           C
ATOM   3733  HA  HSD A 886      54.470  38.830  69.240  1.00  0.00           H
ATOM   3734  CB  HSD A 886      53.490  40.470  70.170  1.00  0.00           C
ATOM   3735  HB1 HSD A 886      53.010  39.880  70.990  1.00  0.00           H
ATOM   3736  HB2 HSD A 886      52.970  41.420  69.960  1.00  0.00           H
ATOM   3737  ND1 HSD A 886      55.460  42.130  70.470  1.00  0.00           N
ATOM   3738  HD1 HSD A 886      55.160  42.740  69.730  1.00  0.00           H
ATOM   3739  CG  HSD A 886      54.850  40.940  70.770  1.00  0.00           C
ATOM   3740  CE1 HSD A 886      56.590  42.160  71.150  1.00  0.00           C
ATOM   3741  HE1 HSD A 886      57.270  43.000  71.100  1.00  0.00           H
ATOM   3742  NE2 HSD A 886      56.710  41.110  71.970  1.00  0.00           N
ATOM   3743  CD2 HSD A 886      55.710  40.300  71.630  1.00  0.00           C
ATOM   3744  HD2 HSD A 886      55.450  39.340  72.080  1.00  0.00           H
ATOM   3745  C   HSD A 886      52.570  39.200  68.240  1.00  0.00           C
ATOM   3746  O   HSD A 886      51.930  40.000  67.570  1.00  0.00           O
ATOM   3747  N   VAL A 887      52.160  37.910  68.390  1.00  0.00           N
ATOM   3748  HN  VAL A 887      52.700  37.310  68.970  1.00  0.00           H
ATOM   3749  CA  VAL A 887      50.920  37.340  67.860  1.00  0.00           C
ATOM   3750  HA  VAL A 887      50.340  38.130  67.400  1.00  0.00           H
ATOM   3751  CB  VAL A 887      51.260  36.300  66.730  1.00  0.00           C
ATOM   3752  HB  VAL A 887      50.270  35.900  66.410  1.00  0.00           H
ATOM   3753  CG1 VAL A 887      52.000  36.980  65.600  1.00  0.00           C
ATOM   3754 HG11 VAL A 887      51.410  37.770  65.080  1.00  0.00           H
ATOM   3755 HG12 VAL A 887      52.350  36.340  64.760  1.00  0.00           H
ATOM   3756 HG13 VAL A 887      52.900  37.480  65.990  1.00  0.00           H
ATOM   3757  CG2 VAL A 887      51.960  34.970  67.140  1.00  0.00           C
ATOM   3758 HG21 VAL A 887      51.600  34.630  68.140  1.00  0.00           H
ATOM   3759 HG22 VAL A 887      53.020  35.280  67.220  1.00  0.00           H
ATOM   3760 HG23 VAL A 887      51.780  34.270  66.310  1.00  0.00           H
ATOM   3761  C   VAL A 887      50.050  36.680  69.000  1.00  0.00           C
ATOM   3762  O   VAL A 887      50.550  36.290  70.050  1.00  0.00           O
ATOM   3763  N   PRO A 888      48.740  36.600  68.880  1.00  0.00           N
ATOM   3764  CD  PRO A 888      47.940  37.330  67.880  1.00  0.00           C
ATOM   3765  HD1 PRO A 888      48.380  37.030  66.900  1.00  0.00           H
ATOM   3766  HD2 PRO A 888      48.020  38.430  68.070  1.00  0.00           H
ATOM   3767  CA  PRO A 888      47.980  35.720  69.750  1.00  0.00           C
ATOM   3768  HA  PRO A 888      48.370  35.940  70.730  1.00  0.00           H
ATOM   3769  CB  PRO A 888      46.530  36.270  69.490  1.00  0.00           C
ATOM   3770  HB1 PRO A 888      46.370  37.100  70.190  1.00  0.00           H
ATOM   3771  HB2 PRO A 888      45.820  35.420  69.610  1.00  0.00           H
ATOM   3772  CG  PRO A 888      46.510  36.790  68.000  1.00  0.00           C
ATOM   3773  HG1 PRO A 888      46.390  36.050  67.190  1.00  0.00           H
ATOM   3774  HG2 PRO A 888      45.690  37.540  67.900  1.00  0.00           H
ATOM   3775  C   PRO A 888      48.130  34.210  69.420  1.00  0.00           C
ATOM   3776  O   PRO A 888      48.020  33.830  68.300  1.00  0.00           O
ATOM   3777  N   GLU A 889      48.370  33.420  70.440  1.00  0.00           N
ATOM   3778  HN  GLU A 889      48.420  33.910  71.310  1.00  0.00           H
ATOM   3779  CA  GLU A 889      48.530  31.970  70.470  1.00  0.00           C
ATOM   3780  HA  GLU A 889      48.830  31.650  69.480  1.00  0.00           H
ATOM   3781  CB  GLU A 889      49.580  31.620  71.530  1.00  0.00           C
ATOM   3782  HB1 GLU A 889      49.690  30.520  71.420  1.00  0.00           H
ATOM   3783  HB2 GLU A 889      49.300  31.810  72.590  1.00  0.00           H
ATOM   3784  CG  GLU A 889      51.000  32.270  71.240  1.00  0.00           C
ATOM   3785  HG1 GLU A 889      50.920  33.360  71.510  1.00  0.00           H
ATOM   3786  HG2 GLU A 889      51.290  32.120  70.170  1.00  0.00           H
ATOM   3787  CD  GLU A 889      52.050  31.540  71.990  1.00  0.00           C
ATOM   3788  OE1 GLU A 889      52.850  30.750  71.400  1.00  0.00           O
ATOM   3789  OE2 GLU A 889      52.060  31.640  73.240  1.00  0.00           O
ATOM   3790  C   GLU A 889      47.090  31.390  70.740  1.00  0.00           C
ATOM   3791  O   GLU A 889      46.410  32.100  71.450  1.00  0.00           O
ATOM   3792  N   LYS A 890      46.660  30.230  70.290  1.00  0.00           N
ATOM   3793  HN  LYS A 890      47.210  29.670  69.670  1.00  0.00           H
ATOM   3794  CA  LYS A 890      45.520  29.480  70.700  1.00  0.00           C
ATOM   3795  HA  LYS A 890      45.820  28.460  70.520  1.00  0.00           H
ATOM   3796  CB  LYS A 890      45.380  29.350  72.250  1.00  0.00           C
ATOM   3797  HB1 LYS A 890      44.490  28.710  72.390  1.00  0.00           H
ATOM   3798  HB2 LYS A 890      45.340  30.350  72.740  1.00  0.00           H
ATOM   3799  CG  LYS A 890      46.580  28.480  72.880  1.00  0.00           C
ATOM   3800  HG1 LYS A 890      47.540  28.960  72.590  1.00  0.00           H
ATOM   3801  HG2 LYS A 890      46.630  27.480  72.400  1.00  0.00           H
ATOM   3802  CD  LYS A 890      46.490  28.390  74.420  1.00  0.00           C
ATOM   3803  HD1 LYS A 890      47.410  27.840  74.720  1.00  0.00           H
ATOM   3804  HD2 LYS A 890      45.610  27.830  74.840  1.00  0.00           H
ATOM   3805  CE  LYS A 890      46.640  29.760  75.150  1.00  0.00           C
ATOM   3806  HE1 LYS A 890      45.730  30.350  74.890  1.00  0.00           H
ATOM   3807  HE2 LYS A 890      47.460  30.440  74.830  1.00  0.00           H
ATOM   3808  NZ  LYS A 890      46.850  29.560  76.610  1.00  0.00           N
ATOM   3809  HZ1 LYS A 890      47.240  30.380  77.110  1.00  0.00           H
ATOM   3810  HZ2 LYS A 890      47.580  28.820  76.740  1.00  0.00           H
ATOM   3811  HZ3 LYS A 890      46.010  29.280  77.140  1.00  0.00           H
ATOM   3812  C   LYS A 890      44.160  29.710  69.920  1.00  0.00           C
ATOM   3813  O   LYS A 890      43.130  29.540  70.540  1.00  0.00           O
ATOM   3814  N   PHE A 891      44.160  30.130  68.680  1.00  0.00           N
ATOM   3815  HN  PHE A 891      45.020  30.200  68.180  1.00  0.00           H
ATOM   3816  CA  PHE A 891      43.080  30.530  67.880  1.00  0.00           C
ATOM   3817  HA  PHE A 891      43.510  31.120  67.080  1.00  0.00           H
ATOM   3818  CB  PHE A 891      42.490  29.340  67.090  1.00  0.00           C
ATOM   3819  HB1 PHE A 891      42.110  28.450  67.650  1.00  0.00           H
ATOM   3820  HB2 PHE A 891      43.300  28.850  66.510  1.00  0.00           H
ATOM   3821  CG  PHE A 891      41.420  29.760  66.060  1.00  0.00           C
ATOM   3822  CD1 PHE A 891      40.160  29.400  66.000  1.00  0.00           C
ATOM   3823  HD1 PHE A 891      39.860  28.600  66.660  1.00  0.00           H
ATOM   3824  CE1 PHE A 891      39.270  29.800  64.960  1.00  0.00           C
ATOM   3825  HE1 PHE A 891      38.210  29.560  64.950  1.00  0.00           H
ATOM   3826  CZ  PHE A 891      39.700  30.850  64.090  1.00  0.00           C
ATOM   3827  HZ  PHE A 891      39.010  31.350  63.420  1.00  0.00           H
ATOM   3828  CD2 PHE A 891      41.900  30.580  65.050  1.00  0.00           C
ATOM   3829  HD2 PHE A 891      42.960  30.750  64.960  1.00  0.00           H
ATOM   3830  CE2 PHE A 891      41.080  31.090  64.010  1.00  0.00           C
ATOM   3831  HE2 PHE A 891      41.500  31.730  63.250  1.00  0.00           H
ATOM   3832  C   PHE A 891      42.010  31.360  68.620  1.00  0.00           C
ATOM   3833  O   PHE A 891      40.900  30.900  68.810  1.00  0.00           O
ATOM   3834  N   GLU A 892      42.390  32.530  69.150  1.00  0.00           N
ATOM   3835  HN  GLU A 892      43.320  32.830  68.980  1.00  0.00           H
ATOM   3836  CA  GLU A 892      41.580  33.430  69.840  1.00  0.00           C
ATOM   3837  HA  GLU A 892      40.560  33.190  69.570  1.00  0.00           H
ATOM   3838  CB  GLU A 892      41.820  33.310  71.420  1.00  0.00           C
ATOM   3839  HB1 GLU A 892      41.420  32.360  71.810  1.00  0.00           H
ATOM   3840  HB2 GLU A 892      41.240  34.130  71.900  1.00  0.00           H
ATOM   3841  CG  GLU A 892      43.210  33.660  71.960  1.00  0.00           C
ATOM   3842  HG1 GLU A 892      43.420  34.710  71.660  1.00  0.00           H
ATOM   3843  HG2 GLU A 892      43.920  32.880  71.610  1.00  0.00           H
ATOM   3844  CD  GLU A 892      43.150  33.610  73.450  1.00  0.00           C
ATOM   3845  OE1 GLU A 892      42.400  32.900  74.120  1.00  0.00           O
ATOM   3846  OE2 GLU A 892      43.870  34.490  74.040  1.00  0.00           O
ATOM   3847  C   GLU A 892      41.920  34.840  69.320  1.00  0.00           C
ATOM   3848  O   GLU A 892      43.000  35.100  68.890  1.00  0.00           O
ATOM   3849  N   PRO A 893      41.020  35.800  69.230  1.00  0.00           N
ATOM   3850  CD  PRO A 893      39.630  35.660  69.820  1.00  0.00           C
ATOM   3851  HD1 PRO A 893      39.640  35.020  70.720  1.00  0.00           H
ATOM   3852  HD2 PRO A 893      38.950  35.220  69.050  1.00  0.00           H
ATOM   3853  CA  PRO A 893      41.370  37.160  68.920  1.00  0.00           C
ATOM   3854  HA  PRO A 893      41.840  37.270  67.940  1.00  0.00           H
ATOM   3855  CB  PRO A 893      39.940  37.880  69.000  1.00  0.00           C
ATOM   3856  HB1 PRO A 893      39.460  37.760  68.010  1.00  0.00           H
ATOM   3857  HB2 PRO A 893      40.050  38.960  69.200  1.00  0.00           H
ATOM   3858  CG  PRO A 893      39.210  37.080  70.110  1.00  0.00           C
ATOM   3859  HG1 PRO A 893      39.320  37.420  71.170  1.00  0.00           H
ATOM   3860  HG2 PRO A 893      38.130  37.140  69.820  1.00  0.00           H
ATOM   3861  C   PRO A 893      42.400  37.840  69.860  1.00  0.00           C
ATOM   3862  O   PRO A 893      42.660  37.390  70.950  1.00  0.00           O
ATOM   3863  N   THR A 894      43.030  38.890  69.260  1.00  0.00           N
ATOM   3864  HN  THR A 894      42.860  39.110  68.300  1.00  0.00           H
ATOM   3865  CA  THR A 894      43.890  39.760  70.010  1.00  0.00           C
ATOM   3866  HA  THR A 894      44.660  39.140  70.410  1.00  0.00           H
ATOM   3867  CB  THR A 894      44.650  40.830  69.050  1.00  0.00           C
ATOM   3868  HB  THR A 894      44.010  41.210  68.230  1.00  0.00           H
ATOM   3869  OG1 THR A 894      45.670  40.150  68.340  1.00  0.00           O
ATOM   3870  HG1 THR A 894      45.180  39.930  67.550  1.00  0.00           H
ATOM   3871  CG2 THR A 894      45.280  41.990  69.820  1.00  0.00           C
ATOM   3872 HG21 THR A 894      45.890  42.480  69.020  1.00  0.00           H
ATOM   3873 HG22 THR A 894      45.980  41.660  70.610  1.00  0.00           H
ATOM   3874 HG23 THR A 894      44.570  42.710  70.280  1.00  0.00           H
ATOM   3875  C   THR A 894      43.210  40.510  71.180  1.00  0.00           C
ATOM   3876  O   THR A 894      43.720  40.660  72.310  1.00  0.00           O
ATOM   3877  N   HSD A 895      42.030  41.060  70.860  1.00  0.00           N
ATOM   3878  HN  HSD A 895      41.750  40.950  69.910  1.00  0.00           H
ATOM   3879  CA  HSD A 895      41.120  41.700  71.790  1.00  0.00           C
ATOM   3880  HA  HSD A 895      41.600  42.610  72.090  1.00  0.00           H
ATOM   3881  CB  HSD A 895      39.850  42.120  71.030  1.00  0.00           C
ATOM   3882  HB1 HSD A 895      39.370  41.200  70.630  1.00  0.00           H
ATOM   3883  HB2 HSD A 895      40.080  42.840  70.210  1.00  0.00           H
ATOM   3884  ND1 HSD A 895      39.010  43.710  72.810  1.00  0.00           N
ATOM   3885  HD1 HSD A 895      39.810  44.290  72.840  1.00  0.00           H
ATOM   3886  CG  HSD A 895      38.800  42.610  72.010  1.00  0.00           C
ATOM   3887  CE1 HSD A 895      37.950  43.820  73.600  1.00  0.00           C
ATOM   3888  HE1 HSD A 895      37.830  44.710  74.220  1.00  0.00           H
ATOM   3889  NE2 HSD A 895      37.060  42.870  73.370  1.00  0.00           N
ATOM   3890  CD2 HSD A 895      37.590  42.050  72.360  1.00  0.00           C
ATOM   3891  HD2 HSD A 895      37.150  41.150  71.960  1.00  0.00           H
ATOM   3892  C   HSD A 895      40.860  40.830  73.020  1.00  0.00           C
ATOM   3893  O   HSD A 895      40.320  39.700  72.860  1.00  0.00           O
ATOM   3894  N   PRO A 896      41.140  41.160  74.230  1.00  0.00           N
ATOM   3895  CD  PRO A 896      41.770  42.390  74.660  1.00  0.00           C
ATOM   3896  HD1 PRO A 896      41.070  43.220  74.440  1.00  0.00           H
ATOM   3897  HD2 PRO A 896      42.690  42.540  74.060  1.00  0.00           H
ATOM   3898  CA  PRO A 896      41.380  40.090  75.250  1.00  0.00           C
ATOM   3899  HA  PRO A 896      41.890  39.260  74.780  1.00  0.00           H
ATOM   3900  CB  PRO A 896      42.150  40.790  76.310  1.00  0.00           C
ATOM   3901  HB1 PRO A 896      43.250  40.620  76.290  1.00  0.00           H
ATOM   3902  HB2 PRO A 896      41.920  40.500  77.350  1.00  0.00           H
ATOM   3903  CG  PRO A 896      41.930  42.280  76.210  1.00  0.00           C
ATOM   3904  HG1 PRO A 896      40.990  42.630  76.680  1.00  0.00           H
ATOM   3905  HG2 PRO A 896      42.780  42.930  76.550  1.00  0.00           H
ATOM   3906  C   PRO A 896      40.010  39.610  75.790  1.00  0.00           C
ATOM   3907  O   PRO A 896      39.950  38.630  76.470  1.00  0.00           O
ATOM   3908  N   GLU A 897      38.970  40.450  75.670  1.00  0.00           N
ATOM   3909  HN  GLU A 897      39.110  41.150  74.970  1.00  0.00           H
ATOM   3910  CA  GLU A 897      37.870  40.400  76.670  1.00  0.00           C
ATOM   3911  HA  GLU A 897      38.300  40.040  77.590  1.00  0.00           H
ATOM   3912  CB  GLU A 897      37.310  41.770  76.940  1.00  0.00           C
ATOM   3913  HB1 GLU A 897      36.630  41.700  77.810  1.00  0.00           H
ATOM   3914  HB2 GLU A 897      36.790  42.320  76.110  1.00  0.00           H
ATOM   3915  CG  GLU A 897      38.530  42.700  77.410  1.00  0.00           C
ATOM   3916  HG1 GLU A 897      38.930  43.170  76.490  1.00  0.00           H
ATOM   3917  HG2 GLU A 897      39.200  41.970  77.900  1.00  0.00           H
ATOM   3918  CD  GLU A 897      38.130  43.660  78.480  1.00  0.00           C
ATOM   3919  OE1 GLU A 897      37.760  43.270  79.620  1.00  0.00           O
ATOM   3920  OE2 GLU A 897      38.070  44.880  78.150  1.00  0.00           O
ATOM   3921  C   GLU A 897      36.690  39.440  76.360  1.00  0.00           C
ATOM   3922  O   GLU A 897      35.770  39.270  77.160  1.00  0.00           O
ATOM   3923  N   ARG A 898      36.670  38.890  75.130  1.00  0.00           N
ATOM   3924  HN  ARG A 898      37.430  38.950  74.490  1.00  0.00           H
ATOM   3925  CA  ARG A 898      35.660  37.980  74.570  1.00  0.00           C
ATOM   3926  HA  ARG A 898      35.180  37.360  75.300  1.00  0.00           H
ATOM   3927  CB  ARG A 898      34.610  38.870  73.900  1.00  0.00           C
ATOM   3928  HB1 ARG A 898      33.970  39.390  74.650  1.00  0.00           H
ATOM   3929  HB2 ARG A 898      33.870  38.180  73.430  1.00  0.00           H
ATOM   3930  CG  ARG A 898      35.000  39.910  72.830  1.00  0.00           C
ATOM   3931  HG1 ARG A 898      35.920  39.650  72.280  1.00  0.00           H
ATOM   3932  HG2 ARG A 898      35.240  40.840  73.370  1.00  0.00           H
ATOM   3933  CD  ARG A 898      33.870  40.150  71.790  1.00  0.00           C
ATOM   3934  HD1 ARG A 898      33.050  40.680  72.300  1.00  0.00           H
ATOM   3935  HD2 ARG A 898      33.560  39.190  71.330  1.00  0.00           H
ATOM   3936  NE  ARG A 898      34.340  41.140  70.790  1.00  0.00           N
ATOM   3937  HE  ARG A 898      34.480  42.080  71.090  1.00  0.00           H
ATOM   3938  CZ  ARG A 898      35.170  40.900  69.790  1.00  0.00           C
ATOM   3939  NH1 ARG A 898      35.650  39.680  69.380  1.00  0.00           N
ATOM   3940 HH11 ARG A 898      36.130  39.640  68.490  1.00  0.00           H
ATOM   3941 HH12 ARG A 898      35.250  38.840  69.750  1.00  0.00           H
ATOM   3942  NH2 ARG A 898      35.600  41.940  69.090  1.00  0.00           N
ATOM   3943 HH21 ARG A 898      36.280  41.720  68.390  1.00  0.00           H
ATOM   3944 HH22 ARG A 898      35.010  42.720  68.900  1.00  0.00           H
ATOM   3945  C   ARG A 898      36.350  37.110  73.460  1.00  0.00           C
ATOM   3946  O   ARG A 898      37.510  37.390  73.130  1.00  0.00           O
ATOM   3947  N   GLY A 899      35.530  36.160  72.900  1.00  0.00           N
ATOM   3948  HN  GLY A 899      34.690  35.970  73.410  1.00  0.00           H
ATOM   3949  CA  GLY A 899      35.780  35.450  71.710  1.00  0.00           C
ATOM   3950  HA1 GLY A 899      35.200  34.540  71.650  1.00  0.00           H
ATOM   3951  HA2 GLY A 899      36.840  35.230  71.800  1.00  0.00           H
ATOM   3952  C   GLY A 899      35.510  36.180  70.420  1.00  0.00           C
ATOM   3953  O   GLY A 899      35.180  37.330  70.350  1.00  0.00           O
ATOM   3954  N   TRP A 900      35.480  35.260  69.370  1.00  0.00           N
ATOM   3955  HN  TRP A 900      35.450  34.270  69.490  1.00  0.00           H
ATOM   3956  CA  TRP A 900      35.340  35.650  67.950  1.00  0.00           C
ATOM   3957  HA  TRP A 900      36.150  36.360  67.870  1.00  0.00           H
ATOM   3958  CB  TRP A 900      35.500  34.420  67.060  1.00  0.00           C
ATOM   3959  HB1 TRP A 900      35.310  34.720  66.000  1.00  0.00           H
ATOM   3960  HB2 TRP A 900      34.780  33.590  67.270  1.00  0.00           H
ATOM   3961  CG  TRP A 900      36.890  33.870  66.960  1.00  0.00           C
ATOM   3962  CD1 TRP A 900      37.350  32.710  67.440  1.00  0.00           C
ATOM   3963  HD1 TRP A 900      36.640  32.050  67.920  1.00  0.00           H
ATOM   3964  NE1 TRP A 900      38.720  32.610  67.330  1.00  0.00           N
ATOM   3965  HE1 TRP A 900      39.210  31.770  67.490  1.00  0.00           H
ATOM   3966  CE2 TRP A 900      39.180  33.680  66.720  1.00  0.00           C
ATOM   3967  CD2 TRP A 900      38.070  34.570  66.490  1.00  0.00           C
ATOM   3968  CE3 TRP A 900      38.230  35.780  65.810  1.00  0.00           C
ATOM   3969  HE3 TRP A 900      37.420  36.450  65.630  1.00  0.00           H
ATOM   3970  CZ3 TRP A 900      39.580  36.130  65.550  1.00  0.00           C
ATOM   3971  HZ3 TRP A 900      39.820  37.090  65.130  1.00  0.00           H
ATOM   3972  CZ2 TRP A 900      40.440  34.010  66.390  1.00  0.00           C
ATOM   3973  HZ2 TRP A 900      41.180  33.240  66.580  1.00  0.00           H
ATOM   3974  CH2 TRP A 900      40.670  35.300  65.810  1.00  0.00           C
ATOM   3975  HH2 TRP A 900      41.650  35.610  65.510  1.00  0.00           H
ATOM   3976  C   TRP A 900      34.130  36.420  67.690  1.00  0.00           C
ATOM   3977  O   TRP A 900      34.180  37.340  66.900  1.00  0.00           O
ATOM   3978  N   ILE A 901      32.950  36.110  68.340  1.00  0.00           N
ATOM   3979  HN  ILE A 901      32.910  35.300  68.910  1.00  0.00           H
ATOM   3980  CA  ILE A 901      31.720  36.770  68.050  1.00  0.00           C
ATOM   3981  HA  ILE A 901      31.700  37.140  67.030  1.00  0.00           H
ATOM   3982  CB  ILE A 901      30.480  35.840  68.360  1.00  0.00           C
ATOM   3983  HB  ILE A 901      30.520  35.450  69.410  1.00  0.00           H
ATOM   3984  CG2 ILE A 901      29.110  36.570  68.090  1.00  0.00           C
ATOM   3985 HG21 ILE A 901      28.850  37.280  68.900  1.00  0.00           H
ATOM   3986 HG22 ILE A 901      28.270  35.870  67.920  1.00  0.00           H
ATOM   3987 HG23 ILE A 901      29.180  37.190  67.180  1.00  0.00           H
ATOM   3988  CG1 ILE A 901      30.610  34.520  67.510  1.00  0.00           C
ATOM   3989 HG11 ILE A 901      29.860  33.810  67.920  1.00  0.00           H
ATOM   3990 HG12 ILE A 901      31.640  34.110  67.590  1.00  0.00           H
ATOM   3991  CD  ILE A 901      30.400  34.740  66.000  1.00  0.00           C
ATOM   3992  HD1 ILE A 901      30.590  33.800  65.440  1.00  0.00           H
ATOM   3993  HD2 ILE A 901      31.020  35.570  65.610  1.00  0.00           H
ATOM   3994  HD3 ILE A 901      29.320  34.990  65.880  1.00  0.00           H
ATOM   3995  C   ILE A 901      31.640  38.030  68.870  1.00  0.00           C
ATOM   3996  O   ILE A 901      31.630  37.970  70.090  1.00  0.00           O
ATOM   3997  N   ILE A 902      31.470  39.150  68.140  1.00  0.00           N
ATOM   3998  HN  ILE A 902      31.870  39.090  67.240  1.00  0.00           H
ATOM   3999  CA  ILE A 902      30.910  40.310  68.730  1.00  0.00           C
ATOM   4000  HA  ILE A 902      31.090  40.250  69.790  1.00  0.00           H
ATOM   4001  CB  ILE A 902      31.570  41.560  68.300  1.00  0.00           C
ATOM   4002  HB  ILE A 902      32.660  41.340  68.220  1.00  0.00           H
ATOM   4003  CG2 ILE A 902      30.940  41.960  66.940  1.00  0.00           C
ATOM   4004 HG21 ILE A 902      31.490  42.860  66.550  1.00  0.00           H
ATOM   4005 HG22 ILE A 902      29.900  42.360  67.020  1.00  0.00           H
ATOM   4006 HG23 ILE A 902      31.020  41.250  66.100  1.00  0.00           H
ATOM   4007  CG1 ILE A 902      31.300  42.680  69.350  1.00  0.00           C
ATOM   4008 HG11 ILE A 902      31.440  42.270  70.370  1.00  0.00           H
ATOM   4009 HG12 ILE A 902      30.310  43.080  69.060  1.00  0.00           H
ATOM   4010  CD  ILE A 902      32.220  43.920  69.300  1.00  0.00           C
ATOM   4011  HD1 ILE A 902      31.980  44.540  68.400  1.00  0.00           H
ATOM   4012  HD2 ILE A 902      33.280  43.590  69.290  1.00  0.00           H
ATOM   4013  HD3 ILE A 902      31.940  44.550  70.180  1.00  0.00           H
ATOM   4014  C   ILE A 902      29.380  40.230  68.420  1.00  0.00           C
ATOM   4015  O   ILE A 902      28.990  39.740  67.400  1.00  0.00           O
ATOM   4016  N   SER A 903      28.590  40.810  69.320  1.00  0.00           N
ATOM   4017  HN  SER A 903      29.060  41.090  70.150  1.00  0.00           H
ATOM   4018  CA  SER A 903      27.120  41.080  69.150  1.00  0.00           C
ATOM   4019  HA  SER A 903      26.670  40.090  69.020  1.00  0.00           H
ATOM   4020  CB  SER A 903      26.490  41.740  70.430  1.00  0.00           C
ATOM   4021  HB1 SER A 903      26.990  42.710  70.640  1.00  0.00           H
ATOM   4022  HB2 SER A 903      26.650  41.000  71.260  1.00  0.00           H
ATOM   4023  OG  SER A 903      25.100  42.140  70.310  1.00  0.00           O
ATOM   4024  HG1 SER A 903      24.610  41.320  70.280  1.00  0.00           H
ATOM   4025  C   SER A 903      26.970  42.000  67.990  1.00  0.00           C
ATOM   4026  O   SER A 903      27.640  43.050  68.020  1.00  0.00           O
ATOM   4027  N   PRO A 904      26.150  41.720  66.940  1.00  0.00           N
ATOM   4028  CD  PRO A 904      25.530  40.450  66.630  1.00  0.00           C
ATOM   4029  HD1 PRO A 904      24.650  40.500  67.320  1.00  0.00           H
ATOM   4030  HD2 PRO A 904      26.210  39.580  66.730  1.00  0.00           H
ATOM   4031  CA  PRO A 904      25.790  42.750  66.050  1.00  0.00           C
ATOM   4032  HA  PRO A 904      26.730  43.170  65.710  1.00  0.00           H
ATOM   4033  CB  PRO A 904      24.930  42.080  64.930  1.00  0.00           C
ATOM   4034  HB1 PRO A 904      25.180  42.330  63.880  1.00  0.00           H
ATOM   4035  HB2 PRO A 904      23.850  42.320  65.100  1.00  0.00           H
ATOM   4036  CG  PRO A 904      25.040  40.610  65.180  1.00  0.00           C
ATOM   4037  HG1 PRO A 904      24.080  40.050  65.060  1.00  0.00           H
ATOM   4038  HG2 PRO A 904      25.750  40.040  64.550  1.00  0.00           H
ATOM   4039  C   PRO A 904      25.040  43.940  66.680  1.00  0.00           C
ATOM   4040  O   PRO A 904      24.040  43.650  67.300  1.00  0.00           O
ATOM   4041  N   LEU A 905      25.610  45.110  66.500  1.00  0.00           N
ATOM   4042  HN  LEU A 905      26.480  45.150  66.040  1.00  0.00           H
ATOM   4043  CA  LEU A 905      25.110  46.450  66.740  1.00  0.00           C
ATOM   4044  HA  LEU A 905      25.640  47.240  66.230  1.00  0.00           H
ATOM   4045  CB  LEU A 905      23.650  46.600  66.130  1.00  0.00           C
ATOM   4046  HB1 LEU A 905      23.090  47.520  66.430  1.00  0.00           H
ATOM   4047  HB2 LEU A 905      23.030  45.890  66.730  1.00  0.00           H
ATOM   4048  CG  LEU A 905      23.470  46.350  64.640  1.00  0.00           C
ATOM   4049  HG  LEU A 905      24.170  45.560  64.280  1.00  0.00           H
ATOM   4050  CD1 LEU A 905      22.020  45.900  64.350  1.00  0.00           C
ATOM   4051 HD11 LEU A 905      21.340  46.780  64.420  1.00  0.00           H
ATOM   4052 HD12 LEU A 905      21.650  45.170  65.100  1.00  0.00           H
ATOM   4053 HD13 LEU A 905      21.830  45.450  63.350  1.00  0.00           H
ATOM   4054  CD2 LEU A 905      23.950  47.640  63.990  1.00  0.00           C
ATOM   4055 HD21 LEU A 905      23.250  48.350  64.490  1.00  0.00           H
ATOM   4056 HD22 LEU A 905      23.740  47.710  62.900  1.00  0.00           H
ATOM   4057 HD23 LEU A 905      24.960  48.000  64.260  1.00  0.00           H
ATOM   4058  C   LEU A 905      25.090  46.870  68.210  1.00  0.00           C
ATOM   4059  O   LEU A 905      24.700  48.020  68.530  1.00  0.00           O
ATOM   4060  N   GLY A 906      25.680  46.090  69.060  1.00  0.00           N
ATOM   4061  HN  GLY A 906      25.970  45.200  68.730  1.00  0.00           H
ATOM   4062  CA  GLY A 906      25.930  46.150  70.510  1.00  0.00           C
ATOM   4063  HA1 GLY A 906      26.830  46.720  70.710  1.00  0.00           H
ATOM   4064  HA2 GLY A 906      26.170  45.180  70.910  1.00  0.00           H
ATOM   4065  C   GLY A 906      24.830  46.810  71.310  1.00  0.00           C
ATOM   4066  O   GLY A 906      23.610  46.590  71.210  1.00  0.00           O
ATOM   4067  N   ASP A 907      25.210  47.610  72.270  1.00  0.00           N
ATOM   4068  HN  ASP A 907      26.200  47.640  72.440  1.00  0.00           H
ATOM   4069  CA  ASP A 907      24.440  48.400  73.200  1.00  0.00           C
ATOM   4070  HA  ASP A 907      23.600  47.770  73.440  1.00  0.00           H
ATOM   4071  CB  ASP A 907      25.200  48.590  74.570  1.00  0.00           C
ATOM   4072  HB1 ASP A 907      24.620  49.090  75.360  1.00  0.00           H
ATOM   4073  HB2 ASP A 907      26.060  49.290  74.550  1.00  0.00           H
ATOM   4074  CG  ASP A 907      25.640  47.270  75.170  1.00  0.00           C
ATOM   4075  OD1 ASP A 907      26.810  46.820  75.000  1.00  0.00           O
ATOM   4076  OD2 ASP A 907      24.810  46.670  75.870  1.00  0.00           O
ATOM   4077  C   ASP A 907      24.090  49.880  72.630  1.00  0.00           C
ATOM   4078  O   ASP A 907      23.250  50.720  73.070  1.00  0.00           O
ATOM   4079  N   ASN A 908      24.650  50.180  71.440  1.00  0.00           N
ATOM   4080  HN  ASN A 908      25.170  49.490  70.950  1.00  0.00           H
ATOM   4081  CA  ASN A 908      24.730  51.470  70.740  1.00  0.00           C
ATOM   4082  HA  ASN A 908      25.460  52.090  71.250  1.00  0.00           H
ATOM   4083  CB  ASN A 908      25.290  51.440  69.310  1.00  0.00           C
ATOM   4084  HB1 ASN A 908      25.310  52.480  68.910  1.00  0.00           H
ATOM   4085  HB2 ASN A 908      24.570  50.880  68.680  1.00  0.00           H
ATOM   4086  CG  ASN A 908      26.720  50.860  69.280  1.00  0.00           C
ATOM   4087  OD1 ASN A 908      27.580  51.280  70.050  1.00  0.00           O
ATOM   4088  ND2 ASN A 908      26.930  49.810  68.430  1.00  0.00           N
ATOM   4089 HD21 ASN A 908      27.910  49.600  68.430  1.00  0.00           H
ATOM   4090 HD22 ASN A 908      26.250  49.490  67.780  1.00  0.00           H
ATOM   4091  C   ASN A 908      23.350  52.100  70.680  1.00  0.00           C
ATOM   4092  O   ASN A 908      22.450  51.600  70.040  1.00  0.00           O
ATOM   4093  N   PRO A 909      23.160  53.270  71.350  1.00  0.00           N
ATOM   4094  CD  PRO A 909      24.200  53.760  72.260  1.00  0.00           C
ATOM   4095  HD1 PRO A 909      25.180  54.000  71.790  1.00  0.00           H
ATOM   4096  HD2 PRO A 909      24.430  53.030  73.060  1.00  0.00           H
ATOM   4097  CA  PRO A 909      22.190  54.300  71.040  1.00  0.00           C
ATOM   4098  HA  PRO A 909      21.280  53.930  71.490  1.00  0.00           H
ATOM   4099  CB  PRO A 909      22.760  55.620  71.610  1.00  0.00           C
ATOM   4100  HB1 PRO A 909      21.890  56.240  71.930  1.00  0.00           H
ATOM   4101  HB2 PRO A 909      23.340  56.110  70.800  1.00  0.00           H
ATOM   4102  CG  PRO A 909      23.720  55.120  72.740  1.00  0.00           C
ATOM   4103  HG1 PRO A 909      24.590  55.770  72.940  1.00  0.00           H
ATOM   4104  HG2 PRO A 909      23.140  55.050  73.690  1.00  0.00           H
ATOM   4105  C   PRO A 909      21.890  54.550  69.570  1.00  0.00           C
ATOM   4106  O   PRO A 909      22.720  54.360  68.720  1.00  0.00           O
ATOM   4107  N   TRP A 910      20.650  55.020  69.220  1.00  0.00           N
ATOM   4108  HN  TRP A 910      20.030  55.320  69.940  1.00  0.00           H
ATOM   4109  CA  TRP A 910      20.160  55.180  67.820  1.00  0.00           C
ATOM   4110  HA  TRP A 910      20.390  54.340  67.170  1.00  0.00           H
ATOM   4111  CB  TRP A 910      18.660  55.240  67.950  1.00  0.00           C
ATOM   4112  HB1 TRP A 910      18.240  56.270  68.040  1.00  0.00           H
ATOM   4113  HB2 TRP A 910      18.220  54.640  68.780  1.00  0.00           H
ATOM   4114  CG  TRP A 910      18.000  54.600  66.700  1.00  0.00           C
ATOM   4115  CD1 TRP A 910      17.850  53.260  66.440  1.00  0.00           C
ATOM   4116  HD1 TRP A 910      18.180  52.460  67.090  1.00  0.00           H
ATOM   4117  NE1 TRP A 910      17.200  53.130  65.250  1.00  0.00           N
ATOM   4118  HE1 TRP A 910      16.980  52.310  64.770  1.00  0.00           H
ATOM   4119  CE2 TRP A 910      16.840  54.310  64.760  1.00  0.00           C
ATOM   4120  CD2 TRP A 910      17.370  55.300  65.630  1.00  0.00           C
ATOM   4121  CE3 TRP A 910      17.250  56.670  65.390  1.00  0.00           C
ATOM   4122  HE3 TRP A 910      17.640  57.380  66.120  1.00  0.00           H
ATOM   4123  CZ3 TRP A 910      16.690  57.030  64.140  1.00  0.00           C
ATOM   4124  HZ3 TRP A 910      16.400  58.060  63.980  1.00  0.00           H
ATOM   4125  CZ2 TRP A 910      16.160  54.690  63.600  1.00  0.00           C
ATOM   4126  HZ2 TRP A 910      15.830  53.910  62.930  1.00  0.00           H
ATOM   4127  CH2 TRP A 910      16.080  56.020  63.330  1.00  0.00           C
ATOM   4128  HH2 TRP A 910      15.540  56.320  62.440  1.00  0.00           H
ATOM   4129  C   TRP A 910      20.840  56.370  67.180  1.00  0.00           C
ATOM   4130  O   TRP A 910      21.050  56.270  65.990  1.00  0.00           O
ATOM   4131  N   TRP A 911      21.230  57.370  67.930  1.00  0.00           N
ATOM   4132  HN  TRP A 911      21.000  57.460  68.890  1.00  0.00           H
ATOM   4133  CA  TRP A 911      22.210  58.390  67.370  1.00  0.00           C
ATOM   4134  HA  TRP A 911      21.790  58.650  66.400  1.00  0.00           H
ATOM   4135  CB  TRP A 911      22.480  59.610  68.380  1.00  0.00           C
ATOM   4136  HB1 TRP A 911      21.460  60.030  68.480  1.00  0.00           H
ATOM   4137  HB2 TRP A 911      23.080  60.370  67.840  1.00  0.00           H
ATOM   4138  CG  TRP A 911      23.070  59.360  69.730  1.00  0.00           C
ATOM   4139  CD1 TRP A 911      22.430  59.290  70.950  1.00  0.00           C
ATOM   4140  HD1 TRP A 911      21.360  59.330  71.040  1.00  0.00           H
ATOM   4141  NE1 TRP A 911      23.350  59.060  71.950  1.00  0.00           N
ATOM   4142  HE1 TRP A 911      23.180  58.850  72.880  1.00  0.00           H
ATOM   4143  CE2 TRP A 911      24.570  59.080  71.460  1.00  0.00           C
ATOM   4144  CD2 TRP A 911      24.500  59.260  70.040  1.00  0.00           C
ATOM   4145  CE3 TRP A 911      25.730  59.270  69.330  1.00  0.00           C
ATOM   4146  HE3 TRP A 911      25.590  59.410  68.270  1.00  0.00           H
ATOM   4147  CZ3 TRP A 911      26.920  59.210  69.990  1.00  0.00           C
ATOM   4148  HZ3 TRP A 911      27.820  59.350  69.390  1.00  0.00           H
ATOM   4149  CZ2 TRP A 911      25.760  58.930  72.120  1.00  0.00           C
ATOM   4150  HZ2 TRP A 911      25.840  58.700  73.180  1.00  0.00           H
ATOM   4151  CH2 TRP A 911      26.950  58.980  71.390  1.00  0.00           C
ATOM   4152  HH2 TRP A 911      27.950  58.950  71.820  1.00  0.00           H
ATOM   4153  C   TRP A 911      23.600  57.890  66.870  1.00  0.00           C
ATOM   4154  O   TRP A 911      24.030  58.220  65.830  1.00  0.00           O
ATOM   4155  N   THR A 912      24.220  57.050  67.720  1.00  0.00           N
ATOM   4156  HN  THR A 912      23.800  56.950  68.620  1.00  0.00           H
ATOM   4157  CA  THR A 912      25.460  56.340  67.550  1.00  0.00           C
ATOM   4158  HA  THR A 912      26.210  57.070  67.280  1.00  0.00           H
ATOM   4159  CB  THR A 912      25.970  55.590  68.810  1.00  0.00           C
ATOM   4160  HB  THR A 912      25.480  54.600  68.920  1.00  0.00           H
ATOM   4161  OG1 THR A 912      25.800  56.380  70.040  1.00  0.00           O
ATOM   4162  HG1 THR A 912      26.310  57.190  69.920  1.00  0.00           H
ATOM   4163  CG2 THR A 912      27.490  55.370  68.740  1.00  0.00           C
ATOM   4164 HG21 THR A 912      27.680  54.530  68.030  1.00  0.00           H
ATOM   4165 HG22 THR A 912      27.910  54.890  69.650  1.00  0.00           H
ATOM   4166 HG23 THR A 912      28.140  56.210  68.430  1.00  0.00           H
ATOM   4167  C   THR A 912      25.420  55.330  66.330  1.00  0.00           C
ATOM   4168  O   THR A 912      26.290  55.300  65.460  1.00  0.00           O
ATOM   4169  N   LEU A 913      24.320  54.650  66.150  1.00  0.00           N
ATOM   4170  HN  LEU A 913      23.610  54.870  66.820  1.00  0.00           H
ATOM   4171  CA  LEU A 913      23.960  54.080  64.830  1.00  0.00           C
ATOM   4172  HA  LEU A 913      24.620  53.260  64.650  1.00  0.00           H
ATOM   4173  CB  LEU A 913      22.590  53.410  64.930  1.00  0.00           C
ATOM   4174  HB1 LEU A 913      22.390  53.110  63.880  1.00  0.00           H
ATOM   4175  HB2 LEU A 913      21.760  54.130  65.120  1.00  0.00           H
ATOM   4176  CG  LEU A 913      22.390  52.210  65.990  1.00  0.00           C
ATOM   4177  HG  LEU A 913      22.550  52.590  67.020  1.00  0.00           H
ATOM   4178  CD1 LEU A 913      20.960  51.660  65.830  1.00  0.00           C
ATOM   4179 HD11 LEU A 913      20.930  51.110  64.880  1.00  0.00           H
ATOM   4180 HD12 LEU A 913      20.150  52.390  65.650  1.00  0.00           H
ATOM   4181 HD13 LEU A 913      20.720  50.960  66.660  1.00  0.00           H
ATOM   4182  CD2 LEU A 913      23.310  51.050  65.900  1.00  0.00           C
ATOM   4183 HD21 LEU A 913      23.160  50.580  64.900  1.00  0.00           H
ATOM   4184 HD22 LEU A 913      23.070  50.230  66.610  1.00  0.00           H
ATOM   4185 HD23 LEU A 913      24.370  51.370  65.880  1.00  0.00           H
ATOM   4186  C   LEU A 913      23.920  55.010  63.630  1.00  0.00           C
ATOM   4187  O   LEU A 913      24.440  54.570  62.600  1.00  0.00           O
ATOM   4188  N   LEU A 914      23.370  56.230  63.710  1.00  0.00           N
ATOM   4189  HN  LEU A 914      22.860  56.530  64.510  1.00  0.00           H
ATOM   4190  CA  LEU A 914      23.300  57.220  62.640  1.00  0.00           C
ATOM   4191  HA  LEU A 914      22.980  56.780  61.710  1.00  0.00           H
ATOM   4192  CB  LEU A 914      22.300  58.400  62.930  1.00  0.00           C
ATOM   4193  HB1 LEU A 914      22.430  59.160  62.140  1.00  0.00           H
ATOM   4194  HB2 LEU A 914      22.540  58.930  63.890  1.00  0.00           H
ATOM   4195  CG  LEU A 914      20.870  57.890  62.850  1.00  0.00           C
ATOM   4196  HG  LEU A 914      20.770  56.950  63.460  1.00  0.00           H
ATOM   4197  CD1 LEU A 914      19.900  58.840  63.600  1.00  0.00           C
ATOM   4198 HD11 LEU A 914      20.230  59.800  63.180  1.00  0.00           H
ATOM   4199 HD12 LEU A 914      20.200  58.870  64.670  1.00  0.00           H
ATOM   4200 HD13 LEU A 914      18.840  58.550  63.440  1.00  0.00           H
ATOM   4201  CD2 LEU A 914      20.420  57.620  61.420  1.00  0.00           C
ATOM   4202 HD21 LEU A 914      21.080  56.770  61.150  1.00  0.00           H
ATOM   4203 HD22 LEU A 914      20.640  58.480  60.750  1.00  0.00           H
ATOM   4204 HD23 LEU A 914      19.330  57.460  61.390  1.00  0.00           H
ATOM   4205  C   LEU A 914      24.620  57.780  62.220  1.00  0.00           C
ATOM   4206  O   LEU A 914      24.930  57.990  61.050  1.00  0.00           O
ATOM   4207  N   ILE A 915      25.460  58.060  63.240  1.00  0.00           N
ATOM   4208  HN  ILE A 915      25.020  57.860  64.110  1.00  0.00           H
ATOM   4209  CA  ILE A 915      26.870  58.400  63.190  1.00  0.00           C
ATOM   4210  HA  ILE A 915      26.890  59.350  62.700  1.00  0.00           H
ATOM   4211  CB  ILE A 915      27.470  58.530  64.660  1.00  0.00           C
ATOM   4212  HB  ILE A 915      26.900  57.850  65.320  1.00  0.00           H
ATOM   4213  CG2 ILE A 915      28.960  58.310  64.790  1.00  0.00           C
ATOM   4214 HG21 ILE A 915      29.590  59.150  64.440  1.00  0.00           H
ATOM   4215 HG22 ILE A 915      29.260  57.290  64.450  1.00  0.00           H
ATOM   4216 HG23 ILE A 915      29.140  58.280  65.880  1.00  0.00           H
ATOM   4217  CG1 ILE A 915      26.990  59.910  65.280  1.00  0.00           C
ATOM   4218 HG11 ILE A 915      27.330  59.890  66.330  1.00  0.00           H
ATOM   4219 HG12 ILE A 915      25.880  59.950  65.330  1.00  0.00           H
ATOM   4220  CD  ILE A 915      27.490  61.230  64.650  1.00  0.00           C
ATOM   4221  HD1 ILE A 915      27.120  61.390  63.610  1.00  0.00           H
ATOM   4222  HD2 ILE A 915      28.590  61.130  64.550  1.00  0.00           H
ATOM   4223  HD3 ILE A 915      27.320  62.090  65.320  1.00  0.00           H
ATOM   4224  C   ILE A 915      27.620  57.330  62.400  1.00  0.00           C
ATOM   4225  O   ILE A 915      28.410  57.610  61.450  1.00  0.00           O
ATOM   4226  N   ALA A 916      27.370  56.040  62.650  1.00  0.00           N
ATOM   4227  HN  ALA A 916      26.790  55.770  63.420  1.00  0.00           H
ATOM   4228  CA  ALA A 916      28.060  54.990  61.930  1.00  0.00           C
ATOM   4229  HA  ALA A 916      29.120  55.130  61.790  1.00  0.00           H
ATOM   4230  CB  ALA A 916      27.810  53.760  62.730  1.00  0.00           C
ATOM   4231  HB1 ALA A 916      28.380  52.900  62.320  1.00  0.00           H
ATOM   4232  HB2 ALA A 916      26.720  53.560  62.780  1.00  0.00           H
ATOM   4233  HB3 ALA A 916      28.270  53.870  63.740  1.00  0.00           H
ATOM   4234  C   ALA A 916      27.630  54.860  60.410  1.00  0.00           C
ATOM   4235  O   ALA A 916      28.490  54.480  59.590  1.00  0.00           O
ATOM   4236  N   ALA A 917      26.390  55.150  59.980  1.00  0.00           N
ATOM   4237  HN  ALA A 917      25.660  55.450  60.580  1.00  0.00           H
ATOM   4238  CA  ALA A 917      25.900  55.050  58.640  1.00  0.00           C
ATOM   4239  HA  ALA A 917      26.080  54.030  58.340  1.00  0.00           H
ATOM   4240  CB  ALA A 917      24.420  55.470  58.630  1.00  0.00           C
ATOM   4241  HB1 ALA A 917      23.920  55.340  57.640  1.00  0.00           H
ATOM   4242  HB2 ALA A 917      24.430  56.560  58.840  1.00  0.00           H
ATOM   4243  HB3 ALA A 917      23.910  54.900  59.430  1.00  0.00           H
ATOM   4244  C   ALA A 917      26.590  56.130  57.710  1.00  0.00           C
ATOM   4245  O   ALA A 917      26.780  55.900  56.480  1.00  0.00           O
ATOM   4246  N   ILE A 918      27.060  57.330  58.230  1.00  0.00           N
ATOM   4247  HN  ILE A 918      26.800  57.600  59.150  1.00  0.00           H
ATOM   4248  CA  ILE A 918      27.690  58.370  57.400  1.00  0.00           C
ATOM   4249  HA  ILE A 918      26.970  58.540  56.630  1.00  0.00           H
ATOM   4250  CB  ILE A 918      27.830  59.640  58.250  1.00  0.00           C
ATOM   4251  HB  ILE A 918      28.330  59.390  59.210  1.00  0.00           H
ATOM   4252  CG2 ILE A 918      28.570  60.790  57.570  1.00  0.00           C
ATOM   4253 HG21 ILE A 918      28.260  60.850  56.510  1.00  0.00           H
ATOM   4254 HG22 ILE A 918      29.670  60.640  57.600  1.00  0.00           H
ATOM   4255 HG23 ILE A 918      28.330  61.740  58.080  1.00  0.00           H
ATOM   4256  CG1 ILE A 918      26.390  60.140  58.560  1.00  0.00           C
ATOM   4257 HG11 ILE A 918      26.470  60.990  59.260  1.00  0.00           H
ATOM   4258 HG12 ILE A 918      25.770  59.470  59.180  1.00  0.00           H
ATOM   4259  CD  ILE A 918      25.690  60.750  57.280  1.00  0.00           C
ATOM   4260  HD1 ILE A 918      26.400  61.430  56.800  1.00  0.00           H
ATOM   4261  HD2 ILE A 918      24.740  61.270  57.520  1.00  0.00           H
ATOM   4262  HD3 ILE A 918      25.420  59.920  56.580  1.00  0.00           H
ATOM   4263  C   ILE A 918      28.940  58.000  56.700  1.00  0.00           C
ATOM   4264  O   ILE A 918      29.010  58.270  55.530  1.00  0.00           O
ATOM   4265  N   PRO A 919      30.060  57.340  57.230  1.00  0.00           N
ATOM   4266  CD  PRO A 919      30.430  57.410  58.650  1.00  0.00           C
ATOM   4267  HD1 PRO A 919      29.570  57.030  59.250  1.00  0.00           H
ATOM   4268  HD2 PRO A 919      30.610  58.460  58.990  1.00  0.00           H
ATOM   4269  CA  PRO A 919      31.280  57.050  56.440  1.00  0.00           C
ATOM   4270  HA  PRO A 919      31.500  57.860  55.750  1.00  0.00           H
ATOM   4271  CB  PRO A 919      32.370  56.960  57.530  1.00  0.00           C
ATOM   4272  HB1 PRO A 919      32.730  58.010  57.520  1.00  0.00           H
ATOM   4273  HB2 PRO A 919      33.230  56.290  57.330  1.00  0.00           H
ATOM   4274  CG  PRO A 919      31.650  56.550  58.790  1.00  0.00           C
ATOM   4275  HG1 PRO A 919      31.400  55.470  58.770  1.00  0.00           H
ATOM   4276  HG2 PRO A 919      32.170  56.830  59.730  1.00  0.00           H
ATOM   4277  C   PRO A 919      31.180  55.690  55.770  1.00  0.00           C
ATOM   4278  O   PRO A 919      32.050  55.340  54.950  1.00  0.00           O
ATOM   4279  N   ALA A 920      30.150  54.870  56.100  1.00  0.00           N
ATOM   4280  HN  ALA A 920      29.520  55.220  56.790  1.00  0.00           H
ATOM   4281  CA  ALA A 920      29.770  53.680  55.450  1.00  0.00           C
ATOM   4282  HA  ALA A 920      30.580  52.960  55.490  1.00  0.00           H
ATOM   4283  CB  ALA A 920      28.630  52.940  56.220  1.00  0.00           C
ATOM   4284  HB1 ALA A 920      28.940  52.740  57.270  1.00  0.00           H
ATOM   4285  HB2 ALA A 920      28.330  51.970  55.760  1.00  0.00           H
ATOM   4286  HB3 ALA A 920      27.690  53.530  56.220  1.00  0.00           H
ATOM   4287  C   ALA A 920      29.540  53.840  54.020  1.00  0.00           C
ATOM   4288  O   ALA A 920      30.090  53.120  53.200  1.00  0.00           O
ATOM   4289  N   LEU A 921      28.810  54.870  53.650  1.00  0.00           N
ATOM   4290  HN  LEU A 921      28.420  55.420  54.400  1.00  0.00           H
ATOM   4291  CA  LEU A 921      28.410  55.170  52.280  1.00  0.00           C
ATOM   4292  HA  LEU A 921      28.130  54.260  51.760  1.00  0.00           H
ATOM   4293  CB  LEU A 921      27.160  56.110  52.230  1.00  0.00           C
ATOM   4294  HB1 LEU A 921      27.470  57.070  52.700  1.00  0.00           H
ATOM   4295  HB2 LEU A 921      26.500  55.500  52.890  1.00  0.00           H
ATOM   4296  CG  LEU A 921      26.540  56.420  50.900  1.00  0.00           C
ATOM   4297  HG  LEU A 921      27.240  56.900  50.180  1.00  0.00           H
ATOM   4298  CD1 LEU A 921      25.900  55.080  50.460  1.00  0.00           C
ATOM   4299 HD11 LEU A 921      24.930  54.850  50.950  1.00  0.00           H
ATOM   4300 HD12 LEU A 921      26.590  54.220  50.410  1.00  0.00           H
ATOM   4301 HD13 LEU A 921      25.660  55.410  49.420  1.00  0.00           H
ATOM   4302  CD2 LEU A 921      25.420  57.440  51.040  1.00  0.00           C
ATOM   4303 HD21 LEU A 921      24.550  56.990  51.560  1.00  0.00           H
ATOM   4304 HD22 LEU A 921      25.030  57.740  50.040  1.00  0.00           H
ATOM   4305 HD23 LEU A 921      25.790  58.260  51.690  1.00  0.00           H
ATOM   4306  C   LEU A 921      29.620  55.580  51.400  1.00  0.00           C
ATOM   4307  O   LEU A 921      29.700  55.400  50.180  1.00  0.00           O
ATOM   4308  N   LEU A 922      30.640  56.200  52.090  1.00  0.00           N
ATOM   4309  HN  LEU A 922      30.410  56.420  53.030  1.00  0.00           H
ATOM   4310  CA  LEU A 922      31.910  56.610  51.540  1.00  0.00           C
ATOM   4311  HA  LEU A 922      31.740  56.880  50.510  1.00  0.00           H
ATOM   4312  CB  LEU A 922      32.530  57.740  52.330  1.00  0.00           C
ATOM   4313  HB1 LEU A 922      33.490  57.980  51.800  1.00  0.00           H
ATOM   4314  HB2 LEU A 922      32.910  57.400  53.320  1.00  0.00           H
ATOM   4315  CG  LEU A 922      31.770  59.120  52.350  1.00  0.00           C
ATOM   4316  HG  LEU A 922      30.770  58.970  52.790  1.00  0.00           H
ATOM   4317  CD1 LEU A 922      32.350  60.190  53.180  1.00  0.00           C
ATOM   4318 HD11 LEU A 922      32.340  59.960  54.270  1.00  0.00           H
ATOM   4319 HD12 LEU A 922      31.830  61.160  53.120  1.00  0.00           H
ATOM   4320 HD13 LEU A 922      33.390  60.340  52.800  1.00  0.00           H
ATOM   4321  CD2 LEU A 922      31.600  59.660  50.910  1.00  0.00           C
ATOM   4322 HD21 LEU A 922      30.910  58.920  50.440  1.00  0.00           H
ATOM   4323 HD22 LEU A 922      32.500  59.700  50.260  1.00  0.00           H
ATOM   4324 HD23 LEU A 922      31.140  60.670  50.980  1.00  0.00           H
ATOM   4325  C   LEU A 922      32.930  55.420  51.490  1.00  0.00           C
ATOM   4326  O   LEU A 922      33.670  55.270  50.520  1.00  0.00           O
ATOM   4327  N   CYS A 923      32.890  54.510  52.540  1.00  0.00           N
ATOM   4328  HN  CYS A 923      32.510  54.830  53.410  1.00  0.00           H
ATOM   4329  CA  CYS A 923      33.590  53.210  52.630  1.00  0.00           C
ATOM   4330  HA  CYS A 923      34.570  53.490  52.280  1.00  0.00           H
ATOM   4331  CB  CYS A 923      33.610  52.640  54.020  1.00  0.00           C
ATOM   4332  HB1 CYS A 923      32.560  52.390  54.310  1.00  0.00           H
ATOM   4333  HB2 CYS A 923      34.060  53.350  54.740  1.00  0.00           H
ATOM   4334  SG  CYS A 923      34.760  51.130  53.920  1.00  0.00           S
ATOM   4335  HG1 CYS A 923      34.380  50.600  52.760  1.00  0.00           H
ATOM   4336  C   CYS A 923      33.080  52.230  51.430  1.00  0.00           C
ATOM   4337  O   CYS A 923      33.860  51.460  50.880  1.00  0.00           O
ATOM   4338  N   THR A 924      31.790  52.370  51.030  1.00  0.00           N
ATOM   4339  HN  THR A 924      31.140  52.920  51.550  1.00  0.00           H
ATOM   4340  CA  THR A 924      31.270  51.650  49.840  1.00  0.00           C
ATOM   4341  HA  THR A 924      31.510  50.600  49.870  1.00  0.00           H
ATOM   4342  CB  THR A 924      29.790  51.890  49.540  1.00  0.00           C
ATOM   4343  HB  THR A 924      29.640  52.970  49.320  1.00  0.00           H
ATOM   4344  OG1 THR A 924      28.980  51.520  50.670  1.00  0.00           O
ATOM   4345  HG1 THR A 924      29.270  52.060  51.400  1.00  0.00           H
ATOM   4346  CG2 THR A 924      29.210  51.090  48.320  1.00  0.00           C
ATOM   4347 HG21 THR A 924      29.480  50.020  48.430  1.00  0.00           H
ATOM   4348 HG22 THR A 924      29.600  51.470  47.340  1.00  0.00           H
ATOM   4349 HG23 THR A 924      28.100  51.100  48.270  1.00  0.00           H
ATOM   4350  C   THR A 924      31.910  52.000  48.470  1.00  0.00           C
ATOM   4351  O   THR A 924      32.220  51.130  47.640  1.00  0.00           O
ATOM   4352  N   ILE A 925      32.300  53.290  48.280  1.00  0.00           N
ATOM   4353  HN  ILE A 925      31.950  53.910  48.980  1.00  0.00           H
ATOM   4354  CA  ILE A 925      33.010  53.820  47.150  1.00  0.00           C
ATOM   4355  HA  ILE A 925      32.410  53.450  46.340  1.00  0.00           H
ATOM   4356  CB  ILE A 925      33.110  55.350  47.090  1.00  0.00           C
ATOM   4357  HB  ILE A 925      33.780  55.730  47.890  1.00  0.00           H
ATOM   4358  CG2 ILE A 925      33.810  55.730  45.750  1.00  0.00           C
ATOM   4359 HG21 ILE A 925      34.870  55.380  45.830  1.00  0.00           H
ATOM   4360 HG22 ILE A 925      33.700  56.790  45.440  1.00  0.00           H
ATOM   4361 HG23 ILE A 925      33.270  55.120  44.980  1.00  0.00           H
ATOM   4362  CG1 ILE A 925      31.670  55.950  47.290  1.00  0.00           C
ATOM   4363 HG11 ILE A 925      31.030  55.600  48.140  1.00  0.00           H
ATOM   4364 HG12 ILE A 925      31.010  55.710  46.410  1.00  0.00           H
ATOM   4365  CD  ILE A 925      31.620  57.530  47.370  1.00  0.00           C
ATOM   4366  HD1 ILE A 925      31.940  57.880  46.360  1.00  0.00           H
ATOM   4367  HD2 ILE A 925      32.390  57.850  48.100  1.00  0.00           H
ATOM   4368  HD3 ILE A 925      30.640  57.990  47.640  1.00  0.00           H
ATOM   4369  C   ILE A 925      34.410  53.210  47.110  1.00  0.00           C
ATOM   4370  O   ILE A 925      34.790  52.610  46.110  1.00  0.00           O
ATOM   4371  N   LEU A 926      35.090  53.210  48.320  1.00  0.00           N
ATOM   4372  HN  LEU A 926      34.700  53.750  49.060  1.00  0.00           H
ATOM   4373  CA  LEU A 926      36.370  52.600  48.490  1.00  0.00           C
ATOM   4374  HA  LEU A 926      36.960  53.170  47.810  1.00  0.00           H
ATOM   4375  CB  LEU A 926      36.960  52.970  49.840  1.00  0.00           C
ATOM   4376  HB1 LEU A 926      37.960  52.500  49.990  1.00  0.00           H
ATOM   4377  HB2 LEU A 926      36.270  52.410  50.500  1.00  0.00           H
ATOM   4378  CG  LEU A 926      37.070  54.480  50.180  1.00  0.00           C
ATOM   4379  HG  LEU A 926      36.110  55.050  50.180  1.00  0.00           H
ATOM   4380  CD1 LEU A 926      37.480  54.570  51.610  1.00  0.00           C
ATOM   4381 HD11 LEU A 926      38.560  54.420  51.800  1.00  0.00           H
ATOM   4382 HD12 LEU A 926      36.850  53.900  52.230  1.00  0.00           H
ATOM   4383 HD13 LEU A 926      37.210  55.570  51.990  1.00  0.00           H
ATOM   4384  CD2 LEU A 926      38.010  55.270  49.380  1.00  0.00           C
ATOM   4385 HD21 LEU A 926      37.520  55.450  48.400  1.00  0.00           H
ATOM   4386 HD22 LEU A 926      38.910  54.670  49.110  1.00  0.00           H
ATOM   4387 HD23 LEU A 926      38.330  56.230  49.830  1.00  0.00           H
ATOM   4388  C   LEU A 926      36.470  51.110  48.020  1.00  0.00           C
ATOM   4389  O   LEU A 926      37.360  50.730  47.260  1.00  0.00           O
ATOM   4390  N   ILE A 927      35.510  50.300  48.490  1.00  0.00           N
ATOM   4391  HN  ILE A 927      34.890  50.710  49.170  1.00  0.00           H
ATOM   4392  CA  ILE A 927      35.240  48.920  48.140  1.00  0.00           C
ATOM   4393  HA  ILE A 927      36.130  48.300  48.130  1.00  0.00           H
ATOM   4394  CB  ILE A 927      34.150  48.390  49.100  1.00  0.00           C
ATOM   4395  HB  ILE A 927      33.220  48.990  48.960  1.00  0.00           H
ATOM   4396  CG2 ILE A 927      33.770  46.990  48.570  1.00  0.00           C
ATOM   4397 HG21 ILE A 927      33.170  46.960  47.640  1.00  0.00           H
ATOM   4398 HG22 ILE A 927      33.230  46.420  49.380  1.00  0.00           H
ATOM   4399 HG23 ILE A 927      34.620  46.290  48.480  1.00  0.00           H
ATOM   4400  CG1 ILE A 927      34.620  48.460  50.520  1.00  0.00           C
ATOM   4401 HG11 ILE A 927      33.770  48.130  51.150  1.00  0.00           H
ATOM   4402 HG12 ILE A 927      34.850  49.510  50.780  1.00  0.00           H
ATOM   4403  CD  ILE A 927      35.810  47.570  50.930  1.00  0.00           C
ATOM   4404  HD1 ILE A 927      35.870  47.780  52.020  1.00  0.00           H
ATOM   4405  HD2 ILE A 927      36.640  47.860  50.260  1.00  0.00           H
ATOM   4406  HD3 ILE A 927      35.480  46.540  50.690  1.00  0.00           H
ATOM   4407  C   ILE A 927      34.830  48.750  46.690  1.00  0.00           C
ATOM   4408  O   ILE A 927      35.370  47.890  45.960  1.00  0.00           O
ATOM   4409  N   PHE A 928      33.920  49.530  46.060  1.00  0.00           N
ATOM   4410  HN  PHE A 928      33.360  50.150  46.610  1.00  0.00           H
ATOM   4411  CA  PHE A 928      33.690  49.580  44.630  1.00  0.00           C
ATOM   4412  HA  PHE A 928      33.310  48.640  44.260  1.00  0.00           H
ATOM   4413  CB  PHE A 928      32.560  50.640  44.400  1.00  0.00           C
ATOM   4414  HB1 PHE A 928      32.820  51.430  45.140  1.00  0.00           H
ATOM   4415  HB2 PHE A 928      31.600  50.380  44.910  1.00  0.00           H
ATOM   4416  CG  PHE A 928      32.330  51.140  43.050  1.00  0.00           C
ATOM   4417  CD1 PHE A 928      31.760  50.260  42.070  1.00  0.00           C
ATOM   4418  HD1 PHE A 928      31.530  49.270  42.420  1.00  0.00           H
ATOM   4419  CE1 PHE A 928      31.440  50.770  40.810  1.00  0.00           C
ATOM   4420  HE1 PHE A 928      31.030  50.100  40.060  1.00  0.00           H
ATOM   4421  CZ  PHE A 928      31.680  52.130  40.460  1.00  0.00           C
ATOM   4422  HZ  PHE A 928      31.430  52.510  39.470  1.00  0.00           H
ATOM   4423  CD2 PHE A 928      32.470  52.530  42.710  1.00  0.00           C
ATOM   4424  HD2 PHE A 928      32.800  53.260  43.460  1.00  0.00           H
ATOM   4425  CE2 PHE A 928      32.160  52.990  41.470  1.00  0.00           C
ATOM   4426  HE2 PHE A 928      32.280  54.050  41.290  1.00  0.00           H
ATOM   4427  C   PHE A 928      34.950  49.860  43.790  1.00  0.00           C
ATOM   4428  O   PHE A 928      35.220  49.090  42.850  1.00  0.00           O
ATOM   4429  N   MET A 929      35.720  50.970  44.200  1.00  0.00           N
ATOM   4430  HN  MET A 929      35.490  51.540  44.990  1.00  0.00           H
ATOM   4431  CA  MET A 929      36.740  51.500  43.400  1.00  0.00           C
ATOM   4432  HA  MET A 929      36.310  51.730  42.440  1.00  0.00           H
ATOM   4433  CB  MET A 929      37.310  52.720  44.180  1.00  0.00           C
ATOM   4434  HB1 MET A 929      37.780  52.310  45.100  1.00  0.00           H
ATOM   4435  HB2 MET A 929      36.530  53.430  44.540  1.00  0.00           H
ATOM   4436  CG  MET A 929      38.340  53.630  43.540  1.00  0.00           C
ATOM   4437  HG1 MET A 929      37.960  53.950  42.540  1.00  0.00           H
ATOM   4438  HG2 MET A 929      39.310  53.140  43.330  1.00  0.00           H
ATOM   4439  SD  MET A 929      38.580  55.230  44.410  1.00  0.00           S
ATOM   4440  CE  MET A 929      40.280  55.740  44.190  1.00  0.00           C
ATOM   4441  HE1 MET A 929      40.750  55.490  43.220  1.00  0.00           H
ATOM   4442  HE2 MET A 929      40.820  55.160  44.960  1.00  0.00           H
ATOM   4443  HE3 MET A 929      40.340  56.830  44.370  1.00  0.00           H
ATOM   4444  C   MET A 929      37.840  50.500  43.100  1.00  0.00           C
ATOM   4445  O   MET A 929      38.140  50.380  41.890  1.00  0.00           O
ATOM   4446  N   ASP A 930      38.450  49.800  44.150  1.00  0.00           N
ATOM   4447  HN  ASP A 930      38.240  49.990  45.100  1.00  0.00           H
ATOM   4448  CA  ASP A 930      39.470  48.870  44.000  1.00  0.00           C
ATOM   4449  HA  ASP A 930      40.390  49.270  43.600  1.00  0.00           H
ATOM   4450  CB  ASP A 930      40.030  48.460  45.420  1.00  0.00           C
ATOM   4451  HB1 ASP A 930      40.560  47.480  45.330  1.00  0.00           H
ATOM   4452  HB2 ASP A 930      39.230  48.240  46.160  1.00  0.00           H
ATOM   4453  CG  ASP A 930      41.140  49.380  45.980  1.00  0.00           C
ATOM   4454  OD1 ASP A 930      41.670  50.230  45.280  1.00  0.00           O
ATOM   4455  OD2 ASP A 930      41.580  49.060  47.110  1.00  0.00           O
ATOM   4456  C   ASP A 930      39.010  47.720  43.200  1.00  0.00           C
ATOM   4457  O   ASP A 930      39.820  47.230  42.380  1.00  0.00           O
ATOM   4458  N   GLN A 931      37.700  47.260  43.360  1.00  0.00           N
ATOM   4459  HN  GLN A 931      37.120  47.640  44.080  1.00  0.00           H
ATOM   4460  CA  GLN A 931      37.180  46.150  42.490  1.00  0.00           C
ATOM   4461  HA  GLN A 931      37.890  45.340  42.540  1.00  0.00           H
ATOM   4462  CB  GLN A 931      35.800  45.680  42.900  1.00  0.00           C
ATOM   4463  HB1 GLN A 931      35.350  45.020  42.120  1.00  0.00           H
ATOM   4464  HB2 GLN A 931      35.140  46.570  43.010  1.00  0.00           H
ATOM   4465  CG  GLN A 931      35.690  44.880  44.230  1.00  0.00           C
ATOM   4466  HG1 GLN A 931      34.690  44.440  44.400  1.00  0.00           H
ATOM   4467  HG2 GLN A 931      36.030  45.550  45.040  1.00  0.00           H
ATOM   4468  CD  GLN A 931      36.660  43.670  44.540  1.00  0.00           C
ATOM   4469  OE1 GLN A 931      37.510  43.870  45.430  1.00  0.00           O
ATOM   4470  NE2 GLN A 931      36.580  42.500  43.870  1.00  0.00           N
ATOM   4471 HE21 GLN A 931      37.190  41.790  44.210  1.00  0.00           H
ATOM   4472 HE22 GLN A 931      35.940  42.420  43.100  1.00  0.00           H
ATOM   4473  C   GLN A 931      37.210  46.580  40.990  1.00  0.00           C
ATOM   4474  O   GLN A 931      37.680  45.850  40.080  1.00  0.00           O
ATOM   4475  N   GLN A 932      36.850  47.800  40.660  1.00  0.00           N
ATOM   4476  HN  GLN A 932      36.480  48.350  41.400  1.00  0.00           H
ATOM   4477  CA  GLN A 932      36.850  48.350  39.260  1.00  0.00           C
ATOM   4478  HA  GLN A 932      36.470  47.630  38.550  1.00  0.00           H
ATOM   4479  CB  GLN A 932      35.950  49.620  39.270  1.00  0.00           C
ATOM   4480  HB1 GLN A 932      36.120  50.220  38.350  1.00  0.00           H
ATOM   4481  HB2 GLN A 932      36.480  50.220  40.050  1.00  0.00           H
ATOM   4482  CG  GLN A 932      34.470  49.600  39.620  1.00  0.00           C
ATOM   4483  HG1 GLN A 932      33.930  50.330  38.980  1.00  0.00           H
ATOM   4484  HG2 GLN A 932      34.450  49.970  40.680  1.00  0.00           H
ATOM   4485  CD  GLN A 932      33.900  48.190  39.530  1.00  0.00           C
ATOM   4486  OE1 GLN A 932      34.040  47.430  38.570  1.00  0.00           O
ATOM   4487  NE2 GLN A 932      33.370  47.650  40.650  1.00  0.00           N
ATOM   4488 HE21 GLN A 932      33.640  47.890  41.580  1.00  0.00           H
ATOM   4489 HE22 GLN A 932      32.860  46.810  40.450  1.00  0.00           H
ATOM   4490  C   GLN A 932      38.260  48.590  38.680  1.00  0.00           C
ATOM   4491  O   GLN A 932      38.540  48.140  37.540  1.00  0.00           O
ATOM   4492  N   ILE A 933      39.170  49.170  39.440  1.00  0.00           N
ATOM   4493  HN  ILE A 933      38.780  49.440  40.330  1.00  0.00           H
ATOM   4494  CA  ILE A 933      40.630  49.320  39.110  1.00  0.00           C
ATOM   4495  HA  ILE A 933      40.770  49.830  38.170  1.00  0.00           H
ATOM   4496  CB  ILE A 933      41.330  50.150  40.210  1.00  0.00           C
ATOM   4497  HB  ILE A 933      41.040  49.720  41.190  1.00  0.00           H
ATOM   4498  CG2 ILE A 933      42.890  50.170  40.060  1.00  0.00           C
ATOM   4499 HG21 ILE A 933      43.250  50.610  41.020  1.00  0.00           H
ATOM   4500 HG22 ILE A 933      43.180  50.940  39.300  1.00  0.00           H
ATOM   4501 HG23 ILE A 933      43.470  49.280  39.740  1.00  0.00           H
ATOM   4502  CG1 ILE A 933      40.800  51.560  40.140  1.00  0.00           C
ATOM   4503 HG11 ILE A 933      39.700  51.500  39.950  1.00  0.00           H
ATOM   4504 HG12 ILE A 933      41.240  52.180  39.330  1.00  0.00           H
ATOM   4505  CD  ILE A 933      40.960  52.380  41.390  1.00  0.00           C
ATOM   4506  HD1 ILE A 933      40.690  51.880  42.350  1.00  0.00           H
ATOM   4507  HD2 ILE A 933      40.440  53.350  41.350  1.00  0.00           H
ATOM   4508  HD3 ILE A 933      42.050  52.570  41.460  1.00  0.00           H
ATOM   4509  C   ILE A 933      41.420  48.070  38.880  1.00  0.00           C
ATOM   4510  O   ILE A 933      42.250  48.010  37.970  1.00  0.00           O
ATOM   4511  N   THR A 934      41.160  47.010  39.650  1.00  0.00           N
ATOM   4512  HN  THR A 934      40.540  47.180  40.410  1.00  0.00           H
ATOM   4513  CA  THR A 934      41.570  45.630  39.290  1.00  0.00           C
ATOM   4514  HA  THR A 934      42.580  45.730  38.910  1.00  0.00           H
ATOM   4515  CB  THR A 934      41.490  44.630  40.520  1.00  0.00           C
ATOM   4516  HB  THR A 934      40.450  44.250  40.690  1.00  0.00           H
ATOM   4517  OG1 THR A 934      41.910  45.250  41.760  1.00  0.00           O
ATOM   4518  HG1 THR A 934      41.270  45.910  42.020  1.00  0.00           H
ATOM   4519  CG2 THR A 934      42.540  43.530  40.320  1.00  0.00           C
ATOM   4520 HG21 THR A 934      42.460  42.840  41.180  1.00  0.00           H
ATOM   4521 HG22 THR A 934      43.570  43.940  40.230  1.00  0.00           H
ATOM   4522 HG23 THR A 934      42.310  42.930  39.410  1.00  0.00           H
ATOM   4523  C   THR A 934      40.790  45.070  38.110  1.00  0.00           C
ATOM   4524  O   THR A 934      41.390  44.350  37.300  1.00  0.00           O
ATOM   4525  N   ALA A 935      39.430  45.270  37.830  1.00  0.00           N
ATOM   4526  HN  ALA A 935      38.860  45.750  38.490  1.00  0.00           H
ATOM   4527  CA  ALA A 935      38.770  44.720  36.640  1.00  0.00           C
ATOM   4528  HA  ALA A 935      38.770  43.640  36.670  1.00  0.00           H
ATOM   4529  CB  ALA A 935      37.280  45.170  36.780  1.00  0.00           C
ATOM   4530  HB1 ALA A 935      37.220  46.280  36.790  1.00  0.00           H
ATOM   4531  HB2 ALA A 935      36.980  44.740  37.750  1.00  0.00           H
ATOM   4532  HB3 ALA A 935      36.600  44.870  35.940  1.00  0.00           H
ATOM   4533  C   ALA A 935      39.370  45.160  35.250  1.00  0.00           C
ATOM   4534  O   ALA A 935      39.700  44.350  34.410  1.00  0.00           O
ATOM   4535  N   VAL A 936      39.620  46.490  35.110  1.00  0.00           N
ATOM   4536  HN  VAL A 936      39.540  47.120  35.880  1.00  0.00           H
ATOM   4537  CA  VAL A 936      40.270  47.010  33.960  1.00  0.00           C
ATOM   4538  HA  VAL A 936      39.600  46.760  33.140  1.00  0.00           H
ATOM   4539  CB  VAL A 936      40.200  48.610  33.930  1.00  0.00           C
ATOM   4540  HB  VAL A 936      39.160  48.940  34.140  1.00  0.00           H
ATOM   4541  CG1 VAL A 936      40.920  49.320  35.140  1.00  0.00           C
ATOM   4542 HG11 VAL A 936      40.550  48.880  36.090  1.00  0.00           H
ATOM   4543 HG12 VAL A 936      40.660  50.400  35.020  1.00  0.00           H
ATOM   4544 HG13 VAL A 936      42.000  49.040  35.100  1.00  0.00           H
ATOM   4545  CG2 VAL A 936      40.660  49.210  32.610  1.00  0.00           C
ATOM   4546 HG21 VAL A 936      40.160  50.200  32.460  1.00  0.00           H
ATOM   4547 HG22 VAL A 936      40.440  48.650  31.690  1.00  0.00           H
ATOM   4548 HG23 VAL A 936      41.750  49.430  32.620  1.00  0.00           H
ATOM   4549  C   VAL A 936      41.680  46.400  33.750  1.00  0.00           C
ATOM   4550  O   VAL A 936      42.090  46.210  32.650  1.00  0.00           O
ATOM   4551  N   ILE A 937      42.440  46.130  34.780  1.00  0.00           N
ATOM   4552  HN  ILE A 937      42.190  46.510  35.670  1.00  0.00           H
ATOM   4553  CA  ILE A 937      43.820  45.610  34.640  1.00  0.00           C
ATOM   4554  HA  ILE A 937      44.260  46.200  33.860  1.00  0.00           H
ATOM   4555  CB  ILE A 937      44.680  45.880  35.930  1.00  0.00           C
ATOM   4556  HB  ILE A 937      44.090  45.670  36.850  1.00  0.00           H
ATOM   4557  CG2 ILE A 937      45.920  44.990  36.080  1.00  0.00           C
ATOM   4558 HG21 ILE A 937      46.500  45.230  35.150  1.00  0.00           H
ATOM   4559 HG22 ILE A 937      45.680  43.920  36.180  1.00  0.00           H
ATOM   4560 HG23 ILE A 937      46.530  45.430  36.890  1.00  0.00           H
ATOM   4561  CG1 ILE A 937      45.140  47.360  36.000  1.00  0.00           C
ATOM   4562 HG11 ILE A 937      45.290  47.590  37.080  1.00  0.00           H
ATOM   4563 HG12 ILE A 937      44.320  48.070  35.780  1.00  0.00           H
ATOM   4564  CD  ILE A 937      46.330  47.810  35.090  1.00  0.00           C
ATOM   4565  HD1 ILE A 937      46.050  47.730  34.010  1.00  0.00           H
ATOM   4566  HD2 ILE A 937      47.300  47.270  35.180  1.00  0.00           H
ATOM   4567  HD3 ILE A 937      46.570  48.880  35.250  1.00  0.00           H
ATOM   4568  C   ILE A 937      43.900  44.190  34.170  1.00  0.00           C
ATOM   4569  O   ILE A 937      44.660  43.760  33.280  1.00  0.00           O
ATOM   4570  N   ILE A 938      42.890  43.370  34.500  1.00  0.00           N
ATOM   4571  HN  ILE A 938      42.190  43.750  35.100  1.00  0.00           H
ATOM   4572  CA  ILE A 938      42.700  41.980  34.030  1.00  0.00           C
ATOM   4573  HA  ILE A 938      43.590  41.400  34.180  1.00  0.00           H
ATOM   4574  CB  ILE A 938      41.760  41.310  34.970  1.00  0.00           C
ATOM   4575  HB  ILE A 938      40.860  41.950  34.990  1.00  0.00           H
ATOM   4576  CG2 ILE A 938      41.240  39.900  34.610  1.00  0.00           C
ATOM   4577 HG21 ILE A 938      40.690  39.480  35.480  1.00  0.00           H
ATOM   4578 HG22 ILE A 938      42.080  39.190  34.440  1.00  0.00           H
ATOM   4579 HG23 ILE A 938      40.600  39.840  33.700  1.00  0.00           H
ATOM   4580  CG1 ILE A 938      42.400  41.250  36.340  1.00  0.00           C
ATOM   4581 HG11 ILE A 938      41.880  40.650  37.130  1.00  0.00           H
ATOM   4582 HG12 ILE A 938      42.450  42.280  36.740  1.00  0.00           H
ATOM   4583  CD  ILE A 938      43.850  40.680  36.430  1.00  0.00           C
ATOM   4584  HD1 ILE A 938      43.980  39.630  36.140  1.00  0.00           H
ATOM   4585  HD2 ILE A 938      44.200  40.770  37.480  1.00  0.00           H
ATOM   4586  HD3 ILE A 938      44.580  41.170  35.750  1.00  0.00           H
ATOM   4587  C   ILE A 938      42.270  41.890  32.530  1.00  0.00           C
ATOM   4588  O   ILE A 938      42.740  40.980  31.830  1.00  0.00           O
ATOM   4589  N   ASN A 939      41.450  42.800  32.050  1.00  0.00           N
ATOM   4590  HN  ASN A 939      41.120  43.530  32.650  1.00  0.00           H
ATOM   4591  CA  ASN A 939      40.930  43.040  30.710  1.00  0.00           C
ATOM   4592  HA  ASN A 939      40.660  42.040  30.420  1.00  0.00           H
ATOM   4593  CB  ASN A 939      39.760  43.980  30.650  1.00  0.00           C
ATOM   4594  HB1 ASN A 939      39.430  44.430  29.700  1.00  0.00           H
ATOM   4595  HB2 ASN A 939      39.900  44.790  31.400  1.00  0.00           H
ATOM   4596  CG  ASN A 939      38.560  43.210  31.170  1.00  0.00           C
ATOM   4597  OD1 ASN A 939      37.700  42.850  30.300  1.00  0.00           O
ATOM   4598  ND2 ASN A 939      38.310  43.000  32.480  1.00  0.00           N
ATOM   4599 HD21 ASN A 939      38.940  43.300  33.190  1.00  0.00           H
ATOM   4600 HD22 ASN A 939      37.510  42.420  32.660  1.00  0.00           H
ATOM   4601  C   ASN A 939      41.870  43.720  29.760  1.00  0.00           C
ATOM   4602  O   ASN A 939      41.950  44.950  29.760  1.00  0.00           O
ATOM   4603  N   ARG A 940      42.680  42.990  29.000  1.00  0.00           N
ATOM   4604  HN  ARG A 940      42.420  42.020  29.030  1.00  0.00           H
ATOM   4605  CA  ARG A 940      43.830  43.610  28.310  1.00  0.00           C
ATOM   4606  HA  ARG A 940      43.870  44.660  28.600  1.00  0.00           H
ATOM   4607  CB  ARG A 940      45.200  43.050  28.780  1.00  0.00           C
ATOM   4608  HB1 ARG A 940      46.050  43.420  28.190  1.00  0.00           H
ATOM   4609  HB2 ARG A 940      45.190  41.960  28.540  1.00  0.00           H
ATOM   4610  CG  ARG A 940      45.590  43.240  30.260  1.00  0.00           C
ATOM   4611  HG1 ARG A 940      46.500  42.620  30.410  1.00  0.00           H
ATOM   4612  HG2 ARG A 940      44.800  42.800  30.910  1.00  0.00           H
ATOM   4613  CD  ARG A 940      46.080  44.660  30.590  1.00  0.00           C
ATOM   4614  HD1 ARG A 940      46.650  45.050  29.720  1.00  0.00           H
ATOM   4615  HD2 ARG A 940      46.600  44.680  31.580  1.00  0.00           H
ATOM   4616  NE  ARG A 940      44.830  45.470  30.790  1.00  0.00           N
ATOM   4617  HE  ARG A 940      43.910  45.110  30.700  1.00  0.00           H
ATOM   4618  CZ  ARG A 940      45.010  46.790  30.800  1.00  0.00           C
ATOM   4619  NH1 ARG A 940      43.960  47.520  31.020  1.00  0.00           N
ATOM   4620 HH11 ARG A 940      43.110  47.110  31.360  1.00  0.00           H
ATOM   4621 HH12 ARG A 940      44.120  48.500  31.140  1.00  0.00           H
ATOM   4622  NH2 ARG A 940      46.130  47.410  30.600  1.00  0.00           N
ATOM   4623 HH21 ARG A 940      47.030  46.980  30.510  1.00  0.00           H
ATOM   4624 HH22 ARG A 940      46.080  48.400  30.500  1.00  0.00           H
ATOM   4625  C   ARG A 940      43.450  43.580  26.770  1.00  0.00           C
ATOM   4626  O   ARG A 940      42.840  42.600  26.360  1.00  0.00           O
ATOM   4627  N   LYS A 941      43.950  44.480  25.910  1.00  0.00           N
ATOM   4628  HN  LYS A 941      44.440  45.260  26.280  1.00  0.00           H
ATOM   4629  CA  LYS A 941      43.890  44.440  24.470  1.00  0.00           C
ATOM   4630  HA  LYS A 941      42.870  44.170  24.230  1.00  0.00           H
ATOM   4631  CB  LYS A 941      44.420  45.820  23.890  1.00  0.00           C
ATOM   4632  HB1 LYS A 941      44.410  45.750  22.780  1.00  0.00           H
ATOM   4633  HB2 LYS A 941      45.460  45.810  24.300  1.00  0.00           H
ATOM   4634  CG  LYS A 941      43.740  47.100  24.330  1.00  0.00           C
ATOM   4635  HG1 LYS A 941      44.380  47.990  24.130  1.00  0.00           H
ATOM   4636  HG2 LYS A 941      43.660  47.130  25.440  1.00  0.00           H
ATOM   4637  CD  LYS A 941      42.380  47.220  23.690  1.00  0.00           C
ATOM   4638  HD1 LYS A 941      41.950  46.190  23.600  1.00  0.00           H
ATOM   4639  HD2 LYS A 941      42.590  47.480  22.620  1.00  0.00           H
ATOM   4640  CE  LYS A 941      41.350  48.130  24.450  1.00  0.00           C
ATOM   4641  HE1 LYS A 941      41.750  49.150  24.270  1.00  0.00           H
ATOM   4642  HE2 LYS A 941      41.450  47.800  25.500  1.00  0.00           H
ATOM   4643  NZ  LYS A 941      39.940  48.030  24.060  1.00  0.00           N
ATOM   4644  HZ1 LYS A 941      39.760  48.160  23.060  1.00  0.00           H
ATOM   4645  HZ2 LYS A 941      39.450  48.730  24.660  1.00  0.00           H
ATOM   4646  HZ3 LYS A 941      39.520  47.090  24.280  1.00  0.00           H
ATOM   4647  C   LYS A 941      44.560  43.300  23.780  1.00  0.00           C
ATOM   4648  O   LYS A 941      43.950  42.690  22.920  1.00  0.00           O
ATOM   4649  N   GLU A 942      45.780  43.010  24.220  1.00  0.00           N
ATOM   4650  HN  GLU A 942      46.350  43.590  24.800  1.00  0.00           H
ATOM   4651  CA  GLU A 942      46.550  41.910  23.650  1.00  0.00           C
ATOM   4652  HA  GLU A 942      46.190  41.640  22.670  1.00  0.00           H
ATOM   4653  CB  GLU A 942      48.010  42.270  23.500  1.00  0.00           C
ATOM   4654  HB1 GLU A 942      48.590  41.470  22.990  1.00  0.00           H
ATOM   4655  HB2 GLU A 942      48.500  42.600  24.450  1.00  0.00           H
ATOM   4656  CG  GLU A 942      48.050  43.550  22.610  1.00  0.00           C
ATOM   4657  HG1 GLU A 942      47.850  44.460  23.200  1.00  0.00           H
ATOM   4658  HG2 GLU A 942      47.370  43.420  21.740  1.00  0.00           H
ATOM   4659  CD  GLU A 942      49.370  43.890  22.090  1.00  0.00           C
ATOM   4660  OE1 GLU A 942      50.310  43.970  22.900  1.00  0.00           O
ATOM   4661  OE2 GLU A 942      49.450  44.260  20.880  1.00  0.00           O
ATOM   4662  C   GLU A 942      46.480  40.650  24.430  1.00  0.00           C
ATOM   4663  O   GLU A 942      47.120  39.690  24.040  1.00  0.00           O
ATOM   4664  N   HSD A 943      45.660  40.660  25.440  1.00  0.00           N
ATOM   4665  HN  HSD A 943      45.110  41.460  25.620  1.00  0.00           H
ATOM   4666  CA  HSD A 943      45.360  39.340  26.090  1.00  0.00           C
ATOM   4667  HA  HSD A 943      46.180  38.630  26.000  1.00  0.00           H
ATOM   4668  CB  HSD A 943      45.060  39.410  27.610  1.00  0.00           C
ATOM   4669  HB1 HSD A 943      44.630  38.470  28.030  1.00  0.00           H
ATOM   4670  HB2 HSD A 943      44.320  40.220  27.770  1.00  0.00           H
ATOM   4671  ND1 HSD A 943      46.340  39.990  29.730  1.00  0.00           N
ATOM   4672  HD1 HSD A 943      45.500  40.050  30.260  1.00  0.00           H
ATOM   4673  CG  HSD A 943      46.290  39.750  28.420  1.00  0.00           C
ATOM   4674  CE1 HSD A 943      47.590  40.430  30.100  1.00  0.00           C
ATOM   4675  HE1 HSD A 943      48.030  40.600  31.080  1.00  0.00           H
ATOM   4676  NE2 HSD A 943      48.360  40.470  29.060  1.00  0.00           N
ATOM   4677  CD2 HSD A 943      47.560  40.070  27.990  1.00  0.00           C
ATOM   4678  HD2 HSD A 943      47.810  40.150  26.940  1.00  0.00           H
ATOM   4679  C   HSD A 943      44.090  38.800  25.410  1.00  0.00           C
ATOM   4680  O   HSD A 943      42.990  39.380  25.390  1.00  0.00           O
ATOM   4681  N   LYS A 944      44.240  37.480  25.010  1.00  0.00           N
ATOM   4682  HN  LYS A 944      45.130  37.010  24.970  1.00  0.00           H
ATOM   4683  CA  LYS A 944      43.210  36.540  24.850  1.00  0.00           C
ATOM   4684  HA  LYS A 944      42.390  37.130  24.480  1.00  0.00           H
ATOM   4685  CB  LYS A 944      43.430  35.420  23.800  1.00  0.00           C
ATOM   4686  HB1 LYS A 944      42.490  34.840  23.730  1.00  0.00           H
ATOM   4687  HB2 LYS A 944      44.270  34.750  24.090  1.00  0.00           H
ATOM   4688  CG  LYS A 944      43.710  36.080  22.370  1.00  0.00           C
ATOM   4689  HG1 LYS A 944      43.540  35.280  21.620  1.00  0.00           H
ATOM   4690  HG2 LYS A 944      44.800  36.300  22.350  1.00  0.00           H
ATOM   4691  CD  LYS A 944      42.940  37.240  21.950  1.00  0.00           C
ATOM   4692  HD1 LYS A 944      43.100  38.200  22.490  1.00  0.00           H
ATOM   4693  HD2 LYS A 944      41.870  37.000  22.100  1.00  0.00           H
ATOM   4694  CE  LYS A 944      43.050  37.530  20.390  1.00  0.00           C
ATOM   4695  HE1 LYS A 944      42.590  36.660  19.870  1.00  0.00           H
ATOM   4696  HE2 LYS A 944      44.130  37.650  20.150  1.00  0.00           H
ATOM   4697  NZ  LYS A 944      42.290  38.780  19.980  1.00  0.00           N
ATOM   4698  HZ1 LYS A 944      42.660  39.210  19.110  1.00  0.00           H
ATOM   4699  HZ2 LYS A 944      42.470  39.510  20.690  1.00  0.00           H
ATOM   4700  HZ3 LYS A 944      41.250  38.680  19.880  1.00  0.00           H
ATOM   4701  C   LYS A 944      42.770  35.890  26.140  1.00  0.00           C
ATOM   4702  O   LYS A 944      43.580  35.580  26.970  1.00  0.00           O
ATOM   4703  N   LEU A 945      41.450  35.740  26.360  1.00  0.00           N
ATOM   4704  HN  LEU A 945      40.830  36.090  25.660  1.00  0.00           H
ATOM   4705  CA  LEU A 945      40.850  35.100  27.570  1.00  0.00           C
ATOM   4706  HA  LEU A 945      41.520  34.470  28.130  1.00  0.00           H
ATOM   4707  CB  LEU A 945      40.390  36.170  28.620  1.00  0.00           C
ATOM   4708  HB1 LEU A 945      39.620  35.720  29.270  1.00  0.00           H
ATOM   4709  HB2 LEU A 945      39.910  36.960  27.990  1.00  0.00           H
ATOM   4710  CG  LEU A 945      41.570  36.780  29.390  1.00  0.00           C
ATOM   4711  HG  LEU A 945      42.290  37.260  28.710  1.00  0.00           H
ATOM   4712  CD1 LEU A 945      41.140  38.020  30.210  1.00  0.00           C
ATOM   4713 HD11 LEU A 945      42.130  38.410  30.560  1.00  0.00           H
ATOM   4714 HD12 LEU A 945      40.570  37.640  31.090  1.00  0.00           H
ATOM   4715 HD13 LEU A 945      40.570  38.850  29.730  1.00  0.00           H
ATOM   4716  CD2 LEU A 945      42.290  35.730  30.250  1.00  0.00           C
ATOM   4717 HD21 LEU A 945      42.900  36.300  30.990  1.00  0.00           H
ATOM   4718 HD22 LEU A 945      42.970  35.150  29.580  1.00  0.00           H
ATOM   4719 HD23 LEU A 945      41.460  35.170  30.700  1.00  0.00           H
ATOM   4720  C   LEU A 945      39.740  34.170  27.150  1.00  0.00           C
ATOM   4721  O   LEU A 945      39.220  34.310  26.010  1.00  0.00           O
ATOM   4722  N   LYS A 946      39.310  33.220  28.030  1.00  0.00           N
ATOM   4723  HN  LYS A 946      39.870  33.040  28.840  1.00  0.00           H
ATOM   4724  CA  LYS A 946      38.290  32.300  27.520  1.00  0.00           C
ATOM   4725  HA  LYS A 946      37.630  32.890  26.920  1.00  0.00           H
ATOM   4726  CB  LYS A 946      38.960  31.090  26.690  1.00  0.00           C
ATOM   4727  HB1 LYS A 946      39.840  30.850  27.320  1.00  0.00           H
ATOM   4728  HB2 LYS A 946      39.320  31.580  25.760  1.00  0.00           H
ATOM   4729  CG  LYS A 946      38.080  29.900  26.280  1.00  0.00           C
ATOM   4730  HG1 LYS A 946      37.080  30.310  25.980  1.00  0.00           H
ATOM   4731  HG2 LYS A 946      37.930  29.230  27.150  1.00  0.00           H
ATOM   4732  CD  LYS A 946      38.810  29.040  25.210  1.00  0.00           C
ATOM   4733  HD1 LYS A 946      39.810  28.770  25.600  1.00  0.00           H
ATOM   4734  HD2 LYS A 946      38.950  29.670  24.320  1.00  0.00           H
ATOM   4735  CE  LYS A 946      38.100  27.710  24.730  1.00  0.00           C
ATOM   4736  HE1 LYS A 946      37.070  27.880  24.330  1.00  0.00           H
ATOM   4737  HE2 LYS A 946      38.060  27.050  25.620  1.00  0.00           H
ATOM   4738  NZ  LYS A 946      38.870  26.960  23.760  1.00  0.00           N
ATOM   4739  HZ1 LYS A 946      39.050  27.460  22.870  1.00  0.00           H
ATOM   4740  HZ2 LYS A 946      38.430  26.050  23.490  1.00  0.00           H
ATOM   4741  HZ3 LYS A 946      39.790  26.620  24.120  1.00  0.00           H
ATOM   4742  C   LYS A 946      37.230  31.710  28.550  1.00  0.00           C
ATOM   4743  O   LYS A 946      36.180  31.200  28.160  1.00  0.00           O
ATOM   4744  N   LYS A 947      37.640  31.620  29.850  1.00  0.00           N
ATOM   4745  HN  LYS A 947      38.530  31.910  30.210  1.00  0.00           H
ATOM   4746  CA  LYS A 947      36.760  30.990  30.790  1.00  0.00           C
ATOM   4747  HA  LYS A 947      36.190  30.210  30.320  1.00  0.00           H
ATOM   4748  CB  LYS A 947      37.700  30.460  31.860  1.00  0.00           C
ATOM   4749  HB1 LYS A 947      37.240  30.360  32.860  1.00  0.00           H
ATOM   4750  HB2 LYS A 947      38.610  31.110  31.910  1.00  0.00           H
ATOM   4751  CG  LYS A 947      38.410  29.120  31.570  1.00  0.00           C
ATOM   4752  HG1 LYS A 947      39.210  29.330  30.820  1.00  0.00           H
ATOM   4753  HG2 LYS A 947      37.690  28.380  31.140  1.00  0.00           H
ATOM   4754  CD  LYS A 947      38.890  28.320  32.790  1.00  0.00           C
ATOM   4755  HD1 LYS A 947      38.080  28.330  33.540  1.00  0.00           H
ATOM   4756  HD2 LYS A 947      39.880  28.760  33.040  1.00  0.00           H
ATOM   4757  CE  LYS A 947      39.170  26.870  32.380  1.00  0.00           C
ATOM   4758  HE1 LYS A 947      39.870  26.800  31.510  1.00  0.00           H
ATOM   4759  HE2 LYS A 947      38.270  26.350  32.000  1.00  0.00           H
ATOM   4760  NZ  LYS A 947      39.850  26.100  33.450  1.00  0.00           N
ATOM   4761  HZ1 LYS A 947      40.750  26.550  33.690  1.00  0.00           H
ATOM   4762  HZ2 LYS A 947      40.030  25.100  33.220  1.00  0.00           H
ATOM   4763  HZ3 LYS A 947      39.330  26.120  34.340  1.00  0.00           H
ATOM   4764  C   LYS A 947      35.760  31.980  31.450  1.00  0.00           C
ATOM   4765  O   LYS A 947      34.790  31.600  32.140  1.00  0.00           O
ATOM   4766  N   GLY A 948      36.050  33.200  31.330  1.00  0.00           N
ATOM   4767  HN  GLY A 948      36.950  33.480  31.020  1.00  0.00           H
ATOM   4768  CA  GLY A 948      35.200  34.250  31.890  1.00  0.00           C
ATOM   4769  HA1 GLY A 948      34.330  34.390  31.260  1.00  0.00           H
ATOM   4770  HA2 GLY A 948      35.820  35.120  31.740  1.00  0.00           H
ATOM   4771  C   GLY A 948      34.800  34.310  33.360  1.00  0.00           C
ATOM   4772  O   GLY A 948      35.290  33.630  34.200  1.00  0.00           O
ATOM   4773  N   ALA A 949      33.820  35.120  33.610  1.00  0.00           N
ATOM   4774  HN  ALA A 949      33.270  35.590  32.920  1.00  0.00           H
ATOM   4775  CA  ALA A 949      33.340  35.340  35.000  1.00  0.00           C
ATOM   4776  HA  ALA A 949      33.010  34.430  35.470  1.00  0.00           H
ATOM   4777  CB  ALA A 949      34.560  35.980  35.840  1.00  0.00           C
ATOM   4778  HB1 ALA A 949      34.260  36.470  36.780  1.00  0.00           H
ATOM   4779  HB2 ALA A 949      35.040  36.850  35.330  1.00  0.00           H
ATOM   4780  HB3 ALA A 949      35.300  35.200  36.080  1.00  0.00           H
ATOM   4781  C   ALA A 949      32.160  36.300  35.070  1.00  0.00           C
ATOM   4782  O   ALA A 949      32.100  37.170  34.170  1.00  0.00           O
ATOM   4783  N   GLY A 950      31.300  36.160  36.180  1.00  0.00           N
ATOM   4784  HN  GLY A 950      31.600  35.520  36.880  1.00  0.00           H
ATOM   4785  CA  GLY A 950      30.120  37.010  36.380  1.00  0.00           C
ATOM   4786  HA1 GLY A 950      29.330  36.550  36.960  1.00  0.00           H
ATOM   4787  HA2 GLY A 950      29.650  37.150  35.410  1.00  0.00           H
ATOM   4788  C   GLY A 950      30.600  38.320  37.020  1.00  0.00           C
ATOM   4789  O   GLY A 950      31.100  38.430  38.140  1.00  0.00           O
ATOM   4790  N   TYR A 951      30.370  39.400  36.220  1.00  0.00           N
ATOM   4791  HN  TYR A 951      29.850  39.330  35.360  1.00  0.00           H
ATOM   4792  CA  TYR A 951      30.900  40.710  36.370  1.00  0.00           C
ATOM   4793  HA  TYR A 951      31.980  40.660  36.460  1.00  0.00           H
ATOM   4794  CB  TYR A 951      30.700  41.600  35.130  1.00  0.00           C
ATOM   4795  HB1 TYR A 951      29.600  41.550  34.970  1.00  0.00           H
ATOM   4796  HB2 TYR A 951      31.200  41.270  34.200  1.00  0.00           H
ATOM   4797  CG  TYR A 951      31.180  43.060  35.400  1.00  0.00           C
ATOM   4798  CD1 TYR A 951      30.400  44.240  35.190  1.00  0.00           C
ATOM   4799  HD1 TYR A 951      29.360  44.210  34.890  1.00  0.00           H
ATOM   4800  CE1 TYR A 951      30.970  45.520  35.250  1.00  0.00           C
ATOM   4801  HE1 TYR A 951      30.370  46.410  35.120  1.00  0.00           H
ATOM   4802  CZ  TYR A 951      32.330  45.680  35.710  1.00  0.00           C
ATOM   4803  OH  TYR A 951      32.980  46.930  35.860  1.00  0.00           O
ATOM   4804  HH  TYR A 951      33.610  46.880  36.580  1.00  0.00           H
ATOM   4805  CD2 TYR A 951      32.470  43.230  35.950  1.00  0.00           C
ATOM   4806  HD2 TYR A 951      33.150  42.460  36.280  1.00  0.00           H
ATOM   4807  CE2 TYR A 951      33.010  44.460  36.090  1.00  0.00           C
ATOM   4808  HE2 TYR A 951      34.010  44.620  36.460  1.00  0.00           H
ATOM   4809  C   TYR A 951      30.520  41.310  37.790  1.00  0.00           C
ATOM   4810  O   TYR A 951      31.310  42.010  38.460  1.00  0.00           O
ATOM   4811  N   HSD A 952      29.260  41.040  38.350  1.00  0.00           N
ATOM   4812  HN  HSD A 952      28.510  40.700  37.780  1.00  0.00           H
ATOM   4813  CA  HSD A 952      28.700  41.530  39.550  1.00  0.00           C
ATOM   4814  HA  HSD A 952      29.020  42.540  39.750  1.00  0.00           H
ATOM   4815  CB  HSD A 952      27.190  41.420  39.440  1.00  0.00           C
ATOM   4816  HB1 HSD A 952      26.710  41.730  38.480  1.00  0.00           H
ATOM   4817  HB2 HSD A 952      26.810  42.090  40.240  1.00  0.00           H
ATOM   4818  ND1 HSD A 952      26.310  38.940  38.960  1.00  0.00           N
ATOM   4819  HD1 HSD A 952      26.590  38.830  38.010  1.00  0.00           H
ATOM   4820  CG  HSD A 952      26.450  40.090  39.750  1.00  0.00           C
ATOM   4821  CE1 HSD A 952      25.560  38.070  39.700  1.00  0.00           C
ATOM   4822  HE1 HSD A 952      25.360  37.030  39.440  1.00  0.00           H
ATOM   4823  NE2 HSD A 952      25.240  38.520  40.890  1.00  0.00           N
ATOM   4824  CD2 HSD A 952      25.700  39.810  40.860  1.00  0.00           C
ATOM   4825  HD2 HSD A 952      25.520  40.310  41.790  1.00  0.00           H
ATOM   4826  C   HSD A 952      29.150  40.670  40.740  1.00  0.00           C
ATOM   4827  O   HSD A 952      29.160  41.180  41.880  1.00  0.00           O
ATOM   4828  N   LEU A 953      29.530  39.380  40.470  1.00  0.00           N
ATOM   4829  HN  LEU A 953      29.710  39.170  39.520  1.00  0.00           H
ATOM   4830  CA  LEU A 953      30.020  38.520  41.540  1.00  0.00           C
ATOM   4831  HA  LEU A 953      29.250  38.360  42.290  1.00  0.00           H
ATOM   4832  CB  LEU A 953      30.360  37.100  41.070  1.00  0.00           C
ATOM   4833  HB1 LEU A 953      30.450  36.440  41.960  1.00  0.00           H
ATOM   4834  HB2 LEU A 953      31.250  37.070  40.400  1.00  0.00           H
ATOM   4835  CG  LEU A 953      29.280  36.410  40.180  1.00  0.00           C
ATOM   4836  HG  LEU A 953      29.200  37.140  39.340  1.00  0.00           H
ATOM   4837  CD1 LEU A 953      29.840  35.240  39.500  1.00  0.00           C
ATOM   4838 HD11 LEU A 953      29.960  34.460  40.270  1.00  0.00           H
ATOM   4839 HD12 LEU A 953      30.790  35.470  38.950  1.00  0.00           H
ATOM   4840 HD13 LEU A 953      29.160  34.870  38.700  1.00  0.00           H
ATOM   4841  CD2 LEU A 953      27.850  36.220  40.650  1.00  0.00           C
ATOM   4842 HD21 LEU A 953      27.420  37.190  40.950  1.00  0.00           H
ATOM   4843 HD22 LEU A 953      27.820  35.520  41.510  1.00  0.00           H
ATOM   4844 HD23 LEU A 953      27.110  35.750  39.960  1.00  0.00           H
ATOM   4845  C   LEU A 953      31.190  39.010  42.340  1.00  0.00           C
ATOM   4846  O   LEU A 953      31.310  38.820  43.550  1.00  0.00           O
ATOM   4847  N   ASP A 954      32.250  39.570  41.710  1.00  0.00           N
ATOM   4848  HN  ASP A 954      32.250  39.620  40.710  1.00  0.00           H
ATOM   4849  CA  ASP A 954      33.490  40.000  42.460  1.00  0.00           C
ATOM   4850  HA  ASP A 954      33.730  39.110  43.010  1.00  0.00           H
ATOM   4851  CB  ASP A 954      34.640  40.260  41.460  1.00  0.00           C
ATOM   4852  HB1 ASP A 954      34.800  39.320  40.890  1.00  0.00           H
ATOM   4853  HB2 ASP A 954      35.550  40.550  42.020  1.00  0.00           H
ATOM   4854  CG  ASP A 954      34.260  41.390  40.510  1.00  0.00           C
ATOM   4855  OD1 ASP A 954      33.800  41.250  39.390  1.00  0.00           O
ATOM   4856  OD2 ASP A 954      34.720  42.600  40.940  1.00  0.00           O
ATOM   4857  HD2 ASP A 954      34.810  43.230  40.210  1.00  0.00           H
ATOM   4858  C   ASP A 954      33.230  41.100  43.560  1.00  0.00           C
ATOM   4859  O   ASP A 954      33.620  40.870  44.780  1.00  0.00           O
ATOM   4860  N   LEU A 955      32.440  42.140  43.240  1.00  0.00           N
ATOM   4861  HN  LEU A 955      32.160  42.420  42.330  1.00  0.00           H
ATOM   4862  CA  LEU A 955      31.960  43.080  44.250  1.00  0.00           C
ATOM   4863  HA  LEU A 955      32.830  43.380  44.820  1.00  0.00           H
ATOM   4864  CB  LEU A 955      31.500  44.290  43.410  1.00  0.00           C
ATOM   4865  HB1 LEU A 955      30.750  43.920  42.680  1.00  0.00           H
ATOM   4866  HB2 LEU A 955      32.310  44.750  42.790  1.00  0.00           H
ATOM   4867  CG  LEU A 955      31.000  45.420  44.320  1.00  0.00           C
ATOM   4868  HG  LEU A 955      30.270  45.060  45.080  1.00  0.00           H
ATOM   4869  CD1 LEU A 955      32.080  46.050  45.210  1.00  0.00           C
ATOM   4870 HD11 LEU A 955      31.820  46.890  45.910  1.00  0.00           H
ATOM   4871 HD12 LEU A 955      32.760  46.640  44.550  1.00  0.00           H
ATOM   4872 HD13 LEU A 955      32.640  45.370  45.890  1.00  0.00           H
ATOM   4873  CD2 LEU A 955      30.300  46.530  43.490  1.00  0.00           C
ATOM   4874 HD21 LEU A 955      29.970  47.350  44.170  1.00  0.00           H
ATOM   4875 HD22 LEU A 955      29.440  46.110  42.930  1.00  0.00           H
ATOM   4876 HD23 LEU A 955      31.130  46.840  42.820  1.00  0.00           H
ATOM   4877  C   LEU A 955      30.980  42.500  45.270  1.00  0.00           C
ATOM   4878  O   LEU A 955      30.990  42.760  46.440  1.00  0.00           O
ATOM   4879  N   LEU A 956      29.980  41.660  44.870  1.00  0.00           N
ATOM   4880  HN  LEU A 956      29.880  41.380  43.920  1.00  0.00           H
ATOM   4881  CA  LEU A 956      29.120  41.030  45.790  1.00  0.00           C
ATOM   4882  HA  LEU A 956      28.580  41.750  46.380  1.00  0.00           H
ATOM   4883  CB  LEU A 956      28.010  40.300  45.000  1.00  0.00           C
ATOM   4884  HB1 LEU A 956      28.380  39.400  44.470  1.00  0.00           H
ATOM   4885  HB2 LEU A 956      27.620  40.980  44.220  1.00  0.00           H
ATOM   4886  CG  LEU A 956      26.790  39.890  45.830  1.00  0.00           C
ATOM   4887  HG  LEU A 956      27.050  39.150  46.610  1.00  0.00           H
ATOM   4888  CD1 LEU A 956      26.040  41.090  46.470  1.00  0.00           C
ATOM   4889 HD11 LEU A 956      24.970  40.870  46.680  1.00  0.00           H
ATOM   4890 HD12 LEU A 956      26.070  42.040  45.890  1.00  0.00           H
ATOM   4891 HD13 LEU A 956      26.450  41.380  47.450  1.00  0.00           H
ATOM   4892  CD2 LEU A 956      25.670  39.200  44.890  1.00  0.00           C
ATOM   4893 HD21 LEU A 956      26.220  38.640  44.100  1.00  0.00           H
ATOM   4894 HD22 LEU A 956      25.190  40.050  44.390  1.00  0.00           H
ATOM   4895 HD23 LEU A 956      24.970  38.490  45.380  1.00  0.00           H
ATOM   4896  C   LEU A 956      29.770  40.200  46.840  1.00  0.00           C
ATOM   4897  O   LEU A 956      29.540  40.270  48.020  1.00  0.00           O
ATOM   4898  N   MET A 957      30.710  39.210  46.450  1.00  0.00           N
ATOM   4899  HN  MET A 957      30.850  39.120  45.470  1.00  0.00           H
ATOM   4900  CA  MET A 957      31.510  38.350  47.260  1.00  0.00           C
ATOM   4901  HA  MET A 957      30.770  37.790  47.830  1.00  0.00           H
ATOM   4902  CB  MET A 957      32.330  37.250  46.510  1.00  0.00           C
ATOM   4903  HB1 MET A 957      32.930  36.710  47.280  1.00  0.00           H
ATOM   4904  HB2 MET A 957      32.920  37.640  45.650  1.00  0.00           H
ATOM   4905  CG  MET A 957      31.310  36.230  45.880  1.00  0.00           C
ATOM   4906  HG1 MET A 957      30.670  36.850  45.210  1.00  0.00           H
ATOM   4907  HG2 MET A 957      30.740  35.910  46.770  1.00  0.00           H
ATOM   4908  SD  MET A 957      32.070  34.850  44.970  1.00  0.00           S
ATOM   4909  CE  MET A 957      30.530  34.300  44.230  1.00  0.00           C
ATOM   4910  HE1 MET A 957      29.790  34.150  45.050  1.00  0.00           H
ATOM   4911  HE2 MET A 957      30.760  33.390  43.630  1.00  0.00           H
ATOM   4912  HE3 MET A 957      30.220  34.940  43.390  1.00  0.00           H
ATOM   4913  C   MET A 957      32.360  38.980  48.350  1.00  0.00           C
ATOM   4914  O   MET A 957      32.460  38.510  49.490  1.00  0.00           O
ATOM   4915  N   VAL A 958      33.010  40.050  47.970  1.00  0.00           N
ATOM   4916  HN  VAL A 958      32.810  40.450  47.070  1.00  0.00           H
ATOM   4917  CA  VAL A 958      33.700  40.940  48.890  1.00  0.00           C
ATOM   4918  HA  VAL A 958      34.300  40.290  49.510  1.00  0.00           H
ATOM   4919  CB  VAL A 958      34.440  41.940  48.010  1.00  0.00           C
ATOM   4920  HB  VAL A 958      33.770  42.370  47.240  1.00  0.00           H
ATOM   4921  CG1 VAL A 958      35.120  43.080  48.730  1.00  0.00           C
ATOM   4922 HG11 VAL A 958      34.340  43.670  49.250  1.00  0.00           H
ATOM   4923 HG12 VAL A 958      35.620  43.830  48.070  1.00  0.00           H
ATOM   4924 HG13 VAL A 958      35.910  42.770  49.450  1.00  0.00           H
ATOM   4925  CG2 VAL A 958      35.540  41.060  47.340  1.00  0.00           C
ATOM   4926 HG21 VAL A 958      36.180  40.620  48.130  1.00  0.00           H
ATOM   4927 HG22 VAL A 958      36.090  41.670  46.580  1.00  0.00           H
ATOM   4928 HG23 VAL A 958      35.200  40.160  46.790  1.00  0.00           H
ATOM   4929  C   VAL A 958      32.770  41.590  49.880  1.00  0.00           C
ATOM   4930  O   VAL A 958      33.060  41.610  51.120  1.00  0.00           O
ATOM   4931  N   GLY A 959      31.570  42.130  49.320  1.00  0.00           N
ATOM   4932  HN  GLY A 959      31.370  42.130  48.350  1.00  0.00           H
ATOM   4933  CA  GLY A 959      30.540  42.760  50.140  1.00  0.00           C
ATOM   4934  HA1 GLY A 959      29.820  43.150  49.430  1.00  0.00           H
ATOM   4935  HA2 GLY A 959      30.910  43.650  50.620  1.00  0.00           H
ATOM   4936  C   GLY A 959      29.950  41.760  51.190  1.00  0.00           C
ATOM   4937  O   GLY A 959      29.720  42.150  52.360  1.00  0.00           O
ATOM   4938  N   VAL A 960      29.620  40.520  50.810  1.00  0.00           N
ATOM   4939  HN  VAL A 960      29.650  40.300  49.830  1.00  0.00           H
ATOM   4940  CA  VAL A 960      29.030  39.570  51.730  1.00  0.00           C
ATOM   4941  HA  VAL A 960      28.300  40.080  52.330  1.00  0.00           H
ATOM   4942  CB  VAL A 960      28.530  38.350  50.930  1.00  0.00           C
ATOM   4943  HB  VAL A 960      29.300  38.130  50.160  1.00  0.00           H
ATOM   4944  CG1 VAL A 960      28.410  37.080  51.770  1.00  0.00           C
ATOM   4945 HG11 VAL A 960      28.100  36.220  51.130  1.00  0.00           H
ATOM   4946 HG12 VAL A 960      27.660  37.130  52.580  1.00  0.00           H
ATOM   4947 HG13 VAL A 960      29.390  36.700  52.160  1.00  0.00           H
ATOM   4948  CG2 VAL A 960      27.240  38.770  50.200  1.00  0.00           C
ATOM   4949 HG21 VAL A 960      26.960  38.150  49.310  1.00  0.00           H
ATOM   4950 HG22 VAL A 960      27.300  39.780  49.730  1.00  0.00           H
ATOM   4951 HG23 VAL A 960      26.340  38.690  50.840  1.00  0.00           H
ATOM   4952  C   VAL A 960      30.130  39.140  52.750  1.00  0.00           C
ATOM   4953  O   VAL A 960      29.920  39.160  53.920  1.00  0.00           O
ATOM   4954  N   MET A 961      31.420  38.920  52.210  1.00  0.00           N
ATOM   4955  HN  MET A 961      31.560  38.830  51.230  1.00  0.00           H
ATOM   4956  CA  MET A 961      32.390  38.490  53.250  1.00  0.00           C
ATOM   4957  HA  MET A 961      31.860  37.810  53.900  1.00  0.00           H
ATOM   4958  CB  MET A 961      33.490  37.640  52.600  1.00  0.00           C
ATOM   4959  HB1 MET A 961      34.080  37.290  53.480  1.00  0.00           H
ATOM   4960  HB2 MET A 961      34.200  38.190  51.950  1.00  0.00           H
ATOM   4961  CG  MET A 961      33.070  36.300  51.940  1.00  0.00           C
ATOM   4962  HG1 MET A 961      33.930  35.630  51.720  1.00  0.00           H
ATOM   4963  HG2 MET A 961      32.560  36.510  50.980  1.00  0.00           H
ATOM   4964  SD  MET A 961      31.770  35.420  52.760  1.00  0.00           S
ATOM   4965  CE  MET A 961      32.740  34.610  54.100  1.00  0.00           C
ATOM   4966  HE1 MET A 961      33.210  35.330  54.800  1.00  0.00           H
ATOM   4967  HE2 MET A 961      33.570  34.000  53.680  1.00  0.00           H
ATOM   4968  HE3 MET A 961      32.140  34.100  54.890  1.00  0.00           H
ATOM   4969  C   MET A 961      32.940  39.580  54.180  1.00  0.00           C
ATOM   4970  O   MET A 961      33.290  39.220  55.310  1.00  0.00           O
ATOM   4971  N   LEU A 962      32.920  40.880  53.800  1.00  0.00           N
ATOM   4972  HN  LEU A 962      32.750  41.080  52.840  1.00  0.00           H
ATOM   4973  CA  LEU A 962      33.080  42.020  54.630  1.00  0.00           C
ATOM   4974  HA  LEU A 962      34.070  41.860  55.050  1.00  0.00           H
ATOM   4975  CB  LEU A 962      33.090  43.320  53.900  1.00  0.00           C
ATOM   4976  HB1 LEU A 962      32.030  43.420  53.560  1.00  0.00           H
ATOM   4977  HB2 LEU A 962      33.820  43.170  53.080  1.00  0.00           H
ATOM   4978  CG  LEU A 962      33.560  44.610  54.630  1.00  0.00           C
ATOM   4979  HG  LEU A 962      34.050  44.300  55.580  1.00  0.00           H
ATOM   4980  CD1 LEU A 962      34.470  45.490  53.740  1.00  0.00           C
ATOM   4981 HD11 LEU A 962      35.230  44.890  53.210  1.00  0.00           H
ATOM   4982 HD12 LEU A 962      35.010  46.300  54.310  1.00  0.00           H
ATOM   4983 HD13 LEU A 962      33.720  45.960  53.060  1.00  0.00           H
ATOM   4984  CD2 LEU A 962      32.260  45.450  54.990  1.00  0.00           C
ATOM   4985 HD21 LEU A 962      31.450  45.280  54.250  1.00  0.00           H
ATOM   4986 HD22 LEU A 962      32.560  46.510  55.150  1.00  0.00           H
ATOM   4987 HD23 LEU A 962      31.930  45.120  55.990  1.00  0.00           H
ATOM   4988  C   LEU A 962      32.140  42.040  55.780  1.00  0.00           C
ATOM   4989  O   LEU A 962      32.530  42.120  56.970  1.00  0.00           O
ATOM   4990  N   GLY A 963      30.840  41.740  55.570  1.00  0.00           N
ATOM   4991  HN  GLY A 963      30.480  41.720  54.650  1.00  0.00           H
ATOM   4992  CA  GLY A 963      29.780  41.520  56.550  1.00  0.00           C
ATOM   4993  HA1 GLY A 963      28.880  41.070  56.150  1.00  0.00           H
ATOM   4994  HA2 GLY A 963      29.570  42.440  57.070  1.00  0.00           H
ATOM   4995  C   GLY A 963      30.040  40.510  57.590  1.00  0.00           C
ATOM   4996  O   GLY A 963      29.970  40.770  58.770  1.00  0.00           O
ATOM   4997  N   VAL A 964      30.480  39.340  57.090  1.00  0.00           N
ATOM   4998  HN  VAL A 964      30.530  39.290  56.100  1.00  0.00           H
ATOM   4999  CA  VAL A 964      30.980  38.170  57.930  1.00  0.00           C
ATOM   5000  HA  VAL A 964      30.350  38.020  58.800  1.00  0.00           H
ATOM   5001  CB  VAL A 964      31.140  36.800  57.130  1.00  0.00           C
ATOM   5002  HB  VAL A 964      31.920  37.000  56.350  1.00  0.00           H
ATOM   5003  CG1 VAL A 964      31.570  35.730  58.110  1.00  0.00           C
ATOM   5004 HG11 VAL A 964      32.460  35.990  58.710  1.00  0.00           H
ATOM   5005 HG12 VAL A 964      31.690  34.750  57.590  1.00  0.00           H
ATOM   5006 HG13 VAL A 964      30.740  35.640  58.840  1.00  0.00           H
ATOM   5007  CG2 VAL A 964      29.800  36.480  56.420  1.00  0.00           C
ATOM   5008 HG21 VAL A 964      29.480  37.250  55.690  1.00  0.00           H
ATOM   5009 HG22 VAL A 964      28.950  36.400  57.130  1.00  0.00           H
ATOM   5010 HG23 VAL A 964      29.850  35.500  55.880  1.00  0.00           H
ATOM   5011  C   VAL A 964      32.230  38.500  58.780  1.00  0.00           C
ATOM   5012  O   VAL A 964      32.260  38.260  59.990  1.00  0.00           O
ATOM   5013  N   CYS A 965      33.230  39.190  58.180  1.00  0.00           N
ATOM   5014  HN  CYS A 965      33.120  39.450  57.220  1.00  0.00           H
ATOM   5015  CA  CYS A 965      34.490  39.600  58.770  1.00  0.00           C
ATOM   5016  HA  CYS A 965      34.850  38.760  59.340  1.00  0.00           H
ATOM   5017  CB  CYS A 965      35.480  39.930  57.660  1.00  0.00           C
ATOM   5018  HB1 CYS A 965      36.480  40.280  58.030  1.00  0.00           H
ATOM   5019  HB2 CYS A 965      35.050  40.690  56.990  1.00  0.00           H
ATOM   5020  SG  CYS A 965      35.900  38.350  56.670  1.00  0.00           S
ATOM   5021  HG1 CYS A 965      34.780  38.450  55.990  1.00  0.00           H
ATOM   5022  C   CYS A 965      34.350  40.740  59.720  1.00  0.00           C
ATOM   5023  O   CYS A 965      35.120  40.890  60.630  1.00  0.00           O
ATOM   5024  N   SER A 966      33.290  41.510  59.560  1.00  0.00           N
ATOM   5025  HN  SER A 966      32.800  41.440  58.700  1.00  0.00           H
ATOM   5026  CA  SER A 966      32.970  42.600  60.490  1.00  0.00           C
ATOM   5027  HA  SER A 966      33.830  43.170  60.800  1.00  0.00           H
ATOM   5028  CB  SER A 966      31.980  43.680  59.960  1.00  0.00           C
ATOM   5029  HB1 SER A 966      31.740  44.520  60.650  1.00  0.00           H
ATOM   5030  HB2 SER A 966      31.010  43.180  59.740  1.00  0.00           H
ATOM   5031  OG  SER A 966      32.380  44.190  58.670  1.00  0.00           O
ATOM   5032  HG1 SER A 966      32.140  43.630  57.920  1.00  0.00           H
ATOM   5033  C   SER A 966      32.430  41.940  61.820  1.00  0.00           C
ATOM   5034  O   SER A 966      32.710  42.550  62.850  1.00  0.00           O
ATOM   5035  N   VAL A 967      31.680  40.760  61.770  1.00  0.00           N
ATOM   5036  HN  VAL A 967      31.600  40.460  60.820  1.00  0.00           H
ATOM   5037  CA  VAL A 967      31.120  40.050  62.830  1.00  0.00           C
ATOM   5038  HA  VAL A 967      30.630  40.770  63.460  1.00  0.00           H
ATOM   5039  CB  VAL A 967      29.980  39.130  62.310  1.00  0.00           C
ATOM   5040  HB  VAL A 967      30.310  38.680  61.360  1.00  0.00           H
ATOM   5041  CG1 VAL A 967      29.580  38.130  63.410  1.00  0.00           C
ATOM   5042 HG11 VAL A 967      28.570  37.680  63.310  1.00  0.00           H
ATOM   5043 HG12 VAL A 967      29.500  38.740  64.340  1.00  0.00           H
ATOM   5044 HG13 VAL A 967      30.320  37.350  63.670  1.00  0.00           H
ATOM   5045  CG2 VAL A 967      28.740  40.090  62.240  1.00  0.00           C
ATOM   5046 HG21 VAL A 967      27.890  39.390  62.060  1.00  0.00           H
ATOM   5047 HG22 VAL A 967      28.950  40.810  61.430  1.00  0.00           H
ATOM   5048 HG23 VAL A 967      28.600  40.660  63.180  1.00  0.00           H
ATOM   5049  C   VAL A 967      32.250  39.300  63.580  1.00  0.00           C
ATOM   5050  O   VAL A 967      32.140  39.090  64.790  1.00  0.00           O
ATOM   5051  N   MET A 968      33.280  38.820  62.850  1.00  0.00           N
ATOM   5052  HN  MET A 968      33.220  38.880  61.860  1.00  0.00           H
ATOM   5053  CA  MET A 968      34.340  38.010  63.440  1.00  0.00           C
ATOM   5054  HA  MET A 968      34.020  37.370  64.240  1.00  0.00           H
ATOM   5055  CB  MET A 968      34.900  36.930  62.370  1.00  0.00           C
ATOM   5056  HB1 MET A 968      35.910  36.560  62.690  1.00  0.00           H
ATOM   5057  HB2 MET A 968      35.090  37.490  61.440  1.00  0.00           H
ATOM   5058  CG  MET A 968      33.830  35.820  62.210  1.00  0.00           C
ATOM   5059  HG1 MET A 968      34.100  35.110  61.400  1.00  0.00           H
ATOM   5060  HG2 MET A 968      32.890  36.290  61.850  1.00  0.00           H
[truncated: 6,873,249 more chars]
